# Supplementary material for: Targeted enzymatic therapy for coeliac disease
Source: EMBO Mol Med. 2026 May 14;18(6):2236–71. doi: 10.1038/s44321-026-00430-8 (PMC13269764; doi:10.1038/s44321-026-00430-8)
Supplement: Supplementary file 3 — Source data Fig. 1 [file 44321_2026_430_MOESM3_ESM.zip]

Archive with 98 entries (80 files):
- Figure 1/
- __MACOSX/._Figure 1
- Figure 1/1h/
- __MACOSX/Figure 1/._1h
- Figure 1/1o/
- __MACOSX/Figure 1/._1o
- Figure 1/1f/
- __MACOSX/Figure 1/._1f
- Figure 1/1a/
- __MACOSX/Figure 1/._1a
- Figure 1/1g/
- __MACOSX/Figure 1/._1g
- Figure 1/1n/
- __MACOSX/Figure 1/._1n
- Figure 1/1i/
- __MACOSX/Figure 1/._1i
- Figure 1/1l/
- __MACOSX/Figure 1/._1l
- Figure 1/1k/
- __MACOSX/Figure 1/._1k
- Figure 1/1b/
- __MACOSX/Figure 1/._1b
- Figure 1/1e/
- __MACOSX/Figure 1/._1e
- Figure 1/1p/
- __MACOSX/Figure 1/._1p
- Figure 1/1d/
- __MACOSX/Figure 1/._1d
- Figure 1/1c/
- __MACOSX/Figure 1/._1c
- Figure 1/1j/
- __MACOSX/Figure 1/._1j
- Figure 1/1m/
- __MACOSX/Figure 1/._1m
- Figure 1/1q/
- __MACOSX/Figure 1/._1q
- Figure 1/1h/Data 1.csv
- __MACOSX/Figure 1/1h/._Data 1.csv
- Figure 1/1o/Data 1.xls
- __MACOSX/Figure 1/1o/._Data 1.xls
- Figure 1/1o/Graph.tif
- __MACOSX/Figure 1/1o/._Graph.tif
- Figure 1/1f/Data 1.csv
- __MACOSX/Figure 1/1f/._Data 1.csv
- Figure 1/1a/1a.tif
- __MACOSX/Figure 1/1a/._1a.tif
- Figure 1/1g/Data 3.csv
- __MACOSX/Figure 1/1g/._Data 3.csv
- Figure 1/1n/1n.PNG
- __MACOSX/Figure 1/1n/._1n.PNG
- Figure 1/1n/PICS Data Tables (1n).xls
- __MACOSX/Figure 1/1n/._PICS Data Tables (1n).xls
- Figure 1/1i/Data 1.csv
- __MACOSX/Figure 1/1i/._Data 1.csv
- Figure 1/1l/PICS Data Tables (S1b).xls
- __MACOSX/Figure 1/1l/._PICS Data Tables (S1b).xls
- Figure 1/1l/PICS Data Tables (1l).xls
- __MACOSX/Figure 1/1l/._PICS Data Tables (1l).xls
- Figure 1/1l/S1b.PNG
- __MACOSX/Figure 1/1l/._S1b.PNG
- Figure 1/1l/1l.PNG
- __MACOSX/Figure 1/1l/._1l.PNG
- Figure 1/1l/README.txt
- __MACOSX/Figure 1/1l/._README.txt
- Figure 1/1k/PICS Data Tables (1k).xls
- __MACOSX/Figure 1/1k/._PICS Data Tables (1k).xls
- Figure 1/1k/S1a.PNG
- __MACOSX/Figure 1/1k/._S1a.PNG
- Figure 1/1k/1k.PNG
- __MACOSX/Figure 1/1k/._1k.PNG
- Figure 1/1k/README.txt
- __MACOSX/Figure 1/1k/._README.txt
- Figure 1/1k/PICS Data Tables (S1a).xls
- __MACOSX/Figure 1/1k/._PICS Data Tables (S1a).xls
- Figure 1/1b/1b.tif
- __MACOSX/Figure 1/1b/._1b.tif
- Figure 1/1e/Data 1.csv
- __MACOSX/Figure 1/1e/._Data 1.csv
- Figure 1/1p/Data 1 concentrations.csv
- __MACOSX/Figure 1/1p/._Data 1 concentrations.csv
- Figure 1/1p/Data 2 pepsin & celiacase.csv
- __MACOSX/Figure 1/1p/._Data 2 pepsin & celiacase.csv
- Figure 1/1d/Data 1.csv
- __MACOSX/Figure 1/1d/._Data 1.csv
- Figure 1/1c/1c.tif
- __MACOSX/Figure 1/1c/._1c.tif
- Figure 1/1c/README.txt
- __MACOSX/Figure 1/1c/._README.txt
- Figure 1/1j/Data 1.csv
- __MACOSX/Figure 1/1j/._Data 1.csv
- Figure 1/1m/PICS Data Tables (1m).xls
- __MACOSX/Figure 1/1m/._PICS Data Tables (1m).xls
- Figure 1/1m/1m.PNG
- __MACOSX/Figure 1/1m/._1m.PNG
- Figure 1/1q/Celiacase & pepsin.tif
- __MACOSX/Figure 1/1q/._Celiacase & pepsin.tif
- Figure 1/1q/README.txt
- __MACOSX/Figure 1/1q/._README.txt
