# Supplementary material for: Targeted enzymatic therapy for coeliac disease
Source: EMBO Mol Med. 2026 May 14;18(6):2236–71. doi: 10.1038/s44321-026-00430-8 (PMC13269764; doi:10.1038/s44321-026-00430-8)
Supplement: Supplementary file 3 — Source data Fig. 1 [file 44321_2026_430_MOESM3_ESM.zip › Figure 1/1h/Data 1.csv]

Temperature (ºC)	Enzymatic activity	Enzymatic activity	Enzymatic activity
25	73,49	3,475
27	85,49	2,501
30	80,41	4,484
37	30,55	1,317
45	38,88	1,195
