# Supplementary material for: Targeted enzymatic therapy for coeliac disease
Source: EMBO Mol Med. 2026 May 14;18(6):2236–71. doi: 10.1038/s44321-026-00430-8 (PMC13269764; doi:10.1038/s44321-026-00430-8)
Supplement: Supplementary file 3 — Source data Fig. 1 [file 44321_2026_430_MOESM3_ESM.zip › Figure 1/1o/Data 1.xls]

## Sheet: Hoja5
Mass List from MALDI and FlexAnalysis or 33 ner digestion by Celiacase in different timepoints

## Sheet: 33_mer
m/z	time	Intens.	SN	Quality Fac.	Res.	Area	Rel. Intens.	FWHM	Chi^2	Bk. Peak
973.405	36065.1	66.8441	8.43584	153.578	5565.95	21.6504	0.363269	0.174886	112.258	0
1308.57	41776	71.3062	8.50012	413.155	4477.9	49.5499	0.387519	0.29223	114.237	0
1311.52	41822.7	94.816	11.1676	1243.98	5127.59	59.3479	0.515284	0.255778	117.437	0
1536.57	45247.6	115.895	13.7083	950.215	5816.47	82.6315	0.629837	0.264175	254.892	0
1796.65	48905.6	184.007	22.3459	2975.69	6008.5	172.787	1	0.299018	555.145	0
2134.77	53284.3	51.9813	7.57505	361.178	7923.31	51.7262	0.282496	0.269429	104.841	0
2620.85	59008.5	37.9925	7.4216	290.309	9748.45	42.7869	0.206473	0.268848	96.3635	0
3908.03	71985.9	36.5847	12.9893	104.163	11864.1	53.7977	0.198822	0.3294	904.224	0
3910.93	72012.5	181.623	66.6104	3891.15	4872.24	622.392	0.987044	0.802695	869.76	0

## Sheet: 33_mer_0min
m/z	time	Intens.	SN	Quality Fac.	Res.	Area	Rel. Intens.	FWHM	Chi^2	Bk. Peak
1067.54	37757	66.0772	7.89277	511.479	7431.08	18.503	0.143334	0.143658	66.7535	0
1089.55	38141.9	80.7571	9.62066	1478.46	4535.37	41.9311	0.175177	0.240235	65.5188	0
1091.14	38169.5	66.0778	7.86685	245.27	23273.8	7.27919	0.143335	0.0468829	124.034	0
1214.56	40256.5	138.006	16.3659	5739.81	6136.59	66.0572	0.29936	0.19792	77.4623	0
1236.58	40617.7	94.9234	11.1852	2466.18	5132.95	55.8497	0.205906	0.240911	88.859	0
1890.88	50164.7	75.2591	9.06998	2975.14	6859.78	74.9184	0.163251	0.275647	78.2893	0
1912.87	50454	132.462	16.1732	5800.37	7080.18	127.237	0.287335	0.270173	169.206	0
1928.83	50662.8	70.9579	8.74883	1773.61	7164.45	70.5514	0.153921	0.269222	89.3058	0
2037.89	52067.7	181.085	23.7131	7907.42	6384.62	210.961	0.392806	0.319187	336.778	0
2059.88	52346.3	259.041	34.0606	14264.1	7429.17	256.48	0.561907	0.277269	395.726	0
2075.83	52547.5	84.3004	11.1912	3609.34	7489.95	86.7962	0.182863	0.277148	99.6041	0
2714.32	60046.2	44.2278	8.72623	749.697	4167.44	122.757	0.0959381	0.651317	108.497	0
2736.24	60287	156.335	28.7718	9006.02	5967.28	301.033	0.339119	0.45854	394.725	0
2753.23	60472.9	57.1594	10.1639	889.343	5939.93	102.514	0.123989	0.463512	207.443	0
2862.42	61654.4	179.418	32.722	5077.31	4484.21	416.205	0.389192	0.638333	1097.27	0
2883.32	61877.9	461.003	87.7925	13875.8	6272.04	890.576	1	0.45971	3827.87	0
2900.32	62059.2	136.384	25.0556	2213.33	5098.5	284.012	0.295842	0.568858	1046.86	0
2906.38	62123.6	43.7831	7.93339	2686.44	4490.93	102.208	0.0949737	0.647165	106.137	0
2921.2	62281.1	31.6373	6.15497	492.469	6481.84	63.6761	0.0686272	0.450674	50.5717	0
3911.25	72015.5	68.9076	22.7345	1342.78	2580.9	446.496	0.149473	1.51546	421.034	0
3933.01	72214.6	439.526	119.543	4396.09	3471.24	2112.55	0.953414	1.13303	4052.24	0
3949.3	72363.3	51.4288	14.1003	271.387	905.582	969.227	0.111558	4.36106	2817.74	0
3955.79	72422.4	33.1826	9.53031	133.104	2789.46	189.77	0.0719792	1.41812	935.606	0
3971.19	72562.6	43.6895	11.3384	540.175	4530.05	156.307	0.0947707	0.876633	247.578	0

## Sheet: 33_mer_10min
m/z	time	Intens.	SN	Quality Fac.	Res.	Area	Rel. Intens.	FWHM	Chi^2	Bk. Peak
626.606	28982.8	62.9503	7.98497	198.116	21844.9	3.18388	0.084846	0.0286843	27.303	0
842.341	33566.2	66.8857	9.19004	662.894	5771.94	19.4754	0.0901502	0.145937	48.9598	0
864.36	33999	53.7889	7.48354	250.74	6178.44	13.311	0.0724981	0.139899	38.9642	0
1067.51	37756.6	519.053	69.1744	17914.9	6481.74	181.436	0.699593	0.164695	403.843	0
1089.49	38140.8	313.319	41.2827	13996.5	5600.03	132.854	0.422299	0.194551	208.981	0
1105.46	38417.6	141.8	18.7813	2533.43	5766.64	59.8656	0.191122	0.1917	157.462	0
1214.52	40256	741.936	96.8993	38241.4	5676.29	365.518	1	0.213965	617.869	0
1236.53	40616.9	253.346	32.8437	4322.4	5682.88	121.449	0.341466	0.217589	240.056	0
1252.51	40876.7	88.5137	11.4066	807.331	5735.27	42.6942	0.119301	0.218387	52.3255	0
1665.68	47099.4	182.424	23.9336	13347.3	6187.11	148.847	0.245876	0.269218	109.995	0
1687.66	47407.3	92.0058	12.0616	2621.03	7357.41	66.353	0.124008	0.229382	81.8542	0
1890.79	50163.5	180.383	24.5571	5620.5	7609.53	147.072	0.243125	0.248477	272.289	0
1912.81	50453.1	87.2986	12.0506	736.999	6927.69	77.3523	0.117663	0.276111	109.601	0
1928.79	50662.3	48.9038	6.87633	336.051	10797.7	29.226	0.0659137	0.17863	55.8516	0
2037.81	52066.7	281.384	42.4912	14313.5	6634.45	300.4	0.379256	0.307156	422.49	0
2059.84	52345.8	135.238	20.6691	1413.97	7372.75	120.843	0.182277	0.279385	150.73	0
2075.83	52547.5	54.9245	8.45914	979.531	8076.74	45.6156	0.0740286	0.257013	35.805	0
2714.12	60044	32.1377	6.97832	247.022	9129.15	42.1047	0.043316	0.297302	56.311	0
2737.21	60297.5	32.1846	6.86401	396.903	7097.62	45.6385	0.0433792	0.385651	51.6651	0
2861.2	61641.4	81.4097	18.8051	1192.74	7656.03	127.775	0.109726	0.373719	135.528	0
2883.24	61877.1	59.1588	13.5011	1244.21	8185.73	85.0392	0.0797357	0.352228	97.0275	0
3932.59	72210.7	20.394	9.76298	392.688	3157.07	110.157	0.0274876	1.24565	124.004	0

## Sheet: 33_mer_20min
m/z	time	Intens.	SN	Quality Fac.	Res.	Area	Rel. Intens.	FWHM	Chi^2	Bk. Peak
842.414	33567.6	785.014	74.7562	3520.96	4039.76	317.441	0.169543	0.208531	763.265	0
847.414	33666.4	258.543	24.6982	1039.19	2834.73	149.02	0.0558387	0.29894	344.83	0
864.43	34000.3	4105.79	391.309	48431.8	2821.02	2570.5	0.886748	0.306424	8402.58	0
869.383	34096.9	64.7868	6.19392	314.92	2251.76	51.6587	0.0139923	0.38609	98.2621	0
880.394	34310.6	304.399	29.0312	2191.72	3467.86	162.345	0.0657426	0.253872	234.873	0
886.418	34427	548.589	52.6059	7244.46	3015.26	330.712	0.118481	0.293978	370.881	0
1067.57	37757.7	736.085	72.4195	7043.56	4492.63	388.371	0.158976	0.237628	927.065	0
1074.52	37879.6	66.137	6.54213	326.446	4910.1	34.6591	0.0142839	0.218839	70.1072	0
1089.56	38142	4630.17	461.507	120117	3907.56	2972.03	1	0.278834	8744.18	0
1105.55	38419	293.467	29.3752	2033.19	3795.41	199.514	0.0633816	0.291285	290.117	0
1111.54	38522.4	938.086	93.63	16084.1	4639.3	515.093	0.202603	0.239593	773.765	0
1127.54	38796.8	79.1636	7.92295	514.534	3421.86	61.7395	0.0170973	0.32951	89.4188	0
1214.61	40257.4	384.897	39.4965	2674.68	5005.09	228.903	0.0831281	0.242675	330.855	0
1219.51	40338	84.3945	8.68163	473.889	3715.03	73.491	0.0182271	0.328263	132.1	0
1236.6	40617.9	1194.67	122.858	18263.2	5066.51	717.997	0.258018	0.244072	1848.81	0
1252.57	40877.7	87.2554	9.00767	536.173	4076	67.8742	0.018845	0.307303	107.751	0
1258.57	40974.9	350.914	36.5491	2114.15	4963.54	223.687	0.0757885	0.253563	370.293	0
