# Supplementary material for: Targeted enzymatic therapy for coeliac disease
Source: EMBO Mol Med. 2026 May 14;18(6):2236–71. doi: 10.1038/s44321-026-00430-8 (PMC13269764; doi:10.1038/s44321-026-00430-8)
Supplement: Supplementary file 3 — Source data Fig. 1 [file 44321_2026_430_MOESM3_ESM.zip › Figure 1/1f/Data 1.csv]

Time (s)	0,001mg/mL C334V	0,001mg/mL C334V	0,001mg/mL C334V	0,01mg/mL C334V	0,01mg/mL C334V	0,01mg/mL C334V	0,002mg/mL C334V	0,002mg/mL C334V	0,002mg/mL C334V
0	45944	39845	40244	99383	104892	101215	30193	27753	25138
70	99827,34	90799,34	91213,34	190286,3	200549,3	199617,3	57601,33	50272,33	51175,33
140	139804,3	129498,3	128489,3	239343,3	242646,3	246850,3	81033,34	67013,34	71838,34
210	166973	158870	157094	264133	265580	271149	102309	90219	90301
280	191181,7	182931,7	180412,7	280875,7	279138,7	284585,7	122212,7	109881,7	106563,7
350	208194,7	203393,7	198328,7	303536,7	286446,7	305460,7	139110,7	125313,7	122905,7
420	224957	219318	212469	309719	303304	309173	154910	141761	136415
490	237678,7	232808,7	224997,7	313553,7	306420,7	312247,7	168774,7	155440,7	150558,7
560	247808	242924	235182	315957	307037	314058	180481	169410	161956
630	256255,3	251839,3	241693,3	313574,3	307574,3	312397,3	191035,3	181870,3	172201,3
700	263316,7	257992,7	251114,7	315822,7	303262,7	312061,7	199724,7	192479,7	181495,7
770	267416	264516	256012	314505	305867	312695	209127	203657	189265
840	272703,3	269894,3	257840,3	315514,3	304518,3	312040,3	215780,3	210817,3	196197,3
