# Supplementary material for: Targeted enzymatic therapy for coeliac disease
Source: EMBO Mol Med. 2026 May 14;18(6):2236–71. doi: 10.1038/s44321-026-00430-8 (PMC13269764; doi:10.1038/s44321-026-00430-8)
Supplement: Supplementary file 3 — Source data Fig. 1 [file 44321_2026_430_MOESM3_ESM.zip › Figure 1/1g/Data 3.csv]

pH	Relative activity %	Relative activity %	Relative activity %
2	47,13042	1,381727
2,5	85,71843	3,951813
3	100	2,296715
4	75,51878	2,768714
5	29,13708	7,4142
6	8,689447	1,742339
7	6,536416	4,211105
8	0	0
