# Supplementary material for: Targeted enzymatic therapy for coeliac disease
Source: EMBO Mol Med. 2026 May 14;18(6):2236–71. doi: 10.1038/s44321-026-00430-8 (PMC13269764; doi:10.1038/s44321-026-00430-8)
Supplement: Supplementary file 3 — Source data Fig. 1 [file 44321_2026_430_MOESM3_ESM.zip › Figure 1/1n/PICS Data Tables (1n).xls]

## Sheet: PICS Data Tables
	Source Data: Proteomic Specificity Profiling of Celiacase and Neprosin Variant XGR3
	PICS Data Table			Active Site specificity profiling of the prolyl endopeptidase celiacase.
		1A		All Peptide-Spectrum Matches (PSMs) identified by LC-MS/MS after incubation of a trypsin-derived E. coli proteome peptide library with celiacase.									Figure 1k
		1B		Protease cleavage specificity analysis of celiacase using a dimethylation-based PICS workflow and a trypsin-derived E. coli peptide library.
		2A		All Peptide-Spectrum Matches (PSMs) identified by LC-MS/MS after incubation of a GluC-derived E. coli proteome peptide library with celiacase.									Figure S1a
		2B		Protease cleavage specificity analysis of celiacase using a dimethylation-based PICS workflow and a GluC-derived E. coli peptide library.
		3A		All Peptide-Spectrum Matches (PSMs) identified by LC-MS/MS after incubation of Sigma Gliadin G3375 with celiacase.									Figure 1m
		3B		Protease cleavage specificity analysis of celiacase using a modified PICS workflow and Sigma Gliadin G3375 as a substrate.
	PICS Data Table			Active Site specificity profiling of the neprosin variant XGR3.
		4A		All Peptide-Spectrum Matches (PSMs) identified by LC-MS/MS after incubation of a trypsin-derived E. coli proteome peptide library with neprosin variant XGR3.									Figure 1l
		4B		Protease cleavage specificity analysis of neprosin variant XGR3 using a dimethylation-based PICS workflow and a trypsin-derived E. coli peptide library.
		5A		All Peptide-Spectrum Matches (PSMs) identified by LC-MS/MS after incubation of a GluC-derived E. coli proteome peptide library with neprosin variant XGR3.									Figure S1b
		5B		Protease cleavage specificity analysis of neprosin variant XGR3 using a dimethylation-based PICS workflow and a GluC-derived E. coli peptide library.
		6A		All Peptide-Spectrum Matches (PSMs) identified by LC-MS/MS after incubation of Sigma Gliadin G3375 with neprosin variant XGR3.									Figure 1n
		6B		Protease cleavage specificity analysis of neprosin variant XGR3 using a modified PICS workflow and Sigma Gliadin G3375 as a substrate.

## Sheet: PICS 6A
PICS Data Table 6A. All Peptide-Spectrum Matches (PSMs) identified by LC-MS/MS in a modifed Proteomic Identification of protease Cleavage Sites (PICS) workflow after incubation of Sigma Gliadin (#G3375) with neprosin variant XGR3. Data were analyzed using MSFragger (v4.1; Kong et al. 2017), MSBooster (v1.2.31; Yang et al. 2023), Percolator (v3.6.5; The et al. 2016), and the Philosopher toolkit (v…
INDEX	Spectrum	Peptide	Modified Peptide	Extended Peptide	Prev AA	Next AA	Peptide Length	Charge	Retention	Observed Mass	Calibrated Observed Mass	Observed M/Z	Calibrated Observed M/Z	Calculated Peptide Mass	Calculated M/Z	Delta Mass	SpectralSim	RTScore	Expectation	Hyperscore	Nextscore	Probability	Number of Enzymatic Termini	Number of Missed Cleavages	Protein Start	Protein End	Intensity	Assigned Modifications	Observed Modifications	Purity	Is Unique	Protein	Protein ID	Entry Name	Gene	Protein Description	Mapped Genes	Mapped Proteins
1	20220922_CRJL_M9H11_Gliadin_Neprosin_N3_150.07059.07059.2	QQSRYEA		CQQIPQIP.QQSRYEA.IRAIIYSI	P	I	7	2	1666.51	880.396	880.389	441.205	441.202	880.404	441.209	-0.015	0.8197	4.8866	0.2688	10.782	0	0.9724	0	0	256	262	0			0	FALSE	tr|B2Y2S3|B2Y2S3_WHEAT	B2Y2S3	B2Y2S3_WHEAT	GluB3-2	Low molecular weight glutenin subunit	GLEN42K, Glu, Glu-B3g, Glu-D3, GluB3-1, GluB3-3, GluB3-6, GluD3-3, HARU48K, KANS2, LMW-3, LMW-GS, LMW-m1, LMW-s1, glu-3, lmw-gs	sp|P10386|GLTB_WHEAT, tr_A7XDG0_A7XDG0_TRITU_1-363_1-363/1-363, tr_Q0Q2J0_Q0Q2J0_TRITU_1-297_1-297/1-297, tr_Q0Q2J1_Q0Q2J1_TRITU_1-334_1-334/1-334, tr|A2IBV5|A2IBV5_WHEAT, tr|A2IBV6|A2IBV6_WHEAT, tr|A9Z176|A9Z176_WHEAT, tr|B2BZD0|B2BZD0_WHEAT, tr|B2LS34|B2LS34_WHEAT, tr|B2Y2Q1|B2Y2Q1_WHEAT, tr|B2Y2Q2|B2Y2Q2_WHEAT, tr|B2Y2Q3|B2Y2Q3_WHEAT, tr|B2Y2Q4|B2Y2Q4_WHEAT, tr|B2Y2Q6|B2Y2Q6_WHEAT, tr|B2Y2Q7|B…
2	20220922_CRJL_M9H11_Gliadin_Neprosin_N3_150.07062.07062.3	IILHHHQQQQQQPS		AIHNVVHA.IILHHHQQQQQQPS.SQVSYQQP	A	S	14	3	1666.9	1720.88	1720.87	574.635	574.63	1720.88	574.633	-0.0062	0.5657	1.3648	0.001728	13.379	0	0.9742	0	0	192	205	0			0	FALSE	tr|K7X1L1|K7X1L1_WHEAT	K7X1L1	K7X1L1_WHEAT	gli-2	Alpha-gliadin	Gli-2	sp|P04723|GDA3_WHEAT, tr|I0IT65|I0IT65_WHEAT, tr|K7X0Q3|K7X0Q3_WHEAT, tr|K7X0S2|K7X0S2_WHEAT, tr|K7XE82|K7XE82_WHEAT, tr|K7XR94|K7XR94_WHEAT, tr|Q9M4M3|Q9M4M3_WHEAT, tr|Q9M4M6|Q9M4M6_WHEAT, tr|X2KWL3|X2KWL3_WHEAT, tr|X2L2H1|X2L2H1_WHEAT
3	20220922_CRJL_M9H11_Gliadin_Neprosin_N3_150.07065.07065.3	GQGQPGQRQQPGQGQHP		YPASIQQP.GQGQPGQRQQPGQGQHP.EQGKQPGQ	P	E	17	3	1667.29	1783.86	1783.84	595.626	595.62	1783.85	595.623	-0.0067	0.4142	0.35	0.0007265	19.801	15.558	0.9976	0	0	462	478	0			0	FALSE	sp|P10387|GLT0_WHEAT	P10387	GLT0_WHEAT	GLU-D1-2B	Glutenin, high molecular weight subunit DY10	1Dy11, 1Dy12*, 1Dy12.2*, Glu, Glu-D1-2, Glu1Dy10	sp|P08488|GLT3_WHEAT, tr|A9QUS3|A9QUS3_WHEAT, tr|A9YSK3|A9YSK3_WHEAT, tr|A9ZMG8|A9ZMG8_WHEAT, tr|D2CPI7|D2CPI7_WHEAT, tr|E0W6G5|E0W6G5_WHEAT, tr|E4W506|E4W506_WHEAT, tr|Q670Q5|Q670Q5_WHEAT, tr|Q6RX92|Q6RX92_WHEAT
4	20220922_CRJL_M9H11_Gliadin_Neprosin_N3_150.07072.07072.0	YYPTSSQQSRQRQQA		QPGQGQQA.YYPTSSQQSRQRQQA.GQWQRPGQ	A	G	15	3	1668.2	1826.88	1826.87	609.966	609.963	1826.87	609.962	0.0023	0.824	4.3207	0.1723	10.052	7.28	0.9768	0	0	479	493	0			0	FALSE	tr|G3FLC5|G3FLC5_WHEAT	G3FLC5	G3FLC5_WHEAT	Glu	High-molecular-weight glutenin subunit	Glu-B1, Glu-B1-1, Glu-B1al, Glu-B1br, Glu-B1bs, HMWBx17	tr|A9YSK5|A9YSK5_WHEAT, tr|G4Y3Y0|G4Y3Y0_WHEAT, tr|G4Y3Y1|G4Y3Y1_WHEAT, tr|G4Y3Y2|G4Y3Y2_WHEAT, tr|M4M8L5|M4M8L5_WHEAT, tr|Q18MZ6|Q18MZ6_WHEAT, tr|Q1KL95|Q1KL95_WHEAT, tr|Q42451|Q42451_WHEAT, tr|Q45R38|Q45R38_WHEAT
5	20220922_CRJL_M9H11_Gliadin_Neprosin_N3_150.07078.07078.2	AQVQQGQRP		QGQQGQQP.AQVQQGQRP.AQGQQGQQ	P	A	9	2	1668.63	1010.53	1010.52	506.271	506.269	1010.53	506.27	-0.0033	0.9359	1.3436	0.2846	13.683	0	0.9914	0	0	577	585	0			0	FALSE	tr|A9YSK4|A9YSK4_WHEAT	A9YSK4	A9YSK4_WHEAT	Glu-D1-1	High molecular weight glutenin subunit	GLU-1D-1D, Glu1Dx5	sp|P10388|GLT5_WHEAT, tr|C0SUC3|C0SUC3_WHEAT
6	20220922_CRJL_M9H11_Gliadin_Neprosin_N3_150.07086.07086.3	TSLQHTGQRQQP		QGQQGYYP.TSLQHTGQRQQP.VQGQQPEQ	P	V	12	3	1669.43	1379.67	1379.66	460.898	460.895	1379.69	460.904	-0.0266	0.541	1.0172	0.01306	15.919	0	0.9687	0	0	207	218	0			0	FALSE	sp|P10387|GLT0_WHEAT	P10387	GLT0_WHEAT	GLU-D1-2B	Glutenin, high molecular weight subunit DY10	Glu-D1-2, Glu1Dy10	tr|A9YSK3|A9YSK3_WHEAT, tr|A9ZMG8|A9ZMG8_WHEAT
7	20220922_CRJL_M9H11_Gliadin_Neprosin_N3_150.07090.07090.2	EQSRHESIRA		CQQIRQIP.EQSRHESIRA.IVYSIIIQ	P	I	10	2	1669.76	1211.6	1211.6	606.808	606.805	1211.6	606.808	-0.0056	0.8325	0.3125	0.3486	15.259	10.465	0.9915	0	0	237	246	0			0	FALSE	tr|D2DII1|D2DII1_WHEAT	D2DII1	D2DII1_WHEAT	GluA3-14	Low-molecular-weight glutenin subunit	Glu-1, Glu-A3, GluA3-15, GluA3-4, LMW-GS, SYGluA3, TRITD_1Av1G002360, glu-3, lmw-gs, lmw-gs1, lmw-i	tr|A0A446IHD8|A0A446IHD8_TRITD, tr|A0A446IHD9|A0A446IHD9_TRITD, tr|A0A446IHE3|A0A446IHE3_TRITD, tr|A0A446IHF1|A0A446IHF1_TRITD, tr|A0A446IHF7|A0A446IHF7_TRITD, tr|A0A446IHK8|A0A446IHK8_TRITD, tr|B3EY91|B3EY91_WHEAT, tr|C3VN74|C3VN74_WHEAT, tr|C3VN75|C3VN75_WHEAT, tr|C3VN76|C3VN76_WHEAT, tr|D2DII2|D2DII2_WHEAT, tr|D2DII7|D2DII7_WHEAT, tr|D3U317|D3U317_WHEAT, tr|F8SGQ4|F8SGQ4_WHEAT, tr|G9AYK6|G9AYK…
8	20220922_CRJL_M9H11_Gliadin_Neprosin_N3_150.07095.07095.2	GQGQPGQRQQPGQGQHP		YPASIQQP.GQGQPGQRQQPGQGQHP.EQGKQPGQ	P	E	17	2	1670.24	1783.85	1783.84	892.934	892.929	1783.85	892.93	-0.002	0.8076	0.3992	9.088e-05	29.61	27.109	1	0	0	462	478	0			0	FALSE	sp|P10387|GLT0_WHEAT	P10387	GLT0_WHEAT	GLU-D1-2B	Glutenin, high molecular weight subunit DY10	1Dy11, 1Dy12*, 1Dy12.2*, Glu, Glu-D1-2, Glu1Dy10	sp|P08488|GLT3_WHEAT, tr|A9QUS3|A9QUS3_WHEAT, tr|A9YSK3|A9YSK3_WHEAT, tr|A9ZMG8|A9ZMG8_WHEAT, tr|D2CPI7|D2CPI7_WHEAT, tr|E0W6G5|E0W6G5_WHEAT, tr|E4W506|E4W506_WHEAT, tr|Q670Q5|Q670Q5_WHEAT, tr|Q6RX92|Q6RX92_WHEAT
9	20220922_CRJL_M9H11_Gliadin_Neprosin_N3_150.07098.07098.3	IILHHHQQQQQQQQP		AIHNVVHA.IILHHHQQQQQQQQP.LTQVSFQQ	A	L	15	3	1670.57	1889.97	1889.96	630.996	630.992	1889.96	630.994	-0.005	0.6138	1.8164	0.002814	13.378	0	0.9909	0	0	197	211	0			0	FALSE	tr|R9XUQ0|R9XUQ0_WHEAT	R9XUQ0	R9XUQ0_WHEAT	gli-2	Alpha-gliadin	Gli-CS-1	tr|J7HT09|J7HT09_WHEAT, tr|R9XSV1|R9XSV1_WHEAT, tr|R9XSX7|R9XSX7_WHEAT, tr|R9XU81|R9XU81_WHEAT, tr|R9XU85|R9XU85_WHEAT
10	20220922_CRJL_M9H11_Gliadin_Neprosin_N3_150.07102.07102.1	QQSRYEA		CQQIPQIP.QQSRYEA.IRAIIYSI	P	I	7	1	1671.16	880.408	880.403	881.415	881.41	880.404	881.411	-0.001	0.8315	4.8091	2.312	9.044	0	0.9619	0	0	256	262	0			0	FALSE	tr|B2Y2S3|B2Y2S3_WHEAT	B2Y2S3	B2Y2S3_WHEAT	GluB3-2	Low molecular weight glutenin subunit	GLEN42K, Glu, Glu-B3g, Glu-D3, GluB3-1, GluB3-3, GluB3-6, GluD3-3, HARU48K, KANS2, LMW-3, LMW-GS, LMW-m1, LMW-s1, glu-3, lmw-gs	sp|P10386|GLTB_WHEAT, tr_A7XDG0_A7XDG0_TRITU_1-363_1-363/1-363, tr_Q0Q2J0_Q0Q2J0_TRITU_1-297_1-297/1-297, tr_Q0Q2J1_Q0Q2J1_TRITU_1-334_1-334/1-334, tr|A2IBV5|A2IBV5_WHEAT, tr|A2IBV6|A2IBV6_WHEAT, tr|A9Z176|A9Z176_WHEAT, tr|B2BZD0|B2BZD0_WHEAT, tr|B2LS34|B2LS34_WHEAT, tr|B2Y2Q1|B2Y2Q1_WHEAT, tr|B2Y2Q2|B2Y2Q2_WHEAT, tr|B2Y2Q3|B2Y2Q3_WHEAT, tr|B2Y2Q4|B2Y2Q4_WHEAT, tr|B2Y2Q6|B2Y2Q6_WHEAT, tr|B2Y2Q7|B…
11	20220922_CRJL_M9H11_Gliadin_Neprosin_N3_150.07114.07114.2	TSPQHTGQRQQP		QGQQGYYP.TSPQHTGQRQQP.VQGQQIGQ	P	V	12	2	1672.17	1363.66	1363.66	682.837	682.835	1363.66	682.837	-0.0035	0.6874	1.8285	0.00166	20.39	0	0.9952	0	0	213	224	0			0	FALSE	tr|Q52JL3|Q52JL3_WHEAT	Q52JL3	Q52JL3_WHEAT		HMW glutenin subunit	1Dy11, 1Dy12*, 1Dy12.2*, 1Dy12.3, Glu	sp|P08488|GLT3_WHEAT, tr|A4URY8|A4URY8_WHEAT, tr|A9QUS3|A9QUS3_WHEAT, tr|D2CPI7|D2CPI7_WHEAT, tr|E0W6G5|E0W6G5_WHEAT, tr|E4W506|E4W506_WHEAT, tr|Q670Q5|Q670Q5_WHEAT, tr|Q6RX92|Q6RX92_WHEAT
12	20220922_CRJL_M9H11_Gliadin_Neprosin_N3_150.07121.07121.3	YYPTSSQQSRQRQQA		QPGQGQQA.YYPTSSQQSRQRQQA.GQWQRPGQ	A	G	15	3	1673.15	1826.87	1826.86	609.963	609.961	1826.87	609.962	-0.0053	0.8723	4.2383	0.2315	9.042	0	0.9827	0	0	479	493	0			0	FALSE	tr|G3FLC5|G3FLC5_WHEAT	G3FLC5	G3FLC5_WHEAT	Glu	High-molecular-weight glutenin subunit	Glu-B1, Glu-B1-1, Glu-B1al, Glu-B1br, Glu-B1bs, HMWBx17	tr|A9YSK5|A9YSK5_WHEAT, tr|G4Y3Y0|G4Y3Y0_WHEAT, tr|G4Y3Y1|G4Y3Y1_WHEAT, tr|G4Y3Y2|G4Y3Y2_WHEAT, tr|M4M8L5|M4M8L5_WHEAT, tr|Q18MZ6|Q18MZ6_WHEAT, tr|Q1KL95|Q1KL95_WHEAT, tr|Q42451|Q42451_WHEAT, tr|Q45R38|Q45R38_WHEAT
13	20220922_CRJL_M9H11_Gliadin_Neprosin_N3_150.07125.07125.2	IILHHHQQQQQQPS		AIHNVVHA.IILHHHQQQQQQPS.SQVSYQQP	A	S	14	2	1673.47	1720.88	1720.87	861.448	861.444	1720.88	861.445	-0.0026	0.6643	1.2554	0.0009772	20.54	0	0.9883	0	0	192	205	0			0	FALSE	tr|K7X1L1|K7X1L1_WHEAT	K7X1L1	K7X1L1_WHEAT	gli-2	Alpha-gliadin	Gli-2	sp|P04723|GDA3_WHEAT, tr|I0IT65|I0IT65_WHEAT, tr|K7X0Q3|K7X0Q3_WHEAT, tr|K7X0S2|K7X0S2_WHEAT, tr|K7XE82|K7XE82_WHEAT, tr|K7XR94|K7XR94_WHEAT, tr|Q9M4M3|Q9M4M3_WHEAT, tr|Q9M4M6|Q9M4M6_WHEAT, tr|X2KWL3|X2KWL3_WHEAT, tr|X2L2H1|X2L2H1_WHEAT
14	20220922_CRJL_M9H11_Gliadin_Neprosin_N3_150.07131.07131.1	HQTFHHQP		PQRTIPQP.HQTFHHQP.QQTIPQPE	P	Q	8	1	1674.11	1030.48	1030.47	1031.48	1031.48	1030.47	1031.48	-0.0015	0.7781	0.1259	0.245	9.943	0	0.9641	0	0	56	63	0			0	FALSE	tr|R9XUR8|R9XUR8_WHEAT	R9XUR8	R9XUR8_WHEAT		Gamma-gliadin	Gli-1, TRITD_1Bv1G001870, ll903, ll906, ll911, ll917, ll921, ll926, ll927, ll940, qp910, qp911, qp914, qp915	sp|P21292|GDBX_WHEAT, tr|A0A446JG43|A0A446JG43_TRITD, tr|A0A446JG61|A0A446JG61_TRITD, tr|A0A446JG84|A0A446JG84_TRITD, tr|A0A446JG85|A0A446JG85_TRITD, tr|A0A446JGQ8|A0A446JGQ8_TRITD, tr|B6UKM5|B6UKM5_WHEAT, tr|B6UKM7|B6UKM7_WHEAT, tr|B6UKN1|B6UKN1_WHEAT, tr|B6UKN5|B6UKN5_WHEAT, tr|B6UKN7|B6UKN7_WHEAT, tr|B6UKN9|B6UKN9_WHEAT, tr|B6UKP0|B6UKP0_WHEAT, tr|B6UKP7|B6UKP7_WHEAT, tr|B6UKQ2|B6UKQ2_WHEAT, t…
15	20220922_CRJL_M9H11_Gliadin_Neprosin_N3_150.07139.07139.2	TSLQHTGQRQQP		QGQQGYYP.TSLQHTGQRQQP.VQGQQPEQ	P	V	12	2	1674.98	1379.69	1379.69	690.853	690.851	1379.69	690.853	-0.0041	0.7729	0.9247	0.03163	17.666	8.291	0.9962	0	0	207	218	0			0	FALSE	sp|P10387|GLT0_WHEAT	P10387	GLT0_WHEAT	GLU-D1-2B	Glutenin, high molecular weight subunit DY10	Glu-D1-2, Glu1Dy10	tr|A9YSK3|A9YSK3_WHEAT, tr|A9ZMG8|A9ZMG8_WHEAT
16	20220922_CRJL_M9H11_Gliadin_Neprosin_N3_150.07202.07202.2	AQGQQPGQGQQGRQPGQGQPG		QPGQIQQP.AQGQQPGQGQQGRQPGQGQPG.YYPTSSQI	P	Y	21	2	1680.93	2087.99	2087.98	1045	1045	2087.98	1045	-0.0004	0.7453	0.8375	0.002925	23.176	0	0.9953	0	0	189	209	0			0	FALSE	tr|B1B520|B1B520_WHEAT	B1B520	B1B520_WHEAT	Glu-D1	High-molecular-weight glutenin subunit 2.6	1Dx2.2, Glu, glu-D1x	sp|P08489|GLT4_WHEAT, tr|C6L669|C6L669_WHEAT, tr|D0IQ07|D0IQ07_WHEAT, tr|D7REK2|D7REK2_WHEAT, tr|G3FLC7|G3FLC7_WHEAT, tr|J7G6L4|J7G6L4_WHEAT, tr|Q599I0|Q599I0_WHEAT, tr|Q8GV12|Q8GV12_WHEAT
17	20220922_CRJL_M9H11_Gliadin_Neprosin_N3_150.07218.07218.2	GQGQQTRQGQQLEQG		QIGQRQQP.GQGQQTRQGQQLEQG.QQPGQGQQ	P	Q	15	2	1682.41	1641.79	1641.78	821.9	821.896	1641.78	821.898	-0.0043	0.7646	4.5804	0.01286	20.635	15.126	0.9983	0	0	426	440	0			0	FALSE	tr|Q03871|Q03871_WHEAT	Q03871	Q03871_WHEAT	Glu-1By9	HMW glutenin subunit 1By9	Glu, Glu-1B, Glu-B1, glu-1R	tr_Q6UJY7_Q6UJY7_TRITU_1-720_1-720/1-720, tr|A0A2L1K3K6|A0A2L1K3K6_TRITD, tr|A5HMG2|A5HMG2_WHEAT, tr|Q0Q5D8|Q0Q5D8_WHEAT, tr|Q52JL2|Q52JL2_WHEAT, tr|Q84TG6|Q84TG6_TRITD, tr|Q94IJ6|Q94IJ6_WHEAT, tr|U5YQV1|U5YQV1_WHEAT
18	20220922_CRJL_M9H11_Gliadin_Neprosin_N3_150.07239.07239.0	QLSGQGQRP	Q[111]LSGQGQRP	HWYYPTSP.QLSGQGQRP.GQWIQPGQ	P	G	9	2	1684.35	952.471	952.466	477.243	477.24	952.473	477.244	-0.0065	0.9262	2.7026	3.061	7.354	0	0.9848	0	0	727	735	0	1Q(-17.0265)		0	FALSE	tr|A9YSK4|A9YSK4_WHEAT	A9YSK4	A9YSK4_WHEAT	Glu-D1-1	High molecular weight glutenin subunit	1Dx1.5*, 1Dx2.2, GLU-1D-1D, Glu, Glu-D1, Glu1Dx5, glu-D1x	sp|P08489|GLT4_WHEAT, sp|P10388|GLT5_WHEAT, tr|B1B520|B1B520_WHEAT, tr|C0SUC3|C0SUC3_WHEAT, tr|C6L669|C6L669_WHEAT, tr|D0IQ07|D0IQ07_WHEAT, tr|D7REK2|D7REK2_WHEAT, tr|E2CT66|E2CT66_WHEAT, tr|G3FLC7|G3FLC7_WHEAT, tr|J7G6L4|J7G6L4_WHEAT, tr|Q599I0|Q599I0_WHEAT, tr|Q6R2V1|Q6R2V1_WHEAT, tr|Q8GV12|Q8GV12_WHEAT
19	20220922_CRJL_M9H11_Gliadin_Neprosin_N3_150.07364.07364.3	IILHHHQQQQQQPS		AIHNVVHA.IILHHHQQQQQQPS.SQVSYQQP	A	S	14	3	1697.82	1720.88	1720.87	574.634	574.63	1720.88	574.633	-0.0062	0.4362	0.8494	0.001037	13.179	0	0.9861	0	0	192	205	0			0	FALSE	tr|K7X1L1|K7X1L1_WHEAT	K7X1L1	K7X1L1_WHEAT	gli-2	Alpha-gliadin	Gli-2	sp|P04723|GDA3_WHEAT, tr|I0IT65|I0IT65_WHEAT, tr|K7X0Q3|K7X0Q3_WHEAT, tr|K7X0S2|K7X0S2_WHEAT, tr|K7XE82|K7XE82_WHEAT, tr|K7XR94|K7XR94_WHEAT, tr|Q9M4M3|Q9M4M3_WHEAT, tr|Q9M4M6|Q9M4M6_WHEAT, tr|X2KWL3|X2KWL3_WHEAT, tr|X2L2H1|X2L2H1_WHEAT
20	20220922_CRJL_M9H11_Gliadin_Neprosin_N3_150.07394.07394.2	AQVQQGQRP		QGQQGQQP.AQVQQGQRP.AQGQQGQQ	P	A	9	2	1700.78	1010.53	1010.52	506.271	506.269	1010.53	506.27	-0.0033	0.9414	0.8078	0.1524	13.768	0	0.9952	0	0	577	585	0			0	FALSE	tr|A9YSK4|A9YSK4_WHEAT	A9YSK4	A9YSK4_WHEAT	Glu-D1-1	High molecular weight glutenin subunit	GLU-1D-1D, Glu1Dx5	sp|P10388|GLT5_WHEAT, tr|C0SUC3|C0SUC3_WHEAT
21	20220922_CRJL_M9H11_Gliadin_Neprosin_N3_150.07400.07400.2	EQSRHESIRA		CQQIRQIP.EQSRHESIRA.IVYSIIIQ	P	I	10	2	1701.32	1211.6	1211.6	606.809	606.805	1211.6	606.808	-0.005	0.7336	0.2136	0.9696	13.527	0	0.9913	0	0	237	246	0			0	FALSE	tr|D2DII1|D2DII1_WHEAT	D2DII1	D2DII1_WHEAT	GluA3-14	Low-molecular-weight glutenin subunit	Glu-1, Glu-A3, GluA3-15, GluA3-4, LMW-GS, SYGluA3, TRITD_1Av1G002360, glu-3, lmw-gs, lmw-gs1, lmw-i	tr|A0A446IHD8|A0A446IHD8_TRITD, tr|A0A446IHD9|A0A446IHD9_TRITD, tr|A0A446IHE3|A0A446IHE3_TRITD, tr|A0A446IHF1|A0A446IHF1_TRITD, tr|A0A446IHF7|A0A446IHF7_TRITD, tr|A0A446IHK8|A0A446IHK8_TRITD, tr|B3EY91|B3EY91_WHEAT, tr|C3VN74|C3VN74_WHEAT, tr|C3VN75|C3VN75_WHEAT, tr|C3VN76|C3VN76_WHEAT, tr|D2DII2|D2DII2_WHEAT, tr|D2DII7|D2DII7_WHEAT, tr|D3U317|D3U317_WHEAT, tr|F8SGQ4|F8SGQ4_WHEAT, tr|G9AYK6|G9AYK…
22	20220922_CRJL_M9H11_Gliadin_Neprosin_N3_150.07422.07422.3	YYPTSSQQSRQRQQA		QPGQGQQA.YYPTSSQQSRQRQQA.GQWQRPGQ	A	G	15	3	1703.91	1826.87	1826.86	609.963	609.961	1826.87	609.962	-0.0053	0.8862	3.7255	0.08289	10.826	0	0.9915	0	0	479	493	0			0	FALSE	tr|G3FLC5|G3FLC5_WHEAT	G3FLC5	G3FLC5_WHEAT	Glu	High-molecular-weight glutenin subunit	Glu-B1, Glu-B1-1, Glu-B1al, Glu-B1br, Glu-B1bs, HMWBx17	tr|A9YSK5|A9YSK5_WHEAT, tr|G4Y3Y0|G4Y3Y0_WHEAT, tr|G4Y3Y1|G4Y3Y1_WHEAT, tr|G4Y3Y2|G4Y3Y2_WHEAT, tr|M4M8L5|M4M8L5_WHEAT, tr|Q18MZ6|Q18MZ6_WHEAT, tr|Q1KL95|Q1KL95_WHEAT, tr|Q42451|Q42451_WHEAT, tr|Q45R38|Q45R38_WHEAT
23	20220922_CRJL_M9H11_Gliadin_Neprosin_N3_150.07458.07458.0	RYEAIRA		IPQIPQQS.RYEAIRA.IIYSIIIQ	S	I	7	2	1707.93	877.466	877.462	439.74	439.738	877.477	439.746	-0.0153	0.8221	6.9339	0.1293	10.722	0	0.9778	0	0	259	265	0			0	FALSE	tr|B2Y2S3|B2Y2S3_WHEAT	B2Y2S3	B2Y2S3_WHEAT	GluB3-2	Low molecular weight glutenin subunit	GLEN42K, Glu, Glu-B3g, Glu-D3, GluB3-1, GluB3-3, GluB3-6, GluD3-3, HARU48K, KANS2, LMW, LMW-3, LMW-GS, LMW-m1, LMW-s1, LWMXY22-3, glu-3, lmw-gs	sp|P10386|GLTB_WHEAT, sw|P04729|GDB1_WHEAT, tr_A7XDG0_A7XDG0_TRITU_1-363_1-363/1-363, tr_Q0Q2J0_Q0Q2J0_TRITU_1-297_1-297/1-297, tr_Q0Q2J1_Q0Q2J1_TRITU_1-334_1-334/1-334, tr|A2IBK0|A2IBK0_9POAL, tr|A2IBV5|A2IBV5_WHEAT, tr|A2IBV6|A2IBV6_WHEAT, tr|A9Z176|A9Z176_WHEAT, tr|B2BZC5|B2BZC5_WHEAT, tr|B2BZC7|B2BZC7_WHEAT, tr|B2BZD0|B2BZD0_WHEAT, tr|B2LS34|B2LS34_WHEAT, tr|B2Y2Q1|B2Y2Q1_WHEAT, tr|B2Y2Q2|B2Y…
24	20220922_CRJL_M9H11_Gliadin_Neprosin_N3_150.07665.07665.2	AQVQQGQRP		QGQQGQQP.AQVQQGQRP.AQGQQGQQ	P	A	9	2	1732.39	1010.53	1010.52	506.273	506.269	1010.53	506.27	-0.0033	0.933	0.2809	0.3041	13.568	0	0.9936	0	0	577	585	0			0	FALSE	tr|A9YSK4|A9YSK4_WHEAT	A9YSK4	A9YSK4_WHEAT	Glu-D1-1	High molecular weight glutenin subunit	GLU-1D-1D, Glu1Dx5	sp|P10388|GLT5_WHEAT, tr|C0SUC3|C0SUC3_WHEAT
25	20220922_CRJL_M9H11_Gliadin_Neprosin_N3_150.07885.07885.2	QQSRYEA		CQQIPQIP.QQSRYEA.IRAIIYSI	P	I	7	2	1760.43	880.394	880.389	441.204	441.202	880.404	441.209	-0.015	0.8309	3.3213	0.1429	10.88	0	0.969	0	0	256	262	0			0	FALSE	tr|B2Y2S3|B2Y2S3_WHEAT	B2Y2S3	B2Y2S3_WHEAT	GluB3-2	Low molecular weight glutenin subunit	GLEN42K, Glu, Glu-B3g, Glu-D3, GluB3-1, GluB3-3, GluB3-6, GluD3-3, HARU48K, KANS2, LMW-3, LMW-GS, LMW-m1, LMW-s1, glu-3, lmw-gs	sp|P10386|GLTB_WHEAT, tr_A7XDG0_A7XDG0_TRITU_1-363_1-363/1-363, tr_Q0Q2J0_Q0Q2J0_TRITU_1-297_1-297/1-297, tr_Q0Q2J1_Q0Q2J1_TRITU_1-334_1-334/1-334, tr|A2IBV5|A2IBV5_WHEAT, tr|A2IBV6|A2IBV6_WHEAT, tr|A9Z176|A9Z176_WHEAT, tr|B2BZD0|B2BZD0_WHEAT, tr|B2LS34|B2LS34_WHEAT, tr|B2Y2Q1|B2Y2Q1_WHEAT, tr|B2Y2Q2|B2Y2Q2_WHEAT, tr|B2Y2Q3|B2Y2Q3_WHEAT, tr|B2Y2Q4|B2Y2Q4_WHEAT, tr|B2Y2Q6|B2Y2Q6_WHEAT, tr|B2Y2Q7|B…
26	20220922_CRJL_M9H11_Gliadin_Neprosin_N3_150.07917.07917.2	AQVQQGQRP		QGQQGQQP.AQVQQGQRP.AQGQQGQQ	P	A	9	2	1764.52	1010.53	1010.52	506.273	506.269	1010.53	506.27	-0.0032	0.9289	0.2546	0.2921	13.638	0	0.9931	0	0	577	585	0			0	FALSE	tr|A9YSK4|A9YSK4_WHEAT	A9YSK4	A9YSK4_WHEAT	Glu-D1-1	High molecular weight glutenin subunit	GLU-1D-1D, Glu1Dx5	sp|P10388|GLT5_WHEAT, tr|C0SUC3|C0SUC3_WHEAT
27	20220922_CRJL_M9H11_Gliadin_Neprosin_N3_150.08112.08112.2	QQSRYEA		CQQIPQIP.QQSRYEA.IRAIIYSI	P	I	7	2	1791.33	880.394	880.389	441.204	441.202	880.404	441.209	-0.0149	0.8111	2.8061	0.1646	10.634	0	0.9772	0	0	256	262	0			0	FALSE	tr|B2Y2S3|B2Y2S3_WHEAT	B2Y2S3	B2Y2S3_WHEAT	GluB3-2	Low molecular weight glutenin subunit	GLEN42K, Glu, Glu-B3g, Glu-D3, GluB3-1, GluB3-3, GluB3-6, GluD3-3, HARU48K, KANS2, LMW-3, LMW-GS, LMW-m1, LMW-s1, glu-3, lmw-gs	sp|P10386|GLTB_WHEAT, tr_A7XDG0_A7XDG0_TRITU_1-363_1-363/1-363, tr_Q0Q2J0_Q0Q2J0_TRITU_1-297_1-297/1-297, tr_Q0Q2J1_Q0Q2J1_TRITU_1-334_1-334/1-334, tr|A2IBV5|A2IBV5_WHEAT, tr|A2IBV6|A2IBV6_WHEAT, tr|A9Z176|A9Z176_WHEAT, tr|B2BZD0|B2BZD0_WHEAT, tr|B2LS34|B2LS34_WHEAT, tr|B2Y2Q1|B2Y2Q1_WHEAT, tr|B2Y2Q2|B2Y2Q2_WHEAT, tr|B2Y2Q3|B2Y2Q3_WHEAT, tr|B2Y2Q4|B2Y2Q4_WHEAT, tr|B2Y2Q6|B2Y2Q6_WHEAT, tr|B2Y2Q7|B…
28	20220922_CRJL_M9H11_Gliadin_Neprosin_N3_150.08138.08138.2	AQVQQGQRP		QGQQGQQP.AQVQQGQRP.AQGQQGQQ	P	A	9	2	1795.06	1010.53	1010.52	506.273	506.269	1010.53	506.27	-0.0033	0.9298	0.7635	0.3612	13.269	0	0.9925	0	0	577	585	0			0	FALSE	tr|A9YSK4|A9YSK4_WHEAT	A9YSK4	A9YSK4_WHEAT	Glu-D1-1	High molecular weight glutenin subunit	GLU-1D-1D, Glu1Dx5	sp|P10388|GLT5_WHEAT, tr|C0SUC3|C0SUC3_WHEAT
29	20220922_CRJL_M9H11_Gliadin_Neprosin_N3_150.08231.08231.0	QLSGQGQRP		HWYYPTSP.QLSGQGQRP.GQWIQPGQ	P	G	9	2	1808.78	969.496	969.491	485.755	485.753	969.499	485.757	-0.0076	0.8199	0.6289	2.053	9.834	0	0.9692	0	0	727	735	0			0	FALSE	tr|A9YSK4|A9YSK4_WHEAT	A9YSK4	A9YSK4_WHEAT	Glu-D1-1	High molecular weight glutenin subunit	1Dx1.5*, 1Dx2.2, GLU-1D-1D, Glu, Glu-D1, Glu1Dx5, glu-D1x	sp|P08489|GLT4_WHEAT, sp|P10388|GLT5_WHEAT, tr|B1B520|B1B520_WHEAT, tr|C0SUC3|C0SUC3_WHEAT, tr|C6L669|C6L669_WHEAT, tr|D0IQ07|D0IQ07_WHEAT, tr|D7REK2|D7REK2_WHEAT, tr|E2CT66|E2CT66_WHEAT, tr|G3FLC7|G3FLC7_WHEAT, tr|J7G6L4|J7G6L4_WHEAT, tr|Q599I0|Q599I0_WHEAT, tr|Q6R2V1|Q6R2V1_WHEAT, tr|Q8GV12|Q8GV12_WHEAT
30	20220922_CRJL_M9H11_Gliadin_Neprosin_N3_150.08336.08336.2	AQVQQGQRP		QGQQGQQP.AQVQQGQRP.AQGQQGQQ	P	A	9	2	1825.63	1010.53	1010.52	506.274	506.269	1010.53	506.27	-0.0032	0.9191	1.2731	1.118	11.307	0	0.9668	0	0	577	585	0			0	FALSE	tr|A9YSK4|A9YSK4_WHEAT	A9YSK4	A9YSK4_WHEAT	Glu-D1-1	High molecular weight glutenin subunit	GLU-1D-1D, Glu1Dx5	sp|P10388|GLT5_WHEAT, tr|C0SUC3|C0SUC3_WHEAT
31	20220922_CRJL_M9H11_Gliadin_Neprosin_N3_150.08428.08428.0	QLSGQGQRP		HWYYPTSP.QLSGQGQRP.GQWIQPGQ	P	G	9	2	1840.24	969.498	969.493	485.756	485.754	969.499	485.757	-0.006	0.9346	0.1046	1.463	9.839	0	0.9865	0	0	727	735	0			0	FALSE	tr|A9YSK4|A9YSK4_WHEAT	A9YSK4	A9YSK4_WHEAT	Glu-D1-1	High molecular weight glutenin subunit	1Dx1.5*, 1Dx2.2, GLU-1D-1D, Glu, Glu-D1, Glu1Dx5, glu-D1x	sp|P08489|GLT4_WHEAT, sp|P10388|GLT5_WHEAT, tr|B1B520|B1B520_WHEAT, tr|C0SUC3|C0SUC3_WHEAT, tr|C6L669|C6L669_WHEAT, tr|D0IQ07|D0IQ07_WHEAT, tr|D7REK2|D7REK2_WHEAT, tr|E2CT66|E2CT66_WHEAT, tr|G3FLC7|G3FLC7_WHEAT, tr|J7G6L4|J7G6L4_WHEAT, tr|Q599I0|Q599I0_WHEAT, tr|Q6R2V1|Q6R2V1_WHEAT, tr|Q8GV12|Q8GV12_WHEAT
32	20220922_CRJL_M9H11_Gliadin_Neprosin_N3_150.08528.08528.2	AQVQQGQRP		QGQQGQQP.AQVQQGQRP.AQGQQGQQ	P	A	9	2	1856.47	1010.53	1010.52	506.274	506.269	1010.53	506.27	-0.0033	0.8886	1.7871	0.2027	13.273	0	0.9927	0	0	577	585	0			0	FALSE	tr|A9YSK4|A9YSK4_WHEAT	A9YSK4	A9YSK4_WHEAT	Glu-D1-1	High molecular weight glutenin subunit	GLU-1D-1D, Glu1Dx5	sp|P10388|GLT5_WHEAT, tr|C0SUC3|C0SUC3_WHEAT
33	20220922_CRJL_M9H11_Gliadin_Neprosin_N3_150.08621.08621.0	QLSGQGQRP		HWYYPTSP.QLSGQGQRP.GQWIQPGQ	P	G	9	2	1870.89	969.499	969.494	485.757	485.754	969.499	485.757	-0.0049	0.9247	0.4062	1.388	9.931	0	0.967	0	0	727	735	0			0	FALSE	tr|A9YSK4|A9YSK4_WHEAT	A9YSK4	A9YSK4_WHEAT	Glu-D1-1	High molecular weight glutenin subunit	1Dx1.5*, 1Dx2.2, GLU-1D-1D, Glu, Glu-D1, Glu1Dx5, glu-D1x	sp|P08489|GLT4_WHEAT, sp|P10388|GLT5_WHEAT, tr|B1B520|B1B520_WHEAT, tr|C0SUC3|C0SUC3_WHEAT, tr|C6L669|C6L669_WHEAT, tr|D0IQ07|D0IQ07_WHEAT, tr|D7REK2|D7REK2_WHEAT, tr|E2CT66|E2CT66_WHEAT, tr|G3FLC7|G3FLC7_WHEAT, tr|J7G6L4|J7G6L4_WHEAT, tr|Q599I0|Q599I0_WHEAT, tr|Q6R2V1|Q6R2V1_WHEAT, tr|Q8GV12|Q8GV12_WHEAT
34	20220922_CRJL_M9H11_Gliadin_Neprosin_N3_150.09448.09448.2	IILHQQQKQQQQPS		AIHNVVHA.IILHQQQKQQQQPS.THVSIQQP	A	T	14	2	2003.23	1702.93	1702.92	852.472	852.466	1702.91	852.463	0.0054	0.5312	0.1715	0.0005933	14.407	0	0.9646	0	0	194	207	0			0	FALSE	tr|A0A446V2H3|A0A446V2H3_TRITD	A0A446V2H3	A0A446V2H3_TRITD	TRITD_6Av1G009360	Uncharacterized protein	Gli-2, Gli-7, Gli-A2-16, Gli-A2-6, Gli-G2, Gli-G7, Gli-Z2, Gli-Z6, Glia, TRITD_6Av1G009660, TRITD_6Av1G009830, TRITD_6Av1G009860, TRITD_6Av1G009880, gli-2, gli-w7-5, gli-wE09, gli-wE12	sp|P02863|GDA0_WHEAT, tr|A0A023WGX6|A0A023WGX6_WHEAT, tr|A0A023WHQ9|A0A023WHQ9_WHEAT, tr|A0A0E3UQW2|A0A0E3UQW2_TRITD, tr|A0A0E3UQW4|A0A0E3UQW4_TRITD, tr|A0A0E3UQW5|A0A0E3UQW5_TRITD, tr|A0A0E3UR97|A0A0E3UR97_TRITD, tr|A0A0E3UR98|A0A0E3UR98_TRITD, tr|A0A0E3Z563|A0A0E3Z563_TRITD, tr|A0A0E3Z5B3|A0A0E3Z5B3_TRITD, tr|A0A0E3Z5B6|A0A0E3Z5B6_TRITD, tr|A0A0E3Z5Z1|A0A0E3Z5Z1_TRITD, tr|A0A0E3Z5Z6|A0A0E3Z5Z6_…
35	20220922_CRJL_M9H11_Gliadin_Neprosin_N3_150.09840.09840.2	IILHQQQKQQQQQQQPS		AIHNVVHA.IILHQQQKQQQQQQQPS.SQVSFQQP	A	S	17	2	2057.35	2087.1	2087.09	1044.56	1044.55	2087.09	1044.55	0.0063	0.4683	0.525	0.001746	12.532	0	0.9632	0	0	200	216	0			0	TRUE	tr|A0A0E3UR95|A0A0E3UR95_TRITD	A0A0E3UR95	A0A0E3UR95_TRITD		Alpha-gliadin (Fragment)
36	20220922_CRJL_M9H11_Gliadin_Neprosin_N3_150.09883.09883.2	IILRQQQKQQQQPS		AIHNVVHA.IILRQQQKQQQQPS.SQVSFQQP	A	S	14	2	2062.85	1721.97	1721.96	861.99	861.986	1721.95	861.984	0.0034	0.7075	0.7675	0.0001172	23.225	0	0.9846	0	0	196	209	0			0	TRUE	tr|X2KVH9|X2KVH9_WHEAT	X2KVH9	X2KVH9_WHEAT	Gli-2	Alpha-gliadin
37	20220922_CRJL_M9H11_Gliadin_Neprosin_N3_150.09917.09917.3	QRTIPQPHQTFHHQP		QQPFCEQP.QRTIPQPHQTFHHQP.QQTIPQPE	P	Q	15	3	2067.08	1850.94	1850.92	617.986	617.982	1850.93	617.984	-0.0036	0.6391	0.9087	0.1074	11.376	0	0.9694	0	0	49	63	0			0	FALSE	tr|R9XUR8|R9XUR8_WHEAT	R9XUR8	R9XUR8_WHEAT		Gamma-gliadin	Gli-1, TRITD_1Bv1G001870, ll903, ll906, ll911, ll917, ll921, ll926, ll940, qp910, qp914	sp|P21292|GDBX_WHEAT, tr|A0A446JG43|A0A446JG43_TRITD, tr|A0A446JG61|A0A446JG61_TRITD, tr|A0A446JG84|A0A446JG84_TRITD, tr|A0A446JG85|A0A446JG85_TRITD, tr|A0A446JGQ8|A0A446JGQ8_TRITD, tr|B6UKM5|B6UKM5_WHEAT, tr|B6UKM7|B6UKM7_WHEAT, tr|B6UKN1|B6UKN1_WHEAT, tr|B6UKN5|B6UKN5_WHEAT, tr|B6UKN7|B6UKN7_WHEAT, tr|B6UKN9|B6UKN9_WHEAT, tr|B6UKP7|B6UKP7_WHEAT, tr|B6UKQ2|B6UKQ2_WHEAT, tr|B6UKQ6|B6UKQ6_WHEAT, t…
38	20220922_CRJL_M9H11_Gliadin_Neprosin_N3_150.10004.10004.0	AYYPTSSQQSRQRQQA		QQPGQGQQ.AYYPTSSQQSRQRQQA.GQWQRPGQ	Q	G	16	3	2077.7	1898.91	1898.91	633.979	633.976	1897.9	633.642	1.0022	0.8478	0.1295	0.003065	10.018	0	0.9988	0	0	478	493	0			0	FALSE	tr|G3FLC5|G3FLC5_WHEAT	G3FLC5	G3FLC5_WHEAT	Glu	High-molecular-weight glutenin subunit	Glu-B1, Glu-B1-1, Glu-B1al, Glu-B1br, Glu-B1bs, HMWBx17	tr|A9YSK5|A9YSK5_WHEAT, tr|G4Y3Y0|G4Y3Y0_WHEAT, tr|G4Y3Y1|G4Y3Y1_WHEAT, tr|G4Y3Y2|G4Y3Y2_WHEAT, tr|M4M8L5|M4M8L5_WHEAT, tr|Q18MZ6|Q18MZ6_WHEAT, tr|Q1KL95|Q1KL95_WHEAT, tr|Q42451|Q42451_WHEAT, tr|Q45R38|Q45R38_WHEAT
39	20220922_CRJL_M9H11_Gliadin_Neprosin_N3_150.10007.10007.0	AYYPTSSQQSRQRQQA		QQPGQGQQ.AYYPTSSQQSRQRQQA.GQWQRPGQ	Q	G	16	3	2078	1897.91	1897.9	633.644	633.641	1897.9	633.642	-0.0015	0.8365	0.1244	0.05683	10.265	0	0.9955	0	0	478	493	0			0	FALSE	tr|G3FLC5|G3FLC5_WHEAT	G3FLC5	G3FLC5_WHEAT	Glu	High-molecular-weight glutenin subunit	Glu-B1, Glu-B1-1, Glu-B1al, Glu-B1br, Glu-B1bs, HMWBx17	tr|A9YSK5|A9YSK5_WHEAT, tr|G4Y3Y0|G4Y3Y0_WHEAT, tr|G4Y3Y1|G4Y3Y1_WHEAT, tr|G4Y3Y2|G4Y3Y2_WHEAT, tr|M4M8L5|M4M8L5_WHEAT, tr|Q18MZ6|Q18MZ6_WHEAT, tr|Q1KL95|Q1KL95_WHEAT, tr|Q42451|Q42451_WHEAT, tr|Q45R38|Q45R38_WHEAT
40	20220922_CRJL_M9H11_Gliadin_Neprosin_N3_150.10109.10109.3	IILHQQQQQQQQQQQKQP		AIHNVVHA.IILHQQQQQQQQQQQKQP.LSQVSFQQ	A	L	18	3	2090.38	2256.19	2256.17	753.069	753.065	2256.17	753.065	0.0014	0.6001	0.1356	0.008615	15.759	0	0.9801	0	0	215	232	0			0	FALSE	tr|A5JSA6|A5JSA6_WHEAT	A5JSA6	A5JSA6_WHEAT	Gli-G3	Alpha-gliadin	gli-2	tr|K7XRC7|K7XRC7_WHEAT, tr|R9XUM8|R9XUM8_WHEAT
41	20220922_CRJL_M9H11_Gliadin_Neprosin_N3_150.10113.10113.2	QQQQLHQQRQQPS	Q[111]QQQLHQQRQQPS	QQQQIQQQ.QQQQLHQQRQQPS.SQVSFQQP	Q	S	13	2	2090.91	1615.79	1615.78	808.904	808.899	1615.78	808.898	0.0015	0.7178	7.5393	0.03131	15.517	0	0.9979	0	0	225	237	0	1Q(-17.0265)		0	FALSE	tr|A0A0E3Z7J9|A0A0E3Z7J9_TRITD	A0A0E3Z7J9	A0A0E3Z7J9_TRITD		Alpha-gliadin (Fragment)	Gli-G6, Gli-Z8	tr|A5JSA9|A5JSA9_WHEAT, tr|A5JSB8|A5JSB8_WHEAT, tr|D2X6C9|D2X6C9_TRITD, tr|D2X6D1|D2X6D1_TRITD, tr|D2X6D5|D2X6D5_TRITD, tr|D2X6D9|D2X6D9_TRITD, tr|Q2V5Z7|Q2V5Z7_TRITD, tr|X2KWE1|X2KWE1_WHEAT
42	20220922_CRJL_M9H11_Gliadin_Neprosin_N3_150.10138.10138.2	IILRQQQKQQQQPS		AIHNVVHA.IILRQQQKQQQQPS.SQVSFQQP	A	S	14	2	2094.18	1721.97	1721.96	861.99	861.986	1721.95	861.984	0.0034	0.7744	0.2453	0.0009104	18.663	0	0.9854	0	0	196	209	0			0	TRUE	tr|X2KVH9|X2KVH9_WHEAT	X2KVH9	X2KVH9_WHEAT	Gli-2	Alpha-gliadin
43	20220922_CRJL_M9H11_Gliadin_Neprosin_N3_150.10157.10157.3	QQTLSHHQQQQP	Q[111]QTLSHHQQQQP	SQQQPIPP.QQTLSHHQQQQP.IQQQPQPF	P	I	12	3	2096.53	1441.67	1441.66	481.562	481.56	1441.67	481.564	-0.0129	0.5775	6.9432	0.7073	10.898	7.829	0.9732	0	0	41	52	0	1Q(-17.0265)		0	FALSE	tr|B2Y2S3|B2Y2S3_WHEAT	B2Y2S3	B2Y2S3_WHEAT	GluB3-2	Low molecular weight glutenin subunit	Glu-D3, GluB3-6, LMW-GS, lmw-gs	tr_A7XDG0_A7XDG0_TRITU_1-363_1-363/1-363, tr_Q0Q2J0_Q0Q2J0_TRITU_1-297_1-297/1-297, tr_Q0Q2J1_Q0Q2J1_TRITU_1-334_1-334/1-334, tr|B2BZD0|B2BZD0_WHEAT, tr|B2Y2Q6|B2Y2Q6_WHEAT, tr|B2Y2Q7|B2Y2Q7_WHEAT, tr|B2Y2R3|B2Y2R3_WHEAT, tr|B2Y2R6|B2Y2R6_WHEAT, tr|D3U328|D3U328_WHEAT, tr|Q8W3W3|Q8W3W3_WHEAT, tr|Q9XGE9|Q9XGE9_TRITD
44	20220922_CRJL_M9H11_Gliadin_Neprosin_N3_150.10174.10174.2	IILHQQQQQQQQQQQKQP		AIHNVVHA.IILHQQQQQQQQQQQKQP.LSQVSFQQ	A	L	18	2	2098.63	2256.19	2256.18	1129.1	1129.1	2256.17	1129.09	0.0087	0.7145	0.0019	0.005123	18.662	0	0.9841	0	0	215	232	0			0	FALSE	tr|A5JSA6|A5JSA6_WHEAT	A5JSA6	A5JSA6_WHEAT	Gli-G3	Alpha-gliadin	gli-2	tr|K7XRC7|K7XRC7_WHEAT, tr|R9XUM8|R9XUM8_WHEAT
45	20220922_CRJL_M9H11_Gliadin_Neprosin_N3_150.10180.10180.2	SQQQPGQGQQGHYPAS		GQQGHYIA.SQQQPGQGQQGHYPAS.QQQPGQGQ	A	Q	16	2	2099.38	1696.77	1696.76	849.392	849.386	1696.76	849.385	0.0033	0.7101	0.7991	0.305	10.563	0	0.9672	0	0	283	298	0			0	FALSE	sp|P10387|GLT0_WHEAT	P10387	GLT0_WHEAT	GLU-D1-2B	Glutenin, high molecular weight subunit DY10	1By20, 1Dy11, 1Dy12*, 1Dy12.2*, 1Dy12.3, Glu, Glu-D1-2, Glu-Ry, Glu1Dy10, glu-1R	sp|P08488|GLT3_WHEAT, tr|A0A0E4G9A4|A0A0E4G9A4_TRITD, tr|A4URY8|A4URY8_WHEAT, tr|A9QUS3|A9QUS3_WHEAT, tr|A9YSK3|A9YSK3_WHEAT, tr|A9ZMG8|A9ZMG8_WHEAT, tr|B8PSA6|B8PSA6_WHEAT, tr|D2CPI7|D2CPI7_WHEAT, tr|D3XQB8|D3XQB8_SECCE, tr|E0W6G5|E0W6G5_WHEAT, tr|E4W506|E4W506_WHEAT, tr|Q4JHY1|Q4JHY1_WHEAT, tr|Q52JL3|Q52JL3_WHEAT, tr|Q670Q5|Q670Q5_WHEAT, tr|Q6RX92|Q6RX92_WHEAT, tr|Q93WM1|Q93WM1_SECCE, tr|Q94IK7…
46	20220922_CRJL_M9H11_Gliadin_Neprosin_N3_150.10313.10313.2	QQTLSHHQQQQP	Q[111]QTLSHHQQQQP	SQQQPIPP.QQTLSHHQQQQP.IQQQPQPF	P	I	12	2	2114.9	1441.68	1441.67	721.846	721.842	1441.67	721.842	-0.0004	0.575	7.2494	0.05623	15.5	0	0.9726	0	0	41	52	0	1Q(-17.0265)		0	FALSE	tr|B2Y2S3|B2Y2S3_WHEAT	B2Y2S3	B2Y2S3_WHEAT	GluB3-2	Low molecular weight glutenin subunit	Glu-D3, GluB3-6, LMW-GS, lmw-gs	tr_A7XDG0_A7XDG0_TRITU_1-363_1-363/1-363, tr_Q0Q2J0_Q0Q2J0_TRITU_1-297_1-297/1-297, tr_Q0Q2J1_Q0Q2J1_TRITU_1-334_1-334/1-334, tr|B2BZD0|B2BZD0_WHEAT, tr|B2Y2Q6|B2Y2Q6_WHEAT, tr|B2Y2Q7|B2Y2Q7_WHEAT, tr|B2Y2R3|B2Y2R3_WHEAT, tr|B2Y2R6|B2Y2R6_WHEAT, tr|D3U328|D3U328_WHEAT, tr|Q8W3W3|Q8W3W3_WHEAT, tr|Q9XGE9|Q9XGE9_TRITD
47	20220922_CRJL_M9H11_Gliadin_Neprosin_N3_150.10316.10316.2	QQSRYEAIRA		CQQIPQIP.QQSRYEAIRA.IIYSIIIQ	P	I	10	2	2115.17	1220.63	1220.62	611.323	611.319	1220.63	611.32	-0.0022	0.8988	2.3329	0.002529	18.888	0	0.9995	0	0	256	265	0			0	FALSE	tr|B2Y2S3|B2Y2S3_WHEAT	B2Y2S3	B2Y2S3_WHEAT	GluB3-2	Low molecular weight glutenin subunit	GLEN42K, Glu, Glu-B3g, Glu-D3, GluB3-1, GluB3-3, GluB3-6, GluD3-3, HARU48K, KANS2, LMW-3, LMW-GS, LMW-m1, LMW-s1, glu-3, lmw-gs	sp|P10386|GLTB_WHEAT, tr_A7XDG0_A7XDG0_TRITU_1-363_1-363/1-363, tr_Q0Q2J0_Q0Q2J0_TRITU_1-297_1-297/1-297, tr_Q0Q2J1_Q0Q2J1_TRITU_1-334_1-334/1-334, tr|A2IBV5|A2IBV5_WHEAT, tr|A2IBV6|A2IBV6_WHEAT, tr|A9Z176|A9Z176_WHEAT, tr|B2BZD0|B2BZD0_WHEAT, tr|B2LS34|B2LS34_WHEAT, tr|B2Y2Q1|B2Y2Q1_WHEAT, tr|B2Y2Q2|B2Y2Q2_WHEAT, tr|B2Y2Q3|B2Y2Q3_WHEAT, tr|B2Y2Q4|B2Y2Q4_WHEAT, tr|B2Y2Q6|B2Y2Q6_WHEAT, tr|B2Y2Q7|B…
48	20220922_CRJL_M9H11_Gliadin_Neprosin_N3_150.10318.10318.3	ERGQQGQQSGQGQQLGQGQQGQQPG		QGQQGQQP.ERGQQGQQSGQGQQLGQGQQGQQPG.QKQQSGQG	P	Q	25	3	2115.44	2593.22	2593.2	865.413	865.407	2593.2	865.407	0.0014	0.7245	2.2648	2.385e-08	25.65	0	1	0	0	243	267	0			0	FALSE	tr|Q41553|Q41553_WHEAT	Q41553	Q41553_WHEAT	HMWG	HMW glutenin subunit Ax2	Glu-1AX1, Glu-1Ax, Glu-1Ax1.1	tr|A0MZ38|A0MZ38_WHEAT, tr|G3K725|G3K725_WHEAT, tr|Q03872|Q03872_WHEAT
49	20220922_CRJL_M9H11_Gliadin_Neprosin_N3_150.10345.10345.3	SLQQPGQGQPGQRQQPGQGQHP		GQQGHYPA.SLQQPGQGQPGQRQQPGQGQHP.EQGKQPGQ	A	E	22	3	2118.72	2337.14	2337.13	780.055	780.052	2337.13	780.051	0.0007	0.6538	0.2062	0.0002936	18.99	9.141	0.9959	0	0	457	478	0			0	FALSE	sp|P10387|GLT0_WHEAT	P10387	GLT0_WHEAT	GLU-D1-2B	Glutenin, high molecular weight subunit DY10	1Dy11, 1Dy12*, 1Dy12.2*, Glu, Glu-D1-2, Glu1Dy10	tr|A9QUS3|A9QUS3_WHEAT, tr|A9YSK3|A9YSK3_WHEAT, tr|A9ZMG8|A9ZMG8_WHEAT, tr|D2CPI7|D2CPI7_WHEAT, tr|E0W6G5|E0W6G5_WHEAT, tr|E4W506|E4W506_WHEAT, tr|Q670Q5|Q670Q5_WHEAT, tr|Q6RX92|Q6RX92_WHEAT
50	20220922_CRJL_M9H11_Gliadin_Neprosin_N3_150.10353.10353.2	SRYEAIRA		QIPQIPQQ.SRYEAIRA.IIYSIIIQ	Q	I	8	2	2119.51	964.503	964.499	483.259	483.257	964.509	483.262	-0.0095	0.8493	1.099	0.03595	15.277	0	0.9969	0	0	258	265	0			0	FALSE	tr|B2Y2S3|B2Y2S3_WHEAT	B2Y2S3	B2Y2S3_WHEAT	GluB3-2	Low molecular weight glutenin subunit	GLEN42K, Glu, Glu-B3g, Glu-D3, GluB3-1, GluB3-3, GluB3-6, GluD3-3, HARU48K, KANS2, LMW, LMW-3, LMW-GS, LMW-m1, LMW-s1, LWMXY22-3, glu-3, lmw-gs	sp|P10386|GLTB_WHEAT, sw|P04729|GDB1_WHEAT, tr_A7XDG0_A7XDG0_TRITU_1-363_1-363/1-363, tr_Q0Q2J0_Q0Q2J0_TRITU_1-297_1-297/1-297, tr_Q0Q2J1_Q0Q2J1_TRITU_1-334_1-334/1-334, tr|A2IBK0|A2IBK0_9POAL, tr|A2IBV5|A2IBV5_WHEAT, tr|A2IBV6|A2IBV6_WHEAT, tr|A9Z176|A9Z176_WHEAT, tr|B2BZC5|B2BZC5_WHEAT, tr|B2BZC7|B2BZC7_WHEAT, tr|B2BZD0|B2BZD0_WHEAT, tr|B2LS34|B2LS34_WHEAT, tr|B2Y2Q1|B2Y2Q1_WHEAT, tr|B2Y2Q2|B2Y…
51	20220922_CRJL_M9H11_Gliadin_Neprosin_N3_150.10356.10356.2	ASQQQPGQGQQGHYPA		QGQQGHYL.ASQQQPGQGQQGHYPA.SQQQPGQG	L	S	16	2	2119.79	1680.77	1680.76	841.393	841.388	1680.76	841.388	0.0017	0.8042	0.4775	4.309	10.047	0	0.9726	0	0	282	297	0			0	FALSE	sp|P10387|GLT0_WHEAT	P10387	GLT0_WHEAT	GLU-D1-2B	Glutenin, high molecular weight subunit DY10	1By20, 1Dy11, 1Dy12*, 1Dy12.2*, 1Dy12.3, Glu, Glu-D1-2, Glu-Ry, Glu1Dy10, glu-1R	sp|P08488|GLT3_WHEAT, tr|A0A0E4G9A4|A0A0E4G9A4_TRITD, tr|A4URY8|A4URY8_WHEAT, tr|A9QUS3|A9QUS3_WHEAT, tr|A9YSK3|A9YSK3_WHEAT, tr|A9ZMG8|A9ZMG8_WHEAT, tr|B8PSA6|B8PSA6_WHEAT, tr|D2CPI7|D2CPI7_WHEAT, tr|D3XQB8|D3XQB8_SECCE, tr|E0W6G5|E0W6G5_WHEAT, tr|E4W506|E4W506_WHEAT, tr|Q4JHY1|Q4JHY1_WHEAT, tr|Q52JL3|Q52JL3_WHEAT, tr|Q670Q5|Q670Q5_WHEAT, tr|Q6RX92|Q6RX92_WHEAT, tr|Q93WM1|Q93WM1_SECCE, tr|Q94IK7…
52	20220922_CRJL_M9H11_Gliadin_Neprosin_N3_150.10365.10365.1	QQSRYEAIRA		CQQIPQIP.QQSRYEAIRA.IIYSIIIQ	P	I	10	1	2120.87	1220.63	1220.62	1221.64	1221.63	1220.63	1221.63	-0.0041	0.7902	2.2378	0.01037	15.437	0	0.9957	0	0	256	265	0			0	FALSE	tr|B2Y2S3|B2Y2S3_WHEAT	B2Y2S3	B2Y2S3_WHEAT	GluB3-2	Low molecular weight glutenin subunit	GLEN42K, Glu, Glu-B3g, Glu-D3, GluB3-1, GluB3-3, GluB3-6, GluD3-3, HARU48K, KANS2, LMW-3, LMW-GS, LMW-m1, LMW-s1, glu-3, lmw-gs	sp|P10386|GLTB_WHEAT, tr_A7XDG0_A7XDG0_TRITU_1-363_1-363/1-363, tr_Q0Q2J0_Q0Q2J0_TRITU_1-297_1-297/1-297, tr_Q0Q2J1_Q0Q2J1_TRITU_1-334_1-334/1-334, tr|A2IBV5|A2IBV5_WHEAT, tr|A2IBV6|A2IBV6_WHEAT, tr|A9Z176|A9Z176_WHEAT, tr|B2BZD0|B2BZD0_WHEAT, tr|B2LS34|B2LS34_WHEAT, tr|B2Y2Q1|B2Y2Q1_WHEAT, tr|B2Y2Q2|B2Y2Q2_WHEAT, tr|B2Y2Q3|B2Y2Q3_WHEAT, tr|B2Y2Q4|B2Y2Q4_WHEAT, tr|B2Y2Q6|B2Y2Q6_WHEAT, tr|B2Y2Q7|B…
53	20220922_CRJL_M9H11_Gliadin_Neprosin_N3_150.10368.10368.3	GQGQQAYYPTSSQQSRQRQQA		QGQQGQQP.GQGQQAYYPTSSQQSRQRQQA.GQWQRPGQ	P	G	21	3	2121.27	2396.14	2396.12	799.72	799.715	2396.12	799.715	0.0017	0.8958	0.0655	0.0003895	23.138	0	0.9997	0	0	473	493	0			0	FALSE	tr|G3FLC5|G3FLC5_WHEAT	G3FLC5	G3FLC5_WHEAT	Glu	High-molecular-weight glutenin subunit	Glu-B1, Glu-B1-1, Glu-B1al, Glu-B1br, Glu-B1bs, HMWBx17	tr|A9YSK5|A9YSK5_WHEAT, tr|G4Y3Y0|G4Y3Y0_WHEAT, tr|G4Y3Y1|G4Y3Y1_WHEAT, tr|G4Y3Y2|G4Y3Y2_WHEAT, tr|M4M8L5|M4M8L5_WHEAT, tr|Q18MZ6|Q18MZ6_WHEAT, tr|Q1KL95|Q1KL95_WHEAT, tr|Q42451|Q42451_WHEAT, tr|Q45R38|Q45R38_WHEAT
54	20220922_CRJL_M9H11_Gliadin_Neprosin_N3_150.10370.10370.2	QSRYEAIRA		QQIPQIPQ.QSRYEAIRA.IIYSIIIQ	Q	I	9	2	2121.53	1092.57	1092.56	547.291	547.289	1092.57	547.291	-0.0035	0.8474	2.1495	0.0783	14.925	0	0.9902	0	0	257	265	0			0	FALSE	tr|B2Y2S3|B2Y2S3_WHEAT	B2Y2S3	B2Y2S3_WHEAT	GluB3-2	Low molecular weight glutenin subunit	GLEN42K, Glu, Glu-B3g, Glu-D3, GluB3-1, GluB3-3, GluB3-6, GluD3-3, HARU48K, KANS2, LMW, LMW-3, LMW-GS, LMW-m1, LMW-s1, LWMXY22-3, glu-3, lmw-gs	sp|P10386|GLTB_WHEAT, sw|P04729|GDB1_WHEAT, tr_A7XDG0_A7XDG0_TRITU_1-363_1-363/1-363, tr_Q0Q2J0_Q0Q2J0_TRITU_1-297_1-297/1-297, tr_Q0Q2J1_Q0Q2J1_TRITU_1-334_1-334/1-334, tr|A2IBK0|A2IBK0_9POAL, tr|A2IBV5|A2IBV5_WHEAT, tr|A2IBV6|A2IBV6_WHEAT, tr|A9Z176|A9Z176_WHEAT, tr|B2BZC5|B2BZC5_WHEAT, tr|B2BZC7|B2BZC7_WHEAT, tr|B2BZD0|B2BZD0_WHEAT, tr|B2LS34|B2LS34_WHEAT, tr|B2Y2Q1|B2Y2Q1_WHEAT, tr|B2Y2Q2|B2Y…
55	20220922_CRJL_M9H11_Gliadin_Neprosin_N3_150.10377.10377.3	IILHQQQQQQQQQQQKQP		AIHNVVHA.IILHQQQQQQQQQQQKQP.LSQVSFQQ	A	L	18	3	2122.46	2256.18	2256.17	753.069	753.065	2256.17	753.065	0.0014	0.6342	0.3991	0.03114	13.527	0	0.9779	0	0	215	232	0			0	FALSE	tr|A5JSA6|A5JSA6_WHEAT	A5JSA6	A5JSA6_WHEAT	Gli-G3	Alpha-gliadin	gli-2	tr|K7XRC7|K7XRC7_WHEAT, tr|R9XUM8|R9XUM8_WHEAT
56	20220922_CRJL_M9H11_Gliadin_Neprosin_N3_150.10381.10381.2	QQTLTHHQQQQP	Q[111]QTLTHHQQQQP	SQQQPIPP.QQTLTHHQQQQP.IQQQPHQF	P	I	12	2	2122.81	1455.69	1455.68	728.855	728.85	1455.69	728.85	-0.0008	0.5388	6.7084	0.06844	15.773	0	0.9871	0	0	41	52	0	1Q(-17.0265)		0	FALSE	tr|Q75ZV9|Q75ZV9_WHEAT	Q75ZV9	Q75ZV9_WHEAT	HARU48K	LMW-s HS1	LMW-s1	tr|A2IBV5|A2IBV5_WHEAT
57	20220922_CRJL_M9H11_Gliadin_Neprosin_N3_150.10399.10399.0	METSRVPG		AATSAIAQ.METSRVPG.LEKPWQQQ	Q	L	8	2	2124.76	876.408	876.404	439.211	439.209	875.417	438.716	0.9868	0.9287	2.8495	5.192	7.638	0	0.9667	0	0	21	28	0			0	FALSE	tr|R9XT57|R9XT57_WHEAT	R9XT57	R9XT57_WHEAT	glu-3	LMW-GS	GluD3-1, LMWXY22, LMWXY22-2, XYGluA3, XYGluB3, lmw-gs	tr|A9YSH4|A9YSH4_WHEAT, tr|B3EY88|B3EY88_WHEAT, tr|B3EY89|B3EY89_WHEAT, tr|B5TWK4|B5TWK4_WHEAT, tr|B5TWK5|B5TWK5_WHEAT, tr|D0EVP0|D0EVP0_WHEAT, tr|D0EVP1|D0EVP1_WHEAT, tr|D0EVP2|D0EVP2_WHEAT, tr|D0EVP4|D0EVP4_WHEAT, tr|D0EVP6|D0EVP6_WHEAT, tr|F8SGM0|F8SGM0_WHEAT, tr|F8SGP6|F8SGP6_WHEAT, tr|F8SGP8|F8SGP8_WHEAT, tr|F8SGQ1|F8SGQ1_WHEAT, tr|F8SGQ2|F8SGQ2_WHEAT, tr|I3RTU0|I3RTU0_WHEAT, tr|I3RTU2|I3RTU…
58	20220922_CRJL_M9H11_Gliadin_Neprosin_N3_150.10442.10442.2	SQQQPGQGQQGHYPAS		GQQGHYIA.SQQQPGQGQQGHYPAS.QQQPGQGQ	A	Q	16	2	2129.97	1696.77	1696.76	849.391	849.386	1696.76	849.385	0.0033	0.695	1.3089	0.0868	11.746	0	0.9856	0	0	283	298	0			0	FALSE	sp|P10387|GLT0_WHEAT	P10387	GLT0_WHEAT	GLU-D1-2B	Glutenin, high molecular weight subunit DY10	1By20, 1Dy11, 1Dy12*, 1Dy12.2*, 1Dy12.3, Glu, Glu-D1-2, Glu-Ry, Glu1Dy10, glu-1R	sp|P08488|GLT3_WHEAT, tr|A0A0E4G9A4|A0A0E4G9A4_TRITD, tr|A4URY8|A4URY8_WHEAT, tr|A9QUS3|A9QUS3_WHEAT, tr|A9YSK3|A9YSK3_WHEAT, tr|A9ZMG8|A9ZMG8_WHEAT, tr|B8PSA6|B8PSA6_WHEAT, tr|D2CPI7|D2CPI7_WHEAT, tr|D3XQB8|D3XQB8_SECCE, tr|E0W6G5|E0W6G5_WHEAT, tr|E4W506|E4W506_WHEAT, tr|Q4JHY1|Q4JHY1_WHEAT, tr|Q52JL3|Q52JL3_WHEAT, tr|Q670Q5|Q670Q5_WHEAT, tr|Q6RX92|Q6RX92_WHEAT, tr|Q93WM1|Q93WM1_SECCE, tr|Q94IK7…
59	20220922_CRJL_M9H11_Gliadin_Neprosin_N3_150.10446.10446.3	ERGQQGQQSGQGQQLGQGQQGQQP		QGQQGQQP.ERGQQGQQSGQGQQLGQGQQGQQP.GQKQQSGQ	P	G	24	3	2130.4	2536.2	2536.18	846.406	846.401	2536.18	846.399	0.0053	0.7631	1.645	0.005161	20.68	0	0.9815	0	0	243	266	0			0	FALSE	tr|Q41553|Q41553_WHEAT	Q41553	Q41553_WHEAT	HMWG	HMW glutenin subunit Ax2	Glu-1AX1, Glu-1Ax, Glu-1Ax1.1	tr|A0MZ38|A0MZ38_WHEAT, tr|G3K725|G3K725_WHEAT, tr|Q03872|Q03872_WHEAT
60	20220922_CRJL_M9H11_Gliadin_Neprosin_N3_150.10460.10460.2	YYPTSSQQSGQRQQA		QPGQGQQA.YYPTSSQQSGQRQQA.GQWQRPGQ	A	G	15	2	2132.11	1727.8	1727.79	864.907	864.902	1727.79	864.9	0.0035	0.7611	0.3586	1.229e-06	20.523	8.847	0.9999	0	0	479	493	0			0	FALSE	tr|B8ZX17|B8ZX17_WHEAT	B8ZX17	B8ZX17_WHEAT	HMW-GS	Glutenin	1Bx14, glu-B1x	tr|A5HMG1|A5HMG1_WHEAT, tr|H9B854|H9B854_WHEAT, tr|Q6Q7J1|Q6Q7J1_WHEAT, tr|Q6UKZ5|Q6UKZ5_WHEAT, tr|Q8RVX0|Q8RVX0_TRITD
61	20220922_CRJL_M9H11_Gliadin_Neprosin_N3_150.10492.10492.2	QVVRQYEQT		KCRPVAVS.QVVRQYEQT.VVPPKGGS	S	V	9	2	2135.82	1149.58	1149.58	575.799	575.795	1149.58	575.796	-0.0018	0.8252	1.9538	0.03802	12.256	0	0.985	0	0	83	91	0			0	FALSE	tr|Q03871|Q03871_WHEAT	Q03871	Q03871_WHEAT	Glu-1By9	HMW glutenin subunit 1By9	1By20, Glu, Glu-1B, Glu-B1, glu-1R	tr_Q6UJY7_Q6UJY7_TRITU_1-720_1-720/1-720, tr|A0A0E4G9A4|A0A0E4G9A4_TRITD, tr|A0A2L1K3K6|A0A2L1K3K6_TRITD, tr|B8PSA6|B8PSA6_WHEAT, tr|Q0Q5D8|Q0Q5D8_WHEAT, tr|Q4JHY1|Q4JHY1_WHEAT, tr|Q52JL2|Q52JL2_WHEAT, tr|Q84TG6|Q84TG6_TRITD, tr|Q94IJ6|Q94IJ6_WHEAT, tr|U5YQV1|U5YQV1_WHEAT
62	20220922_CRJL_M9H11_Gliadin_Neprosin_N3_150.10544.10544.2	EQSRSEAIRA	E[111]QSRSEAIRA	CQQIPQIP.EQSRSEAIRA.IVYSIIIQ	P	I	10	2	2141.94	1127.58	1127.57	564.797	564.793	1127.57	564.791	0.0025	0.6649	4.7949	0.0811	11.732	0	0.9845	0	0	170	179	0	1E(-18.0106)		0	FALSE	tr|Q1ZZT4|Q1ZZT4_WHEAT	Q1ZZT4	Q1ZZT4_WHEAT		Low-molecular-weight glutenin subunit	Glu-3, GluD3-1, LMWXY22, LMWXY22-2, XYGluA3, XYGluB3, glu-3, lmw-gs	tr|A9YSH4|A9YSH4_WHEAT, tr|B3EY88|B3EY88_WHEAT, tr|B3EY89|B3EY89_WHEAT, tr|B5TWK4|B5TWK4_WHEAT, tr|B5TWK5|B5TWK5_WHEAT, tr|D0EVP0|D0EVP0_WHEAT, tr|D0EVP1|D0EVP1_WHEAT, tr|D0EVP2|D0EVP2_WHEAT, tr|D0EVP4|D0EVP4_WHEAT, tr|D0EVP6|D0EVP6_WHEAT, tr|F8SGM0|F8SGM0_WHEAT, tr|F8SGP6|F8SGP6_WHEAT, tr|F8SGP8|F8SGP8_WHEAT, tr|F8SGQ1|F8SGQ1_WHEAT, tr|F8SGQ2|F8SGQ2_WHEAT, tr|G3F3Z1|G3F3Z1_WHEAT, tr|G3F3Z2|G3F3Z…
63	20220922_CRJL_M9H11_Gliadin_Neprosin_N3_150.10545.10545.2	RQWQQSGQGQQGHYP		QIGQGQQP.RQWQQSGQGQQGHYP.TSIQQPGQ	P	T	15	2	2142.07	1783.83	1783.82	892.921	892.915	1783.81	892.914	0.002	0.6712	0.1288	0.006792	21.172	11.744	0.9769	0	0	252	266	0			0	FALSE	sp|P10387|GLT0_WHEAT	P10387	GLT0_WHEAT	GLU-D1-2B	Glutenin, high molecular weight subunit DY10	Glu-D1-2, Glu1Dy10	tr|A9YSK3|A9YSK3_WHEAT, tr|A9ZMG8|A9ZMG8_WHEAT
64	20220922_CRJL_M9H11_Gliadin_Neprosin_N3_150.10550.10550.0	GLERPSQQQP		QMENSHIP.GLERPSQQQP.LPPQQTIS	P	L	10	2	2142.61	1138.58	1138.57	570.296	570.293	1138.57	570.294	-0.0017	0.751	0.2769	0.3001	15.517	13.336	0.9762	0	0	28	37	0			0	FALSE	tr|B2Y2S3|B2Y2S3_WHEAT	B2Y2S3	B2Y2S3_WHEAT	GluB3-2	Low molecular weight glutenin subunit	GLEN42K, Glu, Glu-B3g, GluB3-1, GluB3-3, GluB3-6, HARU48K, KANS2, LMW-GS, LMW-s1, glu-3, lmw-gs	tr_A7XDG0_A7XDG0_TRITU_1-363_1-363/1-363, tr_Q0Q2J0_Q0Q2J0_TRITU_1-297_1-297/1-297, tr_Q0Q2J1_Q0Q2J1_TRITU_1-334_1-334/1-334, tr|A2IBV5|A2IBV5_WHEAT, tr|B2Y2Q1|B2Y2Q1_WHEAT, tr|B2Y2Q2|B2Y2Q2_WHEAT, tr|B2Y2Q3|B2Y2Q3_WHEAT, tr|B2Y2Q4|B2Y2Q4_WHEAT, tr|B2Y2Q6|B2Y2Q6_WHEAT, tr|B2Y2Q7|B2Y2Q7_WHEAT, tr|B2Y2R3|B2Y2R3_WHEAT, tr|B2Y2R4|B2Y2R4_WHEAT, tr|B2Y2R5|B2Y2R5_WHEAT, tr|B2Y2R6|B2Y2R6_WHEAT, tr|B2Y2R8…
65	20220922_CRJL_M9H11_Gliadin_Neprosin_N3_150.10586.10586.2	QQSRYEAIRA		CQQIPQIP.QQSRYEAIRA.IIYSIIIQ	P	I	10	2	2146.78	1220.63	1220.62	611.322	611.318	1220.63	611.32	-0.0039	0.8568	1.8061	0.1807	11.472	0	0.9916	0	0	256	265	0			0	FALSE	tr|B2Y2S3|B2Y2S3_WHEAT	B2Y2S3	B2Y2S3_WHEAT	GluB3-2	Low molecular weight glutenin subunit	GLEN42K, Glu, Glu-B3g, Glu-D3, GluB3-1, GluB3-3, GluB3-6, GluD3-3, HARU48K, KANS2, LMW-3, LMW-GS, LMW-m1, LMW-s1, glu-3, lmw-gs	sp|P10386|GLTB_WHEAT, tr_A7XDG0_A7XDG0_TRITU_1-363_1-363/1-363, tr_Q0Q2J0_Q0Q2J0_TRITU_1-297_1-297/1-297, tr_Q0Q2J1_Q0Q2J1_TRITU_1-334_1-334/1-334, tr|A2IBV5|A2IBV5_WHEAT, tr|A2IBV6|A2IBV6_WHEAT, tr|A9Z176|A9Z176_WHEAT, tr|B2BZD0|B2BZD0_WHEAT, tr|B2LS34|B2LS34_WHEAT, tr|B2Y2Q1|B2Y2Q1_WHEAT, tr|B2Y2Q2|B2Y2Q2_WHEAT, tr|B2Y2Q3|B2Y2Q3_WHEAT, tr|B2Y2Q4|B2Y2Q4_WHEAT, tr|B2Y2Q6|B2Y2Q6_WHEAT, tr|B2Y2Q7|B…
66	20220922_CRJL_M9H11_Gliadin_Neprosin_N3_150.10590.10590.2	LYRTTTRVP		TMCNVNVS.LYRTTTRVP.FGVGTGVG	S	F	9	2	2147.12	1105.63	1105.62	553.82	553.818	1105.62	553.819	-0.0022	0.7093	3.3466	0.207	11.236	0	0.9928	0	0	374	382	0			0	FALSE	tr|Q75ZV9|Q75ZV9_WHEAT	Q75ZV9	Q75ZV9_WHEAT	HARU48K	LMW-s HS1	GluB3-3, GluB3-6, LMW-GS, LMW-s1, glu-3, lmw-gs	tr_A7XDG0_A7XDG0_TRITU_1-363_1-363/1-363, tr_Q0Q2J0_Q0Q2J0_TRITU_1-297_1-297/1-297, tr_Q0Q2J1_Q0Q2J1_TRITU_1-334_1-334/1-334, tr|A2IBV5|A2IBV5_WHEAT, tr|B2Y2R3|B2Y2R3_WHEAT, tr|B2Y2R4|B2Y2R4_WHEAT, tr|B2Y2R5|B2Y2R5_WHEAT, tr|B2Y2R6|B2Y2R6_WHEAT, tr|B2Y2R8|B2Y2R8_WHEAT, tr|B2Y2S0|B2Y2S0_WHEAT, tr|D3U319|D3U319_WHEAT, tr|D5FPE1|D5FPE1_TRITD, tr|Q9XGE9|Q9XGE9_TRITD, tr|Q9XGF0|Q9XGF0_TRITD, tr|R9XVB0…
67	20220922_CRJL_M9H11_Gliadin_Neprosin_N3_150.10594.10594.3	AIHSVAHSIVMQQEQQRG	AIHSVAHSIVM[147]QQEQQRG	IPQQIQCA.AIHSVAHSIVMQQEQQRG.VQIIRPIF	A	V	18	3	2147.63	2034.01	2034.01	679.011	679.009	2034.01	679.009	-0.0002	0.7212	3.7568	0.00949	16.591	0	0.9766	0	0	215	232	0	11M(15.9949)		0	FALSE	tr|A0A446JGF8|A0A446JGF8_TRITD	A0A446JGF8	A0A446JGF8_TRITD	TRITD_1Bv1G001870	Uncharacterized protein		tr|A0A446JG43|A0A446JG43_TRITD, tr|A0A446JG84|A0A446JG84_TRITD, tr|A0A446JGQ8|A0A446JGQ8_TRITD
68	20220922_CRJL_M9H11_Gliadin_Neprosin_N3_150.10596.10596.3	GQGQQGHYLASQQQPGQGQQRHYPA		YPASQQQP.GQGQQGHYLASQQQPGQGQQRHYPA.SIQQPGQG	P	S	25	3	2147.85	2748.3	2748.29	917.108	917.105	2748.29	917.103	0.0063	0.7514	1.7626	0.009672	17.558	8.933	0.9939	0	0	351	375	0			0	FALSE	tr|Q03871|Q03871_WHEAT	Q03871	Q03871_WHEAT	Glu-1By9	HMW glutenin subunit 1By9	Glu, Glu-1B, glu-1R	tr|A5HMG2|A5HMG2_WHEAT, tr|Q0Q5D8|Q0Q5D8_WHEAT, tr|Q84TG6|Q84TG6_TRITD, tr|Q94IJ6|Q94IJ6_WHEAT, tr|U5YQV1|U5YQV1_WHEAT
69	20220922_CRJL_M9H11_Gliadin_Neprosin_N3_150.10643.10643.0	HQPQQQVPQP		PQPQQTFP.HQPQQQVPQP.QQPQQPFI	P	Q	10	2	2153.2	1185.59	1185.59	593.804	593.801	1185.59	593.802	-0.0012	0.6088	0.0168	0.2526	15.452	7.845	0.9753	0	0	61	70	0			0	FALSE	tr|R9XUS6|R9XUS6_WHEAT	R9XUS6	R9XUS6_WHEAT		Gamma-gliadin	Gli-1, Gli-Yn1, Gligamma, TRITD_1Bv1G001870, gli, ll910, ll923	sp|P08453|GDB2_WHEAT, tr|A0A446JG98|A0A446JG98_TRITD, tr|A0A446JGA9|A0A446JGA9_TRITD, tr|A0A446JGE5|A0A446JGE5_TRITD, tr|A0A446JGQ5|A0A446JGQ5_TRITD, tr|B6DQB5|B6DQB5_WHEAT, tr|B6DQB6|B6DQB6_WHEAT, tr|B6DQB9|B6DQB9_WHEAT, tr|B6UKN0|B6UKN0_WHEAT, tr|B6UKN8|B6UKN8_WHEAT, tr|F2XAR4|F2XAR4_WHEAT, tr|F2XAR5|F2XAR5_WHEAT, tr|F4YT72|F4YT72_WHEAT, tr|H9BFB6|H9BFB6_WHEAT, tr|K7X1S8|K7X1S8_WHEAT, tr|M9TGF7…
70	20220922_CRJL_M9H11_Gliadin_Neprosin_N3_150.10669.10669.2	RQLNPSNKELQSP		AMNIATTA.RQLNPSNKELQSP.EQSFSHQQ	A	E	13	2	2156.18	1509.8	1509.79	755.907	755.902	1509.79	755.902	-0.0002	0.6919	2.756	0.01348	16.981	0	0.9833	0	0	42	54	0			0	FALSE	tr|A0A287EEX5|A0A287EEX5_HORVV	A0A287EEX5	A0A287EEX5_HORVV		Uncharacterized protein		tr|R9XUY1|R9XUY1_WHEAT, tr|R9XWH8|R9XWH8_WHEAT, tr|U5UA46|U5UA46_WHEAT
71	20220922_CRJL_M9H11_Gliadin_Neprosin_N3_150.10684.10684.3	GQGQQGHYPASQQQPGQGQQGHYPA		YIASQQQP.GQGQQGHYPASQQQPGQGQQGHYPA.SQQQPGQG	P	S	25	3	2157.9	2633.2	2633.18	878.739	878.734	2633.18	878.732	0.0046	0.685	1.3828	0.009115	19.661	0	0.9864	0	0	288	312	0			0	FALSE	sp|P10387|GLT0_WHEAT	P10387	GLT0_WHEAT	GLU-D1-2B	Glutenin, high molecular weight subunit DY10	1Dy12*, 1Dy12.3, Glu, Glu-D1-2, Glu1Dy10, glu-1R	sp|P08488|GLT3_WHEAT, tr|A4URY8|A4URY8_WHEAT, tr|A9YSK3|A9YSK3_WHEAT, tr|A9ZMG8|A9ZMG8_WHEAT, tr|E0W6G5|E0W6G5_WHEAT, tr|Q52JL3|Q52JL3_WHEAT, tr|Q6RX92|Q6RX92_WHEAT, tr|Q93WM1|Q93WM1_SECCE, tr|Q94IK7|Q94IK7_SECCE, tr|Q94IL1|Q94IL1_SECCE, tr|Q94IL6|Q94IL6_SECCE
72	20220922_CRJL_M9H11_Gliadin_Neprosin_N3_150.10706.10706.3	AQGQQGHYPASQQQPGQGQQGHYPA		YIASQQQP.AQGQQGHYPASQQQPGQGQQGHYPA.SQQQPGQG	P	S	25	3	2160.69	2647.21	2647.2	883.411	883.406	2647.19	883.404	0.0041	0.711	1.4644	0.006284	17.919	10.234	0.9839	0	0	300	324	0			0	FALSE	tr|Q52JL3|Q52JL3_WHEAT	Q52JL3	Q52JL3_WHEAT		HMW glutenin subunit	1Dy12*, 1Dy12.3, Glu	sp|P08488|GLT3_WHEAT, tr|A4URY8|A4URY8_WHEAT, tr|A9QUS3|A9QUS3_WHEAT, tr|E0W6G5|E0W6G5_WHEAT, tr|Q670Q5|Q670Q5_WHEAT, tr|Q6RX92|Q6RX92_WHEAT
73	20220922_CRJL_M9H11_Gliadin_Neprosin_N3_150.10726.10726.0	QQPYPQQRP		PQPQSFPP.QQPYPQQRP.KYIQPQQP	P	K	9	2	2162.89	1140.57	1140.57	571.294	571.291	1140.57	571.291	0	0.8519	0.5647	0.1303	15.349	0	0.9849	0	0	99	107	0			0	FALSE	tr|A0A0E3Z552|A0A0E3Z552_TRITD	A0A0E3Z552	A0A0E3Z552_TRITD		Alpha-gliadin (Fragment)	Gli-4, gli-2	sp|P04727|GDA7_WHEAT, tr|A0A0E3UQW5|A0A0E3UQW5_TRITD, tr|J7HWD7|J7HWD7_WHEAT, tr|K7X1J5|K7X1J5_WHEAT, tr|Q41529|Q41529_WHEAT, tr|Q41546|Q41546_WHEAT
74	20220922_CRJL_M9H11_Gliadin_Neprosin_N3_150.10780.10780.2	ARQLNPSNKELQSP		MAMNIATT.ARQLNPSNKELQSP.EQSFSHQQ	T	E	14	2	2169.13	1580.84	1580.83	791.425	791.421	1580.83	791.421	0.0006	0.7387	2.6452	0.002632	20.819	10.059	0.9926	0	0	41	54	0			0	FALSE	tr|A0A287EEX5|A0A287EEX5_HORVV	A0A287EEX5	A0A287EEX5_HORVV		Uncharacterized protein		tr|R9XUY1|R9XUY1_WHEAT, tr|R9XWH8|R9XWH8_WHEAT, tr|U5UA46|U5UA46_WHEAT
75	20220922_CRJL_M9H11_Gliadin_Neprosin_N3_150.10825.10825.2	RQWQQSGQGQQGHYP		QIGQGQQP.RQWQQSGQGQQGHYP.TSIQQPGQ	P	T	15	2	2174.08	1783.83	1783.82	892.92	892.915	1783.81	892.914	0.002	0.6723	0.4047	0.00291	24.571	14.911	0.9932	0	0	252	266	0			0	FALSE	sp|P10387|GLT0_WHEAT	P10387	GLT0_WHEAT	GLU-D1-2B	Glutenin, high molecular weight subunit DY10	Glu-D1-2, Glu1Dy10	tr|A9YSK3|A9YSK3_WHEAT, tr|A9ZMG8|A9ZMG8_WHEAT
76	20220922_CRJL_M9H11_Gliadin_Neprosin_N3_150.10844.10844.2	EQSRYDAIRA		CQQIPRIP.EQSRYDAIRA.IIYSIVIQ	P	I	10	2	2176.17	1207.6	1207.59	604.807	604.803	1207.59	604.804	-0.0028	0.7863	2.6291	0.001139	14.918	0	0.9995	0	0	240	249	0			0	FALSE	tr|B2BZD1|B2BZD1_WHEAT	B2BZD1	B2BZD1_WHEAT	Glu-D3	LMW-D8	Glu-3, Glu-B3, GluA3-23, GluA3-24, GluA3-5, GluB3-4, GluD3-5, LMW, LMW-1, LMW-5, LMW-GS, LMW-m2, TRITD_1Av1G002790, lmw-gs, lmw-gs3	tr_Q68VI0_Q68VI0_TRITU_1-381_1-381/1-381, tr|A0A2P1BXV0|A0A2P1BXV0_TRITD, tr|A0A446IHH8|A0A446IHH8_TRITD, tr|A0A446IHK2|A0A446IHK2_TRITD, tr|A0A446IHQ7|A0A446IHQ7_TRITD, tr|A2IBK1|A2IBK1_9POAL, tr|A4KZ73|A4KZ73_WHEAT, tr|A8CA05|A8CA05_WHEAT, tr|B2BZC4|B2BZC4_WHEAT, tr|B2BZD2|B2BZD2_WHEAT, tr|B2Y2S1|B2Y2S1_WHEAT, tr|B2Y2S6|B2Y2S6_WHEAT, tr|B5ANT3|B5ANT3_WHEAT, tr|C3VN79|C3VN79_WHEAT, tr|C3VN80|C3V…
77	20220922_CRJL_M9H11_Gliadin_Neprosin_N3_150.10857.10857.2	LYRTTTRVP		TMCNVNVS.LYRTTTRVP.FGVGTGVG	S	F	9	2	2177.53	1105.63	1105.62	553.821	553.818	1105.62	553.819	-0.002	0.6598	2.8399	0.007452	10.011	0	0.998	0	0	374	382	0			0	FALSE	tr|Q75ZV9|Q75ZV9_WHEAT	Q75ZV9	Q75ZV9_WHEAT	HARU48K	LMW-s HS1	GluB3-3, GluB3-6, LMW-GS, LMW-s1, glu-3, lmw-gs	tr_A7XDG0_A7XDG0_TRITU_1-363_1-363/1-363, tr_Q0Q2J0_Q0Q2J0_TRITU_1-297_1-297/1-297, tr_Q0Q2J1_Q0Q2J1_TRITU_1-334_1-334/1-334, tr|A2IBV5|A2IBV5_WHEAT, tr|B2Y2R3|B2Y2R3_WHEAT, tr|B2Y2R4|B2Y2R4_WHEAT, tr|B2Y2R5|B2Y2R5_WHEAT, tr|B2Y2R6|B2Y2R6_WHEAT, tr|B2Y2R8|B2Y2R8_WHEAT, tr|B2Y2S0|B2Y2S0_WHEAT, tr|D3U319|D3U319_WHEAT, tr|D5FPE1|D5FPE1_TRITD, tr|Q9XGE9|Q9XGE9_TRITD, tr|Q9XGF0|Q9XGF0_TRITD, tr|R9XVB0…
78	20220922_CRJL_M9H11_Gliadin_Neprosin_N3_150.10867.10867.2	QQSRYEAIRA		CQQIPQIP.QQSRYEAIRA.IIYSIIIQ	P	I	10	2	2178.42	1220.63	1220.62	611.322	611.32	1220.63	611.32	-0.0011	0.8921	1.2788	0.1011	14.481	0	0.9943	0	0	256	265	0			0	FALSE	tr|B2Y2S3|B2Y2S3_WHEAT	B2Y2S3	B2Y2S3_WHEAT	GluB3-2	Low molecular weight glutenin subunit	GLEN42K, Glu, Glu-B3g, Glu-D3, GluB3-1, GluB3-3, GluB3-6, GluD3-3, HARU48K, KANS2, LMW-3, LMW-GS, LMW-m1, LMW-s1, glu-3, lmw-gs	sp|P10386|GLTB_WHEAT, tr_A7XDG0_A7XDG0_TRITU_1-363_1-363/1-363, tr_Q0Q2J0_Q0Q2J0_TRITU_1-297_1-297/1-297, tr_Q0Q2J1_Q0Q2J1_TRITU_1-334_1-334/1-334, tr|A2IBV5|A2IBV5_WHEAT, tr|A2IBV6|A2IBV6_WHEAT, tr|A9Z176|A9Z176_WHEAT, tr|B2BZD0|B2BZD0_WHEAT, tr|B2LS34|B2LS34_WHEAT, tr|B2Y2Q1|B2Y2Q1_WHEAT, tr|B2Y2Q2|B2Y2Q2_WHEAT, tr|B2Y2Q3|B2Y2Q3_WHEAT, tr|B2Y2Q4|B2Y2Q4_WHEAT, tr|B2Y2Q6|B2Y2Q6_WHEAT, tr|B2Y2Q7|B…
79	20220922_CRJL_M9H11_Gliadin_Neprosin_N3_150.10873.10873.2	AEQQAASPMVAKA	AEQQAASPM[147]VAKA	YDSPYHVS.AEQQAASPMVAKA.QQPATQIP	S	Q	13	2	2179.08	1316.65	1316.64	659.33	659.326	1316.64	659.327	-0.0022	0.8128	2.7932	0.352	11.314	0	0.9966	0	0	613	625	0	9M(15.9949)		0	FALSE	sp|P10387|GLT0_WHEAT	P10387	GLT0_WHEAT	GLU-D1-2B	Glutenin, high molecular weight subunit DY10	1Dy11, 1Dy12*, 1Dy12.2*, 1Dy12.3, Glu, Glu-D1-2, Glu1Dy10	sp|P08488|GLT3_WHEAT, tr|A4URY8|A4URY8_WHEAT, tr|A9QUS3|A9QUS3_WHEAT, tr|A9YSK3|A9YSK3_WHEAT, tr|A9ZMG8|A9ZMG8_WHEAT, tr|D2CPI7|D2CPI7_WHEAT, tr|E0W6G5|E0W6G5_WHEAT, tr|E4W506|E4W506_WHEAT, tr|Q52JL3|Q52JL3_WHEAT, tr|Q670Q5|Q670Q5_WHEAT, tr|Q6RX92|Q6RX92_WHEAT
80	20220922_CRJL_M9H11_Gliadin_Neprosin_N3_150.10886.10886.0	RYYPTSSQQPG		QQSGQGQP.RYYPTSSQQPG.QIQQIAQG	P	Q	11	2	2180.28	1283.6	1283.59	642.808	642.805	1282.59	642.304	1.0004	0.7429	2.4964	0.01017	17.387	8.262	0.988	0	0	218	228	0			0	FALSE	tr|Q41553|Q41553_WHEAT	Q41553	Q41553_WHEAT	HMWG	HMW glutenin subunit Ax2	Glu-1AX1, Glu-1Ax, Glu-1Ax1.1, Glu-A1, GluA1	tr|A0MZ38|A0MZ38_WHEAT, tr|G3K725|G3K725_WHEAT, tr|Q03872|Q03872_WHEAT, tr|Q19AE4|Q19AE4_WHEAT, tr|T2HRF3|T2HRF3_WHEAT
81	20220922_CRJL_M9H11_Gliadin_Neprosin_N3_150.10910.10910.4	GQGQQGHYLASQQQPGQGQQRHYP		YPASQQQP.GQGQQGHYLASQQQPGQGQQRHYP.ASIQQPGQ	P	A	24	4	2183.01	2677.26	2677.24	670.321	670.318	2677.25	670.32	-0.007	0.6503	1.1516	0.3606	11.272	0	0.964	0	0	351	374	0			0	FALSE	tr|Q03871|Q03871_WHEAT	Q03871	Q03871_WHEAT	Glu-1By9	HMW glutenin subunit 1By9	Glu, Glu-1B, glu-1R	tr|A5HMG2|A5HMG2_WHEAT, tr|Q0Q5D8|Q0Q5D8_WHEAT, tr|Q84TG6|Q84TG6_TRITD, tr|Q94IJ6|Q94IJ6_WHEAT, tr|U5YQV1|U5YQV1_WHEAT
82	20220922_CRJL_M9H11_Gliadin_Neprosin_N3_150.10923.10923.0	QQTLTHHQQQQP	Q[111]QTLTHHQQQQP	SQQQPIPP.QQTLTHHQQQQP.IQQQPHQF	P	I	12	2	2184.51	1455.69	1455.68	728.853	728.849	1455.69	728.85	-0.0014	0.5151	7.7367	0.03863	15.792	0	0.9879	0	0	41	52	0	1Q(-17.0265)		0	FALSE	tr|Q75ZV9|Q75ZV9_WHEAT	Q75ZV9	Q75ZV9_WHEAT	HARU48K	LMW-s HS1	LMW-s1	tr|A2IBV5|A2IBV5_WHEAT
83	20220922_CRJL_M9H11_Gliadin_Neprosin_N3_150.10941.10941.3	IILHQQQQQQQQQQQQQQQQQPS		AIHNVIHA.IILHQQQQQQQQQQQQQQQQQPS.SQVSYQQP	A	S	23	3	2186.58	2855.42	2855.41	952.816	952.81	2855.4	952.808	0.0068	0.7312	1.3548	0.0001253	27.108	11.692	0.9925	0	0	192	214	0			0	TRUE	tr|I0IT57|I0IT57_WHEAT	I0IT57	I0IT57_WHEAT	Gli-2	Alpha/beta-gliadin
84	20220922_CRJL_M9H11_Gliadin_Neprosin_N3_150.10953.10953.2	HRPQQQFPQP		PQPQQTFP.HRPQQQFPQP.QQPQQPFP	P	Q	10	2	2187.9	1261.63	1261.63	631.824	631.822	1261.63	631.823	-0.0011	0.6916	2.1269	0.2883	11.561	0	0.9697	0	0	76	85	0			0	FALSE	tr|A0A446JGF8|A0A446JGF8_TRITD	A0A446JGF8	A0A446JGF8_TRITD	TRITD_1Bv1G001870	Uncharacterized protein	Gli-1	tr|A0A446JG74|A0A446JG74_TRITD, tr|M9TLK0|M9TLK0_WHEAT
85	20220922_CRJL_M9H11_Gliadin_Neprosin_N3_150.10956.10956.3	IILHQQQQQQQQQQQQQQQQPS		AIHNVIHA.IILHQQQQQQQQQQQQQQQQPS.SQVSYQQP	A	S	22	3	2188.13	2727.36	2727.34	910.128	910.122	2727.34	910.122	0.0004	0.6711	1.2282	0.0001586	24.699	0	0.9938	0	0	194	215	0			0	FALSE	tr|A0A446W0C9|A0A446W0C9_TRITD	A0A446W0C9	A0A446W0C9_TRITD	TRITD_6Bv1G014670	Uncharacterized protein	Gli-2	tr|I0IT55|I0IT55_WHEAT
86	20220922_CRJL_M9H11_Gliadin_Neprosin_N3_150.10958.10958.3	IILHQQQQQQQQQQQQQQQQQQPS		AIHNVIHA.IILHQQQQQQQQQQQQQQQQQQPS.SQVSYQQP	A	S	24	3	2188.4	2983.48	2983.47	995.502	995.497	2983.46	995.494	0.0092	0.7494	1.4233	0.002101	20.21	0	0.9868	0	0	197	220	0			0	FALSE	tr|I0IT59|I0IT59_WHEAT	I0IT59	I0IT59_WHEAT	Gli-2	Alpha/beta-gliadin	TRITD_6Bv1G014670	tr|A0A446W0D4|A0A446W0D4_TRITD
87	20220922_CRJL_M9H11_Gliadin_Neprosin_N3_150.10967.10967.0	QQTLTHHQQQQP	Q[111]QTLTHHQQQQP	SQQQPIPP.QQTLTHHQQQQP.IQQQPHQF	P	I	12	2	2189.53	1456.68	1456.68	729.348	729.345	1455.69	728.85	0.9897	0.5225	7.8205	0.003836	16.73	8.464	0.9716	0	0	41	52	0	1Q(-17.0265)		0	FALSE	tr|Q75ZV9|Q75ZV9_WHEAT	Q75ZV9	Q75ZV9_WHEAT	HARU48K	LMW-s HS1	LMW-s1	tr|A2IBV5|A2IBV5_WHEAT
88	20220922_CRJL_M9H11_Gliadin_Neprosin_N3_150.10988.10988.3	QQPGQKQQAGQGQQSGQGQQRYYP	Q[111]QPGQKQQAGQGQQSGQGQQRYYP	QPGYYPTS.QQPGQKQQAGQGQQSGQGQQRYYP.TSPQQSGQ	S	T	24	3	2192.06	2657.26	2657.24	886.761	886.755	2657.23	886.752	0.0107	0.7709	1.2608	3.915e-05	23.824	0	0.9993	0	0	185	208	0	1Q(-17.0265)		0	FALSE	tr|Q8RVX0|Q8RVX0_TRITD	Q8RVX0	Q8RVX0_TRITD	glu-B1x	High molecular weight glutenin subunit 1Bx20 (Fragment)	1Bx14, Glu-1B	tr|K4N1X7|K4N1X7_TRITD, tr|Q6UKZ5|Q6UKZ5_WHEAT
89	20220922_CRJL_M9H11_Gliadin_Neprosin_N3_150.11023.11023.2	YHVNTEQQTASP		EQQGYDNP.YHVNTEQQTASP.KVAKVQQP	P	K	12	2	2196.04	1373.63	1373.62	687.821	687.817	1373.62	687.818	-0.0009	0.7027	0.8986	0.03745	14.206	0	0.9836	0	0	666	677	0			0	FALSE	tr|Q03871|Q03871_WHEAT	Q03871	Q03871_WHEAT	Glu-1By9	HMW glutenin subunit 1By9	Glu, Glu-1B, glu-1R	tr_Q6UJY7_Q6UJY7_TRITU_1-720_1-720/1-720, tr|A5HMG2|A5HMG2_WHEAT, tr|B8PSA6|B8PSA6_WHEAT, tr|Q0Q5D8|Q0Q5D8_WHEAT, tr|Q4JHY1|Q4JHY1_WHEAT, tr|Q52JL2|Q52JL2_WHEAT, tr|Q84TG6|Q84TG6_TRITD, tr|Q94IJ6|Q94IJ6_WHEAT, tr|U5YQV1|U5YQV1_WHEAT
90	20220922_CRJL_M9H11_Gliadin_Neprosin_N3_150.11054.11054.2	QQSFPQQQRP		QIPQPQQP.QQSFPQQQRP.FIQPSIQQ	P	F	10	2	2199.33	1242.61	1242.61	622.314	622.311	1242.61	622.312	-0.0026	0.8762	1.5397	0.4748	15.794	0	0.9685	0	0	162	171	0			0	FALSE	tr|Q94G91|Q94G91_WHEAT	Q94G91	Q94G91_WHEAT	Gli-Yn1	Gamma-gliadin		sp|P08453|GDB2_WHEAT, tr|Q6EEW9|Q6EEW9_WHEAT, tr|R9XT02|R9XT02_WHEAT, tr|R9XUB0|R9XUB0_WHEAT, tr|R9XUB9|R9XUB9_WHEAT, tr|R9XUT4|R9XUT4_WHEAT, tr|R9XV87|R9XV87_WHEAT, tr|R9XWB3|R9XWB3_WHEAT, tr|U5UA54|U5UA54_WHEAT
91	20220922_CRJL_M9H11_Gliadin_Neprosin_N3_150.11066.11066.2	ARQLNPSNKELQSP		MAMNIATT.ARQLNPSNKELQSP.EQSFSHQQ	T	E	14	2	2200.65	1580.84	1580.83	791.425	791.421	1580.83	791.421	0.0012	0.7223	2.1198	0.001604	20.679	0	0.9918	0	0	41	54	0			0	FALSE	tr|A0A287EEX5|A0A287EEX5_HORVV	A0A287EEX5	A0A287EEX5_HORVV		Uncharacterized protein		tr|R9XUY1|R9XUY1_WHEAT, tr|R9XWH8|R9XWH8_WHEAT, tr|U5UA46|U5UA46_WHEAT
92	20220922_CRJL_M9H11_Gliadin_Neprosin_N3_150.11130.11130.2	EQSRYDAIRA		CQQIPRIP.EQSRYDAIRA.IIYSIVIQ	P	I	10	2	2207.17	1207.6	1207.59	604.806	604.803	1207.59	604.804	-0.0029	0.8287	2.1123	0.04818	16.675	0	0.999	0	0	240	249	0			0	FALSE	tr|B2BZD1|B2BZD1_WHEAT	B2BZD1	B2BZD1_WHEAT	Glu-D3	LMW-D8	Glu-3, Glu-B3, GluA3-23, GluA3-24, GluA3-5, GluB3-4, GluD3-5, LMW, LMW-1, LMW-5, LMW-GS, LMW-m2, TRITD_1Av1G002790, lmw-gs, lmw-gs3	tr_Q68VI0_Q68VI0_TRITU_1-381_1-381/1-381, tr|A0A2P1BXV0|A0A2P1BXV0_TRITD, tr|A0A446IHH8|A0A446IHH8_TRITD, tr|A0A446IHK2|A0A446IHK2_TRITD, tr|A0A446IHQ7|A0A446IHQ7_TRITD, tr|A2IBK1|A2IBK1_9POAL, tr|A4KZ73|A4KZ73_WHEAT, tr|A8CA05|A8CA05_WHEAT, tr|B2BZC4|B2BZC4_WHEAT, tr|B2BZD2|B2BZD2_WHEAT, tr|B2Y2S1|B2Y2S1_WHEAT, tr|B2Y2S6|B2Y2S6_WHEAT, tr|B5ANT3|B5ANT3_WHEAT, tr|C3VN79|C3VN79_WHEAT, tr|C3VN80|C3V…
93	20220922_CRJL_M9H11_Gliadin_Neprosin_N3_150.11153.11153.0	QLNPQAQGS		SQVSFQPS.QLNPQAQGS.VQPQQIPQ	S	V	9	1	2209.53	941.462	941.458	942.47	942.465	941.457	942.464	0.0012	0.8295	1.403	0.03746	13.532	0	0.9903	0	0	262	270	0			0	FALSE	tr|A0A0E3Z552|A0A0E3Z552_TRITD	A0A0E3Z552	A0A0E3Z552_TRITD		Alpha-gliadin (Fragment)	Gli-4, Gli-G1, Gli-G6, Gli-Z8, TRITD_6Bv1G014610, gli-2	sp|P04725|GDA5_WHEAT, tr_A0A446W0H6_TRITD_1-195_1-195_1-195_1-195/1-195, tr_A0A446W0L8_A0A446W0L8_TRITD_1-204_1-204/1-204, tr|A0A0E3Z7J9|A0A0E3Z7J9_TRITD, tr|A0A446W085|A0A446W085_TRITD, tr|A0A446W087|A0A446W087_TRITD, tr|A0A446W093|A0A446W093_TRITD, tr|A0A446W094|A0A446W094_TRITD, tr|A0A446W095|A0A446W095_TRITD, tr|A0A446W096|A0A446W096_TRITD, tr|A0A446W099|A0A446W099_TRITD, tr|A0A446W0A1|A0A446…
94	20220922_CRJL_M9H11_Gliadin_Neprosin_N3_150.11172.11172.0	QQSRYEAIRA		CQQIPQIP.QQSRYEAIRA.IIYSIIIQ	P	I	10	2	2211.48	1220.63	1220.62	611.322	611.319	1220.63	611.32	-0.0026	0.8758	0.7278	0.07346	14.336	8.624	0.9956	0	0	256	265	0			0	FALSE	tr|B2Y2S3|B2Y2S3_WHEAT	B2Y2S3	B2Y2S3_WHEAT	GluB3-2	Low molecular weight glutenin subunit	GLEN42K, Glu, Glu-B3g, Glu-D3, GluB3-1, GluB3-3, GluB3-6, GluD3-3, HARU48K, KANS2, LMW-3, LMW-GS, LMW-m1, LMW-s1, glu-3, lmw-gs	sp|P10386|GLTB_WHEAT, tr_A7XDG0_A7XDG0_TRITU_1-363_1-363/1-363, tr_Q0Q2J0_Q0Q2J0_TRITU_1-297_1-297/1-297, tr_Q0Q2J1_Q0Q2J1_TRITU_1-334_1-334/1-334, tr|A2IBV5|A2IBV5_WHEAT, tr|A2IBV6|A2IBV6_WHEAT, tr|A9Z176|A9Z176_WHEAT, tr|B2BZD0|B2BZD0_WHEAT, tr|B2LS34|B2LS34_WHEAT, tr|B2Y2Q1|B2Y2Q1_WHEAT, tr|B2Y2Q2|B2Y2Q2_WHEAT, tr|B2Y2Q3|B2Y2Q3_WHEAT, tr|B2Y2Q4|B2Y2Q4_WHEAT, tr|B2Y2Q6|B2Y2Q6_WHEAT, tr|B2Y2Q7|B…
95	20220922_CRJL_M9H11_Gliadin_Neprosin_N3_150.11174.11174.0	LFSQKQQP		QPSFSQQP.LFSQKQQP.VIPQQPAF	P	V	8	1	2211.62	974.526	974.521	975.533	975.529	974.519	975.526	0.0027	0.9079	2.1032	1.134	9.282	0	0.9666	0	0	75	82	0			0	FALSE	tr|Q0PW10|Q0PW10_WHEAT	Q0PW10	Q0PW10_WHEAT		Low molecular weight glutenin subunit GF-2	Glu-D3, lmw-gs	tr|B2BZC5|B2BZC5_WHEAT, tr|B2BZC7|B2BZC7_WHEAT, tr|D0EVP3|D0EVP3_WHEAT, tr|P93790|P93790_WHEAT, tr|Q5MFN8|Q5MFN8_WHEAT, tr|Q670Q4|Q670Q4_WHEAT, tr|Q7Y074|Q7Y074_WHEAT, tr|Q8W3V3|Q8W3V3_WHEAT, tr|Q8W3V4|Q8W3V4_WHEAT
96	20220922_CRJL_M9H11_Gliadin_Neprosin_N3_150.11180.11180.2	LYRTTTRVP		TMCNVNVS.LYRTTTRVP.FGVGTGVG	S	F	9	2	2212.35	1105.63	1105.62	553.821	553.818	1105.62	553.819	-0.002	0.6967	2.2594	0.07713	10.951	0	0.9825	0	0	374	382	0			0	FALSE	tr|Q75ZV9|Q75ZV9_WHEAT	Q75ZV9	Q75ZV9_WHEAT	HARU48K	LMW-s HS1	GluB3-3, GluB3-6, LMW-GS, LMW-s1, glu-3, lmw-gs	tr_A7XDG0_A7XDG0_TRITU_1-363_1-363/1-363, tr_Q0Q2J0_Q0Q2J0_TRITU_1-297_1-297/1-297, tr_Q0Q2J1_Q0Q2J1_TRITU_1-334_1-334/1-334, tr|A2IBV5|A2IBV5_WHEAT, tr|B2Y2R3|B2Y2R3_WHEAT, tr|B2Y2R4|B2Y2R4_WHEAT, tr|B2Y2R5|B2Y2R5_WHEAT, tr|B2Y2R6|B2Y2R6_WHEAT, tr|B2Y2R8|B2Y2R8_WHEAT, tr|B2Y2S0|B2Y2S0_WHEAT, tr|D3U319|D3U319_WHEAT, tr|D5FPE1|D5FPE1_TRITD, tr|Q9XGE9|Q9XGE9_TRITD, tr|Q9XGF0|Q9XGF0_TRITD, tr|R9XVB0…
97	20220922_CRJL_M9H11_Gliadin_Neprosin_N3_150.11195.11195.0	QQSRYEAIRA		CQQIPQIP.QQSRYEAIRA.IIYSIIIQ	P	I	10	2	2214.08	1221.63	1221.63	611.824	611.821	1220.63	611.32	1.0017	0.9063	0.6843	0.006816	11.127	0	0.9976	0	0	256	265	0			0	FALSE	tr|B2Y2S3|B2Y2S3_WHEAT	B2Y2S3	B2Y2S3_WHEAT	GluB3-2	Low molecular weight glutenin subunit	GLEN42K, Glu, Glu-B3g, Glu-D3, GluB3-1, GluB3-3, GluB3-6, GluD3-3, HARU48K, KANS2, LMW-3, LMW-GS, LMW-m1, LMW-s1, glu-3, lmw-gs	sp|P10386|GLTB_WHEAT, tr_A7XDG0_A7XDG0_TRITU_1-363_1-363/1-363, tr_Q0Q2J0_Q0Q2J0_TRITU_1-297_1-297/1-297, tr_Q0Q2J1_Q0Q2J1_TRITU_1-334_1-334/1-334, tr|A2IBV5|A2IBV5_WHEAT, tr|A2IBV6|A2IBV6_WHEAT, tr|A9Z176|A9Z176_WHEAT, tr|B2BZD0|B2BZD0_WHEAT, tr|B2LS34|B2LS34_WHEAT, tr|B2Y2Q1|B2Y2Q1_WHEAT, tr|B2Y2Q2|B2Y2Q2_WHEAT, tr|B2Y2Q3|B2Y2Q3_WHEAT, tr|B2Y2Q4|B2Y2Q4_WHEAT, tr|B2Y2Q6|B2Y2Q6_WHEAT, tr|B2Y2Q7|B…
98	20220922_CRJL_M9H11_Gliadin_Neprosin_N3_150.11198.11198.3	IILHQQQQQQQQQQQQQP		AIHNVVHA.IILHQQQQQQQQQQQQQP.LSQVCFQQ	A	L	18	3	2214.42	2256.15	2256.14	753.056	753.053	2256.14	753.053	0.0009	0.6637	1.5676	0.005269	17.613	0	0.9834	0	0	202	219	0			0	FALSE	tr|K7X1H8|K7X1H8_WHEAT	K7X1H8	K7X1H8_WHEAT	gli-2	Alpha-gliadin	Gli-1	tr|J7I026|J7I026_WHEAT, tr|K7WV37|K7WV37_WHEAT, tr|K7X0M3|K7X0M3_WHEAT, tr|K7X1F5|K7X1F5_WHEAT, tr|R9XSW3|R9XSW3_WHEAT
99	20220922_CRJL_M9H11_Gliadin_Neprosin_N3_150.11202.11202.2	IILHQQQQQQQQQQQQP		AIQNVVHA.IILHQQQQQQQQQQQQP.SSQVSFQQ	A	S	17	2	2214.82	2129.09	2129.09	1065.55	1065.55	2128.08	1065.05	1.0109	0.7914	1.6312	0.001852	20.429	0	0.9915	0	0	169	185	0			0	FALSE	tr|A0A446W1F6|A0A446W1F6_TRITD	A0A446W1F6	A0A446W1F6_TRITD	TRITD_6Bv1G020780	Uncharacterized protein	Gli-SB-3, gli-2, gli-w24	sp|P18573|GDA9_WHEAT, tr|A7LHB3|A7LHB3_WHEAT, tr|J7HWD3|J7HWD3_WHEAT, tr|K7X1I9|K7X1I9_WHEAT, tr|K7XEB0|K7XEB0_WHEAT, tr|Q9M4L6|Q9M4L6_WHEAT
100	20220922_CRJL_M9H11_Gliadin_Neprosin_N3_150.11215.11215.2	IILHQQQQQQQQQQQQQP		AIHNVVHA.IILHQQQQQQQQQQQQQP.LSQVCFQQ	A	L	18	2	2216.2	2256.16	2256.14	1129.09	1129.08	2256.14	1129.08	0.009	0.8152	1.5379	0.0001063	25.394	0	0.9989	0	0	202	219	0			0	FALSE	tr|K7X1H8|K7X1H8_WHEAT	K7X1H8	K7X1H8_WHEAT	gli-2	Alpha-gliadin	Gli-1	tr|J7I026|J7I026_WHEAT, tr|K7WV37|K7WV37_WHEAT, tr|K7X0M3|K7X0M3_WHEAT, tr|K7X1F5|K7X1F5_WHEAT, tr|R9XSW3|R9XSW3_WHEAT
101	20220922_CRJL_M9H11_Gliadin_Neprosin_N3_150.11229.11229.2	IILHQQQQQQQQQQQP		AIHNVVHA.IILHQQQQQQQQQQQP.LSQVSFQQ	A	L	16	2	2217.72	2000.04	2000.03	1001.03	1001.02	2000.02	1001.02	0.0068	0.7701	1.6846	0.00277	17.73	0	0.9864	0	0	216	231	0			0	TRUE	tr|Q1WA39|Q1WA39_WHEAT	Q1WA39	Q1WA39_WHEAT	Gli-Z1	Alpha-gliadin
102	20220922_CRJL_M9H11_Gliadin_Neprosin_N3_150.11255.11255.3	RIPEQSRYDAIRA		QQCCQQIP.RIPEQSRYDAIRA.IIYSIVIQ	P	I	13	3	2220.39	1573.83	1573.83	525.619	525.617	1573.83	525.618	-0.0042	0.8371	2.568	5.603e-05	19.503	0	0.9993	0	0	237	249	0			0	FALSE	tr|B2BZD1|B2BZD1_WHEAT	B2BZD1	B2BZD1_WHEAT	Glu-D3	LMW-D8	GluD3-5, LMW-GS, lmw-gs	tr|F8SGQ3|F8SGQ3_WHEAT, tr|Q0GNG1|Q0GNG1_WHEAT, tr|Q0QBR3|Q0QBR3_WHEAT, tr|Q8W3X6|Q8W3X6_WHEAT, tr|R4JBK0|R4JBK0_WHEAT
103	20220922_CRJL_M9H11_Gliadin_Neprosin_N3_150.11260.11260.2	GQKQQSGQGQQGYYP		QGQQGQQP.GQKQQSGQGQQGYYP.ISPQQIGQ	P	I	15	2	2221.01	1652.76	1652.76	827.389	827.385	1652.75	827.384	0.0008	0.8133	1.499	0.02813	16.673	0	0.9931	0	0	267	281	0			0	FALSE	tr|Q41553|Q41553_WHEAT	Q41553	Q41553_WHEAT	HMWG	HMW glutenin subunit Ax2	Glu-1AX1, Glu-1Ax, Glu-1Ax1.1, Glu-A1, GluA1	tr|A0MZ38|A0MZ38_WHEAT, tr|G3K725|G3K725_WHEAT, tr|Q03872|Q03872_WHEAT, tr|Q19AE4|Q19AE4_WHEAT, tr|T2HRF3|T2HRF3_WHEAT
104	20220922_CRJL_M9H11_Gliadin_Neprosin_N3_150.11264.11264.2	IILHQQQQQQQQQQP		AIHNVVHA.IILHQQQQQQQQQQP.LSQVSFQQ	A	L	15	2	2221.41	1871.97	1871.97	936.993	936.99	1871.96	936.987	0.0058	0.7746	1.7304	0.02762	15.735	0	0.9861	0	0	196	210	0			0	FALSE	tr|K7XE64|K7XE64_WHEAT	K7XE64	K7XE64_WHEAT	gli-2	Alpha-gliadin	TRITD_6Bv1G020780	tr|A0A446W1D6|A0A446W1D6_TRITD, tr|K7WUZ4|K7WUZ4_WHEAT, tr|K7X1G2|K7X1G2_WHEAT, tr|K7XE68|K7XE68_WHEAT
105	20220922_CRJL_M9H11_Gliadin_Neprosin_N3_150.11270.11270.0	GQGQQLGQGQPG		YPTSPQQP.GQGQQLGQGQPG.YYPTSQQP	P	Y	12	1	2221.96	1153.56	1153.55	1154.57	1154.56	1153.55	1154.55	0.0048	0.8641	1.5752	0.02822	19.372	0	0.9619	0	0	163	174	0			0	FALSE	tr|G3FLC5|G3FLC5_WHEAT	G3FLC5	G3FLC5_WHEAT	Glu	High-molecular-weight glutenin subunit	1Bx14, 1Dx2.2, Glu-1B, Glu-B1, Glu-B1-1, Glu-B1al, Glu-B1br, Glu-B1bs, HMW-GS, HMWBx17, glu-B1x	tr_Q6UJY5_Q6UJY5_TRITU_1-824_1-824/1-824, tr|A5HMG1|A5HMG1_WHEAT, tr|A9YSK5|A9YSK5_WHEAT, tr|B8ZX17|B8ZX17_WHEAT, tr|G4Y3Y0|G4Y3Y0_WHEAT, tr|G4Y3Y1|G4Y3Y1_WHEAT, tr|G4Y3Y2|G4Y3Y2_WHEAT, tr|H9B854|H9B854_WHEAT, tr|K4N1X7|K4N1X7_TRITD, tr|M4M8L5|M4M8L5_WHEAT, tr|Q18MZ6|Q18MZ6_WHEAT, tr|Q1KL95|Q1KL95_WHEAT, tr|Q42451|Q42451_WHEAT, tr|Q45R38|Q45R38_WHEAT, tr|Q6Q7J1|Q6Q7J1_WHEAT, tr|Q6UKZ5|Q6UKZ5_WHEA…
106	20220922_CRJL_M9H11_Gliadin_Neprosin_N3_150.11271.11271.2	HQPQQQVPQPQQP		PQPQQTFP.HQPQQQVPQPQQP.QQPFIQPQ	P	Q	13	2	2222.08	1538.77	1538.76	770.391	770.386	1538.76	770.387	-0.0008	0.7976	1.5253	0.1626	12.669	0	0.9845	0	0	61	73	0			0	FALSE	tr|R9XUS6|R9XUS6_WHEAT	R9XUS6	R9XUS6_WHEAT		Gamma-gliadin	Gli-1, Gli-Yn1, Gligamma, TRITD_1Bv1G001870, gli, ll910, ll923	sp|P08453|GDB2_WHEAT, tr|A0A446JG98|A0A446JG98_TRITD, tr|A0A446JGA9|A0A446JGA9_TRITD, tr|A0A446JGE5|A0A446JGE5_TRITD, tr|A0A446JGQ5|A0A446JGQ5_TRITD, tr|B6DQB5|B6DQB5_WHEAT, tr|B6DQB6|B6DQB6_WHEAT, tr|B6DQB9|B6DQB9_WHEAT, tr|B6UKN0|B6UKN0_WHEAT, tr|B6UKN8|B6UKN8_WHEAT, tr|F2XAR4|F2XAR4_WHEAT, tr|F2XAR5|F2XAR5_WHEAT, tr|F4YT72|F4YT72_WHEAT, tr|H9BFB6|H9BFB6_WHEAT, tr|K7X1S8|K7X1S8_WHEAT, tr|M9TGF7…
107	20220922_CRJL_M9H11_Gliadin_Neprosin_N3_150.11277.11277.2	IILHQQQQQQQQQP		AIHNVVHA.IILHQQQQQQQQQP.LSQVCFQQ	A	L	14	2	2222.82	1743.92	1743.91	872.965	872.961	1743.9	872.958	0.0065	0.7598	1.8188	0.01011	15.481	0	0.9898	0	0	199	212	0			0	FALSE	tr|A7LHB1|A7LHB1_WHEAT	A7LHB1	A7LHB1_WHEAT	gli-w7-104	Alpha gliadin	Gli-5, Gli-Z7, gli-2, gli-w7-75	tr|A5JSB7|A5JSB7_WHEAT, tr|A7LHB0|A7LHB0_WHEAT, tr|J7HT18|J7HT18_WHEAT, tr|K7WUY9|K7WUY9_WHEAT, tr|Q306F9|Q306F9_WHEAT, tr|R9XUN1|R9XUN1_WHEAT, tr|X2KVI4|X2KVI4_WHEAT
108	20220922_CRJL_M9H11_Gliadin_Neprosin_N3_150.11295.11295.2	SQQQPGQGQQGHYLAS		GQQGQYPA.SQQQPGQGQQGHYLAS.QQQPGQGQ	A	Q	16	2	2224.87	1712.8	1712.79	857.409	857.402	1712.79	857.401	0.0029	0.764	2.3149	0.881	8.72	0	0.9797	0	0	346	361	0			0	FALSE	tr|Q03871|Q03871_WHEAT	Q03871	Q03871_WHEAT	Glu-1By9	HMW glutenin subunit 1By9	Glu, Glu-1B, glu-1R	tr|A5HMG2|A5HMG2_WHEAT, tr|Q0Q5D8|Q0Q5D8_WHEAT, tr|Q84TG6|Q84TG6_TRITD, tr|Q94IJ6|Q94IJ6_WHEAT, tr|U5YQV1|U5YQV1_WHEAT
109	20220922_CRJL_M9H11_Gliadin_Neprosin_N3_150.11296.11296.2	RPPFSQQQQQP		QQPPFSQQ.RPPFSQQQQQP.VIPQQPPF	Q	V	11	2	2225	1339.67	1339.66	670.845	670.839	1339.66	670.839	-0.0001	0.7356	2.1885	0.1485	15.967	12.544	0.973	0	0	135	145	0			0	FALSE	tr|B2BZD1|B2BZD1_WHEAT	B2BZD1	B2BZD1_WHEAT	Glu-D3	LMW-D8	GluD3-5, LMW-GS, lmw-gs	tr|F8SGQ3|F8SGQ3_WHEAT, tr|Q0GNG1|Q0GNG1_WHEAT, tr|Q0QBR3|Q0QBR3_WHEAT, tr|Q8W3X6|Q8W3X6_WHEAT, tr|R4JBK0|R4JBK0_WHEAT
110	20220922_CRJL_M9H11_Gliadin_Neprosin_N3_150.11327.11327.2	YHVNTEQQTASP		EQQGYDNP.YHVNTEQQTASP.KVAKVQQP	P	K	12	2	2228.35	1373.63	1373.62	687.821	687.817	1373.62	687.818	-0.0009	0.7196	0.36	0.023	14.053	0	0.9775	0	0	666	677	0			0	FALSE	tr|Q03871|Q03871_WHEAT	Q03871	Q03871_WHEAT	Glu-1By9	HMW glutenin subunit 1By9	Glu, Glu-1B, glu-1R	tr_Q6UJY7_Q6UJY7_TRITU_1-720_1-720/1-720, tr|A5HMG2|A5HMG2_WHEAT, tr|B8PSA6|B8PSA6_WHEAT, tr|Q0Q5D8|Q0Q5D8_WHEAT, tr|Q4JHY1|Q4JHY1_WHEAT, tr|Q52JL2|Q52JL2_WHEAT, tr|Q84TG6|Q84TG6_TRITD, tr|Q94IJ6|Q94IJ6_WHEAT, tr|U5YQV1|U5YQV1_WHEAT
111	20220922_CRJL_M9H11_Gliadin_Neprosin_N3_150.11359.11359.2	ARELNPSNKELQSP		MAMKIAAA.ARELNPSNKELQSP.QQSFSHQQ	A	Q	14	2	2231.81	1581.82	1581.81	791.918	791.913	1581.81	791.913	0.0011	0.7765	2.2947	7.486e-05	23.123	0	0.9972	0	0	20	33	0			0	FALSE	tr|U5U6M9|U5U6M9_WHEAT	U5U6M9	U5U6M9_WHEAT		Omega-gliadin		tr|Q9FUW7|Q9FUW7_WHEAT, tr|R9XT67|R9XT67_WHEAT, tr|R9XVE2|R9XVE2_WHEAT, tr|U5U6L8|U5U6L8_WHEAT, tr|U5U6N3|U5U6N3_WHEAT, tr|U5U7B7|U5U7B7_WHEAT
112	20220922_CRJL_M9H11_Gliadin_Neprosin_N3_150.11367.11367.0	QRQQGYYP		GQQDQQPG.QRQQGYYP.TSPQQPGQ	G	T	8	1	2232.56	1038.5	1038.49	1039.5	1039.5	1038.49	1039.5	0.0035	0.8591	2.2967	1.995	8.3	0	0.9704	0	0	149	156	0			0	FALSE	tr|G3FLC5|G3FLC5_WHEAT	G3FLC5	G3FLC5_WHEAT	Glu	High-molecular-weight glutenin subunit	Glu-B1, Glu-B1-1, Glu-B1al, Glu-B1br, Glu-B1bs, HMW-GS, HMWBx17	tr|A5HMG1|A5HMG1_WHEAT, tr|A9YSK5|A9YSK5_WHEAT, tr|B8ZX17|B8ZX17_WHEAT, tr|G4Y3Y0|G4Y3Y0_WHEAT, tr|G4Y3Y1|G4Y3Y1_WHEAT, tr|G4Y3Y2|G4Y3Y2_WHEAT, tr|H9B854|H9B854_WHEAT, tr|M4M8L5|M4M8L5_WHEAT, tr|Q18MZ6|Q18MZ6_WHEAT, tr|Q1KL95|Q1KL95_WHEAT, tr|Q42451|Q42451_WHEAT, tr|Q45R38|Q45R38_WHEAT, tr|Q6Q7J1|Q6Q7J1_WHEAT
113	20220922_CRJL_M9H11_Gliadin_Neprosin_N3_150.11392.11392.2	ASLQQPGQGQQGHYTAS		QGQQRHYP.ASLQQPGQGQQGHYTAS.LQQPGQGQ	P	L	17	2	2235.27	1756.83	1756.82	879.42	879.415	1756.81	879.414	0.0035	0.7261	2.0458	0.3001	13.591	0	0.963	0	0	375	391	0			0	FALSE	tr|Q03871|Q03871_WHEAT	Q03871	Q03871_WHEAT	Glu-1By9	HMW glutenin subunit 1By9	Glu, Glu-1B, Glu-B1, glu-1R	tr_Q6UJY7_Q6UJY7_TRITU_1-720_1-720/1-720, tr|A0A2L1K3K6|A0A2L1K3K6_TRITD, tr|A5HMG2|A5HMG2_WHEAT, tr|Q0Q5D8|Q0Q5D8_WHEAT, tr|Q52JL2|Q52JL2_WHEAT, tr|Q84TG6|Q84TG6_TRITD, tr|Q94IJ6|Q94IJ6_WHEAT, tr|U5YQV1|U5YQV1_WHEAT
114	20220922_CRJL_M9H11_Gliadin_Neprosin_N3_150.11422.11422.2	FSQQQQQQQQQQQPP		PVIPQQPP.FSQQQQQQQQQQQPP.FSQQQQPV	P	F	15	2	2238.68	1854.87	1854.86	928.444	928.439	1854.86	928.438	0.0025	0.772	1.855	0.3577	9.286	5.694	0.9759	0	0	104	118	0			0	FALSE	tr|R9XT57|R9XT57_WHEAT	R9XT57	R9XT57_WHEAT	glu-3	LMW-GS	GluD3-1	tr|D0EVP0|D0EVP0_WHEAT, tr|D0EVP2|D0EVP2_WHEAT, tr|D0EVP4|D0EVP4_WHEAT, tr|Q5MFQ1|Q5MFQ1_WHEAT, tr|Q5MFQ2|Q5MFQ2_WHEAT, tr|R9XUE5|R9XUE5_WHEAT, tr|R9XUW9|R9XUW9_WHEAT
115	20220922_CRJL_M9H11_Gliadin_Neprosin_N3_150.11436.11436.3	GQGQQGHYLASQQQPGQGQQGHYPA		YPTSIQQP.GQGQQGHYLASQQQPGQGQQGHYPA.SQQQPGQG	P	S	25	3	2240.42	2649.22	2649.21	884.082	884.078	2649.21	884.076	0.0046	0.7807	2.2057	0.001047	25.421	12.276	0.9964	0	0	273	297	0			0	FALSE	sp|P10387|GLT0_WHEAT	P10387	GLT0_WHEAT	GLU-D1-2B	Glutenin, high molecular weight subunit DY10	Glu-D1-2, Glu1Dy10	tr|A9YSK3|A9YSK3_WHEAT, tr|A9ZMG8|A9ZMG8_WHEAT
116	20220922_CRJL_M9H11_Gliadin_Neprosin_N3_150.11437.11437.2	GQKQQAGQGQQSGQGQQGYYP		YYPTSQQP.GQKQQAGQGQQSGQGQQGYYP.TSPQQSGQ	P	T	21	2	2240.52	2222.03	2222.02	1112.02	1112.02	2222.01	1112.01	0.0087	0.8541	1.2797	0.04086	18.208	12.248	0.9718	0	0	183	203	0			0	FALSE	tr|G3FLC5|G3FLC5_WHEAT	G3FLC5	G3FLC5_WHEAT	Glu	High-molecular-weight glutenin subunit	Glu-B1, Glu-B1-1, Glu-B1al, Glu-B1br, Glu-B1bs, HMW-GS, HMWBx17	tr_Q6UJY5_Q6UJY5_TRITU_1-824_1-824/1-824, tr|A5HMG1|A5HMG1_WHEAT, tr|A9YSK5|A9YSK5_WHEAT, tr|B8ZX17|B8ZX17_WHEAT, tr|G4Y3Y0|G4Y3Y0_WHEAT, tr|G4Y3Y1|G4Y3Y1_WHEAT, tr|G4Y3Y2|G4Y3Y2_WHEAT, tr|H9B854|H9B854_WHEAT, tr|M4M8L5|M4M8L5_WHEAT, tr|Q18MZ6|Q18MZ6_WHEAT, tr|Q1KL95|Q1KL95_WHEAT, tr|Q42451|Q42451_WHEAT, tr|Q45R38|Q45R38_WHEAT, tr|Q6Q7J1|Q6Q7J1_WHEAT
117	20220922_CRJL_M9H11_Gliadin_Neprosin_N3_150.11438.11438.2	GQGQQGHYLASQQQP		YPTSIQQP.GQGQQGHYLASQQQP.GQGQQGHY	P	G	15	2	2240.61	1625.76	1625.76	813.889	813.885	1625.75	813.885	0.0013	0.7926	1.6281	0.008037	21.225	12.576	0.9817	0	0	273	287	0			0	FALSE	sp|P10387|GLT0_WHEAT	P10387	GLT0_WHEAT	GLU-D1-2B	Glutenin, high molecular weight subunit DY10	1Dy11, 1Dy12*, 1Dy12.2*, 1Dy12.3, Glu, Glu-1B, Glu-1By9, Glu-B1, Glu-D1-2, Glu1Dy10, glu-1R	sp|P08488|GLT3_WHEAT, tr_Q6UJY7_Q6UJY7_TRITU_1-720_1-720/1-720, tr|A0A2L1K3K6|A0A2L1K3K6_TRITD, tr|A4URY8|A4URY8_WHEAT, tr|A5HMG2|A5HMG2_WHEAT, tr|A9QUS3|A9QUS3_WHEAT, tr|A9YSK3|A9YSK3_WHEAT, tr|A9ZMG8|A9ZMG8_WHEAT, tr|D2CPI7|D2CPI7_WHEAT, tr|E0W6G5|E0W6G5_WHEAT, tr|E4W506|E4W506_WHEAT, tr|Q03871|Q03871_WHEAT, tr|Q0Q5D8|Q0Q5D8_WHEAT, tr|Q52JL3|Q52JL3_WHEAT, tr|Q670Q5|Q670Q5_WHEAT, tr|Q6RX92|Q6RX9…
118	20220922_CRJL_M9H11_Gliadin_Neprosin_N3_150.11458.11458.3	ITVSPGTRQYERQP		DVSPGCRP.ITVSPGTRQYERQP.VVPSKAGS	P	V	14	3	2242.91	1630.85	1630.84	544.624	544.62	1630.84	544.621	-0.0037	0.8802	2.163	1.351	9.978	0	0.99	0	0	56	69	0			0	FALSE	tr|B8ZX17|B8ZX17_WHEAT	B8ZX17	B8ZX17_WHEAT	HMW-GS	Glutenin		tr|A5HMG1|A5HMG1_WHEAT, tr|H9B854|H9B854_WHEAT
119	20220922_CRJL_M9H11_Gliadin_Neprosin_N3_150.11466.11466.3	IILHQQQQQQQQQQQQP		AIQNVVHA.IILHQQQQQQQQQQQQP.SSQVSFQQ	A	S	17	3	2243.84	2128.09	2128.08	710.369	710.366	2128.08	710.366	-0.0012	0.6386	1.1475	0.01171	15.226	0	0.9801	0	0	169	185	0			0	FALSE	tr|A0A446W1F6|A0A446W1F6_TRITD	A0A446W1F6	A0A446W1F6_TRITD	TRITD_6Bv1G020780	Uncharacterized protein	Gli-SB-3, gli-2, gli-w24	sp|P18573|GDA9_WHEAT, tr|A7LHB3|A7LHB3_WHEAT, tr|J7HWD3|J7HWD3_WHEAT, tr|K7X1I9|K7X1I9_WHEAT, tr|K7XEB0|K7XEB0_WHEAT, tr|Q9M4L6|Q9M4L6_WHEAT
120	20220922_CRJL_M9H11_Gliadin_Neprosin_N3_150.11472.11472.2	GQGQQGHYLASQQQPGQGQQGHYPA		YPTSIQQP.GQGQQGHYLASQQQPGQGQQGHYPA.SQQQPGQG	P	S	25	2	2244.48	2649.21	2649.2	1325.61	1325.61	2649.21	1325.61	-0.0041	0.7998	2.1379	0.0003819	27.172	10.58	0.9963	0	0	273	297	0			0	FALSE	sp|P10387|GLT0_WHEAT	P10387	GLT0_WHEAT	GLU-D1-2B	Glutenin, high molecular weight subunit DY10	Glu-D1-2, Glu1Dy10	tr|A9YSK3|A9YSK3_WHEAT, tr|A9ZMG8|A9ZMG8_WHEAT
121	20220922_CRJL_M9H11_Gliadin_Neprosin_N3_150.11479.11479.0	QQSRYEAIRA		CQQIPQIP.QQSRYEAIRA.IIYSIIIQ	P	I	10	2	2245.11	1220.63	1220.62	611.323	611.32	1220.63	611.32	-0.0013	0.8951	0.1672	0.4726	13.161	8.422	0.9936	0	0	256	265	0			0	FALSE	tr|B2Y2S3|B2Y2S3_WHEAT	B2Y2S3	B2Y2S3_WHEAT	GluB3-2	Low molecular weight glutenin subunit	GLEN42K, Glu, Glu-B3g, Glu-D3, GluB3-1, GluB3-3, GluB3-6, GluD3-3, HARU48K, KANS2, LMW-3, LMW-GS, LMW-m1, LMW-s1, glu-3, lmw-gs	sp|P10386|GLTB_WHEAT, tr_A7XDG0_A7XDG0_TRITU_1-363_1-363/1-363, tr_Q0Q2J0_Q0Q2J0_TRITU_1-297_1-297/1-297, tr_Q0Q2J1_Q0Q2J1_TRITU_1-334_1-334/1-334, tr|A2IBV5|A2IBV5_WHEAT, tr|A2IBV6|A2IBV6_WHEAT, tr|A9Z176|A9Z176_WHEAT, tr|B2BZD0|B2BZD0_WHEAT, tr|B2LS34|B2LS34_WHEAT, tr|B2Y2Q1|B2Y2Q1_WHEAT, tr|B2Y2Q2|B2Y2Q2_WHEAT, tr|B2Y2Q3|B2Y2Q3_WHEAT, tr|B2Y2Q4|B2Y2Q4_WHEAT, tr|B2Y2Q6|B2Y2Q6_WHEAT, tr|B2Y2Q7|B…
122	20220922_CRJL_M9H11_Gliadin_Neprosin_N3_150.11610.11610.2	QRQQGYYP		GQQDQQPG.QRQQGYYP.TSPQQPGQ	G	T	8	2	2259.51	1038.49	1038.49	520.252	520.25	1038.49	520.251	-0.002	0.7479	1.8476	0.203	11.27	11.269	0.9785	0	0	149	156	0			0	FALSE	tr|G3FLC5|G3FLC5_WHEAT	G3FLC5	G3FLC5_WHEAT	Glu	High-molecular-weight glutenin subunit	Glu-B1, Glu-B1-1, Glu-B1al, Glu-B1br, Glu-B1bs, HMW-GS, HMWBx17	tr|A5HMG1|A5HMG1_WHEAT, tr|A9YSK5|A9YSK5_WHEAT, tr|B8ZX17|B8ZX17_WHEAT, tr|G4Y3Y0|G4Y3Y0_WHEAT, tr|G4Y3Y1|G4Y3Y1_WHEAT, tr|G4Y3Y2|G4Y3Y2_WHEAT, tr|H9B854|H9B854_WHEAT, tr|M4M8L5|M4M8L5_WHEAT, tr|Q18MZ6|Q18MZ6_WHEAT, tr|Q1KL95|Q1KL95_WHEAT, tr|Q42451|Q42451_WHEAT, tr|Q45R38|Q45R38_WHEAT, tr|Q6Q7J1|Q6Q7J1_WHEAT
123	20220922_CRJL_M9H11_Gliadin_Neprosin_N3_150.11613.11613.2	LGQGSFRPSQQN		QQPQQQYP.LGQGSFRPSQQN.PQAQGSVQ	P	P	12	2	2259.82	1317.65	1317.64	659.832	659.828	1317.64	659.828	-0.0004	0.885	1.6089	0.003102	15.074	0	0.9983	0	0	223	234	0			0	FALSE	tr|X2KVH9|X2KVH9_WHEAT	X2KVH9	X2KVH9_WHEAT	Gli-2	Alpha-gliadin	Gli-6, Gli-7, Gli-A2-16, Gli-A2-6, Gli-G2, Gli-G7, Gli-Z2, Gli-Z3, Gli-Z6, Glia, TRITD_6Av1G009400, TRITD_6Av1G009660, TRITD_6Av1G009830, TRITD_6Av1G009860, TRITD_6Av1G009880, a-gliadin, gli, gli-2, gli-w7-5, gli-wE09, gli-wE12	sp|P02863|GDA0_WHEAT, tr_A0A446V2L4_A0A446V2L4_TRITD_1-223_1-223/1-223, tr_A0A446V2M7_TRITD_1-188_1-188_1-188_1-188/1-188, tr|A0A023WGX6|A0A023WGX6_WHEAT, tr|A0A023WHQ9|A0A023WHQ9_WHEAT, tr|A0A0E3UQW2|A0A0E3UQW2_TRITD, tr|A0A0E3UQW4|A0A0E3UQW4_TRITD, tr|A0A0E3UR97|A0A0E3UR97_TRITD, tr|A0A0E3UR98|A0A0E3UR98_TRITD, tr|A0A0E3Z559|A0A0E3Z559_TRITD, tr|A0A0E3Z563|A0A0E3Z563_TRITD, tr|A0A0E3Z5B3|A0A0E3…
124	20220922_CRJL_M9H11_Gliadin_Neprosin_N3_150.11614.11614.2	YHVNTEQQTASP		EQQGYDNP.YHVNTEQQTASP.KVAKVQQP	P	K	12	2	2259.95	1373.63	1373.62	687.822	687.817	1373.62	687.818	-0.0008	0.6735	0.1666	0.02429	13.958	0	0.9841	0	0	666	677	0			0	FALSE	tr|Q03871|Q03871_WHEAT	Q03871	Q03871_WHEAT	Glu-1By9	HMW glutenin subunit 1By9	Glu, Glu-1B, glu-1R	tr_Q6UJY7_Q6UJY7_TRITU_1-720_1-720/1-720, tr|A5HMG2|A5HMG2_WHEAT, tr|B8PSA6|B8PSA6_WHEAT, tr|Q0Q5D8|Q0Q5D8_WHEAT, tr|Q4JHY1|Q4JHY1_WHEAT, tr|Q52JL2|Q52JL2_WHEAT, tr|Q84TG6|Q84TG6_TRITD, tr|Q94IJ6|Q94IJ6_WHEAT, tr|U5YQV1|U5YQV1_WHEAT
125	20220922_CRJL_M9H11_Gliadin_Neprosin_N3_150.11650.11650.2	AQGQQGQQLAQGQQGQQPA		QPGQIQQP.AQGQQGQQLAQGQQGQQPA.QVQQGQRP	P	Q	19	2	2264.19	1949.95	1949.93	975.981	975.973	1949.93	975.972	0.0015	0.6908	0.4642	0.01141	15.364	0	0.9813	0	0	559	577	0			0	FALSE	tr|A9YSK4|A9YSK4_WHEAT	A9YSK4	A9YSK4_WHEAT	Glu-D1-1	High molecular weight glutenin subunit	1Dx1.5*, 1Dx2.2, GLU-1D-1D, Glu, Glu-D1, Glu1Dx5, glu-D1x	sp|P08489|GLT4_WHEAT, sp|P10388|GLT5_WHEAT, tr|B1B520|B1B520_WHEAT, tr|C0SUC3|C0SUC3_WHEAT, tr|C6L669|C6L669_WHEAT, tr|D0IQ07|D0IQ07_WHEAT, tr|D7REK2|D7REK2_WHEAT, tr|E2CT66|E2CT66_WHEAT, tr|G3FLC7|G3FLC7_WHEAT, tr|J7G6L4|J7G6L4_WHEAT, tr|Q599I0|Q599I0_WHEAT, tr|Q6R2V1|Q6R2V1_WHEAT, tr|Q8GV12|Q8GV12_WHEAT
126	20220922_CRJL_M9H11_Gliadin_Neprosin_N3_150.11659.11659.2	RQPGQWQQP		PGYYPTSL.RQPGQWQQP.GQGQQPGQ	L	G	9	2	2265.43	1123.56	1123.55	562.786	562.783	1123.55	562.783	-0.0014	0.8032	1.7984	1.481	11.81	0	0.9657	0	0	297	305	0			0	FALSE	tr|G3FLC5|G3FLC5_WHEAT	G3FLC5	G3FLC5_WHEAT	Glu	High-molecular-weight glutenin subunit	1Bx14, Glu-1B, Glu-B1, Glu-B1-1, Glu-B1al, Glu-B1br, Glu-B1bs, HMW-GS, glu-B1x	tr_Q6UJY5_Q6UJY5_TRITU_1-824_1-824/1-824, tr|A5HMG1|A5HMG1_WHEAT, tr|A9YSK5|A9YSK5_WHEAT, tr|B8ZX17|B8ZX17_WHEAT, tr|G4Y3Y0|G4Y3Y0_WHEAT, tr|G4Y3Y1|G4Y3Y1_WHEAT, tr|G4Y3Y2|G4Y3Y2_WHEAT, tr|H9B854|H9B854_WHEAT, tr|K4N1X7|K4N1X7_TRITD, tr|Q18MZ6|Q18MZ6_WHEAT, tr|Q1KL95|Q1KL95_WHEAT, tr|Q42451|Q42451_WHEAT, tr|Q45R38|Q45R38_WHEAT, tr|Q6Q7J1|Q6Q7J1_WHEAT, tr|Q6UKZ5|Q6UKZ5_WHEAT, tr|Q8RVX0|Q8RVX0_TRITD
127	20220922_CRJL_M9H11_Gliadin_Neprosin_N3_150.11706.11706.3	GQKQQAGQGQQSGQGQQGYYP		YYPTSQQP.GQKQQAGQGQQSGQGQQGYYP.TSPQQSGQ	P	T	21	3	2270.5	2222.02	2222.01	741.682	741.677	2222.01	741.677	-0.0007	0.54	0.78	0.007174	15.077	0	0.9646	0	0	183	203	0			0	FALSE	tr|G3FLC5|G3FLC5_WHEAT	G3FLC5	G3FLC5_WHEAT	Glu	High-molecular-weight glutenin subunit	Glu-B1, Glu-B1-1, Glu-B1al, Glu-B1br, Glu-B1bs, HMW-GS, HMWBx17	tr_Q6UJY5_Q6UJY5_TRITU_1-824_1-824/1-824, tr|A5HMG1|A5HMG1_WHEAT, tr|A9YSK5|A9YSK5_WHEAT, tr|B8ZX17|B8ZX17_WHEAT, tr|G4Y3Y0|G4Y3Y0_WHEAT, tr|G4Y3Y1|G4Y3Y1_WHEAT, tr|G4Y3Y2|G4Y3Y2_WHEAT, tr|H9B854|H9B854_WHEAT, tr|M4M8L5|M4M8L5_WHEAT, tr|Q18MZ6|Q18MZ6_WHEAT, tr|Q1KL95|Q1KL95_WHEAT, tr|Q42451|Q42451_WHEAT, tr|Q45R38|Q45R38_WHEAT, tr|Q6Q7J1|Q6Q7J1_WHEAT
128	20220922_CRJL_M9H11_Gliadin_Neprosin_N3_150.11737.11737.0	GQGQQGHYLASQQQPGQGQQGHYP		YPTSIQQP.GQGQQGHYLASQQQPGQGQQGHYP.ASQQQPGQ	P	A	24	3	2273.79	2579.19	2579.18	860.737	860.733	2578.17	860.397	1.0083	0.6147	1.6439	0.0005925	18.988	11.422	0.9834	0	0	273	296	0			0	FALSE	sp|P10387|GLT0_WHEAT	P10387	GLT0_WHEAT	GLU-D1-2B	Glutenin, high molecular weight subunit DY10	Glu-D1-2, Glu1Dy10	tr|A9YSK3|A9YSK3_WHEAT, tr|A9ZMG8|A9ZMG8_WHEAT
129	20220922_CRJL_M9H11_Gliadin_Neprosin_N3_150.11748.11748.0	GQGLQGHYPA		YSSSIQQP.GQGLQGHYPA.SIQQPGQG	P	S	10	1	2275.06	1026.5	1026.49	1027.5	1027.5	1026.49	1027.5	0.0036	0.7445	1.6388	0.04699	14.876	0	0.971	0	0	504	513	0			0	FALSE	tr|Q03871|Q03871_WHEAT	Q03871	Q03871_WHEAT	Glu-1By9	HMW glutenin subunit 1By9	Glu, Glu-1B, glu-1R	tr|Q0Q5D8|Q0Q5D8_WHEAT, tr|Q52JL2|Q52JL2_WHEAT, tr|Q84TG6|Q84TG6_TRITD, tr|Q94IJ6|Q94IJ6_WHEAT, tr|U5YQV1|U5YQV1_WHEAT
130	20220922_CRJL_M9H11_Gliadin_Neprosin_N3_150.11849.11849.2	RYYPTSP		QQSGQGQQ.RYYPTSP.QQSGQGQQ	Q	Q	7	2	2286.68	882.413	882.409	442.214	442.212	882.423	442.219	-0.0144	0.7835	1.4548	0.1065	10.391	0	0.9631	0	0	205	211	0			0	FALSE	tr|Q8RVX0|Q8RVX0_TRITD	Q8RVX0	Q8RVX0_TRITD	glu-B1x	High molecular weight glutenin subunit 1Bx20 (Fragment)	1Bx14, GLU-1D-1D, Glu-1AX1, Glu-1Ax1.1, Glu-1B, Glu-A1, Glu-D1-1, Glu1Dx5, GluA1, HMWG, glu-1R	sp|P10388|GLT5_WHEAT, tr|A9YSK4|A9YSK4_WHEAT, tr|C0SUC3|C0SUC3_WHEAT, tr|G3K725|G3K725_WHEAT, tr|K4N1X7|K4N1X7_TRITD, tr|Q03872|Q03872_WHEAT, tr|Q19AE4|Q19AE4_WHEAT, tr|Q41553|Q41553_WHEAT, tr|Q6Q7J1|Q6Q7J1_WHEAT, tr|Q6UKZ5|Q6UKZ5_WHEAT, tr|Q94IK6|Q94IK6_SECCE, tr|T2HRF3|T2HRF3_WHEAT
131	20220922_CRJL_M9H11_Gliadin_Neprosin_N3_150.11862.11862.2	SLHQSGQGQQGYYPS		GQQGYYPT.SLHQSGQGQQGYYPS.SIQQPGQG	T	S	15	2	2288.2	1635.74	1635.73	818.876	818.871	1635.73	818.871	0	0.7848	1.4444	0.01893	19.207	9.422	0.9827	0	0	172	186	0			0	FALSE	tr|Q03871|Q03871_WHEAT	Q03871	Q03871_WHEAT	Glu-1By9	HMW glutenin subunit 1By9	1By20, Glu, Glu-1B, Glu-B1, glu-1R	tr_Q6UJY7_Q6UJY7_TRITU_1-720_1-720/1-720, tr|A0A0E4G9A4|A0A0E4G9A4_TRITD, tr|A0A2L1K3K6|A0A2L1K3K6_TRITD, tr|A5HMG2|A5HMG2_WHEAT, tr|B8PSA6|B8PSA6_WHEAT, tr|Q0Q5D8|Q0Q5D8_WHEAT, tr|Q4JHY1|Q4JHY1_WHEAT, tr|Q52JL2|Q52JL2_WHEAT, tr|Q84TG6|Q84TG6_TRITD, tr|Q94IJ6|Q94IJ6_WHEAT, tr|U5YQV1|U5YQV1_WHEAT
132	20220922_CRJL_M9H11_Gliadin_Neprosin_N3_150.11883.11883.2	QRQQGYYP		GQQDQQPG.QRQQGYYP.TSPQQPGQ	G	T	8	2	2290.71	1038.49	1038.49	520.253	520.251	1038.49	520.251	-0.0012	0.7694	1.3276	0.1364	12.781	12.774	0.9833	0	0	149	156	0			0	FALSE	tr|G3FLC5|G3FLC5_WHEAT	G3FLC5	G3FLC5_WHEAT	Glu	High-molecular-weight glutenin subunit	Glu-B1, Glu-B1-1, Glu-B1al, Glu-B1br, Glu-B1bs, HMW-GS, HMWBx17	tr|A5HMG1|A5HMG1_WHEAT, tr|A9YSK5|A9YSK5_WHEAT, tr|B8ZX17|B8ZX17_WHEAT, tr|G4Y3Y0|G4Y3Y0_WHEAT, tr|G4Y3Y1|G4Y3Y1_WHEAT, tr|G4Y3Y2|G4Y3Y2_WHEAT, tr|H9B854|H9B854_WHEAT, tr|M4M8L5|M4M8L5_WHEAT, tr|Q18MZ6|Q18MZ6_WHEAT, tr|Q1KL95|Q1KL95_WHEAT, tr|Q42451|Q42451_WHEAT, tr|Q45R38|Q45R38_WHEAT, tr|Q6Q7J1|Q6Q7J1_WHEAT
133	20220922_CRJL_M9H11_Gliadin_Neprosin_N3_150.11885.11885.2	QQPQQSFPQQQRP		PQQQIPQP.QQPQQSFPQQQRP.FIQPSIQQ	P	F	13	2	2290.85	1595.79	1595.78	798.904	798.899	1595.78	798.898	0.0026	0.8954	1.3116	0.01485	20.813	0	0.997	0	0	159	171	0			0	FALSE	tr|Q94G91|Q94G91_WHEAT	Q94G91	Q94G91_WHEAT	Gli-Yn1	Gamma-gliadin		sp|P08453|GDB2_WHEAT, tr|Q6EEW9|Q6EEW9_WHEAT, tr|R9XT02|R9XT02_WHEAT, tr|R9XUB0|R9XUB0_WHEAT, tr|R9XUB9|R9XUB9_WHEAT, tr|R9XUT4|R9XUT4_WHEAT, tr|R9XV87|R9XV87_WHEAT, tr|R9XWB3|R9XWB3_WHEAT
134	20220922_CRJL_M9H11_Gliadin_Neprosin_N3_150.11951.11951.2	GQGQRPGQGQQGYYP		QGQQGQQP.GQGQRPGQGQQGYYP.ISPQQPGQ	P	I	15	2	2298.21	1620.76	1620.75	811.386	811.381	1619.74	810.879	1.0041	0.7322	1.2382	0.005682	21.156	10.949	0.9802	0	0	258	272	0			0	FALSE	tr|G3FLC5|G3FLC5_WHEAT	G3FLC5	G3FLC5_WHEAT	Glu	High-molecular-weight glutenin subunit	1Bx14, Glu-1B, Glu-B1, Glu-B1-1, Glu-B1al, Glu-B1br, Glu-B1bs, HMW-GS, HMWBx17, glu-B1x	tr|A5HMG1|A5HMG1_WHEAT, tr|A9YSK5|A9YSK5_WHEAT, tr|B8ZX17|B8ZX17_WHEAT, tr|G4Y3Y0|G4Y3Y0_WHEAT, tr|G4Y3Y1|G4Y3Y1_WHEAT, tr|G4Y3Y2|G4Y3Y2_WHEAT, tr|H9B854|H9B854_WHEAT, tr|K4N1X7|K4N1X7_TRITD, tr|M4M8L5|M4M8L5_WHEAT, tr|Q18MZ6|Q18MZ6_WHEAT, tr|Q1KL95|Q1KL95_WHEAT, tr|Q42451|Q42451_WHEAT, tr|Q45R38|Q45R38_WHEAT, tr|Q6Q7J1|Q6Q7J1_WHEAT, tr|Q6UKZ5|Q6UKZ5_WHEAT, tr|Q8RVX0|Q8RVX0_TRITD
135	20220922_CRJL_M9H11_Gliadin_Neprosin_N3_150.12032.12032.2	LGQGSFRPS		QQPQQQYP.LGQGSFRPS.QQNPQAQG	P	Q	9	2	2307.23	947.482	947.475	474.748	474.745	947.482	474.748	-0.0072	0.9199	1.1046	0.07851	13.037	0	0.996	0	0	223	231	0			0	FALSE	tr|X2KVH9|X2KVH9_WHEAT	X2KVH9	X2KVH9_WHEAT	Gli-2	Alpha-gliadin	Gli-6, Gli-7, Gli-A2-16, Gli-A2-6, Gli-G2, Gli-G7, Gli-Z2, Gli-Z3, Gli-Z6, Glia, TRITD_6Av1G009400, TRITD_6Av1G009660, TRITD_6Av1G009830, TRITD_6Av1G009860, TRITD_6Av1G009880, a-gliadin, gli, gli-2, gli-w7-5, gli-wE09, gli-wE12	sp|P02863|GDA0_WHEAT, tr_A0A446V2L4_A0A446V2L4_TRITD_1-223_1-223/1-223, tr_A0A446V2M7_TRITD_1-188_1-188_1-188_1-188/1-188, tr|A0A023WGX6|A0A023WGX6_WHEAT, tr|A0A023WHQ9|A0A023WHQ9_WHEAT, tr|A0A0E3UQW2|A0A0E3UQW2_TRITD, tr|A0A0E3UQW4|A0A0E3UQW4_TRITD, tr|A0A0E3UR97|A0A0E3UR97_TRITD, tr|A0A0E3UR98|A0A0E3UR98_TRITD, tr|A0A0E3Z559|A0A0E3Z559_TRITD, tr|A0A0E3Z563|A0A0E3Z563_TRITD, tr|A0A0E3Z5B3|A0A0E3…
136	20220922_CRJL_M9H11_Gliadin_Neprosin_N3_150.12045.12045.2	QQLGQGQQPGQGQQP		YYPGQASP.QQLGQGQQPGQGQQP.RQEQQDQQ	P	R	15	2	2308.74	1577.76	1577.76	789.888	789.885	1577.75	789.885	0.0017	0.7359	0.4276	0.2858	14.551	11.635	0.9634	0	0	124	138	0			0	FALSE	tr|B8ZX17|B8ZX17_WHEAT	B8ZX17	B8ZX17_WHEAT	HMW-GS	Glutenin	glu-1R	tr|A5HMG1|A5HMG1_WHEAT, tr|H9B854|H9B854_WHEAT, tr|Q94IL3|Q94IL3_SECCE
137	20220922_CRJL_M9H11_Gliadin_Neprosin_N3_150.12048.12048.0	AQLEAIRS		GIIQPQQL.AQLEAIRS.LVIQTIPT	L	L	8	2	2309.08	886.476	886.472	444.245	444.243	886.487	444.251	-0.0149	0.9386	1.6982	0.1037	11.684	0	0.9789	0	0	315	322	0			0	FALSE	tr|R9XUS6|R9XUS6_WHEAT	R9XUS6	R9XUS6_WHEAT		Gamma-gliadin	GAG56D, Gli-1, Gli-Rz1, Gli-Yn1, Gligamma, TRITD_1Bv1G001870, gamma-2, gamma-3, gamma-4, gamma-5, gli, ll905, ll910, ll921, ll923, ll926	sp|P08453|GDB2_WHEAT, tr|A0A446JG98|A0A446JG98_TRITD, tr|A0A446JGA9|A0A446JGA9_TRITD, tr|A0A446JGE5|A0A446JGE5_TRITD, tr|A0A446JGQ5|A0A446JGQ5_TRITD, tr|A1EHE7|A1EHE7_WHEAT, tr|B6DQB5|B6DQB5_WHEAT, tr|B6DQB6|B6DQB6_WHEAT, tr|B6DQB8|B6DQB8_WHEAT, tr|B6DQB9|B6DQB9_WHEAT, tr|B6UKM6|B6UKM6_WHEAT, tr|B6UKN0|B6UKN0_WHEAT, tr|B6UKN7|B6UKN7_WHEAT, tr|B6UKN8|B6UKN8_WHEAT, tr|B6UKN9|B6UKN9_WHEAT, tr|D0ES83…
138	20220922_CRJL_M9H11_Gliadin_Neprosin_N3_150.12062.12062.1	LGQGSFRPS		QQPQQQYP.LGQGSFRPS.QQNPQAQG	P	Q	9	1	2310.73	947.493	947.485	948.5	948.492	947.482	948.49	0.0024	0.623	1.0462	0.08897	11.703	0	0.9807	0	0	223	231	0			0	FALSE	tr|X2KVH9|X2KVH9_WHEAT	X2KVH9	X2KVH9_WHEAT	Gli-2	Alpha-gliadin	Gli-6, Gli-7, Gli-A2-16, Gli-A2-6, Gli-G2, Gli-G7, Gli-Z2, Gli-Z3, Gli-Z6, Glia, TRITD_6Av1G009400, TRITD_6Av1G009660, TRITD_6Av1G009830, TRITD_6Av1G009860, TRITD_6Av1G009880, a-gliadin, gli, gli-2, gli-w7-5, gli-wE09, gli-wE12	sp|P02863|GDA0_WHEAT, tr_A0A446V2L4_A0A446V2L4_TRITD_1-223_1-223/1-223, tr_A0A446V2M7_TRITD_1-188_1-188_1-188_1-188/1-188, tr|A0A023WGX6|A0A023WGX6_WHEAT, tr|A0A023WHQ9|A0A023WHQ9_WHEAT, tr|A0A0E3UQW2|A0A0E3UQW2_TRITD, tr|A0A0E3UQW4|A0A0E3UQW4_TRITD, tr|A0A0E3UR97|A0A0E3UR97_TRITD, tr|A0A0E3UR98|A0A0E3UR98_TRITD, tr|A0A0E3Z559|A0A0E3Z559_TRITD, tr|A0A0E3Z563|A0A0E3Z563_TRITD, tr|A0A0E3Z5B3|A0A0E3…
139	20220922_CRJL_M9H11_Gliadin_Neprosin_N3_150.12114.12114.2	RQGSYYPGQASP		YYPGVTSP.RQGSYYPGQASP.QQPGQGQQ	P	Q	12	2	2316.97	1309.61	1309.6	655.812	655.809	1309.61	655.81	-0.0022	0.7958	0.9411	0.005699	21.101	0	0.9922	0	0	135	146	0			0	FALSE	sp|P10387|GLT0_WHEAT	P10387	GLT0_WHEAT	GLU-D1-2B	Glutenin, high molecular weight subunit DY10	1Dy12*, 1Dy12.2*, 1Dy12.3, Glu, Glu-D1-2, Glu1Dy10	sp|P08488|GLT3_WHEAT, tr|A4URY8|A4URY8_WHEAT, tr|A9QUS3|A9QUS3_WHEAT, tr|A9YSK3|A9YSK3_WHEAT, tr|A9ZMG8|A9ZMG8_WHEAT, tr|E0W6G5|E0W6G5_WHEAT, tr|E4W506|E4W506_WHEAT, tr|Q52JL3|Q52JL3_WHEAT, tr|Q670Q5|Q670Q5_WHEAT, tr|Q6RX92|Q6RX92_WHEAT
140	20220922_CRJL_M9H11_Gliadin_Neprosin_N3_150.12219.12219.2	GQGQRPGQGQQGYYP		QGQQGQQP.GQGQRPGQGQQGYYP.ISPQQPGQ	P	I	15	2	2328.97	1619.75	1619.74	810.884	810.88	1619.74	810.879	0.0009	0.7548	0.7254	0.003293	21.292	10.919	0.9905	0	0	258	272	0			0	FALSE	tr|G3FLC5|G3FLC5_WHEAT	G3FLC5	G3FLC5_WHEAT	Glu	High-molecular-weight glutenin subunit	1Bx14, Glu-1B, Glu-B1, Glu-B1-1, Glu-B1al, Glu-B1br, Glu-B1bs, HMW-GS, HMWBx17, glu-B1x	tr|A5HMG1|A5HMG1_WHEAT, tr|A9YSK5|A9YSK5_WHEAT, tr|B8ZX17|B8ZX17_WHEAT, tr|G4Y3Y0|G4Y3Y0_WHEAT, tr|G4Y3Y1|G4Y3Y1_WHEAT, tr|G4Y3Y2|G4Y3Y2_WHEAT, tr|H9B854|H9B854_WHEAT, tr|K4N1X7|K4N1X7_TRITD, tr|M4M8L5|M4M8L5_WHEAT, tr|Q18MZ6|Q18MZ6_WHEAT, tr|Q1KL95|Q1KL95_WHEAT, tr|Q42451|Q42451_WHEAT, tr|Q45R38|Q45R38_WHEAT, tr|Q6Q7J1|Q6Q7J1_WHEAT, tr|Q6UKZ5|Q6UKZ5_WHEAT, tr|Q8RVX0|Q8RVX0_TRITD
141	20220922_CRJL_M9H11_Gliadin_Neprosin_N3_150.12256.12256.2	QIPQQSRYEAIRA		QQCCQQIP.QIPQQSRYEAIRA.IIYSIIIQ	P	I	13	2	2333.01	1558.83	1558.82	780.424	780.419	1558.82	780.418	0.0023	0.9206	2.4852	0.7625	9.971	0	0.988	0	0	253	265	0			0	FALSE	tr|B2Y2S3|B2Y2S3_WHEAT	B2Y2S3	B2Y2S3_WHEAT	GluB3-2	Low molecular weight glutenin subunit	GLEN42K, Glu, Glu-B3g, Glu-D3, GluB3-1, GluB3-3, GluB3-6, GluD3-3, HARU48K, KANS2, LMW-3, LMW-GS, LMW-m1, LMW-s1, glu-3, lmw-gs	sp|P10386|GLTB_WHEAT, tr_A7XDG0_A7XDG0_TRITU_1-363_1-363/1-363, tr_Q0Q2J0_Q0Q2J0_TRITU_1-297_1-297/1-297, tr_Q0Q2J1_Q0Q2J1_TRITU_1-334_1-334/1-334, tr|A2IBV5|A2IBV5_WHEAT, tr|A2IBV6|A2IBV6_WHEAT, tr|A9Z176|A9Z176_WHEAT, tr|B2BZD0|B2BZD0_WHEAT, tr|B2LS34|B2LS34_WHEAT, tr|B2Y2Q1|B2Y2Q1_WHEAT, tr|B2Y2Q2|B2Y2Q2_WHEAT, tr|B2Y2Q3|B2Y2Q3_WHEAT, tr|B2Y2Q4|B2Y2Q4_WHEAT, tr|B2Y2Q6|B2Y2Q6_WHEAT, tr|B2Y2Q7|B…
142	20220922_CRJL_M9H11_Gliadin_Neprosin_N3_150.12262.12262.0	SHIPGLERPSQQQP		SAIAQMEN.SHIPGLERPSQQQP.LPPQQTIS	N	L	14	2	2333.5	1573.81	1573.8	787.913	787.909	1572.8	787.408	1.0022	0.6889	1.4939	0.09	10.683	0	0.9721	0	0	24	37	0			0	FALSE	tr|B2Y2S3|B2Y2S3_WHEAT	B2Y2S3	B2Y2S3_WHEAT	GluB3-2	Low molecular weight glutenin subunit	GLEN42K, Glu, Glu-B3g, GluB3-1, GluB3-3, GluB3-6, HARU48K, KANS2, LMW-GS, LMW-s1, glu-3, lmw-gs	tr_A7XDG0_A7XDG0_TRITU_1-363_1-363/1-363, tr_Q0Q2J0_Q0Q2J0_TRITU_1-297_1-297/1-297, tr_Q0Q2J1_Q0Q2J1_TRITU_1-334_1-334/1-334, tr|A2IBV5|A2IBV5_WHEAT, tr|B2Y2Q1|B2Y2Q1_WHEAT, tr|B2Y2Q2|B2Y2Q2_WHEAT, tr|B2Y2Q3|B2Y2Q3_WHEAT, tr|B2Y2Q4|B2Y2Q4_WHEAT, tr|B2Y2Q6|B2Y2Q6_WHEAT, tr|B2Y2Q7|B2Y2Q7_WHEAT, tr|B2Y2R3|B2Y2R3_WHEAT, tr|B2Y2R4|B2Y2R4_WHEAT, tr|B2Y2R5|B2Y2R5_WHEAT, tr|B2Y2R6|B2Y2R6_WHEAT, tr|B2Y2R8…
143	20220922_CRJL_M9H11_Gliadin_Neprosin_N3_150.12268.12268.2	SHIPGLERPSQQQP		SAIAQMEN.SHIPGLERPSQQQP.LPPQQTIS	N	L	14	2	2334.26	1572.81	1572.8	787.413	787.409	1572.8	787.408	0.003	0.7025	1.4812	0.0485	10.757	0	0.9627	0	0	24	37	0			0	FALSE	tr|B2Y2S3|B2Y2S3_WHEAT	B2Y2S3	B2Y2S3_WHEAT	GluB3-2	Low molecular weight glutenin subunit	GLEN42K, Glu, Glu-B3g, GluB3-1, GluB3-3, GluB3-6, HARU48K, KANS2, LMW-GS, LMW-s1, glu-3, lmw-gs	tr_A7XDG0_A7XDG0_TRITU_1-363_1-363/1-363, tr_Q0Q2J0_Q0Q2J0_TRITU_1-297_1-297/1-297, tr_Q0Q2J1_Q0Q2J1_TRITU_1-334_1-334/1-334, tr|A2IBV5|A2IBV5_WHEAT, tr|B2Y2Q1|B2Y2Q1_WHEAT, tr|B2Y2Q2|B2Y2Q2_WHEAT, tr|B2Y2Q3|B2Y2Q3_WHEAT, tr|B2Y2Q4|B2Y2Q4_WHEAT, tr|B2Y2Q6|B2Y2Q6_WHEAT, tr|B2Y2Q7|B2Y2Q7_WHEAT, tr|B2Y2R3|B2Y2R3_WHEAT, tr|B2Y2R4|B2Y2R4_WHEAT, tr|B2Y2R5|B2Y2R5_WHEAT, tr|B2Y2R6|B2Y2R6_WHEAT, tr|B2Y2R8…
144	20220922_CRJL_M9H11_Gliadin_Neprosin_N3_150.12298.12298.2	LGQGSFRPS		QQPQQQYP.LGQGSFRPS.QQNPQAQG	P	Q	9	2	2337.95	947.479	947.475	474.747	474.745	947.482	474.748	-0.0072	0.9233	0.5926	0.0341	13.369	0	0.9959	0	0	223	231	0			0	FALSE	tr|X2KVH9|X2KVH9_WHEAT	X2KVH9	X2KVH9_WHEAT	Gli-2	Alpha-gliadin	Gli-6, Gli-7, Gli-A2-16, Gli-A2-6, Gli-G2, Gli-G7, Gli-Z2, Gli-Z3, Gli-Z6, Glia, TRITD_6Av1G009400, TRITD_6Av1G009660, TRITD_6Av1G009830, TRITD_6Av1G009860, TRITD_6Av1G009880, a-gliadin, gli, gli-2, gli-w7-5, gli-wE09, gli-wE12	sp|P02863|GDA0_WHEAT, tr_A0A446V2L4_A0A446V2L4_TRITD_1-223_1-223/1-223, tr_A0A446V2M7_TRITD_1-188_1-188_1-188_1-188/1-188, tr|A0A023WGX6|A0A023WGX6_WHEAT, tr|A0A023WHQ9|A0A023WHQ9_WHEAT, tr|A0A0E3UQW2|A0A0E3UQW2_TRITD, tr|A0A0E3UQW4|A0A0E3UQW4_TRITD, tr|A0A0E3UR97|A0A0E3UR97_TRITD, tr|A0A0E3UR98|A0A0E3UR98_TRITD, tr|A0A0E3Z559|A0A0E3Z559_TRITD, tr|A0A0E3Z563|A0A0E3Z563_TRITD, tr|A0A0E3Z5B3|A0A0E3…
145	20220922_CRJL_M9H11_Gliadin_Neprosin_N3_150.12351.12351.0	QMETSRVPG	Q[111]M[147]ETSRVPG	IAATSAIA.QMETSRVPG.LEKPWQQQ	A	L	9	2	2343.69	1002.44	1002.43	502.227	502.225	1002.44	502.229	-0.0091	0.8388	3.553	0.3841	11.162	0	0.9981	0	0	20	28	0	1Q(-17.0265), 2M(15.9949)		0	FALSE	tr|R9XT57|R9XT57_WHEAT	R9XT57	R9XT57_WHEAT	glu-3	LMW-GS	GluD3-1, LMWXY22, LMWXY22-2, XYGluA3, XYGluB3, lmw-gs	tr|A9YSH4|A9YSH4_WHEAT, tr|B3EY88|B3EY88_WHEAT, tr|B3EY89|B3EY89_WHEAT, tr|B5TWK4|B5TWK4_WHEAT, tr|B5TWK5|B5TWK5_WHEAT, tr|D0EVP0|D0EVP0_WHEAT, tr|D0EVP1|D0EVP1_WHEAT, tr|D0EVP2|D0EVP2_WHEAT, tr|D0EVP4|D0EVP4_WHEAT, tr|D0EVP6|D0EVP6_WHEAT, tr|F8SGM0|F8SGM0_WHEAT, tr|F8SGP6|F8SGP6_WHEAT, tr|F8SGP8|F8SGP8_WHEAT, tr|F8SGQ1|F8SGQ1_WHEAT, tr|F8SGQ2|F8SGQ2_WHEAT, tr|I3RTU0|I3RTU0_WHEAT, tr|I3RTU2|I3RTU…
146	20220922_CRJL_M9H11_Gliadin_Neprosin_N3_150.12353.12353.0	QMETSRVPG	Q[111]M[147]ETSRVPG	IAATSAIA.QMETSRVPG.LEKPWQQQ	A	L	9	2	2343.87	1003.44	1003.44	502.728	502.726	1002.44	502.229	0.9924	0.7635	3.5561	0.282	10.699	0	0.9954	0	0	20	28	0	1Q(-17.0265), 2M(15.9949)		0	FALSE	tr|R9XT57|R9XT57_WHEAT	R9XT57	R9XT57_WHEAT	glu-3	LMW-GS	GluD3-1, LMWXY22, LMWXY22-2, XYGluA3, XYGluB3, lmw-gs	tr|A9YSH4|A9YSH4_WHEAT, tr|B3EY88|B3EY88_WHEAT, tr|B3EY89|B3EY89_WHEAT, tr|B5TWK4|B5TWK4_WHEAT, tr|B5TWK5|B5TWK5_WHEAT, tr|D0EVP0|D0EVP0_WHEAT, tr|D0EVP1|D0EVP1_WHEAT, tr|D0EVP2|D0EVP2_WHEAT, tr|D0EVP4|D0EVP4_WHEAT, tr|D0EVP6|D0EVP6_WHEAT, tr|F8SGM0|F8SGM0_WHEAT, tr|F8SGP6|F8SGP6_WHEAT, tr|F8SGP8|F8SGP8_WHEAT, tr|F8SGQ1|F8SGQ1_WHEAT, tr|F8SGQ2|F8SGQ2_WHEAT, tr|I3RTU0|I3RTU0_WHEAT, tr|I3RTU2|I3RTU…
147	20220922_CRJL_M9H11_Gliadin_Neprosin_N3_150.12366.12366.2	RYYPSVTSSQQGS		WGIPAIIR.RYYPSVTSSQQGS.YYPGQASP	R	Y	13	2	2345.54	1458.68	1458.67	730.347	730.344	1458.67	730.344	-0.0002	0.8385	0.4818	2.675e-05	18.62	0	0.9997	0	0	103	115	0			0	FALSE	tr|G3FLC5|G3FLC5_WHEAT	G3FLC5	G3FLC5_WHEAT	Glu	High-molecular-weight glutenin subunit	1Bx14, Glu-1B, Glu-B1, Glu-B1-1, Glu-B1al, Glu-B1br, Glu-B1bs, HMW-GS, HMWBx17, glu-B1x	tr_Q6UJY5_Q6UJY5_TRITU_1-824_1-824/1-824, tr|A5HMG1|A5HMG1_WHEAT, tr|A9YSK5|A9YSK5_WHEAT, tr|B8ZX17|B8ZX17_WHEAT, tr|G4Y3Y0|G4Y3Y0_WHEAT, tr|G4Y3Y1|G4Y3Y1_WHEAT, tr|G4Y3Y2|G4Y3Y2_WHEAT, tr|H9B854|H9B854_WHEAT, tr|K4N1X7|K4N1X7_TRITD, tr|M4M8L5|M4M8L5_WHEAT, tr|Q18MZ6|Q18MZ6_WHEAT, tr|Q1KL95|Q1KL95_WHEAT, tr|Q42451|Q42451_WHEAT, tr|Q45R38|Q45R38_WHEAT, tr|Q6Q7J1|Q6Q7J1_WHEAT, tr|Q6UKZ5|Q6UKZ5_WHEA…
148	20220922_CRJL_M9H11_Gliadin_Neprosin_N3_150.12380.12380.1	QMETSRVPG	Q[111]M[147]ETSRVPG	IAATSAIA.QMETSRVPG.LEKPWQQQ	A	L	9	1	2347.24	1002.45	1002.45	1003.46	1003.45	1002.44	1003.45	0.0009	0.8193	3.6122	0.3639	9.256	0	0.9985	0	0	20	28	0	1Q(-17.0265), 2M(15.9949)		0	FALSE	tr|R9XT57|R9XT57_WHEAT	R9XT57	R9XT57_WHEAT	glu-3	LMW-GS	GluD3-1, LMWXY22, LMWXY22-2, XYGluA3, XYGluB3, lmw-gs	tr|A9YSH4|A9YSH4_WHEAT, tr|B3EY88|B3EY88_WHEAT, tr|B3EY89|B3EY89_WHEAT, tr|B5TWK4|B5TWK4_WHEAT, tr|B5TWK5|B5TWK5_WHEAT, tr|D0EVP0|D0EVP0_WHEAT, tr|D0EVP1|D0EVP1_WHEAT, tr|D0EVP2|D0EVP2_WHEAT, tr|D0EVP4|D0EVP4_WHEAT, tr|D0EVP6|D0EVP6_WHEAT, tr|F8SGM0|F8SGM0_WHEAT, tr|F8SGP6|F8SGP6_WHEAT, tr|F8SGP8|F8SGP8_WHEAT, tr|F8SGQ1|F8SGQ1_WHEAT, tr|F8SGQ2|F8SGQ2_WHEAT, tr|I3RTU0|I3RTU0_WHEAT, tr|I3RTU2|I3RTU…
149	20220922_CRJL_M9H11_Gliadin_Neprosin_N3_150.12395.12395.2	RQGSYYPGQASP		YYPGVTSP.RQGSYYPGQASP.QQPGQGQQ	P	Q	12	2	2348.92	1309.61	1309.6	655.813	655.809	1309.61	655.81	-0.0022	0.7958	0.4086	0.02603	16.838	0	0.9838	0	0	135	146	0			0	FALSE	sp|P10387|GLT0_WHEAT	P10387	GLT0_WHEAT	GLU-D1-2B	Glutenin, high molecular weight subunit DY10	1Dy12*, 1Dy12.2*, 1Dy12.3, Glu, Glu-D1-2, Glu1Dy10	sp|P08488|GLT3_WHEAT, tr|A4URY8|A4URY8_WHEAT, tr|A9QUS3|A9QUS3_WHEAT, tr|A9YSK3|A9YSK3_WHEAT, tr|A9ZMG8|A9ZMG8_WHEAT, tr|E0W6G5|E0W6G5_WHEAT, tr|E4W506|E4W506_WHEAT, tr|Q52JL3|Q52JL3_WHEAT, tr|Q670Q5|Q670Q5_WHEAT, tr|Q6RX92|Q6RX92_WHEAT
150	20220922_CRJL_M9H11_Gliadin_Neprosin_N3_150.12413.12413.2	LGQGSFRPSQQNP		QQPQQQYP.LGQGSFRPSQQNP.QAQGSVQP	P	Q	13	2	2351.04	1414.7	1414.69	708.36	708.354	1414.7	708.355	-0.0022	0.7905	0.3846	0.0498	17.218	0	0.9854	0	0	223	235	0			0	FALSE	tr|X2KVH9|X2KVH9_WHEAT	X2KVH9	X2KVH9_WHEAT	Gli-2	Alpha-gliadin	Gli-6, Gli-7, Gli-A2-16, Gli-A2-6, Gli-G2, Gli-G7, Gli-Z2, Gli-Z6, Glia, TRITD_6Av1G009400, TRITD_6Av1G009660, TRITD_6Av1G009830, TRITD_6Av1G009860, TRITD_6Av1G009880, a-gliadin, gli, gli-2, gli-w7-5, gli-wE09, gli-wE12	sp|P02863|GDA0_WHEAT, tr_A0A446V2L4_A0A446V2L4_TRITD_1-223_1-223/1-223, tr_A0A446V2M7_TRITD_1-188_1-188_1-188_1-188/1-188, tr|A0A023WGX6|A0A023WGX6_WHEAT, tr|A0A023WHQ9|A0A023WHQ9_WHEAT, tr|A0A0E3UQW2|A0A0E3UQW2_TRITD, tr|A0A0E3UQW4|A0A0E3UQW4_TRITD, tr|A0A0E3UR97|A0A0E3UR97_TRITD, tr|A0A0E3UR98|A0A0E3UR98_TRITD, tr|A0A0E3Z559|A0A0E3Z559_TRITD, tr|A0A0E3Z563|A0A0E3Z563_TRITD, tr|A0A0E3Z5B3|A0A0E3…
151	20220922_CRJL_M9H11_Gliadin_Neprosin_N3_150.12453.12453.0	GQGQQGYYPTSLQHTGQRQQP		YPTSIQQP.GQGQQGYYPTSLQHTGQRQQP.VQGQQPEQ	P	V	21	3	2355.38	2358.13	2358.12	787.049	787.046	2358.11	787.044	0.0051	0.5643	1.4309	9.229e-05	23.863	10.281	0.9867	0	0	198	218	0			0	FALSE	sp|P10387|GLT0_WHEAT	P10387	GLT0_WHEAT	GLU-D1-2B	Glutenin, high molecular weight subunit DY10	Glu-D1-2, Glu1Dy10	tr|A9YSK3|A9YSK3_WHEAT, tr|A9ZMG8|A9ZMG8_WHEAT
152	20220922_CRJL_M9H11_Gliadin_Neprosin_N3_150.12460.12460.3	GQGQQGYYPTSLQHTGQRQQP		YPTSIQQP.GQGQQGYYPTSLQHTGQRQQP.VQGQQPEQ	P	V	21	3	2356.25	2358.12	2358.11	787.048	787.044	2358.11	787.044	0.0004	0.6139	1.4165	8.836e-05	24.715	10.538	0.9936	0	0	198	218	0			0	FALSE	sp|P10387|GLT0_WHEAT	P10387	GLT0_WHEAT	GLU-D1-2B	Glutenin, high molecular weight subunit DY10	Glu-D1-2, Glu1Dy10	tr|A9YSK3|A9YSK3_WHEAT, tr|A9ZMG8|A9ZMG8_WHEAT
153	20220922_CRJL_M9H11_Gliadin_Neprosin_N3_150.12470.12470.3	GQGQQGHYTASLQQPGQGQQGHYPA		YPASIQQP.GQGQQGHYTASLQQPGQGQQGHYPA.SIQQVGQG	P	S	25	3	2357.28	2623.21	2623.2	875.412	875.407	2622.2	875.072	1.0029	0.7162	0.3418	0.003815	21.174	0	0.9839	0	0	381	405	0			0	FALSE	tr|Q03871|Q03871_WHEAT	Q03871	Q03871_WHEAT	Glu-1By9	HMW glutenin subunit 1By9	Glu, Glu-1B, Glu-B1, glu-1R	tr_Q6UJY7_Q6UJY7_TRITU_1-720_1-720/1-720, tr|A0A2L1K3K6|A0A2L1K3K6_TRITD, tr|A5HMG2|A5HMG2_WHEAT, tr|Q0Q5D8|Q0Q5D8_WHEAT, tr|Q52JL2|Q52JL2_WHEAT, tr|Q84TG6|Q84TG6_TRITD, tr|Q94IJ6|Q94IJ6_WHEAT, tr|U5YQV1|U5YQV1_WHEAT
154	20220922_CRJL_M9H11_Gliadin_Neprosin_N3_150.12476.12476.2	QRQQGYYPTSP		GQQDQQPG.QRQQGYYPTSP.QQPGQGQQ	G	Q	11	2	2358	1323.63	1323.62	662.82	662.817	1323.62	662.818	-0.0009	0.6881	0.2834	0.02576	14.856	0	0.9796	0	0	149	159	0			0	FALSE	tr|G3FLC5|G3FLC5_WHEAT	G3FLC5	G3FLC5_WHEAT	Glu	High-molecular-weight glutenin subunit	Glu-B1, Glu-B1-1, Glu-B1al, Glu-B1br, Glu-B1bs, HMW-GS, HMWBx17	tr|A5HMG1|A5HMG1_WHEAT, tr|A9YSK5|A9YSK5_WHEAT, tr|B8ZX17|B8ZX17_WHEAT, tr|G4Y3Y0|G4Y3Y0_WHEAT, tr|G4Y3Y1|G4Y3Y1_WHEAT, tr|G4Y3Y2|G4Y3Y2_WHEAT, tr|H9B854|H9B854_WHEAT, tr|M4M8L5|M4M8L5_WHEAT, tr|Q18MZ6|Q18MZ6_WHEAT, tr|Q1KL95|Q1KL95_WHEAT, tr|Q42451|Q42451_WHEAT, tr|Q45R38|Q45R38_WHEAT, tr|Q6Q7J1|Q6Q7J1_WHEAT
155	20220922_CRJL_M9H11_Gliadin_Neprosin_N3_150.12491.12491.2	HQPQQQFPQTQQP		PQPEQTYP.HQPQQQFPQTQQP.QQPFPQPQ	P	Q	13	2	2359.76	1590.77	1590.75	796.39	796.384	1590.75	796.384	0.0004	0.8093	0.2336	1.605	11.678	10.216	0.9762	0	0	76	88	0			0	FALSE	tr|R9XUR8|R9XUR8_WHEAT	R9XUR8	R9XUR8_WHEAT		Gamma-gliadin	Gli-1, TRITD_1Bv1G001870, ll903, ll906, ll911, ll915, ll917, ll921, ll926, ll927, qp910, qp911, qp915	sp|P21292|GDBX_WHEAT, tr|A0A446JG43|A0A446JG43_TRITD, tr|A0A446JG61|A0A446JG61_TRITD, tr|A0A446JG84|A0A446JG84_TRITD, tr|A0A446JG85|A0A446JG85_TRITD, tr|A0A446JGQ8|A0A446JGQ8_TRITD, tr|B6UKM5|B6UKM5_WHEAT, tr|B6UKM7|B6UKM7_WHEAT, tr|B6UKN1|B6UKN1_WHEAT, tr|B6UKN4|B6UKN4_WHEAT, tr|B6UKN5|B6UKN5_WHEAT, tr|B6UKN7|B6UKN7_WHEAT, tr|B6UKN9|B6UKN9_WHEAT, tr|B6UKP0|B6UKP0_WHEAT, tr|B6UKQ2|B6UKQ2_WHEAT, t…
156	20220922_CRJL_M9H11_Gliadin_Neprosin_N3_150.12492.12492.2	GQGQQGYYPTSLQHTGQRQQP		YPTSIQQP.GQGQQGYYPTSLQHTGQRQQP.VQGQQPEQ	P	V	21	2	2359.89	2358.13	2358.12	1180.07	1180.07	2358.11	1180.06	0.0087	0.8526	1.3558	1.072e-05	29.379	0	0.9996	0	0	198	218	0			0	FALSE	sp|P10387|GLT0_WHEAT	P10387	GLT0_WHEAT	GLU-D1-2B	Glutenin, high molecular weight subunit DY10	Glu-D1-2, Glu1Dy10	tr|A9YSK3|A9YSK3_WHEAT, tr|A9ZMG8|A9ZMG8_WHEAT
157	20220922_CRJL_M9H11_Gliadin_Neprosin_N3_150.12541.12541.2	QRPGQGQQPGQGQQGYYP		YYPGQASP.QRPGQGQQPGQGQQGYYP.TSPQQPGQ	P	T	18	2	2365.77	1972.93	1972.92	987.472	987.467	1972.91	987.464	0.0053	0.8318	0.1406	0.00038	24.181	21.473	0.9989	0	0	132	149	0			0	FALSE	tr|A9YSK4|A9YSK4_WHEAT	A9YSK4	A9YSK4_WHEAT	Glu-D1-1	High molecular weight glutenin subunit	GLU-1D-1D, Glu1Dx5	sp|P10388|GLT5_WHEAT, tr|C0SUC3|C0SUC3_WHEAT
158	20220922_CRJL_M9H11_Gliadin_Neprosin_N3_150.12542.12542.3	QRPGQGQQPGQGQQGYYP		YYPGQASP.QRPGQGQQPGQGQQGYYP.TSPQQPGQ	P	T	18	3	2365.9	1972.92	1972.91	658.648	658.644	1972.91	658.645	-0.0033	0.6837	0.1384	0.006634	17.213	10.626	0.9814	0	0	132	149	0			0	FALSE	tr|A9YSK4|A9YSK4_WHEAT	A9YSK4	A9YSK4_WHEAT	Glu-D1-1	High molecular weight glutenin subunit	GLU-1D-1D, Glu1Dx5	sp|P10388|GLT5_WHEAT, tr|C0SUC3|C0SUC3_WHEAT
159	20220922_CRJL_M9H11_Gliadin_Neprosin_N3_150.12547.12547.2	GQGQQGHYTASLQQP		YPASIQQP.GQGQQGHYTASLQQP.GQGQQGHY	P	G	15	2	2366.52	1598.75	1598.74	800.383	800.379	1598.74	800.379	0.0006	0.7726	0.1369	0.005898	24.705	14.26	0.9896	0	0	381	395	0			0	FALSE	tr|Q03871|Q03871_WHEAT	Q03871	Q03871_WHEAT	Glu-1By9	HMW glutenin subunit 1By9	Glu, Glu-1B, Glu-B1, glu-1R	tr_Q6UJY7_Q6UJY7_TRITU_1-720_1-720/1-720, tr|A0A2L1K3K6|A0A2L1K3K6_TRITD, tr|A5HMG2|A5HMG2_WHEAT, tr|Q0Q5D8|Q0Q5D8_WHEAT, tr|Q52JL2|Q52JL2_WHEAT, tr|Q84TG6|Q84TG6_TRITD, tr|Q94IJ6|Q94IJ6_WHEAT, tr|U5YQV1|U5YQV1_WHEAT
160	20220922_CRJL_M9H11_Gliadin_Neprosin_N3_150.12553.12553.2	RQGQQGYYPTSP		QPRQWSQP.RQGQQGYYPTSP.QQSGQGQQ	P	Q	12	2	2367.18	1380.65	1380.64	691.331	691.328	1380.64	691.328	-0.0011	0.6764	0.1327	0.03913	15.13	15.13	0.9734	0	0	730	741	0			0	TRUE	tr|A0MZ38|A0MZ38_WHEAT	A0MZ38	A0MZ38_WHEAT	Glu-1Ax	High molecular weight glutenin subunit
161	20220922_CRJL_M9H11_Gliadin_Neprosin_N3_150.12572.12572.2	LGQGSFRPS		QQPQQQYP.LGQGSFRPS.QQNPQAQG	P	Q	9	2	2369.23	947.479	947.475	474.747	474.745	947.482	474.748	-0.0072	0.8882	0.0712	0.09136	10.657	0	0.9941	0	0	223	231	0			0	FALSE	tr|X2KVH9|X2KVH9_WHEAT	X2KVH9	X2KVH9_WHEAT	Gli-2	Alpha-gliadin	Gli-6, Gli-7, Gli-A2-16, Gli-A2-6, Gli-G2, Gli-G7, Gli-Z2, Gli-Z3, Gli-Z6, Glia, TRITD_6Av1G009400, TRITD_6Av1G009660, TRITD_6Av1G009830, TRITD_6Av1G009860, TRITD_6Av1G009880, a-gliadin, gli, gli-2, gli-w7-5, gli-wE09, gli-wE12	sp|P02863|GDA0_WHEAT, tr_A0A446V2L4_A0A446V2L4_TRITD_1-223_1-223/1-223, tr_A0A446V2M7_TRITD_1-188_1-188_1-188_1-188/1-188, tr|A0A023WGX6|A0A023WGX6_WHEAT, tr|A0A023WHQ9|A0A023WHQ9_WHEAT, tr|A0A0E3UQW2|A0A0E3UQW2_TRITD, tr|A0A0E3UQW4|A0A0E3UQW4_TRITD, tr|A0A0E3UR97|A0A0E3UR97_TRITD, tr|A0A0E3UR98|A0A0E3UR98_TRITD, tr|A0A0E3Z559|A0A0E3Z559_TRITD, tr|A0A0E3Z563|A0A0E3Z563_TRITD, tr|A0A0E3Z5B3|A0A0E3…
162	20220922_CRJL_M9H11_Gliadin_Neprosin_N3_150.12607.12607.2	SLHQSGQGQQGYYP		GQQGYYPT.SLHQSGQGQQGYYP.SSIQQPGQ	T	S	14	2	2373.38	1548.7	1548.69	775.358	775.354	1548.7	775.355	-0.0018	0.7479	0.044	0.004505	18.602	10.011	0.9876	0	0	172	185	0			0	FALSE	tr|Q03871|Q03871_WHEAT	Q03871	Q03871_WHEAT	Glu-1By9	HMW glutenin subunit 1By9	1By20, Glu, Glu-1B, Glu-B1, glu-1R	tr_Q6UJY7_Q6UJY7_TRITU_1-720_1-720/1-720, tr|A0A0E4G9A4|A0A0E4G9A4_TRITD, tr|A0A2L1K3K6|A0A2L1K3K6_TRITD, tr|A5HMG2|A5HMG2_WHEAT, tr|B8PSA6|B8PSA6_WHEAT, tr|Q0Q5D8|Q0Q5D8_WHEAT, tr|Q4JHY1|Q4JHY1_WHEAT, tr|Q52JL2|Q52JL2_WHEAT, tr|Q84TG6|Q84TG6_TRITD, tr|Q94IJ6|Q94IJ6_WHEAT, tr|U5YQV1|U5YQV1_WHEAT
163	20220922_CRJL_M9H11_Gliadin_Neprosin_N3_150.12617.12617.2	LYRTTTNVP		TMCRVNVP.LYRTTTNVP.FGVGTGVG	P	F	9	2	2374.63	1063.57	1063.56	532.792	532.789	1063.57	532.79	-0.0035	0.9054	0.0099	0.1816	11.464	0	0.9749	0	0	351	359	0			0	FALSE	tr|B2Y2S3|B2Y2S3_WHEAT	B2Y2S3	B2Y2S3_WHEAT	GluB3-2	Low molecular weight glutenin subunit	Glu	tr|K0HZJ2|K0HZJ2_WHEAT, tr|K0I5W1|K0I5W1_WHEAT
164	20220922_CRJL_M9H11_Gliadin_Neprosin_N3_150.12640.12640.0	LYRTTTSVP		MMCRVNVP.LYRTTTSVP.FGVGTGVG	P	F	9	1	2377.31	1036.56	1036.56	1037.57	1037.57	1036.56	1037.56	0.0033	0.7981	0.0697	0.07521	11.995	0	0.9811	0	0	325	333	0			0	FALSE	tr|Q18NR2|Q18NR2_WHEAT	Q18NR2	Q18NR2_WHEAT	Glu-B3g	LMW glutenin subunit	GLEN42K, Glu-D3, GluB3-1, GluB3-2, GluD3-3, KANS2, LMW-3, LMW-GS, LMW-m1, glu-3, lmw-gs	sp|P10386|GLTB_WHEAT, tr|A2IBV6|A2IBV6_WHEAT, tr|A2IBV7|A2IBV7_WHEAT, tr|A9Z176|A9Z176_WHEAT, tr|B2BZC7|B2BZC7_WHEAT, tr|B2BZD0|B2BZD0_WHEAT, tr|B2LS34|B2LS34_WHEAT, tr|B2Y2Q1|B2Y2Q1_WHEAT, tr|B2Y2Q2|B2Y2Q2_WHEAT, tr|B2Y2Q3|B2Y2Q3_WHEAT, tr|B2Y2Q4|B2Y2Q4_WHEAT, tr|B2Y2Q6|B2Y2Q6_WHEAT, tr|B2Y2Q7|B2Y2Q7_WHEAT, tr|B5ANT3|B5ANT3_WHEAT, tr|B5ANT6|B5ANT6_WHEAT, tr|B6DVS3|B6DVS3_WHEAT, tr|C0KK80|C0KK80_…
165	20220922_CRJL_M9H11_Gliadin_Neprosin_N3_150.12652.12652.4	AIHSVVHSIIMQQQQQQQQQQGMH	AIHSVVHSIIM[147]QQQQQQQQQQGM[147]H	IPQQIQCA.AIHSVVHSIIMQQQQQQQQQQGMH.IFIPISQQ	A	I	24	4	2378.64	2843.37	2843.35	711.849	711.845	2843.36	711.846	-0.0063	0.5262	4.7366	0.03754	13.202	0	0.9973	0	0	233	256	0	11M(15.9949), 23M(15.9949)		0	FALSE	tr|Q94G91|Q94G91_WHEAT	Q94G91	Q94G91_WHEAT	Gli-Yn1	Gamma-gliadin	Gli-1, Gli-Rz1, gli, ll910, ll921, ll923	tr|B6DQB6|B6DQB6_WHEAT, tr|B6DQB8|B6DQB8_WHEAT, tr|B6DQB9|B6DQB9_WHEAT, tr|B6UKN0|B6UKN0_WHEAT, tr|B6UKN7|B6UKN7_WHEAT, tr|B6UKN8|B6UKN8_WHEAT, tr|D0ES83|D0ES83_WHEAT, tr|F2X323|F2X323_WHEAT, tr|F2XAR4|F2XAR4_WHEAT, tr|F2XAR5|F2XAR5_WHEAT, tr|F4YT72|F4YT72_WHEAT, tr|K7X1S8|K7X1S8_WHEAT, tr|M9TGF7|M9TGF7_WHEAT, tr|Q6EEW9|Q6EEW9_WHEAT, tr|R9XSY7|R9XSY7_WHEAT, tr|R9XT02|R9XT02_WHEAT, tr|R9XU95|R9XU9…
166	20220922_CRJL_M9H11_Gliadin_Neprosin_N3_150.12653.12653.3	AIHSVVHSIIMQQQQQQQQQQGMH	AIHSVVHSIIM[147]QQQQQQQQQQGM[147]H	IPQQIQCA.AIHSVVHSIIMQQQQQQQQQQGMH.IFIPISQQ	A	I	24	3	2378.77	2843.37	2843.36	948.799	948.794	2843.36	948.792	0.0061	0.5949	4.7344	0.004661	16.826	0	0.9939	0	0	233	256	0	11M(15.9949), 23M(15.9949)		0	FALSE	tr|Q94G91|Q94G91_WHEAT	Q94G91	Q94G91_WHEAT	Gli-Yn1	Gamma-gliadin	Gli-1, Gli-Rz1, gli, ll910, ll921, ll923	tr|B6DQB6|B6DQB6_WHEAT, tr|B6DQB8|B6DQB8_WHEAT, tr|B6DQB9|B6DQB9_WHEAT, tr|B6UKN0|B6UKN0_WHEAT, tr|B6UKN7|B6UKN7_WHEAT, tr|B6UKN8|B6UKN8_WHEAT, tr|D0ES83|D0ES83_WHEAT, tr|F2X323|F2X323_WHEAT, tr|F2XAR4|F2XAR4_WHEAT, tr|F2XAR5|F2XAR5_WHEAT, tr|F4YT72|F4YT72_WHEAT, tr|K7X1S8|K7X1S8_WHEAT, tr|M9TGF7|M9TGF7_WHEAT, tr|Q6EEW9|Q6EEW9_WHEAT, tr|R9XSY7|R9XSY7_WHEAT, tr|R9XT02|R9XT02_WHEAT, tr|R9XU95|R9XU9…
167	20220922_CRJL_M9H11_Gliadin_Neprosin_N3_150.12657.12657.2	EQSRYEAIRA	E[111]QSRYEAIRA	CQQIPRIP.EQSRYEAIRA.IIFSIIIQ	P	I	10	2	2379.26	1203.6	1203.6	602.807	602.806	1203.6	602.807	-0.0029	0.573	1.1488	0.8125	10.724	10.724	0.9904	0	0	175	184	0	1E(-18.0106)		0	FALSE	tr|Q0PW10|Q0PW10_WHEAT	Q0PW10	Q0PW10_WHEAT		Low molecular weight glutenin subunit GF-2	Glu-D3, LMW, LMW-3, LMW-GS, LMW-m1, LWMXY22-3, glu-3, lmw-gs	sw|P04729|GDB1_WHEAT, tr|A2IBK0|A2IBK0_9POAL, tr|B2BZC5|B2BZC5_WHEAT, tr|B2BZC7|B2BZC7_WHEAT, tr|D0EVP3|D0EVP3_WHEAT, tr|D0PX24|D0PX24_WHEAT, tr|D3U323|D3U323_WHEAT, tr|F8SGM2|F8SGM2_WHEAT, tr|F8SGM3|F8SGM3_WHEAT, tr|H9XH00|H9XH00_WHEAT, tr|I3QPG6|I3QPG6_WHEAT, tr|I3XHQ0|I3XHQ0_WHEAT, tr|I3XHQ2|I3XHQ2_WHEAT, tr|K7WV92|K7WV92_WHEAT, tr|K7XED9|K7XED9_WHEAT, tr|K7XRG7|K7XRG7_WHEAT, tr|P93790|P93790_…
168	20220922_CRJL_M9H11_Gliadin_Neprosin_N3_150.12671.12671.2	RQGSYYPGQASP		YYPGVTSP.RQGSYYPGQASP.QQPGQGQQ	P	Q	12	2	2380.93	1309.61	1309.6	655.812	655.809	1309.61	655.81	-0.002	0.7014	0.1248	0.05429	14.561	0	0.9684	0	0	135	146	0			0	FALSE	sp|P10387|GLT0_WHEAT	P10387	GLT0_WHEAT	GLU-D1-2B	Glutenin, high molecular weight subunit DY10	1Dy12*, 1Dy12.2*, 1Dy12.3, Glu, Glu-D1-2, Glu1Dy10	sp|P08488|GLT3_WHEAT, tr|A4URY8|A4URY8_WHEAT, tr|A9QUS3|A9QUS3_WHEAT, tr|A9YSK3|A9YSK3_WHEAT, tr|A9ZMG8|A9ZMG8_WHEAT, tr|E0W6G5|E0W6G5_WHEAT, tr|E4W506|E4W506_WHEAT, tr|Q52JL3|Q52JL3_WHEAT, tr|Q670Q5|Q670Q5_WHEAT, tr|Q6RX92|Q6RX92_WHEAT
169	20220922_CRJL_M9H11_Gliadin_Neprosin_N3_150.12686.12686.2	QVIMRQQQGQSFGQP	QVIM[147]RQQQGQSFGQP	CQAVCSVA.QVIMRQQQGQSFGQP.QQQVQSFS	A	Q	15	2	2382.54	1746.86	1746.85	874.436	874.431	1746.85	874.431	0.0006	0.5311	0.2901	0.03271	12.827	7.725	0.9803	0	0	94	108	0	4M(15.9949)		0	FALSE	sp|D2KFH1|AVLA4_WHEAT	D2KFH1	AVLA4_WHEAT		Avenin-like a4		sp|P0CZ09|AVLA5_WHEAT, tr|A0A3B6I2R2|A0A3B6I2R2_WHEAT, tr|A0A3B6TIG9|A0A3B6TIG9_WHEAT
170	20220922_CRJL_M9H11_Gliadin_Neprosin_N3_150.12730.12730.3	GQGQQGYYPTSLQHTGQRQQP		YPTSIQQP.GQGQQGYYPTSLQHTGQRQQP.VQGQQPEQ	P	V	21	3	2387.64	2358.12	2358.11	787.048	787.044	2358.11	787.044	0.0004	0.5646	0.8932	0.0003449	23.349	0	0.9781	0	0	198	218	0			0	FALSE	sp|P10387|GLT0_WHEAT	P10387	GLT0_WHEAT	GLU-D1-2B	Glutenin, high molecular weight subunit DY10	Glu-D1-2, Glu1Dy10	tr|A9YSK3|A9YSK3_WHEAT, tr|A9ZMG8|A9ZMG8_WHEAT
171	20220922_CRJL_M9H11_Gliadin_Neprosin_N3_150.12805.12805.0	QQQRSFIQPS		QQPQQSFP.QQQRSFIQPS.LQQQINPC	P	L	10	2	2396.19	1217.62	1217.61	609.816	609.813	1217.62	609.815	-0.0034	0.7055	0.0142	0.02349	16.265	0	0.9891	0	0	149	158	0			0	FALSE	tr|B6DQB5|B6DQB5_WHEAT	B6DQB5	B6DQB5_WHEAT		Gamma-gliadin	Gli-1, Gli-Rz1, Gligamma, gli, ll910, ll923	tr|B6DQB6|B6DQB6_WHEAT, tr|B6DQB8|B6DQB8_WHEAT, tr|B6DQB9|B6DQB9_WHEAT, tr|B6UKN0|B6UKN0_WHEAT, tr|B6UKN8|B6UKN8_WHEAT, tr|D0ES83|D0ES83_WHEAT, tr|F2X323|F2X323_WHEAT, tr|F2XAR4|F2XAR4_WHEAT, tr|F2XAR5|F2XAR5_WHEAT, tr|H9BFB6|H9BFB6_WHEAT, tr|M9TGF7|M9TGF7_WHEAT, tr|R9XSY7|R9XSY7_WHEAT, tr|R9XU95|R9XU95_WHEAT, tr|R9XU99|R9XU99_WHEAT, tr|R9XWD0|R9XWD0_WHEAT
172	20220922_CRJL_M9H11_Gliadin_Neprosin_N3_150.12821.12821.0	QQQRSFIQPS		QQPQQSFP.QQQRSFIQPS.LQQQINPC	P	L	10	2	2398.25	1218.62	1218.62	610.319	610.316	1217.62	609.815	1.0014	0.7232	0.0201	0.01684	17.18	10.68	0.979	0	0	149	158	0			0	FALSE	tr|B6DQB5|B6DQB5_WHEAT	B6DQB5	B6DQB5_WHEAT		Gamma-gliadin	Gli-1, Gli-Rz1, Gligamma, gli, ll910, ll923	tr|B6DQB6|B6DQB6_WHEAT, tr|B6DQB8|B6DQB8_WHEAT, tr|B6DQB9|B6DQB9_WHEAT, tr|B6UKN0|B6UKN0_WHEAT, tr|B6UKN8|B6UKN8_WHEAT, tr|D0ES83|D0ES83_WHEAT, tr|F2X323|F2X323_WHEAT, tr|F2XAR4|F2XAR4_WHEAT, tr|F2XAR5|F2XAR5_WHEAT, tr|H9BFB6|H9BFB6_WHEAT, tr|M9TGF7|M9TGF7_WHEAT, tr|R9XSY7|R9XSY7_WHEAT, tr|R9XU95|R9XU95_WHEAT, tr|R9XU99|R9XU99_WHEAT, tr|R9XWD0|R9XWD0_WHEAT
173	20220922_CRJL_M9H11_Gliadin_Neprosin_N3_150.12830.12830.2	GQGQQGHYTASLQQP		YPASIQQP.GQGQQGHYTASLQQP.GQGQQGHY	P	G	15	2	2399.17	1598.75	1598.74	800.383	800.38	1598.74	800.379	0.0007	0.7797	0.4072	0.001123	22.226	11.053	0.9935	0	0	381	395	0			0	FALSE	tr|Q03871|Q03871_WHEAT	Q03871	Q03871_WHEAT	Glu-1By9	HMW glutenin subunit 1By9	Glu, Glu-1B, Glu-B1, glu-1R	tr_Q6UJY7_Q6UJY7_TRITU_1-720_1-720/1-720, tr|A0A2L1K3K6|A0A2L1K3K6_TRITD, tr|A5HMG2|A5HMG2_WHEAT, tr|Q0Q5D8|Q0Q5D8_WHEAT, tr|Q52JL2|Q52JL2_WHEAT, tr|Q84TG6|Q84TG6_TRITD, tr|Q94IJ6|Q94IJ6_WHEAT, tr|U5YQV1|U5YQV1_WHEAT
174	20220922_CRJL_M9H11_Gliadin_Neprosin_N3_150.12832.12832.2	RQGQQGYYPTSP		QPRQWSQP.RQGQQGYYPTSP.QQSGQGQQ	P	Q	12	2	2399.43	1380.65	1380.64	691.331	691.328	1380.64	691.328	-0.0014	0.7464	0.4036	0.04751	14.793	14.793	0.9791	0	0	730	741	0			0	TRUE	tr|A0MZ38|A0MZ38_WHEAT	A0MZ38	A0MZ38_WHEAT	Glu-1Ax	High molecular weight glutenin subunit
175	20220922_CRJL_M9H11_Gliadin_Neprosin_N3_150.12843.12843.2	LGQGSFRPS		QQPQQQYP.LGQGSFRPS.QQNPQAQG	P	Q	9	2	2400.79	947.479	947.475	474.747	474.745	947.482	474.748	-0.0077	0.9234	0.4547	0.04227	12.996	0	0.996	0	0	223	231	0			0	FALSE	tr|X2KVH9|X2KVH9_WHEAT	X2KVH9	X2KVH9_WHEAT	Gli-2	Alpha-gliadin	Gli-6, Gli-7, Gli-A2-16, Gli-A2-6, Gli-G2, Gli-G7, Gli-Z2, Gli-Z3, Gli-Z6, Glia, TRITD_6Av1G009400, TRITD_6Av1G009660, TRITD_6Av1G009830, TRITD_6Av1G009860, TRITD_6Av1G009880, a-gliadin, gli, gli-2, gli-w7-5, gli-wE09, gli-wE12	sp|P02863|GDA0_WHEAT, tr_A0A446V2L4_A0A446V2L4_TRITD_1-223_1-223/1-223, tr_A0A446V2M7_TRITD_1-188_1-188_1-188_1-188/1-188, tr|A0A023WGX6|A0A023WGX6_WHEAT, tr|A0A023WHQ9|A0A023WHQ9_WHEAT, tr|A0A0E3UQW2|A0A0E3UQW2_TRITD, tr|A0A0E3UQW4|A0A0E3UQW4_TRITD, tr|A0A0E3UR97|A0A0E3UR97_TRITD, tr|A0A0E3UR98|A0A0E3UR98_TRITD, tr|A0A0E3Z559|A0A0E3Z559_TRITD, tr|A0A0E3Z563|A0A0E3Z563_TRITD, tr|A0A0E3Z5B3|A0A0E3…
176	20220922_CRJL_M9H11_Gliadin_Neprosin_N3_150.12849.12849.0	AQYEVIRS		GIIQPQQP.AQYEVIRS.LVIRTIPN	P	L	8	2	2401.34	964.492	964.488	483.253	483.251	964.498	483.256	-0.0099	0.9112	1.0952	0.537	7.58	0	0.9819	0	0	238	245	0			0	FALSE	tr|A0A446IHB8|A0A446IHB8_TRITD	A0A446IHB8	A0A446IHB8_TRITD	TRITD_1Av1G002200	Uncharacterized protein	ll901, ll908, ll911, ll912, ll918, ll933, ll934, ll935, ll936, qp904, qp905, qp909, qp911, qp913, qp914, qp917	tr|A0A446IHC1|A0A446IHC1_TRITD, tr|A0A446IHC3|A0A446IHC3_TRITD, tr|A0A446IHC5|A0A446IHC5_TRITD, tr|A0A446IHD2|A0A446IHD2_TRITD, tr|A0A446IHD5|A0A446IHD5_TRITD, tr|A0A446IHD7|A0A446IHD7_TRITD, tr|A0A446IHE6|A0A446IHE6_TRITD, tr|A0A446IHF4|A0A446IHF4_TRITD, tr|A0A446IHJ1|A0A446IHJ1_TRITD, tr|A0A446IHK0|A0A446IHK0_TRITD, tr|A7XDG6|A7XDG6_WHEAT, tr|A7XDG7|A7XDG7_WHEAT, tr|B5ANT0|B5ANT0_WHEAT, tr|B5AN…
177	20220922_CRJL_M9H11_Gliadin_Neprosin_N3_150.12860.12860.2	KQPGQGQQGYYPTSP		QGQHPEQG.KQPGQGQQGYYPTSP.QQPGQGQQ	G	Q	15	2	2402.55	1634.78	1634.77	818.395	818.391	1634.77	818.392	-0.0007	0.6276	0.4395	0.1724	14.554	0	0.9636	0	0	482	496	0			0	FALSE	sp|P10387|GLT0_WHEAT	P10387	GLT0_WHEAT	GLU-D1-2B	Glutenin, high molecular weight subunit DY10	Glu, Glu-B1, Glu-B1al, Glu-B1br, Glu-B1bs, Glu-D1-2, Glu1Dy10, HMWBx17	tr|A9YSK3|A9YSK3_WHEAT, tr|A9ZMG8|A9ZMG8_WHEAT, tr|G3FLC5|G3FLC5_WHEAT, tr|G4Y3Y0|G4Y3Y0_WHEAT, tr|G4Y3Y1|G4Y3Y1_WHEAT, tr|G4Y3Y2|G4Y3Y2_WHEAT, tr|M4M8L5|M4M8L5_WHEAT, tr|Q18MZ6|Q18MZ6_WHEAT, tr|Q1KL95|Q1KL95_WHEAT, tr|Q42451|Q42451_WHEAT, tr|Q45R38|Q45R38_WHEAT
178	20220922_CRJL_M9H11_Gliadin_Neprosin_N3_150.12916.12916.0	QMETSRVPG	Q[111]M[147]ETSRVPG	IAATSAIA.QMETSRVPG.LEKPWQQQ	A	L	9	2	2409.05	1002.44	1002.43	502.227	502.224	1002.44	502.229	-0.0097	0.7816	4.6425	0.7832	10.928	0	0.9975	0	0	20	28	0	1Q(-17.0265), 2M(15.9949)		0	FALSE	tr|R9XT57|R9XT57_WHEAT	R9XT57	R9XT57_WHEAT	glu-3	LMW-GS	GluD3-1, LMWXY22, LMWXY22-2, XYGluA3, XYGluB3, lmw-gs	tr|A9YSH4|A9YSH4_WHEAT, tr|B3EY88|B3EY88_WHEAT, tr|B3EY89|B3EY89_WHEAT, tr|B5TWK4|B5TWK4_WHEAT, tr|B5TWK5|B5TWK5_WHEAT, tr|D0EVP0|D0EVP0_WHEAT, tr|D0EVP1|D0EVP1_WHEAT, tr|D0EVP2|D0EVP2_WHEAT, tr|D0EVP4|D0EVP4_WHEAT, tr|D0EVP6|D0EVP6_WHEAT, tr|F8SGM0|F8SGM0_WHEAT, tr|F8SGP6|F8SGP6_WHEAT, tr|F8SGP8|F8SGP8_WHEAT, tr|F8SGQ1|F8SGQ1_WHEAT, tr|F8SGQ2|F8SGQ2_WHEAT, tr|I3RTU0|I3RTU0_WHEAT, tr|I3RTU2|I3RTU…
179	20220922_CRJL_M9H11_Gliadin_Neprosin_N3_150.12921.12921.2	EQSRYEAIRA	E[111]QSRYEAIRA	CQQIPRIP.EQSRYEAIRA.IIFSIIIQ	P	I	10	2	2409.71	1203.6	1203.6	602.808	602.806	1203.6	602.807	-0.0029	0.6727	1.6562	0.02548	15.875	15.875	0.9864	0	0	175	184	0	1E(-18.0106)		0	FALSE	tr|Q0PW10|Q0PW10_WHEAT	Q0PW10	Q0PW10_WHEAT		Low molecular weight glutenin subunit GF-2	Glu-D3, LMW, LMW-3, LMW-GS, LMW-m1, LWMXY22-3, glu-3, lmw-gs	sw|P04729|GDB1_WHEAT, tr|A2IBK0|A2IBK0_9POAL, tr|B2BZC5|B2BZC5_WHEAT, tr|B2BZC7|B2BZC7_WHEAT, tr|D0EVP3|D0EVP3_WHEAT, tr|D0PX24|D0PX24_WHEAT, tr|D3U323|D3U323_WHEAT, tr|F8SGM2|F8SGM2_WHEAT, tr|F8SGM3|F8SGM3_WHEAT, tr|H9XH00|H9XH00_WHEAT, tr|I3QPG6|I3QPG6_WHEAT, tr|I3XHQ0|I3XHQ0_WHEAT, tr|I3XHQ2|I3XHQ2_WHEAT, tr|K7WV92|K7WV92_WHEAT, tr|K7XED9|K7XED9_WHEAT, tr|K7XRG7|K7XRG7_WHEAT, tr|P93790|P93790_…
180	20220922_CRJL_M9H11_Gliadin_Neprosin_N3_150.12922.12922.4	AIHSVVHSIIMQQQQQQQQQQGMH	AIHSVVHSIIM[147]QQQQQQQQQQGM[147]H	IPQQIQCA.AIHSVVHSIIMQQQQQQQQQQGMH.IFIPISQQ	A	I	24	4	2409.79	2843.37	2843.35	711.849	711.845	2843.36	711.846	-0.0043	0.6042	4.2174	0.005206	16.634	0	0.9992	0	0	233	256	0	11M(15.9949), 23M(15.9949)		0	FALSE	tr|Q94G91|Q94G91_WHEAT	Q94G91	Q94G91_WHEAT	Gli-Yn1	Gamma-gliadin	Gli-1, Gli-Rz1, gli, ll910, ll921, ll923	tr|B6DQB6|B6DQB6_WHEAT, tr|B6DQB8|B6DQB8_WHEAT, tr|B6DQB9|B6DQB9_WHEAT, tr|B6UKN0|B6UKN0_WHEAT, tr|B6UKN7|B6UKN7_WHEAT, tr|B6UKN8|B6UKN8_WHEAT, tr|D0ES83|D0ES83_WHEAT, tr|F2X323|F2X323_WHEAT, tr|F2XAR4|F2XAR4_WHEAT, tr|F2XAR5|F2XAR5_WHEAT, tr|F4YT72|F4YT72_WHEAT, tr|K7X1S8|K7X1S8_WHEAT, tr|M9TGF7|M9TGF7_WHEAT, tr|Q6EEW9|Q6EEW9_WHEAT, tr|R9XSY7|R9XSY7_WHEAT, tr|R9XT02|R9XT02_WHEAT, tr|R9XU95|R9XU9…
181	20220922_CRJL_M9H11_Gliadin_Neprosin_N3_150.12923.12923.3	AIHSVVHSIIMQQQQQQQQQQGMH	AIHSVVHSIIM[147]QQQQQQQQQQGM[147]H	IPQQIQCA.AIHSVVHSIIMQQQQQQQQQQGMH.IFIPISQQ	A	I	24	3	2409.87	2843.37	2843.36	948.799	948.794	2843.36	948.792	0.0063	0.5767	4.2159	0.01689	16.589	0	0.9901	0	0	233	256	0	11M(15.9949), 23M(15.9949)		0	FALSE	tr|Q94G91|Q94G91_WHEAT	Q94G91	Q94G91_WHEAT	Gli-Yn1	Gamma-gliadin	Gli-1, Gli-Rz1, gli, ll910, ll921, ll923	tr|B6DQB6|B6DQB6_WHEAT, tr|B6DQB8|B6DQB8_WHEAT, tr|B6DQB9|B6DQB9_WHEAT, tr|B6UKN0|B6UKN0_WHEAT, tr|B6UKN7|B6UKN7_WHEAT, tr|B6UKN8|B6UKN8_WHEAT, tr|D0ES83|D0ES83_WHEAT, tr|F2X323|F2X323_WHEAT, tr|F2XAR4|F2XAR4_WHEAT, tr|F2XAR5|F2XAR5_WHEAT, tr|F4YT72|F4YT72_WHEAT, tr|K7X1S8|K7X1S8_WHEAT, tr|M9TGF7|M9TGF7_WHEAT, tr|Q6EEW9|Q6EEW9_WHEAT, tr|R9XSY7|R9XSY7_WHEAT, tr|R9XT02|R9XT02_WHEAT, tr|R9XU95|R9XU9…
182	20220922_CRJL_M9H11_Gliadin_Neprosin_N3_150.12940.12940.2	IVLQEQQQVRGS		AIRAIIYS.IVLQEQQQVRGS.IQTQQQQP	S	I	12	2	2411.83	1383.75	1383.75	692.883	692.88	1383.75	692.881	-0.0014	0.8742	0.5814	0.001347	17.982	0	0.9973	0	0	244	255	0			0	FALSE	tr|Q18NR2|Q18NR2_WHEAT	Q18NR2	Q18NR2_WHEAT	Glu-B3g	LMW glutenin subunit	GLEN42K, Glu-D3, GluB3-1, KANS2	tr|B2BZC7|B2BZC7_WHEAT, tr|B2Y2Q1|B2Y2Q1_WHEAT, tr|B2Y2Q2|B2Y2Q2_WHEAT, tr|B2Y2Q3|B2Y2Q3_WHEAT, tr|B2Y2Q4|B2Y2Q4_WHEAT, tr|Q68AN2|Q68AN2_WHEAT, tr|Q75ZV8|Q75ZV8_WHEAT
183	20220922_CRJL_M9H11_Gliadin_Neprosin_N3_150.12980.12980.1	QQSRYEAIRA	Q[111]QSRYEAIRA	CQQIPQIP.QQSRYEAIRA.IIYSIIIQ	P	I	10	1	2416.83	1203.61	1203.6	1204.62	1204.61	1203.6	1204.61	0.0045	0.7169	2.6949	0.09572	13.576	13.576	0.9783	0	0	256	265	0	1Q(-17.0265)		0	FALSE	tr|B2Y2S3|B2Y2S3_WHEAT	B2Y2S3	B2Y2S3_WHEAT	GluB3-2	Low molecular weight glutenin subunit	GLEN42K, Glu, Glu-B3g, Glu-D3, GluB3-1, GluB3-3, GluB3-6, GluD3-3, HARU48K, KANS2, LMW-3, LMW-GS, LMW-m1, LMW-s1, glu-3, lmw-gs	sp|P10386|GLTB_WHEAT, tr_A7XDG0_A7XDG0_TRITU_1-363_1-363/1-363, tr_Q0Q2J0_Q0Q2J0_TRITU_1-297_1-297/1-297, tr_Q0Q2J1_Q0Q2J1_TRITU_1-334_1-334/1-334, tr|A2IBV5|A2IBV5_WHEAT, tr|A2IBV6|A2IBV6_WHEAT, tr|A9Z176|A9Z176_WHEAT, tr|B2BZD0|B2BZD0_WHEAT, tr|B2LS34|B2LS34_WHEAT, tr|B2Y2Q1|B2Y2Q1_WHEAT, tr|B2Y2Q2|B2Y2Q2_WHEAT, tr|B2Y2Q3|B2Y2Q3_WHEAT, tr|B2Y2Q4|B2Y2Q4_WHEAT, tr|B2Y2Q6|B2Y2Q6_WHEAT, tr|B2Y2Q7|B…
184	20220922_CRJL_M9H11_Gliadin_Neprosin_N3_150.13003.13003.3	GQGQQGYYPTSLQHTGQRQQP		YPTSIQQP.GQGQQGYYPTSLQHTGQRQQP.VQGQQPEQ	P	V	21	3	2419.5	2358.11	2358.11	787.045	787.044	2358.11	787.044	0.0002	0.5735	0.3623	0.0006416	23.271	10.029	0.9908	0	0	198	218	0			0	FALSE	sp|P10387|GLT0_WHEAT	P10387	GLT0_WHEAT	GLU-D1-2B	Glutenin, high molecular weight subunit DY10	Glu-D1-2, Glu1Dy10	tr|A9YSK3|A9YSK3_WHEAT, tr|A9ZMG8|A9ZMG8_WHEAT
185	20220922_CRJL_M9H11_Gliadin_Neprosin_N3_150.13133.13133.3	AIHSVVHSIVMQQEQQQG	AIHSVVHSIVM[147]QQEQQQG	IPRQIQCA.AIHSVVHSIVMQQEQQQG.IQIIRPIF	A	I	18	3	2434.9	2034.01	2033.99	679.009	679.005	2034	679.006	-0.0028	0.6043	3.7732	0.0353	13.309	0	0.9866	0	0	203	220	0	11M(15.9949)		0	FALSE	tr|R9XWA9|R9XWA9_WHEAT	R9XWA9	R9XWA9_WHEAT		Gamma-gliadin	TRITD_1Av1G002200, ll901, ll908, ll911, ll912, ll918, ll933, ll934, ll935, ll936, qp905, qp909, qp911, qp914	tr|A0A446IHJ1|A0A446IHJ1_TRITD, tr|A7XDG7|A7XDG7_WHEAT, tr|B6UKM4|B6UKM4_WHEAT, tr|B6UKM9|B6UKM9_WHEAT, tr|B6UKN1|B6UKN1_WHEAT, tr|B6UKN2|B6UKN2_WHEAT, tr|B6UKN6|B6UKN6_WHEAT, tr|B6UKP3|B6UKP3_WHEAT, tr|B6UKP4|B6UKP4_WHEAT, tr|B6UKP5|B6UKP5_WHEAT, tr|B6UKP6|B6UKP6_WHEAT, tr|B6UKQ1|B6UKQ1_WHEAT, tr|B6UKQ3|B6UKQ3_WHEAT, tr|B6UKQ6|B6UKQ6_WHEAT, tr|D0ES79|D0ES79_WHEAT, tr|K7WVC4|K7WVC4_WHEAT, tr|K7XE…
186	20220922_CRJL_M9H11_Gliadin_Neprosin_N3_150.13164.13164.2	GQGKQLGQGQQGYYP		YPTSPQQP.GQGKQLGQGQQGYYP.TSPQQPGQ	P	T	15	2	2438.42	1607.78	1607.77	804.896	804.892	1607.77	804.892	-0.0003	0.7334	0.0437	0.7759	11.902	0	0.9667	0	0	557	571	0			0	FALSE	tr|Q03871|Q03871_WHEAT	Q03871	Q03871_WHEAT	Glu-1By9	HMW glutenin subunit 1By9	Glu, Glu-1B, Glu-B1, glu-1R	tr_Q6UJY7_Q6UJY7_TRITU_1-720_1-720/1-720, tr|A0A2L1K3K6|A0A2L1K3K6_TRITD, tr|A5HMG2|A5HMG2_WHEAT, tr|Q0Q5D8|Q0Q5D8_WHEAT, tr|Q84TG6|Q84TG6_TRITD, tr|Q94IJ6|Q94IJ6_WHEAT, tr|U5YQV1|U5YQV1_WHEAT
187	20220922_CRJL_M9H11_Gliadin_Neprosin_N3_150.13180.13180.3	RQWQQSGQGQQGHYPTSLQQP		QIGQGQQP.RQWQQSGQGQQGHYPTSLQQP.GQGQQGHY	P	G	21	3	2440.08	2438.16	2438.15	813.728	813.723	2438.15	813.723	0.0004	0.5814	1.804	0.0007067	21.103	0	0.9907	0	0	252	272	0			0	FALSE	sp|P10387|GLT0_WHEAT	P10387	GLT0_WHEAT	GLU-D1-2B	Glutenin, high molecular weight subunit DY10	Glu-D1-2, Glu1Dy10	tr|A9YSK3|A9YSK3_WHEAT, tr|A9ZMG8|A9ZMG8_WHEAT
188	20220922_CRJL_M9H11_Gliadin_Neprosin_N3_150.13190.13190.0	QPLQQYPLGQGSFRP		PSSQVSFQ.QPLQQYPLGQGSFRP.SQQNPIAQ	Q	S	15	4	2441.22	1714.91	1714.9	429.734	429.732	1714.88	429.727	0.0205	0.7387	10.4618	0.861	8.76	0	0.9721	0	0	208	222	0			0	FALSE	tr|Q9M4L8|Q9M4L8_WHEAT	Q9M4L8	Q9M4L8_WHEAT		Alpha-gliadin	Gli-2, Gli-6, Gli-7, Gli-A2-16, Gli-A2-6, Gli-G2, Gli-G7, Gli-Z2, Gli-Z6, Glia, TRITD_6Av1G009660, TRITD_6Av1G009830, TRITD_6Av1G009860, TRITD_6Av1G009880, a-gliadin, gli, gli-2, gli-w7-5, gli-wE09, gli-wE12	sp|P02863|GDA0_WHEAT, tr_A0A446V2L4_A0A446V2L4_TRITD_1-223_1-223/1-223, tr_A0A446V2M7_TRITD_1-188_1-188_1-188_1-188/1-188, tr|A0A023WGX6|A0A023WGX6_WHEAT, tr|A0A023WHQ9|A0A023WHQ9_WHEAT, tr|A0A0E3UQW4|A0A0E3UQW4_TRITD, tr|A0A0E3UR97|A0A0E3UR97_TRITD, tr|A0A0E3UR98|A0A0E3UR98_TRITD, tr|A0A0E3Z563|A0A0E3Z563_TRITD, tr|A0A0E3Z5B3|A0A0E3Z5B3_TRITD, tr|A0A0E3Z5B6|A0A0E3Z5B6_TRITD, tr|A0A0E3Z5Z1|A0A0E3…
189	20220922_CRJL_M9H11_Gliadin_Neprosin_N3_150.13193.13193.2	EQSRYEAIRA	E[111]QSRYEAIRA	CQQIPRIP.EQSRYEAIRA.IIFSIIIQ	P	I	10	2	2441.71	1203.6	1203.6	602.809	602.806	1203.6	602.807	-0.0029	0.6569	2.1895	0.05695	14.478	14.478	0.9951	0	0	175	184	0	1E(-18.0106)		0	FALSE	tr|Q0PW10|Q0PW10_WHEAT	Q0PW10	Q0PW10_WHEAT		Low molecular weight glutenin subunit GF-2	Glu-D3, LMW, LMW-3, LMW-GS, LMW-m1, LWMXY22-3, glu-3, lmw-gs	sw|P04729|GDB1_WHEAT, tr|A2IBK0|A2IBK0_9POAL, tr|B2BZC5|B2BZC5_WHEAT, tr|B2BZC7|B2BZC7_WHEAT, tr|D0EVP3|D0EVP3_WHEAT, tr|D0PX24|D0PX24_WHEAT, tr|D3U323|D3U323_WHEAT, tr|F8SGM2|F8SGM2_WHEAT, tr|F8SGM3|F8SGM3_WHEAT, tr|H9XH00|H9XH00_WHEAT, tr|I3QPG6|I3QPG6_WHEAT, tr|I3XHQ0|I3XHQ0_WHEAT, tr|I3XHQ2|I3XHQ2_WHEAT, tr|K7WV92|K7WV92_WHEAT, tr|K7XED9|K7XED9_WHEAT, tr|K7XRG7|K7XRG7_WHEAT, tr|P93790|P93790_…
190	20220922_CRJL_M9H11_Gliadin_Neprosin_N3_150.13210.13210.2	IVLQEQQQVRGS		AIRAIIYS.IVLQEQQQVRGS.IQTQQQQP	S	I	12	2	2443.73	1383.75	1383.75	692.883	692.88	1383.75	692.881	-0.0014	0.8747	1.1131	0.08161	10.853	0	0.994	0	0	244	255	0			0	FALSE	tr|Q18NR2|Q18NR2_WHEAT	Q18NR2	Q18NR2_WHEAT	Glu-B3g	LMW glutenin subunit	GLEN42K, Glu-D3, GluB3-1, KANS2	tr|B2BZC7|B2BZC7_WHEAT, tr|B2Y2Q1|B2Y2Q1_WHEAT, tr|B2Y2Q2|B2Y2Q2_WHEAT, tr|B2Y2Q3|B2Y2Q3_WHEAT, tr|B2Y2Q4|B2Y2Q4_WHEAT, tr|Q68AN2|Q68AN2_WHEAT, tr|Q75ZV8|Q75ZV8_WHEAT
191	20220922_CRJL_M9H11_Gliadin_Neprosin_N3_150.13217.13217.2	RQWQQSGQGQQGHYPTSLQQP		QIGQGQQP.RQWQQSGQGQQGHYPTSLQQP.GQGQQGHY	P	G	21	2	2444.29	2439.15	2439.14	1220.58	1220.58	2438.15	1220.08	0.9968	0.6756	1.7338	9.053e-05	23.475	7.901	0.998	0	0	252	272	0			0	FALSE	sp|P10387|GLT0_WHEAT	P10387	GLT0_WHEAT	GLU-D1-2B	Glutenin, high molecular weight subunit DY10	Glu-D1-2, Glu1Dy10	tr|A9YSK3|A9YSK3_WHEAT, tr|A9ZMG8|A9ZMG8_WHEAT
192	20220922_CRJL_M9H11_Gliadin_Neprosin_N3_150.13230.13230.4	AIHSVVHSIIMQQQQQQQQQQGMH	AIHSVVHSIIM[147]QQQQQQQQQQGM[147]H	IPQQIQCA.AIHSVVHSIIMQQQQQQQQQQGMH.IFIPISQQ	A	I	24	4	2445.7	2843.37	2843.35	711.849	711.845	2843.36	711.846	-0.0061	0.5716	3.6188	0.04558	12.865	0	0.9947	0	0	233	256	0	11M(15.9949), 23M(15.9949)		0	FALSE	tr|Q94G91|Q94G91_WHEAT	Q94G91	Q94G91_WHEAT	Gli-Yn1	Gamma-gliadin	Gli-1, Gli-Rz1, gli, ll910, ll921, ll923	tr|B6DQB6|B6DQB6_WHEAT, tr|B6DQB8|B6DQB8_WHEAT, tr|B6DQB9|B6DQB9_WHEAT, tr|B6UKN0|B6UKN0_WHEAT, tr|B6UKN7|B6UKN7_WHEAT, tr|B6UKN8|B6UKN8_WHEAT, tr|D0ES83|D0ES83_WHEAT, tr|F2X323|F2X323_WHEAT, tr|F2XAR4|F2XAR4_WHEAT, tr|F2XAR5|F2XAR5_WHEAT, tr|F4YT72|F4YT72_WHEAT, tr|K7X1S8|K7X1S8_WHEAT, tr|M9TGF7|M9TGF7_WHEAT, tr|Q6EEW9|Q6EEW9_WHEAT, tr|R9XSY7|R9XSY7_WHEAT, tr|R9XT02|R9XT02_WHEAT, tr|R9XU95|R9XU9…
193	20220922_CRJL_M9H11_Gliadin_Neprosin_N3_150.13246.13246.2	AIHSVVHSIVMQQEQQQG	AIHSVVHSIVM[147]QQEQQQG	IPRQIQCA.AIHSVVHSIVMQQEQQQG.IQIIRPIF	A	I	18	2	2447.64	2034.02	2034	1018.01	1018.01	2034	1018	0.0068	0.647	3.5609	0.02805	13.708	0	0.9927	0	0	203	220	0	11M(15.9949)		0	FALSE	tr|R9XWA9|R9XWA9_WHEAT	R9XWA9	R9XWA9_WHEAT		Gamma-gliadin	TRITD_1Av1G002200, ll901, ll908, ll911, ll912, ll918, ll933, ll934, ll935, ll936, qp905, qp909, qp911, qp914	tr|A0A446IHJ1|A0A446IHJ1_TRITD, tr|A7XDG7|A7XDG7_WHEAT, tr|B6UKM4|B6UKM4_WHEAT, tr|B6UKM9|B6UKM9_WHEAT, tr|B6UKN1|B6UKN1_WHEAT, tr|B6UKN2|B6UKN2_WHEAT, tr|B6UKN6|B6UKN6_WHEAT, tr|B6UKP3|B6UKP3_WHEAT, tr|B6UKP4|B6UKP4_WHEAT, tr|B6UKP5|B6UKP5_WHEAT, tr|B6UKP6|B6UKP6_WHEAT, tr|B6UKQ1|B6UKQ1_WHEAT, tr|B6UKQ3|B6UKQ3_WHEAT, tr|B6UKQ6|B6UKQ6_WHEAT, tr|D0ES79|D0ES79_WHEAT, tr|K7WVC4|K7WVC4_WHEAT, tr|K7XE…
194	20220922_CRJL_M9H11_Gliadin_Neprosin_N3_150.13269.13269.2	EQSRYDAIRA	E[111]QSRYDAIRA	CQQIPRIP.EQSRYDAIRA.IIYSIVIQ	P	I	10	2	2450.13	1190.59	1190.59	596.303	596.3	1189.58	595.799	1.0019	0.7428	1.937	0.42	10.444	0	0.9849	0	0	240	249	0	1E(-18.0106)		0	FALSE	tr|B2BZD1|B2BZD1_WHEAT	B2BZD1	B2BZD1_WHEAT	Glu-D3	LMW-D8	Glu-3, Glu-B3, GluA3-23, GluA3-24, GluA3-5, GluB3-4, GluD3-5, LMW, LMW-1, LMW-5, LMW-GS, LMW-m2, TRITD_1Av1G002790, lmw-gs, lmw-gs3	tr_Q68VI0_Q68VI0_TRITU_1-381_1-381/1-381, tr|A0A2P1BXV0|A0A2P1BXV0_TRITD, tr|A0A446IHH8|A0A446IHH8_TRITD, tr|A0A446IHK2|A0A446IHK2_TRITD, tr|A0A446IHQ7|A0A446IHQ7_TRITD, tr|A2IBK1|A2IBK1_9POAL, tr|A4KZ73|A4KZ73_WHEAT, tr|A8CA05|A8CA05_WHEAT, tr|B2BZC4|B2BZC4_WHEAT, tr|B2BZD2|B2BZD2_WHEAT, tr|B2Y2S1|B2Y2S1_WHEAT, tr|B2Y2S6|B2Y2S6_WHEAT, tr|B5ANT3|B5ANT3_WHEAT, tr|C3VN79|C3VN79_WHEAT, tr|C3VN80|C3V…
195	20220922_CRJL_M9H11_Gliadin_Neprosin_N3_150.13345.13345.3	AIHSVVHSIIMQQQQQQQQQQGMH	AIHSVVHSIIM[147]QQQQQQQQQQGMH	IPQQIQCA.AIHSVVHSIIMQQQQQQQQQQGMH.IFIPISQQ	A	I	24	3	2459.21	2828.38	2828.37	943.802	943.797	2827.36	943.461	1.0085	0.668	3.4365	0.005764	20.457	11.847	0.9924	0	0	233	256	0	11M(15.9949)		0	FALSE	tr|Q94G91|Q94G91_WHEAT	Q94G91	Q94G91_WHEAT	Gli-Yn1	Gamma-gliadin	Gli-1, Gli-Rz1, gli, ll910, ll921, ll923	tr|B6DQB6|B6DQB6_WHEAT, tr|B6DQB8|B6DQB8_WHEAT, tr|B6DQB9|B6DQB9_WHEAT, tr|B6UKN0|B6UKN0_WHEAT, tr|B6UKN7|B6UKN7_WHEAT, tr|B6UKN8|B6UKN8_WHEAT, tr|D0ES83|D0ES83_WHEAT, tr|F2X323|F2X323_WHEAT, tr|F2XAR4|F2XAR4_WHEAT, tr|F2XAR5|F2XAR5_WHEAT, tr|F4YT72|F4YT72_WHEAT, tr|K7X1S8|K7X1S8_WHEAT, tr|M9TGF7|M9TGF7_WHEAT, tr|Q6EEW9|Q6EEW9_WHEAT, tr|R9XSY7|R9XSY7_WHEAT, tr|R9XT02|R9XT02_WHEAT, tr|R9XU95|R9XU9…
196	20220922_CRJL_M9H11_Gliadin_Neprosin_N3_150.13349.13349.0	FRPQQSYPQP		IPYPRPQP.FRPQQSYPQP.QPQYSQPQ	P	Q	10	2	2459.73	1246.61	1246.61	624.313	624.311	1246.61	624.312	-0.0029	0.7075	1.0221	0.1366	13.415	0	0.9643	0	0	101	110	0			0	FALSE	tr|K7X1H8|K7X1H8_WHEAT	K7X1H8	K7X1H8_WHEAT	gli-2	Alpha-gliadin	Gli-2, Gli-5, Gli-8, Gli-SB-4, Gli-Z7, Glia, gli-w7-75, gli-wF08	sp|P04724|GDA4_WHEAT, tr|A0A023WGG0|A0A023WGG0_WHEAT, tr|A5JSB7|A5JSB7_WHEAT, tr|A7LHB0|A7LHB0_WHEAT, tr|A7LHB7|A7LHB7_WHEAT, tr|D0UTY2|D0UTY2_WHEAT, tr|D0UTY3|D0UTY3_WHEAT, tr|H6VLP5|H6VLP5_WHEAT, tr|J7HSR9|J7HSR9_WHEAT, tr|J7HT14|J7HT14_WHEAT, tr|J7HT18|J7HT18_WHEAT, tr|J7HZW3|J7HZW3_WHEAT, tr|K7WUY9|K7WUY9_WHEAT, tr|K7WV53|K7WV53_WHEAT, tr|K7X1K5|K7X1K5_WHEAT, tr|K7XE90|K7XE90_WHEAT, tr|K7XEA2…
197	20220922_CRJL_M9H11_Gliadin_Neprosin_N3_150.13356.13356.2	LGQGSFRP		QQPQQQYP.LGQGSFRP.SQQNPQAQ	P	S	8	2	2460.53	860.44	860.435	431.227	431.225	860.45	431.233	-0.0154	0.9316	1.4196	0.1209	11.171	0	0.9718	0	0	223	230	0			0	FALSE	tr|X2KVH9|X2KVH9_WHEAT	X2KVH9	X2KVH9_WHEAT	Gli-2	Alpha-gliadin	Gli-6, Gli-7, Gli-A2-16, Gli-A2-6, Gli-G2, Gli-G7, Gli-Z2, Gli-Z3, Gli-Z6, Glia, TRITD_6Av1G009400, TRITD_6Av1G009660, TRITD_6Av1G009830, TRITD_6Av1G009860, TRITD_6Av1G009880, a-gliadin, gli, gli-2, gli-w7-5, gli-wE09, gli-wE12	sp|P02863|GDA0_WHEAT, tr_A0A446V2L4_A0A446V2L4_TRITD_1-223_1-223/1-223, tr_A0A446V2M7_TRITD_1-188_1-188_1-188_1-188/1-188, tr|A0A023WGX6|A0A023WGX6_WHEAT, tr|A0A023WHQ9|A0A023WHQ9_WHEAT, tr|A0A0E3UQW2|A0A0E3UQW2_TRITD, tr|A0A0E3UQW4|A0A0E3UQW4_TRITD, tr|A0A0E3UR97|A0A0E3UR97_TRITD, tr|A0A0E3UR98|A0A0E3UR98_TRITD, tr|A0A0E3Z559|A0A0E3Z559_TRITD, tr|A0A0E3Z563|A0A0E3Z563_TRITD, tr|A0A0E3Z5B3|A0A0E3…
198	20220922_CRJL_M9H11_Gliadin_Neprosin_N3_150.13357.13357.4	AIHSVVHSIIMQQQQQQQQQQGMH	AIHSVVHSIIM[147]QQQQQQQQQQGMH	IPQQIQCA.AIHSVVHSIIMQQQQQQQQQQGMH.IFIPISQQ	A	I	24	4	2460.63	2827.37	2827.36	707.851	707.847	2827.36	707.847	-0.0007	0.698	3.4129	0.00074	20.023	9.277	0.9992	0	0	233	256	0	11M(15.9949)		0	FALSE	tr|Q94G91|Q94G91_WHEAT	Q94G91	Q94G91_WHEAT	Gli-Yn1	Gamma-gliadin	Gli-1, Gli-Rz1, gli, ll910, ll921, ll923	tr|B6DQB6|B6DQB6_WHEAT, tr|B6DQB8|B6DQB8_WHEAT, tr|B6DQB9|B6DQB9_WHEAT, tr|B6UKN0|B6UKN0_WHEAT, tr|B6UKN7|B6UKN7_WHEAT, tr|B6UKN8|B6UKN8_WHEAT, tr|D0ES83|D0ES83_WHEAT, tr|F2X323|F2X323_WHEAT, tr|F2XAR4|F2XAR4_WHEAT, tr|F2XAR5|F2XAR5_WHEAT, tr|F4YT72|F4YT72_WHEAT, tr|K7X1S8|K7X1S8_WHEAT, tr|M9TGF7|M9TGF7_WHEAT, tr|Q6EEW9|Q6EEW9_WHEAT, tr|R9XSY7|R9XSY7_WHEAT, tr|R9XT02|R9XT02_WHEAT, tr|R9XU95|R9XU9…
199	20220922_CRJL_M9H11_Gliadin_Neprosin_N3_150.13404.13404.3	TSLQQLGQGQQTGQPGQKQQP		QGQQGHYP.TSLQQLGQGQQTGQPGQKQQP.GQGQQTGQ	P	G	21	3	2466.53	2236.13	2236.12	746.384	746.38	2236.12	746.38	-0.0014	0.7197	0.2914	0.7893	9.911	0	0.9634	0	0	372	392	0			0	FALSE	sp|P10387|GLT0_WHEAT	P10387	GLT0_WHEAT	GLU-D1-2B	Glutenin, high molecular weight subunit DY10	Glu-D1-2, Glu1Dy10	tr|A9YSK3|A9YSK3_WHEAT, tr|A9ZMG8|A9ZMG8_WHEAT
200	20220922_CRJL_M9H11_Gliadin_Neprosin_N3_150.13405.13405.2	ITVSPGTRQYEQQP		DVSPGCRP.ITVSPGTRQYEQQP.VVPSKAGS	P	V	14	2	2466.66	1602.81	1602.8	802.412	802.408	1602.8	802.407	0.0013	0.797	0.6041	0.0245	19.239	10.312	0.9667	0	0	56	69	0			0	FALSE	tr|G3FLC5|G3FLC5_WHEAT	G3FLC5	G3FLC5_WHEAT	Glu	High-molecular-weight glutenin subunit	1Bx14, Glu-1B, Glu-B1, Glu-B1-1, Glu-B1al, Glu-B1br, Glu-B1bs, HMWBx17, glu-B1x	tr_Q6UJY5_Q6UJY5_TRITU_1-824_1-824/1-824, tr|A9YSK5|A9YSK5_WHEAT, tr|G4Y3Y0|G4Y3Y0_WHEAT, tr|G4Y3Y1|G4Y3Y1_WHEAT, tr|G4Y3Y2|G4Y3Y2_WHEAT, tr|K4N1X7|K4N1X7_TRITD, tr|M4M8L5|M4M8L5_WHEAT, tr|Q18MZ6|Q18MZ6_WHEAT, tr|Q1KL95|Q1KL95_WHEAT, tr|Q42451|Q42451_WHEAT, tr|Q45R38|Q45R38_WHEAT, tr|Q6Q7J1|Q6Q7J1_WHEAT, tr|Q6UKZ5|Q6UKZ5_WHEAT, tr|Q8RVX0|Q8RVX0_TRITD
201	20220922_CRJL_M9H11_Gliadin_Neprosin_N3_150.13408.13408.2	QMETSRVPG	Q[111]M[147]ETSRVPG	IAATSAIA.QMETSRVPG.LEKPWQQQ	A	L	9	2	2467.06	1002.44	1002.43	502.227	502.225	1002.44	502.229	-0.0092	0.8048	5.6092	1.067	10.387	0	0.9973	0	0	20	28	0	1Q(-17.0265), 2M(15.9949)		0	FALSE	tr|R9XT57|R9XT57_WHEAT	R9XT57	R9XT57_WHEAT	glu-3	LMW-GS	GluD3-1, LMWXY22, LMWXY22-2, XYGluA3, XYGluB3, lmw-gs	tr|A9YSH4|A9YSH4_WHEAT, tr|B3EY88|B3EY88_WHEAT, tr|B3EY89|B3EY89_WHEAT, tr|B5TWK4|B5TWK4_WHEAT, tr|B5TWK5|B5TWK5_WHEAT, tr|D0EVP0|D0EVP0_WHEAT, tr|D0EVP1|D0EVP1_WHEAT, tr|D0EVP2|D0EVP2_WHEAT, tr|D0EVP4|D0EVP4_WHEAT, tr|D0EVP6|D0EVP6_WHEAT, tr|F8SGM0|F8SGM0_WHEAT, tr|F8SGP6|F8SGP6_WHEAT, tr|F8SGP8|F8SGP8_WHEAT, tr|F8SGQ1|F8SGQ1_WHEAT, tr|F8SGQ2|F8SGQ2_WHEAT, tr|I3RTU0|I3RTU0_WHEAT, tr|I3RTU2|I3RTU…
202	20220922_CRJL_M9H11_Gliadin_Neprosin_N3_150.13425.13425.2	QQPQQPFRQP		IQSQQPFP.QQPQQPFRQP.QQPSPQQP	P	Q	10	2	2468.85	1253.64	1253.63	627.826	627.824	1252.63	627.323	1.0022	0.8325	1.582	1.586	13.699	12.05	0.9731	0	0	359	368	0			0	TRUE	tr|A0A287EEX5|A0A287EEX5_HORVV	A0A287EEX5	A0A287EEX5_HORVV		Uncharacterized protein
203	20220922_CRJL_M9H11_Gliadin_Neprosin_N3_150.13435.13435.0	QQPQQPFRQP		IQSQQPFP.QQPQQPFRQP.QQPSPQQP	P	Q	10	2	2469.87	1252.64	1252.63	627.326	627.323	1252.63	627.323	-0.0006	0.7739	1.5991	1.585	10.7	9.051	0.9631	0	0	359	368	0			0	TRUE	tr|A0A287EEX5|A0A287EEX5_HORVV	A0A287EEX5	A0A287EEX5_HORVV		Uncharacterized protein
204	20220922_CRJL_M9H11_Gliadin_Neprosin_N3_150.13436.13436.2	GQGKQLGQGQQGYYP		YPTSPQQP.GQGKQLGQGQQGYYP.TSPQQPGQ	P	T	15	2	2470.01	1607.78	1607.77	804.897	804.892	1607.77	804.892	-0.0003	0.7204	0.5702	0.003387	19.009	12.931	0.9875	0	0	557	571	0			0	FALSE	tr|Q03871|Q03871_WHEAT	Q03871	Q03871_WHEAT	Glu-1By9	HMW glutenin subunit 1By9	Glu, Glu-1B, Glu-B1, glu-1R	tr_Q6UJY7_Q6UJY7_TRITU_1-720_1-720/1-720, tr|A0A2L1K3K6|A0A2L1K3K6_TRITD, tr|A5HMG2|A5HMG2_WHEAT, tr|Q0Q5D8|Q0Q5D8_WHEAT, tr|Q84TG6|Q84TG6_TRITD, tr|Q94IJ6|Q94IJ6_WHEAT, tr|U5YQV1|U5YQV1_WHEAT
205	20220922_CRJL_M9H11_Gliadin_Neprosin_N3_150.13449.13449.3	RQWQQSGQGQQGHYPTSLQQP		QIGQGQQP.RQWQQSGQGQQGHYPTSLQQP.GQGQQGHY	P	G	21	3	2471.41	2438.16	2438.15	813.727	813.723	2438.15	813.723	0.0004	0.6269	1.2818	0.0002144	26.175	0	0.9898	0	0	252	272	0			0	FALSE	sp|P10387|GLT0_WHEAT	P10387	GLT0_WHEAT	GLU-D1-2B	Glutenin, high molecular weight subunit DY10	Glu-D1-2, Glu1Dy10	tr|A9YSK3|A9YSK3_WHEAT, tr|A9ZMG8|A9ZMG8_WHEAT
206	20220922_CRJL_M9H11_Gliadin_Neprosin_N3_150.13455.13455.2	TSLQQLGQGQQTGQPGQKQQP		QGQQGHYP.TSLQQLGQGQQTGQPGQKQQP.GQGQQTGQ	P	G	21	2	2472.06	2236.14	2236.13	1119.08	1119.07	2236.12	1119.07	0.0092	0.862	0.1993	0.04162	12.023	0	0.9873	0	0	372	392	0			0	FALSE	sp|P10387|GLT0_WHEAT	P10387	GLT0_WHEAT	GLU-D1-2B	Glutenin, high molecular weight subunit DY10	Glu-D1-2, Glu1Dy10	tr|A9YSK3|A9YSK3_WHEAT, tr|A9ZMG8|A9ZMG8_WHEAT
207	20220922_CRJL_M9H11_Gliadin_Neprosin_N3_150.13465.13465.2	EQSRYEAIRA	E[111]QSRYEAIRA	CQQIPRIP.EQSRYEAIRA.IIFSIIIQ	P	I	10	2	2473.09	1203.6	1203.6	602.809	602.806	1203.6	602.807	-0.0029	0.6663	2.7126	0.1543	12.746	12.746	0.9967	0	0	175	184	0	1E(-18.0106)		0	FALSE	tr|Q0PW10|Q0PW10_WHEAT	Q0PW10	Q0PW10_WHEAT		Low molecular weight glutenin subunit GF-2	Glu-D3, LMW, LMW-3, LMW-GS, LMW-m1, LWMXY22-3, glu-3, lmw-gs	sw|P04729|GDB1_WHEAT, tr|A2IBK0|A2IBK0_9POAL, tr|B2BZC5|B2BZC5_WHEAT, tr|B2BZC7|B2BZC7_WHEAT, tr|D0EVP3|D0EVP3_WHEAT, tr|D0PX24|D0PX24_WHEAT, tr|D3U323|D3U323_WHEAT, tr|F8SGM2|F8SGM2_WHEAT, tr|F8SGM3|F8SGM3_WHEAT, tr|H9XH00|H9XH00_WHEAT, tr|I3QPG6|I3QPG6_WHEAT, tr|I3XHQ0|I3XHQ0_WHEAT, tr|I3XHQ2|I3XHQ2_WHEAT, tr|K7WV92|K7WV92_WHEAT, tr|K7XED9|K7XED9_WHEAT, tr|K7XRG7|K7XRG7_WHEAT, tr|P93790|P93790_…
208	20220922_CRJL_M9H11_Gliadin_Neprosin_N3_150.13485.13485.1	QMENSHIPG	Q[111]M[147]ENSHIPG	IVATSAIA.QMENSHIPG.LERPSQQQ	A	L	9	1	2475.45	1010.42	1010.41	1011.43	1011.42	1010.41	1011.42	0.0019	0.6996	3.0358	0.2057	8.247	0	0.9952	0	0	20	28	0	1Q(-17.0265), 2M(15.9949)		0	FALSE	tr|B2Y2S3|B2Y2S3_WHEAT	B2Y2S3	B2Y2S3_WHEAT	GluB3-2	Low molecular weight glutenin subunit	GLEN42K, Glu, Glu-B3g, GluB3-1, GluB3-3, GluB3-6, GluD3-3, HARU48K, KANS2, LMW-GS, LMW-s1, glu-3, lmw-gs	tr_A7XDG0_A7XDG0_TRITU_1-363_1-363/1-363, tr_Q0Q2J0_Q0Q2J0_TRITU_1-297_1-297/1-297, tr_Q0Q2J1_Q0Q2J1_TRITU_1-334_1-334/1-334, tr|A2IBV5|A2IBV5_WHEAT, tr|B2Y2Q1|B2Y2Q1_WHEAT, tr|B2Y2Q2|B2Y2Q2_WHEAT, tr|B2Y2Q3|B2Y2Q3_WHEAT, tr|B2Y2Q4|B2Y2Q4_WHEAT, tr|B2Y2Q6|B2Y2Q6_WHEAT, tr|B2Y2Q7|B2Y2Q7_WHEAT, tr|B2Y2R3|B2Y2R3_WHEAT, tr|B2Y2R4|B2Y2R4_WHEAT, tr|B2Y2R5|B2Y2R5_WHEAT, tr|B2Y2R6|B2Y2R6_WHEAT, tr|B2Y2R8…
209	20220922_CRJL_M9H11_Gliadin_Neprosin_N3_150.13500.13500.2	FRPQQSYPQPQP		IPYPRPQP.FRPQQSYPQPQP.QYSQPQQP	P	Q	12	2	2477.21	1471.73	1471.72	736.871	736.867	1471.72	736.868	-0.0004	0.7615	0.3744	1.128	11.272	9.018	0.9688	0	0	101	112	0			0	FALSE	tr|K7X1H8|K7X1H8_WHEAT	K7X1H8	K7X1H8_WHEAT	gli-2	Alpha-gliadin	Gli-2, Gli-5, Gli-8, Gli-SB-4, Gli-Z7, Glia, gli-w7-75, gli-wF08	sp|P04724|GDA4_WHEAT, tr|A0A023WGG0|A0A023WGG0_WHEAT, tr|A5JSB7|A5JSB7_WHEAT, tr|A7LHB0|A7LHB0_WHEAT, tr|A7LHB7|A7LHB7_WHEAT, tr|D0UTY2|D0UTY2_WHEAT, tr|D0UTY3|D0UTY3_WHEAT, tr|H6VLP5|H6VLP5_WHEAT, tr|J7HSR9|J7HSR9_WHEAT, tr|J7HT14|J7HT14_WHEAT, tr|J7HT18|J7HT18_WHEAT, tr|J7HZW3|J7HZW3_WHEAT, tr|K7WUY9|K7WUY9_WHEAT, tr|K7WV53|K7WV53_WHEAT, tr|K7X1K5|K7X1K5_WHEAT, tr|K7XE90|K7XE90_WHEAT, tr|K7XEA2…
210	20220922_CRJL_M9H11_Gliadin_Neprosin_N3_150.13581.13581.4	AIHSVVHSIIMQQQQQQQQQQGMH	AIHSVVHSIIM[147]QQQQQQQQQQGM[147]H	IPQQIQCA.AIHSVVHSIIMQQQQQQQQQQGMH.IFIPISQQ	A	I	24	4	2486.27	2843.37	2843.34	711.849	711.841	2843.36	711.846	-0.0185	0.4275	2.9427	0.02358	13.01	0	0.9859	0	0	233	256	0	11M(15.9949), 23M(15.9949)		0	FALSE	tr|Q94G91|Q94G91_WHEAT	Q94G91	Q94G91_WHEAT	Gli-Yn1	Gamma-gliadin	Gli-1, Gli-Rz1, gli, ll910, ll921, ll923	tr|B6DQB6|B6DQB6_WHEAT, tr|B6DQB8|B6DQB8_WHEAT, tr|B6DQB9|B6DQB9_WHEAT, tr|B6UKN0|B6UKN0_WHEAT, tr|B6UKN7|B6UKN7_WHEAT, tr|B6UKN8|B6UKN8_WHEAT, tr|D0ES83|D0ES83_WHEAT, tr|F2X323|F2X323_WHEAT, tr|F2XAR4|F2XAR4_WHEAT, tr|F2XAR5|F2XAR5_WHEAT, tr|F4YT72|F4YT72_WHEAT, tr|K7X1S8|K7X1S8_WHEAT, tr|M9TGF7|M9TGF7_WHEAT, tr|Q6EEW9|Q6EEW9_WHEAT, tr|R9XSY7|R9XSY7_WHEAT, tr|R9XT02|R9XT02_WHEAT, tr|R9XU95|R9XU9…
211	20220922_CRJL_M9H11_Gliadin_Neprosin_N3_150.13626.13626.4	AIHSVVHSIIMQQQQQQQQQQGMH	AIHSVVHSIIM[147]QQQQQQQQQQGMH	IPQQIQCA.AIHSVVHSIIMQQQQQQQQQQGMH.IFIPISQQ	A	I	24	4	2491.46	2827.38	2827.36	707.851	707.847	2827.36	707.847	-0.0012	0.6809	2.899	0.0009279	19.63	9.351	0.9993	0	0	233	256	0	11M(15.9949)		0	FALSE	tr|Q94G91|Q94G91_WHEAT	Q94G91	Q94G91_WHEAT	Gli-Yn1	Gamma-gliadin	Gli-1, Gli-Rz1, gli, ll910, ll921, ll923	tr|B6DQB6|B6DQB6_WHEAT, tr|B6DQB8|B6DQB8_WHEAT, tr|B6DQB9|B6DQB9_WHEAT, tr|B6UKN0|B6UKN0_WHEAT, tr|B6UKN7|B6UKN7_WHEAT, tr|B6UKN8|B6UKN8_WHEAT, tr|D0ES83|D0ES83_WHEAT, tr|F2X323|F2X323_WHEAT, tr|F2XAR4|F2XAR4_WHEAT, tr|F2XAR5|F2XAR5_WHEAT, tr|F4YT72|F4YT72_WHEAT, tr|K7X1S8|K7X1S8_WHEAT, tr|M9TGF7|M9TGF7_WHEAT, tr|Q6EEW9|Q6EEW9_WHEAT, tr|R9XSY7|R9XSY7_WHEAT, tr|R9XT02|R9XT02_WHEAT, tr|R9XU95|R9XU9…
212	20220922_CRJL_M9H11_Gliadin_Neprosin_N3_150.13627.13627.3	AIHSVVHSIIMQQQQQQQQQQGMH	AIHSVVHSIIM[147]QQQQQQQQQQGMH	IPQQIQCA.AIHSVVHSIIMQQQQQQQQQQGMH.IFIPISQQ	A	I	24	3	2491.56	2827.38	2827.37	943.468	943.463	2827.36	943.461	0.0073	0.6074	2.8973	0.01294	16.052	10.268	0.9934	0	0	233	256	0	11M(15.9949)		0	FALSE	tr|Q94G91|Q94G91_WHEAT	Q94G91	Q94G91_WHEAT	Gli-Yn1	Gamma-gliadin	Gli-1, Gli-Rz1, gli, ll910, ll921, ll923	tr|B6DQB6|B6DQB6_WHEAT, tr|B6DQB8|B6DQB8_WHEAT, tr|B6DQB9|B6DQB9_WHEAT, tr|B6UKN0|B6UKN0_WHEAT, tr|B6UKN7|B6UKN7_WHEAT, tr|B6UKN8|B6UKN8_WHEAT, tr|D0ES83|D0ES83_WHEAT, tr|F2X323|F2X323_WHEAT, tr|F2XAR4|F2XAR4_WHEAT, tr|F2XAR5|F2XAR5_WHEAT, tr|F4YT72|F4YT72_WHEAT, tr|K7X1S8|K7X1S8_WHEAT, tr|M9TGF7|M9TGF7_WHEAT, tr|Q6EEW9|Q6EEW9_WHEAT, tr|R9XSY7|R9XSY7_WHEAT, tr|R9XT02|R9XT02_WHEAT, tr|R9XU95|R9XU9…
213	20220922_CRJL_M9H11_Gliadin_Neprosin_N3_150.13700.13700.0	FGVGTRVGA		YGTTTIVP.FGVGTRVGA.	P	Y	9	2	2500.31	862.456	862.452	432.235	432.233	862.466	432.24	-0.0145	0.9073	1.2702	0.3369	8.39	0	0.9936	0	0	341	349	0			0	FALSE	tr|A0A2P1BXV0|A0A2P1BXV0_TRITD	A0A2P1BXV0	A0A2P1BXV0_TRITD	GluB3-4	Low molecular weight glutenin subunit BP4-22	Glu-3, Glu-B3, LMW-GS, LMW-m1, LMW-m2, lmw-gs	tr|A2IBK1|A2IBK1_9POAL, tr|A2IBV7|A2IBV7_WHEAT, tr|A8CA05|A8CA05_WHEAT, tr|B2BZC4|B2BZC4_WHEAT, tr|B2Y2S1|B2Y2S1_WHEAT, tr|B2Y2S6|B2Y2S6_WHEAT, tr|C3VN79|C3VN79_WHEAT, tr|C3VN80|C3VN80_WHEAT, tr|C8KIL6|C8KIL6_WHEAT, tr|D3U318|D3U318_WHEAT, tr|D5FPE4|D5FPE4_TRITD, tr|F8SGL2|F8SGL2_WHEAT, tr|F8SGL3|F8SGL3_WHEAT, tr|F8SGL4|F8SGL4_WHEAT, tr|F8SGL5|F8SGL5_WHEAT, tr|F8SGL7|F8SGL7_WHEAT, tr|F8SGL8|F8SGL…
214	20220922_CRJL_M9H11_Gliadin_Neprosin_N3_150.13703.13703.0	FGVGTRVGA		YGTTTIVP.FGVGTRVGA.	P	Y	9	2	2500.53	863.458	863.454	432.736	432.734	862.466	432.24	0.988	0.9256	1.2665	0.1136	10.279	0	0.9941	0	0	341	349	0			0	FALSE	tr|A0A2P1BXV0|A0A2P1BXV0_TRITD	A0A2P1BXV0	A0A2P1BXV0_TRITD	GluB3-4	Low molecular weight glutenin subunit BP4-22	Glu-3, Glu-B3, LMW-GS, LMW-m1, LMW-m2, lmw-gs	tr|A2IBK1|A2IBK1_9POAL, tr|A2IBV7|A2IBV7_WHEAT, tr|A8CA05|A8CA05_WHEAT, tr|B2BZC4|B2BZC4_WHEAT, tr|B2Y2S1|B2Y2S1_WHEAT, tr|B2Y2S6|B2Y2S6_WHEAT, tr|C3VN79|C3VN79_WHEAT, tr|C3VN80|C3VN80_WHEAT, tr|C8KIL6|C8KIL6_WHEAT, tr|D3U318|D3U318_WHEAT, tr|D5FPE4|D5FPE4_TRITD, tr|F8SGL2|F8SGL2_WHEAT, tr|F8SGL3|F8SGL3_WHEAT, tr|F8SGL4|F8SGL4_WHEAT, tr|F8SGL5|F8SGL5_WHEAT, tr|F8SGL7|F8SGL7_WHEAT, tr|F8SGL8|F8SGL…
215	20220922_CRJL_M9H11_Gliadin_Neprosin_N3_150.13717.13717.0	QQPQQPFRQP		IQSQQPFP.QQPQQPFRQP.QQPSPQQP	P	Q	10	2	2502.07	1252.64	1252.64	627.329	627.326	1252.63	627.323	0.0054	0.8427	2.1356	2.305	6.697	6.496	0.983	0	0	359	368	0			0	TRUE	tr|A0A287EEX5|A0A287EEX5_HORVV	A0A287EEX5	A0A287EEX5_HORVV		Uncharacterized protein
216	20220922_CRJL_M9H11_Gliadin_Neprosin_N3_150.13725.13725.1	FGVGTRVGA		YGTTTIVP.FGVGTRVGA.	P	Y	9	1	2503	862.472	862.467	863.479	863.474	862.466	863.473	0.001	0.5701	1.2254	0.01237	14.131	0	0.9665	0	0	341	349	0			0	FALSE	tr|A0A2P1BXV0|A0A2P1BXV0_TRITD	A0A2P1BXV0	A0A2P1BXV0_TRITD	GluB3-4	Low molecular weight glutenin subunit BP4-22	Glu-3, Glu-B3, LMW-GS, LMW-m1, LMW-m2, lmw-gs	tr|A2IBK1|A2IBK1_9POAL, tr|A2IBV7|A2IBV7_WHEAT, tr|A8CA05|A8CA05_WHEAT, tr|B2BZC4|B2BZC4_WHEAT, tr|B2Y2S1|B2Y2S1_WHEAT, tr|B2Y2S6|B2Y2S6_WHEAT, tr|C3VN79|C3VN79_WHEAT, tr|C3VN80|C3VN80_WHEAT, tr|C8KIL6|C8KIL6_WHEAT, tr|D3U318|D3U318_WHEAT, tr|D5FPE4|D5FPE4_TRITD, tr|F8SGL2|F8SGL2_WHEAT, tr|F8SGL3|F8SGL3_WHEAT, tr|F8SGL4|F8SGL4_WHEAT, tr|F8SGL5|F8SGL5_WHEAT, tr|F8SGL7|F8SGL7_WHEAT, tr|F8SGL8|F8SGL…
217	20220922_CRJL_M9H11_Gliadin_Neprosin_N3_150.13737.13737.2	EQSRYEAIRA	E[111]QSRYEAIRA	CQQIPRIP.EQSRYEAIRA.IIFSIIIQ	P	I	10	2	2504.47	1203.61	1203.6	602.81	602.806	1203.6	602.807	-0.0028	0.6636	3.2356	0.04845	14.759	14.759	0.9974	0	0	175	184	0	1E(-18.0106)		0	FALSE	tr|Q0PW10|Q0PW10_WHEAT	Q0PW10	Q0PW10_WHEAT		Low molecular weight glutenin subunit GF-2	Glu-D3, LMW, LMW-3, LMW-GS, LMW-m1, LWMXY22-3, glu-3, lmw-gs	sw|P04729|GDB1_WHEAT, tr|A2IBK0|A2IBK0_9POAL, tr|B2BZC5|B2BZC5_WHEAT, tr|B2BZC7|B2BZC7_WHEAT, tr|D0EVP3|D0EVP3_WHEAT, tr|D0PX24|D0PX24_WHEAT, tr|D3U323|D3U323_WHEAT, tr|F8SGM2|F8SGM2_WHEAT, tr|F8SGM3|F8SGM3_WHEAT, tr|H9XH00|H9XH00_WHEAT, tr|I3QPG6|I3QPG6_WHEAT, tr|I3XHQ0|I3XHQ0_WHEAT, tr|I3XHQ2|I3XHQ2_WHEAT, tr|K7WV92|K7WV92_WHEAT, tr|K7XED9|K7XED9_WHEAT, tr|K7XRG7|K7XRG7_WHEAT, tr|P93790|P93790_…
218	20220922_CRJL_M9H11_Gliadin_Neprosin_N3_150.13742.13742.0	RQYEQTVVPP		SVAVSQVA.RQYEQTVVPP.KGGSFYPG	A	K	10	2	2504.95	1216.63	1216.63	609.324	609.321	1215.62	608.82	1.002	0.6927	0.9915	0.007786	16.39	0	0.9757	0	0	86	95	0			0	FALSE	sp|P10387|GLT0_WHEAT	P10387	GLT0_WHEAT	GLU-D1-2B	Glutenin, high molecular weight subunit DY10	1By20, 1Dy11, 1Dy12*, 1Dy12.2*, 1Dy12.3, Glu, Glu-1B, Glu-1By9, Glu-B1, Glu-D1-2, Glu1Dy10, glu-1R	sp|P08488|GLT3_WHEAT, tr_Q6UJY7_Q6UJY7_TRITU_1-720_1-720/1-720, tr|A0A0E4G9A4|A0A0E4G9A4_TRITD, tr|A0A2L1K3K6|A0A2L1K3K6_TRITD, tr|A4URY8|A4URY8_WHEAT, tr|A9QUS3|A9QUS3_WHEAT, tr|A9YSK3|A9YSK3_WHEAT, tr|A9ZMG8|A9ZMG8_WHEAT, tr|B8PSA6|B8PSA6_WHEAT, tr|D2CPI7|D2CPI7_WHEAT, tr|E0W6G5|E0W6G5_WHEAT, tr|E4W506|E4W506_WHEAT, tr|Q03871|Q03871_WHEAT, tr|Q0Q5D8|Q0Q5D8_WHEAT, tr|Q4JHY1|Q4JHY1_WHEAT, tr|Q52J…
219	20220922_CRJL_M9H11_Gliadin_Neprosin_N3_150.13793.13793.0	QQSFLQQQRP		QFPQPQQP.QQSFLQQQRP.FIQPSIQQ	P	F	10	2	2510.31	1258.65	1258.64	630.33	630.327	1258.64	630.328	-0.0022	0.9575	0.1546	0.09462	16.231	0	0.9912	0	0	188	197	0			0	FALSE	tr|R9XUS6|R9XUS6_WHEAT	R9XUS6	R9XUS6_WHEAT		Gamma-gliadin	TRITD_1Bv1G001870	tr|A0A446JG98|A0A446JG98_TRITD, tr|A0A446JGA9|A0A446JGA9_TRITD, tr|A0A446JGE5|A0A446JGE5_TRITD, tr|A0A446JGQ5|A0A446JGQ5_TRITD
220	20220922_CRJL_M9H11_Gliadin_Neprosin_N3_150.13873.13873.2	FSQQRPPFSQQQQQP		PIIIQQPP.FSQQRPPFSQQQQQP.VIPQQPPF	P	V	15	2	2519.39	1829.89	1829.88	915.954	915.949	1829.88	915.948	0.0037	0.823	0.3344	0.006032	20.559	11.159	0.9922	0	0	131	145	0			0	FALSE	tr|B2BZD1|B2BZD1_WHEAT	B2BZD1	B2BZD1_WHEAT	Glu-D3	LMW-D8	GluD3-5, LMW-GS, lmw-gs	tr|F8SGQ3|F8SGQ3_WHEAT, tr|Q0GNG1|Q0GNG1_WHEAT, tr|Q0QBR3|Q0QBR3_WHEAT, tr|Q8W3X6|Q8W3X6_WHEAT, tr|R4JBK0|R4JBK0_WHEAT
221	20220922_CRJL_M9H11_Gliadin_Neprosin_N3_150.13886.13886.2	QQSGQGQQPGQGQSGYFPTSR		QGYYPTSP.QQSGQGQQPGQGQSGYFPTSR.QQSGQGQQ	P	Q	21	2	2520.84	2222.04	2222.02	1112.03	1112.02	2222.01	1112.01	0.0119	0.8661	0.3355	1.056	8.405	0	0.9631	0	0	428	448	0			0	FALSE	tr|G3FLC5|G3FLC5_WHEAT	G3FLC5	G3FLC5_WHEAT	Glu	High-molecular-weight glutenin subunit	Glu-B1, Glu-B1-1, Glu-B1al, Glu-B1br, Glu-B1bs, HMW-GS, HMWBx17	tr|A5HMG1|A5HMG1_WHEAT, tr|A9YSK5|A9YSK5_WHEAT, tr|B8ZX17|B8ZX17_WHEAT, tr|G4Y3Y0|G4Y3Y0_WHEAT, tr|G4Y3Y1|G4Y3Y1_WHEAT, tr|G4Y3Y2|G4Y3Y2_WHEAT, tr|H9B854|H9B854_WHEAT, tr|M4M8L5|M4M8L5_WHEAT, tr|Q18MZ6|Q18MZ6_WHEAT, tr|Q1KL95|Q1KL95_WHEAT, tr|Q42451|Q42451_WHEAT, tr|Q45R38|Q45R38_WHEAT, tr|Q6Q7J1|Q6Q7J1_WHEAT
222	20220922_CRJL_M9H11_Gliadin_Neprosin_N3_150.13898.13898.4	AIHSVVHSIIMQQQQQQQQQQGMH	AIHSVVHSIIMQQQQQQQQQQGM[147]H	IPQQIQCA.AIHSVVHSIIMQQQQQQQQQQGMH.IFIPISQQ	A	I	24	4	2522.21	2827.37	2827.36	707.851	707.847	2827.36	707.847	-0.0012	0.6022	3.0668	0.01345	14.985	9.77	0.9956	0	0	233	256	0	23M(15.9949)		0	FALSE	tr|Q94G91|Q94G91_WHEAT	Q94G91	Q94G91_WHEAT	Gli-Yn1	Gamma-gliadin	Gli-1, Gli-Rz1, gli, ll910, ll921, ll923	tr|B6DQB6|B6DQB6_WHEAT, tr|B6DQB8|B6DQB8_WHEAT, tr|B6DQB9|B6DQB9_WHEAT, tr|B6UKN0|B6UKN0_WHEAT, tr|B6UKN7|B6UKN7_WHEAT, tr|B6UKN8|B6UKN8_WHEAT, tr|D0ES83|D0ES83_WHEAT, tr|F2X323|F2X323_WHEAT, tr|F2XAR4|F2XAR4_WHEAT, tr|F2XAR5|F2XAR5_WHEAT, tr|F4YT72|F4YT72_WHEAT, tr|K7X1S8|K7X1S8_WHEAT, tr|M9TGF7|M9TGF7_WHEAT, tr|Q6EEW9|Q6EEW9_WHEAT, tr|R9XSY7|R9XSY7_WHEAT, tr|R9XT02|R9XT02_WHEAT, tr|R9XU95|R9XU9…
223	20220922_CRJL_M9H11_Gliadin_Neprosin_N3_150.13899.13899.3	AIHSVVHSIIMQQQQQQQQQQGMH	AIHSVVHSIIMQQQQQQQQQQGM[147]H	IPQQIQCA.AIHSVVHSIIMQQQQQQQQQQGMH.IFIPISQQ	A	I	24	3	2522.3	2827.38	2827.37	943.468	943.463	2827.36	943.461	0.0073	0.7237	3.0654	0.01289	18.059	10.365	0.9879	0	0	233	256	0	23M(15.9949)		0	FALSE	tr|Q94G91|Q94G91_WHEAT	Q94G91	Q94G91_WHEAT	Gli-Yn1	Gamma-gliadin	Gli-1, Gli-Rz1, gli, ll910, ll921, ll923	tr|B6DQB6|B6DQB6_WHEAT, tr|B6DQB8|B6DQB8_WHEAT, tr|B6DQB9|B6DQB9_WHEAT, tr|B6UKN0|B6UKN0_WHEAT, tr|B6UKN7|B6UKN7_WHEAT, tr|B6UKN8|B6UKN8_WHEAT, tr|D0ES83|D0ES83_WHEAT, tr|F2X323|F2X323_WHEAT, tr|F2XAR4|F2XAR4_WHEAT, tr|F2XAR5|F2XAR5_WHEAT, tr|F4YT72|F4YT72_WHEAT, tr|K7X1S8|K7X1S8_WHEAT, tr|M9TGF7|M9TGF7_WHEAT, tr|Q6EEW9|Q6EEW9_WHEAT, tr|R9XSY7|R9XSY7_WHEAT, tr|R9XT02|R9XT02_WHEAT, tr|R9XU95|R9XU9…
224	20220922_CRJL_M9H11_Gliadin_Neprosin_N3_150.13906.13906.0	FSQQRPPFSQQ		PIIIQQPP.FSQQRPPFSQQ.QQQPVIPQ	P	Q	11	2	2523.12	1348.66	1348.65	675.338	675.335	1348.65	675.333	0.0023	0.8253	0.2581	0.0002592	18.232	9.643	0.9996	0	0	131	141	0			0	FALSE	tr|B2BZD1|B2BZD1_WHEAT	B2BZD1	B2BZD1_WHEAT	Glu-D3	LMW-D8	GluD3-5, LMW-GS, lmw-gs	tr|F8SGQ3|F8SGQ3_WHEAT, tr|Q0GNG1|Q0GNG1_WHEAT, tr|Q0QBR3|Q0QBR3_WHEAT, tr|Q8W3X6|Q8W3X6_WHEAT, tr|R4JBK0|R4JBK0_WHEAT
225	20220922_CRJL_M9H11_Gliadin_Neprosin_N3_150.13964.13964.3	AIHGVVHSIIMQQEQQQQQG	AIHGVVHSIIM[147]QQEQQQQQG	IPQQIQCA.AIHGVVHSIIMQQEQQQQQG.IQIMRPIF	A	I	20	3	2529.93	2274.13	2274.12	759.05	759.047	2274.12	759.046	0.0002	0.6754	2.2094	0.0006808	20.168	0	0.9969	0	0	199	218	0	11M(15.9949)		0	FALSE	tr|A0A446IHC0|A0A446IHC0_TRITD	A0A446IHC0	A0A446IHC0_TRITD	TRITD_1Av1G002120	Uncharacterized protein		tr|A0A446IHB5|A0A446IHB5_TRITD, tr|A0A446IHC7|A0A446IHC7_TRITD, tr|A0A446IHD6|A0A446IHD6_TRITD
226	20220922_CRJL_M9H11_Gliadin_Neprosin_N3_150.13974.13974.2	QMETSRVP	Q[111]M[147]ETSRVP	IAATSAIA.QMETSRVP.GIEKPWQQ	A	G	8	2	2531.03	945.416	945.415	473.715	473.715	945.423	473.719	-0.0078	0.8221	6.7621	2.516	8.897	0	0.9948	0	0	20	27	0	1Q(-17.0265), 2M(15.9949)		0	FALSE	tr|R9XT57|R9XT57_WHEAT	R9XT57	R9XT57_WHEAT	glu-3	LMW-GS	GluD3-1, LMWXY22, LMWXY22-2, XYGluA3, XYGluB3, lmw-gs	tr|A9YSH4|A9YSH4_WHEAT, tr|B3EY88|B3EY88_WHEAT, tr|B3EY89|B3EY89_WHEAT, tr|B5TWK4|B5TWK4_WHEAT, tr|B5TWK5|B5TWK5_WHEAT, tr|D0EVP0|D0EVP0_WHEAT, tr|D0EVP1|D0EVP1_WHEAT, tr|D0EVP2|D0EVP2_WHEAT, tr|D0EVP4|D0EVP4_WHEAT, tr|D0EVP6|D0EVP6_WHEAT, tr|F8SGM0|F8SGM0_WHEAT, tr|F8SGP6|F8SGP6_WHEAT, tr|F8SGP8|F8SGP8_WHEAT, tr|F8SGQ1|F8SGQ1_WHEAT, tr|F8SGQ2|F8SGQ2_WHEAT, tr|I3RTU0|I3RTU0_WHEAT, tr|I3RTU2|I3RTU…
227	20220922_CRJL_M9H11_Gliadin_Neprosin_N3_150.13977.13977.2	FGVGTRVGA		YGTTTIVP.FGVGTRVGA.	P	Y	9	2	2531.53	862.455	862.451	432.235	432.233	862.466	432.24	-0.015	0.9663	0.7498	0.1794	8.485	0	0.9779	0	0	341	349	0			0	FALSE	tr|A0A2P1BXV0|A0A2P1BXV0_TRITD	A0A2P1BXV0	A0A2P1BXV0_TRITD	GluB3-4	Low molecular weight glutenin subunit BP4-22	Glu-3, Glu-B3, LMW-GS, LMW-m1, LMW-m2, lmw-gs	tr|A2IBK1|A2IBK1_9POAL, tr|A2IBV7|A2IBV7_WHEAT, tr|A8CA05|A8CA05_WHEAT, tr|B2BZC4|B2BZC4_WHEAT, tr|B2Y2S1|B2Y2S1_WHEAT, tr|B2Y2S6|B2Y2S6_WHEAT, tr|C3VN79|C3VN79_WHEAT, tr|C3VN80|C3VN80_WHEAT, tr|C8KIL6|C8KIL6_WHEAT, tr|D3U318|D3U318_WHEAT, tr|D5FPE4|D5FPE4_TRITD, tr|F8SGL2|F8SGL2_WHEAT, tr|F8SGL3|F8SGL3_WHEAT, tr|F8SGL4|F8SGL4_WHEAT, tr|F8SGL5|F8SGL5_WHEAT, tr|F8SGL7|F8SGL7_WHEAT, tr|F8SGL8|F8SGL…
228	20220922_CRJL_M9H11_Gliadin_Neprosin_N3_150.14012.14012.2	EQSRYEAIRA	E[111]QSRYEAIRA	CQQIPRIP.EQSRYEAIRA.IIFSIIIQ	P	I	10	2	2535.44	1203.6	1203.6	602.808	602.806	1203.6	602.807	-0.0029	0.6513	3.7517	0.02793	17.444	17.444	0.9736	0	0	175	184	0	1E(-18.0106)		0	FALSE	tr|Q0PW10|Q0PW10_WHEAT	Q0PW10	Q0PW10_WHEAT		Low molecular weight glutenin subunit GF-2	Glu-D3, LMW, LMW-3, LMW-GS, LMW-m1, LWMXY22-3, glu-3, lmw-gs	sw|P04729|GDB1_WHEAT, tr|A2IBK0|A2IBK0_9POAL, tr|B2BZC5|B2BZC5_WHEAT, tr|B2BZC7|B2BZC7_WHEAT, tr|D0EVP3|D0EVP3_WHEAT, tr|D0PX24|D0PX24_WHEAT, tr|D3U323|D3U323_WHEAT, tr|F8SGM2|F8SGM2_WHEAT, tr|F8SGM3|F8SGM3_WHEAT, tr|H9XH00|H9XH00_WHEAT, tr|I3QPG6|I3QPG6_WHEAT, tr|I3XHQ0|I3XHQ0_WHEAT, tr|I3XHQ2|I3XHQ2_WHEAT, tr|K7WV92|K7WV92_WHEAT, tr|K7XED9|K7XED9_WHEAT, tr|K7XRG7|K7XRG7_WHEAT, tr|P93790|P93790_…
229	20220922_CRJL_M9H11_Gliadin_Neprosin_N3_150.14080.14080.3	AIHSVVHSIIMQQQQQQQQQQGM	AIHSVVHSIIM[147]QQQQQQQQQQGM[147]	IPQQIQCA.AIHSVVHSIIMQQQQQQQQQQGM.HIFIPISQ	A	H	23	3	2543.85	2706.32	2706.3	903.113	903.108	2706.3	903.106	0.0063	0.5592	5.1737	0.01582	13.703	0	0.9889	0	0	233	255	0	11M(15.9949), 23M(15.9949)		0	FALSE	tr|Q94G91|Q94G91_WHEAT	Q94G91	Q94G91_WHEAT	Gli-Yn1	Gamma-gliadin	Gli-1, Gli-Rz1, gli, ll910, ll921, ll923	tr|B6DQB6|B6DQB6_WHEAT, tr|B6DQB8|B6DQB8_WHEAT, tr|B6DQB9|B6DQB9_WHEAT, tr|B6UKN0|B6UKN0_WHEAT, tr|B6UKN7|B6UKN7_WHEAT, tr|B6UKN8|B6UKN8_WHEAT, tr|D0ES83|D0ES83_WHEAT, tr|F2X323|F2X323_WHEAT, tr|F2XAR4|F2XAR4_WHEAT, tr|F2XAR5|F2XAR5_WHEAT, tr|F4YT72|F4YT72_WHEAT, tr|K7X1S8|K7X1S8_WHEAT, tr|M9TGF7|M9TGF7_WHEAT, tr|Q6EEW9|Q6EEW9_WHEAT, tr|R9XSY7|R9XSY7_WHEAT, tr|R9XT02|R9XT02_WHEAT, tr|R9XU95|R9XU9…
230	20220922_CRJL_M9H11_Gliadin_Neprosin_N3_150.14137.14137.2	FSQQRPPFSQQQQQP		PIIIQQPP.FSQQRPPFSQQQQQP.VIPQQPPF	P	V	15	2	2550.62	1829.89	1829.88	915.955	915.95	1829.88	915.948	0.0039	0.8043	0.1861	0.003975	18.158	12.016	0.9916	0	0	131	145	0			0	FALSE	tr|B2BZD1|B2BZD1_WHEAT	B2BZD1	B2BZD1_WHEAT	Glu-D3	LMW-D8	GluD3-5, LMW-GS, lmw-gs	tr|F8SGQ3|F8SGQ3_WHEAT, tr|Q0GNG1|Q0GNG1_WHEAT, tr|Q0QBR3|Q0QBR3_WHEAT, tr|Q8W3X6|Q8W3X6_WHEAT, tr|R4JBK0|R4JBK0_WHEAT
231	20220922_CRJL_M9H11_Gliadin_Neprosin_N3_150.14142.14142.2	AIHGVVHSIIMQQEQQQQQG	AIHGVVHSIIM[147]QQEQQQQQG	IPQQIQCA.AIHGVVHSIIMQQEQQQQQG.IQIMRPIF	A	I	20	2	2551.18	2274.15	2274.13	1138.08	1138.07	2274.12	1138.07	0.0114	0.6188	1.8553	0.002681	11.787	0	0.9938	0	0	199	218	0	11M(15.9949)		0	FALSE	tr|A0A446IHC0|A0A446IHC0_TRITD	A0A446IHC0	A0A446IHC0_TRITD	TRITD_1Av1G002120	Uncharacterized protein		tr|A0A446IHB5|A0A446IHB5_TRITD, tr|A0A446IHC7|A0A446IHC7_TRITD, tr|A0A446IHD6|A0A446IHD6_TRITD
232	20220922_CRJL_M9H11_Gliadin_Neprosin_N3_150.14170.14170.4	AIHSVVHSIIMQQQQQQQQQQGMH	AIHSVVHSIIMQQQQQQQQQQGM[147]H	IPQQIQCA.AIHSVVHSIIMQQQQQQQQQQGMH.IFIPISQQ	A	I	24	4	2554.43	2827.37	2827.36	707.851	707.847	2827.36	707.847	-0.0009	0.5643	2.5299	0.08897	11.703	11.695	0.9956	0	0	233	256	0	23M(15.9949)		0	FALSE	tr|Q94G91|Q94G91_WHEAT	Q94G91	Q94G91_WHEAT	Gli-Yn1	Gamma-gliadin	Gli-1, Gli-Rz1, gli, ll910, ll921, ll923	tr|B6DQB6|B6DQB6_WHEAT, tr|B6DQB8|B6DQB8_WHEAT, tr|B6DQB9|B6DQB9_WHEAT, tr|B6UKN0|B6UKN0_WHEAT, tr|B6UKN7|B6UKN7_WHEAT, tr|B6UKN8|B6UKN8_WHEAT, tr|D0ES83|D0ES83_WHEAT, tr|F2X323|F2X323_WHEAT, tr|F2XAR4|F2XAR4_WHEAT, tr|F2XAR5|F2XAR5_WHEAT, tr|F4YT72|F4YT72_WHEAT, tr|K7X1S8|K7X1S8_WHEAT, tr|M9TGF7|M9TGF7_WHEAT, tr|Q6EEW9|Q6EEW9_WHEAT, tr|R9XSY7|R9XSY7_WHEAT, tr|R9XT02|R9XT02_WHEAT, tr|R9XU95|R9XU9…
233	20220922_CRJL_M9H11_Gliadin_Neprosin_N3_150.14171.14171.3	AIHSVVHSIIMQQQQQQQQQQGMH	AIHSVVHSIIMQQQQQQQQQQGM[147]H	IPQQIQCA.AIHSVVHSIIMQQQQQQQQQQGMH.IFIPISQQ	A	I	24	3	2554.56	2827.38	2827.37	943.468	943.463	2827.36	943.461	0.0073	0.5839	2.5277	0.1302	12.041	10.2	0.9695	0	0	233	256	0	23M(15.9949)		0	FALSE	tr|Q94G91|Q94G91_WHEAT	Q94G91	Q94G91_WHEAT	Gli-Yn1	Gamma-gliadin	Gli-1, Gli-Rz1, gli, ll910, ll921, ll923	tr|B6DQB6|B6DQB6_WHEAT, tr|B6DQB8|B6DQB8_WHEAT, tr|B6DQB9|B6DQB9_WHEAT, tr|B6UKN0|B6UKN0_WHEAT, tr|B6UKN7|B6UKN7_WHEAT, tr|B6UKN8|B6UKN8_WHEAT, tr|D0ES83|D0ES83_WHEAT, tr|F2X323|F2X323_WHEAT, tr|F2XAR4|F2XAR4_WHEAT, tr|F2XAR5|F2XAR5_WHEAT, tr|F4YT72|F4YT72_WHEAT, tr|K7X1S8|K7X1S8_WHEAT, tr|M9TGF7|M9TGF7_WHEAT, tr|Q6EEW9|Q6EEW9_WHEAT, tr|R9XSY7|R9XSY7_WHEAT, tr|R9XT02|R9XT02_WHEAT, tr|R9XU95|R9XU9…
234	20220922_CRJL_M9H11_Gliadin_Neprosin_N3_150.14208.14208.2	QMETSRVPG	Q[111]M[147]ETSRVPG	IAATSAIA.QMETSRVPG.LEKPWQQQ	A	L	9	2	2559.01	1002.44	1002.43	502.228	502.225	1002.44	502.229	-0.0092	0.7749	7.1418	2.231	8.106	0	0.9947	0	0	20	28	0	1Q(-17.0265), 2M(15.9949)		0	FALSE	tr|R9XT57|R9XT57_WHEAT	R9XT57	R9XT57_WHEAT	glu-3	LMW-GS	GluD3-1, LMWXY22, LMWXY22-2, XYGluA3, XYGluB3, lmw-gs	tr|A9YSH4|A9YSH4_WHEAT, tr|B3EY88|B3EY88_WHEAT, tr|B3EY89|B3EY89_WHEAT, tr|B5TWK4|B5TWK4_WHEAT, tr|B5TWK5|B5TWK5_WHEAT, tr|D0EVP0|D0EVP0_WHEAT, tr|D0EVP1|D0EVP1_WHEAT, tr|D0EVP2|D0EVP2_WHEAT, tr|D0EVP4|D0EVP4_WHEAT, tr|D0EVP6|D0EVP6_WHEAT, tr|F8SGM0|F8SGM0_WHEAT, tr|F8SGP6|F8SGP6_WHEAT, tr|F8SGP8|F8SGP8_WHEAT, tr|F8SGQ1|F8SGQ1_WHEAT, tr|F8SGQ2|F8SGQ2_WHEAT, tr|I3RTU0|I3RTU0_WHEAT, tr|I3RTU2|I3RTU…
235	20220922_CRJL_M9H11_Gliadin_Neprosin_N3_150.14233.14233.3	AIHGVVHSIIMQQEQQQQQG	AIHGVVHSIIM[147]QQEQQQQQG	IPQQIQCA.AIHGVVHSIIMQQEQQQQQG.IQIMRPIF	A	I	20	3	2562.17	2274.13	2274.12	759.051	759.047	2274.12	759.046	0.0004	0.6126	1.6721	0.006505	18.247	0	0.9937	0	0	199	218	0	11M(15.9949)		0	FALSE	tr|A0A446IHC0|A0A446IHC0_TRITD	A0A446IHC0	A0A446IHC0_TRITD	TRITD_1Av1G002120	Uncharacterized protein		tr|A0A446IHB5|A0A446IHB5_TRITD, tr|A0A446IHC7|A0A446IHC7_TRITD, tr|A0A446IHD6|A0A446IHD6_TRITD
236	20220922_CRJL_M9H11_Gliadin_Neprosin_N3_150.14234.14234.2	FGVGTRVGA		YGTTTIVP.FGVGTRVGA.	P	Y	9	2	2562.24	862.457	862.451	432.236	432.233	862.466	432.24	-0.015	0.9694	0.238	0.1188	10.201	0	0.9859	0	0	341	349	0			0	FALSE	tr|A0A2P1BXV0|A0A2P1BXV0_TRITD	A0A2P1BXV0	A0A2P1BXV0_TRITD	GluB3-4	Low molecular weight glutenin subunit BP4-22	Glu-3, Glu-B3, LMW-GS, LMW-m1, LMW-m2, lmw-gs	tr|A2IBK1|A2IBK1_9POAL, tr|A2IBV7|A2IBV7_WHEAT, tr|A8CA05|A8CA05_WHEAT, tr|B2BZC4|B2BZC4_WHEAT, tr|B2Y2S1|B2Y2S1_WHEAT, tr|B2Y2S6|B2Y2S6_WHEAT, tr|C3VN79|C3VN79_WHEAT, tr|C3VN80|C3VN80_WHEAT, tr|C8KIL6|C8KIL6_WHEAT, tr|D3U318|D3U318_WHEAT, tr|D5FPE4|D5FPE4_TRITD, tr|F8SGL2|F8SGL2_WHEAT, tr|F8SGL3|F8SGL3_WHEAT, tr|F8SGL4|F8SGL4_WHEAT, tr|F8SGL5|F8SGL5_WHEAT, tr|F8SGL7|F8SGL7_WHEAT, tr|F8SGL8|F8SGL…
237	20220922_CRJL_M9H11_Gliadin_Neprosin_N3_150.14254.14254.2	QQQRSFIQP		QQPQQSFP.QQQRSFIQP.SIQQQINP	P	S	9	2	2564.79	1130.58	1130.58	566.299	566.298	1130.58	566.299	-0.0024	0.6963	1.2165	0.1114	13.312	0	0.963	0	0	149	157	0			0	FALSE	tr|B6DQB5|B6DQB5_WHEAT	B6DQB5	B6DQB5_WHEAT		Gamma-gliadin	Gli-1, Gli-Rz1, Gligamma, gli, ll910, ll923	tr|B6DQB6|B6DQB6_WHEAT, tr|B6DQB8|B6DQB8_WHEAT, tr|B6DQB9|B6DQB9_WHEAT, tr|B6UKN0|B6UKN0_WHEAT, tr|B6UKN8|B6UKN8_WHEAT, tr|D0ES83|D0ES83_WHEAT, tr|F2X323|F2X323_WHEAT, tr|F2XAR4|F2XAR4_WHEAT, tr|F2XAR5|F2XAR5_WHEAT, tr|H9BFB6|H9BFB6_WHEAT, tr|M9TGF7|M9TGF7_WHEAT, tr|R9XSY7|R9XSY7_WHEAT, tr|R9XU95|R9XU95_WHEAT, tr|R9XU99|R9XU99_WHEAT, tr|R9XWD0|R9XWD0_WHEAT
238	20220922_CRJL_M9H11_Gliadin_Neprosin_N3_150.14266.14266.2	EQSRYEAIRA	E[111]QSRYEAIRA	CQQIPRIP.EQSRYEAIRA.IIFSIIIQ	P	I	10	2	2566.07	1203.6	1203.6	602.809	602.806	1203.6	602.807	-0.0029	0.5636	4.2622	0.4005	14.48	14.48	0.9842	0	0	175	184	0	1E(-18.0106)		0	FALSE	tr|Q0PW10|Q0PW10_WHEAT	Q0PW10	Q0PW10_WHEAT		Low molecular weight glutenin subunit GF-2	Glu-D3, LMW, LMW-3, LMW-GS, LMW-m1, LWMXY22-3, glu-3, lmw-gs	sw|P04729|GDB1_WHEAT, tr|A2IBK0|A2IBK0_9POAL, tr|B2BZC5|B2BZC5_WHEAT, tr|B2BZC7|B2BZC7_WHEAT, tr|D0EVP3|D0EVP3_WHEAT, tr|D0PX24|D0PX24_WHEAT, tr|D3U323|D3U323_WHEAT, tr|F8SGM2|F8SGM2_WHEAT, tr|F8SGM3|F8SGM3_WHEAT, tr|H9XH00|H9XH00_WHEAT, tr|I3QPG6|I3QPG6_WHEAT, tr|I3XHQ0|I3XHQ0_WHEAT, tr|I3XHQ2|I3XHQ2_WHEAT, tr|K7WV92|K7WV92_WHEAT, tr|K7XED9|K7XED9_WHEAT, tr|K7XRG7|K7XRG7_WHEAT, tr|P93790|P93790_…
239	20220922_CRJL_M9H11_Gliadin_Neprosin_N3_150.14316.14316.2	LGVGSRVGAY		YSSITSAP.LGVGSRVGAY.	P	-	10	2	2572.09	977.526	977.521	489.77	489.768	977.529	489.772	-0.0082	0.9238	1.2202	0.009131	14.658	0	0.9972	0	0	289	298	0			0	FALSE	tr|Q0PW10|Q0PW10_WHEAT	Q0PW10	Q0PW10_WHEAT		Low molecular weight glutenin subunit GF-2	lmw-gs	tr|D0EVP3|D0EVP3_WHEAT, tr|P93790|P93790_WHEAT, tr|Q5MFN8|Q5MFN8_WHEAT, tr|Q8W3V4|Q8W3V4_WHEAT
240	20220922_CRJL_M9H11_Gliadin_Neprosin_N3_150.14348.14348.3	AIHSVVHSIIMQQQQQQQQQQGMH		IPQQIQCA.AIHSVVHSIIMQQQQQQQQQQGMH.IFIPISQQ	A	I	24	3	2575.64	2811.39	2811.37	938.136	938.131	2811.37	938.129	0.0063	0.6999	2.3135	0.001154	19.251	0	0.9929	0	0	233	256	0			0	FALSE	tr|Q94G91|Q94G91_WHEAT	Q94G91	Q94G91_WHEAT	Gli-Yn1	Gamma-gliadin	Gli-1, Gli-Rz1, gli, ll910, ll921, ll923	tr|B6DQB6|B6DQB6_WHEAT, tr|B6DQB8|B6DQB8_WHEAT, tr|B6DQB9|B6DQB9_WHEAT, tr|B6UKN0|B6UKN0_WHEAT, tr|B6UKN7|B6UKN7_WHEAT, tr|B6UKN8|B6UKN8_WHEAT, tr|D0ES83|D0ES83_WHEAT, tr|F2X323|F2X323_WHEAT, tr|F2XAR4|F2XAR4_WHEAT, tr|F2XAR5|F2XAR5_WHEAT, tr|F4YT72|F4YT72_WHEAT, tr|K7X1S8|K7X1S8_WHEAT, tr|M9TGF7|M9TGF7_WHEAT, tr|Q6EEW9|Q6EEW9_WHEAT, tr|R9XSY7|R9XSY7_WHEAT, tr|R9XT02|R9XT02_WHEAT, tr|R9XU95|R9XU9…
241	20220922_CRJL_M9H11_Gliadin_Neprosin_N3_150.14374.14374.3	AIHSVVHSIIMQQQQQQQQQQGM	AIHSVVHSIIM[147]QQQQQQQQQQGM[147]	IPQQIQCA.AIHSVVHSIIMQQQQQQQQQQGM.HIFIPISQ	A	H	23	3	2578.65	2706.32	2706.3	903.113	903.108	2706.3	903.106	0.0063	0.4918	4.5938	0.01857	13.425	0	0.9759	0	0	233	255	0	11M(15.9949), 23M(15.9949)		0	FALSE	tr|Q94G91|Q94G91_WHEAT	Q94G91	Q94G91_WHEAT	Gli-Yn1	Gamma-gliadin	Gli-1, Gli-Rz1, gli, ll910, ll921, ll923	tr|B6DQB6|B6DQB6_WHEAT, tr|B6DQB8|B6DQB8_WHEAT, tr|B6DQB9|B6DQB9_WHEAT, tr|B6UKN0|B6UKN0_WHEAT, tr|B6UKN7|B6UKN7_WHEAT, tr|B6UKN8|B6UKN8_WHEAT, tr|D0ES83|D0ES83_WHEAT, tr|F2X323|F2X323_WHEAT, tr|F2XAR4|F2XAR4_WHEAT, tr|F2XAR5|F2XAR5_WHEAT, tr|F4YT72|F4YT72_WHEAT, tr|K7X1S8|K7X1S8_WHEAT, tr|M9TGF7|M9TGF7_WHEAT, tr|Q6EEW9|Q6EEW9_WHEAT, tr|R9XSY7|R9XSY7_WHEAT, tr|R9XT02|R9XT02_WHEAT, tr|R9XU95|R9XU9…
242	20220922_CRJL_M9H11_Gliadin_Neprosin_N3_150.14385.14385.2	AIHSVVHSIIMQQEQQQG	AIHSVVHSIIM[147]QQEQQQG	IPRQIQCA.AIHSVVHSIIMQQEQQQG.IQIIRPIF	A	I	18	2	2580.03	2048.03	2048.02	1025.02	1025.02	2048.01	1025.01	0.0061	0.6372	2.5397	0.01489	13.809	0	0.9941	0	0	218	235	0	11M(15.9949)		0	FALSE	tr|A0A446IHE6|A0A446IHE6_TRITD	A0A446IHE6	A0A446IHE6_TRITD	TRITD_1Av1G002200	Uncharacterized protein	qp904, qp913, qp917	tr|A0A446IHB8|A0A446IHB8_TRITD, tr|A0A446IHC1|A0A446IHC1_TRITD, tr|A0A446IHC3|A0A446IHC3_TRITD, tr|A0A446IHC5|A0A446IHC5_TRITD, tr|A0A446IHD2|A0A446IHD2_TRITD, tr|A0A446IHD5|A0A446IHD5_TRITD, tr|A0A446IHD7|A0A446IHD7_TRITD, tr|A0A446IHF4|A0A446IHF4_TRITD, tr|A0A446IHK0|A0A446IHK0_TRITD, tr|A7XDG6|A7XDG6_WHEAT, tr|B6UKQ5|B6UKQ5_WHEAT, tr|B6UKQ8|B6UKQ8_WHEAT
243	20220922_CRJL_M9H11_Gliadin_Neprosin_N3_150.14387.14387.0	AIHSVVHSIIMQQQQQQQQQQGMH		IPQQIQCA.AIHSVVHSIIMQQQQQQQQQQGMH.IFIPISQQ	A	I	24	4	2580.24	2811.38	2811.37	703.853	703.85	2811.37	703.849	0.0034	0.4705	2.2368	0.2413	11.97	0	0.9656	0	0	233	256	0			0	FALSE	tr|Q94G91|Q94G91_WHEAT	Q94G91	Q94G91_WHEAT	Gli-Yn1	Gamma-gliadin	Gli-1, Gli-Rz1, gli, ll910, ll921, ll923	tr|B6DQB6|B6DQB6_WHEAT, tr|B6DQB8|B6DQB8_WHEAT, tr|B6DQB9|B6DQB9_WHEAT, tr|B6UKN0|B6UKN0_WHEAT, tr|B6UKN7|B6UKN7_WHEAT, tr|B6UKN8|B6UKN8_WHEAT, tr|D0ES83|D0ES83_WHEAT, tr|F2X323|F2X323_WHEAT, tr|F2XAR4|F2XAR4_WHEAT, tr|F2XAR5|F2XAR5_WHEAT, tr|F4YT72|F4YT72_WHEAT, tr|K7X1S8|K7X1S8_WHEAT, tr|M9TGF7|M9TGF7_WHEAT, tr|Q6EEW9|Q6EEW9_WHEAT, tr|R9XSY7|R9XSY7_WHEAT, tr|R9XT02|R9XT02_WHEAT, tr|R9XU95|R9XU9…
244	20220922_CRJL_M9H11_Gliadin_Neprosin_N3_150.14396.14396.3	AIHSVVHSIIMQQEQQQG	AIHSVVHSIIM[147]QQEQQQG	IPRQIQCA.AIHSVVHSIIMQQEQQQG.IQIIRPIF	A	I	18	3	2581.17	2048.02	2048.01	683.682	683.677	2048.01	683.678	-0.0004	0.621	2.5208	1.726e-06	15.567	7.456	1	0	0	218	235	0	11M(15.9949)		0	FALSE	tr|A0A446IHE6|A0A446IHE6_TRITD	A0A446IHE6	A0A446IHE6_TRITD	TRITD_1Av1G002200	Uncharacterized protein	qp904, qp913, qp917	tr|A0A446IHB8|A0A446IHB8_TRITD, tr|A0A446IHC1|A0A446IHC1_TRITD, tr|A0A446IHC3|A0A446IHC3_TRITD, tr|A0A446IHC5|A0A446IHC5_TRITD, tr|A0A446IHD2|A0A446IHD2_TRITD, tr|A0A446IHD5|A0A446IHD5_TRITD, tr|A0A446IHD7|A0A446IHD7_TRITD, tr|A0A446IHF4|A0A446IHF4_TRITD, tr|A0A446IHK0|A0A446IHK0_TRITD, tr|A7XDG6|A7XDG6_WHEAT, tr|B6UKQ5|B6UKQ5_WHEAT, tr|B6UKQ8|B6UKQ8_WHEAT
245	20220922_CRJL_M9H11_Gliadin_Neprosin_N3_150.14413.14413.3	ALLRRYYPSVTSSQQGS		QMIFWGIP.ALLRRYYPSVTSSQQGS.YYPGQASP	P	Y	17	3	2583.27	1911.99	1911.98	638.338	638.333	1911.98	638.334	-0.0017	0.6659	1.3429	0.1691	8.587	0	0.9741	0	0	99	115	0			0	FALSE	tr|G3FLC5|G3FLC5_WHEAT	G3FLC5	G3FLC5_WHEAT	Glu	High-molecular-weight glutenin subunit	1Bx14, Glu-1B, Glu-B1, Glu-B1-1, Glu-B1al, Glu-B1br, Glu-B1bs, HMW-GS, HMWBx17, glu-B1x	tr_Q6UJY5_Q6UJY5_TRITU_1-824_1-824/1-824, tr|A5HMG1|A5HMG1_WHEAT, tr|A9YSK5|A9YSK5_WHEAT, tr|B8ZX17|B8ZX17_WHEAT, tr|G4Y3Y0|G4Y3Y0_WHEAT, tr|G4Y3Y1|G4Y3Y1_WHEAT, tr|G4Y3Y2|G4Y3Y2_WHEAT, tr|H9B854|H9B854_WHEAT, tr|K4N1X7|K4N1X7_TRITD, tr|M4M8L5|M4M8L5_WHEAT, tr|Q18MZ6|Q18MZ6_WHEAT, tr|Q1KL95|Q1KL95_WHEAT, tr|Q42451|Q42451_WHEAT, tr|Q45R38|Q45R38_WHEAT, tr|Q6Q7J1|Q6Q7J1_WHEAT, tr|Q6UKZ5|Q6UKZ5_WHEA…
246	20220922_CRJL_M9H11_Gliadin_Neprosin_N3_150.14446.14446.4	AIHSVVHSIIMQQQQQQQQQQGMH	AIHSVVHSIIM[147]QQQQQQQQQQGMH	IPQQIQCA.AIHSVVHSIIMQQQQQQQQQQGMH.IFIPISQQ	A	I	24	4	2586.92	2827.37	2827.36	707.851	707.847	2827.36	707.847	-0.0009	0.4297	1.3079	0.1958	9.333	9.333	0.9917	0	0	233	256	0	11M(15.9949)		0	FALSE	tr|Q94G91|Q94G91_WHEAT	Q94G91	Q94G91_WHEAT	Gli-Yn1	Gamma-gliadin	Gli-1, Gli-Rz1, gli, ll910, ll921, ll923	tr|B6DQB6|B6DQB6_WHEAT, tr|B6DQB8|B6DQB8_WHEAT, tr|B6DQB9|B6DQB9_WHEAT, tr|B6UKN0|B6UKN0_WHEAT, tr|B6UKN7|B6UKN7_WHEAT, tr|B6UKN8|B6UKN8_WHEAT, tr|D0ES83|D0ES83_WHEAT, tr|F2X323|F2X323_WHEAT, tr|F2XAR4|F2XAR4_WHEAT, tr|F2XAR5|F2XAR5_WHEAT, tr|F4YT72|F4YT72_WHEAT, tr|K7X1S8|K7X1S8_WHEAT, tr|M9TGF7|M9TGF7_WHEAT, tr|Q6EEW9|Q6EEW9_WHEAT, tr|R9XSY7|R9XSY7_WHEAT, tr|R9XT02|R9XT02_WHEAT, tr|R9XU95|R9XU9…
247	20220922_CRJL_M9H11_Gliadin_Neprosin_N3_150.14487.14487.0	LTQQQFPRP		QQFPQQQQ.LTQQQFPRP.QQSPEQQQ	Q	Q	9	2	2591.51	1113.6	1113.59	557.806	557.804	1113.59	557.804	-0.0001	0.8106	0.2834	0.1684	11.595	0	0.9669	0	0	370	378	0			0	TRUE	tr|Q402I5|Q402I5_WHEAT	Q402I5	Q402I5_WHEAT		Omega-5 gliadin
248	20220922_CRJL_M9H11_Gliadin_Neprosin_N3_150.14500.14500.2	QQSGQGHQSGQGQQGYYPT	Q[111]QSGQGHQSGQGQQGYYPT	QGYYPTSS.QQSGQGHQSGQGQQGYYPT.SIWQPGQG	S	S	19	2	2593.12	2017.87	2017.86	1009.94	1009.94	2017.85	1009.93	0.0054	0.5263	4.2318	0.005464	15.55	0	0.9792	0	0	716	734	0	1Q(-17.0265)		0	FALSE	tr|G3FLC5|G3FLC5_WHEAT	G3FLC5	G3FLC5_WHEAT	Glu	High-molecular-weight glutenin subunit	Glu-B1, Glu-B1-1, Glu-B1al, Glu-B1br, Glu-B1bs, HMWBx17	tr|A9YSK5|A9YSK5_WHEAT, tr|G4Y3Y1|G4Y3Y1_WHEAT, tr|G4Y3Y2|G4Y3Y2_WHEAT, tr|M4M8L5|M4M8L5_WHEAT, tr|Q18MZ6|Q18MZ6_WHEAT, tr|Q1KL95|Q1KL95_WHEAT, tr|Q42451|Q42451_WHEAT, tr|Q45R38|Q45R38_WHEAT
249	20220922_CRJL_M9H11_Gliadin_Neprosin_N3_150.14506.14506.3	AIHGVVHSIIMQQEQQQQQG	AIHGVVHSIIM[147]QQEQQQQQG	IPQQIQCA.AIHGVVHSIIMQQEQQQQQG.IQIMRPIF	A	I	20	3	2593.91	2274.13	2274.12	759.05	759.047	2274.12	759.046	0.0004	0.4955	1.1431	0.02259	13.084	0	0.9644	0	0	199	218	0	11M(15.9949)		0	FALSE	tr|A0A446IHC0|A0A446IHC0_TRITD	A0A446IHC0	A0A446IHC0_TRITD	TRITD_1Av1G002120	Uncharacterized protein		tr|A0A446IHB5|A0A446IHB5_TRITD, tr|A0A446IHC7|A0A446IHC7_TRITD, tr|A0A446IHD6|A0A446IHD6_TRITD
250	20220922_CRJL_M9H11_Gliadin_Neprosin_N3_150.14526.14526.2	FGVGTRVGA		YGTTTIVP.FGVGTRVGA.	P	Y	9	2	2596.22	862.456	862.451	432.235	432.233	862.466	432.24	-0.015	0.9214	0.3284	0.2262	10.082	0	0.9939	0	0	341	349	0			0	FALSE	tr|A0A2P1BXV0|A0A2P1BXV0_TRITD	A0A2P1BXV0	A0A2P1BXV0_TRITD	GluB3-4	Low molecular weight glutenin subunit BP4-22	Glu-3, Glu-B3, LMW-GS, LMW-m1, LMW-m2, lmw-gs	tr|A2IBK1|A2IBK1_9POAL, tr|A2IBV7|A2IBV7_WHEAT, tr|A8CA05|A8CA05_WHEAT, tr|B2BZC4|B2BZC4_WHEAT, tr|B2Y2S1|B2Y2S1_WHEAT, tr|B2Y2S6|B2Y2S6_WHEAT, tr|C3VN79|C3VN79_WHEAT, tr|C3VN80|C3VN80_WHEAT, tr|C8KIL6|C8KIL6_WHEAT, tr|D3U318|D3U318_WHEAT, tr|D5FPE4|D5FPE4_TRITD, tr|F8SGL2|F8SGL2_WHEAT, tr|F8SGL3|F8SGL3_WHEAT, tr|F8SGL4|F8SGL4_WHEAT, tr|F8SGL5|F8SGL5_WHEAT, tr|F8SGL7|F8SGL7_WHEAT, tr|F8SGL8|F8SGL…
251	20220922_CRJL_M9H11_Gliadin_Neprosin_N3_150.14542.14542.2	EQSRYEAIRA	E[111]QSRYEAIRA	CQQIPRIP.EQSRYEAIRA.IIFSIIIQ	P	I	10	2	2598.32	1203.6	1203.6	602.808	602.806	1203.6	602.807	-0.0028	0.658	4.7998	0.03162	15.5	15.5	0.9971	0	0	175	184	0	1E(-18.0106)		0	FALSE	tr|Q0PW10|Q0PW10_WHEAT	Q0PW10	Q0PW10_WHEAT		Low molecular weight glutenin subunit GF-2	Glu-D3, LMW, LMW-3, LMW-GS, LMW-m1, LWMXY22-3, glu-3, lmw-gs	sw|P04729|GDB1_WHEAT, tr|A2IBK0|A2IBK0_9POAL, tr|B2BZC5|B2BZC5_WHEAT, tr|B2BZC7|B2BZC7_WHEAT, tr|D0EVP3|D0EVP3_WHEAT, tr|D0PX24|D0PX24_WHEAT, tr|D3U323|D3U323_WHEAT, tr|F8SGM2|F8SGM2_WHEAT, tr|F8SGM3|F8SGM3_WHEAT, tr|H9XH00|H9XH00_WHEAT, tr|I3QPG6|I3QPG6_WHEAT, tr|I3XHQ0|I3XHQ0_WHEAT, tr|I3XHQ2|I3XHQ2_WHEAT, tr|K7WV92|K7WV92_WHEAT, tr|K7XED9|K7XED9_WHEAT, tr|K7XRG7|K7XRG7_WHEAT, tr|P93790|P93790_…
252	20220922_CRJL_M9H11_Gliadin_Neprosin_N3_150.14561.14561.2	AIHSVVHSIVMQQEQQQG		IPRQIQCA.AIHSVVHSIVMQQEQQQG.IQIIRPIF	A	I	18	2	2600.38	2018.02	2018.01	1010.02	1010.01	2018	1010.01	0.0054	0.6995	1.0693	0.007232	16.063	0	0.981	0	0	203	220	0			0	FALSE	tr|R9XWA9|R9XWA9_WHEAT	R9XWA9	R9XWA9_WHEAT		Gamma-gliadin	TRITD_1Av1G002200, ll901, ll908, ll911, ll912, ll918, ll933, ll934, ll935, ll936, qp905, qp909, qp911, qp914	tr|A0A446IHJ1|A0A446IHJ1_TRITD, tr|A7XDG7|A7XDG7_WHEAT, tr|B6UKM4|B6UKM4_WHEAT, tr|B6UKM9|B6UKM9_WHEAT, tr|B6UKN1|B6UKN1_WHEAT, tr|B6UKN2|B6UKN2_WHEAT, tr|B6UKN6|B6UKN6_WHEAT, tr|B6UKP3|B6UKP3_WHEAT, tr|B6UKP4|B6UKP4_WHEAT, tr|B6UKP5|B6UKP5_WHEAT, tr|B6UKP6|B6UKP6_WHEAT, tr|B6UKQ1|B6UKQ1_WHEAT, tr|B6UKQ3|B6UKQ3_WHEAT, tr|B6UKQ6|B6UKQ6_WHEAT, tr|D0ES79|D0ES79_WHEAT, tr|K7WVC4|K7WVC4_WHEAT, tr|K7XE…
253	20220922_CRJL_M9H11_Gliadin_Neprosin_N3_150.14605.14605.2	QQPYPQPQTHHLQP	Q[111]QPYPQPQTHHLQP	PQPQPFPP.QQPYPQPQTHHLQP.QQPISQQQ	P	Q	14	2	2605.34	1680.81	1680.8	841.414	841.408	1680.8	841.408	0.0014	0.6727	3.8577	0.05926	11.409	0	0.9872	0	0	102	115	0	1Q(-17.0265)		0	TRUE	tr|I0IT52|I0IT52_WHEAT	I0IT52	I0IT52_WHEAT	Gli-2	Alpha/beta-gliadin
254	20220922_CRJL_M9H11_Gliadin_Neprosin_N3_150.14618.14618.3	AIHSVVHSIIMQQQQQQQQQQGMH		IPQQIQCA.AIHSVVHSIIMQQQQQQQQQQGMH.IFIPISQQ	A	I	24	3	2606.91	2811.39	2811.37	938.136	938.131	2811.37	938.129	0.0063	0.7119	1.7923	0.001864	19.418	0	0.9944	0	0	233	256	0			0	FALSE	tr|Q94G91|Q94G91_WHEAT	Q94G91	Q94G91_WHEAT	Gli-Yn1	Gamma-gliadin	Gli-1, Gli-Rz1, gli, ll910, ll921, ll923	tr|B6DQB6|B6DQB6_WHEAT, tr|B6DQB8|B6DQB8_WHEAT, tr|B6DQB9|B6DQB9_WHEAT, tr|B6UKN0|B6UKN0_WHEAT, tr|B6UKN7|B6UKN7_WHEAT, tr|B6UKN8|B6UKN8_WHEAT, tr|D0ES83|D0ES83_WHEAT, tr|F2X323|F2X323_WHEAT, tr|F2XAR4|F2XAR4_WHEAT, tr|F2XAR5|F2XAR5_WHEAT, tr|F4YT72|F4YT72_WHEAT, tr|K7X1S8|K7X1S8_WHEAT, tr|M9TGF7|M9TGF7_WHEAT, tr|Q6EEW9|Q6EEW9_WHEAT, tr|R9XSY7|R9XSY7_WHEAT, tr|R9XT02|R9XT02_WHEAT, tr|R9XU95|R9XU9…
255	20220922_CRJL_M9H11_Gliadin_Neprosin_N3_150.14621.14621.0	YYPTSLRQP		QSGQGQPG.YYPTSLRQP.GQWQQPGQ	G	G	9	2	2607.19	1123.57	1123.56	562.792	562.789	1123.57	562.79	-0.0025	0.7142	0.8811	0.3733	9.212	0	0.97	0	0	291	299	0			0	FALSE	tr|G3FLC5|G3FLC5_WHEAT	G3FLC5	G3FLC5_WHEAT	Glu	High-molecular-weight glutenin subunit	Glu-B1, Glu-B1-1, Glu-B1al, Glu-B1br, Glu-B1bs, HMW-GS	tr|A5HMG1|A5HMG1_WHEAT, tr|A9YSK5|A9YSK5_WHEAT, tr|B8ZX17|B8ZX17_WHEAT, tr|G4Y3Y0|G4Y3Y0_WHEAT, tr|G4Y3Y1|G4Y3Y1_WHEAT, tr|G4Y3Y2|G4Y3Y2_WHEAT, tr|H9B854|H9B854_WHEAT, tr|Q18MZ6|Q18MZ6_WHEAT, tr|Q1KL95|Q1KL95_WHEAT, tr|Q42451|Q42451_WHEAT, tr|Q45R38|Q45R38_WHEAT, tr|Q6Q7J1|Q6Q7J1_WHEAT
256	20220922_CRJL_M9H11_Gliadin_Neprosin_N3_150.14622.14622.4	AIHSVVHSIIMQQQQQQQQQGMHI	AIHSVVHSIIMQQQQQQQQQGM[147]HI	IPQQIQCA.AIHSVVHSIIMQQQQQQQQQGMHI.FIPISQQQ	A	F	24	4	2607.29	2813.38	2813.37	704.353	704.349	2812.39	704.104	0.9824	0.6173	5.2447	0.1696	13.582	9.751	0.9813	0	0	215	238	0	22M(15.9949)		0	TRUE	tr|B6DQB5|B6DQB5_WHEAT	B6DQB5	B6DQB5_WHEAT		Gamma-gliadin
257	20220922_CRJL_M9H11_Gliadin_Neprosin_N3_150.14666.14666.2	QQQQQHQQLVQQQIP		PPQQSPFP.QQQQQHQQLVQQQIP.VVQPSIIQ	P	V	15	2	2612.04	1857.96	1857.95	929.986	929.982	1857.94	929.98	0.0051	0.622	0.4526	0.01135	15.28	0	0.9687	0	0	123	137	0			0	FALSE	tr|F8SGP1|F8SGP1_WHEAT	F8SGP1	F8SGP1_WHEAT		Low-molecular-weight glutenin subunit	LMW-3, LMW-GS, LMW-m1, glu-3	sp|P10386|GLTB_WHEAT, tr|A2IBV6|A2IBV6_WHEAT, tr|A2IBV7|A2IBV7_WHEAT, tr|C0KK80|C0KK80_WHEAT, tr|C0KK81|C0KK81_WHEAT, tr|C0KK82|C0KK82_WHEAT, tr|D0EVP5|D0EVP5_WHEAT, tr|F8SGP0|F8SGP0_WHEAT, tr|F8SGP2|F8SGP2_WHEAT, tr|F8SGP3|F8SGP3_WHEAT, tr|F8SGP4|F8SGP4_WHEAT, tr|H6VLQ2|H6VLQ2_WHEAT, tr|I3XHP8|I3XHP8_WHEAT, tr|I3XHP9|I3XHP9_WHEAT, tr|I3XHQ1|I3XHQ1_WHEAT, tr|I3XHQ3|I3XHQ3_WHEAT, tr|K7WV92|K7WV92_…
258	20220922_CRJL_M9H11_Gliadin_Neprosin_N3_150.14683.14683.3	ALLRRYYPSVTSSQQGS		QMIFWGIP.ALLRRYYPSVTSSQQGS.YYPGQASP	P	Y	17	3	2614.23	1911.99	1911.98	638.337	638.333	1911.98	638.334	-0.0017	0.731	0.8269	0.00405	17.07	0	0.9945	0	0	99	115	0			0	FALSE	tr|G3FLC5|G3FLC5_WHEAT	G3FLC5	G3FLC5_WHEAT	Glu	High-molecular-weight glutenin subunit	1Bx14, Glu-1B, Glu-B1, Glu-B1-1, Glu-B1al, Glu-B1br, Glu-B1bs, HMW-GS, HMWBx17, glu-B1x	tr_Q6UJY5_Q6UJY5_TRITU_1-824_1-824/1-824, tr|A5HMG1|A5HMG1_WHEAT, tr|A9YSK5|A9YSK5_WHEAT, tr|B8ZX17|B8ZX17_WHEAT, tr|G4Y3Y0|G4Y3Y0_WHEAT, tr|G4Y3Y1|G4Y3Y1_WHEAT, tr|G4Y3Y2|G4Y3Y2_WHEAT, tr|H9B854|H9B854_WHEAT, tr|K4N1X7|K4N1X7_TRITD, tr|M4M8L5|M4M8L5_WHEAT, tr|Q18MZ6|Q18MZ6_WHEAT, tr|Q1KL95|Q1KL95_WHEAT, tr|Q42451|Q42451_WHEAT, tr|Q45R38|Q45R38_WHEAT, tr|Q6Q7J1|Q6Q7J1_WHEAT, tr|Q6UKZ5|Q6UKZ5_WHEA…
259	20220922_CRJL_M9H11_Gliadin_Neprosin_N3_150.14733.14733.2	LGVGSRVGAY		YSSITSAP.LGVGSRVGAY.	P	-	10	2	2619.79	977.526	977.521	489.77	489.768	977.529	489.772	-0.0083	0.886	0.4253	0.9778	9.539	0	0.9781	0	0	289	298	0			0	FALSE	tr|Q0PW10|Q0PW10_WHEAT	Q0PW10	Q0PW10_WHEAT		Low molecular weight glutenin subunit GF-2	lmw-gs	tr|D0EVP3|D0EVP3_WHEAT, tr|P93790|P93790_WHEAT, tr|Q5MFN8|Q5MFN8_WHEAT, tr|Q8W3V4|Q8W3V4_WHEAT
260	20220922_CRJL_M9H11_Gliadin_Neprosin_N3_150.14797.14797.2	GQGQQSGQGQQGYYP		QPGQKQQA.GQGQQSGQGQQGYYP.TSPQQSGQ	A	T	15	2	2626.84	1581.69	1581.68	791.853	791.848	1581.68	791.848	0.0004	0.633	4.1488	0.01283	15.067	0	0.9719	0	0	189	203	0			0	FALSE	tr|G3FLC5|G3FLC5_WHEAT	G3FLC5	G3FLC5_WHEAT	Glu	High-molecular-weight glutenin subunit	1Bx14, 1Dx1.5*, 1Dx2.2, Glu-1B, Glu-1By9, Glu-B1, Glu-B1-1, Glu-B1al, Glu-B1br, Glu-B1bs, Glu-D1, HMW-GS, HMWBx17, glu-1R, glu-B1x, glu-D1x	sp|P08489|GLT4_WHEAT, tr_Q6UJY5_Q6UJY5_TRITU_1-824_1-824/1-824, tr_Q6UJY7_Q6UJY7_TRITU_1-720_1-720/1-720, tr|A0A2L1K3K6|A0A2L1K3K6_TRITD, tr|A5HMG1|A5HMG1_WHEAT, tr|A5HMG2|A5HMG2_WHEAT, tr|A9YSK5|A9YSK5_WHEAT, tr|B1B520|B1B520_WHEAT, tr|B8ZX17|B8ZX17_WHEAT, tr|C6L669|C6L669_WHEAT, tr|D0IQ07|D0IQ07_WHEAT, tr|D7REK2|D7REK2_WHEAT, tr|E2CT66|E2CT66_WHEAT, tr|G3FLC7|G3FLC7_WHEAT, tr|G4Y3Y0|G4Y3Y0_WHEA…
261	20220922_CRJL_M9H11_Gliadin_Neprosin_N3_150.14810.14810.2	FGVGTRVGA		YGTTTIVP.FGVGTRVGA.	P	Y	9	2	2628.31	862.455	862.451	432.235	432.233	862.466	432.24	-0.015	0.9395	0.8631	0.2365	10.005	0	0.9872	0	0	341	349	0			0	FALSE	tr|A0A2P1BXV0|A0A2P1BXV0_TRITD	A0A2P1BXV0	A0A2P1BXV0_TRITD	GluB3-4	Low molecular weight glutenin subunit BP4-22	Glu-3, Glu-B3, LMW-GS, LMW-m1, LMW-m2, lmw-gs	tr|A2IBK1|A2IBK1_9POAL, tr|A2IBV7|A2IBV7_WHEAT, tr|A8CA05|A8CA05_WHEAT, tr|B2BZC4|B2BZC4_WHEAT, tr|B2Y2S1|B2Y2S1_WHEAT, tr|B2Y2S6|B2Y2S6_WHEAT, tr|C3VN79|C3VN79_WHEAT, tr|C3VN80|C3VN80_WHEAT, tr|C8KIL6|C8KIL6_WHEAT, tr|D3U318|D3U318_WHEAT, tr|D5FPE4|D5FPE4_TRITD, tr|F8SGL2|F8SGL2_WHEAT, tr|F8SGL3|F8SGL3_WHEAT, tr|F8SGL4|F8SGL4_WHEAT, tr|F8SGL5|F8SGL5_WHEAT, tr|F8SGL7|F8SGL7_WHEAT, tr|F8SGL8|F8SGL…
262	20220922_CRJL_M9H11_Gliadin_Neprosin_N3_150.14890.14890.2	YYPTSLRQP		QSGQGQPG.YYPTSLRQP.GQWQQPGQ	G	G	9	2	2637.66	1123.57	1123.56	562.792	562.789	1123.57	562.79	-0.0031	0.6936	0.3733	0.07362	9.032	0	0.9891	0	0	291	299	0			0	FALSE	tr|G3FLC5|G3FLC5_WHEAT	G3FLC5	G3FLC5_WHEAT	Glu	High-molecular-weight glutenin subunit	Glu-B1, Glu-B1-1, Glu-B1al, Glu-B1br, Glu-B1bs, HMW-GS	tr|A5HMG1|A5HMG1_WHEAT, tr|A9YSK5|A9YSK5_WHEAT, tr|B8ZX17|B8ZX17_WHEAT, tr|G4Y3Y0|G4Y3Y0_WHEAT, tr|G4Y3Y1|G4Y3Y1_WHEAT, tr|G4Y3Y2|G4Y3Y2_WHEAT, tr|H9B854|H9B854_WHEAT, tr|Q18MZ6|Q18MZ6_WHEAT, tr|Q1KL95|Q1KL95_WHEAT, tr|Q42451|Q42451_WHEAT, tr|Q45R38|Q45R38_WHEAT, tr|Q6Q7J1|Q6Q7J1_WHEAT
263	20220922_CRJL_M9H11_Gliadin_Neprosin_N3_150.14891.14891.2	QQPYPQPQTHHLQP	Q[111]QPYPQPQTHHLQP	PQPQPFPP.QQPYPQPQTHHLQP.QQPISQQQ	P	Q	14	2	2637.79	1680.81	1680.8	841.413	841.408	1680.8	841.408	0.0014	0.6623	4.3985	0.1582	11.185	0	0.9923	0	0	102	115	0	1Q(-17.0265)		0	TRUE	tr|I0IT52|I0IT52_WHEAT	I0IT52	I0IT52_WHEAT	Gli-2	Alpha/beta-gliadin
264	20220922_CRJL_M9H11_Gliadin_Neprosin_N3_150.14922.14922.0	KGGSFYPGETTP		YEQTVVPP.KGGSFYPGETTP.LQQIQQGI	P	L	12	2	2641.63	1240.58	1240.58	621.299	621.296	1239.58	620.796	1.0004	0.8449	1.2664	0.03134	13.287	0	0.9927	0	0	96	107	0			0	FALSE	sp|P10387|GLT0_WHEAT	P10387	GLT0_WHEAT	GLU-D1-2B	Glutenin, high molecular weight subunit DY10	1By20, 1Dx1.5*, 1Dx2.2, 1Dy11, 1Dy12*, 1Dy12.2*, 1Dy12.3, GLU-1D-1D, Glu, Glu-1AX1, Glu-1Ax, Glu-1Ax1.1, Glu-1B, Glu-1By9, Glu-A1, Glu-B1, Glu-D1, Glu-D1-1, Glu-D1-2, Glu1Dx5, Glu1Dy10, GluA1, HMWG, glu-1R, glu-D1x	sp|P08488|GLT3_WHEAT, sp|P08489|GLT4_WHEAT, sp|P10388|GLT5_WHEAT, tr_Q6UJY7_Q6UJY7_TRITU_1-720_1-720/1-720, tr|A0A0E4G9A4|A0A0E4G9A4_TRITD, tr|A0A2L1K3K6|A0A2L1K3K6_TRITD, tr|A0MZ38|A0MZ38_WHEAT, tr|A4URY8|A4URY8_WHEAT, tr|A5HMG2|A5HMG2_WHEAT, tr|A9QUS3|A9QUS3_WHEAT, tr|A9YSK3|A9YSK3_WHEAT, tr|A9YSK4|A9YSK4_WHEAT, tr|A9ZMG8|A9ZMG8_WHEAT, tr|B1B520|B1B520_WHEAT, tr|B8PSA6|B8PSA6_WHEAT, tr|C0SUC3|C…
265	20220922_CRJL_M9H11_Gliadin_Neprosin_N3_150.14942.14942.2	AIHSVAHSIIMQQEQQQGVP	AIHSVAHSIIM[147]QQEQQQGVP	IPQQIQCA.AIHSVAHSIIMQQEQQQGVP.IIRPIFQI	A	I	20	2	2643.82	2216.12	2216.11	1109.07	1109.06	2216.1	1109.06	0.0051	0.6245	0.3153	0.002083	18.225	0	0.9962	0	0	220	239	0	11M(15.9949)		0	FALSE	tr|R9XUR8|R9XUR8_WHEAT	R9XUR8	R9XUR8_WHEAT		Gamma-gliadin	Gli-1, TRITD_1Bv1G001870, ll903, ll906, ll913, ll917, ll940, ll941	sp|P21292|GDBX_WHEAT, tr|A0A446JG61|A0A446JG61_TRITD, tr|B6UKM5|B6UKM5_WHEAT, tr|B6UKM7|B6UKM7_WHEAT, tr|B6UKN3|B6UKN3_WHEAT, tr|B6UKN5|B6UKN5_WHEAT, tr|B6UKP7|B6UKP7_WHEAT, tr|B6UKP8|B6UKP8_WHEAT, tr|D0EMA4|D0EMA4_WHEAT, tr|D0ES85|D0ES85_WHEAT, tr|K7X1Q2|K7X1Q2_WHEAT, tr|K7XEF1|K7XEF1_WHEAT, tr|M9TE79|M9TE79_WHEAT, tr|Q41602|Q41602_TRITD, tr|Q84M19|Q84M19_TRITD, tr|Q94G93|Q94G93_WHEAT, tr|R9XUA5…
266	20220922_CRJL_M9H11_Gliadin_Neprosin_N3_150.15018.15018.3	AIHSVAHSIIMQQEQQQGVP	AIHSVAHSIIM[147]QQEQQQGVP	IPQQIQCA.AIHSVAHSIIMQQEQQQGVP.IIRPIFQI	A	I	20	3	2652.63	2216.11	2216.1	739.711	739.707	2216.1	739.707	-0.0024	0.5561	0.1683	0.00383	16.167	0	0.9961	0	0	220	239	0	11M(15.9949)		0	FALSE	tr|R9XUR8|R9XUR8_WHEAT	R9XUR8	R9XUR8_WHEAT		Gamma-gliadin	Gli-1, TRITD_1Bv1G001870, ll903, ll906, ll913, ll917, ll940, ll941	sp|P21292|GDBX_WHEAT, tr|A0A446JG61|A0A446JG61_TRITD, tr|B6UKM5|B6UKM5_WHEAT, tr|B6UKM7|B6UKM7_WHEAT, tr|B6UKN3|B6UKN3_WHEAT, tr|B6UKN5|B6UKN5_WHEAT, tr|B6UKP7|B6UKP7_WHEAT, tr|B6UKP8|B6UKP8_WHEAT, tr|D0EMA4|D0EMA4_WHEAT, tr|D0ES85|D0ES85_WHEAT, tr|K7X1Q2|K7X1Q2_WHEAT, tr|K7XEF1|K7XEF1_WHEAT, tr|M9TE79|M9TE79_WHEAT, tr|Q41602|Q41602_TRITD, tr|Q84M19|Q84M19_TRITD, tr|Q94G93|Q94G93_WHEAT, tr|R9XUA5…
267	20220922_CRJL_M9H11_Gliadin_Neprosin_N3_150.15020.15020.3	AIHSVVHSIVMQQEQQQGIQ	AIHSVVHSIVM[147]QQEQQQGIQ	IPRQIQCA.AIHSVVHSIVMQQEQQQGIQ.IIRPIFQI	A	I	20	3	2652.82	2275.15	2275.14	759.389	759.387	2275.14	759.386	0.0004	0.6331	1.8318	0.0006212	20.327	0	0.9962	0	0	203	222	0	11M(15.9949)		0	FALSE	tr|R9XWA9|R9XWA9_WHEAT	R9XWA9	R9XWA9_WHEAT		Gamma-gliadin	TRITD_1Av1G002200, ll901, ll908, ll911, ll912, ll918, ll933, ll934, ll935, ll936, qp905, qp909, qp911, qp914	tr|A0A446IHJ1|A0A446IHJ1_TRITD, tr|A7XDG7|A7XDG7_WHEAT, tr|B6UKM4|B6UKM4_WHEAT, tr|B6UKM9|B6UKM9_WHEAT, tr|B6UKN1|B6UKN1_WHEAT, tr|B6UKN2|B6UKN2_WHEAT, tr|B6UKN6|B6UKN6_WHEAT, tr|B6UKP3|B6UKP3_WHEAT, tr|B6UKP4|B6UKP4_WHEAT, tr|B6UKP5|B6UKP5_WHEAT, tr|B6UKP6|B6UKP6_WHEAT, tr|B6UKQ1|B6UKQ1_WHEAT, tr|B6UKQ3|B6UKQ3_WHEAT, tr|B6UKQ6|B6UKQ6_WHEAT, tr|D0ES79|D0ES79_WHEAT, tr|K7WVC4|K7WVC4_WHEAT, tr|K7XE…
268	20220922_CRJL_M9H11_Gliadin_Neprosin_N3_150.15059.15059.2	HLEVMTSIA	HLEVM[147]TSIA	FIQPHQIA.HLEVMTSIA.LRTIPMMC	A	L	9	2	2657.4	1015.5	1015.5	508.758	508.756	1015.5	508.758	-0.0035	0.6779	0.0069	0.9861	8.525	0	0.9889	0	0	266	274	0	5M(15.9949)		0	FALSE	tr|D2DII6|D2DII6_WHEAT	D2DII6	D2DII6_WHEAT	GluA3-24	Low-molecular-weight glutenin subunit	GluA3-23, GluA3-5, LMW, LMW-1, LMW-5, LMW-GS, LMW-m1, TRITD_1Av1G002790, lmw-gs, lmw-gs3	CAA36063.1, sp|P16315|GLTC_WHEAT, tr|A0A446IHH8|A0A446IHH8_TRITD, tr|A0A446IHK2|A0A446IHK2_TRITD, tr|A0A446IHQ7|A0A446IHQ7_TRITD, tr|A2IBK0|A2IBK0_9POAL, tr|D2DII5|D2DII5_WHEAT, tr|D2DII8|D2DII8_WHEAT, tr|D3U315|D3U315_WHEAT, tr|H9XGZ8|H9XGZ8_WHEAT, tr|H9XH02|H9XH02_WHEAT, tr|Q41603|Q41603_TRITD, tr|Q8W3V6|Q8W3V6_WHEAT, tr|Q8W3V7|Q8W3V7_WHEAT, tr|Q8W3V8|Q8W3V8_WHEAT, tr|Q8W3V9|Q8W3V9_WHEAT, tr|Q9…
269	20220922_CRJL_M9H11_Gliadin_Neprosin_N3_150.15145.15145.2	QLPYPRPQP		PQIPYPQP.QLPYPRPQP.FRPQQSYP	P	F	9	2	2667.31	1094.59	1094.58	548.302	548.299	1094.59	548.301	-0.0039	0.8698	0.1845	0.1479	13.82	0	0.9828	0	0	92	100	0			0	TRUE	tr|K7X1H8|K7X1H8_WHEAT	K7X1H8	K7X1H8_WHEAT	gli-2	Alpha-gliadin
270	20220922_CRJL_M9H11_Gliadin_Neprosin_N3_150.15164.15164.2	YYPTSLRQP		QSGQGQPG.YYPTSLRQP.GQWQQPGQ	G	G	9	2	2669.28	1123.57	1123.56	562.792	562.789	1123.57	562.79	-0.003	0.7712	0.1538	0.1355	8.972	0	0.9902	0	0	291	299	0			0	FALSE	tr|G3FLC5|G3FLC5_WHEAT	G3FLC5	G3FLC5_WHEAT	Glu	High-molecular-weight glutenin subunit	Glu-B1, Glu-B1-1, Glu-B1al, Glu-B1br, Glu-B1bs, HMW-GS	tr|A5HMG1|A5HMG1_WHEAT, tr|A9YSK5|A9YSK5_WHEAT, tr|B8ZX17|B8ZX17_WHEAT, tr|G4Y3Y0|G4Y3Y0_WHEAT, tr|G4Y3Y1|G4Y3Y1_WHEAT, tr|G4Y3Y2|G4Y3Y2_WHEAT, tr|H9B854|H9B854_WHEAT, tr|Q18MZ6|Q18MZ6_WHEAT, tr|Q1KL95|Q1KL95_WHEAT, tr|Q42451|Q42451_WHEAT, tr|Q45R38|Q45R38_WHEAT, tr|Q6Q7J1|Q6Q7J1_WHEAT
271	20220922_CRJL_M9H11_Gliadin_Neprosin_N3_150.15199.15199.2	QQQQLTQQQFPRPQQSP		FPQQQQFP.QQQQLTQQQFPRPQQSP.EQQQFPQQ	P	E	17	2	2673.58	2066.05	2066.03	1034.03	1034.02	2066.03	1034.02	0.0053	0.8854	0.741	0.0006543	20.237	0	0.9978	0	0	366	382	0			0	TRUE	tr|Q402I5|Q402I5_WHEAT	Q402I5	Q402I5_WHEAT		Omega-5 gliadin
272	20220922_CRJL_M9H11_Gliadin_Neprosin_N3_150.15230.15230.2	AIHSVVHSIVMQQEQQQGIQ	AIHSVVHSIVM[147]QQEQQQGIQ	IPRQIQCA.AIHSVVHSIVMQQEQQQGIQ.IIRPIFQI	A	I	20	2	2677.11	2275.15	2275.14	1138.58	1138.58	2275.14	1138.58	0.0068	0.6173	1.427	0.02889	12.657	0	0.9924	0	0	203	222	0	11M(15.9949)		0	FALSE	tr|R9XWA9|R9XWA9_WHEAT	R9XWA9	R9XWA9_WHEAT		Gamma-gliadin	TRITD_1Av1G002200, ll901, ll908, ll911, ll912, ll918, ll933, ll934, ll935, ll936, qp905, qp909, qp911, qp914	tr|A0A446IHJ1|A0A446IHJ1_TRITD, tr|A7XDG7|A7XDG7_WHEAT, tr|B6UKM4|B6UKM4_WHEAT, tr|B6UKM9|B6UKM9_WHEAT, tr|B6UKN1|B6UKN1_WHEAT, tr|B6UKN2|B6UKN2_WHEAT, tr|B6UKN6|B6UKN6_WHEAT, tr|B6UKP3|B6UKP3_WHEAT, tr|B6UKP4|B6UKP4_WHEAT, tr|B6UKP5|B6UKP5_WHEAT, tr|B6UKP6|B6UKP6_WHEAT, tr|B6UKQ1|B6UKQ1_WHEAT, tr|B6UKQ3|B6UKQ3_WHEAT, tr|B6UKQ6|B6UKQ6_WHEAT, tr|D0ES79|D0ES79_WHEAT, tr|K7WVC4|K7WVC4_WHEAT, tr|K7XE…
273	20220922_CRJL_M9H11_Gliadin_Neprosin_N3_150.15259.15259.2	RQYEQQVVVPP		PVGGGPVA.RQYEQQVVVPP.KGGSFYPG	A	K	11	2	2680.54	1341.71	1341.7	671.861	671.858	1341.7	671.859	-0.0024	0.7315	0.864	0.01021	16.464	0	0.9828	0	0	68	78	0			0	FALSE	tr|Q41553|Q41553_WHEAT	Q41553	Q41553_WHEAT	HMWG	HMW glutenin subunit Ax2	Glu-1AX1, Glu-1Ax, Glu-1Ax1.1, Glu-A1, GluA1	tr|A0MZ38|A0MZ38_WHEAT, tr|G3K725|G3K725_WHEAT, tr|Q03872|Q03872_WHEAT, tr|Q19AE4|Q19AE4_WHEAT, tr|T2HRF3|T2HRF3_WHEAT
274	20220922_CRJL_M9H11_Gliadin_Neprosin_N3_150.15269.15269.0	FRPQQPYPQSQPQYSQP		IPYPQPQP.FRPQQPYPQSQPQYSQP.QQPISQQQ	P	Q	17	2	2681.59	2075.01	2075	1038.51	1038.51	2074.99	1038.5	0.0124	0.8435	0.612	0.02951	14.62	8.677	0.9929	0	0	108	124	0			0	FALSE	tr|A5JSA6|A5JSA6_WHEAT	A5JSA6	A5JSA6_WHEAT	Gli-G3	Alpha-gliadin	Gli-SB-3, Gli-Z1, gli-2, gli-w24	sp|P18573|GDA9_WHEAT, tr|A7LHB3|A7LHB3_WHEAT, tr|J7HWD3|J7HWD3_WHEAT, tr|K7WV37|K7WV37_WHEAT, tr|K7WV47|K7WV47_WHEAT, tr|K7X0M3|K7X0M3_WHEAT, tr|K7X1I3|K7X1I3_WHEAT, tr|K7X1I9|K7X1I9_WHEAT, tr|K7XRC7|K7XRC7_WHEAT, tr|Q1WA39|Q1WA39_WHEAT, tr|Q9M4L6|Q9M4L6_WHEAT
275	20220922_CRJL_M9H11_Gliadin_Neprosin_N3_150.15290.15290.3	AIHSVAHSIIMQQEQQQGVP	AIHSVAHSIIM[147]QQEQQQGVP	IPQQIQCA.AIHSVAHSIIMQQEQQQGVP.IIRPIFQI	A	I	20	3	2684.14	2216.11	2216.1	739.71	739.707	2216.1	739.707	-0.0024	0.5954	0.3568	0.00036	20.275	0	0.999	0	0	220	239	0	11M(15.9949)		0	FALSE	tr|R9XUR8|R9XUR8_WHEAT	R9XUR8	R9XUR8_WHEAT		Gamma-gliadin	Gli-1, TRITD_1Bv1G001870, ll903, ll906, ll913, ll917, ll940, ll941	sp|P21292|GDBX_WHEAT, tr|A0A446JG61|A0A446JG61_TRITD, tr|B6UKM5|B6UKM5_WHEAT, tr|B6UKM7|B6UKM7_WHEAT, tr|B6UKN3|B6UKN3_WHEAT, tr|B6UKN5|B6UKN5_WHEAT, tr|B6UKP7|B6UKP7_WHEAT, tr|B6UKP8|B6UKP8_WHEAT, tr|D0EMA4|D0EMA4_WHEAT, tr|D0ES85|D0ES85_WHEAT, tr|K7X1Q2|K7X1Q2_WHEAT, tr|K7XEF1|K7XEF1_WHEAT, tr|M9TE79|M9TE79_WHEAT, tr|Q41602|Q41602_TRITD, tr|Q84M19|Q84M19_TRITD, tr|Q94G93|Q94G93_WHEAT, tr|R9XUA5…
276	20220922_CRJL_M9H11_Gliadin_Neprosin_N3_150.15302.15302.3	AIHSVVHSIVMQQEQQQGIQ	AIHSVVHSIVM[147]QQEQQQGIQ	IPRQIQCA.AIHSVVHSIVMQQEQQQGIQ.IIRPIFQI	A	I	20	3	2685.49	2276.15	2276.14	759.725	759.721	2275.14	759.386	1.0034	0.5102	1.2872	0.006324	15.296	0	0.9905	0	0	203	222	0	11M(15.9949)		0	FALSE	tr|R9XWA9|R9XWA9_WHEAT	R9XWA9	R9XWA9_WHEAT		Gamma-gliadin	TRITD_1Av1G002200, ll901, ll908, ll911, ll912, ll918, ll933, ll934, ll935, ll936, qp905, qp909, qp911, qp914	tr|A0A446IHJ1|A0A446IHJ1_TRITD, tr|A7XDG7|A7XDG7_WHEAT, tr|B6UKM4|B6UKM4_WHEAT, tr|B6UKM9|B6UKM9_WHEAT, tr|B6UKN1|B6UKN1_WHEAT, tr|B6UKN2|B6UKN2_WHEAT, tr|B6UKN6|B6UKN6_WHEAT, tr|B6UKP3|B6UKP3_WHEAT, tr|B6UKP4|B6UKP4_WHEAT, tr|B6UKP5|B6UKP5_WHEAT, tr|B6UKP6|B6UKP6_WHEAT, tr|B6UKQ1|B6UKQ1_WHEAT, tr|B6UKQ3|B6UKQ3_WHEAT, tr|B6UKQ6|B6UKQ6_WHEAT, tr|D0ES79|D0ES79_WHEAT, tr|K7WVC4|K7WVC4_WHEAT, tr|K7XE…
277	20220922_CRJL_M9H11_Gliadin_Neprosin_N3_150.15315.15315.0	FRPQQPYPQSQPQYSQP		IPYPQPQP.FRPQQPYPQSQPQYSQP.QQPISQQQ	P	Q	17	2	2686.87	2076.01	2076	1039.01	1039.01	2074.99	1038.5	1.0109	0.8329	0.7	0.03717	13.902	11.526	0.988	0	0	108	124	0			0	FALSE	tr|A5JSA6|A5JSA6_WHEAT	A5JSA6	A5JSA6_WHEAT	Gli-G3	Alpha-gliadin	Gli-SB-3, Gli-Z1, gli-2, gli-w24	sp|P18573|GDA9_WHEAT, tr|A7LHB3|A7LHB3_WHEAT, tr|J7HWD3|J7HWD3_WHEAT, tr|K7WV37|K7WV37_WHEAT, tr|K7WV47|K7WV47_WHEAT, tr|K7X0M3|K7X0M3_WHEAT, tr|K7X1I3|K7X1I3_WHEAT, tr|K7X1I9|K7X1I9_WHEAT, tr|K7XRC7|K7XRC7_WHEAT, tr|Q1WA39|Q1WA39_WHEAT, tr|Q9M4L6|Q9M4L6_WHEAT
278	20220922_CRJL_M9H11_Gliadin_Neprosin_N3_150.15367.15367.0	QQLGQGQPRYYPTSP		PGYYSTSP.QQLGQGQPRYYPTSP.QQPGQEQQ	P	Q	15	2	2693.01	1718.85	1718.84	860.43	860.426	1718.84	860.426	-0.0003	0.732	0.8112	0.01037	17.621	0	0.9888	0	0	381	395	0			0	FALSE	tr|Q41553|Q41553_WHEAT	Q41553	Q41553_WHEAT	HMWG	HMW glutenin subunit Ax2	Glu-1AX1, Glu-1Ax1.1, Glu-A1, GluA1	tr|G3K725|G3K725_WHEAT, tr|Q03872|Q03872_WHEAT, tr|Q19AE4|Q19AE4_WHEAT, tr|T2HRF3|T2HRF3_WHEAT
279	20220922_CRJL_M9H11_Gliadin_Neprosin_N3_150.15372.15372.2	QHQQLLQQQIP		QQPAFSQQ.QHQQLLQQQIP.IVHPSIIQ	Q	I	11	2	2693.71	1359.73	1359.72	680.873	680.87	1359.73	680.87	-0.0011	0.6379	0.5106	0.01461	15.841	0	0.9703	0	0	108	118	0			0	FALSE	tr|Q0PW10|Q0PW10_WHEAT	Q0PW10	Q0PW10_WHEAT		Low molecular weight glutenin subunit GF-2	Glu-D3, LMW-m1, lmw-gs	tr|A2IBK0|A2IBK0_9POAL, tr|B2BZC5|B2BZC5_WHEAT, tr|B2BZC7|B2BZC7_WHEAT, tr|D0EVP3|D0EVP3_WHEAT, tr|P93790|P93790_WHEAT, tr|Q5MFN8|Q5MFN8_WHEAT, tr|Q670Q4|Q670Q4_WHEAT, tr|Q8W3V3|Q8W3V3_WHEAT, tr|Q8W3V4|Q8W3V4_WHEAT
280	20220922_CRJL_M9H11_Gliadin_Neprosin_N3_150.15407.15407.3	AIHSVVHSIIMQQQQQQQQQQGM	AIHSVVHSIIM[147]QQQQQQQQQQGM	IPQQIQCA.AIHSVVHSIIMQQQQQQQQQQGM.HIFIPISQ	A	H	23	3	2698.12	2690.32	2690.3	897.781	897.775	2690.3	897.774	0.0026	0.5085	2.1901	0.03388	13.38	9.073	0.9836	0	0	233	255	0	11M(15.9949)		0	FALSE	tr|Q94G91|Q94G91_WHEAT	Q94G91	Q94G91_WHEAT	Gli-Yn1	Gamma-gliadin	Gli-1, Gli-Rz1, gli, ll910, ll921, ll923	tr|B6DQB6|B6DQB6_WHEAT, tr|B6DQB8|B6DQB8_WHEAT, tr|B6DQB9|B6DQB9_WHEAT, tr|B6UKN0|B6UKN0_WHEAT, tr|B6UKN7|B6UKN7_WHEAT, tr|B6UKN8|B6UKN8_WHEAT, tr|D0ES83|D0ES83_WHEAT, tr|F2X323|F2X323_WHEAT, tr|F2XAR4|F2XAR4_WHEAT, tr|F2XAR5|F2XAR5_WHEAT, tr|F4YT72|F4YT72_WHEAT, tr|K7X1S8|K7X1S8_WHEAT, tr|M9TGF7|M9TGF7_WHEAT, tr|Q6EEW9|Q6EEW9_WHEAT, tr|R9XSY7|R9XSY7_WHEAT, tr|R9XT02|R9XT02_WHEAT, tr|R9XU95|R9XU9…
281	20220922_CRJL_M9H11_Gliadin_Neprosin_N3_150.15435.15435.2	YYPTSLRQP		QSGQGQPG.YYPTSLRQP.GQWQQPGQ	G	G	9	2	2701.25	1123.57	1123.56	562.792	562.789	1123.57	562.79	-0.003	0.6949	0.6866	0.1237	9.13	0	0.9848	0	0	291	299	0			0	FALSE	tr|G3FLC5|G3FLC5_WHEAT	G3FLC5	G3FLC5_WHEAT	Glu	High-molecular-weight glutenin subunit	Glu-B1, Glu-B1-1, Glu-B1al, Glu-B1br, Glu-B1bs, HMW-GS	tr|A5HMG1|A5HMG1_WHEAT, tr|A9YSK5|A9YSK5_WHEAT, tr|B8ZX17|B8ZX17_WHEAT, tr|G4Y3Y0|G4Y3Y0_WHEAT, tr|G4Y3Y1|G4Y3Y1_WHEAT, tr|G4Y3Y2|G4Y3Y2_WHEAT, tr|H9B854|H9B854_WHEAT, tr|Q18MZ6|Q18MZ6_WHEAT, tr|Q1KL95|Q1KL95_WHEAT, tr|Q42451|Q42451_WHEAT, tr|Q45R38|Q45R38_WHEAT, tr|Q6Q7J1|Q6Q7J1_WHEAT
282	20220922_CRJL_M9H11_Gliadin_Neprosin_N3_150.15453.15453.2	QQQQLTQQQFPRP		FPQQQQFP.QQQQLTQQQFPRP.QQSPEQQQ	P	Q	13	2	2703.17	1625.85	1625.83	813.931	813.921	1625.83	813.921	0.0006	0.8665	0.7512	0.002422	17.963	12.051	0.9948	0	0	366	378	0			0	TRUE	tr|Q402I5|Q402I5_WHEAT	Q402I5	Q402I5_WHEAT		Omega-5 gliadin
283	20220922_CRJL_M9H11_Gliadin_Neprosin_N3_150.15466.15466.3	FRPQQSYPQPQPQYSQP		IPYPRPQP.FRPQQSYPQPQPQYSQP.QQPISQQQ	P	Q	17	3	2704.8	2075	2074.99	692.673	692.67	2074.99	692.669	0.0012	0.7291	0.8318	0.148	10.819	0	0.9829	0	0	101	117	0			0	FALSE	tr|K7X1H8|K7X1H8_WHEAT	K7X1H8	K7X1H8_WHEAT	gli-2	Alpha-gliadin	Gli-2, Gli-5, Gli-8, Gli-SB-4, Gli-Z7, Glia, gli-w7-75, gli-wF08	sp|P04724|GDA4_WHEAT, tr|A0A023WGG0|A0A023WGG0_WHEAT, tr|A5JSB7|A5JSB7_WHEAT, tr|A7LHB0|A7LHB0_WHEAT, tr|A7LHB7|A7LHB7_WHEAT, tr|D0UTY2|D0UTY2_WHEAT, tr|D0UTY3|D0UTY3_WHEAT, tr|H6VLP5|H6VLP5_WHEAT, tr|J7HSR9|J7HSR9_WHEAT, tr|J7HT14|J7HT14_WHEAT, tr|J7HT18|J7HT18_WHEAT, tr|J7HZW3|J7HZW3_WHEAT, tr|K7WUY9|K7WUY9_WHEAT, tr|K7WV53|K7WV53_WHEAT, tr|K7X1K5|K7X1K5_WHEAT, tr|K7XE90|K7XE90_WHEAT, tr|K7XEA2…
284	20220922_CRJL_M9H11_Gliadin_Neprosin_N3_150.15468.15468.2	KGGSFYPGETTPP		EQQIVVPP.KGGSFYPGETTPP.QQIQQRIF	P	Q	13	2	2704.95	1336.63	1336.63	669.324	669.321	1336.63	669.322	-0.0022	0.8363	1.375	0.2999	9.666	0	0.9628	0	0	82	94	0			0	FALSE	tr|A9YSK4|A9YSK4_WHEAT	A9YSK4	A9YSK4_WHEAT	Glu-D1-1	High molecular weight glutenin subunit	1Dx1.5*, 1Dx2.2, GLU-1D-1D, Glu, Glu-1AX1, Glu-1Ax, Glu-1Ax1.1, Glu-A1, Glu-D1, Glu1Dx5, GluA1, HMWG, glu-D1x	sp|P08489|GLT4_WHEAT, sp|P10388|GLT5_WHEAT, tr|A0MZ38|A0MZ38_WHEAT, tr|B1B520|B1B520_WHEAT, tr|C0SUC3|C0SUC3_WHEAT, tr|C6L669|C6L669_WHEAT, tr|D0IQ07|D0IQ07_WHEAT, tr|D7REK2|D7REK2_WHEAT, tr|E2CT66|E2CT66_WHEAT, tr|G3FLC7|G3FLC7_WHEAT, tr|G3K725|G3K725_WHEAT, tr|J7G6L4|J7G6L4_WHEAT, tr|Q03872|Q03872_WHEAT, tr|Q19AE4|Q19AE4_WHEAT, tr|Q41553|Q41553_WHEAT, tr|Q599I0|Q599I0_WHEAT, tr|Q6R2V1|Q6R2V1_WH…
285	20220922_CRJL_M9H11_Gliadin_Neprosin_N3_150.15516.15516.3	VRVPVPQLQPQHPSQQQP		VATTATTA.VRVPVPQLQPQHPSQQQP.QEQVPIVQ	A	Q	18	3	2710.42	2062.12	2062.11	688.38	688.376	2062.11	688.376	-0.0017	0.6457	0.7835	0.007529	13.993	0	0.9884	0	0	21	38	0			0	FALSE	tr|R4VEK6|R4VEK6_WHEAT	R4VEK6	R4VEK6_WHEAT	gli	Gliadin	Gli-6, gli-2	tr|J7I030|J7I030_WHEAT, tr|K7X0R1|K7X0R1_WHEAT
286	20220922_CRJL_M9H11_Gliadin_Neprosin_N3_150.15534.15534.2	RQYEQQVVVPP		PVGGGPVA.RQYEQQVVVPP.KGGSFYPG	A	K	11	2	2712.31	1341.71	1341.7	671.862	671.858	1341.7	671.859	-0.0024	0.7812	1.3935	0.08171	12.851	0	0.9739	0	0	68	78	0			0	FALSE	tr|Q41553|Q41553_WHEAT	Q41553	Q41553_WHEAT	HMWG	HMW glutenin subunit Ax2	Glu-1AX1, Glu-1Ax, Glu-1Ax1.1, Glu-A1, GluA1	tr|A0MZ38|A0MZ38_WHEAT, tr|G3K725|G3K725_WHEAT, tr|Q03872|Q03872_WHEAT, tr|Q19AE4|Q19AE4_WHEAT, tr|T2HRF3|T2HRF3_WHEAT
287	20220922_CRJL_M9H11_Gliadin_Neprosin_N3_150.15535.15535.2	FRPQQSYPQPQPQYSQP		IPYPRPQP.FRPQQSYPQPQPQYSQP.QQPISQQQ	P	Q	17	2	2712.45	2075.01	2074.99	1038.51	1038.5	2074.99	1038.5	0.0085	0.8414	0.9592	0.109	13.35	8.21	0.9933	0	0	101	117	0			0	FALSE	tr|K7X1H8|K7X1H8_WHEAT	K7X1H8	K7X1H8_WHEAT	gli-2	Alpha-gliadin	Gli-2, Gli-5, Gli-8, Gli-SB-4, Gli-Z7, Glia, gli-w7-75, gli-wF08	sp|P04724|GDA4_WHEAT, tr|A0A023WGG0|A0A023WGG0_WHEAT, tr|A5JSB7|A5JSB7_WHEAT, tr|A7LHB0|A7LHB0_WHEAT, tr|A7LHB7|A7LHB7_WHEAT, tr|D0UTY2|D0UTY2_WHEAT, tr|D0UTY3|D0UTY3_WHEAT, tr|H6VLP5|H6VLP5_WHEAT, tr|J7HSR9|J7HSR9_WHEAT, tr|J7HT14|J7HT14_WHEAT, tr|J7HT18|J7HT18_WHEAT, tr|J7HZW3|J7HZW3_WHEAT, tr|K7WUY9|K7WUY9_WHEAT, tr|K7WV53|K7WV53_WHEAT, tr|K7X1K5|K7X1K5_WHEAT, tr|K7XE90|K7XE90_WHEAT, tr|K7XEA2…
288	20220922_CRJL_M9H11_Gliadin_Neprosin_N3_150.15549.15549.2	QQSGQGQQSGQGQQGYYPTSP		PGYYPTSP.QQSGQGQQSGQGQQGYYPTSP.QQSGQGQQ	P	Q	21	2	2714.01	2209.98	2209.97	1106	1105.99	2209.96	1105.99	0.007	0.7973	3.4252	0.1306	17.638	13.099	0.9871	0	0	407	427	0			0	FALSE	tr|G3FLC5|G3FLC5_WHEAT	G3FLC5	G3FLC5_WHEAT	Glu	High-molecular-weight glutenin subunit	Glu-B1, Glu-B1-1, Glu-B1al, Glu-B1br, Glu-B1bs, HMW-GS, HMWBx17	tr_Q6UJY5_Q6UJY5_TRITU_1-824_1-824/1-824, tr|A5HMG1|A5HMG1_WHEAT, tr|A9YSK5|A9YSK5_WHEAT, tr|B8ZX17|B8ZX17_WHEAT, tr|G4Y3Y0|G4Y3Y0_WHEAT, tr|G4Y3Y1|G4Y3Y1_WHEAT, tr|G4Y3Y2|G4Y3Y2_WHEAT, tr|H9B854|H9B854_WHEAT, tr|M4M8L5|M4M8L5_WHEAT, tr|Q18MZ6|Q18MZ6_WHEAT, tr|Q1KL95|Q1KL95_WHEAT, tr|Q42451|Q42451_WHEAT, tr|Q45R38|Q45R38_WHEAT
289	20220922_CRJL_M9H11_Gliadin_Neprosin_N3_150.15554.15554.2	AIHGVVHSIIMQQEQQQQQG		IPQQIQCA.AIHGVVHSIIMQQEQQQQQG.IQIMRPIF	A	I	20	2	2714.68	2258.15	2258.13	1130.08	1130.07	2258.12	1130.07	0.008	0.7639	0.2926	0.001161	18.24	0	0.9763	0	0	199	218	0			0	FALSE	tr|A0A446IHC0|A0A446IHC0_TRITD	A0A446IHC0	A0A446IHC0_TRITD	TRITD_1Av1G002120	Uncharacterized protein		tr|A0A446IHB5|A0A446IHB5_TRITD, tr|A0A446IHC7|A0A446IHC7_TRITD, tr|A0A446IHD6|A0A446IHD6_TRITD
290	20220922_CRJL_M9H11_Gliadin_Neprosin_N3_150.15566.15566.2	QQIGQGQQPGQLQQP		PGYYPTSP.QQIGQGQQPGQLQQP.TQGQQGQQ	P	T	15	2	2716.07	1633.83	1633.82	817.92	817.917	1633.82	817.916	0.002	0.6544	2.9806	0.02709	16.769	0	0.969	0	0	558	572	0			0	FALSE	tr|Q41553|Q41553_WHEAT	Q41553	Q41553_WHEAT	HMWG	HMW glutenin subunit Ax2	Glu-1AX1, Glu-1Ax, Glu-1Ax1.1, Glu-A1, GluA1	tr|A0MZ38|A0MZ38_WHEAT, tr|G3K725|G3K725_WHEAT, tr|Q03872|Q03872_WHEAT, tr|Q19AE4|Q19AE4_WHEAT, tr|T2HRF3|T2HRF3_WHEAT
291	20220922_CRJL_M9H11_Gliadin_Neprosin_N3_150.15590.15590.0	QIIMRQQQGQSFGQP		CQAVCSVA.QIIMRQQQGQSFGQP.QQQVPVEI	A	Q	15	2	2718.68	1745.88	1745.87	873.947	873.943	1744.87	873.441	1.0043	0.7347	0.9469	0.003054	12.83	7.685	0.9912	0	0	100	114	0			0	TRUE	sp|Q2A784|AVLA1_WHEAT	Q2A784	AVLA1_WHEAT	AVNLA	Avenin-like a1
292	20220922_CRJL_M9H11_Gliadin_Neprosin_N3_150.15591.15591.0	AIHGVVHSIIMQQEQQQQQGIQ	AIHGVVHSIIM[147]QQEQQQQQGIQ	IPQQIQCA.AIHGVVHSIIMQQEQQQQQGIQ.IMRPIFQI	A	I	22	3	2718.81	2516.28	2516.27	839.767	839.763	2515.26	839.427	1.008	0.6306	1.5519	0.0001482	23.817	0	0.9954	0	0	199	220	0	11M(15.9949)		0	FALSE	tr|A0A446IHC0|A0A446IHC0_TRITD	A0A446IHC0	A0A446IHC0_TRITD	TRITD_1Av1G002120	Uncharacterized protein		tr|A0A446IHB5|A0A446IHB5_TRITD, tr|A0A446IHC7|A0A446IHC7_TRITD, tr|A0A446IHD6|A0A446IHD6_TRITD
293	20220922_CRJL_M9H11_Gliadin_Neprosin_N3_150.15628.15628.3	LRRYYPSVTSSQQGSYYP		IFWGIPAL.LRRYYPSVTSSQQGSYYP.GQASPQQS	L	G	18	3	2723.34	2151.05	2151.04	718.025	718.019	2151.04	718.02	-0.0017	0.645	1.0103	0.001242	20.123	0	0.9865	0	0	101	118	0			0	FALSE	tr|G3FLC5|G3FLC5_WHEAT	G3FLC5	G3FLC5_WHEAT	Glu	High-molecular-weight glutenin subunit	1Bx14, Glu-1B, Glu-B1, Glu-B1-1, Glu-B1al, Glu-B1br, Glu-B1bs, HMW-GS, HMWBx17, glu-B1x	tr_Q6UJY5_Q6UJY5_TRITU_1-824_1-824/1-824, tr|A5HMG1|A5HMG1_WHEAT, tr|A9YSK5|A9YSK5_WHEAT, tr|B8ZX17|B8ZX17_WHEAT, tr|G4Y3Y0|G4Y3Y0_WHEAT, tr|G4Y3Y1|G4Y3Y1_WHEAT, tr|G4Y3Y2|G4Y3Y2_WHEAT, tr|H9B854|H9B854_WHEAT, tr|K4N1X7|K4N1X7_TRITD, tr|M4M8L5|M4M8L5_WHEAT, tr|Q18MZ6|Q18MZ6_WHEAT, tr|Q1KL95|Q1KL95_WHEAT, tr|Q42451|Q42451_WHEAT, tr|Q45R38|Q45R38_WHEAT, tr|Q6Q7J1|Q6Q7J1_WHEAT, tr|Q6UKZ5|Q6UKZ5_WHEA…
294	20220922_CRJL_M9H11_Gliadin_Neprosin_N3_150.15632.15632.3	IILHQQQKQQQQLSSQVSFQQP		AIHNVVHA.IILHQQQKQQQQLSSQVSFQQP.QQQYPIGQ	A	Q	22	3	2723.72	2621.39	2621.38	874.804	874.8	2620.37	874.465	1.0058	0.6542	0.7724	3.073e-05	25.55	17.704	0.9914	0	0	200	221	0			0	FALSE	tr|A0A446V2L8|A0A446V2L8_TRITD	A0A446V2L8	A0A446V2L8_TRITD	TRITD_6Av1G009660	Uncharacterized protein	Gli-Z3	tr|A0A446V2I3|A0A446V2I3_TRITD, tr|A0A446V2I9|A0A446V2I9_TRITD, tr|A0A446V2K5|A0A446V2K5_TRITD, tr|A0A446V2M4|A0A446V2M4_TRITD, tr|A5JSB3|A5JSB3_WHEAT, tr|Q9M4L9|Q9M4L9_WHEAT
295	20220922_CRJL_M9H11_Gliadin_Neprosin_N3_150.15647.15647.2	ALLKRYYPSVTSP		QRIFWGIP.ALLKRYYPSVTSP.QQVSYYPG	P	Q	13	2	2725.33	1493.83	1493.82	747.922	747.919	1493.82	747.919	-0.0009	0.6355	1.4274	0.1081	12.364	0	0.9655	0	0	107	119	0			0	FALSE	tr|A9YSK4|A9YSK4_WHEAT	A9YSK4	A9YSK4_WHEAT	Glu-D1-1	High molecular weight glutenin subunit	1Dx1.5*, 1Dx2.2, Glu, Glu-D1, glu-D1x	sp|P08489|GLT4_WHEAT, tr|B1B520|B1B520_WHEAT, tr|C6L669|C6L669_WHEAT, tr|D0IQ07|D0IQ07_WHEAT, tr|D7REK2|D7REK2_WHEAT, tr|E2CT66|E2CT66_WHEAT, tr|G3FLC7|G3FLC7_WHEAT, tr|J7G6L4|J7G6L4_WHEAT, tr|Q599I0|Q599I0_WHEAT, tr|Q6R2V1|Q6R2V1_WHEAT, tr|Q8GV12|Q8GV12_WHEAT
296	20220922_CRJL_M9H11_Gliadin_Neprosin_N3_150.15648.15648.2	AIHGVVHSIIMQQEQQQQQGIQ	AIHGVVHSIIM[147]QQEQQQQQGIQ	IPQQIQCA.AIHGVVHSIIMQQEQQQQQGIQ.IMRPIFQI	A	I	22	2	2725.46	2515.27	2515.26	1258.64	1258.64	2515.26	1258.64	-0.0034	0.6699	1.441	0.001632	18.649	0	0.9955	0	0	199	220	0	11M(15.9949)		0	FALSE	tr|A0A446IHC0|A0A446IHC0_TRITD	A0A446IHC0	A0A446IHC0_TRITD	TRITD_1Av1G002120	Uncharacterized protein		tr|A0A446IHB5|A0A446IHB5_TRITD, tr|A0A446IHC7|A0A446IHC7_TRITD, tr|A0A446IHD6|A0A446IHD6_TRITD
297	20220922_CRJL_M9H11_Gliadin_Neprosin_N3_150.15693.15693.3	LRRYYPSVTSSQQGSYYPGQASP		IFWGIPAL.LRRYYPSVTSSQQGSYYPGQASP.QQSGQEQQ	L	Q	23	3	2730.74	2591.26	2591.24	864.76	864.755	2591.24	864.754	0.0026	0.7433	1.1335	0.0005239	21.623	0	0.9965	0	0	101	123	0			0	FALSE	tr|G3FLC5|G3FLC5_WHEAT	G3FLC5	G3FLC5_WHEAT	Glu	High-molecular-weight glutenin subunit	Glu-B1, Glu-B1-1, Glu-B1al, Glu-B1br, Glu-B1bs, HMW-GS, HMWBx17	tr|A5HMG1|A5HMG1_WHEAT, tr|A9YSK5|A9YSK5_WHEAT, tr|B8ZX17|B8ZX17_WHEAT, tr|G4Y3Y0|G4Y3Y0_WHEAT, tr|G4Y3Y1|G4Y3Y1_WHEAT, tr|G4Y3Y2|G4Y3Y2_WHEAT, tr|H9B854|H9B854_WHEAT, tr|M4M8L5|M4M8L5_WHEAT, tr|Q18MZ6|Q18MZ6_WHEAT, tr|Q1KL95|Q1KL95_WHEAT, tr|Q42451|Q42451_WHEAT, tr|Q45R38|Q45R38_WHEAT, tr|Q6Q7J1|Q6Q7J1_WHEAT
298	20220922_CRJL_M9H11_Gliadin_Neprosin_N3_150.15706.15706.2	YYPTSLRQP		QSGQGQPG.YYPTSLRQP.GQWQQPGQ	G	G	9	2	2732.11	1123.57	1123.56	562.793	562.789	1123.57	562.79	-0.0031	0.7021	1.201	0.2418	8.966	0	0.9701	0	0	291	299	0			0	FALSE	tr|G3FLC5|G3FLC5_WHEAT	G3FLC5	G3FLC5_WHEAT	Glu	High-molecular-weight glutenin subunit	Glu-B1, Glu-B1-1, Glu-B1al, Glu-B1br, Glu-B1bs, HMW-GS	tr|A5HMG1|A5HMG1_WHEAT, tr|A9YSK5|A9YSK5_WHEAT, tr|B8ZX17|B8ZX17_WHEAT, tr|G4Y3Y0|G4Y3Y0_WHEAT, tr|G4Y3Y1|G4Y3Y1_WHEAT, tr|G4Y3Y2|G4Y3Y2_WHEAT, tr|H9B854|H9B854_WHEAT, tr|Q18MZ6|Q18MZ6_WHEAT, tr|Q1KL95|Q1KL95_WHEAT, tr|Q42451|Q42451_WHEAT, tr|Q45R38|Q45R38_WHEAT, tr|Q6Q7J1|Q6Q7J1_WHEAT
299	20220922_CRJL_M9H11_Gliadin_Neprosin_N3_150.15710.15710.3	AIHSVVHSIIMQQQQQQQQQQGM	AIHSVVHSIIM[147]QQQQQQQQQQGM	IPQQIQCA.AIHSVVHSIIMQQQQQQQQQQGM.HIFIPISQ	A	H	23	3	2732.58	2690.32	2690.3	897.78	897.775	2690.3	897.774	0.0026	0.5513	1.6158	0.111	11.318	11.318	0.9811	0	0	233	255	0	11M(15.9949)		0	FALSE	tr|Q94G91|Q94G91_WHEAT	Q94G91	Q94G91_WHEAT	Gli-Yn1	Gamma-gliadin	Gli-1, Gli-Rz1, gli, ll910, ll921, ll923	tr|B6DQB6|B6DQB6_WHEAT, tr|B6DQB8|B6DQB8_WHEAT, tr|B6DQB9|B6DQB9_WHEAT, tr|B6UKN0|B6UKN0_WHEAT, tr|B6UKN7|B6UKN7_WHEAT, tr|B6UKN8|B6UKN8_WHEAT, tr|D0ES83|D0ES83_WHEAT, tr|F2X323|F2X323_WHEAT, tr|F2XAR4|F2XAR4_WHEAT, tr|F2XAR5|F2XAR5_WHEAT, tr|F4YT72|F4YT72_WHEAT, tr|K7X1S8|K7X1S8_WHEAT, tr|M9TGF7|M9TGF7_WHEAT, tr|Q6EEW9|Q6EEW9_WHEAT, tr|R9XSY7|R9XSY7_WHEAT, tr|R9XT02|R9XT02_WHEAT, tr|R9XU95|R9XU9…
300	20220922_CRJL_M9H11_Gliadin_Neprosin_N3_150.15721.15721.2	QQQQLTQQQFPRP		FPQQQQFP.QQQQLTQQQFPRP.QQSPEQQQ	P	Q	13	2	2733.8	1625.84	1625.83	813.925	813.921	1625.83	813.921	0.0004	0.8625	1.2617	0.005272	18.612	11.601	0.9929	0	0	366	378	0			0	TRUE	tr|Q402I5|Q402I5_WHEAT	Q402I5	Q402I5_WHEAT		Omega-5 gliadin
301	20220922_CRJL_M9H11_Gliadin_Neprosin_N3_150.15728.15728.2	IILHQQQKQQQQLSSQVSFQQP		AIHNVVHA.IILHQQQKQQQQLSSQVSFQQP.QQQYPIGQ	A	Q	22	2	2734.62	2620.38	2620.37	1311.2	1311.19	2620.37	1311.19	-0.0053	0.6453	0.9541	0.005834	18.436	0	0.9747	0	0	200	221	0			0	FALSE	tr|A0A446V2L8|A0A446V2L8_TRITD	A0A446V2L8	A0A446V2L8_TRITD	TRITD_6Av1G009660	Uncharacterized protein	Gli-Z3	tr|A0A446V2I3|A0A446V2I3_TRITD, tr|A0A446V2I9|A0A446V2I9_TRITD, tr|A0A446V2K5|A0A446V2K5_TRITD, tr|A0A446V2M4|A0A446V2M4_TRITD, tr|A5JSB3|A5JSB3_WHEAT, tr|Q9M4L9|Q9M4L9_WHEAT
302	20220922_CRJL_M9H11_Gliadin_Neprosin_N3_150.15798.15798.2	GQWQQSGQGQQGHYPTSLQQP		QIGQGQQP.GQWQQSGQGQQGHYPTSLQQP.GQGQQGHY	P	G	21	2	2742.52	2339.09	2339.08	1170.55	1170.55	2339.07	1170.54	0.0075	0.6289	1.3359	0.1408	13.535	10.749	0.9652	0	0	264	284	0			0	FALSE	tr|Q52JL3|Q52JL3_WHEAT	Q52JL3	Q52JL3_WHEAT		HMW glutenin subunit	1Dy11, 1Dy12*, 1Dy12.2*, 1Dy12.3, Glu	sp|P08488|GLT3_WHEAT, tr|A4URY8|A4URY8_WHEAT, tr|A9QUS3|A9QUS3_WHEAT, tr|D2CPI7|D2CPI7_WHEAT, tr|E0W6G5|E0W6G5_WHEAT, tr|E4W506|E4W506_WHEAT, tr|Q670Q5|Q670Q5_WHEAT, tr|Q6RX92|Q6RX92_WHEAT
303	20220922_CRJL_M9H11_Gliadin_Neprosin_N3_150.15801.15801.2	RQYEQQVVVPP		PVGGGPVA.RQYEQQVVVPP.KGGSFYPG	A	K	11	2	2743.02	1341.71	1341.7	671.861	671.858	1341.7	671.859	-0.0024	0.7567	1.9054	0.003591	19.279	0	0.9887	0	0	68	78	0			0	FALSE	tr|Q41553|Q41553_WHEAT	Q41553	Q41553_WHEAT	HMWG	HMW glutenin subunit Ax2	Glu-1AX1, Glu-1Ax, Glu-1Ax1.1, Glu-A1, GluA1	tr|A0MZ38|A0MZ38_WHEAT, tr|G3K725|G3K725_WHEAT, tr|Q03872|Q03872_WHEAT, tr|Q19AE4|Q19AE4_WHEAT, tr|T2HRF3|T2HRF3_WHEAT
304	20220922_CRJL_M9H11_Gliadin_Neprosin_N3_150.15841.15841.2	QRQPGYYSTSP	Q[111]RQPGYYSTSP	SGQGQQPG.QRQPGYYSTSP.QQIGQGQP	G	Q	11	2	2747.67	1265.57	1265.57	633.793	633.792	1265.57	633.791	0.0012	0.5538	6.3749	0.409	11.053	0	0.9641	0	0	370	380	0	1Q(-17.0265)		0	FALSE	tr|Q41553|Q41553_WHEAT	Q41553	Q41553_WHEAT	HMWG	HMW glutenin subunit Ax2	Glu-1AX1, Glu-1Ax, Glu-1Ax1.1, Glu-A1, GluA1	tr|A0MZ38|A0MZ38_WHEAT, tr|G3K725|G3K725_WHEAT, tr|Q03872|Q03872_WHEAT, tr|Q19AE4|Q19AE4_WHEAT, tr|T2HRF3|T2HRF3_WHEAT
305	20220922_CRJL_M9H11_Gliadin_Neprosin_N3_150.15866.15866.3	AIHGVVHSIIMQQEQQQQQGIQ	AIHGVVHSIIM[147]QQEQQQQQGIQ	IPQQIQCA.AIHGVVHSIIMQQEQQQQQGIQ.IMRPIFQI	A	I	22	3	2750.67	2515.28	2515.26	839.432	839.428	2515.26	839.427	0.0022	0.5988	1.0209	0.003451	18.348	0	0.9871	0	0	199	220	0	11M(15.9949)		0	FALSE	tr|A0A446IHC0|A0A446IHC0_TRITD	A0A446IHC0	A0A446IHC0_TRITD	TRITD_1Av1G002120	Uncharacterized protein		tr|A0A446IHB5|A0A446IHB5_TRITD, tr|A0A446IHC7|A0A446IHC7_TRITD, tr|A0A446IHD6|A0A446IHD6_TRITD
306	20220922_CRJL_M9H11_Gliadin_Neprosin_N3_150.15888.15888.2	QRPGQGQQEYYLTSP		YYPGQASS.QRPGQGQQEYYLTSP.QQSGQWQQ	S	Q	15	2	2753.38	1750.84	1750.83	876.429	876.423	1750.83	876.421	0.0047	0.8375	1.5591	0.003482	18.68	10.227	0.9868	0	0	129	143	0			0	TRUE	tr|Q41553|Q41553_WHEAT	Q41553	Q41553_WHEAT	HMWG	HMW glutenin subunit Ax2
307	20220922_CRJL_M9H11_Gliadin_Neprosin_N3_150.15895.15895.0	GYYPTSLRQP		QQSGQGQP.GYYPTSLRQP.GQWQQPGQ	P	G	10	2	2754.19	1180.59	1180.58	591.302	591.299	1180.59	591.301	-0.0033	0.719	1.5193	0.07722	10.949	0	0.9862	0	0	290	299	0			0	FALSE	tr|G3FLC5|G3FLC5_WHEAT	G3FLC5	G3FLC5_WHEAT	Glu	High-molecular-weight glutenin subunit	Glu-B1, Glu-B1-1, Glu-B1al, Glu-B1br, Glu-B1bs, HMW-GS	tr|A5HMG1|A5HMG1_WHEAT, tr|A9YSK5|A9YSK5_WHEAT, tr|B8ZX17|B8ZX17_WHEAT, tr|G4Y3Y0|G4Y3Y0_WHEAT, tr|G4Y3Y1|G4Y3Y1_WHEAT, tr|G4Y3Y2|G4Y3Y2_WHEAT, tr|H9B854|H9B854_WHEAT, tr|Q18MZ6|Q18MZ6_WHEAT, tr|Q1KL95|Q1KL95_WHEAT, tr|Q42451|Q42451_WHEAT, tr|Q45R38|Q45R38_WHEAT, tr|Q6Q7J1|Q6Q7J1_WHEAT
308	20220922_CRJL_M9H11_Gliadin_Neprosin_N3_150.15899.15899.3	LRRYYPSVTSSQQGSYYP		IFWGIPAL.LRRYYPSVTSSQQGSYYP.GQASPQQS	L	G	18	3	2754.7	2151.05	2151.04	718.023	718.019	2151.04	718.02	-0.0017	0.7074	1.5331	0.1776	11.502	0	0.9722	0	0	101	118	0			0	FALSE	tr|G3FLC5|G3FLC5_WHEAT	G3FLC5	G3FLC5_WHEAT	Glu	High-molecular-weight glutenin subunit	1Bx14, Glu-1B, Glu-B1, Glu-B1-1, Glu-B1al, Glu-B1br, Glu-B1bs, HMW-GS, HMWBx17, glu-B1x	tr_Q6UJY5_Q6UJY5_TRITU_1-824_1-824/1-824, tr|A5HMG1|A5HMG1_WHEAT, tr|A9YSK5|A9YSK5_WHEAT, tr|B8ZX17|B8ZX17_WHEAT, tr|G4Y3Y0|G4Y3Y0_WHEAT, tr|G4Y3Y1|G4Y3Y1_WHEAT, tr|G4Y3Y2|G4Y3Y2_WHEAT, tr|H9B854|H9B854_WHEAT, tr|K4N1X7|K4N1X7_TRITD, tr|M4M8L5|M4M8L5_WHEAT, tr|Q18MZ6|Q18MZ6_WHEAT, tr|Q1KL95|Q1KL95_WHEAT, tr|Q42451|Q42451_WHEAT, tr|Q45R38|Q45R38_WHEAT, tr|Q6Q7J1|Q6Q7J1_WHEAT, tr|Q6UKZ5|Q6UKZ5_WHEA…
309	20220922_CRJL_M9H11_Gliadin_Neprosin_N3_150.15901.15901.3	IILHQQQKQQQQLSSQVSFQQP		AIHNVVHA.IILHQQQKQQQQLSSQVSFQQP.QQQYPIGQ	A	Q	22	3	2754.91	2620.39	2620.38	874.47	874.466	2620.37	874.465	0.0039	0.5582	1.2923	0.004814	15.77	0	0.9742	0	0	200	221	0			0	FALSE	tr|A0A446V2L8|A0A446V2L8_TRITD	A0A446V2L8	A0A446V2L8_TRITD	TRITD_6Av1G009660	Uncharacterized protein	Gli-Z3	tr|A0A446V2I3|A0A446V2I3_TRITD, tr|A0A446V2I9|A0A446V2I9_TRITD, tr|A0A446V2K5|A0A446V2K5_TRITD, tr|A0A446V2M4|A0A446V2M4_TRITD, tr|A5JSB3|A5JSB3_WHEAT, tr|Q9M4L9|Q9M4L9_WHEAT
310	20220922_CRJL_M9H11_Gliadin_Neprosin_N3_150.15905.15905.0	GYYPTSLRQP		QQSGQGQP.GYYPTSLRQP.GQWQQPGQ	P	G	10	2	2755.39	1181.59	1181.59	591.804	591.802	1180.59	591.301	1.0008	0.7256	1.5393	0.3085	9.543	0	0.9644	0	0	290	299	0			0	FALSE	tr|G3FLC5|G3FLC5_WHEAT	G3FLC5	G3FLC5_WHEAT	Glu	High-molecular-weight glutenin subunit	Glu-B1, Glu-B1-1, Glu-B1al, Glu-B1br, Glu-B1bs, HMW-GS	tr|A5HMG1|A5HMG1_WHEAT, tr|A9YSK5|A9YSK5_WHEAT, tr|B8ZX17|B8ZX17_WHEAT, tr|G4Y3Y0|G4Y3Y0_WHEAT, tr|G4Y3Y1|G4Y3Y1_WHEAT, tr|G4Y3Y2|G4Y3Y2_WHEAT, tr|H9B854|H9B854_WHEAT, tr|Q18MZ6|Q18MZ6_WHEAT, tr|Q1KL95|Q1KL95_WHEAT, tr|Q42451|Q42451_WHEAT, tr|Q45R38|Q45R38_WHEAT, tr|Q6Q7J1|Q6Q7J1_WHEAT
311	20220922_CRJL_M9H11_Gliadin_Neprosin_N3_150.15953.15953.2	AIHGVVHSIIMQQEQQQQQGIQ	AIHGVVHSIIM[147]QQEQQQQQGIQ	IPQQIQCA.AIHGVVHSIIMQQEQQQQQGIQ.IMRPIFQI	A	I	22	2	2761.05	2515.27	2515.26	1258.64	1258.63	2515.26	1258.64	-0.0051	0.6731	0.8479	0.002909	18.645	0	0.9928	0	0	199	220	0	11M(15.9949)		0	FALSE	tr|A0A446IHC0|A0A446IHC0_TRITD	A0A446IHC0	A0A446IHC0_TRITD	TRITD_1Av1G002120	Uncharacterized protein		tr|A0A446IHB5|A0A446IHB5_TRITD, tr|A0A446IHC7|A0A446IHC7_TRITD, tr|A0A446IHD6|A0A446IHD6_TRITD
312	20220922_CRJL_M9H11_Gliadin_Neprosin_N3_150.15964.15964.3	AIHSVVHSIIMQQEQQQG		IPRQIQCA.AIHSVVHSIIMQQEQQQG.IQIIRPIF	A	I	18	3	2762.31	2032.03	2032.02	678.349	678.346	2032.02	678.346	-0.0006	0.6177	1.472	0.009994	15.501	0	0.9696	0	0	218	235	0			0	FALSE	tr|A0A446IHE6|A0A446IHE6_TRITD	A0A446IHE6	A0A446IHE6_TRITD	TRITD_1Av1G002200	Uncharacterized protein	qp904, qp913, qp917	tr|A0A446IHB8|A0A446IHB8_TRITD, tr|A0A446IHC1|A0A446IHC1_TRITD, tr|A0A446IHC3|A0A446IHC3_TRITD, tr|A0A446IHC5|A0A446IHC5_TRITD, tr|A0A446IHD2|A0A446IHD2_TRITD, tr|A0A446IHD5|A0A446IHD5_TRITD, tr|A0A446IHD7|A0A446IHD7_TRITD, tr|A0A446IHF4|A0A446IHF4_TRITD, tr|A0A446IHK0|A0A446IHK0_TRITD, tr|A7XDG6|A7XDG6_WHEAT, tr|B6UKQ5|B6UKQ5_WHEAT, tr|B6UKQ8|B6UKQ8_WHEAT
313	20220922_CRJL_M9H11_Gliadin_Neprosin_N3_150.15970.15970.0	QPQQPFQQPQQQLSQQPEQ		QPQQPIPQ.QPQQPFQQPQQQLSQQPEQ.TISQQPQQ	Q	T	19	4	2763.05	2291.1	2291.09	573.782	573.779	2291.09	573.78	-0.0063	0.7283	1.6317	2.357	7.506	7.308	0.986	0	0	215	233	0			0	FALSE	tr|R9XUY1|R9XUY1_WHEAT	R9XUY1	R9XUY1_WHEAT		Omega-gliadin		tr|R9XT67|R9XT67_WHEAT, tr|U5U6L8|U5U6L8_WHEAT, tr|U5U7B7|U5U7B7_WHEAT, tr|U5UA46|U5UA46_WHEAT
314	20220922_CRJL_M9H11_Gliadin_Neprosin_N3_150.15973.15973.0	QMETSRVPG	Q[111]METSRVPG	IAATSAIA.QMETSRVPG.LEKPWQQQ	A	L	9	1	2763.32	986.456	986.451	987.463	987.459	986.449	987.456	0.0022	0.528	7.0602	0.003088	14.341	0	0.9965	0	0	20	28	0	1Q(-17.0265)		0	FALSE	tr|R9XT57|R9XT57_WHEAT	R9XT57	R9XT57_WHEAT	glu-3	LMW-GS	GluD3-1, LMWXY22, LMWXY22-2, XYGluA3, XYGluB3, lmw-gs	tr|A9YSH4|A9YSH4_WHEAT, tr|B3EY88|B3EY88_WHEAT, tr|B3EY89|B3EY89_WHEAT, tr|B5TWK4|B5TWK4_WHEAT, tr|B5TWK5|B5TWK5_WHEAT, tr|D0EVP0|D0EVP0_WHEAT, tr|D0EVP1|D0EVP1_WHEAT, tr|D0EVP2|D0EVP2_WHEAT, tr|D0EVP4|D0EVP4_WHEAT, tr|D0EVP6|D0EVP6_WHEAT, tr|F8SGM0|F8SGM0_WHEAT, tr|F8SGP6|F8SGP6_WHEAT, tr|F8SGP8|F8SGP8_WHEAT, tr|F8SGQ1|F8SGQ1_WHEAT, tr|F8SGQ2|F8SGQ2_WHEAT, tr|I3RTU0|I3RTU0_WHEAT, tr|I3RTU2|I3RTU…
315	20220922_CRJL_M9H11_Gliadin_Neprosin_N3_150.16000.16000.2	AIHSVVHSIIMQQEQQQG		IPRQIQCA.AIHSVVHSIIMQQEQQQG.IQIIRPIF	A	I	18	2	2766.79	2032.04	2032.02	1017.02	1017.02	2032.02	1017.02	0.0069	0.6832	1.3972	0.01564	13.723	0	0.975	0	0	218	235	0			0	FALSE	tr|A0A446IHE6|A0A446IHE6_TRITD	A0A446IHE6	A0A446IHE6_TRITD	TRITD_1Av1G002200	Uncharacterized protein	qp904, qp913, qp917	tr|A0A446IHB8|A0A446IHB8_TRITD, tr|A0A446IHC1|A0A446IHC1_TRITD, tr|A0A446IHC3|A0A446IHC3_TRITD, tr|A0A446IHC5|A0A446IHC5_TRITD, tr|A0A446IHD2|A0A446IHD2_TRITD, tr|A0A446IHD5|A0A446IHD5_TRITD, tr|A0A446IHD7|A0A446IHD7_TRITD, tr|A0A446IHF4|A0A446IHF4_TRITD, tr|A0A446IHK0|A0A446IHK0_TRITD, tr|A7XDG6|A7XDG6_WHEAT, tr|B6UKQ5|B6UKQ5_WHEAT, tr|B6UKQ8|B6UKQ8_WHEAT
316	20220922_CRJL_M9H11_Gliadin_Neprosin_N3_150.16005.16005.0	QMETSRVPG	Q[111]METSRVPG	IAATSAIA.QMETSRVPG.LEKPWQQQ	A	L	9	1	2767.44	987.459	987.455	988.467	988.462	986.449	987.456	1.0054	0.5376	7.1288	0.0003096	15.809	0	0.9682	0	0	20	28	0	1Q(-17.0265)		0	FALSE	tr|R9XT57|R9XT57_WHEAT	R9XT57	R9XT57_WHEAT	glu-3	LMW-GS	GluD3-1, LMWXY22, LMWXY22-2, XYGluA3, XYGluB3, lmw-gs	tr|A9YSH4|A9YSH4_WHEAT, tr|B3EY88|B3EY88_WHEAT, tr|B3EY89|B3EY89_WHEAT, tr|B5TWK4|B5TWK4_WHEAT, tr|B5TWK5|B5TWK5_WHEAT, tr|D0EVP0|D0EVP0_WHEAT, tr|D0EVP1|D0EVP1_WHEAT, tr|D0EVP2|D0EVP2_WHEAT, tr|D0EVP4|D0EVP4_WHEAT, tr|D0EVP6|D0EVP6_WHEAT, tr|F8SGM0|F8SGM0_WHEAT, tr|F8SGP6|F8SGP6_WHEAT, tr|F8SGP8|F8SGP8_WHEAT, tr|F8SGQ1|F8SGQ1_WHEAT, tr|F8SGQ2|F8SGQ2_WHEAT, tr|I3RTU0|I3RTU0_WHEAT, tr|I3RTU2|I3RTU…
317	20220922_CRJL_M9H11_Gliadin_Neprosin_N3_150.16014.16014.1	QRQQGYYP	Q[111]RQQGYYP	GQQDQQPG.QRQQGYYP.TSPQQPGQ	G	T	8	1	2768.7	1021.47	1021.46	1022.48	1022.47	1021.46	1022.47	0.0018	0.8946	6.6389	0.3643	10.254	0	0.9838	0	0	149	156	0	1Q(-17.0265)		0	FALSE	tr|G3FLC5|G3FLC5_WHEAT	G3FLC5	G3FLC5_WHEAT	Glu	High-molecular-weight glutenin subunit	Glu-B1, Glu-B1-1, Glu-B1al, Glu-B1br, Glu-B1bs, HMW-GS, HMWBx17	tr|A5HMG1|A5HMG1_WHEAT, tr|A9YSK5|A9YSK5_WHEAT, tr|B8ZX17|B8ZX17_WHEAT, tr|G4Y3Y0|G4Y3Y0_WHEAT, tr|G4Y3Y1|G4Y3Y1_WHEAT, tr|G4Y3Y2|G4Y3Y2_WHEAT, tr|H9B854|H9B854_WHEAT, tr|M4M8L5|M4M8L5_WHEAT, tr|Q18MZ6|Q18MZ6_WHEAT, tr|Q1KL95|Q1KL95_WHEAT, tr|Q42451|Q42451_WHEAT, tr|Q45R38|Q45R38_WHEAT, tr|Q6Q7J1|Q6Q7J1_WHEAT
318	20220922_CRJL_M9H11_Gliadin_Neprosin_N3_150.16023.16023.1	SPFSQQQQQPP		PPFSQQQQ.SPFSQQQQQPP.FSQQQQPP	Q	F	11	1	2769.9	1270.6	1270.59	1271.61	1271.6	1270.59	1271.6	-0.0025	0.862	5.0426	0.5669	11.486	0	0.9821	0	0	52	62	0			0	FALSE	tr|A0A446IHD8|A0A446IHD8_TRITD	A0A446IHD8	A0A446IHD8_TRITD	TRITD_1Av1G002360	Uncharacterized protein	Glu-A3, GluA3-15, glu-3, lmw-gs1, lmw-i	tr|A0A446IHD9|A0A446IHD9_TRITD, tr|A0A446IHE3|A0A446IHE3_TRITD, tr|A0A446IHF7|A0A446IHF7_TRITD, tr|A0A446IHK8|A0A446IHK8_TRITD, tr|C3VN74|C3VN74_WHEAT, tr|D2DII2|D2DII2_WHEAT, tr|F8SGQ4|F8SGQ4_WHEAT, tr|G9AYK6|G9AYK6_TRITD, tr|Q0PW11|Q0PW11_WHEAT, tr|Q5MFG8|Q5MFG8_WHEAT, tr|Q5MFH0|Q5MFH0_WHEAT, tr|Q5MFH3|Q5MFH3_WHEAT, tr|Q6QGW0|Q6QGW0_WHEAT, tr|Q6SPY7|Q6SPY7_WHEAT, tr|Q6SPY9|Q6SPY9_WHEAT, tr|Q6SP…
319	20220922_CRJL_M9H11_Gliadin_Neprosin_N3_150.16047.16047.2	QYEEIRNLA		SVQPQQIP.QYEEIRNLA.LQTIPAIC	P	L	9	2	2772.74	1134.57	1134.56	568.292	568.287	1134.57	568.291	-0.0075	0.8954	1.1252	0.2309	11.046	0	0.9846	0	0	269	277	0			0	TRUE	tr|R9XSU5|R9XSU5_WHEAT	R9XSU5	R9XSU5_WHEAT	gli-2	Alpha-gliadin
320	20220922_CRJL_M9H11_Gliadin_Neprosin_N3_150.16060.16060.2	SLQQVGQGQQIGQLGQRQQP		GQQGHYPA.SLQQVGQGQQIGQLGQRQQP.GQGQQTRQ	A	G	20	2	2774.3	2177.15	2177.14	1089.58	1089.58	2177.13	1089.57	0.0095	0.9018	1.8549	1.307e-05	27.035	0	0.9997	0	0	406	425	0			0	FALSE	tr|Q03871|Q03871_WHEAT	Q03871	Q03871_WHEAT	Glu-1By9	HMW glutenin subunit 1By9	Glu, Glu-1B, glu-1R	tr|A5HMG2|A5HMG2_WHEAT, tr|Q0Q5D8|Q0Q5D8_WHEAT, tr|Q52JL2|Q52JL2_WHEAT, tr|Q84TG6|Q84TG6_TRITD, tr|Q94IJ6|Q94IJ6_WHEAT, tr|U5YQV1|U5YQV1_WHEAT
321	20220922_CRJL_M9H11_Gliadin_Neprosin_N3_150.16070.16070.3	AIHSVAHSIIMQQQQQQQQ		IPQQIQCA.AIHSVAHSIIMQQQQQQQQ.QQQQQQGM	A	Q	19	3	2775.38	2203.12	2203.11	735.381	735.377	2202.1	735.039	1.0124	0.7327	3.2214	0.01161	15.241	0	0.9795	0	0	259	277	0			0	TRUE	tr|R9XUS6|R9XUS6_WHEAT	R9XUS6	R9XUS6_WHEAT		Gamma-gliadin
322	20220922_CRJL_M9H11_Gliadin_Neprosin_N3_150.16079.16079.2	QQQYPLGQGSFRPSQQN		SQVSFQQP.QQQYPLGQGSFRPSQQN.PQAQGSVQ	P	P	17	2	2776.62	1961.94	1961.94	981.979	981.976	1961.93	981.974	0.003	0.8768	1.9091	0.0094	13.615	0	0.9974	0	0	218	234	0			0	FALSE	tr|X2KVH9|X2KVH9_WHEAT	X2KVH9	X2KVH9_WHEAT	Gli-2	Alpha-gliadin	Gli-Z3, TRITD_6Av1G009400, TRITD_6Av1G009660, gli-2	tr|A0A0E3Z559|A0A0E3Z559_TRITD, tr|A0A446V2I3|A0A446V2I3_TRITD, tr|A0A446V2I9|A0A446V2I9_TRITD, tr|A0A446V2J8|A0A446V2J8_TRITD, tr|A0A446V2K2|A0A446V2K2_TRITD, tr|A0A446V2K5|A0A446V2K5_TRITD, tr|A5JSB3|A5JSB3_WHEAT, tr|D2X6C8|D2X6C8_TRITD, tr|I0IT64|I0IT64_WHEAT, tr|K7X0R1|K7X0R1_WHEAT, tr|K7XE85|K7XE85_WHEAT, tr|Q41530|Q41530_WHEAT, tr|Q9M4L9|Q9M4L9_WHEAT
323	20220922_CRJL_M9H11_Gliadin_Neprosin_N3_150.16081.16081.1	QQQYPSGQGS	Q[111]QQYPSGQGS	SQVSYQQP.QQQYPSGQGS.FQPSQQNP	P	F	10	1	2776.89	1061.45	1061.44	1062.46	1062.45	1061.44	1062.45	0.0024	0.8778	11.6493	0.3866	9.151	0	0.9904	0	0	227	236	0	1Q(-17.0265)		0	FALSE	tr|I0IT51|I0IT51_WHEAT	I0IT51	I0IT51_WHEAT		Alpha/beta-gliadin	Gli-1, Gli-2, Gli-5, Gli-8, Gli-CS-1, Gli-CS-3, Gli-G3, Gli-SB-1, Gli-SB-3, Gli-SB-4, Gli-Z1, Gli-Z5, Glia, TRITD_6Av1G009340, TRITD_6Av1G009360, TRITD_6Bv1G014610, TRITD_6Bv1G014670, TRITD_6Bv1G020780, gli-2, gli-w7-104, gli-w7-75, gli-wF08	sp|P04724|GDA4_WHEAT, sp|P18573|GDA9_WHEAT, tr_A0A446V2J7_A0A446V2J7_TRITD_1-196_1-196/1-196, tr|A0A023WGG0|A0A023WGG0_WHEAT, tr|A0A446V2H3|A0A446V2H3_TRITD, tr|A0A446V2H9|A0A446V2H9_TRITD, tr|A0A446V2K7|A0A446V2K7_TRITD, tr|A0A446V2L7|A0A446V2L7_TRITD, tr|A0A446W089|A0A446W089_TRITD, tr|A0A446W0B4|A0A446W0B4_TRITD, tr|A0A446W0D7|A0A446W0D7_TRITD, tr|A0A446W0D8|A0A446W0D8_TRITD, tr|A0A446W1C0|A0A…
324	20220922_CRJL_M9H11_Gliadin_Neprosin_N3_150.16119.16119.2	QQSGQGQQPGQGQQGYYPTSP		QGYYPISP.QQSGQGQQPGQGQQGYYPTSP.QQSGQGQQ	P	Q	21	2	2781.47	2220	2219.99	1111.01	1111	2219.98	1111	0.0056	0.884	3.3574	0.01625	15.916	11.59	0.9905	0	0	662	682	0			0	FALSE	tr|G3FLC5|G3FLC5_WHEAT	G3FLC5	G3FLC5_WHEAT	Glu	High-molecular-weight glutenin subunit	Glu-B1, Glu-B1-1, Glu-B1al, Glu-B1br, Glu-B1bs, HMW-GS, HMWBx17	tr_Q6UJY5_Q6UJY5_TRITU_1-824_1-824/1-824, tr|A5HMG1|A5HMG1_WHEAT, tr|A9YSK5|A9YSK5_WHEAT, tr|B8ZX17|B8ZX17_WHEAT, tr|G4Y3Y0|G4Y3Y0_WHEAT, tr|G4Y3Y1|G4Y3Y1_WHEAT, tr|G4Y3Y2|G4Y3Y2_WHEAT, tr|H9B854|H9B854_WHEAT, tr|M4M8L5|M4M8L5_WHEAT, tr|Q18MZ6|Q18MZ6_WHEAT, tr|Q1KL95|Q1KL95_WHEAT, tr|Q42451|Q42451_WHEAT, tr|Q45R38|Q45R38_WHEAT
325	20220922_CRJL_M9H11_Gliadin_Neprosin_N3_150.16123.16123.2	RQGQQGYYPISP		QPGQGQQP.RQGQQGYYPISP.QQSGQGQQ	P	Q	12	2	2782.05	1392.68	1392.68	697.349	697.346	1392.68	697.346	-0.0007	0.7182	2.0135	0.0007171	18.538	0	0.9931	0	0	650	661	0			0	FALSE	tr|G3FLC5|G3FLC5_WHEAT	G3FLC5	G3FLC5_WHEAT	Glu	High-molecular-weight glutenin subunit	1Bx14, Glu-1B, Glu-B1, Glu-B1-1, Glu-B1al, Glu-B1br, Glu-B1bs, HMW-GS, HMWBx17, glu-B1x	tr_Q6UJY5_Q6UJY5_TRITU_1-824_1-824/1-824, tr|A5HMG1|A5HMG1_WHEAT, tr|A9YSK5|A9YSK5_WHEAT, tr|B8ZX17|B8ZX17_WHEAT, tr|G4Y3Y0|G4Y3Y0_WHEAT, tr|G4Y3Y1|G4Y3Y1_WHEAT, tr|G4Y3Y2|G4Y3Y2_WHEAT, tr|H9B854|H9B854_WHEAT, tr|K4N1X7|K4N1X7_TRITD, tr|M4M8L5|M4M8L5_WHEAT, tr|Q18MZ6|Q18MZ6_WHEAT, tr|Q1KL95|Q1KL95_WHEAT, tr|Q42451|Q42451_WHEAT, tr|Q45R38|Q45R38_WHEAT, tr|Q6Q7J1|Q6Q7J1_WHEAT, tr|Q6UKZ5|Q6UKZ5_WHEA…
326	20220922_CRJL_M9H11_Gliadin_Neprosin_N3_150.16126.16126.2	AIHSVAHSIIMQQEQQQGVP		IPQQIQCA.AIHSVAHSIIMQQEQQQGVP.IIRPIFQI	A	I	20	2	2782.45	2200.13	2200.12	1101.07	1101.07	2200.11	1101.06	0.0109	0.6876	1.7325	0.003022	18.579	0	0.9785	0	0	220	239	0			0	FALSE	tr|R9XUR8|R9XUR8_WHEAT	R9XUR8	R9XUR8_WHEAT		Gamma-gliadin	Gli-1, TRITD_1Bv1G001870, ll903, ll906, ll913, ll917, ll940, ll941	sp|P21292|GDBX_WHEAT, tr|A0A446JG61|A0A446JG61_TRITD, tr|B6UKM5|B6UKM5_WHEAT, tr|B6UKM7|B6UKM7_WHEAT, tr|B6UKN3|B6UKN3_WHEAT, tr|B6UKN5|B6UKN5_WHEAT, tr|B6UKP7|B6UKP7_WHEAT, tr|B6UKP8|B6UKP8_WHEAT, tr|D0EMA4|D0EMA4_WHEAT, tr|D0ES85|D0ES85_WHEAT, tr|K7X1Q2|K7X1Q2_WHEAT, tr|K7XEF1|K7XEF1_WHEAT, tr|M9TE79|M9TE79_WHEAT, tr|Q41602|Q41602_TRITD, tr|Q84M19|Q84M19_TRITD, tr|Q94G93|Q94G93_WHEAT, tr|R9XUA5…
327	20220922_CRJL_M9H11_Gliadin_Neprosin_N3_150.16127.16127.2	FRPQQPYPQPQPQYSQP		IPYPQPQP.FRPQQPYPQPQPQYSQP.QQPISQQQ	P	Q	17	2	2782.58	2085.03	2085.01	1043.52	1043.51	2085.01	1043.51	0.0068	0.8392	2.0063	0.03279	14.437	10.292	0.9932	0	0	94	110	0			0	FALSE	tr|J7HZV4|J7HZV4_WHEAT	J7HZV4	J7HZV4_WHEAT	Gli-SB-2	Alpha-gliadin	Gli-1, Gli-2, Gli-6, Gli-7, Gli-A2-16, Gli-A2-6, Gli-CS-1, Gli-CS-3, Gli-G2, Gli-G4, Gli-G7, Gli-SB-1, Gli-Z3, Gli-Z5, Gli-Z6, Glia, TRITD_6Av1G009360, TRITD_6Av1G009400, TRITD_6Av1G009660, TRITD_6Av1G009670, TRITD_6Av1G009830, TRITD_6Av1G009860, gli, gli-2, gli-w7-104, gli-w7-5, gli-wE09, gli-wE12	sp|P02863|GDA0_WHEAT, sp|P04722|GDA2_WHEAT, tr_A0A446V2L4_A0A446V2L4_TRITD_1-223_1-223/1-223, tr|A0A023WGX6|A0A023WGX6_WHEAT, tr|A0A023WHQ9|A0A023WHQ9_WHEAT, tr|A0A0E3UQW2|A0A0E3UQW2_TRITD, tr|A0A0E3UQW4|A0A0E3UQW4_TRITD, tr|A0A0E3UR95|A0A0E3UR95_TRITD, tr|A0A0E3UR97|A0A0E3UR97_TRITD, tr|A0A0E3UR98|A0A0E3UR98_TRITD, tr|A0A0E3Z559|A0A0E3Z559_TRITD, tr|A0A0E3Z563|A0A0E3Z563_TRITD, tr|A0A0E3Z5B6|A0A…
328	20220922_CRJL_M9H11_Gliadin_Neprosin_N3_150.16134.16134.3	AIHGVVHSIIMQQEQQQQQGIQ	AIHGVVHSIIM[147]QQEQQQQQGIQ	IPQQIQCA.AIHGVVHSIIMQQEQQQQQGIQ.IMRPIFQI	A	I	22	3	2783.45	2516.28	2516.27	839.768	839.762	2515.26	839.427	1.0051	0.6274	0.4745	0.00194	17.349	0	0.9918	0	0	199	220	0	11M(15.9949)		0	FALSE	tr|A0A446IHC0|A0A446IHC0_TRITD	A0A446IHC0	A0A446IHC0_TRITD	TRITD_1Av1G002120	Uncharacterized protein		tr|A0A446IHB5|A0A446IHB5_TRITD, tr|A0A446IHC7|A0A446IHC7_TRITD, tr|A0A446IHD6|A0A446IHD6_TRITD
329	20220922_CRJL_M9H11_Gliadin_Neprosin_N3_150.16270.16270.2	QQPGQGQQSGQGQPGYYPTSLRQP		QGYYPISP.QQPGQGQQSGQGQPGYYPTSLRQP.GQWQQPGQ	P	G	24	2	2799.64	2586.22	2586.22	1294.12	1294.12	2586.22	1294.12	-0.0051	0.8229	2.2815	0.0002639	22.814	0	0.9957	0	0	276	299	0			0	FALSE	tr|G3FLC5|G3FLC5_WHEAT	G3FLC5	G3FLC5_WHEAT	Glu	High-molecular-weight glutenin subunit	Glu-B1, Glu-B1-1, Glu-B1al, Glu-B1br, Glu-B1bs, HMW-GS	tr|A5HMG1|A5HMG1_WHEAT, tr|A9YSK5|A9YSK5_WHEAT, tr|B8ZX17|B8ZX17_WHEAT, tr|G4Y3Y0|G4Y3Y0_WHEAT, tr|G4Y3Y1|G4Y3Y1_WHEAT, tr|G4Y3Y2|G4Y3Y2_WHEAT, tr|H9B854|H9B854_WHEAT, tr|Q18MZ6|Q18MZ6_WHEAT, tr|Q1KL95|Q1KL95_WHEAT, tr|Q42451|Q42451_WHEAT, tr|Q45R38|Q45R38_WHEAT, tr|Q6Q7J1|Q6Q7J1_WHEAT
330	20220922_CRJL_M9H11_Gliadin_Neprosin_N3_150.16291.16291.3	QQPGQGQQSGQGQPGYYPTSLRQP		QGYYPISP.QQPGQGQQSGQGQPGYYPTSLRQP.GQWQQPGQ	P	G	24	3	2802.01	2587.24	2587.23	863.422	863.417	2586.22	863.081	1.007	0.8334	2.321	0.001791	25.014	0	0.9693	0	0	276	299	0			0	FALSE	tr|G3FLC5|G3FLC5_WHEAT	G3FLC5	G3FLC5_WHEAT	Glu	High-molecular-weight glutenin subunit	Glu-B1, Glu-B1-1, Glu-B1al, Glu-B1br, Glu-B1bs, HMW-GS	tr|A5HMG1|A5HMG1_WHEAT, tr|A9YSK5|A9YSK5_WHEAT, tr|B8ZX17|B8ZX17_WHEAT, tr|G4Y3Y0|G4Y3Y0_WHEAT, tr|G4Y3Y1|G4Y3Y1_WHEAT, tr|G4Y3Y2|G4Y3Y2_WHEAT, tr|H9B854|H9B854_WHEAT, tr|Q18MZ6|Q18MZ6_WHEAT, tr|Q1KL95|Q1KL95_WHEAT, tr|Q42451|Q42451_WHEAT, tr|Q45R38|Q45R38_WHEAT, tr|Q6Q7J1|Q6Q7J1_WHEAT
331	20220922_CRJL_M9H11_Gliadin_Neprosin_N3_150.16330.16330.3	AIHSVAHSIIMQQEQQQGVP		IPQQIQCA.AIHSVAHSIIMQQEQQQGVP.IIRPIFQI	A	I	20	3	2806.5	2200.12	2200.1	734.379	734.375	2200.11	734.376	-0.0009	0.6512	2.1332	0.04691	13.815	7.543	0.9654	0	0	220	239	0			0	FALSE	tr|R9XUR8|R9XUR8_WHEAT	R9XUR8	R9XUR8_WHEAT		Gamma-gliadin	Gli-1, TRITD_1Bv1G001870, ll903, ll906, ll913, ll917, ll940, ll941	sp|P21292|GDBX_WHEAT, tr|A0A446JG61|A0A446JG61_TRITD, tr|B6UKM5|B6UKM5_WHEAT, tr|B6UKM7|B6UKM7_WHEAT, tr|B6UKN3|B6UKN3_WHEAT, tr|B6UKN5|B6UKN5_WHEAT, tr|B6UKP7|B6UKP7_WHEAT, tr|B6UKP8|B6UKP8_WHEAT, tr|D0EMA4|D0EMA4_WHEAT, tr|D0ES85|D0ES85_WHEAT, tr|K7X1Q2|K7X1Q2_WHEAT, tr|K7XEF1|K7XEF1_WHEAT, tr|M9TE79|M9TE79_WHEAT, tr|Q41602|Q41602_TRITD, tr|Q84M19|Q84M19_TRITD, tr|Q94G93|Q94G93_WHEAT, tr|R9XUA5…
332	20220922_CRJL_M9H11_Gliadin_Neprosin_N3_150.16385.16385.2	FGVGTRVGAY		YGTTTIVP.FGVGTRVGAY.	P	-	10	2	2813.36	1025.53	1025.53	513.773	513.77	1025.53	513.772	-0.003	0.9313	1.6325	0.07307	12.045	0	0.9867	0	0	341	350	0			0	FALSE	tr|A0A2P1BXV0|A0A2P1BXV0_TRITD	A0A2P1BXV0	A0A2P1BXV0_TRITD	GluB3-4	Low molecular weight glutenin subunit BP4-22	Glu-3, Glu-B3, LMW-GS, LMW-m1, LMW-m2, lmw-gs	tr|A2IBK1|A2IBK1_9POAL, tr|A2IBV7|A2IBV7_WHEAT, tr|A8CA05|A8CA05_WHEAT, tr|B2BZC4|B2BZC4_WHEAT, tr|B2Y2S1|B2Y2S1_WHEAT, tr|B2Y2S6|B2Y2S6_WHEAT, tr|C3VN79|C3VN79_WHEAT, tr|C3VN80|C3VN80_WHEAT, tr|C8KIL6|C8KIL6_WHEAT, tr|D3U318|D3U318_WHEAT, tr|D5FPE4|D5FPE4_TRITD, tr|F8SGL2|F8SGL2_WHEAT, tr|F8SGL3|F8SGL3_WHEAT, tr|F8SGL4|F8SGL4_WHEAT, tr|F8SGL5|F8SGL5_WHEAT, tr|F8SGL7|F8SGL7_WHEAT, tr|F8SGL8|F8SGL…
333	20220922_CRJL_M9H11_Gliadin_Neprosin_N3_150.16387.16387.3	AIHSVVHSIIMQQEQQQGIQ	AIHSVVHSIIM[147]QQEQQQGIQ	IPRQIQCA.AIHSVVHSIIMQQEQQQGIQ.IIRPIFQI	A	I	20	3	2813.63	2289.16	2289.15	764.06	764.059	2289.15	764.058	0.0004	0.5426	2.8328	0.109	11.35	0	0.9775	0	0	218	237	0	11M(15.9949)		0	FALSE	tr|A0A446IHE6|A0A446IHE6_TRITD	A0A446IHE6	A0A446IHE6_TRITD	TRITD_1Av1G002200	Uncharacterized protein	qp904, qp913, qp917	tr|A0A446IHB8|A0A446IHB8_TRITD, tr|A0A446IHC1|A0A446IHC1_TRITD, tr|A0A446IHC3|A0A446IHC3_TRITD, tr|A0A446IHC5|A0A446IHC5_TRITD, tr|A0A446IHD2|A0A446IHD2_TRITD, tr|A0A446IHD5|A0A446IHD5_TRITD, tr|A0A446IHD7|A0A446IHD7_TRITD, tr|A0A446IHF4|A0A446IHF4_TRITD, tr|A0A446IHK0|A0A446IHK0_TRITD, tr|A7XDG6|A7XDG6_WHEAT, tr|B6UKQ5|B6UKQ5_WHEAT, tr|B6UKQ8|B6UKQ8_WHEAT
334	20220922_CRJL_M9H11_Gliadin_Neprosin_N3_150.16399.16399.2	FRPQQPYPQPQPQYSQP		IPYPQPQP.FRPQQPYPQPQPQYSQP.QQPISQQQ	P	Q	17	2	2815.19	2085.02	2085.01	1043.52	1043.51	2085.01	1043.51	0.0068	0.846	2.5497	0.09705	15.552	9.736	0.9926	0	0	94	110	0			0	FALSE	tr|J7HZV4|J7HZV4_WHEAT	J7HZV4	J7HZV4_WHEAT	Gli-SB-2	Alpha-gliadin	Gli-1, Gli-2, Gli-6, Gli-7, Gli-A2-16, Gli-A2-6, Gli-CS-1, Gli-CS-3, Gli-G2, Gli-G4, Gli-G7, Gli-SB-1, Gli-Z3, Gli-Z5, Gli-Z6, Glia, TRITD_6Av1G009360, TRITD_6Av1G009400, TRITD_6Av1G009660, TRITD_6Av1G009670, TRITD_6Av1G009830, TRITD_6Av1G009860, gli, gli-2, gli-w7-104, gli-w7-5, gli-wE09, gli-wE12	sp|P02863|GDA0_WHEAT, sp|P04722|GDA2_WHEAT, tr_A0A446V2L4_A0A446V2L4_TRITD_1-223_1-223/1-223, tr|A0A023WGX6|A0A023WGX6_WHEAT, tr|A0A023WHQ9|A0A023WHQ9_WHEAT, tr|A0A0E3UQW2|A0A0E3UQW2_TRITD, tr|A0A0E3UQW4|A0A0E3UQW4_TRITD, tr|A0A0E3UR95|A0A0E3UR95_TRITD, tr|A0A0E3UR97|A0A0E3UR97_TRITD, tr|A0A0E3UR98|A0A0E3UR98_TRITD, tr|A0A0E3Z559|A0A0E3Z559_TRITD, tr|A0A0E3Z563|A0A0E3Z563_TRITD, tr|A0A0E3Z5B6|A0A…
335	20220922_CRJL_M9H11_Gliadin_Neprosin_N3_150.16502.16502.2	AIHSVVHSIVMQQEQQQGIQ		IPRQIQCA.AIHSVVHSIVMQQEQQQGIQ.IIRPIFQI	A	I	20	2	2827.53	2259.16	2259.15	1130.59	1130.58	2259.14	1130.58	0.0065	0.6788	1.5605	0.007634	18.969	0	0.9718	0	0	203	222	0			0	FALSE	tr|R9XWA9|R9XWA9_WHEAT	R9XWA9	R9XWA9_WHEAT		Gamma-gliadin	TRITD_1Av1G002200, ll901, ll908, ll911, ll912, ll918, ll933, ll934, ll935, ll936, qp905, qp909, qp911, qp914	tr|A0A446IHJ1|A0A446IHJ1_TRITD, tr|A7XDG7|A7XDG7_WHEAT, tr|B6UKM4|B6UKM4_WHEAT, tr|B6UKM9|B6UKM9_WHEAT, tr|B6UKN1|B6UKN1_WHEAT, tr|B6UKN2|B6UKN2_WHEAT, tr|B6UKN6|B6UKN6_WHEAT, tr|B6UKP3|B6UKP3_WHEAT, tr|B6UKP4|B6UKP4_WHEAT, tr|B6UKP5|B6UKP5_WHEAT, tr|B6UKP6|B6UKP6_WHEAT, tr|B6UKQ1|B6UKQ1_WHEAT, tr|B6UKQ3|B6UKQ3_WHEAT, tr|B6UKQ6|B6UKQ6_WHEAT, tr|D0ES79|D0ES79_WHEAT, tr|K7WVC4|K7WVC4_WHEAT, tr|K7XE…
336	20220922_CRJL_M9H11_Gliadin_Neprosin_N3_150.16532.16532.0	HLPYPQPQPFRP		PQIPYPQP.HLPYPQPQPFRP.QQPYPQPQ	P	Q	12	2	2831.41	1476.78	1476.77	739.396	739.392	1475.77	738.891	1.0026	0.8673	0.5631	2.19e-06	17.764	0	0.9999	0	0	92	103	0			0	FALSE	tr|J7I026|J7I026_WHEAT	J7I026	J7I026_WHEAT	Gli-1	Alpha-gliadin	Gli-CS-3, Gli-G4	tr|A5JSA7|A5JSA7_WHEAT, tr|J7I021|J7I021_WHEAT, tr|X2KS61|X2KS61_WHEAT
337	20220922_CRJL_M9H11_Gliadin_Neprosin_N3_150.16542.16542.2	QQQYPLGQGSFRPSQQNP		SQVSFQQP.QQQYPLGQGSFRPSQQNP.QAQGSVQP	P	Q	18	2	2832.77	2059.01	2059	1030.51	1030.51	2058.99	1030.5	0.0085	0.8541	2.8272	3.035e-05	19.113	0	0.9992	0	0	218	235	0			0	FALSE	tr|X2KVH9|X2KVH9_WHEAT	X2KVH9	X2KVH9_WHEAT	Gli-2	Alpha-gliadin	TRITD_6Av1G009400, TRITD_6Av1G009660, gli-2	tr|A0A0E3Z559|A0A0E3Z559_TRITD, tr|A0A446V2J8|A0A446V2J8_TRITD, tr|A0A446V2K2|A0A446V2K2_TRITD, tr|D2X6C8|D2X6C8_TRITD, tr|I0IT64|I0IT64_WHEAT, tr|K7X0R1|K7X0R1_WHEAT, tr|K7XE85|K7XE85_WHEAT, tr|Q41530|Q41530_WHEAT
338	20220922_CRJL_M9H11_Gliadin_Neprosin_N3_150.16544.16544.3	AIHGVVHSIIMQQEQQQQQGIQ	AIHGVVHSIIM[147]QQEQQQQQGIQ	IPQQIQCA.AIHGVVHSIIMQQEQQQQQGIQ.IMRPIFQI	A	I	22	3	2833.03	2515.27	2515.26	839.43	839.428	2515.26	839.427	0.0007	0.5897	0.3518	0.1158	10.245	0	0.9776	0	0	199	220	0	11M(15.9949)		0	FALSE	tr|A0A446IHC0|A0A446IHC0_TRITD	A0A446IHC0	A0A446IHC0_TRITD	TRITD_1Av1G002120	Uncharacterized protein		tr|A0A446IHB5|A0A446IHB5_TRITD, tr|A0A446IHC7|A0A446IHC7_TRITD, tr|A0A446IHD6|A0A446IHD6_TRITD
339	20220922_CRJL_M9H11_Gliadin_Neprosin_N3_150.16563.16563.3	VRVPVPQLQPQNPSQQHP		.VRVPVPQLQPQNPSQQHP.QEQVPIVQ	M	Q	18	3	2835.03	2048.1	2048.09	683.706	683.704	2048.09	683.705	-0.0024	0.8052	2.0887	0.002129	17.187	17.187	0.9966	0	0	2	19	0			0	TRUE	tr|Q9M4L8|Q9M4L8_WHEAT	Q9M4L8	Q9M4L8_WHEAT		Alpha-gliadin
340	20220922_CRJL_M9H11_Gliadin_Neprosin_N3_150.16578.16578.2	IIMQQEQQQQQGIQ		AIHGVVHS.IIMQQEQQQQQGIQ.IMRPIFQI	S	I	14	2	2836.66	1698.84	1698.84	850.429	850.425	1698.84	850.425	-0.0003	0.7643	2.982	0.08472	12.788	0	0.9801	0	0	207	220	0			0	FALSE	tr|A0A446IHC0|A0A446IHC0_TRITD	A0A446IHC0	A0A446IHC0_TRITD	TRITD_1Av1G002120	Uncharacterized protein		tr|A0A446IHB5|A0A446IHB5_TRITD, tr|A0A446IHC7|A0A446IHC7_TRITD, tr|A0A446IHD6|A0A446IHD6_TRITD
341	20220922_CRJL_M9H11_Gliadin_Neprosin_N3_150.16579.16579.3	ASLQQVGQGQQIGQLGQRQQP		QGQQGHYP.ASLQQVGQGQQIGQLGQRQQP.GQGQQTRQ	P	G	21	3	2836.79	2248.18	2248.17	750.399	750.396	2248.17	750.396	-0.0004	0.7916	2.5727	0.02727	17.757	0	0.9812	0	0	405	425	0			0	FALSE	tr|Q03871|Q03871_WHEAT	Q03871	Q03871_WHEAT	Glu-1By9	HMW glutenin subunit 1By9	Glu, Glu-1B, glu-1R	tr|A5HMG2|A5HMG2_WHEAT, tr|Q0Q5D8|Q0Q5D8_WHEAT, tr|Q52JL2|Q52JL2_WHEAT, tr|Q84TG6|Q84TG6_TRITD, tr|Q94IJ6|Q94IJ6_WHEAT, tr|U5YQV1|U5YQV1_WHEAT
342	20220922_CRJL_M9H11_Gliadin_Neprosin_N3_150.16591.16591.3	AIHSVAHSIIMQQEQQQGVP		IPQQIQCA.AIHSVAHSIIMQQEQQQGVP.IIRPIFQI	A	I	20	3	2838.35	2200.11	2200.1	734.378	734.375	2200.11	734.376	-0.0009	0.6917	2.6641	0.0339	13.379	0	0.9791	0	0	220	239	0			0	FALSE	tr|R9XUR8|R9XUR8_WHEAT	R9XUR8	R9XUR8_WHEAT		Gamma-gliadin	Gli-1, TRITD_1Bv1G001870, ll903, ll906, ll913, ll917, ll940, ll941	sp|P21292|GDBX_WHEAT, tr|A0A446JG61|A0A446JG61_TRITD, tr|B6UKM5|B6UKM5_WHEAT, tr|B6UKM7|B6UKM7_WHEAT, tr|B6UKN3|B6UKN3_WHEAT, tr|B6UKN5|B6UKN5_WHEAT, tr|B6UKP7|B6UKP7_WHEAT, tr|B6UKP8|B6UKP8_WHEAT, tr|D0EMA4|D0EMA4_WHEAT, tr|D0ES85|D0ES85_WHEAT, tr|K7X1Q2|K7X1Q2_WHEAT, tr|K7XEF1|K7XEF1_WHEAT, tr|M9TE79|M9TE79_WHEAT, tr|Q41602|Q41602_TRITD, tr|Q84M19|Q84M19_TRITD, tr|Q94G93|Q94G93_WHEAT, tr|R9XUA5…
343	20220922_CRJL_M9H11_Gliadin_Neprosin_N3_150.16650.16650.2	FGVGTRVGAY		YGTTTIVP.FGVGTRVGAY.	P	-	10	2	2845.21	1025.53	1025.53	513.773	513.77	1025.53	513.772	-0.0031	0.9157	2.1634	0.0881	10.72	0	0.9952	0	0	341	350	0			0	FALSE	tr|A0A2P1BXV0|A0A2P1BXV0_TRITD	A0A2P1BXV0	A0A2P1BXV0_TRITD	GluB3-4	Low molecular weight glutenin subunit BP4-22	Glu-3, Glu-B3, LMW-GS, LMW-m1, LMW-m2, lmw-gs	tr|A2IBK1|A2IBK1_9POAL, tr|A2IBV7|A2IBV7_WHEAT, tr|A8CA05|A8CA05_WHEAT, tr|B2BZC4|B2BZC4_WHEAT, tr|B2Y2S1|B2Y2S1_WHEAT, tr|B2Y2S6|B2Y2S6_WHEAT, tr|C3VN79|C3VN79_WHEAT, tr|C3VN80|C3VN80_WHEAT, tr|C8KIL6|C8KIL6_WHEAT, tr|D3U318|D3U318_WHEAT, tr|D5FPE4|D5FPE4_TRITD, tr|F8SGL2|F8SGL2_WHEAT, tr|F8SGL3|F8SGL3_WHEAT, tr|F8SGL4|F8SGL4_WHEAT, tr|F8SGL5|F8SGL5_WHEAT, tr|F8SGL7|F8SGL7_WHEAT, tr|F8SGL8|F8SGL…
344	20220922_CRJL_M9H11_Gliadin_Neprosin_N3_150.16656.16656.3	AIHSVVHSIIMQQEQQQGIQ	AIHSVVHSIIM[147]QQEQQQGIQ	IPRQIQCA.AIHSVVHSIIMQQEQQQGIQ.IIRPIFQI	A	I	20	3	2845.81	2290.17	2290.15	764.397	764.392	2289.15	764.058	1.0012	0.5791	2.2964	0.002024	18.275	0	0.9951	0	0	218	237	0	11M(15.9949)		0	FALSE	tr|A0A446IHE6|A0A446IHE6_TRITD	A0A446IHE6	A0A446IHE6_TRITD	TRITD_1Av1G002200	Uncharacterized protein	qp904, qp913, qp917	tr|A0A446IHB8|A0A446IHB8_TRITD, tr|A0A446IHC1|A0A446IHC1_TRITD, tr|A0A446IHC3|A0A446IHC3_TRITD, tr|A0A446IHC5|A0A446IHC5_TRITD, tr|A0A446IHD2|A0A446IHD2_TRITD, tr|A0A446IHD5|A0A446IHD5_TRITD, tr|A0A446IHD7|A0A446IHD7_TRITD, tr|A0A446IHF4|A0A446IHF4_TRITD, tr|A0A446IHK0|A0A446IHK0_TRITD, tr|A7XDG6|A7XDG6_WHEAT, tr|B6UKQ5|B6UKQ5_WHEAT, tr|B6UKQ8|B6UKQ8_WHEAT
345	20220922_CRJL_M9H11_Gliadin_Neprosin_N3_150.16685.16685.2	GQGQQIGKGQQGYYPTSLQQP		YPTSIQQP.GQGQQIGKGQQGYYPTSLQQP.GQGQQGYY	P	G	21	2	2849.36	2262.13	2262.11	1132.07	1132.06	2262.1	1132.06	0.008	0.738	3.0271	0.001936	17.255	9.837	0.9958	0	0	177	197	0			0	FALSE	sp|P10387|GLT0_WHEAT	P10387	GLT0_WHEAT	GLU-D1-2B	Glutenin, high molecular weight subunit DY10	Glu-D1-2, Glu1Dy10	tr|A9YSK3|A9YSK3_WHEAT, tr|A9ZMG8|A9ZMG8_WHEAT
346	20220922_CRJL_M9H11_Gliadin_Neprosin_N3_150.16717.16717.1	QQPFPQSKQP	Q[111]QPFPQSKQP	PFPQTQQP.QQPFPQSKQP.QQPFPQPQ	P	Q	10	1	2853.08	1166.58	1166.57	1167.59	1167.58	1166.57	1167.58	0.0003	0.5827	8.337	0.8467	7.789	0	0.9838	0	0	107	116	0	1Q(-17.0265)		0	FALSE	tr|F2X322|F2X322_WHEAT	F2X322	F2X322_WHEAT	Gli-Yn2	Gamma-gliadin	TRITD_1Bv1G001870, ll931-2, qp910, qp912	sp|P06659|GDBB_WHEAT, tr|A0A446JG55|A0A446JG55_TRITD, tr|A0A446JG83|A0A446JG83_TRITD, tr|A0A446JG88|A0A446JG88_TRITD, tr|A0A446JG99|A0A446JG99_TRITD, tr|B6UKP2|B6UKP2_WHEAT, tr|B6UKQ2|B6UKQ2_WHEAT, tr|B6UKQ4|B6UKQ4_WHEAT, tr|Q6EEW3|Q6EEW3_TRITD, tr|Q6EEW4|Q6EEW4_TRITD, tr|Q6EEW6|Q6EEW6_TRITD, tr|Q6EEX1|Q6EEX1_WHEAT
347	20220922_CRJL_M9H11_Gliadin_Neprosin_N3_150.16797.16797.2	QRPGQGQQPGQGQQGYYP	Q[111]RPGQGQQPGQGQQGYYP	YYPGQASP.QRPGQGQQPGQGQQGYYP.TSPQQPGQ	P	T	18	2	2862.56	1955.9	1955.89	978.957	978.953	1955.89	978.951	0.0039	0.8101	8.1393	0.001026	20.455	13.64	0.9995	0	0	132	149	0	1Q(-17.0265)		0	FALSE	tr|A9YSK4|A9YSK4_WHEAT	A9YSK4	A9YSK4_WHEAT	Glu-D1-1	High molecular weight glutenin subunit	GLU-1D-1D, Glu1Dx5	sp|P10388|GLT5_WHEAT, tr|C0SUC3|C0SUC3_WHEAT
348	20220922_CRJL_M9H11_Gliadin_Neprosin_N3_150.16832.16832.2	QQSGQGQQPGQGQPGYYPTSP		QGYYPTSP.QQSGQGQQPGQGQPGYYPTSP.QQSGQWQQ	P	Q	21	2	2866.67	2189	2188.98	1095.51	1095.5	2188.98	1095.5	0.0068	0.854	3.6201	0.02934	15.659	13.218	0.9956	0	0	207	227	0			0	FALSE	tr|G3FLC5|G3FLC5_WHEAT	G3FLC5	G3FLC5_WHEAT	Glu	High-molecular-weight glutenin subunit	1Bx14, Glu-1B, Glu-B1, Glu-B1-1, Glu-B1al, Glu-B1br, Glu-B1bs, HMWBx17, glu-B1x	tr_Q6UJY5_Q6UJY5_TRITU_1-824_1-824/1-824, tr|A9YSK5|A9YSK5_WHEAT, tr|G4Y3Y0|G4Y3Y0_WHEAT, tr|G4Y3Y1|G4Y3Y1_WHEAT, tr|G4Y3Y2|G4Y3Y2_WHEAT, tr|K4N1X7|K4N1X7_TRITD, tr|M4M8L5|M4M8L5_WHEAT, tr|Q18MZ6|Q18MZ6_WHEAT, tr|Q1KL95|Q1KL95_WHEAT, tr|Q42451|Q42451_WHEAT, tr|Q45R38|Q45R38_WHEAT, tr|Q6UKZ5|Q6UKZ5_WHEAT, tr|Q8RVX0|Q8RVX0_TRITD
349	20220922_CRJL_M9H11_Gliadin_Neprosin_N3_150.16865.16865.0	QFQEIRNLA		SVQPQQIP.QFQEIRNLA.LQTIPAMC	P	L	9	2	2870.21	1118.6	1118.59	560.305	560.302	1117.59	559.801	1.0023	0.8852	0.679	0.1266	12.118	8.366	0.989	0	0	244	252	0			0	FALSE	tr|K7X1L1|K7X1L1_WHEAT	K7X1L1	K7X1L1_WHEAT	gli-2	Alpha-gliadin	Gli-2	sp|P04723|GDA3_WHEAT, tr|I0IT57|I0IT57_WHEAT, tr|I0IT65|I0IT65_WHEAT, tr|K7X0Q3|K7X0Q3_WHEAT, tr|K7X0S2|K7X0S2_WHEAT, tr|K7XE82|K7XE82_WHEAT, tr|K7XR94|K7XR94_WHEAT, tr|Q9M4M3|Q9M4M3_WHEAT, tr|Q9M4M6|Q9M4M6_WHEAT, tr|R9XSX0|R9XSX0_WHEAT, tr|R9XUN7|R9XUN7_WHEAT, tr|X2KWL3|X2KWL3_WHEAT, tr|X2L2H1|X2L2H1_WHEAT
350	20220922_CRJL_M9H11_Gliadin_Neprosin_N3_150.16876.16876.3	AIHSVVHSIIMQQEQQEQLQG	AIHSVVHSIIM[147]QQEQQEQLQG	IPQQIQCA.AIHSVVHSIIMQQEQQEQLQG.VQIIVPIS	A	V	21	3	2871.47	2418.21	2418.19	807.077	807.072	2418.2	807.073	-0.0017	0.5966	3.3836	0.007092	15.097	0	0.9932	0	0	144	164	0	11M(15.9949)		0	FALSE	tr|Q6EEW5|Q6EEW5_TRITD	Q6EEW5	Q6EEW5_TRITD		Gamma gliadin	Gli-x2, TRITD_1Bv1G001870, ll915, ll931-2	sp|P06659|GDBB_WHEAT, tr|A0A446JG55|A0A446JG55_TRITD, tr|A0A446JG83|A0A446JG83_TRITD, tr|A0A446JG85|A0A446JG85_TRITD, tr|A0A446JG88|A0A446JG88_TRITD, tr|A0A446JG99|A0A446JG99_TRITD, tr|B6UKN4|B6UKN4_WHEAT, tr|B6UKP2|B6UKP2_WHEAT, tr|F2X0K8|F2X0K8_WHEAT, tr|Q6EEW3|Q6EEW3_TRITD, tr|Q6EEW4|Q6EEW4_TRITD, tr|Q6EEW6|Q6EEW6_TRITD, tr|Q6EEX1|Q6EEX1_WHEAT
351	20220922_CRJL_M9H11_Gliadin_Neprosin_N3_150.16877.16877.2	QQQYPLGQGSFRPS		SQVSFQQP.QQQYPLGQGSFRPS.QQNPQAQG	P	Q	14	2	2871.6	1591.78	1591.77	796.899	796.893	1591.77	796.894	-0.0018	0.9124	3.4579	0.0008373	21.371	8.503	0.9968	0	0	218	231	0			0	FALSE	tr|X2KVH9|X2KVH9_WHEAT	X2KVH9	X2KVH9_WHEAT	Gli-2	Alpha-gliadin	Gli-Z3, TRITD_6Av1G009400, TRITD_6Av1G009660, gli-2	tr|A0A0E3Z559|A0A0E3Z559_TRITD, tr|A0A446V2I3|A0A446V2I3_TRITD, tr|A0A446V2I9|A0A446V2I9_TRITD, tr|A0A446V2J8|A0A446V2J8_TRITD, tr|A0A446V2K2|A0A446V2K2_TRITD, tr|A0A446V2K5|A0A446V2K5_TRITD, tr|A5JSB3|A5JSB3_WHEAT, tr|D2X6C8|D2X6C8_TRITD, tr|I0IT64|I0IT64_WHEAT, tr|K7X0R1|K7X0R1_WHEAT, tr|K7XE85|K7XE85_WHEAT, tr|Q41530|Q41530_WHEAT, tr|Q9M4L9|Q9M4L9_WHEAT
352	20220922_CRJL_M9H11_Gliadin_Neprosin_N3_150.16924.16924.3	AIHGVVHSIIMQQEQQQQQGIQ		IPQQIQCA.AIHGVVHSIIMQQEQQQQQGIQ.IMRPIFQI	A	I	22	3	2877.23	2499.28	2499.27	834.101	834.096	2499.27	834.096	0.0024	0.729	0.7631	0.002538	16.882	0	0.9866	0	0	199	220	0			0	FALSE	tr|A0A446IHC0|A0A446IHC0_TRITD	A0A446IHC0	A0A446IHC0_TRITD	TRITD_1Av1G002120	Uncharacterized protein		tr|A0A446IHB5|A0A446IHB5_TRITD, tr|A0A446IHC7|A0A446IHC7_TRITD, tr|A0A446IHD6|A0A446IHD6_TRITD
353	20220922_CRJL_M9H11_Gliadin_Neprosin_N3_150.16956.16956.2	AIHGVVHSIIMQQEQQQQQGIQ		IPQQIQCA.AIHGVVHSIIMQQEQQQQQGIQ.IMRPIFQI	A	I	22	2	2881.25	2499.27	2499.26	1250.64	1250.64	2499.27	1250.64	-0.0034	0.7556	0.6961	0.00125	19.112	0	0.9771	0	0	199	220	0			0	FALSE	tr|A0A446IHC0|A0A446IHC0_TRITD	A0A446IHC0	A0A446IHC0_TRITD	TRITD_1Av1G002120	Uncharacterized protein		tr|A0A446IHB5|A0A446IHB5_TRITD, tr|A0A446IHC7|A0A446IHC7_TRITD, tr|A0A446IHD6|A0A446IHD6_TRITD
354	20220922_CRJL_M9H11_Gliadin_Neprosin_N3_150.17045.17045.0	IALRTLP		AQIEVMTS.IALRTLP.RMCSVNVP	S	R	7	1	2891.96	782.506	782.502	783.513	783.51	782.501	783.509	0.0009	0.8557	2.4707	0.3703	10.226	0	0.9879	0	0	355	361	0			0	FALSE	tr|Q5MFG8|Q5MFG8_WHEAT	Q5MFG8	Q5MFG8_WHEAT		Low molecular weight glutenin	GLEN42K, Glu, Glu-1, Glu-3, Glu-A3, Glu-B3, Glu-B3g, Glu-D3, GluA3-15, GluA3-23, GluA3-24, GluB3-1, GluB3-2, GluB3-3, GluB3-4, GluB3-6, GluD3-1, GluD3-3, GluD3-5, HARU48K, KANS2, LMW, LMW-1, LMW-3, LMW-5, LMW-GS, LMW-m1, LMW-m2, LMW-s1, LMWXY22, LMWXY22-2, LWMXY22-3, TRITD_1Av1G002360, TRITD_1Av1G002790, XYGluA3, XYGluB3, glu-3, hor2-4, lmw-gs, lmw-gs1, lmw-gs3, lmw-i	CAA36063.1, sp|P06470|HOR1_HORVU, sp|P16315|GLTC_WHEAT, sw|P04729|GDB1_WHEAT, tr_A7XDG0_A7XDG0_TRITU_1-363_1-363/1-363, tr_Q0Q2J0_Q0Q2J0_TRITU_1-297_1-297/1-297, tr_Q0Q2J1_Q0Q2J1_TRITU_1-334_1-334/1-334, tr_Q68VI0_Q68VI0_TRITU_1-381_1-381/1-381, tr|A0A0K2GRS6|A0A0K2GRS6_HORVV, tr|A0A287EFB3|A0A287EFB3_HORVV, tr|A0A287EFD4|A0A287EFD4_HORVV, tr|A0A287EFE1|A0A287EFE1_HORVV, tr|A0A287EFF7|A0A287EFF7_…
355	20220922_CRJL_M9H11_Gliadin_Neprosin_N3_150.17070.17070.2	QMETSHIPGLEKP	Q[111]M[147]ETSHIPGLEKP	VAATSAIA.QMETSHIPGLEKP.SQQQPIPI	A	S	13	2	2895.21	1464.7	1464.69	733.357	733.351	1464.69	733.353	-0.0046	0.5456	3.8982	0.1509	11.017	0	0.9896	0	0	20	32	0	1Q(-17.0265), 2M(15.9949)		0	FALSE	tr|B2BZD1|B2BZD1_WHEAT	B2BZD1	B2BZD1_WHEAT	Glu-D3	LMW-D8	Glu-3, GluD3-5, LMW-GS, lmw-gs	tr|B2BZD2|B2BZD2_WHEAT, tr|F8SGQ3|F8SGQ3_WHEAT, tr|G3F3Z1|G3F3Z1_WHEAT, tr|G3F3Z2|G3F3Z2_WHEAT, tr|G3F3Z3|G3F3Z3_WHEAT, tr|Q0GNF9|Q0GNF9_WHEAT, tr|Q0GNG1|Q0GNG1_WHEAT, tr|Q0QBR3|Q0QBR3_WHEAT, tr|Q8W3X6|Q8W3X6_WHEAT, tr|R4JBK0|R4JBK0_WHEAT
356	20220922_CRJL_M9H11_Gliadin_Neprosin_N3_150.17119.17119.0	QFQEIRNLA		SVQPQQIP.QFQEIRNLA.LQTIPAMC	P	L	9	2	2900.86	1117.59	1117.59	559.803	559.8	1117.59	559.801	-0.0024	0.8763	0.1682	0.3571	10.292	0	0.9705	0	0	244	252	0			0	FALSE	tr|K7X1L1|K7X1L1_WHEAT	K7X1L1	K7X1L1_WHEAT	gli-2	Alpha-gliadin	Gli-2	sp|P04723|GDA3_WHEAT, tr|I0IT57|I0IT57_WHEAT, tr|I0IT65|I0IT65_WHEAT, tr|K7X0Q3|K7X0Q3_WHEAT, tr|K7X0S2|K7X0S2_WHEAT, tr|K7XE82|K7XE82_WHEAT, tr|K7XR94|K7XR94_WHEAT, tr|Q9M4M3|Q9M4M3_WHEAT, tr|Q9M4M6|Q9M4M6_WHEAT, tr|R9XSX0|R9XSX0_WHEAT, tr|R9XUN7|R9XUN7_WHEAT, tr|X2KWL3|X2KWL3_WHEAT, tr|X2L2H1|X2L2H1_WHEAT
357	20220922_CRJL_M9H11_Gliadin_Neprosin_N3_150.17184.17184.2	QQLAQLEAIRS		QGQGIIQP.QQLAQLEAIRS.LVIQTIPT	P	L	11	2	2908.17	1255.69	1255.69	628.854	628.85	1255.69	628.851	-0.0026	0.9425	0.2416	0.1164	14.236	0	0.9914	0	0	312	322	0			0	FALSE	tr|R9XUS6|R9XUS6_WHEAT	R9XUS6	R9XUS6_WHEAT		Gamma-gliadin	TRITD_1Bv1G001870	tr|A0A446JG98|A0A446JG98_TRITD, tr|A0A446JGA9|A0A446JGA9_TRITD, tr|A0A446JGE5|A0A446JGE5_TRITD, tr|A0A446JGQ5|A0A446JGQ5_TRITD, tr|R9XV62|R9XV62_WHEAT
358	20220922_CRJL_M9H11_Gliadin_Neprosin_N3_150.17193.17193.3	AIHGVVHSIIMQQEQQQQQGIQ		IPQQIQCA.AIHGVVHSIIMQQEQQQQQGIQ.IMRPIFQI	A	I	22	3	2909.36	2499.28	2499.27	834.101	834.096	2499.27	834.096	0.0024	0.7174	0.2276	0.0001569	21.717	0	0.9923	0	0	199	220	0			0	FALSE	tr|A0A446IHC0|A0A446IHC0_TRITD	A0A446IHC0	A0A446IHC0_TRITD	TRITD_1Av1G002120	Uncharacterized protein		tr|A0A446IHB5|A0A446IHB5_TRITD, tr|A0A446IHC7|A0A446IHC7_TRITD, tr|A0A446IHD6|A0A446IHD6_TRITD
359	20220922_CRJL_M9H11_Gliadin_Neprosin_N3_150.17195.17195.2	FGVGTRVGAY		YGTTTIVP.FGVGTRVGAY.	P	-	10	2	2909.56	1025.53	1025.53	513.773	513.77	1025.53	513.772	-0.003	0.8238	3.2358	1.422	10.027	0	0.9817	0	0	341	350	0			0	FALSE	tr|A0A2P1BXV0|A0A2P1BXV0_TRITD	A0A2P1BXV0	A0A2P1BXV0_TRITD	GluB3-4	Low molecular weight glutenin subunit BP4-22	Glu-3, Glu-B3, LMW-GS, LMW-m1, LMW-m2, lmw-gs	tr|A2IBK1|A2IBK1_9POAL, tr|A2IBV7|A2IBV7_WHEAT, tr|A8CA05|A8CA05_WHEAT, tr|B2BZC4|B2BZC4_WHEAT, tr|B2Y2S1|B2Y2S1_WHEAT, tr|B2Y2S6|B2Y2S6_WHEAT, tr|C3VN79|C3VN79_WHEAT, tr|C3VN80|C3VN80_WHEAT, tr|C8KIL6|C8KIL6_WHEAT, tr|D3U318|D3U318_WHEAT, tr|D5FPE4|D5FPE4_TRITD, tr|F8SGL2|F8SGL2_WHEAT, tr|F8SGL3|F8SGL3_WHEAT, tr|F8SGL4|F8SGL4_WHEAT, tr|F8SGL5|F8SGL5_WHEAT, tr|F8SGL7|F8SGL7_WHEAT, tr|F8SGL8|F8SGL…
360	20220922_CRJL_M9H11_Gliadin_Neprosin_N3_150.17245.17245.3	QRPGQGQQPGQGQQGYYPTSP	Q[111]RPGQGQQPGQGQQGYYPTSP	YYPGQASP.QRPGQGQQPGQGQQGYYPTSP.QQPGQWQQ	P	Q	21	3	2915.6	2241.04	2241.02	748.02	748.015	2241.02	748.014	0.0024	0.5297	8.0977	0.002054	20.25	15.854	0.9966	0	0	132	152	0	1Q(-17.0265)		0	FALSE	tr|A9YSK4|A9YSK4_WHEAT	A9YSK4	A9YSK4_WHEAT	Glu-D1-1	High molecular weight glutenin subunit	GLU-1D-1D, Glu1Dx5	sp|P10388|GLT5_WHEAT, tr|C0SUC3|C0SUC3_WHEAT
361	20220922_CRJL_M9H11_Gliadin_Neprosin_N3_150.17253.17253.0	RYYPSVTSSQQGSYYP		WGIPAIIR.RYYPSVTSSQQGSYYP.GQASPQQS	R	G	16	2	2916.43	1882.87	1882.86	942.441	942.437	1881.85	941.934	1.0054	0.8386	3.2276	0.03508	13.32	0	0.9859	0	0	103	118	0			0	FALSE	tr|G3FLC5|G3FLC5_WHEAT	G3FLC5	G3FLC5_WHEAT	Glu	High-molecular-weight glutenin subunit	1Bx14, Glu-1B, Glu-B1, Glu-B1-1, Glu-B1al, Glu-B1br, Glu-B1bs, HMW-GS, HMWBx17, glu-B1x	tr_Q6UJY5_Q6UJY5_TRITU_1-824_1-824/1-824, tr|A5HMG1|A5HMG1_WHEAT, tr|A9YSK5|A9YSK5_WHEAT, tr|B8ZX17|B8ZX17_WHEAT, tr|G4Y3Y0|G4Y3Y0_WHEAT, tr|G4Y3Y1|G4Y3Y1_WHEAT, tr|G4Y3Y2|G4Y3Y2_WHEAT, tr|H9B854|H9B854_WHEAT, tr|K4N1X7|K4N1X7_TRITD, tr|M4M8L5|M4M8L5_WHEAT, tr|Q18MZ6|Q18MZ6_WHEAT, tr|Q1KL95|Q1KL95_WHEAT, tr|Q42451|Q42451_WHEAT, tr|Q45R38|Q45R38_WHEAT, tr|Q6Q7J1|Q6Q7J1_WHEAT, tr|Q6UKZ5|Q6UKZ5_WHEA…
362	20220922_CRJL_M9H11_Gliadin_Neprosin_N3_150.17279.17279.2	RYYPSVTSSQQGSYYP		WGIPAIIR.RYYPSVTSSQQGSYYP.GQASPQQS	R	G	16	2	2919.49	1881.87	1881.86	941.941	941.935	1881.85	941.934	0.0023	0.7894	3.2785	0.02084	13.224	0	0.9925	0	0	103	118	0			0	FALSE	tr|G3FLC5|G3FLC5_WHEAT	G3FLC5	G3FLC5_WHEAT	Glu	High-molecular-weight glutenin subunit	1Bx14, Glu-1B, Glu-B1, Glu-B1-1, Glu-B1al, Glu-B1br, Glu-B1bs, HMW-GS, HMWBx17, glu-B1x	tr_Q6UJY5_Q6UJY5_TRITU_1-824_1-824/1-824, tr|A5HMG1|A5HMG1_WHEAT, tr|A9YSK5|A9YSK5_WHEAT, tr|B8ZX17|B8ZX17_WHEAT, tr|G4Y3Y0|G4Y3Y0_WHEAT, tr|G4Y3Y1|G4Y3Y1_WHEAT, tr|G4Y3Y2|G4Y3Y2_WHEAT, tr|H9B854|H9B854_WHEAT, tr|K4N1X7|K4N1X7_TRITD, tr|M4M8L5|M4M8L5_WHEAT, tr|Q18MZ6|Q18MZ6_WHEAT, tr|Q1KL95|Q1KL95_WHEAT, tr|Q42451|Q42451_WHEAT, tr|Q45R38|Q45R38_WHEAT, tr|Q6Q7J1|Q6Q7J1_WHEAT, tr|Q6UKZ5|Q6UKZ5_WHEA…
363	20220922_CRJL_M9H11_Gliadin_Neprosin_N3_150.17468.17468.3	AIHGVVHSIIMQQEQQQQQGIQ		IPQQIQCA.AIHGVVHSIIMQQEQQQQQGIQ.IMRPIFQI	A	I	22	3	2941.64	2499.27	2499.27	834.098	834.096	2499.27	834.096	0.0022	0.6547	0.3104	0.004475	15.897	0	0.9667	0	0	199	220	0			0	FALSE	tr|A0A446IHC0|A0A446IHC0_TRITD	A0A446IHC0	A0A446IHC0_TRITD	TRITD_1Av1G002120	Uncharacterized protein		tr|A0A446IHB5|A0A446IHB5_TRITD, tr|A0A446IHC7|A0A446IHC7_TRITD, tr|A0A446IHD6|A0A446IHD6_TRITD
364	20220922_CRJL_M9H11_Gliadin_Neprosin_N3_150.17516.17516.1	IILQEQQQVQGS		AIRAIIYS.IILQEQQQVQGS.IQTPQQQP	S	I	12	1	2947.51	1369.72	1369.72	1370.73	1370.72	1369.72	1370.73	-0.0037	0.7513	4.7495	0.2948	9.622	0	0.9678	0	0	270	281	0			0	FALSE	tr|B2Y2S3|B2Y2S3_WHEAT	B2Y2S3	B2Y2S3_WHEAT	GluB3-2	Low molecular weight glutenin subunit	Glu, Glu-D3, GluB3-3, GluB3-6, GluD3-3, HARU48K, LMW-3, LMW-GS, LMW-m1, LMW-s1, glu-3, lmw-gs	sp|P10386|GLTB_WHEAT, tr_A7XDG0_A7XDG0_TRITU_1-363_1-363/1-363, tr_Q0Q2J0_Q0Q2J0_TRITU_1-297_1-297/1-297, tr_Q0Q2J1_Q0Q2J1_TRITU_1-334_1-334/1-334, tr|A2IBV5|A2IBV5_WHEAT, tr|A2IBV6|A2IBV6_WHEAT, tr|A2IBV7|A2IBV7_WHEAT, tr|A9Z176|A9Z176_WHEAT, tr|B2BZD0|B2BZD0_WHEAT, tr|B2LS34|B2LS34_WHEAT, tr|B2Y2Q6|B2Y2Q6_WHEAT, tr|B2Y2Q7|B2Y2Q7_WHEAT, tr|B2Y2R3|B2Y2R3_WHEAT, tr|B2Y2R4|B2Y2R4_WHEAT, tr|B2Y2R5|B…
365	20220922_CRJL_M9H11_Gliadin_Neprosin_N3_150.17534.17534.2	HQISQLEVM		PQGIFIQS.HQISQLEVM.TSIAIRTI	S	T	9	2	2949.76	1083.54	1083.53	542.776	542.773	1083.54	542.776	-0.0058	0.8291	1.6997	0.3942	11.117	0	0.9661	0	0	307	315	0			0	FALSE	tr|R9XT57|R9XT57_WHEAT	R9XT57	R9XT57_WHEAT	glu-3	LMW-GS	Glu-3, GluD3-1, LMWXY22, LMWXY22-2, XYGluA3, XYGluB3, lmw-gs	tr|B3EY88|B3EY88_WHEAT, tr|B3EY89|B3EY89_WHEAT, tr|B5TWK4|B5TWK4_WHEAT, tr|B5TWK5|B5TWK5_WHEAT, tr|D0EVP0|D0EVP0_WHEAT, tr|D0EVP1|D0EVP1_WHEAT, tr|D0EVP2|D0EVP2_WHEAT, tr|D0EVP4|D0EVP4_WHEAT, tr|D0EVP6|D0EVP6_WHEAT, tr|F8SGP6|F8SGP6_WHEAT, tr|F8SGP8|F8SGP8_WHEAT, tr|F8SGQ1|F8SGQ1_WHEAT, tr|F8SGQ2|F8SGQ2_WHEAT, tr|G3F3Z1|G3F3Z1_WHEAT, tr|G3F3Z2|G3F3Z2_WHEAT, tr|G3F3Z3|G3F3Z3_WHEAT, tr|I3RTU0|I3RTU…
366	20220922_CRJL_M9H11_Gliadin_Neprosin_N3_150.17667.17667.3	AIHSVVHSIIMQQEQQQGIQ		IPRQIQCA.AIHSVVHSIIMQQEQQQGIQ.IIRPIFQI	A	I	20	3	2965.63	2273.18	2273.16	758.732	758.727	2273.16	758.727	0.0002	0.6742	1.7557	0.03669	14.242	0	0.9671	0	0	218	237	0			0	FALSE	tr|A0A446IHE6|A0A446IHE6_TRITD	A0A446IHE6	A0A446IHE6_TRITD	TRITD_1Av1G002200	Uncharacterized protein	qp904, qp913, qp917	tr|A0A446IHB8|A0A446IHB8_TRITD, tr|A0A446IHC1|A0A446IHC1_TRITD, tr|A0A446IHC3|A0A446IHC3_TRITD, tr|A0A446IHC5|A0A446IHC5_TRITD, tr|A0A446IHD2|A0A446IHD2_TRITD, tr|A0A446IHD5|A0A446IHD5_TRITD, tr|A0A446IHD7|A0A446IHD7_TRITD, tr|A0A446IHF4|A0A446IHF4_TRITD, tr|A0A446IHK0|A0A446IHK0_TRITD, tr|A7XDG6|A7XDG6_WHEAT, tr|B6UKQ5|B6UKQ5_WHEAT, tr|B6UKQ8|B6UKQ8_WHEAT
367	20220922_CRJL_M9H11_Gliadin_Neprosin_N3_150.17670.17670.0	QLSYSQPQPFRP		QIQPFPQP.QLSYSQPQPFRP.QQIYPQPQ	P	Q	12	2	2966.03	1446.73	1446.72	724.37	724.366	1446.73	724.37	-0.0069	0.9008	3.7869	0.001389	18.122	15.982	0.9985	0	0	66	77	0			0	FALSE	tr|Q9M4M1|Q9M4M1_WHEAT	Q9M4M1	Q9M4M1_WHEAT		Alpha-gliadin	Gli-A2-6, gli-2	tr|B2ZRD0|B2ZRD0_WHEAT, tr|Q9M4M0|Q9M4M0_WHEAT, tr|Q9M4M2|Q9M4M2_WHEAT, tr|R9XU74|R9XU74_WHEAT, tr|R9XU77|R9XU77_WHEAT
368	20220922_CRJL_M9H11_Gliadin_Neprosin_N3_150.17682.17682.0	VAVSQVVRQYEQT		DVSAKCRP.VAVSQVVRQYEQT.VVPPKGGS	P	V	13	2	2967.61	1505.79	1505.78	753.904	753.899	1505.78	753.899	-0.0001	0.8916	0.7407	1.104e-07	22.878	10.834	1	0	0	79	91	0			0	FALSE	tr|Q03871|Q03871_WHEAT	Q03871	Q03871_WHEAT	Glu-1By9	HMW glutenin subunit 1By9	1By20, Glu, Glu-1B, Glu-B1, glu-1R	tr_Q6UJY7_Q6UJY7_TRITU_1-720_1-720/1-720, tr|A0A0E4G9A4|A0A0E4G9A4_TRITD, tr|A0A2L1K3K6|A0A2L1K3K6_TRITD, tr|B8PSA6|B8PSA6_WHEAT, tr|Q0Q5D8|Q0Q5D8_WHEAT, tr|Q4JHY1|Q4JHY1_WHEAT, tr|Q52JL2|Q52JL2_WHEAT, tr|Q84TG6|Q84TG6_TRITD, tr|Q94IJ6|Q94IJ6_WHEAT, tr|U5YQV1|U5YQV1_WHEAT
369	20220922_CRJL_M9H11_Gliadin_Neprosin_N3_150.17684.17684.0	VAVSQVVRQYEQT		DVSAKCRP.VAVSQVVRQYEQT.VVPPKGGS	P	V	13	2	2967.81	1506.79	1506.78	754.401	754.398	1505.78	753.899	0.9967	0.8861	0.7441	1.371e-06	24.752	10.81	1	0	0	79	91	0			0	FALSE	tr|Q03871|Q03871_WHEAT	Q03871	Q03871_WHEAT	Glu-1By9	HMW glutenin subunit 1By9	1By20, Glu, Glu-1B, Glu-B1, glu-1R	tr_Q6UJY7_Q6UJY7_TRITU_1-720_1-720/1-720, tr|A0A0E4G9A4|A0A0E4G9A4_TRITD, tr|A0A2L1K3K6|A0A2L1K3K6_TRITD, tr|B8PSA6|B8PSA6_WHEAT, tr|Q0Q5D8|Q0Q5D8_WHEAT, tr|Q4JHY1|Q4JHY1_WHEAT, tr|Q52JL2|Q52JL2_WHEAT, tr|Q84TG6|Q84TG6_TRITD, tr|Q94IJ6|Q94IJ6_WHEAT, tr|U5YQV1|U5YQV1_WHEAT
370	20220922_CRJL_M9H11_Gliadin_Neprosin_N3_150.17685.17685.0	SIALRTLP		IAQIEVMT.SIALRTLP.RMCSVNVP	T	R	8	2	2967.89	869.522	869.518	435.768	435.766	869.534	435.774	-0.0159	0.8736	0.7597	0.06368	12.284	0	0.9719	0	0	354	361	0			0	FALSE	tr|Q5MFG8|Q5MFG8_WHEAT	Q5MFG8	Q5MFG8_WHEAT		Low molecular weight glutenin	GLEN42K, Glu, Glu-1, Glu-3, Glu-A3, Glu-B3, Glu-B3g, Glu-D3, GluA3-15, GluA3-23, GluA3-24, GluB3-1, GluB3-2, GluB3-3, GluB3-4, GluB3-6, GluD3-1, GluD3-3, GluD3-5, HARU48K, KANS2, LMW, LMW-1, LMW-3, LMW-5, LMW-GS, LMW-m1, LMW-m2, LMW-s1, LMWXY22, LMWXY22-2, LWMXY22-3, TRITD_1Av1G002360, TRITD_1Av1G002790, XYGluA3, XYGluB3, glu-3, hor2-4, lmw-gs, lmw-gs1, lmw-gs3, lmw-i	CAA36063.1, sp|P06470|HOR1_HORVU, sp|P16315|GLTC_WHEAT, sw|P04729|GDB1_WHEAT, tr_A7XDG0_A7XDG0_TRITU_1-363_1-363/1-363, tr_Q0Q2J0_Q0Q2J0_TRITU_1-297_1-297/1-297, tr_Q0Q2J1_Q0Q2J1_TRITU_1-334_1-334/1-334, tr_Q68VI0_Q68VI0_TRITU_1-381_1-381/1-381, tr|A0A0K2GRS6|A0A0K2GRS6_HORVV, tr|A0A287EFB3|A0A287EFB3_HORVV, tr|A0A287EFD4|A0A287EFD4_HORVV, tr|A0A287EFE1|A0A287EFE1_HORVV, tr|A0A287EFF7|A0A287EFF7_…
371	20220922_CRJL_M9H11_Gliadin_Neprosin_N3_150.17712.17712.0	FSQQQHQQLLQQQIP		TVIPQQPA.FSQQQHQQLLQQQIP.IVHPSIIQ	A	I	15	2	2971.05	1850.96	1850.95	926.486	926.482	1849.94	925.979	1.0061	0.6735	2.1252	0.003989	16.011	9.913	0.9749	0	0	104	118	0			0	FALSE	tr|Q0PW10|Q0PW10_WHEAT	Q0PW10	Q0PW10_WHEAT		Low molecular weight glutenin subunit GF-2	Glu-D3, lmw-gs	tr|B2BZC5|B2BZC5_WHEAT, tr|B2BZC7|B2BZC7_WHEAT, tr|D0EVP3|D0EVP3_WHEAT, tr|P93790|P93790_WHEAT, tr|Q5MFN8|Q5MFN8_WHEAT, tr|Q670Q4|Q670Q4_WHEAT, tr|Q8W3V3|Q8W3V3_WHEAT, tr|Q8W3V4|Q8W3V4_WHEAT
372	20220922_CRJL_M9H11_Gliadin_Neprosin_N3_150.17714.17714.0	FSQQQHQQLLQQQIP		TVIPQQPA.FSQQQHQQLLQQQIP.IVHPSIIQ	A	I	15	2	2971.26	1849.96	1849.95	925.986	925.981	1849.94	925.979	0.0047	0.7089	2.1287	0.04281	13.974	0	0.9643	0	0	104	118	0			0	FALSE	tr|Q0PW10|Q0PW10_WHEAT	Q0PW10	Q0PW10_WHEAT		Low molecular weight glutenin subunit GF-2	Glu-D3, lmw-gs	tr|B2BZC5|B2BZC5_WHEAT, tr|B2BZC7|B2BZC7_WHEAT, tr|D0EVP3|D0EVP3_WHEAT, tr|P93790|P93790_WHEAT, tr|Q5MFN8|Q5MFN8_WHEAT, tr|Q670Q4|Q670Q4_WHEAT, tr|Q8W3V3|Q8W3V3_WHEAT, tr|Q8W3V4|Q8W3V4_WHEAT
373	20220922_CRJL_M9H11_Gliadin_Neprosin_N3_150.17729.17729.0	ALLRRYYPSVTSSQQGSYYPGQASP		QMIFWGIP.ALLRRYYPSVTSSQQGSYYPGQASP.QQSGQEQQ	P	Q	25	3	2973.24	2775.38	2775.37	926.135	926.131	2775.36	926.128	0.0092	0.7169	0.6332	0.001761	16.36	0	0.9958	0	0	99	123	0			0	FALSE	tr|G3FLC5|G3FLC5_WHEAT	G3FLC5	G3FLC5_WHEAT	Glu	High-molecular-weight glutenin subunit	Glu-B1, Glu-B1-1, Glu-B1al, Glu-B1br, Glu-B1bs, HMW-GS, HMWBx17	tr|A5HMG1|A5HMG1_WHEAT, tr|A9YSK5|A9YSK5_WHEAT, tr|B8ZX17|B8ZX17_WHEAT, tr|G4Y3Y0|G4Y3Y0_WHEAT, tr|G4Y3Y1|G4Y3Y1_WHEAT, tr|G4Y3Y2|G4Y3Y2_WHEAT, tr|H9B854|H9B854_WHEAT, tr|M4M8L5|M4M8L5_WHEAT, tr|Q18MZ6|Q18MZ6_WHEAT, tr|Q1KL95|Q1KL95_WHEAT, tr|Q42451|Q42451_WHEAT, tr|Q45R38|Q45R38_WHEAT, tr|Q6Q7J1|Q6Q7J1_WHEAT
374	20220922_CRJL_M9H11_Gliadin_Neprosin_N3_150.17732.17732.0	QQQYPLGQGSFRP		SQVSFQQP.QQQYPLGQGSFRP.SQQNPQAQ	P	S	13	2	2973.54	1504.75	1504.74	753.381	753.377	1504.74	753.378	-0.0026	0.7657	4.1792	0.0274	11.575	0	0.9925	0	0	218	230	0			0	FALSE	tr|X2KVH9|X2KVH9_WHEAT	X2KVH9	X2KVH9_WHEAT	Gli-2	Alpha-gliadin	Gli-Z3, TRITD_6Av1G009400, TRITD_6Av1G009660, gli-2	tr|A0A0E3Z559|A0A0E3Z559_TRITD, tr|A0A446V2I3|A0A446V2I3_TRITD, tr|A0A446V2I9|A0A446V2I9_TRITD, tr|A0A446V2J8|A0A446V2J8_TRITD, tr|A0A446V2K2|A0A446V2K2_TRITD, tr|A0A446V2K5|A0A446V2K5_TRITD, tr|A5JSB3|A5JSB3_WHEAT, tr|D2X6C8|D2X6C8_TRITD, tr|I0IT64|I0IT64_WHEAT, tr|K7X0R1|K7X0R1_WHEAT, tr|K7XE85|K7XE85_WHEAT, tr|Q41530|Q41530_WHEAT, tr|Q9M4L9|Q9M4L9_WHEAT
375	20220922_CRJL_M9H11_Gliadin_Neprosin_N3_150.17808.17808.2	QMETSRVPGLEKP	Q[111]METSRVPGLEKP	IAATSAIA.QMETSRVPGLEKP.WQQQPIPP	A	W	13	2	2982.93	1453.73	1453.73	727.872	727.87	1453.72	727.869	0.002	0.5838	6.9691	0.04192	14.582	0	0.9888	0	0	20	32	0	1Q(-17.0265)		0	FALSE	tr|R9XT57|R9XT57_WHEAT	R9XT57	R9XT57_WHEAT	glu-3	LMW-GS	GluD3-1, LMWXY22, LMWXY22-2, XYGluA3, XYGluB3, lmw-gs	tr|A9YSH4|A9YSH4_WHEAT, tr|B3EY88|B3EY88_WHEAT, tr|B3EY89|B3EY89_WHEAT, tr|B5TWK4|B5TWK4_WHEAT, tr|B5TWK5|B5TWK5_WHEAT, tr|D0EVP0|D0EVP0_WHEAT, tr|D0EVP1|D0EVP1_WHEAT, tr|D0EVP2|D0EVP2_WHEAT, tr|D0EVP4|D0EVP4_WHEAT, tr|D0EVP6|D0EVP6_WHEAT, tr|F8SGM0|F8SGM0_WHEAT, tr|F8SGP6|F8SGP6_WHEAT, tr|F8SGP8|F8SGP8_WHEAT, tr|F8SGQ1|F8SGQ1_WHEAT, tr|F8SGQ2|F8SGQ2_WHEAT, tr|I3RTU0|I3RTU0_WHEAT, tr|I3RTU2|I3RTU…
376	20220922_CRJL_M9H11_Gliadin_Neprosin_N3_150.17809.17809.0	ALRTLP		QIEVMTSI.ALRTLP.RMCSVNVP	I	R	6	1	2983.06	669.419	669.415	670.426	670.423	669.417	670.425	-0.0018	0.8479	9.3368	0.8049	10.877	0	0.9676	0	0	356	361	0			0	FALSE	tr|Q5MFG8|Q5MFG8_WHEAT	Q5MFG8	Q5MFG8_WHEAT		Low molecular weight glutenin	GLEN42K, Glu, Glu-1, Glu-3, Glu-A3, Glu-B3, Glu-B3g, Glu-D3, GluA3-15, GluA3-23, GluA3-24, GluB3-1, GluB3-2, GluB3-3, GluB3-4, GluB3-6, GluD3-1, GluD3-3, GluD3-5, HARU48K, KANS2, LMW, LMW-1, LMW-3, LMW-5, LMW-GS, LMW-m1, LMW-m2, LMW-s1, LMWXY22, LMWXY22-2, LWMXY22-3, TRITD_1Av1G002360, TRITD_1Av1G002790, XYGluA3, XYGluB3, glu-3, hor2-4, lmw-gs, lmw-gs1, lmw-gs3, lmw-i	CAA36063.1, sp|P06470|HOR1_HORVU, sp|P16315|GLTC_WHEAT, sw|P04729|GDB1_WHEAT, tr_A7XDG0_A7XDG0_TRITU_1-363_1-363/1-363, tr_Q0Q2J0_Q0Q2J0_TRITU_1-297_1-297/1-297, tr_Q0Q2J1_Q0Q2J1_TRITU_1-334_1-334/1-334, tr_Q68VI0_Q68VI0_TRITU_1-381_1-381/1-381, tr|A0A0K2GRS6|A0A0K2GRS6_HORVV, tr|A0A287EFB3|A0A287EFB3_HORVV, tr|A0A287EFD4|A0A287EFD4_HORVV, tr|A0A287EFE1|A0A287EFE1_HORVV, tr|A0A287EFF7|A0A287EFF7_…
377	20220922_CRJL_M9H11_Gliadin_Neprosin_N3_150.17836.17836.3	ALLRRYYPSVTSSQQGSYYP		QMIFWGIP.ALLRRYYPSVTSSQQGSYYP.GQASPQQS	P	G	20	3	2986.42	2335.17	2335.16	779.398	779.394	2335.16	779.394	0.0019	0.7325	1.1403	0.008964	15.69	0	0.9888	0	0	99	118	0			0	FALSE	tr|G3FLC5|G3FLC5_WHEAT	G3FLC5	G3FLC5_WHEAT	Glu	High-molecular-weight glutenin subunit	1Bx14, Glu-1B, Glu-B1, Glu-B1-1, Glu-B1al, Glu-B1br, Glu-B1bs, HMW-GS, HMWBx17, glu-B1x	tr_Q6UJY5_Q6UJY5_TRITU_1-824_1-824/1-824, tr|A5HMG1|A5HMG1_WHEAT, tr|A9YSK5|A9YSK5_WHEAT, tr|B8ZX17|B8ZX17_WHEAT, tr|G4Y3Y0|G4Y3Y0_WHEAT, tr|G4Y3Y1|G4Y3Y1_WHEAT, tr|G4Y3Y2|G4Y3Y2_WHEAT, tr|H9B854|H9B854_WHEAT, tr|K4N1X7|K4N1X7_TRITD, tr|M4M8L5|M4M8L5_WHEAT, tr|Q18MZ6|Q18MZ6_WHEAT, tr|Q1KL95|Q1KL95_WHEAT, tr|Q42451|Q42451_WHEAT, tr|Q45R38|Q45R38_WHEAT, tr|Q6Q7J1|Q6Q7J1_WHEAT, tr|Q6UKZ5|Q6UKZ5_WHEA…
378	20220922_CRJL_M9H11_Gliadin_Neprosin_N3_150.17866.17866.2	LQQYPLGQGSFRPSQQNP		SQVSFQQP.LQQYPLGQGSFRPSQQNP.LAQGSVQP	P	L	18	2	2990.17	2044.03	2044.02	1023.02	1023.02	2044.01	1023.01	0.0061	0.7843	2.7719	0.004348	16.947	0	0.9924	0	0	210	227	0			0	FALSE	tr|Q9M4L8|Q9M4L8_WHEAT	Q9M4L8	Q9M4L8_WHEAT		Alpha-gliadin	Gli-2, Gli-6, Gli-7, Gli-A2-16, Gli-A2-6, Gli-G2, Gli-G7, Gli-Z2, Gli-Z6, Glia, TRITD_6Av1G009660, TRITD_6Av1G009830, TRITD_6Av1G009860, TRITD_6Av1G009880, a-gliadin, gli, gli-2, gli-w7-5, gli-wE09, gli-wE12	sp|P02863|GDA0_WHEAT, tr_A0A446V2L4_A0A446V2L4_TRITD_1-223_1-223/1-223, tr_A0A446V2M7_TRITD_1-188_1-188_1-188_1-188/1-188, tr|A0A023WGX6|A0A023WGX6_WHEAT, tr|A0A023WHQ9|A0A023WHQ9_WHEAT, tr|A0A0E3UQW4|A0A0E3UQW4_TRITD, tr|A0A0E3UR97|A0A0E3UR97_TRITD, tr|A0A0E3UR98|A0A0E3UR98_TRITD, tr|A0A0E3Z563|A0A0E3Z563_TRITD, tr|A0A0E3Z5B3|A0A0E3Z5B3_TRITD, tr|A0A0E3Z5B6|A0A0E3Z5B6_TRITD, tr|A0A0E3Z5Z1|A0A0E3…
379	20220922_CRJL_M9H11_Gliadin_Neprosin_N3_150.17897.17897.2	LVQEQQFPGQQQP		QQPQEQVP.LVQEQQFPGQQQP.FPPQQPYP	P	F	13	2	2993.48	1525.76	1525.75	763.888	763.884	1525.75	763.884	0.0013	0.7734	5.4902	1.264	12.201	0	0.9631	0	0	44	56	0			0	FALSE	tr|J7HZV4|J7HZV4_WHEAT	J7HZV4	J7HZV4_WHEAT	Gli-SB-2	Alpha-gliadin	Gli-1, Gli-G5, Gli-SB-1, Gli-Z5, gli-2	tr|A5JSA8|A5JSA8_WHEAT, tr|A5JSB5|A5JSB5_WHEAT, tr|B2ZRD1|B2ZRD1_WHEAT, tr|J7HSR5|J7HSR5_WHEAT, tr|J7I026|J7I026_WHEAT, tr|K7XRA1|K7XRA1_WHEAT, tr|Q9M4M4|Q9M4M4_WHEAT
380	20220922_CRJL_M9H11_Gliadin_Neprosin_N3_150.17935.17935.2	HQISQLEVMTSIA	HQISQLEVM[147]TSIA	PQGIFIQS.HQISQLEVMTSIA.LRTIPTMC	S	L	13	2	2997.78	1471.75	1471.73	736.881	736.874	1471.73	736.874	0.0001	0.8101	0.5133	1.183	10.34	0	0.9908	0	0	307	319	0	9M(15.9949)		0	FALSE	tr|R9XT57|R9XT57_WHEAT	R9XT57	R9XT57_WHEAT	glu-3	LMW-GS	Glu-3, GluD3-1, LMWXY22, LMWXY22-2, XYGluA3, XYGluB3, lmw-gs	tr|B3EY88|B3EY88_WHEAT, tr|B3EY89|B3EY89_WHEAT, tr|B5TWK4|B5TWK4_WHEAT, tr|B5TWK5|B5TWK5_WHEAT, tr|D0EVP0|D0EVP0_WHEAT, tr|D0EVP1|D0EVP1_WHEAT, tr|D0EVP2|D0EVP2_WHEAT, tr|D0EVP4|D0EVP4_WHEAT, tr|D0EVP6|D0EVP6_WHEAT, tr|F8SGP6|F8SGP6_WHEAT, tr|F8SGP8|F8SGP8_WHEAT, tr|F8SGQ1|F8SGQ1_WHEAT, tr|F8SGQ2|F8SGQ2_WHEAT, tr|G3F3Z1|G3F3Z1_WHEAT, tr|G3F3Z2|G3F3Z2_WHEAT, tr|G3F3Z3|G3F3Z3_WHEAT, tr|I3RTU0|I3RTU…
381	20220922_CRJL_M9H11_Gliadin_Neprosin_N3_150.17945.17945.2	SIALRTLP		IAQIEVMT.SIALRTLP.RMCSVNVP	T	R	8	2	2999.16	869.525	869.519	435.77	435.767	869.534	435.774	-0.0149	0.9359	1.2808	0.08356	11.812	0	0.9818	0	0	354	361	0			0	FALSE	tr|Q5MFG8|Q5MFG8_WHEAT	Q5MFG8	Q5MFG8_WHEAT		Low molecular weight glutenin	GLEN42K, Glu, Glu-1, Glu-3, Glu-A3, Glu-B3, Glu-B3g, Glu-D3, GluA3-15, GluA3-23, GluA3-24, GluB3-1, GluB3-2, GluB3-3, GluB3-4, GluB3-6, GluD3-1, GluD3-3, GluD3-5, HARU48K, KANS2, LMW, LMW-1, LMW-3, LMW-5, LMW-GS, LMW-m1, LMW-m2, LMW-s1, LMWXY22, LMWXY22-2, LWMXY22-3, TRITD_1Av1G002360, TRITD_1Av1G002790, XYGluA3, XYGluB3, glu-3, hor2-4, lmw-gs, lmw-gs1, lmw-gs3, lmw-i	CAA36063.1, sp|P06470|HOR1_HORVU, sp|P16315|GLTC_WHEAT, sw|P04729|GDB1_WHEAT, tr_A7XDG0_A7XDG0_TRITU_1-363_1-363/1-363, tr_Q0Q2J0_Q0Q2J0_TRITU_1-297_1-297/1-297, tr_Q0Q2J1_Q0Q2J1_TRITU_1-334_1-334/1-334, tr_Q68VI0_Q68VI0_TRITU_1-381_1-381/1-381, tr|A0A0K2GRS6|A0A0K2GRS6_HORVV, tr|A0A287EFB3|A0A287EFB3_HORVV, tr|A0A287EFD4|A0A287EFD4_HORVV, tr|A0A287EFE1|A0A287EFE1_HORVV, tr|A0A287EFF7|A0A287EFF7_…
382	20220922_CRJL_M9H11_Gliadin_Neprosin_N3_150.17948.17948.2	QFAEIRNLA		SVQPQQIP.QFAEIRNLA.LQTIPAMC	P	L	9	2	2999.37	1060.57	1060.56	531.292	531.289	1060.57	531.29	-0.0028	0.8985	0.1074	0.05064	13.682	11.697	0.9962	0	0	278	286	0			0	FALSE	tr|A0A0E3Z552|A0A0E3Z552_TRITD	A0A0E3Z552	A0A0E3Z552_TRITD		Alpha-gliadin (Fragment)	Gli-4, Gli-G1, Gli-G6, Gli-Z8, gli-2	sp|P04725|GDA5_WHEAT, sp|P04727|GDA7_WHEAT, tr|A0A0E3Z7J9|A0A0E3Z7J9_TRITD, tr|A5JSA4|A5JSA4_WHEAT, tr|A5JSA9|A5JSA9_WHEAT, tr|A5JSB8|A5JSB8_WHEAT, tr|D2X6C9|D2X6C9_TRITD, tr|D2X6D1|D2X6D1_TRITD, tr|D2X6D3|D2X6D3_TRITD, tr|D2X6D5|D2X6D5_TRITD, tr|D2X6D9|D2X6D9_TRITD, tr|J7HWD7|J7HWD7_WHEAT, tr|K7WV47|K7WV47_WHEAT, tr|Q1WA40|Q1WA40_WHEAT, tr|Q2V5Z7|Q2V5Z7_TRITD, tr|Q41529|Q41529_WHEAT, tr|Q41545|Q…
383	20220922_CRJL_M9H11_Gliadin_Neprosin_N3_150.17949.17949.2	GKWQELGQGQQGYYPT		QPGQGQQP.GKWQELGQGQQGYYPT.SIHQSGQG	P	S	16	2	2999.49	1838.87	1838.88	920.443	920.448	1838.86	920.437	0.0233	0.7969	1.3113	0.04935	9.768	0	0.9763	0	0	156	171	0			0	FALSE	tr|Q03871|Q03871_WHEAT	Q03871	Q03871_WHEAT	Glu-1By9	HMW glutenin subunit 1By9	1By20, Glu, Glu-1B, Glu-B1, glu-1R	tr_Q6UJY7_Q6UJY7_TRITU_1-720_1-720/1-720, tr|A0A0E4G9A4|A0A0E4G9A4_TRITD, tr|A0A2L1K3K6|A0A2L1K3K6_TRITD, tr|A5HMG2|A5HMG2_WHEAT, tr|B8PSA6|B8PSA6_WHEAT, tr|Q0Q5D8|Q0Q5D8_WHEAT, tr|Q4JHY1|Q4JHY1_WHEAT, tr|Q52JL2|Q52JL2_WHEAT, tr|Q84TG6|Q84TG6_TRITD, tr|Q94IJ6|Q94IJ6_WHEAT, tr|U5YQV1|U5YQV1_WHEAT
384	20220922_CRJL_M9H11_Gliadin_Neprosin_N3_150.17978.17978.2	FSQQQHQQLLQQQIP		TVIPQQPA.FSQQQHQQLLQQQIP.IVHPSIIQ	A	I	15	2	3002.91	1849.95	1849.95	925.984	925.98	1849.94	925.979	0.002	0.6842	2.6563	0.01576	15.71	6.449	0.9753	0	0	104	118	0			0	FALSE	tr|Q0PW10|Q0PW10_WHEAT	Q0PW10	Q0PW10_WHEAT		Low molecular weight glutenin subunit GF-2	Glu-D3, lmw-gs	tr|B2BZC5|B2BZC5_WHEAT, tr|B2BZC7|B2BZC7_WHEAT, tr|D0EVP3|D0EVP3_WHEAT, tr|P93790|P93790_WHEAT, tr|Q5MFN8|Q5MFN8_WHEAT, tr|Q670Q4|Q670Q4_WHEAT, tr|Q8W3V3|Q8W3V3_WHEAT, tr|Q8W3V4|Q8W3V4_WHEAT
385	20220922_CRJL_M9H11_Gliadin_Neprosin_N3_150.17980.17980.1	QFAEIRNLA		SVQPQQIP.QFAEIRNLA.LQTIPAMC	P	L	9	1	3003.12	1060.58	1060.57	1061.58	1061.58	1060.57	1061.57	0.0048	0.5789	0.2485	0.004039	18.075	18.075	0.9904	0	0	278	286	0			0	FALSE	tr|A0A0E3Z552|A0A0E3Z552_TRITD	A0A0E3Z552	A0A0E3Z552_TRITD		Alpha-gliadin (Fragment)	Gli-4, Gli-G1, Gli-G6, Gli-Z8, gli-2	sp|P04725|GDA5_WHEAT, sp|P04727|GDA7_WHEAT, tr|A0A0E3Z7J9|A0A0E3Z7J9_TRITD, tr|A5JSA4|A5JSA4_WHEAT, tr|A5JSA9|A5JSA9_WHEAT, tr|A5JSB8|A5JSB8_WHEAT, tr|D2X6C9|D2X6C9_TRITD, tr|D2X6D1|D2X6D1_TRITD, tr|D2X6D3|D2X6D3_TRITD, tr|D2X6D5|D2X6D5_TRITD, tr|D2X6D9|D2X6D9_TRITD, tr|J7HWD7|J7HWD7_WHEAT, tr|K7WV47|K7WV47_WHEAT, tr|Q1WA40|Q1WA40_WHEAT, tr|Q2V5Z7|Q2V5Z7_TRITD, tr|Q41529|Q41529_WHEAT, tr|Q41545|Q…
386	20220922_CRJL_M9H11_Gliadin_Neprosin_N3_150.18013.18013.2	ALLRRYYLSVTSP		QSIIWGIP.ALLRRYYLSVTSP.QQVSYYPG	P	Q	13	2	3006.8	1537.87	1537.86	769.942	769.939	1537.86	769.938	0.002	0.8126	2.3814	0.03197	14.481	0	0.9948	0	0	104	116	0			0	FALSE	tr|Q41553|Q41553_WHEAT	Q41553	Q41553_WHEAT	HMWG	HMW glutenin subunit Ax2	Glu-1AX1, Glu-1Ax1.1	tr|G3K725|G3K725_WHEAT, tr|Q03872|Q03872_WHEAT
387	20220922_CRJL_M9H11_Gliadin_Neprosin_N3_150.18085.18085.0	AIHSVVHSIIMQQEQQEQLQG		IPQQIQCA.AIHSVVHSIIMQQEQQEQLQG.VQIIVPIS	A	V	21	3	3015.25	2403.21	2403.2	802.078	802.074	2402.2	801.741	1	0.6132	1.9307	0.001006	15.536	11.381	0.9903	0	0	144	164	0			0	FALSE	tr|Q6EEW5|Q6EEW5_TRITD	Q6EEW5	Q6EEW5_TRITD		Gamma gliadin	Gli-x2, TRITD_1Bv1G001870, ll915, ll931-2	sp|P06659|GDBB_WHEAT, tr|A0A446JG55|A0A446JG55_TRITD, tr|A0A446JG83|A0A446JG83_TRITD, tr|A0A446JG85|A0A446JG85_TRITD, tr|A0A446JG88|A0A446JG88_TRITD, tr|A0A446JG99|A0A446JG99_TRITD, tr|B6UKN4|B6UKN4_WHEAT, tr|B6UKP2|B6UKP2_WHEAT, tr|F2X0K8|F2X0K8_WHEAT, tr|Q6EEW3|Q6EEW3_TRITD, tr|Q6EEW4|Q6EEW4_TRITD, tr|Q6EEW6|Q6EEW6_TRITD, tr|Q6EEX1|Q6EEX1_WHEAT
388	20220922_CRJL_M9H11_Gliadin_Neprosin_N3_150.18086.18086.0	AIHSVVHSIIMQQEQQEQLQG		IPQQIQCA.AIHSVVHSIIMQQEQQEQLQG.VQIIVPIS	A	V	21	3	3015.39	2402.21	2402.2	801.744	801.74	2402.2	801.741	-0.0029	0.6423	1.9285	0.003853	17.298	8.774	0.9811	0	0	144	164	0			0	FALSE	tr|Q6EEW5|Q6EEW5_TRITD	Q6EEW5	Q6EEW5_TRITD		Gamma gliadin	Gli-x2, TRITD_1Bv1G001870, ll915, ll931-2	sp|P06659|GDBB_WHEAT, tr|A0A446JG55|A0A446JG55_TRITD, tr|A0A446JG83|A0A446JG83_TRITD, tr|A0A446JG85|A0A446JG85_TRITD, tr|A0A446JG88|A0A446JG88_TRITD, tr|A0A446JG99|A0A446JG99_TRITD, tr|B6UKN4|B6UKN4_WHEAT, tr|B6UKP2|B6UKP2_WHEAT, tr|F2X0K8|F2X0K8_WHEAT, tr|Q6EEW3|Q6EEW3_TRITD, tr|Q6EEW4|Q6EEW4_TRITD, tr|Q6EEW6|Q6EEW6_TRITD, tr|Q6EEX1|Q6EEX1_WHEAT
389	20220922_CRJL_M9H11_Gliadin_Neprosin_N3_150.18124.18124.2	AFSQQQHQQLLQQQIP		QTVIPQQP.AFSQQQHQQLLQQQIP.IVHPSIIQ	P	I	16	2	3020.16	1920.99	1920.99	961.504	961.501	1920.98	961.497	0.0063	0.7666	1.6174	0.007426	16.017	0	0.9889	0	0	103	118	0			0	FALSE	tr|Q0PW10|Q0PW10_WHEAT	Q0PW10	Q0PW10_WHEAT		Low molecular weight glutenin subunit GF-2	Glu-D3, lmw-gs	tr|B2BZC5|B2BZC5_WHEAT, tr|B2BZC7|B2BZC7_WHEAT, tr|D0EVP3|D0EVP3_WHEAT, tr|P93790|P93790_WHEAT, tr|Q5MFN8|Q5MFN8_WHEAT, tr|Q670Q4|Q670Q4_WHEAT, tr|Q8W3V3|Q8W3V3_WHEAT, tr|Q8W3V4|Q8W3V4_WHEAT
390	20220922_CRJL_M9H11_Gliadin_Neprosin_N3_150.18142.18142.3	AFSQQQHQQLLQQQIP		QTVIPQQP.AFSQQQHQQLLQQQIP.IVHPSIIQ	P	I	16	3	3022.21	1920.99	1920.98	641.336	641.333	1920.98	641.334	-0.0022	0.6958	1.6514	0.1158	11.245	0	0.9657	0	0	103	118	0			0	FALSE	tr|Q0PW10|Q0PW10_WHEAT	Q0PW10	Q0PW10_WHEAT		Low molecular weight glutenin subunit GF-2	Glu-D3, lmw-gs	tr|B2BZC5|B2BZC5_WHEAT, tr|B2BZC7|B2BZC7_WHEAT, tr|D0EVP3|D0EVP3_WHEAT, tr|P93790|P93790_WHEAT, tr|Q5MFN8|Q5MFN8_WHEAT, tr|Q670Q4|Q670Q4_WHEAT, tr|Q8W3V3|Q8W3V3_WHEAT, tr|Q8W3V4|Q8W3V4_WHEAT
391	20220922_CRJL_M9H11_Gliadin_Neprosin_N3_150.18202.18202.2	SIALRTLP		IAQIEVMT.SIALRTLP.RMCSVNVP	T	R	8	2	3029.64	869.524	869.518	435.769	435.767	869.534	435.774	-0.015	0.9264	1.7888	0.08299	11.824	0	0.9919	0	0	354	361	0			0	FALSE	tr|Q5MFG8|Q5MFG8_WHEAT	Q5MFG8	Q5MFG8_WHEAT		Low molecular weight glutenin	GLEN42K, Glu, Glu-1, Glu-3, Glu-A3, Glu-B3, Glu-B3g, Glu-D3, GluA3-15, GluA3-23, GluA3-24, GluB3-1, GluB3-2, GluB3-3, GluB3-4, GluB3-6, GluD3-1, GluD3-3, GluD3-5, HARU48K, KANS2, LMW, LMW-1, LMW-3, LMW-5, LMW-GS, LMW-m1, LMW-m2, LMW-s1, LMWXY22, LMWXY22-2, LWMXY22-3, TRITD_1Av1G002360, TRITD_1Av1G002790, XYGluA3, XYGluB3, glu-3, hor2-4, lmw-gs, lmw-gs1, lmw-gs3, lmw-i	CAA36063.1, sp|P06470|HOR1_HORVU, sp|P16315|GLTC_WHEAT, sw|P04729|GDB1_WHEAT, tr_A7XDG0_A7XDG0_TRITU_1-363_1-363/1-363, tr_Q0Q2J0_Q0Q2J0_TRITU_1-297_1-297/1-297, tr_Q0Q2J1_Q0Q2J1_TRITU_1-334_1-334/1-334, tr_Q68VI0_Q68VI0_TRITU_1-381_1-381/1-381, tr|A0A0K2GRS6|A0A0K2GRS6_HORVV, tr|A0A287EFB3|A0A287EFB3_HORVV, tr|A0A287EFD4|A0A287EFD4_HORVV, tr|A0A287EFE1|A0A287EFE1_HORVV, tr|A0A287EFF7|A0A287EFF7_…
392	20220922_CRJL_M9H11_Gliadin_Neprosin_N3_150.18203.18203.2	HQISQLEVMTSIA	HQISQLEVM[147]TSIA	PQGIFIQS.HQISQLEVMTSIA.LRTIPTMC	S	L	13	2	3029.71	1471.74	1471.73	736.879	736.874	1471.73	736.874	0.0002	0.7794	1.0454	1.138	10.275	0	0.9853	0	0	307	319	0	9M(15.9949)		0	FALSE	tr|R9XT57|R9XT57_WHEAT	R9XT57	R9XT57_WHEAT	glu-3	LMW-GS	Glu-3, GluD3-1, LMWXY22, LMWXY22-2, XYGluA3, XYGluB3, lmw-gs	tr|B3EY88|B3EY88_WHEAT, tr|B3EY89|B3EY89_WHEAT, tr|B5TWK4|B5TWK4_WHEAT, tr|B5TWK5|B5TWK5_WHEAT, tr|D0EVP0|D0EVP0_WHEAT, tr|D0EVP1|D0EVP1_WHEAT, tr|D0EVP2|D0EVP2_WHEAT, tr|D0EVP4|D0EVP4_WHEAT, tr|D0EVP6|D0EVP6_WHEAT, tr|F8SGP6|F8SGP6_WHEAT, tr|F8SGP8|F8SGP8_WHEAT, tr|F8SGQ1|F8SGQ1_WHEAT, tr|F8SGQ2|F8SGQ2_WHEAT, tr|G3F3Z1|G3F3Z1_WHEAT, tr|G3F3Z2|G3F3Z2_WHEAT, tr|G3F3Z3|G3F3Z3_WHEAT, tr|I3RTU0|I3RTU…
393	20220922_CRJL_M9H11_Gliadin_Neprosin_N3_150.18219.18219.2	QFAEIRNLA		SVQPQQIP.QFAEIRNLA.LQTIPAMC	P	L	9	2	3031.22	1060.57	1060.56	531.292	531.289	1060.57	531.29	-0.0028	0.9297	0.6382	0.03195	14.482	12.481	0.9974	0	0	278	286	0			0	FALSE	tr|A0A0E3Z552|A0A0E3Z552_TRITD	A0A0E3Z552	A0A0E3Z552_TRITD		Alpha-gliadin (Fragment)	Gli-4, Gli-G1, Gli-G6, Gli-Z8, gli-2	sp|P04725|GDA5_WHEAT, sp|P04727|GDA7_WHEAT, tr|A0A0E3Z7J9|A0A0E3Z7J9_TRITD, tr|A5JSA4|A5JSA4_WHEAT, tr|A5JSA9|A5JSA9_WHEAT, tr|A5JSB8|A5JSB8_WHEAT, tr|D2X6C9|D2X6C9_TRITD, tr|D2X6D1|D2X6D1_TRITD, tr|D2X6D3|D2X6D3_TRITD, tr|D2X6D5|D2X6D5_TRITD, tr|D2X6D9|D2X6D9_TRITD, tr|J7HWD7|J7HWD7_WHEAT, tr|K7WV47|K7WV47_WHEAT, tr|Q1WA40|Q1WA40_WHEAT, tr|Q2V5Z7|Q2V5Z7_TRITD, tr|Q41529|Q41529_WHEAT, tr|Q41545|Q…
394	20220922_CRJL_M9H11_Gliadin_Neprosin_N3_150.18238.18238.2	LVQQQQFLGQQQQHFPGQQQP		QQPQEQVP.LVQQQQFLGQQQQHFPGQQQP.FPPQQPYP	P	F	21	2	3033.47	2491.24	2491.23	1246.63	1246.62	2491.24	1246.63	-0.0048	0.8205	1.2261	0.007293	16	7.863	0.9895	0	0	44	64	0			0	FALSE	tr|A0A446W0D7|A0A446W0D7_TRITD	A0A446W0D7	A0A446W0D7_TRITD	TRITD_6Bv1G014670	Uncharacterized protein		tr|A0A446W0B4|A0A446W0B4_TRITD, tr|A0A446W0I4|A0A446W0I4_TRITD, tr|A0A446W0N0|A0A446W0N0_TRITD, tr|I0IT60|I0IT60_WHEAT
395	20220922_CRJL_M9H11_Gliadin_Neprosin_N3_150.18249.18249.2	QQSFPQQQRPFIQP		QIPQPQQP.QQSFPQQQRPFIQP.SIQQQINP	P	S	14	2	3034.67	1727.89	1727.88	864.951	864.946	1727.87	864.944	0.0025	0.8189	3.4268	0.1811	11.468	0	0.9716	0	0	162	175	0			0	FALSE	tr|Q94G91|Q94G91_WHEAT	Q94G91	Q94G91_WHEAT	Gli-Yn1	Gamma-gliadin		sp|P08453|GDB2_WHEAT, tr|F4YT72|F4YT72_WHEAT, tr|K7X1S8|K7X1S8_WHEAT, tr|Q6EEW9|Q6EEW9_WHEAT, tr|R9XT02|R9XT02_WHEAT, tr|R9XUB0|R9XUB0_WHEAT, tr|R9XUB9|R9XUB9_WHEAT, tr|R9XUT4|R9XUT4_WHEAT, tr|R9XV87|R9XV87_WHEAT, tr|R9XWB3|R9XWB3_WHEAT, tr|U5UA54|U5UA54_WHEAT
396	20220922_CRJL_M9H11_Gliadin_Neprosin_N3_150.18252.18252.2	LQQYPLGQGSFRPS		SQVSFQQP.LQQYPLGQGSFRPS.QQNPIAQG	P	Q	14	2	3035.07	1576.81	1576.8	789.413	789.408	1576.8	789.407	0.0009	0.8922	2.7684	0.0007215	21.067	0	0.9987	0	0	210	223	0			0	FALSE	tr|Q9M4L8|Q9M4L8_WHEAT	Q9M4L8	Q9M4L8_WHEAT		Alpha-gliadin	Gli-2, Gli-6, Gli-7, Gli-A2-16, Gli-A2-6, Gli-G2, Gli-G7, Gli-Z2, Gli-Z6, Glia, TRITD_6Av1G009660, TRITD_6Av1G009830, TRITD_6Av1G009860, TRITD_6Av1G009880, a-gliadin, gli, gli-2, gli-w7-5, gli-wE09, gli-wE12	sp|P02863|GDA0_WHEAT, tr_A0A446V2L4_A0A446V2L4_TRITD_1-223_1-223/1-223, tr_A0A446V2M7_TRITD_1-188_1-188_1-188_1-188/1-188, tr|A0A023WGX6|A0A023WGX6_WHEAT, tr|A0A023WHQ9|A0A023WHQ9_WHEAT, tr|A0A0E3UQW4|A0A0E3UQW4_TRITD, tr|A0A0E3UR97|A0A0E3UR97_TRITD, tr|A0A0E3UR98|A0A0E3UR98_TRITD, tr|A0A0E3Z563|A0A0E3Z563_TRITD, tr|A0A0E3Z5B3|A0A0E3Z5B3_TRITD, tr|A0A0E3Z5B6|A0A0E3Z5B6_TRITD, tr|A0A0E3Z5Z1|A0A0E3…
397	20220922_CRJL_M9H11_Gliadin_Neprosin_N3_150.18253.18253.2	QFEEIRNLA		SVQPQQIP.QFEEIRNLA.LETIPAMC	P	L	9	2	3035.15	1118.58	1118.57	560.295	560.292	1118.57	560.293	-0.0024	0.9127	0.7003	0.1422	11.888	10.895	0.9858	0	0	259	267	0			0	FALSE	tr|K7X1H8|K7X1H8_WHEAT	K7X1H8	K7X1H8_WHEAT	gli-2	Alpha-gliadin	Gli-1, Gli-2, Gli-6, Gli-7, Gli-8, Gli-A2-16, Gli-A2-6, Gli-CS-1, Gli-CS-3, Gli-G2, Gli-G3, Gli-G4, Gli-G7, Gli-SB-3, Gli-SB-4, Gli-Z1, Gli-Z2, Gli-Z3, Gli-Z5, Gli-Z6, Gli-Z7, Glia, TRITD_6Av1G009340, TRITD_6Av1G009660, TRITD_6Av1G009670, TRITD_6Av1G009830, TRITD_6Av1G009860, TRITD_6Av1G009880, TRITD_6Bv1G014670, TRITD_6Bv1G020780, a-gliadin, gli, gli-w24, gli-w7-104, gli-w7-5, gli-wE12, gli-wF08	sp|P02863|GDA0_WHEAT, sp|P04722|GDA2_WHEAT, sp|P04724|GDA4_WHEAT, sp|P04726|GDA6_WHEAT, sp|P18573|GDA9_WHEAT, tr_A0A446V2J7_A0A446V2J7_TRITD_1-196_1-196/1-196, tr_A0A446V2L4_A0A446V2L4_TRITD_1-223_1-223/1-223, tr_A0A446V2M7_TRITD_1-188_1-188_1-188_1-188/1-188, tr|A0A023WGF7|A0A023WGF7_WHEAT, tr|A0A023WGG0|A0A023WGG0_WHEAT, tr|A0A023WHQ9|A0A023WHQ9_WHEAT, tr|A0A0E3UQW5|A0A0E3UQW5_TRITD, tr|A0A0E3U…
398	20220922_CRJL_M9H11_Gliadin_Neprosin_N3_150.18294.18294.0	TSIALRTLP		QIAQIEVM.TSIALRTLP.RMCSVNVP	M	R	9	2	3039.87	971.579	971.575	486.797	486.795	970.581	486.298	0.9935	0.812	1.7944	0.1112	12.316	0	0.9708	0	0	353	361	0			0	FALSE	tr|Q5MFG8|Q5MFG8_WHEAT	Q5MFG8	Q5MFG8_WHEAT		Low molecular weight glutenin	GLEN42K, Glu, Glu-1, Glu-3, Glu-A3, Glu-B3, Glu-B3g, Glu-D3, GluA3-15, GluA3-23, GluA3-24, GluB3-1, GluB3-2, GluB3-3, GluB3-4, GluB3-6, GluD3-1, GluD3-3, GluD3-5, HARU48K, KANS2, LMW, LMW-1, LMW-3, LMW-5, LMW-GS, LMW-m1, LMW-m2, LMW-s1, LMWXY22, LMWXY22-2, LWMXY22-3, TRITD_1Av1G002360, TRITD_1Av1G002790, XYGluA3, XYGluB3, glu-3, lmw-gs, lmw-gs1, lmw-gs3, lmw-i	CAA36063.1, sp|P06470|HOR1_HORVU, sp|P16315|GLTC_WHEAT, sw|P04729|GDB1_WHEAT, tr_A7XDG0_A7XDG0_TRITU_1-363_1-363/1-363, tr_Q0Q2J0_Q0Q2J0_TRITU_1-297_1-297/1-297, tr_Q0Q2J1_Q0Q2J1_TRITU_1-334_1-334/1-334, tr_Q68VI0_Q68VI0_TRITU_1-381_1-381/1-381, tr|A0A0K2GRS6|A0A0K2GRS6_HORVV, tr|A0A287EFB3|A0A287EFB3_HORVV, tr|A0A287EFD4|A0A287EFD4_HORVV, tr|A0A287EFE1|A0A287EFE1_HORVV, tr|A0A287EFF7|A0A287EFF7_…
399	20220922_CRJL_M9H11_Gliadin_Neprosin_N3_150.18302.18302.2	QQPQQSFPQQQRPFIQP		PQQQIPQP.QQPQQSFPQQQRPFIQP.SIQQQINP	P	S	17	2	3040.96	2081.06	2081.05	1041.54	1041.53	2081.04	1041.53	0.0063	0.7998	3.0111	0.2578	9.855	0	0.984	0	0	159	175	0			0	FALSE	tr|Q94G91|Q94G91_WHEAT	Q94G91	Q94G91_WHEAT	Gli-Yn1	Gamma-gliadin		sp|P08453|GDB2_WHEAT, tr|F4YT72|F4YT72_WHEAT, tr|K7X1S8|K7X1S8_WHEAT, tr|Q6EEW9|Q6EEW9_WHEAT, tr|R9XT02|R9XT02_WHEAT, tr|R9XUB0|R9XUB0_WHEAT, tr|R9XUB9|R9XUB9_WHEAT, tr|R9XUT4|R9XUT4_WHEAT, tr|R9XV87|R9XV87_WHEAT, tr|R9XWB3|R9XWB3_WHEAT
400	20220922_CRJL_M9H11_Gliadin_Neprosin_N3_150.18387.18387.3	AIHSVVHSIVMQQEQQQGIQILRP	AIHSVVHSIVM[147]QQEQQQGIQILRP	IPRQIQCA.AIHSVVHSIVMQQEQQQGIQILRP.LFQIVQGQ	A	L	24	3	3050.83	2754.48	2754.47	919.168	919.163	2754.46	919.16	0.0058	0.8587	3.6082	1.589e-06	30.695	0	1	0	0	203	226	0	11M(15.9949)		0	FALSE	tr|R9XWA9|R9XWA9_WHEAT	R9XWA9	R9XWA9_WHEAT		Gamma-gliadin	TRITD_1Av1G002200, ll901, ll908, ll911, ll912, ll918, ll933, ll934, ll935, ll936, qp905, qp909, qp911, qp914	tr|A0A446IHJ1|A0A446IHJ1_TRITD, tr|A7XDG7|A7XDG7_WHEAT, tr|B6UKM4|B6UKM4_WHEAT, tr|B6UKM9|B6UKM9_WHEAT, tr|B6UKN1|B6UKN1_WHEAT, tr|B6UKN2|B6UKN2_WHEAT, tr|B6UKN6|B6UKN6_WHEAT, tr|B6UKP3|B6UKP3_WHEAT, tr|B6UKP4|B6UKP4_WHEAT, tr|B6UKP5|B6UKP5_WHEAT, tr|B6UKP6|B6UKP6_WHEAT, tr|B6UKQ1|B6UKQ1_WHEAT, tr|B6UKQ3|B6UKQ3_WHEAT, tr|B6UKQ6|B6UKQ6_WHEAT, tr|D0ES79|D0ES79_WHEAT, tr|K7WVC4|K7WVC4_WHEAT, tr|K7XE…
401	20220922_CRJL_M9H11_Gliadin_Neprosin_N3_150.18394.18394.2	AFSQQQHQQLLQQQIP		QTVIPQQP.AFSQQQHQQLLQQQIP.IVHPSIIQ	P	I	16	2	3051.83	1920.99	1920.99	961.504	961.501	1920.98	961.497	0.0063	0.7356	2.1452	0.07495	12.001	0	0.9779	0	0	103	118	0			0	FALSE	tr|Q0PW10|Q0PW10_WHEAT	Q0PW10	Q0PW10_WHEAT		Low molecular weight glutenin subunit GF-2	Glu-D3, lmw-gs	tr|B2BZC5|B2BZC5_WHEAT, tr|B2BZC7|B2BZC7_WHEAT, tr|D0EVP3|D0EVP3_WHEAT, tr|P93790|P93790_WHEAT, tr|Q5MFN8|Q5MFN8_WHEAT, tr|Q670Q4|Q670Q4_WHEAT, tr|Q8W3V3|Q8W3V3_WHEAT, tr|Q8W3V4|Q8W3V4_WHEAT
402	20220922_CRJL_M9H11_Gliadin_Neprosin_N3_150.18414.18414.3	AFSQQQHQQLLQQQIP		QTVIPQQP.AFSQQQHQQLLQQQIP.IVHPSIIQ	P	I	16	3	3054.17	1920.99	1920.98	641.337	641.333	1920.98	641.334	-0.0023	0.6528	2.1842	0.0623	11.322	0	0.9632	0	0	103	118	0			0	FALSE	tr|Q0PW10|Q0PW10_WHEAT	Q0PW10	Q0PW10_WHEAT		Low molecular weight glutenin subunit GF-2	Glu-D3, lmw-gs	tr|B2BZC5|B2BZC5_WHEAT, tr|B2BZC7|B2BZC7_WHEAT, tr|D0EVP3|D0EVP3_WHEAT, tr|P93790|P93790_WHEAT, tr|Q5MFN8|Q5MFN8_WHEAT, tr|Q670Q4|Q670Q4_WHEAT, tr|Q8W3V3|Q8W3V3_WHEAT, tr|Q8W3V4|Q8W3V4_WHEAT
403	20220922_CRJL_M9H11_Gliadin_Neprosin_N3_150.18423.18423.0	AIHSVVHSIVMQQEQQQGIQI	AIHSVVHSIVM[147]QQEQQQGIQI	IPRQIQCA.AIHSVVHSIVMQQEQQQGIQI.LRPIFQIV	A	L	21	3	3055.24	2389.24	2389.22	797.419	797.416	2388.22	797.081	1.0031	0.5787	2.3263	0.3778	17.716	15.217	0.9656	0	0	203	223	0	11M(15.9949)		0	FALSE	tr|R9XWA9|R9XWA9_WHEAT	R9XWA9	R9XWA9_WHEAT		Gamma-gliadin	TRITD_1Av1G002200, ll901, ll908, ll911, ll912, ll918, ll933, ll934, ll935, ll936, qp905, qp909, qp911, qp914	tr|A0A446IHJ1|A0A446IHJ1_TRITD, tr|A7XDG7|A7XDG7_WHEAT, tr|B6UKM4|B6UKM4_WHEAT, tr|B6UKM9|B6UKM9_WHEAT, tr|B6UKN1|B6UKN1_WHEAT, tr|B6UKN2|B6UKN2_WHEAT, tr|B6UKN6|B6UKN6_WHEAT, tr|B6UKP3|B6UKP3_WHEAT, tr|B6UKP4|B6UKP4_WHEAT, tr|B6UKP5|B6UKP5_WHEAT, tr|B6UKP6|B6UKP6_WHEAT, tr|B6UKQ1|B6UKQ1_WHEAT, tr|B6UKQ3|B6UKQ3_WHEAT, tr|B6UKQ6|B6UKQ6_WHEAT, tr|D0ES79|D0ES79_WHEAT, tr|K7WVC4|K7WVC4_WHEAT, tr|K7XE…
404	20220922_CRJL_M9H11_Gliadin_Neprosin_N3_150.18434.18434.3	AIHSVVHSIVMQQEQQQGIQI	AIHSVVHSIVM[147]QQEQQQGIQI	IPRQIQCA.AIHSVVHSIVMQQEQQQGIQI.LRPIFQIV	A	L	21	3	3056.73	2388.23	2388.23	797.085	797.084	2388.22	797.081	0.007	0.6354	2.3014	0.009733	15.547	0	0.996	0	0	203	223	0	11M(15.9949)		0	FALSE	tr|R9XWA9|R9XWA9_WHEAT	R9XWA9	R9XWA9_WHEAT		Gamma-gliadin	TRITD_1Av1G002200, ll901, ll908, ll911, ll912, ll918, ll933, ll934, ll935, ll936, qp905, qp909, qp911, qp914	tr|A0A446IHJ1|A0A446IHJ1_TRITD, tr|A7XDG7|A7XDG7_WHEAT, tr|B6UKM4|B6UKM4_WHEAT, tr|B6UKM9|B6UKM9_WHEAT, tr|B6UKN1|B6UKN1_WHEAT, tr|B6UKN2|B6UKN2_WHEAT, tr|B6UKN6|B6UKN6_WHEAT, tr|B6UKP3|B6UKP3_WHEAT, tr|B6UKP4|B6UKP4_WHEAT, tr|B6UKP5|B6UKP5_WHEAT, tr|B6UKP6|B6UKP6_WHEAT, tr|B6UKQ1|B6UKQ1_WHEAT, tr|B6UKQ3|B6UKQ3_WHEAT, tr|B6UKQ6|B6UKQ6_WHEAT, tr|D0ES79|D0ES79_WHEAT, tr|K7WVC4|K7WVC4_WHEAT, tr|K7XE…
405	20220922_CRJL_M9H11_Gliadin_Neprosin_N3_150.18435.18435.0	GKWQELGQGQQGYYP		QPGQGQQP.GKWQELGQGQQGYYP.TSIHQSGQ	P	T	15	2	3056.87	1737.82	1737.81	869.916	869.912	1737.81	869.913	-0.0019	0.8031	2.4692	0.06966	12.128	0	0.9932	0	0	156	170	0			0	FALSE	tr|Q03871|Q03871_WHEAT	Q03871	Q03871_WHEAT	Glu-1By9	HMW glutenin subunit 1By9	1By20, Glu, Glu-1B, Glu-B1, glu-1R	tr_Q6UJY7_Q6UJY7_TRITU_1-720_1-720/1-720, tr|A0A0E4G9A4|A0A0E4G9A4_TRITD, tr|A0A2L1K3K6|A0A2L1K3K6_TRITD, tr|A5HMG2|A5HMG2_WHEAT, tr|B8PSA6|B8PSA6_WHEAT, tr|Q0Q5D8|Q0Q5D8_WHEAT, tr|Q4JHY1|Q4JHY1_WHEAT, tr|Q52JL2|Q52JL2_WHEAT, tr|Q84TG6|Q84TG6_TRITD, tr|Q94IJ6|Q94IJ6_WHEAT, tr|U5YQV1|U5YQV1_WHEAT
406	20220922_CRJL_M9H11_Gliadin_Neprosin_N3_150.18481.18481.2	SIALRTLP		IAQIEVMT.SIALRTLP.RMCSVNVP	T	R	8	2	3061.99	869.522	869.519	435.769	435.767	869.534	435.774	-0.0149	0.9355	2.3281	0.04418	11.919	0	0.9877	0	0	354	361	0			0	FALSE	tr|Q5MFG8|Q5MFG8_WHEAT	Q5MFG8	Q5MFG8_WHEAT		Low molecular weight glutenin	GLEN42K, Glu, Glu-1, Glu-3, Glu-A3, Glu-B3, Glu-B3g, Glu-D3, GluA3-15, GluA3-23, GluA3-24, GluB3-1, GluB3-2, GluB3-3, GluB3-4, GluB3-6, GluD3-1, GluD3-3, GluD3-5, HARU48K, KANS2, LMW, LMW-1, LMW-3, LMW-5, LMW-GS, LMW-m1, LMW-m2, LMW-s1, LMWXY22, LMWXY22-2, LWMXY22-3, TRITD_1Av1G002360, TRITD_1Av1G002790, XYGluA3, XYGluB3, glu-3, hor2-4, lmw-gs, lmw-gs1, lmw-gs3, lmw-i	CAA36063.1, sp|P06470|HOR1_HORVU, sp|P16315|GLTC_WHEAT, sw|P04729|GDB1_WHEAT, tr_A7XDG0_A7XDG0_TRITU_1-363_1-363/1-363, tr_Q0Q2J0_Q0Q2J0_TRITU_1-297_1-297/1-297, tr_Q0Q2J1_Q0Q2J1_TRITU_1-334_1-334/1-334, tr_Q68VI0_Q68VI0_TRITU_1-381_1-381/1-381, tr|A0A0K2GRS6|A0A0K2GRS6_HORVV, tr|A0A287EFB3|A0A287EFB3_HORVV, tr|A0A287EFD4|A0A287EFD4_HORVV, tr|A0A287EFE1|A0A287EFE1_HORVV, tr|A0A287EFF7|A0A287EFF7_…
407	20220922_CRJL_M9H11_Gliadin_Neprosin_N3_150.18483.18483.2	HQISQLEVMTSIA	HQISQLEVM[147]TSIA	PQGIFIQS.HQISQLEVMTSIA.LRTIPTMC	S	L	13	2	3062.26	1471.74	1471.73	736.877	736.874	1471.73	736.874	0.0002	0.7718	1.588	2.168	10.156	0	0.9784	0	0	307	319	0	9M(15.9949)		0	FALSE	tr|R9XT57|R9XT57_WHEAT	R9XT57	R9XT57_WHEAT	glu-3	LMW-GS	Glu-3, GluD3-1, LMWXY22, LMWXY22-2, XYGluA3, XYGluB3, lmw-gs	tr|B3EY88|B3EY88_WHEAT, tr|B3EY89|B3EY89_WHEAT, tr|B5TWK4|B5TWK4_WHEAT, tr|B5TWK5|B5TWK5_WHEAT, tr|D0EVP0|D0EVP0_WHEAT, tr|D0EVP1|D0EVP1_WHEAT, tr|D0EVP2|D0EVP2_WHEAT, tr|D0EVP4|D0EVP4_WHEAT, tr|D0EVP6|D0EVP6_WHEAT, tr|F8SGP6|F8SGP6_WHEAT, tr|F8SGP8|F8SGP8_WHEAT, tr|F8SGQ1|F8SGQ1_WHEAT, tr|F8SGQ2|F8SGQ2_WHEAT, tr|G3F3Z1|G3F3Z1_WHEAT, tr|G3F3Z2|G3F3Z2_WHEAT, tr|G3F3Z3|G3F3Z3_WHEAT, tr|I3RTU0|I3RTU…
408	20220922_CRJL_M9H11_Gliadin_Neprosin_N3_150.18485.18485.2	AQYEVIRSL		GIIQPQQP.AQYEVIRSL.VIRTIPNM	P	V	9	2	3062.53	1077.58	1077.58	539.799	539.796	1077.58	539.798	-0.004	0.9079	1.6286	0.1353	11.975	0	0.9952	0	0	238	246	0			0	FALSE	tr|A0A446IHB8|A0A446IHB8_TRITD	A0A446IHB8	A0A446IHB8_TRITD	TRITD_1Av1G002200	Uncharacterized protein	ll901, ll908, ll911, ll912, ll918, ll933, ll934, ll935, ll936, qp904, qp905, qp909, qp911, qp913, qp914, qp917	tr|A0A446IHC1|A0A446IHC1_TRITD, tr|A0A446IHC3|A0A446IHC3_TRITD, tr|A0A446IHC5|A0A446IHC5_TRITD, tr|A0A446IHD2|A0A446IHD2_TRITD, tr|A0A446IHD5|A0A446IHD5_TRITD, tr|A0A446IHD7|A0A446IHD7_TRITD, tr|A0A446IHE6|A0A446IHE6_TRITD, tr|A0A446IHF4|A0A446IHF4_TRITD, tr|A0A446IHJ1|A0A446IHJ1_TRITD, tr|A0A446IHK0|A0A446IHK0_TRITD, tr|A7XDG6|A7XDG6_WHEAT, tr|A7XDG7|A7XDG7_WHEAT, tr|B5ANT0|B5ANT0_WHEAT, tr|B5AN…
409	20220922_CRJL_M9H11_Gliadin_Neprosin_N3_150.18490.18490.2	QFEAIRNLA		SFQPQQIP.QFEAIRNLA.LQTIPAMC	P	L	9	2	3063.17	1060.57	1060.56	531.292	531.289	1060.57	531.29	-0.0019	0.9084	0.7524	0.03287	13.433	13.199	0.9969	0	0	257	265	0			0	FALSE	tr|J7HZV4|J7HZV4_WHEAT	J7HZV4	J7HZV4_WHEAT	Gli-SB-2	Alpha-gliadin	Gli-G5, Gli-SB-1, Gli-Z4, gli-2	tr|A5JSA8|A5JSA8_WHEAT, tr|A5JSB4|A5JSB4_WHEAT, tr|J7HSR5|J7HSR5_WHEAT, tr|K7XRA1|K7XRA1_WHEAT, tr|Q3S4V8|Q3S4V8_WHEAT, tr|Q9M4M4|Q9M4M4_WHEAT, tr|R9XV26|R9XV26_WHEAT, tr|R9XW91|R9XW91_WHEAT, tr|X2KWE1|X2KWE1_WHEAT
410	20220922_CRJL_M9H11_Gliadin_Neprosin_N3_150.18521.18521.2	QFEEIRNLA		SVQPQQIP.QFEEIRNLA.LETIPAMC	P	L	9	2	3067.3	1118.58	1118.57	560.295	560.292	1118.57	560.293	-0.0025	0.8903	1.2361	0.03329	11.411	0	0.9981	0	0	259	267	0			0	FALSE	tr|K7X1H8|K7X1H8_WHEAT	K7X1H8	K7X1H8_WHEAT	gli-2	Alpha-gliadin	Gli-1, Gli-2, Gli-6, Gli-7, Gli-8, Gli-A2-16, Gli-A2-6, Gli-CS-1, Gli-CS-3, Gli-G2, Gli-G3, Gli-G4, Gli-G7, Gli-SB-3, Gli-SB-4, Gli-Z1, Gli-Z2, Gli-Z3, Gli-Z5, Gli-Z6, Gli-Z7, Glia, TRITD_6Av1G009340, TRITD_6Av1G009660, TRITD_6Av1G009670, TRITD_6Av1G009830, TRITD_6Av1G009860, TRITD_6Av1G009880, TRITD_6Bv1G014670, TRITD_6Bv1G020780, a-gliadin, gli, gli-w24, gli-w7-104, gli-w7-5, gli-wE12, gli-wF08	sp|P02863|GDA0_WHEAT, sp|P04722|GDA2_WHEAT, sp|P04724|GDA4_WHEAT, sp|P04726|GDA6_WHEAT, sp|P18573|GDA9_WHEAT, tr_A0A446V2J7_A0A446V2J7_TRITD_1-196_1-196/1-196, tr_A0A446V2L4_A0A446V2L4_TRITD_1-223_1-223/1-223, tr_A0A446V2M7_TRITD_1-188_1-188_1-188_1-188/1-188, tr|A0A023WGF7|A0A023WGF7_WHEAT, tr|A0A023WGG0|A0A023WGG0_WHEAT, tr|A0A023WHQ9|A0A023WHQ9_WHEAT, tr|A0A0E3UQW5|A0A0E3UQW5_TRITD, tr|A0A0E3U…
411	20220922_CRJL_M9H11_Gliadin_Neprosin_N3_150.18538.18538.0	TSIALRTLP		QIAQIEVM.TSIALRTLP.RMCSVNVP	M	R	9	2	3069.31	970.578	970.573	486.296	486.294	970.581	486.298	-0.0079	0.8712	2.285	0.09484	12.592	0	0.9906	0	0	353	361	0			0	FALSE	tr|Q5MFG8|Q5MFG8_WHEAT	Q5MFG8	Q5MFG8_WHEAT		Low molecular weight glutenin	GLEN42K, Glu, Glu-1, Glu-3, Glu-A3, Glu-B3, Glu-B3g, Glu-D3, GluA3-15, GluA3-23, GluA3-24, GluB3-1, GluB3-2, GluB3-3, GluB3-4, GluB3-6, GluD3-1, GluD3-3, GluD3-5, HARU48K, KANS2, LMW, LMW-1, LMW-3, LMW-5, LMW-GS, LMW-m1, LMW-m2, LMW-s1, LMWXY22, LMWXY22-2, LWMXY22-3, TRITD_1Av1G002360, TRITD_1Av1G002790, XYGluA3, XYGluB3, glu-3, lmw-gs, lmw-gs1, lmw-gs3, lmw-i	CAA36063.1, sp|P06470|HOR1_HORVU, sp|P16315|GLTC_WHEAT, sw|P04729|GDB1_WHEAT, tr_A7XDG0_A7XDG0_TRITU_1-363_1-363/1-363, tr_Q0Q2J0_Q0Q2J0_TRITU_1-297_1-297/1-297, tr_Q0Q2J1_Q0Q2J1_TRITU_1-334_1-334/1-334, tr_Q68VI0_Q68VI0_TRITU_1-381_1-381/1-381, tr|A0A0K2GRS6|A0A0K2GRS6_HORVV, tr|A0A287EFB3|A0A287EFB3_HORVV, tr|A0A287EFD4|A0A287EFD4_HORVV, tr|A0A287EFE1|A0A287EFE1_HORVV, tr|A0A287EFF7|A0A287EFF7_…
412	20220922_CRJL_M9H11_Gliadin_Neprosin_N3_150.18563.18563.0	TSIALRTLP		QIAQIEVM.TSIALRTLP.RMCSVNVP	M	R	9	2	3072.32	971.581	971.577	486.798	486.796	970.581	486.298	0.9954	0.9135	2.3353	0.1264	13.093	0	0.9948	0	0	353	361	0			0	FALSE	tr|Q5MFG8|Q5MFG8_WHEAT	Q5MFG8	Q5MFG8_WHEAT		Low molecular weight glutenin	GLEN42K, Glu, Glu-1, Glu-3, Glu-A3, Glu-B3, Glu-B3g, Glu-D3, GluA3-15, GluA3-23, GluA3-24, GluB3-1, GluB3-2, GluB3-3, GluB3-4, GluB3-6, GluD3-1, GluD3-3, GluD3-5, HARU48K, KANS2, LMW, LMW-1, LMW-3, LMW-5, LMW-GS, LMW-m1, LMW-m2, LMW-s1, LMWXY22, LMWXY22-2, LWMXY22-3, TRITD_1Av1G002360, TRITD_1Av1G002790, XYGluA3, XYGluB3, glu-3, lmw-gs, lmw-gs1, lmw-gs3, lmw-i	CAA36063.1, sp|P06470|HOR1_HORVU, sp|P16315|GLTC_WHEAT, sw|P04729|GDB1_WHEAT, tr_A7XDG0_A7XDG0_TRITU_1-363_1-363/1-363, tr_Q0Q2J0_Q0Q2J0_TRITU_1-297_1-297/1-297, tr_Q0Q2J1_Q0Q2J1_TRITU_1-334_1-334/1-334, tr_Q68VI0_Q68VI0_TRITU_1-381_1-381/1-381, tr|A0A0K2GRS6|A0A0K2GRS6_HORVV, tr|A0A287EFB3|A0A287EFB3_HORVV, tr|A0A287EFD4|A0A287EFD4_HORVV, tr|A0A287EFE1|A0A287EFE1_HORVV, tr|A0A287EFF7|A0A287EFF7_…
413	20220922_CRJL_M9H11_Gliadin_Neprosin_N3_150.18585.18585.2	LQQYPLGQGSFRPS		SQVSFQQP.LQQYPLGQGSFRPS.QQNPIAQG	P	Q	14	2	3075.24	1576.81	1576.8	789.412	789.408	1576.8	789.407	0.0013	0.8676	3.4379	1.393	9.924	0	0.9786	0	0	210	223	0			0	FALSE	tr|Q9M4L8|Q9M4L8_WHEAT	Q9M4L8	Q9M4L8_WHEAT		Alpha-gliadin	Gli-2, Gli-6, Gli-7, Gli-A2-16, Gli-A2-6, Gli-G2, Gli-G7, Gli-Z2, Gli-Z6, Glia, TRITD_6Av1G009660, TRITD_6Av1G009830, TRITD_6Av1G009860, TRITD_6Av1G009880, a-gliadin, gli, gli-2, gli-w7-5, gli-wE09, gli-wE12	sp|P02863|GDA0_WHEAT, tr_A0A446V2L4_A0A446V2L4_TRITD_1-223_1-223/1-223, tr_A0A446V2M7_TRITD_1-188_1-188_1-188_1-188/1-188, tr|A0A023WGX6|A0A023WGX6_WHEAT, tr|A0A023WHQ9|A0A023WHQ9_WHEAT, tr|A0A0E3UQW4|A0A0E3UQW4_TRITD, tr|A0A0E3UR97|A0A0E3UR97_TRITD, tr|A0A0E3UR98|A0A0E3UR98_TRITD, tr|A0A0E3Z563|A0A0E3Z563_TRITD, tr|A0A0E3Z5B3|A0A0E3Z5B3_TRITD, tr|A0A0E3Z5B6|A0A0E3Z5B6_TRITD, tr|A0A0E3Z5Z1|A0A0E3…
414	20220922_CRJL_M9H11_Gliadin_Neprosin_N3_150.18588.18588.3	VRVPVPQLQPQNPSQQQP		VATTATIA.VRVPVPQLQPQNPSQQQP.QKQVPIVQ	A	Q	18	3	3075.51	2039.1	2039.09	680.708	680.705	2039.09	680.704	0.0009	0.7613	2.8567	0.01379	13.942	10.142	0.9891	0	0	21	38	0			0	FALSE	tr|K7X1L1|K7X1L1_WHEAT	K7X1L1	K7X1L1_WHEAT	gli-2	Alpha-gliadin	Gli-2, Gli-5, Gli-7, Gli-8, Gli-A2-16, Gli-A2-6, Gli-CS-1, Gli-CS-3, Gli-G1, Gli-G3, Gli-G6, Gli-G7, Gli-SB-3, Gli-Z1, Gli-Z2, Gli-Z3, Gli-Z7, Gli-Z8, Glia, TRITD_6Av1G009360, TRITD_6Av1G009660, TRITD_6Av1G009670, TRITD_6Av1G009830, TRITD_6Av1G009860, TRITD_6Bv1G014610, TRITD_6Bv1G014670, gli-w24, gli-w7-104, gli-w7-75, gli-wE12, gli-wF08	sp|P04723|GDA3_WHEAT, sp|P04724|GDA4_WHEAT, sp|P04725|GDA5_WHEAT, sp|P18573|GDA9_WHEAT, tr_A0A0E3UR92_A0A0E3UR92_TRITD_1-213_1-213/1-213, tr_A0A446V2L4_A0A446V2L4_TRITD_1-223_1-223/1-223, tr_A0A446V2M7_TRITD_1-188_1-188_1-188_1-188/1-188, tr_A0A446W0H6_TRITD_1-195_1-195_1-195_1-195/1-195, tr_A0A446W0L8_A0A446W0L8_TRITD_1-204_1-204/1-204, tr|A0A023WGG0|A0A023WGG0_WHEAT, tr|A0A023WHQ9|A0A023WHQ9_WH…
415	20220922_CRJL_M9H11_Gliadin_Neprosin_N3_150.18606.18606.2	QLPYSQPQPFRP		QIQPFPQP.QLPYSQPQPFRP.QQPYPQPQ	P	Q	12	2	3077.59	1456.76	1456.74	729.385	729.38	1456.75	729.38	-0.0017	0.8717	2.6626	0.01244	20.04	0	0.9934	0	0	85	96	0			0	FALSE	tr|X2KVH9|X2KVH9_WHEAT	X2KVH9	X2KVH9_WHEAT	Gli-2	Alpha-gliadin	Gli-6, Gli-7, Gli-A2-16, Gli-G2, Gli-G7, Gli-Z3, Glia, TRITD_6Av1G009360, TRITD_6Av1G009400, TRITD_6Av1G009660, TRITD_6Av1G009670, TRITD_6Av1G009830, TRITD_6Av1G009860, TRITD_6Av1G009880, a-gliadin, gli, gli-2, gli-w7-104, gli-w7-5, gli-wE09, gli-wE12	sp|P02863|GDA0_WHEAT, tr_A0A446V2M7_TRITD_1-188_1-188_1-188_1-188/1-188, tr|A0A023WGX6|A0A023WGX6_WHEAT, tr|A0A023WHQ9|A0A023WHQ9_WHEAT, tr|A0A0E3UQW2|A0A0E3UQW2_TRITD, tr|A0A0E3UQW4|A0A0E3UQW4_TRITD, tr|A0A0E3UR95|A0A0E3UR95_TRITD, tr|A0A0E3UR97|A0A0E3UR97_TRITD, tr|A0A0E3UR98|A0A0E3UR98_TRITD, tr|A0A0E3Z559|A0A0E3Z559_TRITD, tr|A0A0E3Z5B3|A0A0E3Z5B3_TRITD, tr|A0A0E3Z5B6|A0A0E3Z5B6_TRITD, tr|A0A…
416	20220922_CRJL_M9H11_Gliadin_Neprosin_N3_150.18637.18637.4	AIHSVVHSIVMQQEQQQGIQILRP	AIHSVVHSIVM[147]QQEQQQGIQILRP	IPRQIQCA.AIHSVVHSIVMQQEQQQGIQILRP.LFQIVQGQ	A	L	24	4	3081.25	2754.48	2754.46	689.626	689.622	2754.46	689.622	-0.0007	0.8204	3.1012	1.609e-05	25.674	0	1	0	0	203	226	0	11M(15.9949)		0	FALSE	tr|R9XWA9|R9XWA9_WHEAT	R9XWA9	R9XWA9_WHEAT		Gamma-gliadin	TRITD_1Av1G002200, ll901, ll908, ll911, ll912, ll918, ll933, ll934, ll935, ll936, qp905, qp909, qp911, qp914	tr|A0A446IHJ1|A0A446IHJ1_TRITD, tr|A7XDG7|A7XDG7_WHEAT, tr|B6UKM4|B6UKM4_WHEAT, tr|B6UKM9|B6UKM9_WHEAT, tr|B6UKN1|B6UKN1_WHEAT, tr|B6UKN2|B6UKN2_WHEAT, tr|B6UKN6|B6UKN6_WHEAT, tr|B6UKP3|B6UKP3_WHEAT, tr|B6UKP4|B6UKP4_WHEAT, tr|B6UKP5|B6UKP5_WHEAT, tr|B6UKP6|B6UKP6_WHEAT, tr|B6UKQ1|B6UKQ1_WHEAT, tr|B6UKQ3|B6UKQ3_WHEAT, tr|B6UKQ6|B6UKQ6_WHEAT, tr|D0ES79|D0ES79_WHEAT, tr|K7WVC4|K7WVC4_WHEAT, tr|K7XE…
417	20220922_CRJL_M9H11_Gliadin_Neprosin_N3_150.18650.18650.3	AIHSVVHSIVMQQEQQQGIQILRP	AIHSVVHSIVM[147]QQEQQQGIQILRP	IPRQIQCA.AIHSVVHSIVMQQEQQQGIQILRP.LFQIVQGQ	A	L	24	3	3082.91	2754.48	2754.47	919.168	919.163	2754.46	919.16	0.0058	0.8645	3.0736	5.373e-06	28.579	0	0.9999	0	0	203	226	0	11M(15.9949)		0	FALSE	tr|R9XWA9|R9XWA9_WHEAT	R9XWA9	R9XWA9_WHEAT		Gamma-gliadin	TRITD_1Av1G002200, ll901, ll908, ll911, ll912, ll918, ll933, ll934, ll935, ll936, qp905, qp909, qp911, qp914	tr|A0A446IHJ1|A0A446IHJ1_TRITD, tr|A7XDG7|A7XDG7_WHEAT, tr|B6UKM4|B6UKM4_WHEAT, tr|B6UKM9|B6UKM9_WHEAT, tr|B6UKN1|B6UKN1_WHEAT, tr|B6UKN2|B6UKN2_WHEAT, tr|B6UKN6|B6UKN6_WHEAT, tr|B6UKP3|B6UKP3_WHEAT, tr|B6UKP4|B6UKP4_WHEAT, tr|B6UKP5|B6UKP5_WHEAT, tr|B6UKP6|B6UKP6_WHEAT, tr|B6UKQ1|B6UKQ1_WHEAT, tr|B6UKQ3|B6UKQ3_WHEAT, tr|B6UKQ6|B6UKQ6_WHEAT, tr|D0ES79|D0ES79_WHEAT, tr|K7WVC4|K7WVC4_WHEAT, tr|K7XE…
418	20220922_CRJL_M9H11_Gliadin_Neprosin_N3_150.18670.18670.2	QQQQQHQQLVQQQIP	Q[111]QQQQHQQLVQQQIP	PPQQSPFP.QQQQQHQQLVQQQIP.VVQPSIIQ	P	V	15	2	3085.09	1840.93	1840.92	921.475	921.469	1840.92	921.466	0.0056	0.5733	8.3367	0.02136	16.182	0	0.9716	0	0	123	137	0	1Q(-17.0265)		0	FALSE	tr|F8SGP1|F8SGP1_WHEAT	F8SGP1	F8SGP1_WHEAT		Low-molecular-weight glutenin subunit	LMW-3, LMW-GS, LMW-m1, glu-3	sp|P10386|GLTB_WHEAT, tr|A2IBV6|A2IBV6_WHEAT, tr|A2IBV7|A2IBV7_WHEAT, tr|C0KK80|C0KK80_WHEAT, tr|C0KK81|C0KK81_WHEAT, tr|C0KK82|C0KK82_WHEAT, tr|D0EVP5|D0EVP5_WHEAT, tr|F8SGP0|F8SGP0_WHEAT, tr|F8SGP2|F8SGP2_WHEAT, tr|F8SGP3|F8SGP3_WHEAT, tr|F8SGP4|F8SGP4_WHEAT, tr|H6VLQ2|H6VLQ2_WHEAT, tr|I3XHP8|I3XHP8_WHEAT, tr|I3XHP9|I3XHP9_WHEAT, tr|I3XHQ1|I3XHQ1_WHEAT, tr|I3XHQ3|I3XHQ3_WHEAT, tr|K7WV92|K7WV92_…
419	20220922_CRJL_M9H11_Gliadin_Neprosin_N3_150.18687.18687.0	QQQQHQQLVQQQIP	Q[111]QQQHQQLVQQQIP	PQQSPFPQ.QQQQHQQLVQQQIP.VVQPSIIQ	Q	V	14	2	3087.21	1712.87	1712.87	857.444	857.44	1712.86	857.437	0.0065	0.562	8.3961	3.024e-05	15.692	0	0.9993	0	0	124	137	0	1Q(-17.0265)		0	FALSE	tr|F8SGP1|F8SGP1_WHEAT	F8SGP1	F8SGP1_WHEAT		Low-molecular-weight glutenin subunit	Glu-D3, LMW-3, LMW-GS, LMW-m1, glu-3, lmw-gs	sp|P10386|GLTB_WHEAT, tr|A2IBV6|A2IBV6_WHEAT, tr|A2IBV7|A2IBV7_WHEAT, tr|B2LS34|B2LS34_WHEAT, tr|B5ANT2|B5ANT2_WHEAT, tr|B5ANT6|B5ANT6_WHEAT, tr|B6DVS3|B6DVS3_WHEAT, tr|C0KK80|C0KK80_WHEAT, tr|C0KK81|C0KK81_WHEAT, tr|C0KK82|C0KK82_WHEAT, tr|D0EVP5|D0EVP5_WHEAT, tr|F8SGP0|F8SGP0_WHEAT, tr|F8SGP2|F8SGP2_WHEAT, tr|F8SGP3|F8SGP3_WHEAT, tr|F8SGP4|F8SGP4_WHEAT, tr|H6VLQ2|H6VLQ2_WHEAT, tr|H6VLQ3|H6VLQ3_…
420	20220922_CRJL_M9H11_Gliadin_Neprosin_N3_150.18688.18688.0	QQQQHQQLVQQQIP	Q[111]QQQHQQLVQQQIP	PQQSPFPQ.QQQQHQQLVQQQIP.VVQPSIIQ	Q	V	14	2	3087.28	1713.87	1713.86	857.943	857.939	1712.86	857.437	1.0047	0.5562	8.3973	0.01911	14.375	0	0.9733	0	0	124	137	0	1Q(-17.0265)		0	FALSE	tr|F8SGP1|F8SGP1_WHEAT	F8SGP1	F8SGP1_WHEAT		Low-molecular-weight glutenin subunit	Glu-D3, LMW-3, LMW-GS, LMW-m1, glu-3, lmw-gs	sp|P10386|GLTB_WHEAT, tr|A2IBV6|A2IBV6_WHEAT, tr|A2IBV7|A2IBV7_WHEAT, tr|B2LS34|B2LS34_WHEAT, tr|B5ANT2|B5ANT2_WHEAT, tr|B5ANT6|B5ANT6_WHEAT, tr|B6DVS3|B6DVS3_WHEAT, tr|C0KK80|C0KK80_WHEAT, tr|C0KK81|C0KK81_WHEAT, tr|C0KK82|C0KK82_WHEAT, tr|D0EVP5|D0EVP5_WHEAT, tr|F8SGP0|F8SGP0_WHEAT, tr|F8SGP2|F8SGP2_WHEAT, tr|F8SGP3|F8SGP3_WHEAT, tr|F8SGP4|F8SGP4_WHEAT, tr|H6VLQ2|H6VLQ2_WHEAT, tr|H6VLQ3|H6VLQ3_…
421	20220922_CRJL_M9H11_Gliadin_Neprosin_N3_150.18747.18747.2	SIALRTLP		IAQIEVMT.SIALRTLP.RMCSVNVP	T	R	8	2	3094.36	869.524	869.519	435.769	435.767	869.534	435.774	-0.0149	0.8588	2.8676	0.1296	11.05	0	0.9859	0	0	354	361	0			0	FALSE	tr|Q5MFG8|Q5MFG8_WHEAT	Q5MFG8	Q5MFG8_WHEAT		Low molecular weight glutenin	GLEN42K, Glu, Glu-1, Glu-3, Glu-A3, Glu-B3, Glu-B3g, Glu-D3, GluA3-15, GluA3-23, GluA3-24, GluB3-1, GluB3-2, GluB3-3, GluB3-4, GluB3-6, GluD3-1, GluD3-3, GluD3-5, HARU48K, KANS2, LMW, LMW-1, LMW-3, LMW-5, LMW-GS, LMW-m1, LMW-m2, LMW-s1, LMWXY22, LMWXY22-2, LWMXY22-3, TRITD_1Av1G002360, TRITD_1Av1G002790, XYGluA3, XYGluB3, glu-3, hor2-4, lmw-gs, lmw-gs1, lmw-gs3, lmw-i	CAA36063.1, sp|P06470|HOR1_HORVU, sp|P16315|GLTC_WHEAT, sw|P04729|GDB1_WHEAT, tr_A7XDG0_A7XDG0_TRITU_1-363_1-363/1-363, tr_Q0Q2J0_Q0Q2J0_TRITU_1-297_1-297/1-297, tr_Q0Q2J1_Q0Q2J1_TRITU_1-334_1-334/1-334, tr_Q68VI0_Q68VI0_TRITU_1-381_1-381/1-381, tr|A0A0K2GRS6|A0A0K2GRS6_HORVV, tr|A0A287EFB3|A0A287EFB3_HORVV, tr|A0A287EFD4|A0A287EFD4_HORVV, tr|A0A287EFE1|A0A287EFE1_HORVV, tr|A0A287EFF7|A0A287EFF7_…
422	20220922_CRJL_M9H11_Gliadin_Neprosin_N3_150.18765.18765.2	VRVPVPQLQPQNP		VATTATTA.VRVPVPQLQPQNP.SIQQPQEQ	A	S	13	2	3096.49	1470.84	1470.83	736.427	736.422	1470.83	736.423	-0.0007	0.8653	2.303	1.676	11.603	0	0.9746	0	0	21	33	0			0	FALSE	tr|I0IT51|I0IT51_WHEAT	I0IT51	I0IT51_WHEAT		Alpha/beta-gliadin	Gli-2, Gli-5, Gli-7, Gli-8, Gli-A2-16, Gli-A2-6, Gli-CS-1, Gli-CS-3, Gli-G1, Gli-G3, Gli-G6, Gli-G7, Gli-SB-3, Gli-Z1, Gli-Z2, Gli-Z3, Gli-Z7, Gli-Z8, Glia, TRITD_6Av1G009360, TRITD_6Av1G009660, TRITD_6Av1G009670, TRITD_6Av1G009830, TRITD_6Av1G009860, TRITD_6Bv1G014610, TRITD_6Bv1G014670, gli-2, gli-w24, gli-w7-104, gli-w7-75, gli-wE12, gli-wF08	sp|P04723|GDA3_WHEAT, sp|P04724|GDA4_WHEAT, sp|P04725|GDA5_WHEAT, sp|P18573|GDA9_WHEAT, tr_A0A0E3UR92_A0A0E3UR92_TRITD_1-213_1-213/1-213, tr_A0A446V2L4_A0A446V2L4_TRITD_1-223_1-223/1-223, tr_A0A446V2M7_TRITD_1-188_1-188_1-188_1-188/1-188, tr_A0A446W0H6_TRITD_1-195_1-195_1-195_1-195/1-195, tr_A0A446W0L8_A0A446W0L8_TRITD_1-204_1-204/1-204, tr|A0A023WGG0|A0A023WGG0_WHEAT, tr|A0A023WHQ9|A0A023WHQ9_WH…
423	20220922_CRJL_M9H11_Gliadin_Neprosin_N3_150.18778.18778.2	QFEEIRNLA		SVQPQQIP.QFEEIRNLA.LETIPAMC	P	L	9	2	3098.07	1118.58	1118.57	560.295	560.292	1118.57	560.293	-0.0024	0.8901	1.749	0.02849	13.681	9.843	0.9969	0	0	259	267	0			0	FALSE	tr|K7X1H8|K7X1H8_WHEAT	K7X1H8	K7X1H8_WHEAT	gli-2	Alpha-gliadin	Gli-1, Gli-2, Gli-6, Gli-7, Gli-8, Gli-A2-16, Gli-A2-6, Gli-CS-1, Gli-CS-3, Gli-G2, Gli-G3, Gli-G4, Gli-G7, Gli-SB-3, Gli-SB-4, Gli-Z1, Gli-Z2, Gli-Z3, Gli-Z5, Gli-Z6, Gli-Z7, Glia, TRITD_6Av1G009340, TRITD_6Av1G009660, TRITD_6Av1G009670, TRITD_6Av1G009830, TRITD_6Av1G009860, TRITD_6Av1G009880, TRITD_6Bv1G014670, TRITD_6Bv1G020780, a-gliadin, gli, gli-w24, gli-w7-104, gli-w7-5, gli-wE12, gli-wF08	sp|P02863|GDA0_WHEAT, sp|P04722|GDA2_WHEAT, sp|P04724|GDA4_WHEAT, sp|P04726|GDA6_WHEAT, sp|P18573|GDA9_WHEAT, tr_A0A446V2J7_A0A446V2J7_TRITD_1-196_1-196/1-196, tr_A0A446V2L4_A0A446V2L4_TRITD_1-223_1-223/1-223, tr_A0A446V2M7_TRITD_1-188_1-188_1-188_1-188/1-188, tr|A0A023WGF7|A0A023WGF7_WHEAT, tr|A0A023WGG0|A0A023WGG0_WHEAT, tr|A0A023WHQ9|A0A023WHQ9_WHEAT, tr|A0A0E3UQW5|A0A0E3UQW5_TRITD, tr|A0A0E3U…
424	20220922_CRJL_M9H11_Gliadin_Neprosin_N3_150.18780.18780.2	VVQQQQFLGQQQP		QQPQEQVP.VVQQQQFLGQQQP.FPPQQPYP	P	F	13	2	3098.22	1526.79	1526.78	764.404	764.399	1526.78	764.399	0.0004	0.7174	6.4224	0.3216	10.471	0	0.97	0	0	44	56	0			0	FALSE	tr|I0IT64|I0IT64_WHEAT	I0IT64	I0IT64_WHEAT	Gli-2	Alpha/beta-gliadin		tr|X2KS61|X2KS61_WHEAT
425	20220922_CRJL_M9H11_Gliadin_Neprosin_N3_150.18857.18857.3	VRVPVPQLQPQNPSQQQP		VATTATIA.VRVPVPQLQPQNPSQQQP.QKQVPIVQ	A	Q	18	3	3107.71	2039.1	2039.09	680.708	680.705	2039.09	680.704	0.0009	0.7543	3.3935	0.01387	13.932	10.134	0.9941	0	0	21	38	0			0	FALSE	tr|K7X1L1|K7X1L1_WHEAT	K7X1L1	K7X1L1_WHEAT	gli-2	Alpha-gliadin	Gli-2, Gli-5, Gli-7, Gli-8, Gli-A2-16, Gli-A2-6, Gli-CS-1, Gli-CS-3, Gli-G1, Gli-G3, Gli-G6, Gli-G7, Gli-SB-3, Gli-Z1, Gli-Z2, Gli-Z3, Gli-Z7, Gli-Z8, Glia, TRITD_6Av1G009360, TRITD_6Av1G009660, TRITD_6Av1G009670, TRITD_6Av1G009830, TRITD_6Av1G009860, TRITD_6Bv1G014610, TRITD_6Bv1G014670, gli-w24, gli-w7-104, gli-w7-75, gli-wE12, gli-wF08	sp|P04723|GDA3_WHEAT, sp|P04724|GDA4_WHEAT, sp|P04725|GDA5_WHEAT, sp|P18573|GDA9_WHEAT, tr_A0A0E3UR92_A0A0E3UR92_TRITD_1-213_1-213/1-213, tr_A0A446V2L4_A0A446V2L4_TRITD_1-223_1-223/1-223, tr_A0A446V2M7_TRITD_1-188_1-188_1-188_1-188/1-188, tr_A0A446W0H6_TRITD_1-195_1-195_1-195_1-195/1-195, tr_A0A446W0L8_A0A446W0L8_TRITD_1-204_1-204/1-204, tr|A0A023WGG0|A0A023WGG0_WHEAT, tr|A0A023WHQ9|A0A023WHQ9_WH…
426	20220922_CRJL_M9H11_Gliadin_Neprosin_N3_150.18874.18874.2	QLPYSQPQPFRP		QIQPFPQP.QLPYSQPQPFRP.QQPYPQPQ	P	Q	12	2	3109.66	1456.75	1456.74	729.383	729.38	1456.75	729.38	-0.0017	0.8844	3.1972	0.05855	16.43	10.406	0.9936	0	0	85	96	0			0	FALSE	tr|X2KVH9|X2KVH9_WHEAT	X2KVH9	X2KVH9_WHEAT	Gli-2	Alpha-gliadin	Gli-6, Gli-7, Gli-A2-16, Gli-G2, Gli-G7, Gli-Z3, Glia, TRITD_6Av1G009360, TRITD_6Av1G009400, TRITD_6Av1G009660, TRITD_6Av1G009670, TRITD_6Av1G009830, TRITD_6Av1G009860, TRITD_6Av1G009880, a-gliadin, gli, gli-2, gli-w7-104, gli-w7-5, gli-wE09, gli-wE12	sp|P02863|GDA0_WHEAT, tr_A0A446V2M7_TRITD_1-188_1-188_1-188_1-188/1-188, tr|A0A023WGX6|A0A023WGX6_WHEAT, tr|A0A023WHQ9|A0A023WHQ9_WHEAT, tr|A0A0E3UQW2|A0A0E3UQW2_TRITD, tr|A0A0E3UQW4|A0A0E3UQW4_TRITD, tr|A0A0E3UR95|A0A0E3UR95_TRITD, tr|A0A0E3UR97|A0A0E3UR97_TRITD, tr|A0A0E3UR98|A0A0E3UR98_TRITD, tr|A0A0E3Z559|A0A0E3Z559_TRITD, tr|A0A0E3Z5B3|A0A0E3Z5B3_TRITD, tr|A0A0E3Z5B6|A0A0E3Z5B6_TRITD, tr|A0A…
427	20220922_CRJL_M9H11_Gliadin_Neprosin_N3_150.18890.18890.2	VRVPVPQLQPQNPSQQQP		VATTATIA.VRVPVPQLQPQNPSQQQP.QKQVPIVQ	A	Q	18	2	3111.53	2039.11	2039.1	1020.56	1020.56	2039.09	1020.55	0.007	0.8281	3.4572	0.003225	18.466	10.085	0.9971	0	0	21	38	0			0	FALSE	tr|K7X1L1|K7X1L1_WHEAT	K7X1L1	K7X1L1_WHEAT	gli-2	Alpha-gliadin	Gli-2, Gli-5, Gli-7, Gli-8, Gli-A2-16, Gli-A2-6, Gli-CS-1, Gli-CS-3, Gli-G1, Gli-G3, Gli-G6, Gli-G7, Gli-SB-3, Gli-Z1, Gli-Z2, Gli-Z3, Gli-Z7, Gli-Z8, Glia, TRITD_6Av1G009360, TRITD_6Av1G009660, TRITD_6Av1G009670, TRITD_6Av1G009830, TRITD_6Av1G009860, TRITD_6Bv1G014610, TRITD_6Bv1G014670, gli-w24, gli-w7-104, gli-w7-75, gli-wE12, gli-wF08	sp|P04723|GDA3_WHEAT, sp|P04724|GDA4_WHEAT, sp|P04725|GDA5_WHEAT, sp|P18573|GDA9_WHEAT, tr_A0A0E3UR92_A0A0E3UR92_TRITD_1-213_1-213/1-213, tr_A0A446V2L4_A0A446V2L4_TRITD_1-223_1-223/1-223, tr_A0A446V2M7_TRITD_1-188_1-188_1-188_1-188/1-188, tr_A0A446W0H6_TRITD_1-195_1-195_1-195_1-195/1-195, tr_A0A446W0L8_A0A446W0L8_TRITD_1-204_1-204/1-204, tr|A0A023WGG0|A0A023WGG0_WHEAT, tr|A0A023WHQ9|A0A023WHQ9_WH…
428	20220922_CRJL_M9H11_Gliadin_Neprosin_N3_150.18902.18902.0	VRVPVPQLEPQNP		VATTATTA.VRVPVPQLEPQNP.SQQQPQEQ	A	S	13	3	3112.7	1471.83	1471.82	491.617	491.615	1471.81	491.612	0.0072	0.7195	1.9893	0.1312	10.028	10.028	0.9839	0	0	21	33	0			0	TRUE	tr|A7LHB4|A7LHB4_WHEAT	A7LHB4	A7LHB4_WHEAT	gli-wE09	Alpha gliadin
429	20220922_CRJL_M9H11_Gliadin_Neprosin_N3_150.18942.18942.4	AIHGVVHSIIMQQEQQQQQGIQI	AIHGVVHSIIM[147]QQEQQQQQGIQI	IPQQIQCA.AIHGVVHSIIMQQEQQQQQGIQI.MRPIFQII	A	M	23	4	3117.52	2628.36	2628.34	658.098	658.093	2628.34	658.093	-0.0026	0.6111	1.1518	0.03006	13.588	0	0.9934	0	0	199	221	0	11M(15.9949)		0	FALSE	tr|A0A446IHC0|A0A446IHC0_TRITD	A0A446IHC0	A0A446IHC0_TRITD	TRITD_1Av1G002120	Uncharacterized protein		tr|A0A446IHB5|A0A446IHB5_TRITD, tr|A0A446IHC7|A0A446IHC7_TRITD, tr|A0A446IHD6|A0A446IHD6_TRITD
430	20220922_CRJL_M9H11_Gliadin_Neprosin_N3_150.18953.18953.2	QQQQHQQLVQQQIP	Q[111]QQQHQQLVQQQIP	PQQSPFPQ.QQQQHQQLVQQQIP.VVQPSIIQ	Q	V	14	2	3118.79	1712.87	1712.86	857.443	857.439	1712.86	857.437	0.0037	0.585	8.9226	0.005036	14.366	0	0.9925	0	0	124	137	0	1Q(-17.0265)		0	FALSE	tr|F8SGP1|F8SGP1_WHEAT	F8SGP1	F8SGP1_WHEAT		Low-molecular-weight glutenin subunit	Glu-D3, LMW-3, LMW-GS, LMW-m1, glu-3, lmw-gs	sp|P10386|GLTB_WHEAT, tr|A2IBV6|A2IBV6_WHEAT, tr|A2IBV7|A2IBV7_WHEAT, tr|B2LS34|B2LS34_WHEAT, tr|B5ANT2|B5ANT2_WHEAT, tr|B5ANT6|B5ANT6_WHEAT, tr|B6DVS3|B6DVS3_WHEAT, tr|C0KK80|C0KK80_WHEAT, tr|C0KK81|C0KK81_WHEAT, tr|C0KK82|C0KK82_WHEAT, tr|D0EVP5|D0EVP5_WHEAT, tr|F8SGP0|F8SGP0_WHEAT, tr|F8SGP2|F8SGP2_WHEAT, tr|F8SGP3|F8SGP3_WHEAT, tr|F8SGP4|F8SGP4_WHEAT, tr|H6VLQ2|H6VLQ2_WHEAT, tr|H6VLQ3|H6VLQ3_…
431	20220922_CRJL_M9H11_Gliadin_Neprosin_N3_150.19022.19022.2	LQQYPLGQGSFRP		SQVSFQQP.LQQYPLGQGSFRP.SQQNPIAQ	P	S	13	2	3127.27	1489.77	1489.77	745.894	745.891	1489.77	745.891	0.0002	0.8817	2.8552	0.0077	16.954	0	0.9976	0	0	210	222	0			0	FALSE	tr|Q9M4L8|Q9M4L8_WHEAT	Q9M4L8	Q9M4L8_WHEAT		Alpha-gliadin	Gli-2, Gli-6, Gli-7, Gli-A2-16, Gli-A2-6, Gli-G2, Gli-G7, Gli-Z2, Gli-Z6, Glia, TRITD_6Av1G009660, TRITD_6Av1G009830, TRITD_6Av1G009860, TRITD_6Av1G009880, a-gliadin, gli, gli-2, gli-w7-5, gli-wE09, gli-wE12	sp|P02863|GDA0_WHEAT, tr_A0A446V2L4_A0A446V2L4_TRITD_1-223_1-223/1-223, tr_A0A446V2M7_TRITD_1-188_1-188_1-188_1-188/1-188, tr|A0A023WGX6|A0A023WGX6_WHEAT, tr|A0A023WHQ9|A0A023WHQ9_WHEAT, tr|A0A0E3UQW4|A0A0E3UQW4_TRITD, tr|A0A0E3UR97|A0A0E3UR97_TRITD, tr|A0A0E3UR98|A0A0E3UR98_TRITD, tr|A0A0E3Z563|A0A0E3Z563_TRITD, tr|A0A0E3Z5B3|A0A0E3Z5B3_TRITD, tr|A0A0E3Z5B6|A0A0E3Z5B6_TRITD, tr|A0A0E3Z5Z1|A0A0E3…
432	20220922_CRJL_M9H11_Gliadin_Neprosin_N3_150.19034.19034.2	VRVPVPQLQPQNP		VATTATTA.VRVPVPQLQPQNP.SIQQPQEQ	A	S	13	2	3128.78	1470.84	1470.83	736.426	736.422	1470.83	736.423	-0.0007	0.8382	2.8412	0.2109	11.204	0	0.9913	0	0	21	33	0			0	FALSE	tr|I0IT51|I0IT51_WHEAT	I0IT51	I0IT51_WHEAT		Alpha/beta-gliadin	Gli-2, Gli-5, Gli-7, Gli-8, Gli-A2-16, Gli-A2-6, Gli-CS-1, Gli-CS-3, Gli-G1, Gli-G3, Gli-G6, Gli-G7, Gli-SB-3, Gli-Z1, Gli-Z2, Gli-Z3, Gli-Z7, Gli-Z8, Glia, TRITD_6Av1G009360, TRITD_6Av1G009660, TRITD_6Av1G009670, TRITD_6Av1G009830, TRITD_6Av1G009860, TRITD_6Bv1G014610, TRITD_6Bv1G014670, gli-2, gli-w24, gli-w7-104, gli-w7-75, gli-wE12, gli-wF08	sp|P04723|GDA3_WHEAT, sp|P04724|GDA4_WHEAT, sp|P04725|GDA5_WHEAT, sp|P18573|GDA9_WHEAT, tr_A0A0E3UR92_A0A0E3UR92_TRITD_1-213_1-213/1-213, tr_A0A446V2L4_A0A446V2L4_TRITD_1-223_1-223/1-223, tr_A0A446V2M7_TRITD_1-188_1-188_1-188_1-188/1-188, tr_A0A446W0H6_TRITD_1-195_1-195_1-195_1-195/1-195, tr_A0A446W0L8_A0A446W0L8_TRITD_1-204_1-204/1-204, tr|A0A023WGG0|A0A023WGG0_WHEAT, tr|A0A023WHQ9|A0A023WHQ9_WH…
433	20220922_CRJL_M9H11_Gliadin_Neprosin_N3_150.19039.19039.2	QQPYPQPQTQHLQP	Q[111]QPYPQPQTQHLQP	PQPQPFPP.QQPYPQPQTQHLQP.QQPISQQQ	P	Q	14	2	3129.18	1671.81	1671.8	836.913	836.909	1671.8	836.908	0.003	0.7482	10.0141	2.314	7.814	0	0.9647	0	0	102	115	0	1Q(-17.0265)		0	TRUE	tr|I0IT51|I0IT51_WHEAT	I0IT51	I0IT51_WHEAT		Alpha/beta-gliadin
434	20220922_CRJL_M9H11_Gliadin_Neprosin_N3_150.19053.19053.3	AIHGVVHSIIMQQEQQQQQGIQIM	AIHGVVHSIIMQQEQQQQQGIQIM[147]	IPQQIQCA.AIHGVVHSIIMQQEQQQQQGIQIM.RPIFQIIQ	A	R	24	3	3130.9	2759.41	2759.39	920.81	920.803	2759.38	920.802	0.0041	0.5794	3.1058	0.00857	15.768	9.701	0.9885	0	0	199	222	0	24M(15.9949)		0	FALSE	tr|A0A446IHC0|A0A446IHC0_TRITD	A0A446IHC0	A0A446IHC0_TRITD	TRITD_1Av1G002120	Uncharacterized protein		tr|A0A446IHB5|A0A446IHB5_TRITD, tr|A0A446IHC7|A0A446IHC7_TRITD, tr|A0A446IHD6|A0A446IHD6_TRITD
435	20220922_CRJL_M9H11_Gliadin_Neprosin_N3_150.19087.19087.2	QQPYPQQQPYGSSL		FPQQPHQP.QQPYPQQQPYGSSL.ASIGGQ	P	A	14	2	3135.03	1619.77	1619.76	810.893	810.888	1619.76	810.886	0.0029	0.745	6.5329	1.077	10.409	7.057	0.9636	0	0	272	285	0			0	FALSE	tr|U5U6M9|U5U6M9_WHEAT	U5U6M9	U5U6M9_WHEAT		Omega-gliadin		tr|Q9FUW7|Q9FUW7_WHEAT, tr|R9XT67|R9XT67_WHEAT, tr|R9XUY1|R9XUY1_WHEAT, tr|R9XWH8|R9XWH8_WHEAT, tr|U5U6L3|U5U6L3_WHEAT, tr|U5U6L8|U5U6L8_WHEAT, tr|U5U6N3|U5U6N3_WHEAT, tr|U5UA46|U5UA46_WHEAT
436	20220922_CRJL_M9H11_Gliadin_Neprosin_N3_150.19113.19113.3	AIHGVVHSIIMQQEQQQQQGIQI	AIHGVVHSIIM[147]QQEQQQQQGIQI	IPQQIQCA.AIHGVVHSIIMQQEQQQQQGIQI.MRPIFQII	A	M	23	3	3138.28	2628.36	2628.35	877.128	877.123	2628.34	877.122	0.0041	0.6525	0.8057	8.882e-05	22.706	0	0.9989	0	0	199	221	0	11M(15.9949)		0	FALSE	tr|A0A446IHC0|A0A446IHC0_TRITD	A0A446IHC0	A0A446IHC0_TRITD	TRITD_1Av1G002120	Uncharacterized protein		tr|A0A446IHB5|A0A446IHB5_TRITD, tr|A0A446IHC7|A0A446IHC7_TRITD, tr|A0A446IHD6|A0A446IHD6_TRITD
437	20220922_CRJL_M9H11_Gliadin_Neprosin_N3_150.19115.19115.3	VRVPVPQLQPQNPSQQQP		VATTATIA.VRVPVPQLQPQNPSQQQP.QKQVPIVQ	A	Q	18	3	3138.43	2039.1	2039.09	680.708	680.705	2039.09	680.704	0.0009	0.7673	3.9055	0.01114	13.312	11.465	0.9971	0	0	21	38	0			0	FALSE	tr|K7X1L1|K7X1L1_WHEAT	K7X1L1	K7X1L1_WHEAT	gli-2	Alpha-gliadin	Gli-2, Gli-5, Gli-7, Gli-8, Gli-A2-16, Gli-A2-6, Gli-CS-1, Gli-CS-3, Gli-G1, Gli-G3, Gli-G6, Gli-G7, Gli-SB-3, Gli-Z1, Gli-Z2, Gli-Z3, Gli-Z7, Gli-Z8, Glia, TRITD_6Av1G009360, TRITD_6Av1G009660, TRITD_6Av1G009670, TRITD_6Av1G009830, TRITD_6Av1G009860, TRITD_6Bv1G014610, TRITD_6Bv1G014670, gli-w24, gli-w7-104, gli-w7-75, gli-wE12, gli-wF08	sp|P04723|GDA3_WHEAT, sp|P04724|GDA4_WHEAT, sp|P04725|GDA5_WHEAT, sp|P18573|GDA9_WHEAT, tr_A0A0E3UR92_A0A0E3UR92_TRITD_1-213_1-213/1-213, tr_A0A446V2L4_A0A446V2L4_TRITD_1-223_1-223/1-223, tr_A0A446V2M7_TRITD_1-188_1-188_1-188_1-188/1-188, tr_A0A446W0H6_TRITD_1-195_1-195_1-195_1-195/1-195, tr_A0A446W0L8_A0A446W0L8_TRITD_1-204_1-204/1-204, tr|A0A023WGG0|A0A023WGG0_WHEAT, tr|A0A023WHQ9|A0A023WHQ9_WH…
438	20220922_CRJL_M9H11_Gliadin_Neprosin_N3_150.19141.19141.2	QLPYSQPQPFRP		QIQPFPQP.QLPYSQPQPFRP.QQPYPQPQ	P	Q	12	2	3141.5	1456.75	1456.74	729.383	729.38	1456.75	729.38	-0.0014	0.8539	3.7278	0.1293	15.77	11.597	0.9908	0	0	85	96	0			0	FALSE	tr|X2KVH9|X2KVH9_WHEAT	X2KVH9	X2KVH9_WHEAT	Gli-2	Alpha-gliadin	Gli-6, Gli-7, Gli-A2-16, Gli-G2, Gli-G7, Gli-Z3, Glia, TRITD_6Av1G009360, TRITD_6Av1G009400, TRITD_6Av1G009660, TRITD_6Av1G009670, TRITD_6Av1G009830, TRITD_6Av1G009860, TRITD_6Av1G009880, a-gliadin, gli, gli-2, gli-w7-104, gli-w7-5, gli-wE09, gli-wE12	sp|P02863|GDA0_WHEAT, tr_A0A446V2M7_TRITD_1-188_1-188_1-188_1-188/1-188, tr|A0A023WGX6|A0A023WGX6_WHEAT, tr|A0A023WHQ9|A0A023WHQ9_WHEAT, tr|A0A0E3UQW2|A0A0E3UQW2_TRITD, tr|A0A0E3UQW4|A0A0E3UQW4_TRITD, tr|A0A0E3UR95|A0A0E3UR95_TRITD, tr|A0A0E3UR97|A0A0E3UR97_TRITD, tr|A0A0E3UR98|A0A0E3UR98_TRITD, tr|A0A0E3Z559|A0A0E3Z559_TRITD, tr|A0A0E3Z5B3|A0A0E3Z5B3_TRITD, tr|A0A0E3Z5B6|A0A0E3Z5B6_TRITD, tr|A0A…
439	20220922_CRJL_M9H11_Gliadin_Neprosin_N3_150.19149.19149.2	VRVPVPQLQPQNPSQQQP		VATTATIA.VRVPVPQLQPQNPSQQQP.QKQVPIVQ	A	Q	18	2	3142.43	2039.11	2039.1	1020.56	1020.56	2039.09	1020.55	0.007	0.8406	3.9721	0.00366	16.246	16	0.9967	0	0	21	38	0			0	FALSE	tr|K7X1L1|K7X1L1_WHEAT	K7X1L1	K7X1L1_WHEAT	gli-2	Alpha-gliadin	Gli-2, Gli-5, Gli-7, Gli-8, Gli-A2-16, Gli-A2-6, Gli-CS-1, Gli-CS-3, Gli-G1, Gli-G3, Gli-G6, Gli-G7, Gli-SB-3, Gli-Z1, Gli-Z2, Gli-Z3, Gli-Z7, Gli-Z8, Glia, TRITD_6Av1G009360, TRITD_6Av1G009660, TRITD_6Av1G009670, TRITD_6Av1G009830, TRITD_6Av1G009860, TRITD_6Bv1G014610, TRITD_6Bv1G014670, gli-w24, gli-w7-104, gli-w7-75, gli-wE12, gli-wF08	sp|P04723|GDA3_WHEAT, sp|P04724|GDA4_WHEAT, sp|P04725|GDA5_WHEAT, sp|P18573|GDA9_WHEAT, tr_A0A0E3UR92_A0A0E3UR92_TRITD_1-213_1-213/1-213, tr_A0A446V2L4_A0A446V2L4_TRITD_1-223_1-223/1-223, tr_A0A446V2M7_TRITD_1-188_1-188_1-188_1-188/1-188, tr_A0A446W0H6_TRITD_1-195_1-195_1-195_1-195/1-195, tr_A0A446W0L8_A0A446W0L8_TRITD_1-204_1-204/1-204, tr|A0A023WGG0|A0A023WGG0_WHEAT, tr|A0A023WHQ9|A0A023WHQ9_WH…
440	20220922_CRJL_M9H11_Gliadin_Neprosin_N3_150.19172.19172.0	QMENSHIPGLERP	Q[111]MENSHIPGLERP	IVATSAIA.QMENSHIPGLERP.SQQQPIPP	A	S	13	2	3145.06	1489.7	1489.7	745.86	745.856	1489.7	745.856	-0.0006	0.7948	8.1273	0.02582	15.852	0	0.9942	0	0	20	32	0	1Q(-17.0265)		0	FALSE	tr|B2Y2S3|B2Y2S3_WHEAT	B2Y2S3	B2Y2S3_WHEAT	GluB3-2	Low molecular weight glutenin subunit	GLEN42K, Glu, Glu-B3g, GluB3-1, GluB3-3, GluB3-6, HARU48K, KANS2, LMW-GS, LMW-s1, glu-3, lmw-gs	tr_A7XDG0_A7XDG0_TRITU_1-363_1-363/1-363, tr_Q0Q2J0_Q0Q2J0_TRITU_1-297_1-297/1-297, tr_Q0Q2J1_Q0Q2J1_TRITU_1-334_1-334/1-334, tr|A2IBV5|A2IBV5_WHEAT, tr|B2Y2Q1|B2Y2Q1_WHEAT, tr|B2Y2Q2|B2Y2Q2_WHEAT, tr|B2Y2Q3|B2Y2Q3_WHEAT, tr|B2Y2Q4|B2Y2Q4_WHEAT, tr|B2Y2Q6|B2Y2Q6_WHEAT, tr|B2Y2Q7|B2Y2Q7_WHEAT, tr|B2Y2R3|B2Y2R3_WHEAT, tr|B2Y2R4|B2Y2R4_WHEAT, tr|B2Y2R5|B2Y2R5_WHEAT, tr|B2Y2R6|B2Y2R6_WHEAT, tr|B2Y2R8…
441	20220922_CRJL_M9H11_Gliadin_Neprosin_N3_150.19214.19214.2	QQQQHQQLVQQQIP	Q[111]QQQHQQLVQQQIP	PQQSPFPQ.QQQQHQQLVQQQIP.VVQPSIIQ	Q	V	14	2	3150.42	1712.87	1712.86	857.442	857.439	1712.86	857.437	0.0037	0.5593	9.4496	0.036	14.275	0	0.9726	0	0	124	137	0	1Q(-17.0265)		0	FALSE	tr|F8SGP1|F8SGP1_WHEAT	F8SGP1	F8SGP1_WHEAT		Low-molecular-weight glutenin subunit	Glu-D3, LMW-3, LMW-GS, LMW-m1, glu-3, lmw-gs	sp|P10386|GLTB_WHEAT, tr|A2IBV6|A2IBV6_WHEAT, tr|A2IBV7|A2IBV7_WHEAT, tr|B2LS34|B2LS34_WHEAT, tr|B5ANT2|B5ANT2_WHEAT, tr|B5ANT6|B5ANT6_WHEAT, tr|B6DVS3|B6DVS3_WHEAT, tr|C0KK80|C0KK80_WHEAT, tr|C0KK81|C0KK81_WHEAT, tr|C0KK82|C0KK82_WHEAT, tr|D0EVP5|D0EVP5_WHEAT, tr|F8SGP0|F8SGP0_WHEAT, tr|F8SGP2|F8SGP2_WHEAT, tr|F8SGP3|F8SGP3_WHEAT, tr|F8SGP4|F8SGP4_WHEAT, tr|H6VLQ2|H6VLQ2_WHEAT, tr|H6VLQ3|H6VLQ3_…
442	20220922_CRJL_M9H11_Gliadin_Neprosin_N3_150.19290.19290.2	VRVPVPQLQPQNP		VATTATTA.VRVPVPQLQPQNP.SIQQPQEQ	A	S	13	2	3159.72	1470.84	1470.83	736.426	736.422	1470.83	736.423	-0.0006	0.8489	3.3567	0.03327	13.412	0	0.9972	0	0	21	33	0			0	FALSE	tr|I0IT51|I0IT51_WHEAT	I0IT51	I0IT51_WHEAT		Alpha/beta-gliadin	Gli-2, Gli-5, Gli-7, Gli-8, Gli-A2-16, Gli-A2-6, Gli-CS-1, Gli-CS-3, Gli-G1, Gli-G3, Gli-G6, Gli-G7, Gli-SB-3, Gli-Z1, Gli-Z2, Gli-Z3, Gli-Z7, Gli-Z8, Glia, TRITD_6Av1G009360, TRITD_6Av1G009660, TRITD_6Av1G009670, TRITD_6Av1G009830, TRITD_6Av1G009860, TRITD_6Bv1G014610, TRITD_6Bv1G014670, gli-2, gli-w24, gli-w7-104, gli-w7-75, gli-wE12, gli-wF08	sp|P04723|GDA3_WHEAT, sp|P04724|GDA4_WHEAT, sp|P04725|GDA5_WHEAT, sp|P18573|GDA9_WHEAT, tr_A0A0E3UR92_A0A0E3UR92_TRITD_1-213_1-213/1-213, tr_A0A446V2L4_A0A446V2L4_TRITD_1-223_1-223/1-223, tr_A0A446V2M7_TRITD_1-188_1-188_1-188_1-188/1-188, tr_A0A446W0H6_TRITD_1-195_1-195_1-195_1-195/1-195, tr_A0A446W0L8_A0A446W0L8_TRITD_1-204_1-204/1-204, tr|A0A023WGG0|A0A023WGG0_WHEAT, tr|A0A023WHQ9|A0A023WHQ9_WH…
443	20220922_CRJL_M9H11_Gliadin_Neprosin_N3_150.19293.19293.2	QFEEIRNLA		SVQPQQIP.QFEEIRNLA.LETIPAMC	P	L	9	2	3159.93	1118.58	1118.57	560.295	560.292	1118.57	560.293	-0.0019	0.8552	2.7799	0.1106	12.325	10.355	0.9819	0	0	259	267	0			0	FALSE	tr|K7X1H8|K7X1H8_WHEAT	K7X1H8	K7X1H8_WHEAT	gli-2	Alpha-gliadin	Gli-1, Gli-2, Gli-6, Gli-7, Gli-8, Gli-A2-16, Gli-A2-6, Gli-CS-1, Gli-CS-3, Gli-G2, Gli-G3, Gli-G4, Gli-G7, Gli-SB-3, Gli-SB-4, Gli-Z1, Gli-Z2, Gli-Z3, Gli-Z5, Gli-Z6, Gli-Z7, Glia, TRITD_6Av1G009340, TRITD_6Av1G009660, TRITD_6Av1G009670, TRITD_6Av1G009830, TRITD_6Av1G009860, TRITD_6Av1G009880, TRITD_6Bv1G014670, TRITD_6Bv1G020780, a-gliadin, gli, gli-w24, gli-w7-104, gli-w7-5, gli-wE12, gli-wF08	sp|P02863|GDA0_WHEAT, sp|P04722|GDA2_WHEAT, sp|P04724|GDA4_WHEAT, sp|P04726|GDA6_WHEAT, sp|P18573|GDA9_WHEAT, tr_A0A446V2J7_A0A446V2J7_TRITD_1-196_1-196/1-196, tr_A0A446V2L4_A0A446V2L4_TRITD_1-223_1-223/1-223, tr_A0A446V2M7_TRITD_1-188_1-188_1-188_1-188/1-188, tr|A0A023WGF7|A0A023WGF7_WHEAT, tr|A0A023WGG0|A0A023WGG0_WHEAT, tr|A0A023WHQ9|A0A023WHQ9_WHEAT, tr|A0A0E3UQW5|A0A0E3UQW5_TRITD, tr|A0A0E3U…
444	20220922_CRJL_M9H11_Gliadin_Neprosin_N3_150.19309.19309.3	AIHSVVHSIVMQQEQQQGIQILRP		IPRQIQCA.AIHSVVHSIVMQQEQQQGIQILRP.LFQIVQGQ	A	L	24	3	3161.83	2738.49	2738.47	913.837	913.83	2738.46	913.829	0.0043	0.8748	1.8178	2.851e-06	30.68	0	0.9989	0	0	203	226	0			0	FALSE	tr|R9XWA9|R9XWA9_WHEAT	R9XWA9	R9XWA9_WHEAT		Gamma-gliadin	TRITD_1Av1G002200, ll901, ll908, ll911, ll912, ll918, ll933, ll934, ll935, ll936, qp905, qp909, qp911, qp914	tr|A0A446IHJ1|A0A446IHJ1_TRITD, tr|A7XDG7|A7XDG7_WHEAT, tr|B6UKM4|B6UKM4_WHEAT, tr|B6UKM9|B6UKM9_WHEAT, tr|B6UKN1|B6UKN1_WHEAT, tr|B6UKN2|B6UKN2_WHEAT, tr|B6UKN6|B6UKN6_WHEAT, tr|B6UKP3|B6UKP3_WHEAT, tr|B6UKP4|B6UKP4_WHEAT, tr|B6UKP5|B6UKP5_WHEAT, tr|B6UKP6|B6UKP6_WHEAT, tr|B6UKQ1|B6UKQ1_WHEAT, tr|B6UKQ3|B6UKQ3_WHEAT, tr|B6UKQ6|B6UKQ6_WHEAT, tr|D0ES79|D0ES79_WHEAT, tr|K7WVC4|K7WVC4_WHEAT, tr|K7XE…
445	20220922_CRJL_M9H11_Gliadin_Neprosin_N3_150.19312.19312.2	VRVPVPQLQP		VATTATTA.VRVPVPQLQP.QNPSIQQP	A	Q	10	2	3162.22	1131.68	1131.67	566.847	566.844	1131.68	566.845	-0.0023	0.7655	2.7963	0.1308	10.033	0	0.9939	0	0	21	30	0			0	FALSE	tr|I0IT51|I0IT51_WHEAT	I0IT51	I0IT51_WHEAT		Alpha/beta-gliadin	Gli-2, Gli-4, Gli-5, Gli-6, Gli-7, Gli-8, Gli-A2-16, Gli-A2-6, Gli-CS-1, Gli-CS-3, Gli-G1, Gli-G3, Gli-G6, Gli-G7, Gli-SB-3, Gli-SB-4, Gli-Z1, Gli-Z2, Gli-Z3, Gli-Z7, Gli-Z8, Glia, TRITD_6Av1G009360, TRITD_6Av1G009660, TRITD_6Av1G009670, TRITD_6Av1G009830, TRITD_6Av1G009860, TRITD_6Bv1G014610, TRITD_6Bv1G014670, gli, gli-2, gli-w24, gli-w7-104, gli-w7-75, gli-wE12, gli-wF08	sp|P04723|GDA3_WHEAT, sp|P04724|GDA4_WHEAT, sp|P04725|GDA5_WHEAT, sp|P04727|GDA7_WHEAT, sp|P18573|GDA9_WHEAT, tr_A0A0E3UR92_A0A0E3UR92_TRITD_1-213_1-213/1-213, tr_A0A446V2L4_A0A446V2L4_TRITD_1-223_1-223/1-223, tr_A0A446V2M7_TRITD_1-188_1-188_1-188_1-188/1-188, tr_A0A446W0H6_TRITD_1-195_1-195_1-195_1-195/1-195, tr_A0A446W0L8_A0A446W0L8_TRITD_1-204_1-204/1-204, tr|A0A023WGG0|A0A023WGG0_WHEAT, tr|A0…
446	20220922_CRJL_M9H11_Gliadin_Neprosin_N3_150.19398.19398.0	AIHSVVHSIIMQQEQQQGIQILRP	AIHSVVHSIIM[147]QQEQQQGIQILRP	IPRQIQCA.AIHSVVHSIIMQQEQQQGIQILRP.LFQIVQGQ	A	L	24	3	3172.64	2768.49	2768.48	923.837	923.833	2768.48	923.832	0.0009	0.7935	3.5787	0.004493	19.89	0	0.9983	0	0	218	241	0	11M(15.9949)		0	FALSE	tr|A0A446IHE6|A0A446IHE6_TRITD	A0A446IHE6	A0A446IHE6_TRITD	TRITD_1Av1G002200	Uncharacterized protein	qp904, qp913, qp917	tr|A0A446IHB8|A0A446IHB8_TRITD, tr|A0A446IHC1|A0A446IHC1_TRITD, tr|A0A446IHC3|A0A446IHC3_TRITD, tr|A0A446IHC5|A0A446IHC5_TRITD, tr|A0A446IHD2|A0A446IHD2_TRITD, tr|A0A446IHD5|A0A446IHD5_TRITD, tr|A0A446IHD7|A0A446IHD7_TRITD, tr|A0A446IHF4|A0A446IHF4_TRITD, tr|A0A446IHK0|A0A446IHK0_TRITD, tr|A7XDG6|A7XDG6_WHEAT, tr|B6UKQ5|B6UKQ5_WHEAT, tr|B6UKQ8|B6UKQ8_WHEAT
447	20220922_CRJL_M9H11_Gliadin_Neprosin_N3_150.19415.19415.0	AIHSVVHSIIMQQEQQQGIQILRP	AIHSVVHSIIM[147]QQEQQQGIQILRP	IPRQIQCA.AIHSVVHSIIMQQEQQQGIQILRP.LFQIVQGQ	A	L	24	3	3174.41	2769.5	2769.48	924.173	924.169	2768.48	923.832	1.0087	0.7969	3.5493	0.0001088	23.354	0	0.9998	0	0	218	241	0	11M(15.9949)		0	FALSE	tr|A0A446IHE6|A0A446IHE6_TRITD	A0A446IHE6	A0A446IHE6_TRITD	TRITD_1Av1G002200	Uncharacterized protein	qp904, qp913, qp917	tr|A0A446IHB8|A0A446IHB8_TRITD, tr|A0A446IHC1|A0A446IHC1_TRITD, tr|A0A446IHC3|A0A446IHC3_TRITD, tr|A0A446IHC5|A0A446IHC5_TRITD, tr|A0A446IHD2|A0A446IHD2_TRITD, tr|A0A446IHD5|A0A446IHD5_TRITD, tr|A0A446IHD7|A0A446IHD7_TRITD, tr|A0A446IHF4|A0A446IHF4_TRITD, tr|A0A446IHK0|A0A446IHK0_TRITD, tr|A7XDG6|A7XDG6_WHEAT, tr|B6UKQ5|B6UKQ5_WHEAT, tr|B6UKQ8|B6UKQ8_WHEAT
448	20220922_CRJL_M9H11_Gliadin_Neprosin_N3_150.19422.19422.2	VRVPVPQLQPQNPSQQQP		VATTATIA.VRVPVPQLQPQNPSQQQP.QKQVPIVQ	A	Q	18	2	3175.31	2039.11	2039.1	1020.56	1020.56	2039.09	1020.55	0.007	0.8212	4.5201	0.01161	14.241	10.472	0.9953	0	0	21	38	0			0	FALSE	tr|K7X1L1|K7X1L1_WHEAT	K7X1L1	K7X1L1_WHEAT	gli-2	Alpha-gliadin	Gli-2, Gli-5, Gli-7, Gli-8, Gli-A2-16, Gli-A2-6, Gli-CS-1, Gli-CS-3, Gli-G1, Gli-G3, Gli-G6, Gli-G7, Gli-SB-3, Gli-Z1, Gli-Z2, Gli-Z3, Gli-Z7, Gli-Z8, Glia, TRITD_6Av1G009360, TRITD_6Av1G009660, TRITD_6Av1G009670, TRITD_6Av1G009830, TRITD_6Av1G009860, TRITD_6Bv1G014610, TRITD_6Bv1G014670, gli-w24, gli-w7-104, gli-w7-75, gli-wE12, gli-wF08	sp|P04723|GDA3_WHEAT, sp|P04724|GDA4_WHEAT, sp|P04725|GDA5_WHEAT, sp|P18573|GDA9_WHEAT, tr_A0A0E3UR92_A0A0E3UR92_TRITD_1-213_1-213/1-213, tr_A0A446V2L4_A0A446V2L4_TRITD_1-223_1-223/1-223, tr_A0A446V2M7_TRITD_1-188_1-188_1-188_1-188/1-188, tr_A0A446W0H6_TRITD_1-195_1-195_1-195_1-195/1-195, tr_A0A446W0L8_A0A446W0L8_TRITD_1-204_1-204/1-204, tr|A0A023WGG0|A0A023WGG0_WHEAT, tr|A0A023WHQ9|A0A023WHQ9_WH…
449	20220922_CRJL_M9H11_Gliadin_Neprosin_N3_150.19424.19424.3	AIHGVVHSIIMQQEQQQQQGIQI	AIHGVVHSIIM[147]QQEQQQQQGIQI	IPQQIQCA.AIHGVVHSIIMQQEQQQQQGIQI.MRPIFQII	A	M	23	3	3175.57	2628.35	2628.35	877.125	877.123	2628.34	877.122	0.0043	0.6131	0.1842	0.05185	11.641	0	0.9863	0	0	199	221	0	11M(15.9949)		0	FALSE	tr|A0A446IHC0|A0A446IHC0_TRITD	A0A446IHC0	A0A446IHC0_TRITD	TRITD_1Av1G002120	Uncharacterized protein		tr|A0A446IHB5|A0A446IHB5_TRITD, tr|A0A446IHC7|A0A446IHC7_TRITD, tr|A0A446IHD6|A0A446IHD6_TRITD
450	20220922_CRJL_M9H11_Gliadin_Neprosin_N3_150.19526.19526.4	AIHSVVHSIVMQQEQQQGIQILRP		IPRQIQCA.AIHSVVHSIVMQQEQQQGIQILRP.LFQIVQGQ	A	L	24	4	3187.89	2739.47	2739.44	685.874	685.868	2738.46	685.624	0.9763	0.7174	1.3834	0.05137	12.657	0	0.9776	0	0	203	226	0			0	FALSE	tr|R9XWA9|R9XWA9_WHEAT	R9XWA9	R9XWA9_WHEAT		Gamma-gliadin	TRITD_1Av1G002200, ll901, ll908, ll911, ll912, ll918, ll933, ll934, ll935, ll936, qp905, qp909, qp911, qp914	tr|A0A446IHJ1|A0A446IHJ1_TRITD, tr|A7XDG7|A7XDG7_WHEAT, tr|B6UKM4|B6UKM4_WHEAT, tr|B6UKM9|B6UKM9_WHEAT, tr|B6UKN1|B6UKN1_WHEAT, tr|B6UKN2|B6UKN2_WHEAT, tr|B6UKN6|B6UKN6_WHEAT, tr|B6UKP3|B6UKP3_WHEAT, tr|B6UKP4|B6UKP4_WHEAT, tr|B6UKP5|B6UKP5_WHEAT, tr|B6UKP6|B6UKP6_WHEAT, tr|B6UKQ1|B6UKQ1_WHEAT, tr|B6UKQ3|B6UKQ3_WHEAT, tr|B6UKQ6|B6UKQ6_WHEAT, tr|D0ES79|D0ES79_WHEAT, tr|K7WVC4|K7WVC4_WHEAT, tr|K7XE…
451	20220922_CRJL_M9H11_Gliadin_Neprosin_N3_150.19535.19535.2	LYRTTTSVPFGVG		MMCRVNVP.LYRTTTSVPFGVG.TGVGAY	P	T	13	2	3189	1396.74	1396.73	699.379	699.375	1396.73	699.375	-0.0006	0.8146	0.3892	0.1659	11.621	0	0.9949	0	0	325	337	0			0	FALSE	tr|Q18NR2|Q18NR2_WHEAT	Q18NR2	Q18NR2_WHEAT	Glu-B3g	LMW glutenin subunit	GLEN42K, Glu-D3, GluB3-1, GluB3-2, GluD3-3, KANS2, LMW-3, LMW-GS, LMW-m1, glu-3, lmw-gs	sp|P10386|GLTB_WHEAT, tr|A2IBV6|A2IBV6_WHEAT, tr|A2IBV7|A2IBV7_WHEAT, tr|B2BZC7|B2BZC7_WHEAT, tr|B2Y2Q1|B2Y2Q1_WHEAT, tr|B2Y2Q2|B2Y2Q2_WHEAT, tr|B2Y2Q3|B2Y2Q3_WHEAT, tr|B2Y2Q4|B2Y2Q4_WHEAT, tr|B2Y2Q6|B2Y2Q6_WHEAT, tr|B2Y2Q7|B2Y2Q7_WHEAT, tr|C0KK80|C0KK80_WHEAT, tr|C0KK81|C0KK81_WHEAT, tr|C0KK82|C0KK82_WHEAT, tr|D0EVP5|D0EVP5_WHEAT, tr|D3U328|D3U328_WHEAT, tr|F8SGM4|F8SGM4_WHEAT, tr|F8SGN3|F8SGN3_…
452	20220922_CRJL_M9H11_Gliadin_Neprosin_N3_150.19559.19559.2	VRVPVPQLQPQNP		VATTATTA.VRVPVPQLQPQNP.SIQQPQEQ	A	S	13	2	3191.97	1470.84	1470.83	736.427	736.422	1470.83	736.423	-0.0007	0.8334	3.8944	0.05483	14.544	0	0.9938	0	0	21	33	0			0	FALSE	tr|I0IT51|I0IT51_WHEAT	I0IT51	I0IT51_WHEAT		Alpha/beta-gliadin	Gli-2, Gli-5, Gli-7, Gli-8, Gli-A2-16, Gli-A2-6, Gli-CS-1, Gli-CS-3, Gli-G1, Gli-G3, Gli-G6, Gli-G7, Gli-SB-3, Gli-Z1, Gli-Z2, Gli-Z3, Gli-Z7, Gli-Z8, Glia, TRITD_6Av1G009360, TRITD_6Av1G009660, TRITD_6Av1G009670, TRITD_6Av1G009830, TRITD_6Av1G009860, TRITD_6Bv1G014610, TRITD_6Bv1G014670, gli-2, gli-w24, gli-w7-104, gli-w7-75, gli-wE12, gli-wF08	sp|P04723|GDA3_WHEAT, sp|P04724|GDA4_WHEAT, sp|P04725|GDA5_WHEAT, sp|P18573|GDA9_WHEAT, tr_A0A0E3UR92_A0A0E3UR92_TRITD_1-213_1-213/1-213, tr_A0A446V2L4_A0A446V2L4_TRITD_1-223_1-223/1-223, tr_A0A446V2M7_TRITD_1-188_1-188_1-188_1-188/1-188, tr_A0A446W0H6_TRITD_1-195_1-195_1-195_1-195/1-195, tr_A0A446W0L8_A0A446W0L8_TRITD_1-204_1-204/1-204, tr|A0A023WGG0|A0A023WGG0_WHEAT, tr|A0A023WHQ9|A0A023WHQ9_WH…
453	20220922_CRJL_M9H11_Gliadin_Neprosin_N3_150.19574.19574.2	QFEEIRNLA		SVQPQQIP.QFEEIRNLA.LETIPAMC	P	L	9	2	3193.92	1118.58	1118.57	560.295	560.292	1118.57	560.293	-0.0024	0.879	3.3465	0.2679	11.788	9.914	0.9743	0	0	259	267	0			0	FALSE	tr|K7X1H8|K7X1H8_WHEAT	K7X1H8	K7X1H8_WHEAT	gli-2	Alpha-gliadin	Gli-1, Gli-2, Gli-6, Gli-7, Gli-8, Gli-A2-16, Gli-A2-6, Gli-CS-1, Gli-CS-3, Gli-G2, Gli-G3, Gli-G4, Gli-G7, Gli-SB-3, Gli-SB-4, Gli-Z1, Gli-Z2, Gli-Z3, Gli-Z5, Gli-Z6, Gli-Z7, Glia, TRITD_6Av1G009340, TRITD_6Av1G009660, TRITD_6Av1G009670, TRITD_6Av1G009830, TRITD_6Av1G009860, TRITD_6Av1G009880, TRITD_6Bv1G014670, TRITD_6Bv1G020780, a-gliadin, gli, gli-w24, gli-w7-104, gli-w7-5, gli-wE12, gli-wF08	sp|P02863|GDA0_WHEAT, sp|P04722|GDA2_WHEAT, sp|P04724|GDA4_WHEAT, sp|P04726|GDA6_WHEAT, sp|P18573|GDA9_WHEAT, tr_A0A446V2J7_A0A446V2J7_TRITD_1-196_1-196/1-196, tr_A0A446V2L4_A0A446V2L4_TRITD_1-223_1-223/1-223, tr_A0A446V2M7_TRITD_1-188_1-188_1-188_1-188/1-188, tr|A0A023WGF7|A0A023WGF7_WHEAT, tr|A0A023WGG0|A0A023WGG0_WHEAT, tr|A0A023WHQ9|A0A023WHQ9_WHEAT, tr|A0A0E3UQW5|A0A0E3UQW5_TRITD, tr|A0A0E3U…
454	20220922_CRJL_M9H11_Gliadin_Neprosin_N3_150.19579.19579.2	VRVPVPQLQP		VATTATTA.VRVPVPQLQP.QNPSIQQP	A	Q	10	2	3194.51	1131.68	1131.67	566.847	566.844	1131.68	566.845	-0.0024	0.7568	3.3346	0.08256	12.833	0	0.9923	0	0	21	30	0			0	FALSE	tr|I0IT51|I0IT51_WHEAT	I0IT51	I0IT51_WHEAT		Alpha/beta-gliadin	Gli-2, Gli-4, Gli-5, Gli-6, Gli-7, Gli-8, Gli-A2-16, Gli-A2-6, Gli-CS-1, Gli-CS-3, Gli-G1, Gli-G3, Gli-G6, Gli-G7, Gli-SB-3, Gli-SB-4, Gli-Z1, Gli-Z2, Gli-Z3, Gli-Z7, Gli-Z8, Glia, TRITD_6Av1G009360, TRITD_6Av1G009660, TRITD_6Av1G009670, TRITD_6Av1G009830, TRITD_6Av1G009860, TRITD_6Bv1G014610, TRITD_6Bv1G014670, gli, gli-2, gli-w24, gli-w7-104, gli-w7-75, gli-wE12, gli-wF08	sp|P04723|GDA3_WHEAT, sp|P04724|GDA4_WHEAT, sp|P04725|GDA5_WHEAT, sp|P04727|GDA7_WHEAT, sp|P18573|GDA9_WHEAT, tr_A0A0E3UR92_A0A0E3UR92_TRITD_1-213_1-213/1-213, tr_A0A446V2L4_A0A446V2L4_TRITD_1-223_1-223/1-223, tr_A0A446V2M7_TRITD_1-188_1-188_1-188_1-188/1-188, tr_A0A446W0H6_TRITD_1-195_1-195_1-195_1-195/1-195, tr_A0A446W0L8_A0A446W0L8_TRITD_1-204_1-204/1-204, tr|A0A023WGG0|A0A023WGG0_WHEAT, tr|A0…
455	20220922_CRJL_M9H11_Gliadin_Neprosin_N3_150.19623.19623.3	VRVPVPQLQPQNPSQQQPQEQVS		VATTATIA.VRVPVPQLQPQNPSQQQPQEQVS.LVQQQQFP	A	L	23	3	3199.81	2611.37	2611.35	871.464	871.459	2610.35	871.124	1.0034	0.7226	4.456	0.02193	14.136	0	0.9864	0	0	21	43	0			0	FALSE	tr|K7X0M3|K7X0M3_WHEAT	K7X0M3	K7X0M3_WHEAT	gli-2	Alpha-gliadin		tr|R9XW84|R9XW84_WHEAT
456	20220922_CRJL_M9H11_Gliadin_Neprosin_N3_150.19655.19655.3	AIHSVVHSIIMQQEQQQGIQI	AIHSVVHSIIM[147]QQEQQQGIQI	IPRQIQCA.AIHSVVHSIIMQQEQQQGIQI.LRPIFQIV	A	L	21	3	3203.87	2403.25	2403.24	802.091	802.087	2402.24	801.753	1.0022	0.5999	1.5616	0.0666	13.206	12.22	0.9837	0	0	218	238	0	11M(15.9949)		0	FALSE	tr|A0A446IHE6|A0A446IHE6_TRITD	A0A446IHE6	A0A446IHE6_TRITD	TRITD_1Av1G002200	Uncharacterized protein	qp904, qp913, qp917	tr|A0A446IHB8|A0A446IHB8_TRITD, tr|A0A446IHC1|A0A446IHC1_TRITD, tr|A0A446IHC3|A0A446IHC3_TRITD, tr|A0A446IHC5|A0A446IHC5_TRITD, tr|A0A446IHD2|A0A446IHD2_TRITD, tr|A0A446IHD5|A0A446IHD5_TRITD, tr|A0A446IHD7|A0A446IHD7_TRITD, tr|A0A446IHF4|A0A446IHF4_TRITD, tr|A0A446IHK0|A0A446IHK0_TRITD, tr|A7XDG6|A7XDG6_WHEAT, tr|B6UKQ5|B6UKQ5_WHEAT, tr|B6UKQ8|B6UKQ8_WHEAT
457	20220922_CRJL_M9H11_Gliadin_Neprosin_N3_150.19749.19749.0	QLPYPQPQPFRP		QIQPFPQP.QLPYPQPQPFRP.QQPYPQPQ	P	Q	12	2	3215.52	1467.78	1467.77	734.896	734.892	1466.77	734.391	1.0029	0.8465	1.4656	0.0001273	19.78	0	0.9987	0	0	85	96	0			0	FALSE	tr|J7HZV4|J7HZV4_WHEAT	J7HZV4	J7HZV4_WHEAT	Gli-SB-2	Alpha-gliadin	Gli-2, Gli-5, Gli-8, Gli-CS-1, Gli-G3, Gli-G5, Gli-SB-1, Gli-SB-3, Gli-SB-4, Gli-Z1, Gli-Z5, Gli-Z7, Glia, gli-2, gli-w24, gli-w7-75, gli-wF08	sp|P04722|GDA2_WHEAT, sp|P04724|GDA4_WHEAT, sp|P18573|GDA9_WHEAT, tr|A0A023WGG0|A0A023WGG0_WHEAT, tr|A5JSA6|A5JSA6_WHEAT, tr|A5JSA8|A5JSA8_WHEAT, tr|A5JSB5|A5JSB5_WHEAT, tr|A5JSB7|A5JSB7_WHEAT, tr|A7LHB0|A7LHB0_WHEAT, tr|A7LHB3|A7LHB3_WHEAT, tr|A7LHB7|A7LHB7_WHEAT, tr|B2ZRD1|B2ZRD1_WHEAT, tr|D0UTY2|D0UTY2_WHEAT, tr|D0UTY3|D0UTY3_WHEAT, tr|H6VLP5|H6VLP5_WHEAT, tr|J7HSR5|J7HSR5_WHEAT, tr|J7HSR9|J7H…
458	20220922_CRJL_M9H11_Gliadin_Neprosin_N3_150.19815.19815.0	TSSQTVQGYYPSVSSP		IQQVIFWG.TSSQTVQGYYPSVSSP.QQGPYYPG	G	Q	16	2	3223.67	1687.79	1687.78	844.9	844.896	1686.77	844.394	1.0045	0.6571	5.0565	0.08821	10.718	0	0.9735	0	0	119	134	0			0	FALSE	tr|Q03871|Q03871_WHEAT	Q03871	Q03871_WHEAT	Glu-1By9	HMW glutenin subunit 1By9	1By20, Glu, Glu-1B, Glu-B1, glu-1R	tr_Q6UJY7_Q6UJY7_TRITU_1-720_1-720/1-720, tr|A0A0E4G9A4|A0A0E4G9A4_TRITD, tr|A0A2L1K3K6|A0A2L1K3K6_TRITD, tr|A5HMG2|A5HMG2_WHEAT, tr|B8PSA6|B8PSA6_WHEAT, tr|Q0Q5D8|Q0Q5D8_WHEAT, tr|Q4JHY1|Q4JHY1_WHEAT, tr|Q52JL2|Q52JL2_WHEAT, tr|Q84TG6|Q84TG6_TRITD, tr|Q94IJ6|Q94IJ6_WHEAT, tr|U5YQV1|U5YQV1_WHEAT
459	20220922_CRJL_M9H11_Gliadin_Neprosin_N3_150.19817.19817.2	QLPYPQPQPFRP		QIQPFPQP.QLPYPQPQPFRP.QQPYPQPQ	P	Q	12	2	3224.05	1466.77	1466.76	734.394	734.385	1466.77	734.391	-0.0119	0.8346	1.6076	0.09462	19.596	11.276	0.9846	0	0	85	96	0			0	FALSE	tr|J7HZV4|J7HZV4_WHEAT	J7HZV4	J7HZV4_WHEAT	Gli-SB-2	Alpha-gliadin	Gli-2, Gli-5, Gli-8, Gli-CS-1, Gli-G3, Gli-G5, Gli-SB-1, Gli-SB-3, Gli-SB-4, Gli-Z1, Gli-Z5, Gli-Z7, Glia, gli-2, gli-w24, gli-w7-75, gli-wF08	sp|P04722|GDA2_WHEAT, sp|P04724|GDA4_WHEAT, sp|P18573|GDA9_WHEAT, tr|A0A023WGG0|A0A023WGG0_WHEAT, tr|A5JSA6|A5JSA6_WHEAT, tr|A5JSA8|A5JSA8_WHEAT, tr|A5JSB5|A5JSB5_WHEAT, tr|A5JSB7|A5JSB7_WHEAT, tr|A7LHB0|A7LHB0_WHEAT, tr|A7LHB3|A7LHB3_WHEAT, tr|A7LHB7|A7LHB7_WHEAT, tr|B2ZRD1|B2ZRD1_WHEAT, tr|D0UTY2|D0UTY2_WHEAT, tr|D0UTY3|D0UTY3_WHEAT, tr|H6VLP5|H6VLP5_WHEAT, tr|J7HSR5|J7HSR5_WHEAT, tr|J7HSR9|J7H…
460	20220922_CRJL_M9H11_Gliadin_Neprosin_N3_150.19823.19823.1	QQPYPHQQPFPS	Q[111]QPYPHQQPFPS	GQQQQFPP.QQPYPHQQPFPS.QQPYPQPQ	P	Q	12	1	3224.74	1435.66	1435.65	1436.66	1436.66	1435.65	1436.66	-0.0034	0.606	9.6016	0.03612	13.269	0	0.9967	0	0	60	71	0	1Q(-17.0265)		0	FALSE	tr|K7X1L1|K7X1L1_WHEAT	K7X1L1	K7X1L1_WHEAT	gli-2	Alpha-gliadin	Gli-2, Gli-Z4	sp|P04723|GDA3_WHEAT, tr|A5JSB4|A5JSB4_WHEAT, tr|I0IT65|I0IT65_WHEAT, tr|K7X0S2|K7X0S2_WHEAT, tr|K7XEB0|K7XEB0_WHEAT, tr|K7XR94|K7XR94_WHEAT, tr|Q9M4M3|Q9M4M3_WHEAT, tr|Q9M4M6|Q9M4M6_WHEAT, tr|R9XSX0|R9XSX0_WHEAT, tr|X2KWL3|X2KWL3_WHEAT, tr|X2L2H1|X2L2H1_WHEAT
461	20220922_CRJL_M9H11_Gliadin_Neprosin_N3_150.19837.19837.2	QFEEIRNLA		SVQPQQIP.QFEEIRNLA.LETIPAMC	P	L	9	2	3226.57	1118.58	1118.57	560.295	560.292	1118.57	560.293	-0.0022	0.8936	3.8905	0.09761	12.542	10.59	0.9859	0	0	259	267	0			0	FALSE	tr|K7X1H8|K7X1H8_WHEAT	K7X1H8	K7X1H8_WHEAT	gli-2	Alpha-gliadin	Gli-1, Gli-2, Gli-6, Gli-7, Gli-8, Gli-A2-16, Gli-A2-6, Gli-CS-1, Gli-CS-3, Gli-G2, Gli-G3, Gli-G4, Gli-G7, Gli-SB-3, Gli-SB-4, Gli-Z1, Gli-Z2, Gli-Z3, Gli-Z5, Gli-Z6, Gli-Z7, Glia, TRITD_6Av1G009340, TRITD_6Av1G009660, TRITD_6Av1G009670, TRITD_6Av1G009830, TRITD_6Av1G009860, TRITD_6Av1G009880, TRITD_6Bv1G014670, TRITD_6Bv1G020780, a-gliadin, gli, gli-w24, gli-w7-104, gli-w7-5, gli-wE12, gli-wF08	sp|P02863|GDA0_WHEAT, sp|P04722|GDA2_WHEAT, sp|P04724|GDA4_WHEAT, sp|P04726|GDA6_WHEAT, sp|P18573|GDA9_WHEAT, tr_A0A446V2J7_A0A446V2J7_TRITD_1-196_1-196/1-196, tr_A0A446V2L4_A0A446V2L4_TRITD_1-223_1-223/1-223, tr_A0A446V2M7_TRITD_1-188_1-188_1-188_1-188/1-188, tr|A0A023WGF7|A0A023WGF7_WHEAT, tr|A0A023WGG0|A0A023WGG0_WHEAT, tr|A0A023WHQ9|A0A023WHQ9_WHEAT, tr|A0A0E3UQW5|A0A0E3UQW5_TRITD, tr|A0A0E3U…
462	20220922_CRJL_M9H11_Gliadin_Neprosin_N3_150.19866.19866.3	AIHGVVHSIIMQQEQQQQQGIQI		IPQQIQCA.AIHGVVHSIIMQQEQQQQQGIQI.MRPIFQII	A	M	23	3	3230.24	2612.37	2612.35	871.797	871.792	2612.35	871.79	0.0053	0.7184	0.3537	0.0003043	20.567	0	0.9893	0	0	199	221	0			0	FALSE	tr|A0A446IHC0|A0A446IHC0_TRITD	A0A446IHC0	A0A446IHC0_TRITD	TRITD_1Av1G002120	Uncharacterized protein		tr|A0A446IHB5|A0A446IHB5_TRITD, tr|A0A446IHC7|A0A446IHC7_TRITD, tr|A0A446IHD6|A0A446IHD6_TRITD
463	20220922_CRJL_M9H11_Gliadin_Neprosin_N3_150.19878.19878.4	AIHGVVHSIIMQQEQQQQQGIQI		IPQQIQCA.AIHGVVHSIIMQQEQQQQQGIQI.MRPIFQII	A	M	23	4	3231.61	2613.36	2613.35	654.348	654.344	2612.35	654.095	0.998	0.7268	0.3766	0.2057	11.247	0	0.9752	0	0	199	221	0			0	FALSE	tr|A0A446IHC0|A0A446IHC0_TRITD	A0A446IHC0	A0A446IHC0_TRITD	TRITD_1Av1G002120	Uncharacterized protein		tr|A0A446IHB5|A0A446IHB5_TRITD, tr|A0A446IHC7|A0A446IHC7_TRITD, tr|A0A446IHD6|A0A446IHD6_TRITD
464	20220922_CRJL_M9H11_Gliadin_Neprosin_N3_150.19887.19887.2	AIHGVVHSIIMQQEQQQQQGIQI		IPQQIQCA.AIHGVVHSIIMQQEQQQQQGIQI.MRPIFQII	A	M	23	2	3232.68	2612.35	2612.34	1307.18	1307.18	2612.35	1307.18	-0.0041	0.7445	0.3943	0.001207	19.173	0	0.9869	0	0	199	221	0			0	FALSE	tr|A0A446IHC0|A0A446IHC0_TRITD	A0A446IHC0	A0A446IHC0_TRITD	TRITD_1Av1G002120	Uncharacterized protein		tr|A0A446IHB5|A0A446IHB5_TRITD, tr|A0A446IHC7|A0A446IHC7_TRITD, tr|A0A446IHD6|A0A446IHD6_TRITD
465	20220922_CRJL_M9H11_Gliadin_Neprosin_N3_150.19901.19901.2	RVPFGVGTGVGGY		VSIYRTTT.RVPFGVGTGVGGY.	T	-	13	2	3234.54	1264.66	1264.65	633.338	633.334	1264.66	633.336	-0.0025	0.6253	1.5283	0.008974	17.688	0	0.9716	0	0	380	392	0			0	FALSE	tr|Q75ZV9|Q75ZV9_WHEAT	Q75ZV9	Q75ZV9_WHEAT	HARU48K	LMW-s HS1	GluB3-3, GluB3-6, LMW-GS, LMW-s1, glu-3	tr|A2IBV5|A2IBV5_WHEAT, tr|B2Y2R3|B2Y2R3_WHEAT, tr|B2Y2R4|B2Y2R4_WHEAT, tr|B2Y2R5|B2Y2R5_WHEAT, tr|B2Y2R6|B2Y2R6_WHEAT, tr|B2Y2R8|B2Y2R8_WHEAT, tr|B2Y2S0|B2Y2S0_WHEAT, tr|D3U319|D3U319_WHEAT, tr|D5FPE1|D5FPE1_TRITD, tr|R9XVB0|R9XVB0_WHEAT, tr|R9XWE6|R9XWE6_WHEAT
466	20220922_CRJL_M9H11_Gliadin_Neprosin_N3_150.19937.19937.3	AIHSVVHSIVMQQEQQQGIQILRPL	AIHSVVHSIVM[147]QQEQQQGIQILRPL	IPRQIQCA.AIHSVVHSIVMQQEQQQGIQILRPL.FQIVQGQG	A	F	25	3	3238.74	2867.57	2867.55	956.863	956.858	2867.54	956.855	0.0083	0.8852	3.3388	7.439e-08	35.014	0	1	0	0	203	227	0	11M(15.9949)		0	FALSE	tr|R9XWA9|R9XWA9_WHEAT	R9XWA9	R9XWA9_WHEAT		Gamma-gliadin	TRITD_1Av1G002200, ll901, ll908, ll911, ll912, ll918, ll933, ll934, ll935, ll936, qp905, qp909, qp911, qp914	tr|A0A446IHJ1|A0A446IHJ1_TRITD, tr|A7XDG7|A7XDG7_WHEAT, tr|B6UKM4|B6UKM4_WHEAT, tr|B6UKM9|B6UKM9_WHEAT, tr|B6UKN1|B6UKN1_WHEAT, tr|B6UKN2|B6UKN2_WHEAT, tr|B6UKN6|B6UKN6_WHEAT, tr|B6UKP3|B6UKP3_WHEAT, tr|B6UKP4|B6UKP4_WHEAT, tr|B6UKP5|B6UKP5_WHEAT, tr|B6UKP6|B6UKP6_WHEAT, tr|B6UKQ1|B6UKQ1_WHEAT, tr|B6UKQ3|B6UKQ3_WHEAT, tr|B6UKQ6|B6UKQ6_WHEAT, tr|D0ES79|D0ES79_WHEAT, tr|K7WVC4|K7WVC4_WHEAT, tr|K7XE…
467	20220922_CRJL_M9H11_Gliadin_Neprosin_N3_150.19975.19975.0	AIHSVVHSIVMQQEQQQGIQILRPL	AIHSVVHSIVM[147]QQEQQQGIQILRPL	IPRQIQCA.AIHSVVHSIVMQQEQQQGIQILRPL.FQIVQGQG	A	F	25	4	3243.36	2868.56	2868.55	718.148	718.144	2867.54	717.893	1.0043	0.7879	3.2619	0.01456	17.847	0	0.9991	0	0	203	227	0	11M(15.9949)		0	FALSE	tr|R9XWA9|R9XWA9_WHEAT	R9XWA9	R9XWA9_WHEAT		Gamma-gliadin	TRITD_1Av1G002200, ll901, ll908, ll911, ll912, ll918, ll933, ll934, ll935, ll936, qp905, qp909, qp911, qp914	tr|A0A446IHJ1|A0A446IHJ1_TRITD, tr|A7XDG7|A7XDG7_WHEAT, tr|B6UKM4|B6UKM4_WHEAT, tr|B6UKM9|B6UKM9_WHEAT, tr|B6UKN1|B6UKN1_WHEAT, tr|B6UKN2|B6UKN2_WHEAT, tr|B6UKN6|B6UKN6_WHEAT, tr|B6UKP3|B6UKP3_WHEAT, tr|B6UKP4|B6UKP4_WHEAT, tr|B6UKP5|B6UKP5_WHEAT, tr|B6UKP6|B6UKP6_WHEAT, tr|B6UKQ1|B6UKQ1_WHEAT, tr|B6UKQ3|B6UKQ3_WHEAT, tr|B6UKQ6|B6UKQ6_WHEAT, tr|D0ES79|D0ES79_WHEAT, tr|K7WVC4|K7WVC4_WHEAT, tr|K7XE…
468	20220922_CRJL_M9H11_Gliadin_Neprosin_N3_150.19983.19983.2	MTSIALRTLP		HQIAQIEV.MTSIALRTLP.RMCSVNVP	V	R	10	2	3244.41	1101.63	1101.62	551.82	551.817	1101.62	551.818	-0.0024	0.9131	1.1625	0.3266	11.444	0	0.9727	0	0	352	361	0			0	FALSE	tr|Q5MFG8|Q5MFG8_WHEAT	Q5MFG8	Q5MFG8_WHEAT		Low molecular weight glutenin	GLEN42K, Glu, Glu-1, Glu-3, Glu-A3, Glu-B3, Glu-B3g, Glu-D3, GluA3-15, GluA3-23, GluA3-24, GluB3-1, GluB3-2, GluB3-3, GluB3-4, GluB3-6, GluD3-1, GluD3-3, GluD3-5, HARU48K, KANS2, LMW, LMW-1, LMW-5, LMW-GS, LMW-m1, LMW-m2, LMW-s1, LMWXY22, LMWXY22-2, TRITD_1Av1G002360, TRITD_1Av1G002790, XYGluA3, XYGluB3, glu-3, lmw-gs, lmw-gs1, lmw-gs3, lmw-i	CAA36063.1, sp|P16315|GLTC_WHEAT, tr_A7XDG0_A7XDG0_TRITU_1-363_1-363/1-363, tr_Q0Q2J0_Q0Q2J0_TRITU_1-297_1-297/1-297, tr_Q0Q2J1_Q0Q2J1_TRITU_1-334_1-334/1-334, tr_Q68VI0_Q68VI0_TRITU_1-381_1-381/1-381, tr|A0A2P1BXV0|A0A2P1BXV0_TRITD, tr|A0A446IHD8|A0A446IHD8_TRITD, tr|A0A446IHD9|A0A446IHD9_TRITD, tr|A0A446IHE3|A0A446IHE3_TRITD, tr|A0A446IHF1|A0A446IHF1_TRITD, tr|A0A446IHF7|A0A446IHF7_TRITD, tr|A0…
469	20220922_CRJL_M9H11_Gliadin_Neprosin_N3_150.19991.19991.0	AIHSVVHSIVMQQEQQQGIQILRPL	AIHSVVHSIVM[147]QQEQQQGIQILRPL	IPRQIQCA.AIHSVVHSIVMQQEQQQGIQILRPL.FQIVQGQG	A	F	25	4	3245.29	2867.56	2867.54	717.896	717.893	2867.54	717.893	-0.0017	0.7875	3.2297	0.002676	22.23	9.93	0.9997	0	0	203	227	0	11M(15.9949)		0	FALSE	tr|R9XWA9|R9XWA9_WHEAT	R9XWA9	R9XWA9_WHEAT		Gamma-gliadin	TRITD_1Av1G002200, ll901, ll908, ll911, ll912, ll918, ll933, ll934, ll935, ll936, qp905, qp909, qp911, qp914	tr|A0A446IHJ1|A0A446IHJ1_TRITD, tr|A7XDG7|A7XDG7_WHEAT, tr|B6UKM4|B6UKM4_WHEAT, tr|B6UKM9|B6UKM9_WHEAT, tr|B6UKN1|B6UKN1_WHEAT, tr|B6UKN2|B6UKN2_WHEAT, tr|B6UKN6|B6UKN6_WHEAT, tr|B6UKP3|B6UKP3_WHEAT, tr|B6UKP4|B6UKP4_WHEAT, tr|B6UKP5|B6UKP5_WHEAT, tr|B6UKP6|B6UKP6_WHEAT, tr|B6UKQ1|B6UKQ1_WHEAT, tr|B6UKQ3|B6UKQ3_WHEAT, tr|B6UKQ6|B6UKQ6_WHEAT, tr|D0ES79|D0ES79_WHEAT, tr|K7WVC4|K7WVC4_WHEAT, tr|K7XE…
470	20220922_CRJL_M9H11_Gliadin_Neprosin_N3_150.19993.19993.2	IRNLALQTLP		QQIPQFQE.IRNLALQTLP.AMCNVYIP	E	A	10	2	3245.66	1137.69	1137.68	569.853	569.849	1137.69	569.851	-0.0028	0.7263	3.4064	0.002557	11.869	0	0.9909	0	0	248	257	0			0	FALSE	tr|K7X1L1|K7X1L1_WHEAT	K7X1L1	K7X1L1_WHEAT	gli-2	Alpha-gliadin	Gli-2, Gli-4, Gli-6, Gli-7, Gli-A2-16, Gli-A2-6, Gli-G1, Gli-G2, Gli-G4, Gli-G5, Gli-G6, Gli-G7, Gli-SB-1, Gli-SB-2, Gli-Z2, Gli-Z3, Gli-Z4, Gli-Z6, Gli-Z8, Glia, TRITD_6Av1G009340, TRITD_6Av1G009660, TRITD_6Av1G009670, TRITD_6Av1G009830, TRITD_6Av1G009860, TRITD_6Av1G009880, TRITD_6Bv1G014610, TRITD_6Bv1G014670, TRITD_6Bv1G020780, a-gliadin, gli, gli-w24, gli-w7-5, gli-wE12	sp|P02863|GDA0_WHEAT, sp|P04722|GDA2_WHEAT, sp|P04723|GDA3_WHEAT, sp|P04725|GDA5_WHEAT, sp|P04726|GDA6_WHEAT, sp|P04727|GDA7_WHEAT, tr_A0A446V2J7_A0A446V2J7_TRITD_1-196_1-196/1-196, tr_A0A446V2L4_A0A446V2L4_TRITD_1-223_1-223/1-223, tr_A0A446V2M7_TRITD_1-188_1-188_1-188_1-188/1-188, tr_A0A446W0H6_TRITD_1-195_1-195_1-195_1-195/1-195, tr_A0A446W0L8_A0A446W0L8_TRITD_1-204_1-204/1-204, tr|A0A023WGF7|A…
471	20220922_CRJL_M9H11_Gliadin_Neprosin_N3_150.20075.20075.2	QLPYPQPQPFRP		QIQPFPQP.QLPYPQPQPFRP.QQPYPQPQ	P	Q	12	2	3255.61	1466.77	1466.76	734.393	734.385	1466.77	734.391	-0.0117	0.8351	2.1336	0.07138	19.959	11.713	0.9842	0	0	85	96	0			0	FALSE	tr|J7HZV4|J7HZV4_WHEAT	J7HZV4	J7HZV4_WHEAT	Gli-SB-2	Alpha-gliadin	Gli-2, Gli-5, Gli-8, Gli-CS-1, Gli-G3, Gli-G5, Gli-SB-1, Gli-SB-3, Gli-SB-4, Gli-Z1, Gli-Z5, Gli-Z7, Glia, gli-2, gli-w24, gli-w7-75, gli-wF08	sp|P04722|GDA2_WHEAT, sp|P04724|GDA4_WHEAT, sp|P18573|GDA9_WHEAT, tr|A0A023WGG0|A0A023WGG0_WHEAT, tr|A5JSA6|A5JSA6_WHEAT, tr|A5JSA8|A5JSA8_WHEAT, tr|A5JSB5|A5JSB5_WHEAT, tr|A5JSB7|A5JSB7_WHEAT, tr|A7LHB0|A7LHB0_WHEAT, tr|A7LHB3|A7LHB3_WHEAT, tr|A7LHB7|A7LHB7_WHEAT, tr|B2ZRD1|B2ZRD1_WHEAT, tr|D0UTY2|D0UTY2_WHEAT, tr|D0UTY3|D0UTY3_WHEAT, tr|H6VLP5|H6VLP5_WHEAT, tr|J7HSR5|J7HSR5_WHEAT, tr|J7HSR9|J7H…
472	20220922_CRJL_M9H11_Gliadin_Neprosin_N3_150.20091.20091.2	QFEEIRNLA		SVQPQQIP.QFEEIRNLA.LETIPAMC	P	L	9	2	3257.55	1118.58	1118.57	560.295	560.292	1118.57	560.293	-0.0022	0.8877	4.4068	0.3694	10.23	0	0.9882	0	0	259	267	0			0	FALSE	tr|K7X1H8|K7X1H8_WHEAT	K7X1H8	K7X1H8_WHEAT	gli-2	Alpha-gliadin	Gli-1, Gli-2, Gli-6, Gli-7, Gli-8, Gli-A2-16, Gli-A2-6, Gli-CS-1, Gli-CS-3, Gli-G2, Gli-G3, Gli-G4, Gli-G7, Gli-SB-3, Gli-SB-4, Gli-Z1, Gli-Z2, Gli-Z3, Gli-Z5, Gli-Z6, Gli-Z7, Glia, TRITD_6Av1G009340, TRITD_6Av1G009660, TRITD_6Av1G009670, TRITD_6Av1G009830, TRITD_6Av1G009860, TRITD_6Av1G009880, TRITD_6Bv1G014670, TRITD_6Bv1G020780, a-gliadin, gli, gli-w24, gli-w7-104, gli-w7-5, gli-wE12, gli-wF08	sp|P02863|GDA0_WHEAT, sp|P04722|GDA2_WHEAT, sp|P04724|GDA4_WHEAT, sp|P04726|GDA6_WHEAT, sp|P18573|GDA9_WHEAT, tr_A0A446V2J7_A0A446V2J7_TRITD_1-196_1-196/1-196, tr_A0A446V2L4_A0A446V2L4_TRITD_1-223_1-223/1-223, tr_A0A446V2M7_TRITD_1-188_1-188_1-188_1-188/1-188, tr|A0A023WGF7|A0A023WGF7_WHEAT, tr|A0A023WGG0|A0A023WGG0_WHEAT, tr|A0A023WHQ9|A0A023WHQ9_WHEAT, tr|A0A0E3UQW5|A0A0E3UQW5_TRITD, tr|A0A0E3U…
473	20220922_CRJL_M9H11_Gliadin_Neprosin_N3_150.20124.20124.3	AIHGVVHSIIMQQEQQQQQGIQI		IPQQIQCA.AIHGVVHSIIMQQEQQQQQGIQI.MRPIFQII	A	M	23	3	3261.46	2612.37	2612.35	871.796	871.792	2612.35	871.79	0.0053	0.7121	0.8741	0.002313	18.043	0	0.9653	0	0	199	221	0			0	FALSE	tr|A0A446IHC0|A0A446IHC0_TRITD	A0A446IHC0	A0A446IHC0_TRITD	TRITD_1Av1G002120	Uncharacterized protein		tr|A0A446IHB5|A0A446IHB5_TRITD, tr|A0A446IHC7|A0A446IHC7_TRITD, tr|A0A446IHD6|A0A446IHD6_TRITD
474	20220922_CRJL_M9H11_Gliadin_Neprosin_N3_150.20135.20135.0	QQQQLTQQQFPRP	Q[111]QQQLTQQQFPRP	FPQQQQFP.QQQQLTQQQFPRP.QQSPEQQQ	P	Q	13	2	3262.65	1609.81	1609.81	805.914	805.91	1608.8	805.408	1.0045	0.8142	10.0759	0.1011	18.57	7.907	0.9751	0	0	366	378	0	1Q(-17.0265)		0	TRUE	tr|Q402I5|Q402I5_WHEAT	Q402I5	Q402I5_WHEAT		Omega-5 gliadin
475	20220922_CRJL_M9H11_Gliadin_Neprosin_N3_150.20141.20141.3	AIHSVVHSIIMQQEQQQGIQILRP		IPRQIQCA.AIHSVVHSIIMQQEQQQGIQILRP.LFQIVQGQ	A	L	24	3	3263.44	2752.5	2752.49	918.507	918.503	2752.48	918.501	0.007	0.8914	2.1555	1.644e-05	28.636	0	0.9998	0	0	218	241	0			0	FALSE	tr|A0A446IHE6|A0A446IHE6_TRITD	A0A446IHE6	A0A446IHE6_TRITD	TRITD_1Av1G002200	Uncharacterized protein	qp904, qp913, qp917	tr|A0A446IHB8|A0A446IHB8_TRITD, tr|A0A446IHC1|A0A446IHC1_TRITD, tr|A0A446IHC3|A0A446IHC3_TRITD, tr|A0A446IHC5|A0A446IHC5_TRITD, tr|A0A446IHD2|A0A446IHD2_TRITD, tr|A0A446IHD5|A0A446IHD5_TRITD, tr|A0A446IHD7|A0A446IHD7_TRITD, tr|A0A446IHF4|A0A446IHF4_TRITD, tr|A0A446IHK0|A0A446IHK0_TRITD, tr|A7XDG6|A7XDG6_WHEAT, tr|B6UKQ5|B6UKQ5_WHEAT, tr|B6UKQ8|B6UKQ8_WHEAT
476	20220922_CRJL_M9H11_Gliadin_Neprosin_N3_150.20203.20203.3	AIHSVVHSIVMQQEQQQGIQILRPL	AIHSVVHSIVM[147]QQEQQQGIQILRPL	IPRQIQCA.AIHSVVHSIVMQQEQQQGIQILRPL.FQIVQGQG	A	F	25	3	3270.74	2867.57	2867.55	956.864	956.858	2867.54	956.855	0.0083	0.9084	2.8054	7.133e-08	35.087	0	0.9999	0	0	203	227	0	11M(15.9949)		0	FALSE	tr|R9XWA9|R9XWA9_WHEAT	R9XWA9	R9XWA9_WHEAT		Gamma-gliadin	TRITD_1Av1G002200, ll901, ll908, ll911, ll912, ll918, ll933, ll934, ll935, ll936, qp905, qp909, qp911, qp914	tr|A0A446IHJ1|A0A446IHJ1_TRITD, tr|A7XDG7|A7XDG7_WHEAT, tr|B6UKM4|B6UKM4_WHEAT, tr|B6UKM9|B6UKM9_WHEAT, tr|B6UKN1|B6UKN1_WHEAT, tr|B6UKN2|B6UKN2_WHEAT, tr|B6UKN6|B6UKN6_WHEAT, tr|B6UKP3|B6UKP3_WHEAT, tr|B6UKP4|B6UKP4_WHEAT, tr|B6UKP5|B6UKP5_WHEAT, tr|B6UKP6|B6UKP6_WHEAT, tr|B6UKQ1|B6UKQ1_WHEAT, tr|B6UKQ3|B6UKQ3_WHEAT, tr|B6UKQ6|B6UKQ6_WHEAT, tr|D0ES79|D0ES79_WHEAT, tr|K7WVC4|K7WVC4_WHEAT, tr|K7XE…
477	20220922_CRJL_M9H11_Gliadin_Neprosin_N3_150.20206.20206.2	HQIAQLELMTSIA	HQIAQLELM[147]TSIA	PQGTIIQP.HQIAQLELMTSIA.LRTIPMMC	P	L	13	2	3271.09	1469.76	1469.77	735.889	735.891	1469.75	735.885	0.0119	0.8046	0.0148	1.103	10.329	0	0.9729	0	0	321	333	0	9M(15.9949)		0	FALSE	tr|B2BZD1|B2BZD1_WHEAT	B2BZD1	B2BZD1_WHEAT	Glu-D3	LMW-D8	GluD3-5, LMW-GS, lmw-gs	tr|F8SGQ3|F8SGQ3_WHEAT, tr|Q0GNG1|Q0GNG1_WHEAT, tr|Q0QBR3|Q0QBR3_WHEAT, tr|Q8W3X6|Q8W3X6_WHEAT, tr|R4JBK0|R4JBK0_WHEAT
478	20220922_CRJL_M9H11_Gliadin_Neprosin_N3_150.20221.20221.4	AIHSVVHSIIMQQEQQQGIQILRP		IPRQIQCA.AIHSVVHSIIMQQEQQQGIQILRP.LFQIVQGQ	A	L	24	4	3272.95	2752.5	2752.48	689.133	689.127	2752.48	689.127	0	0.8226	1.997	0.0001586	23.699	0	0.9993	0	0	218	241	0			0	FALSE	tr|A0A446IHE6|A0A446IHE6_TRITD	A0A446IHE6	A0A446IHE6_TRITD	TRITD_1Av1G002200	Uncharacterized protein	qp904, qp913, qp917	tr|A0A446IHB8|A0A446IHB8_TRITD, tr|A0A446IHC1|A0A446IHC1_TRITD, tr|A0A446IHC3|A0A446IHC3_TRITD, tr|A0A446IHC5|A0A446IHC5_TRITD, tr|A0A446IHD2|A0A446IHD2_TRITD, tr|A0A446IHD5|A0A446IHD5_TRITD, tr|A0A446IHD7|A0A446IHD7_TRITD, tr|A0A446IHF4|A0A446IHF4_TRITD, tr|A0A446IHK0|A0A446IHK0_TRITD, tr|A7XDG6|A7XDG6_WHEAT, tr|B6UKQ5|B6UKQ5_WHEAT, tr|B6UKQ8|B6UKQ8_WHEAT
479	20220922_CRJL_M9H11_Gliadin_Neprosin_N3_150.20229.20229.0	QQLGQGQQSGQGQLGYYPTSP		QGYYPISP.QQLGQGQQSGQGQLGYYPTSP.QQSGQGQS	P	Q	21	2	3273.96	2221.06	2221.05	1111.54	1111.53	2221.04	1111.53	0.0092	0.8896	5.5356	0.01791	19.54	12.706	0.9831	0	0	285	305	0			0	FALSE	tr|Q41553|Q41553_WHEAT	Q41553	Q41553_WHEAT	HMWG	HMW glutenin subunit Ax2	Glu-1AX1, Glu-1Ax, Glu-1Ax1.1, Glu-A1, GluA1	tr|A0MZ38|A0MZ38_WHEAT, tr|G3K725|G3K725_WHEAT, tr|Q03872|Q03872_WHEAT, tr|Q19AE4|Q19AE4_WHEAT, tr|T2HRF3|T2HRF3_WHEAT
480	20220922_CRJL_M9H11_Gliadin_Neprosin_N3_150.20247.20247.4	AIHSVVHSIVMQQEQQQGIQILRPL	AIHSVVHSIVM[147]QQEQQQGIQILRPL	IPRQIQCA.AIHSVVHSIVMQQEQQQGIQILRPL.FQIVQGQG	A	F	25	4	3276.23	2868.56	2868.55	718.148	718.144	2867.54	717.893	1.0009	0.8383	2.7139	1.161e-06	32.24	0	1	0	0	203	227	0	11M(15.9949)		0	FALSE	tr|R9XWA9|R9XWA9_WHEAT	R9XWA9	R9XWA9_WHEAT		Gamma-gliadin	TRITD_1Av1G002200, ll901, ll908, ll911, ll912, ll918, ll933, ll934, ll935, ll936, qp905, qp909, qp911, qp914	tr|A0A446IHJ1|A0A446IHJ1_TRITD, tr|A7XDG7|A7XDG7_WHEAT, tr|B6UKM4|B6UKM4_WHEAT, tr|B6UKM9|B6UKM9_WHEAT, tr|B6UKN1|B6UKN1_WHEAT, tr|B6UKN2|B6UKN2_WHEAT, tr|B6UKN6|B6UKN6_WHEAT, tr|B6UKP3|B6UKP3_WHEAT, tr|B6UKP4|B6UKP4_WHEAT, tr|B6UKP5|B6UKP5_WHEAT, tr|B6UKP6|B6UKP6_WHEAT, tr|B6UKQ1|B6UKQ1_WHEAT, tr|B6UKQ3|B6UKQ3_WHEAT, tr|B6UKQ6|B6UKQ6_WHEAT, tr|D0ES79|D0ES79_WHEAT, tr|K7WVC4|K7WVC4_WHEAT, tr|K7XE…
481	20220922_CRJL_M9H11_Gliadin_Neprosin_N3_150.20255.20255.2	QQQQLTQQQFPRP		FPQQQQFP.QQQQLTQQQFPRP.QQSPEQQQ	P	Q	13	2	3277.27	1625.84	1625.83	813.927	813.923	1625.83	813.921	0.005	0.7962	10.3195	0.00869	19.744	11.908	0.9808	0	0	366	378	0			0	TRUE	tr|Q402I5|Q402I5_WHEAT	Q402I5	Q402I5_WHEAT		Omega-5 gliadin
482	20220922_CRJL_M9H11_Gliadin_Neprosin_N3_150.20265.20265.2	FSQQQQIVLQQQPP		PFSQQQSP.FSQQQQIVLQQQPP.FIQQQQPS	P	F	14	2	3278.64	1667.87	1667.86	834.944	834.939	1667.86	834.939	0.0009	0.7844	5.9275	0.1626	10.656	7.622	0.9829	0	0	156	169	0			0	FALSE	tr|B2Y2S3|B2Y2S3_WHEAT	B2Y2S3	B2Y2S3_WHEAT	GluB3-2	Low molecular weight glutenin subunit	Glu, glu-3	tr|B2Y2Q6|B2Y2Q6_WHEAT, tr|B2Y2Q7|B2Y2Q7_WHEAT, tr|K0HZJ2|K0HZJ2_WHEAT, tr|K0I5W1|K0I5W1_WHEAT, tr|Q5MFQ0|Q5MFQ0_WHEAT, tr|R9XVC9|R9XVC9_WHEAT
483	20220922_CRJL_M9H11_Gliadin_Neprosin_N3_150.20350.20350.3	LYRTTTNVPFGVGTGVGS		TMCRVNVP.LYRTTTNVPFGVGTGVGS.	P	Y	18	3	3288.75	1824.94	1824.94	609.322	609.319	1824.94	609.32	-0.0013	0.6675	1.6695	0.0241	13.972	0	0.9748	0	0	351	368	0			0	FALSE	tr|B2Y2S3|B2Y2S3_WHEAT	B2Y2S3	B2Y2S3_WHEAT	GluB3-2	Low molecular weight glutenin subunit	Glu	tr|K0HZJ2|K0HZJ2_WHEAT, tr|K0I5W1|K0I5W1_WHEAT
484	20220922_CRJL_M9H11_Gliadin_Neprosin_N3_150.20365.20365.2	QFEEIRNLA		SVQPQQIP.QFEEIRNLA.LETIPAMC	P	L	9	2	3290.63	1118.58	1118.57	560.295	560.293	1118.57	560.293	-0.0011	0.8875	4.9582	0.3359	12.395	10.392	0.9706	0	0	259	267	0			0	FALSE	tr|K7X1H8|K7X1H8_WHEAT	K7X1H8	K7X1H8_WHEAT	gli-2	Alpha-gliadin	Gli-1, Gli-2, Gli-6, Gli-7, Gli-8, Gli-A2-16, Gli-A2-6, Gli-CS-1, Gli-CS-3, Gli-G2, Gli-G3, Gli-G4, Gli-G7, Gli-SB-3, Gli-SB-4, Gli-Z1, Gli-Z2, Gli-Z3, Gli-Z5, Gli-Z6, Gli-Z7, Glia, TRITD_6Av1G009340, TRITD_6Av1G009660, TRITD_6Av1G009670, TRITD_6Av1G009830, TRITD_6Av1G009860, TRITD_6Av1G009880, TRITD_6Bv1G014670, TRITD_6Bv1G020780, a-gliadin, gli, gli-w24, gli-w7-104, gli-w7-5, gli-wE12, gli-wF08	sp|P02863|GDA0_WHEAT, sp|P04722|GDA2_WHEAT, sp|P04724|GDA4_WHEAT, sp|P04726|GDA6_WHEAT, sp|P18573|GDA9_WHEAT, tr_A0A446V2J7_A0A446V2J7_TRITD_1-196_1-196/1-196, tr_A0A446V2L4_A0A446V2L4_TRITD_1-223_1-223/1-223, tr_A0A446V2M7_TRITD_1-188_1-188_1-188_1-188/1-188, tr|A0A023WGF7|A0A023WGF7_WHEAT, tr|A0A023WGG0|A0A023WGG0_WHEAT, tr|A0A023WHQ9|A0A023WHQ9_WHEAT, tr|A0A0E3UQW5|A0A0E3UQW5_TRITD, tr|A0A0E3U…
485	20220922_CRJL_M9H11_Gliadin_Neprosin_N3_150.20378.20378.0	QQQQLTQQQFPRP	Q[111]QQQLTQQQFPRP	FPQQQQFP.QQQQLTQQQFPRP.QQSPEQQQ	P	Q	13	2	3292.15	1608.81	1608.8	805.411	805.407	1608.8	805.408	-0.0011	0.7766	10.5675	0.0004719	21.727	9.08	0.9999	0	0	366	378	0	1Q(-17.0265)		0	TRUE	tr|Q402I5|Q402I5_WHEAT	Q402I5	Q402I5_WHEAT		Omega-5 gliadin
486	20220922_CRJL_M9H11_Gliadin_Neprosin_N3_150.20394.20394.0	QQQQLTQQQFPRP	Q[111]QQQLTQQQFPRP	FPQQQQFP.QQQQLTQQQFPRP.QQSPEQQQ	P	Q	13	2	3293.89	1609.81	1609.8	805.912	805.909	1608.8	805.408	1.0017	0.8065	10.5966	0.002355	21.607	10.763	0.9998	0	0	366	378	0	1Q(-17.0265)		0	TRUE	tr|Q402I5|Q402I5_WHEAT	Q402I5	Q402I5_WHEAT		Omega-5 gliadin
487	20220922_CRJL_M9H11_Gliadin_Neprosin_N3_150.20471.20471.2	QLPYPQPQPFRP		QIQPFPQP.QLPYPQPQPFRP.QQPYPQPQ	P	Q	12	2	3303.27	1466.77	1466.76	734.391	734.385	1466.77	734.391	-0.0117	0.822	2.9279	0.02536	16.565	0	0.9921	0	0	85	96	0			0	FALSE	tr|J7HZV4|J7HZV4_WHEAT	J7HZV4	J7HZV4_WHEAT	Gli-SB-2	Alpha-gliadin	Gli-2, Gli-5, Gli-8, Gli-CS-1, Gli-G3, Gli-G5, Gli-SB-1, Gli-SB-3, Gli-SB-4, Gli-Z1, Gli-Z5, Gli-Z7, Glia, gli-2, gli-w24, gli-w7-75, gli-wF08	sp|P04722|GDA2_WHEAT, sp|P04724|GDA4_WHEAT, sp|P18573|GDA9_WHEAT, tr|A0A023WGG0|A0A023WGG0_WHEAT, tr|A5JSA6|A5JSA6_WHEAT, tr|A5JSA8|A5JSA8_WHEAT, tr|A5JSB5|A5JSB5_WHEAT, tr|A5JSB7|A5JSB7_WHEAT, tr|A7LHB0|A7LHB0_WHEAT, tr|A7LHB3|A7LHB3_WHEAT, tr|A7LHB7|A7LHB7_WHEAT, tr|B2ZRD1|B2ZRD1_WHEAT, tr|D0UTY2|D0UTY2_WHEAT, tr|D0UTY3|D0UTY3_WHEAT, tr|H6VLP5|H6VLP5_WHEAT, tr|J7HSR5|J7HSR5_WHEAT, tr|J7HSR9|J7H…
488	20220922_CRJL_M9H11_Gliadin_Neprosin_N3_150.20478.20478.3	AIHSVVHSIIMQQEQQQGIQI		IPRQIQCA.AIHSVVHSIIMQQEQQQGIQI.LRPIFQIV	A	L	21	3	3304.21	2386.25	2386.24	796.425	796.422	2386.24	796.422	0.0002	0.678	0.2309	0.09834	11.529	0	0.9623	0	0	218	238	0			0	FALSE	tr|A0A446IHE6|A0A446IHE6_TRITD	A0A446IHE6	A0A446IHE6_TRITD	TRITD_1Av1G002200	Uncharacterized protein	qp904, qp913, qp917	tr|A0A446IHB8|A0A446IHB8_TRITD, tr|A0A446IHC1|A0A446IHC1_TRITD, tr|A0A446IHC3|A0A446IHC3_TRITD, tr|A0A446IHC5|A0A446IHC5_TRITD, tr|A0A446IHD2|A0A446IHD2_TRITD, tr|A0A446IHD5|A0A446IHD5_TRITD, tr|A0A446IHD7|A0A446IHD7_TRITD, tr|A0A446IHF4|A0A446IHF4_TRITD, tr|A0A446IHK0|A0A446IHK0_TRITD, tr|A7XDG6|A7XDG6_WHEAT, tr|B6UKQ5|B6UKQ5_WHEAT, tr|B6UKQ8|B6UKQ8_WHEAT
489	20220922_CRJL_M9H11_Gliadin_Neprosin_N3_150.20518.20518.2	QEQQSGQAQQSGQWQL		PTSPQQPG.QEQQSGQAQQSGQWQL.VYYPTSPQ	G	V	16	2	3309.01	1829.84	1829.83	915.927	915.923	1829.83	915.922	0.0017	0.717	6.392	0.09695	10.69	0	0.9775	0	0	516	531	0			0	FALSE	tr|G3FLC5|G3FLC5_WHEAT	G3FLC5	G3FLC5_WHEAT	Glu	High-molecular-weight glutenin subunit	Glu-1B, Glu-B1, Glu-B1-1, Glu-B1al, Glu-B1br, Glu-B1bs, HMW-GS, HMWBx17, glu-B1x	tr|A5HMG1|A5HMG1_WHEAT, tr|A9YSK5|A9YSK5_WHEAT, tr|B8ZX17|B8ZX17_WHEAT, tr|G4Y3Y0|G4Y3Y0_WHEAT, tr|G4Y3Y1|G4Y3Y1_WHEAT, tr|G4Y3Y2|G4Y3Y2_WHEAT, tr|H9B854|H9B854_WHEAT, tr|K4N1X7|K4N1X7_TRITD, tr|M4M8L5|M4M8L5_WHEAT, tr|Q18MZ6|Q18MZ6_WHEAT, tr|Q1KL95|Q1KL95_WHEAT, tr|Q42451|Q42451_WHEAT, tr|Q45R38|Q45R38_WHEAT, tr|Q6Q7J1|Q6Q7J1_WHEAT, tr|Q8RVX0|Q8RVX0_TRITD
490	20220922_CRJL_M9H11_Gliadin_Neprosin_N3_150.20561.20561.2	LYRTTTSVPFGVGTGVG		MMCRVNVP.LYRTTTSVPFGVGTGVG.AY	P	A	17	2	3314.47	1710.9	1710.9	856.457	856.455	1710.89	856.454	0.002	0.7385	1.6791	0.07166	12.079	0	0.9842	0	0	325	341	0			0	FALSE	tr|Q18NR2|Q18NR2_WHEAT	Q18NR2	Q18NR2_WHEAT	Glu-B3g	LMW glutenin subunit	GLEN42K, Glu-D3, GluB3-1, GluB3-2, KANS2, LMW-GS, glu-3, lmw-gs	sp|P10386|GLTB_WHEAT, tr|B2BZC7|B2BZC7_WHEAT, tr|B2Y2Q1|B2Y2Q1_WHEAT, tr|B2Y2Q2|B2Y2Q2_WHEAT, tr|B2Y2Q3|B2Y2Q3_WHEAT, tr|B2Y2Q4|B2Y2Q4_WHEAT, tr|B2Y2Q6|B2Y2Q6_WHEAT, tr|B2Y2Q7|B2Y2Q7_WHEAT, tr|C0KK80|C0KK80_WHEAT, tr|C0KK81|C0KK81_WHEAT, tr|C0KK82|C0KK82_WHEAT, tr|D0EVP5|D0EVP5_WHEAT, tr|F8SGP0|F8SGP0_WHEAT, tr|F8SGP1|F8SGP1_WHEAT, tr|F8SGP2|F8SGP2_WHEAT, tr|F8SGP3|F8SGP3_WHEAT, tr|F8SGP4|F8SGP4_…
491	20220922_CRJL_M9H11_Gliadin_Neprosin_N3_150.20567.20567.0	LYRTTTSVPFGVGTGVGS		TMCRVNVP.LYRTTTSVPFGVGTGVGS.	P	Y	18	2	3315.14	1797.94	1797.93	899.976	899.972	1797.93	899.97	0.0035	0.8679	1.8019	1.419e-06	30.892	0	1	0	0	352	369	0			0	FALSE	tr|B2Y2Q6|B2Y2Q6_WHEAT	B2Y2Q6	B2Y2Q6_WHEAT	GluB3-2	LMW-B2	glu-3, lmw-gs	tr|B2Y2Q7|B2Y2Q7_WHEAT, tr|Q0GNF9|Q0GNF9_WHEAT, tr|Q5MFQ0|Q5MFQ0_WHEAT, tr|R9XVC9|R9XVC9_WHEAT, tr|R9XWG9|R9XWG9_WHEAT
492	20220922_CRJL_M9H11_Gliadin_Neprosin_N3_150.20620.20620.2	LYRTTTSVPFGVGTGVGS		TMCRVNVP.LYRTTTSVPFGVGTGVGS.	P	Y	18	2	3321.69	1797.94	1797.93	899.976	899.972	1797.93	899.97	0.0031	0.7876	1.9112	0.0002287	21.063	0	0.9963	0	0	352	369	0			0	FALSE	tr|B2Y2Q6|B2Y2Q6_WHEAT	B2Y2Q6	B2Y2Q6_WHEAT	GluB3-2	LMW-B2	glu-3, lmw-gs	tr|B2Y2Q7|B2Y2Q7_WHEAT, tr|Q0GNF9|Q0GNF9_WHEAT, tr|Q5MFQ0|Q5MFQ0_WHEAT, tr|R9XVC9|R9XVC9_WHEAT, tr|R9XWG9|R9XWG9_WHEAT
493	20220922_CRJL_M9H11_Gliadin_Neprosin_N3_150.20634.20634.2	QQQQLTQQQFPRP	Q[111]QQQLTQQQFPRP	FPQQQQFP.QQQQLTQQQFPRP.QQSPEQQQ	P	Q	13	2	3323.41	1608.8	1608.8	805.409	805.407	1608.8	805.408	-0.0011	0.8112	11.0886	0.005246	19.559	0	0.9971	0	0	366	378	0	1Q(-17.0265)		0	TRUE	tr|Q402I5|Q402I5_WHEAT	Q402I5	Q402I5_WHEAT		Omega-5 gliadin
494	20220922_CRJL_M9H11_Gliadin_Neprosin_N3_150.20642.20642.2	QFEEIRNLA		SVQPQQIP.QFEEIRNLA.LETIPAMC	P	L	9	2	3324.47	1118.57	1118.57	560.294	560.292	1118.57	560.293	-0.0033	0.8937	5.5223	0.3285	9.434	0	0.9745	0	0	259	267	0			0	FALSE	tr|K7X1H8|K7X1H8_WHEAT	K7X1H8	K7X1H8_WHEAT	gli-2	Alpha-gliadin	Gli-1, Gli-2, Gli-6, Gli-7, Gli-8, Gli-A2-16, Gli-A2-6, Gli-CS-1, Gli-CS-3, Gli-G2, Gli-G3, Gli-G4, Gli-G7, Gli-SB-3, Gli-SB-4, Gli-Z1, Gli-Z2, Gli-Z3, Gli-Z5, Gli-Z6, Gli-Z7, Glia, TRITD_6Av1G009340, TRITD_6Av1G009660, TRITD_6Av1G009670, TRITD_6Av1G009830, TRITD_6Av1G009860, TRITD_6Av1G009880, TRITD_6Bv1G014670, TRITD_6Bv1G020780, a-gliadin, gli, gli-w24, gli-w7-104, gli-w7-5, gli-wE12, gli-wF08	sp|P02863|GDA0_WHEAT, sp|P04722|GDA2_WHEAT, sp|P04724|GDA4_WHEAT, sp|P04726|GDA6_WHEAT, sp|P18573|GDA9_WHEAT, tr_A0A446V2J7_A0A446V2J7_TRITD_1-196_1-196/1-196, tr_A0A446V2L4_A0A446V2L4_TRITD_1-223_1-223/1-223, tr_A0A446V2M7_TRITD_1-188_1-188_1-188_1-188/1-188, tr|A0A023WGF7|A0A023WGF7_WHEAT, tr|A0A023WGG0|A0A023WGG0_WHEAT, tr|A0A023WHQ9|A0A023WHQ9_WHEAT, tr|A0A0E3UQW5|A0A0E3UQW5_TRITD, tr|A0A0E3U…
495	20220922_CRJL_M9H11_Gliadin_Neprosin_N3_150.20676.20676.0	IRNLALETLP		QQIPQFEE.IRNLALETLP.AMCNVYIP	E	A	10	2	3328.49	1139.68	1139.67	570.846	570.843	1138.67	570.343	1.0013	0.7497	2.5491	0.00955	13.58	0	0.9856	0	0	263	272	0			0	FALSE	tr|K7X1H8|K7X1H8_WHEAT	K7X1H8	K7X1H8_WHEAT	gli-2	Alpha-gliadin	Gli-1, Gli-2, Gli-5, Gli-8, Gli-CS-1, Gli-CS-3, Gli-G3, Gli-SB-3, Gli-SB-4, Gli-Z1, Gli-Z5, Gli-Z7, Glia, gli-w7-104, gli-w7-75, gli-wF08	sp|P04724|GDA4_WHEAT, sp|P18573|GDA9_WHEAT, tr|A0A023WGG0|A0A023WGG0_WHEAT, tr|A5JSA6|A5JSA6_WHEAT, tr|A5JSB5|A5JSB5_WHEAT, tr|A5JSB7|A5JSB7_WHEAT, tr|A7LHB0|A7LHB0_WHEAT, tr|A7LHB1|A7LHB1_WHEAT, tr|A7LHB7|A7LHB7_WHEAT, tr|D0UTY2|D0UTY2_WHEAT, tr|D0UTY3|D0UTY3_WHEAT, tr|H6VLP5|H6VLP5_WHEAT, tr|J7HSR9|J7HSR9_WHEAT, tr|J7HT09|J7HT09_WHEAT, tr|J7HT14|J7HT14_WHEAT, tr|J7HT18|J7HT18_WHEAT, tr|J7HWD3|J…
496	20220922_CRJL_M9H11_Gliadin_Neprosin_N3_150.20691.20691.2	LYRTTTSVPFGVGAGVG		TMCRVNVP.LYRTTTSVPFGVGAGVG.AY	P	A	17	2	3330.12	1681.9	1681.89	841.955	841.952	1680.88	841.449	1.0065	0.813	1.4592	0.005675	16.484	5.112	0.9915	0	0	365	381	0			0	FALSE	tr|D3U328|D3U328_WHEAT	D3U328	D3U328_WHEAT	LMW-GS	Low molecular weight glutenin subunit D3-3	GluD3-3, lmw-gs	tr|F8SGM4|F8SGM4_WHEAT, tr|F8SGN3|F8SGN3_WHEAT, tr|F8SGN4|F8SGN4_WHEAT, tr|F8SGN6|F8SGN6_WHEAT, tr|Q00M56|Q00M56_WHEAT, tr|Q8W3W3|Q8W3W3_WHEAT
497	20220922_CRJL_M9H11_Gliadin_Neprosin_N3_150.20777.20777.2	FSQQQQIVLQQQPP		PFSQQQSP.FSQQQQIVLQQQPP.FIQQQQPS	P	F	14	2	3340.52	1667.87	1667.86	834.944	834.939	1667.86	834.939	0.0009	0.8035	6.9588	0.4195	9.009	0	0.9814	0	0	156	169	0			0	FALSE	tr|B2Y2S3|B2Y2S3_WHEAT	B2Y2S3	B2Y2S3_WHEAT	GluB3-2	Low molecular weight glutenin subunit	Glu, glu-3	tr|B2Y2Q6|B2Y2Q6_WHEAT, tr|B2Y2Q7|B2Y2Q7_WHEAT, tr|K0HZJ2|K0HZJ2_WHEAT, tr|K0I5W1|K0I5W1_WHEAT, tr|Q5MFQ0|Q5MFQ0_WHEAT, tr|R9XVC9|R9XVC9_WHEAT
498	20220922_CRJL_M9H11_Gliadin_Neprosin_N3_150.20807.20807.0	IRNLALETLP		QQIPQFEE.IRNLALETLP.AMCNVYIP	E	A	10	2	3344.23	1138.68	1138.67	570.345	570.342	1138.67	570.343	-0.0009	0.777	2.8113	0.08913	13.7	11.698	0.984	0	0	263	272	0			0	FALSE	tr|K7X1H8|K7X1H8_WHEAT	K7X1H8	K7X1H8_WHEAT	gli-2	Alpha-gliadin	Gli-1, Gli-2, Gli-5, Gli-8, Gli-CS-1, Gli-CS-3, Gli-G3, Gli-SB-3, Gli-SB-4, Gli-Z1, Gli-Z5, Gli-Z7, Glia, gli-w7-104, gli-w7-75, gli-wF08	sp|P04724|GDA4_WHEAT, sp|P18573|GDA9_WHEAT, tr|A0A023WGG0|A0A023WGG0_WHEAT, tr|A5JSA6|A5JSA6_WHEAT, tr|A5JSB5|A5JSB5_WHEAT, tr|A5JSB7|A5JSB7_WHEAT, tr|A7LHB0|A7LHB0_WHEAT, tr|A7LHB1|A7LHB1_WHEAT, tr|A7LHB7|A7LHB7_WHEAT, tr|D0UTY2|D0UTY2_WHEAT, tr|D0UTY3|D0UTY3_WHEAT, tr|H6VLP5|H6VLP5_WHEAT, tr|J7HSR9|J7HSR9_WHEAT, tr|J7HT09|J7HT09_WHEAT, tr|J7HT14|J7HT14_WHEAT, tr|J7HT18|J7HT18_WHEAT, tr|J7HWD3|J…
499	20220922_CRJL_M9H11_Gliadin_Neprosin_N3_150.20849.20849.2	QQQQHQQLVQQQIPV	Q[111]QQQHQQLVQQQIPV	PQQSPFPQ.QQQQHQQLVQQQIPV.VQPSIIQQ	Q	V	15	2	3349.32	1811.93	1811.93	906.974	906.973	1811.93	906.971	0.0028	0.5309	11.4242	0.04449	13.907	0	0.9682	0	0	124	138	0	1Q(-17.0265)		0	FALSE	tr|F8SGP1|F8SGP1_WHEAT	F8SGP1	F8SGP1_WHEAT		Low-molecular-weight glutenin subunit	Glu-D3, LMW-3, LMW-GS, LMW-m1, glu-3, lmw-gs	sp|P10386|GLTB_WHEAT, tr|A2IBV6|A2IBV6_WHEAT, tr|A2IBV7|A2IBV7_WHEAT, tr|B2LS34|B2LS34_WHEAT, tr|B5ANT2|B5ANT2_WHEAT, tr|B5ANT6|B5ANT6_WHEAT, tr|B6DVS3|B6DVS3_WHEAT, tr|C0KK80|C0KK80_WHEAT, tr|C0KK81|C0KK81_WHEAT, tr|C0KK82|C0KK82_WHEAT, tr|D0EVP5|D0EVP5_WHEAT, tr|F8SGP0|F8SGP0_WHEAT, tr|F8SGP2|F8SGP2_WHEAT, tr|F8SGP3|F8SGP3_WHEAT, tr|F8SGP4|F8SGP4_WHEAT, tr|H6VLQ2|H6VLQ2_WHEAT, tr|H6VLQ3|H6VLQ3_…
500	20220922_CRJL_M9H11_Gliadin_Neprosin_N3_150.20861.20861.2	LYRTTTSVPFGVGTGVGA		MMCRVNVP.LYRTTTSVPFGVGTGVGA.	P	Y	18	2	3350.87	1781.95	1781.93	891.98	891.975	1781.93	891.973	0.0037	0.7993	2.2735	0.01784	14.494	0	0.9958	0	0	325	342	0			0	FALSE	tr|Q18NR2|Q18NR2_WHEAT	Q18NR2	Q18NR2_WHEAT	Glu-B3g	LMW glutenin subunit	GLEN42K, Glu-D3, GluB3-1, KANS2, LMW-GS, glu-3	sp|P10386|GLTB_WHEAT, tr|B2BZC7|B2BZC7_WHEAT, tr|B2Y2Q1|B2Y2Q1_WHEAT, tr|B2Y2Q2|B2Y2Q2_WHEAT, tr|B2Y2Q3|B2Y2Q3_WHEAT, tr|B2Y2Q4|B2Y2Q4_WHEAT, tr|C0KK80|C0KK80_WHEAT, tr|C0KK81|C0KK81_WHEAT, tr|C0KK82|C0KK82_WHEAT, tr|D0EVP5|D0EVP5_WHEAT, tr|F8SGP0|F8SGP0_WHEAT, tr|F8SGP1|F8SGP1_WHEAT, tr|F8SGP2|F8SGP2_WHEAT, tr|F8SGP3|F8SGP3_WHEAT, tr|F8SGP4|F8SGP4_WHEAT, tr|H6VLQ2|H6VLQ2_WHEAT, tr|I3XHP8|I3XHP8_…
501	20220922_CRJL_M9H11_Gliadin_Neprosin_N3_150.20909.20909.3	AIHSVVHSIIMQQEQQQGIQILRPL	AIHSVVHSIIM[147]QQEQQQGIQILRPL	IPRQIQCA.AIHSVVHSIIMQQEQQQGIQILRPL.FQIVQGQG	A	F	25	3	3356.73	2881.58	2881.56	961.534	961.529	2881.56	961.527	0.0051	0.8892	4.2051	8.419e-07	32.799	0	1	0	0	218	242	0	11M(15.9949)		0	FALSE	tr|A0A446IHE6|A0A446IHE6_TRITD	A0A446IHE6	A0A446IHE6_TRITD	TRITD_1Av1G002200	Uncharacterized protein	qp904, qp913, qp917	tr|A0A446IHB8|A0A446IHB8_TRITD, tr|A0A446IHC1|A0A446IHC1_TRITD, tr|A0A446IHC3|A0A446IHC3_TRITD, tr|A0A446IHC5|A0A446IHC5_TRITD, tr|A0A446IHD2|A0A446IHD2_TRITD, tr|A0A446IHD5|A0A446IHD5_TRITD, tr|A0A446IHD7|A0A446IHD7_TRITD, tr|A0A446IHF4|A0A446IHF4_TRITD, tr|A0A446IHK0|A0A446IHK0_TRITD, tr|A7XDG6|A7XDG6_WHEAT, tr|B6UKQ5|B6UKQ5_WHEAT, tr|B6UKQ8|B6UKQ8_WHEAT
502	20220922_CRJL_M9H11_Gliadin_Neprosin_N3_150.20911.20911.3	LYRTTTSVPFGVGTGVGA		MMCRVNVP.LYRTTTSVPFGVGTGVGA.	P	Y	18	3	3357	1781.93	1781.93	594.984	594.984	1781.93	594.984	-0.0025	0.6487	2.3756	0.1168	14.23	0	0.9627	0	0	325	342	0			0	FALSE	tr|Q18NR2|Q18NR2_WHEAT	Q18NR2	Q18NR2_WHEAT	Glu-B3g	LMW glutenin subunit	GLEN42K, Glu-D3, GluB3-1, KANS2, LMW-GS, glu-3	sp|P10386|GLTB_WHEAT, tr|B2BZC7|B2BZC7_WHEAT, tr|B2Y2Q1|B2Y2Q1_WHEAT, tr|B2Y2Q2|B2Y2Q2_WHEAT, tr|B2Y2Q3|B2Y2Q3_WHEAT, tr|B2Y2Q4|B2Y2Q4_WHEAT, tr|C0KK80|C0KK80_WHEAT, tr|C0KK81|C0KK81_WHEAT, tr|C0KK82|C0KK82_WHEAT, tr|D0EVP5|D0EVP5_WHEAT, tr|F8SGP0|F8SGP0_WHEAT, tr|F8SGP1|F8SGP1_WHEAT, tr|F8SGP2|F8SGP2_WHEAT, tr|F8SGP3|F8SGP3_WHEAT, tr|F8SGP4|F8SGP4_WHEAT, tr|H6VLQ2|H6VLQ2_WHEAT, tr|I3XHP8|I3XHP8_…
503	20220922_CRJL_M9H11_Gliadin_Neprosin_N3_150.20924.20924.3	AIHSVVHSIVMQQEQQQGIQILRPL		IPRQIQCA.AIHSVVHSIVMQQEQQQGIQILRPL.FQIVQGQG	A	F	25	3	3358.65	2851.58	2851.56	951.532	951.527	2851.55	951.524	0.0085	0.865	1.1511	4.926e-07	32.73	0	0.9996	0	0	203	227	0			0	FALSE	tr|R9XWA9|R9XWA9_WHEAT	R9XWA9	R9XWA9_WHEAT		Gamma-gliadin	TRITD_1Av1G002200, ll901, ll908, ll911, ll912, ll918, ll933, ll934, ll935, ll936, qp905, qp909, qp911, qp914	tr|A0A446IHJ1|A0A446IHJ1_TRITD, tr|A7XDG7|A7XDG7_WHEAT, tr|B6UKM4|B6UKM4_WHEAT, tr|B6UKM9|B6UKM9_WHEAT, tr|B6UKN1|B6UKN1_WHEAT, tr|B6UKN2|B6UKN2_WHEAT, tr|B6UKN6|B6UKN6_WHEAT, tr|B6UKP3|B6UKP3_WHEAT, tr|B6UKP4|B6UKP4_WHEAT, tr|B6UKP5|B6UKP5_WHEAT, tr|B6UKP6|B6UKP6_WHEAT, tr|B6UKQ1|B6UKQ1_WHEAT, tr|B6UKQ3|B6UKQ3_WHEAT, tr|B6UKQ6|B6UKQ6_WHEAT, tr|D0ES79|D0ES79_WHEAT, tr|K7WVC4|K7WVC4_WHEAT, tr|K7XE…
504	20220922_CRJL_M9H11_Gliadin_Neprosin_N3_150.20925.20925.2	QQQQLTQQQFPRP	Q[111]QQQLTQQQFPRP	FPQQQQFP.QQQQLTQQQFPRP.QQSPEQQQ	P	Q	13	2	3358.78	1608.8	1608.8	805.409	805.407	1608.8	805.408	-0.0011	0.7771	11.6781	0.1291	17.624	0	0.9704	0	0	366	378	0	1Q(-17.0265)		0	TRUE	tr|Q402I5|Q402I5_WHEAT	Q402I5	Q402I5_WHEAT		Omega-5 gliadin
505	20220922_CRJL_M9H11_Gliadin_Neprosin_N3_150.20960.20960.0	AIHSVAHSIIMQQQQQQGIQILRPL	AIHSVAHSIIM[147]QQQQQQGIQILRPL	IPQHIQCA.AIHSVAHSIIMQQQQQQGIQILRPL.FQIVQGQS	A	F	25	4	3363.07	2853.56	2853.54	714.396	714.393	2852.54	714.143	0.998	0.6869	0.0268	5.161	5.649	0	0.99	0	0	129	153	0	11M(15.9949)		0	TRUE	tr|H8Y0K4|H8Y0K4_SECCE	H8Y0K4	H8Y0K4_SECCE		Gamma prolamin
506	20220922_CRJL_M9H11_Gliadin_Neprosin_N3_150.20978.20978.0	AIHSVVHSIVMQQEQQQGIQILRPL		IPRQIQCA.AIHSVVHSIVMQQEQQQGIQILRPL.FQIVQGQG	A	F	25	4	3365.09	2851.56	2851.55	713.898	713.894	2851.55	713.894	-0.0004	0.7263	1.0437	0.02117	15.197	0	0.9947	0	0	203	227	0			0	FALSE	tr|R9XWA9|R9XWA9_WHEAT	R9XWA9	R9XWA9_WHEAT		Gamma-gliadin	TRITD_1Av1G002200, ll901, ll908, ll911, ll912, ll918, ll933, ll934, ll935, ll936, qp905, qp909, qp911, qp914	tr|A0A446IHJ1|A0A446IHJ1_TRITD, tr|A7XDG7|A7XDG7_WHEAT, tr|B6UKM4|B6UKM4_WHEAT, tr|B6UKM9|B6UKM9_WHEAT, tr|B6UKN1|B6UKN1_WHEAT, tr|B6UKN2|B6UKN2_WHEAT, tr|B6UKN6|B6UKN6_WHEAT, tr|B6UKP3|B6UKP3_WHEAT, tr|B6UKP4|B6UKP4_WHEAT, tr|B6UKP5|B6UKP5_WHEAT, tr|B6UKP6|B6UKP6_WHEAT, tr|B6UKQ1|B6UKQ1_WHEAT, tr|B6UKQ3|B6UKQ3_WHEAT, tr|B6UKQ6|B6UKQ6_WHEAT, tr|D0ES79|D0ES79_WHEAT, tr|K7WVC4|K7WVC4_WHEAT, tr|K7XE…
507	20220922_CRJL_M9H11_Gliadin_Neprosin_N3_150.20989.20989.3	VRVPVPQLQLQNPSQQQP		VATTATTA.VRVPVPQLQLQNPSQQQP.QEQVPIVQ	A	Q	18	3	3366.36	2055.14	2055.12	686.054	686.048	2055.12	686.048	-0.0012	0.7242	2.619	0.04608	11.846	0	0.9893	0	0	21	38	0			0	FALSE	tr|J7HZV4|J7HZV4_WHEAT	J7HZV4	J7HZV4_WHEAT	Gli-SB-2	Alpha-gliadin	Gli-1, Gli-G5, Gli-SB-1, Gli-Z5, gli-2	sp|P04722|GDA2_WHEAT, tr|A5JSA8|A5JSA8_WHEAT, tr|A5JSB5|A5JSB5_WHEAT, tr|B2ZRD1|B2ZRD1_WHEAT, tr|J7HSR5|J7HSR5_WHEAT, tr|J7I026|J7I026_WHEAT, tr|K7XRA1|K7XRA1_WHEAT, tr|Q9M4M4|Q9M4M4_WHEAT
508	20220922_CRJL_M9H11_Gliadin_Neprosin_N3_150.21020.21020.2	LYRTTTSVPFGVGAGVGA		TMCRVNVP.LYRTTTSVPFGVGAGVGA.	P	Y	18	2	3370.16	1751.93	1751.92	876.973	876.969	1751.92	876.967	0.0031	0.8117	2.1095	0.03711	14.222	0	0.9799	0	0	365	382	0			0	FALSE	tr|D3U328|D3U328_WHEAT	D3U328	D3U328_WHEAT	LMW-GS	Low molecular weight glutenin subunit D3-3	GluD3-3, lmw-gs	tr|F8SGM4|F8SGM4_WHEAT, tr|F8SGN3|F8SGN3_WHEAT, tr|F8SGN4|F8SGN4_WHEAT, tr|F8SGN6|F8SGN6_WHEAT, tr|Q00M56|Q00M56_WHEAT, tr|Q8W3W3|Q8W3W3_WHEAT
509	20220922_CRJL_M9H11_Gliadin_Neprosin_N3_150.21055.21055.0	SLQQLGQGQSGYYPTSP		GQPGYYPT.SLQQLGQGQSGYYPTSP.QQPGQGQQ	T	Q	17	2	3374.4	1810.86	1810.85	906.439	906.434	1809.85	905.934	1.0008	0.8244	4.8682	0.1712	11.566	0	0.988	0	0	293	309	0			0	FALSE	tr|A9YSK4|A9YSK4_WHEAT	A9YSK4	A9YSK4_WHEAT	Glu-D1-1	High molecular weight glutenin subunit	1Dx1.5*, 1Dx2.2, GLU-1D-1D, Glu, Glu-D1, Glu1Dx5, glu-D1x	sp|P08489|GLT4_WHEAT, sp|P10388|GLT5_WHEAT, tr|B1B520|B1B520_WHEAT, tr|C0SUC3|C0SUC3_WHEAT, tr|D0IQ07|D0IQ07_WHEAT, tr|D7REK2|D7REK2_WHEAT, tr|E2CT66|E2CT66_WHEAT, tr|G3FLC7|G3FLC7_WHEAT, tr|J7G6L4|J7G6L4_WHEAT, tr|Q599I0|Q599I0_WHEAT, tr|Q6R2V1|Q6R2V1_WHEAT, tr|Q8GV12|Q8GV12_WHEAT
510	20220922_CRJL_M9H11_Gliadin_Neprosin_N3_150.21057.21057.0	AIHSVVHSIDMQQEQQQGIQILRPL	AIHSVVHSIDM[147]QQEQQQGIQILRPL	IPRQIQCA.AIHSVVHSIDMQQEQQQGIQILRPL.FQIIQGQG	A	F	25	4	3374.54	2883.57	2883.56	721.901	721.897	2883.5	721.883	0.0573	0.715	0.4356	0.009167	16.651	0	0.97	0	0	203	227	0	11M(15.9949)		0	TRUE	tr|R9XWB8|R9XWB8_WHEAT	R9XWB8	R9XWB8_WHEAT		Gamma-gliadin
511	20220922_CRJL_M9H11_Gliadin_Neprosin_N3_150.21075.21075.0	SLQQLGQGQSGYYPTSP		GQPGYYPT.SLQQLGQGQSGYYPTSP.QQPGQGQQ	T	Q	17	2	3376.6	1809.87	1809.86	905.941	905.937	1809.85	905.934	0.0056	0.7688	4.9049	0.3902	9.135	0	0.9819	0	0	293	309	0			0	FALSE	tr|A9YSK4|A9YSK4_WHEAT	A9YSK4	A9YSK4_WHEAT	Glu-D1-1	High molecular weight glutenin subunit	1Dx1.5*, 1Dx2.2, GLU-1D-1D, Glu, Glu-D1, Glu1Dx5, glu-D1x	sp|P08489|GLT4_WHEAT, sp|P10388|GLT5_WHEAT, tr|B1B520|B1B520_WHEAT, tr|C0SUC3|C0SUC3_WHEAT, tr|D0IQ07|D0IQ07_WHEAT, tr|D7REK2|D7REK2_WHEAT, tr|E2CT66|E2CT66_WHEAT, tr|G3FLC7|G3FLC7_WHEAT, tr|J7G6L4|J7G6L4_WHEAT, tr|Q599I0|Q599I0_WHEAT, tr|Q6R2V1|Q6R2V1_WHEAT, tr|Q8GV12|Q8GV12_WHEAT
512	20220922_CRJL_M9H11_Gliadin_Neprosin_N3_150.21094.21094.0	LQSGQGQPGYYLTSP		PGYYPTSP.LQSGQGQPGYYLTSP.QQSGQGQQ	P	Q	15	2	3378.93	1594.77	1594.76	798.391	798.388	1594.76	798.389	-0.002	0.7173	6.805	0.2574	14.021	11.236	0.9691	0	0	433	447	0			0	FALSE	tr|B1B520|B1B520_WHEAT	B1B520	B1B520_WHEAT	Glu-D1	High-molecular-weight glutenin subunit 2.6	1Dx2.2, Glu, glu-D1x	sp|P08489|GLT4_WHEAT, tr|C6L669|C6L669_WHEAT, tr|D0IQ07|D0IQ07_WHEAT, tr|D7REK2|D7REK2_WHEAT, tr|G3FLC7|G3FLC7_WHEAT, tr|J7G6L4|J7G6L4_WHEAT, tr|Q599I0|Q599I0_WHEAT, tr|Q8GV12|Q8GV12_WHEAT
513	20220922_CRJL_M9H11_Gliadin_Neprosin_N3_150.21130.21130.2	LYRTTTSVPFGVGTGVGA		MMCRVNVP.LYRTTTSVPFGVGTGVGA.	P	Y	18	2	3383.43	1781.94	1781.93	891.978	891.975	1781.93	891.973	0.0037	0.7363	2.8163	0.01576	15.71	0	0.9843	0	0	325	342	0			0	FALSE	tr|Q18NR2|Q18NR2_WHEAT	Q18NR2	Q18NR2_WHEAT	Glu-B3g	LMW glutenin subunit	GLEN42K, Glu-D3, GluB3-1, KANS2, LMW-GS, glu-3	sp|P10386|GLTB_WHEAT, tr|B2BZC7|B2BZC7_WHEAT, tr|B2Y2Q1|B2Y2Q1_WHEAT, tr|B2Y2Q2|B2Y2Q2_WHEAT, tr|B2Y2Q3|B2Y2Q3_WHEAT, tr|B2Y2Q4|B2Y2Q4_WHEAT, tr|C0KK80|C0KK80_WHEAT, tr|C0KK81|C0KK81_WHEAT, tr|C0KK82|C0KK82_WHEAT, tr|D0EVP5|D0EVP5_WHEAT, tr|F8SGP0|F8SGP0_WHEAT, tr|F8SGP1|F8SGP1_WHEAT, tr|F8SGP2|F8SGP2_WHEAT, tr|F8SGP3|F8SGP3_WHEAT, tr|F8SGP4|F8SGP4_WHEAT, tr|H6VLQ2|H6VLQ2_WHEAT, tr|I3XHP8|I3XHP8_…
514	20220922_CRJL_M9H11_Gliadin_Neprosin_N3_150.21162.21162.0	AIHSVVHSIIMQQEQQQGIQILRPL	AIHSVVHSIIM[147]QQEQQQGIQILRPL	IPRQIQCA.AIHSVVHSIIMQQEQQQGIQILRPL.FQIVQGQG	A	F	25	3	3387.58	2881.58	2881.56	961.533	961.528	2881.56	961.527	0.0029	0.8237	3.691	0.00468	18.819	0	0.9951	0	0	218	242	0	11M(15.9949)		0	FALSE	tr|A0A446IHE6|A0A446IHE6_TRITD	A0A446IHE6	A0A446IHE6_TRITD	TRITD_1Av1G002200	Uncharacterized protein	qp904, qp913, qp917	tr|A0A446IHB8|A0A446IHB8_TRITD, tr|A0A446IHC1|A0A446IHC1_TRITD, tr|A0A446IHC3|A0A446IHC3_TRITD, tr|A0A446IHC5|A0A446IHC5_TRITD, tr|A0A446IHD2|A0A446IHD2_TRITD, tr|A0A446IHD5|A0A446IHD5_TRITD, tr|A0A446IHD7|A0A446IHD7_TRITD, tr|A0A446IHF4|A0A446IHF4_TRITD, tr|A0A446IHK0|A0A446IHK0_TRITD, tr|A7XDG6|A7XDG6_WHEAT, tr|B6UKQ5|B6UKQ5_WHEAT, tr|B6UKQ8|B6UKQ8_WHEAT
515	20220922_CRJL_M9H11_Gliadin_Neprosin_N3_150.21166.21166.2	VMTSIALRTLP		PHQIAQIE.VMTSIALRTLP.TMCRVNVP	E	T	11	2	3388.11	1200.69	1200.69	601.354	601.351	1200.69	601.352	-0.0019	0.873	1.971	1.481	9.818	0	0.9875	0	0	332	342	0			0	FALSE	tr|B2Y2S3|B2Y2S3_WHEAT	B2Y2S3	B2Y2S3_WHEAT	GluB3-2	Low molecular weight glutenin subunit	GLEN42K, Glu, Glu-1, Glu-3, Glu-A3, Glu-B3, Glu-B3g, Glu-D3, GluA3-15, GluA3-23, GluA3-24, GluB3-1, GluB3-3, GluB3-4, GluB3-6, GluD3-1, GluD3-3, HARU48K, KANS2, LMW, LMW-1, LMW-5, LMW-GS, LMW-m1, LMW-m2, LMW-s1, LMWXY22, LMWXY22-2, TRITD_1Av1G002360, TRITD_1Av1G002790, XYGluA3, XYGluB3, glu-3, lmw-gs, lmw-gs1, lmw-gs3, lmw-i	CAA36063.1, sp|P16315|GLTC_WHEAT, tr_A7XDG0_A7XDG0_TRITU_1-363_1-363/1-363, tr_Q0Q2J0_Q0Q2J0_TRITU_1-297_1-297/1-297, tr_Q0Q2J1_Q0Q2J1_TRITU_1-334_1-334/1-334, tr_Q68VI0_Q68VI0_TRITU_1-381_1-381/1-381, tr|A0A2P1BXV0|A0A2P1BXV0_TRITD, tr|A0A446IHD8|A0A446IHD8_TRITD, tr|A0A446IHD9|A0A446IHD9_TRITD, tr|A0A446IHE3|A0A446IHE3_TRITD, tr|A0A446IHF1|A0A446IHF1_TRITD, tr|A0A446IHF7|A0A446IHF7_TRITD, tr|A0…
516	20220922_CRJL_M9H11_Gliadin_Neprosin_N3_150.21172.21172.0	AIHSVVHSIIMQQEQQQGIQILRPL	AIHSVVHSIIM[147]QQEQQQGIQILRPL	IPRQIQCA.AIHSVVHSIIMQQEQQQGIQILRPL.FQIVQGQG	A	F	25	3	3388.8	2882.58	2882.57	961.868	961.864	2881.56	961.527	1.0102	0.8168	3.6707	0.005508	17.536	0	0.9994	0	0	218	242	0	11M(15.9949)		0	FALSE	tr|A0A446IHE6|A0A446IHE6_TRITD	A0A446IHE6	A0A446IHE6_TRITD	TRITD_1Av1G002200	Uncharacterized protein	qp904, qp913, qp917	tr|A0A446IHB8|A0A446IHB8_TRITD, tr|A0A446IHC1|A0A446IHC1_TRITD, tr|A0A446IHC3|A0A446IHC3_TRITD, tr|A0A446IHC5|A0A446IHC5_TRITD, tr|A0A446IHD2|A0A446IHD2_TRITD, tr|A0A446IHD5|A0A446IHD5_TRITD, tr|A0A446IHD7|A0A446IHD7_TRITD, tr|A0A446IHF4|A0A446IHF4_TRITD, tr|A0A446IHK0|A0A446IHK0_TRITD, tr|A7XDG6|A7XDG6_WHEAT, tr|B6UKQ5|B6UKQ5_WHEAT, tr|B6UKQ8|B6UKQ8_WHEAT
517	20220922_CRJL_M9H11_Gliadin_Neprosin_N3_150.21190.21190.0	AIHSVVHSIVMQQEQQQGIQILRPL		IPRQIQCA.AIHSVVHSIVMQQEQQQGIQILRPL.FQIVQGQG	A	F	25	3	3390.95	2852.57	2852.56	951.865	951.861	2851.55	951.524	1.0119	0.8522	0.6128	8.152e-06	27.855	0	0.9994	0	0	203	227	0			0	FALSE	tr|R9XWA9|R9XWA9_WHEAT	R9XWA9	R9XWA9_WHEAT		Gamma-gliadin	TRITD_1Av1G002200, ll901, ll908, ll911, ll912, ll918, ll933, ll934, ll935, ll936, qp905, qp909, qp911, qp914	tr|A0A446IHJ1|A0A446IHJ1_TRITD, tr|A7XDG7|A7XDG7_WHEAT, tr|B6UKM4|B6UKM4_WHEAT, tr|B6UKM9|B6UKM9_WHEAT, tr|B6UKN1|B6UKN1_WHEAT, tr|B6UKN2|B6UKN2_WHEAT, tr|B6UKN6|B6UKN6_WHEAT, tr|B6UKP3|B6UKP3_WHEAT, tr|B6UKP4|B6UKP4_WHEAT, tr|B6UKP5|B6UKP5_WHEAT, tr|B6UKP6|B6UKP6_WHEAT, tr|B6UKQ1|B6UKQ1_WHEAT, tr|B6UKQ3|B6UKQ3_WHEAT, tr|B6UKQ6|B6UKQ6_WHEAT, tr|D0ES79|D0ES79_WHEAT, tr|K7WVC4|K7WVC4_WHEAT, tr|K7XE…
518	20220922_CRJL_M9H11_Gliadin_Neprosin_N3_150.21191.21191.0	AIHSVAHSIIMQQQQQQGIQILRPL	AIHSVAHSIIM[147]QQQQQQGIQILRPL	IPQHIQCA.AIHSVAHSIIMQQQQQQGIQILRPL.FQIVQGQS	A	F	25	3	3391.08	2853.58	2853.56	952.2	952.195	2852.54	951.855	1.0202	0.7394	0.4937	0.0007736	19.946	0	0.9727	0	0	129	153	0	11M(15.9949)		0	TRUE	tr|H8Y0K4|H8Y0K4_SECCE	H8Y0K4	H8Y0K4_SECCE		Gamma prolamin
519	20220922_CRJL_M9H11_Gliadin_Neprosin_N3_150.21229.21229.2	VRVPVPQLQLQNP		VATTATTA.VRVPVPQLQLQNP.SQQQPQEQ	A	S	13	2	3396.04	1486.87	1486.86	744.442	744.438	1486.86	744.438	-0.0002	0.8087	1.9123	0.0719	12.073	0	0.9824	0	0	21	33	0			0	FALSE	tr|J7HZV4|J7HZV4_WHEAT	J7HZV4	J7HZV4_WHEAT	Gli-SB-2	Alpha-gliadin	Gli-1, Gli-G5, Gli-SB-1, Gli-Z5, gli-2	sp|P04722|GDA2_WHEAT, tr|A5JSA8|A5JSA8_WHEAT, tr|A5JSB5|A5JSB5_WHEAT, tr|B2ZRD1|B2ZRD1_WHEAT, tr|J7HSR5|J7HSR5_WHEAT, tr|J7I026|J7I026_WHEAT, tr|K7XRA1|K7XRA1_WHEAT, tr|Q9M4M4|Q9M4M4_WHEAT
520	20220922_CRJL_M9H11_Gliadin_Neprosin_N3_150.21244.21244.3	AIHSVVHSIVMQQEQQQGIQIL		IPRQIQCA.AIHSVVHSIVMQQEQQQGIQIL.RPIFQIVQ	A	R	22	3	3397.98	2485.33	2485.32	829.45	829.447	2485.31	829.444	0.0075	0.6528	0.3311	0.01621	15.661	0	0.9703	0	0	203	224	0			0	FALSE	tr|R9XWA9|R9XWA9_WHEAT	R9XWA9	R9XWA9_WHEAT		Gamma-gliadin	TRITD_1Av1G002200, ll901, ll908, ll911, ll912, ll918, ll933, ll934, ll935, ll936, qp905, qp909, qp911, qp914	tr|A0A446IHJ1|A0A446IHJ1_TRITD, tr|A7XDG7|A7XDG7_WHEAT, tr|B6UKM4|B6UKM4_WHEAT, tr|B6UKM9|B6UKM9_WHEAT, tr|B6UKN1|B6UKN1_WHEAT, tr|B6UKN2|B6UKN2_WHEAT, tr|B6UKN6|B6UKN6_WHEAT, tr|B6UKP3|B6UKP3_WHEAT, tr|B6UKP4|B6UKP4_WHEAT, tr|B6UKP5|B6UKP5_WHEAT, tr|B6UKP6|B6UKP6_WHEAT, tr|B6UKQ1|B6UKQ1_WHEAT, tr|B6UKQ3|B6UKQ3_WHEAT, tr|B6UKQ6|B6UKQ6_WHEAT, tr|D0ES79|D0ES79_WHEAT, tr|K7WVC4|K7WVC4_WHEAT, tr|K7XE…
521	20220922_CRJL_M9H11_Gliadin_Neprosin_N3_150.21247.21247.2	IILQEQQQVQGSIQTP		AIRAIIYS.IILQEQQQVQGSIQTP.QQQPQQIG	S	Q	16	2	3398.36	1808.97	1808.97	905.495	905.491	1808.96	905.489	0.0047	0.7738	4.2322	0.1368	10.956	0	0.9771	0	0	270	285	0			0	FALSE	tr|B2Y2S3|B2Y2S3_WHEAT	B2Y2S3	B2Y2S3_WHEAT	GluB3-2	Low molecular weight glutenin subunit	Glu, glu-3, lmw-gs	tr|B2Y2Q6|B2Y2Q6_WHEAT, tr|B2Y2Q7|B2Y2Q7_WHEAT, tr|K0HZJ2|K0HZJ2_WHEAT, tr|K0I5W1|K0I5W1_WHEAT, tr|Q0GNF9|Q0GNF9_WHEAT, tr|Q5MFQ0|Q5MFQ0_WHEAT, tr|R9XVC9|R9XVC9_WHEAT, tr|R9XWG9|R9XWG9_WHEAT
522	20220922_CRJL_M9H11_Gliadin_Neprosin_N3_150.21291.21291.2	FSQQQQIVLQQQPP		PFSQQQSP.FSQQQQIVLQQQPP.FIQQQQPS	P	F	14	2	3404	1667.87	1667.86	834.945	834.939	1667.86	834.939	0.0009	0.8087	8.0169	1.22	9.155	6.264	0.9739	0	0	156	169	0			0	FALSE	tr|B2Y2S3|B2Y2S3_WHEAT	B2Y2S3	B2Y2S3_WHEAT	GluB3-2	Low molecular weight glutenin subunit	Glu, glu-3	tr|B2Y2Q6|B2Y2Q6_WHEAT, tr|B2Y2Q7|B2Y2Q7_WHEAT, tr|K0HZJ2|K0HZJ2_WHEAT, tr|K0I5W1|K0I5W1_WHEAT, tr|Q5MFQ0|Q5MFQ0_WHEAT, tr|R9XVC9|R9XVC9_WHEAT
523	20220922_CRJL_M9H11_Gliadin_Neprosin_N3_150.21314.21314.3	LVQQQQFLGQQQQQFPGQQQP		QQPQEQVP.LVQQQQFLGQQQQQFPGQQQP.FPPQQPYP	P	F	21	3	3406.99	2483.25	2483.24	828.758	828.754	2482.24	828.419	1.0043	0.8335	3.5938	0.02922	12.5	6.675	0.9952	0	0	44	64	0			0	FALSE	tr|A0A446W0F7|A0A446W0F7_TRITD	A0A446W0F7	A0A446W0F7_TRITD	TRITD_6Bv1G014670	Uncharacterized protein	Gli-2	tr|A0A446W0B7|A0A446W0B7_TRITD, tr|A0A446W0C2|A0A446W0C2_TRITD, tr|A0A446W0C9|A0A446W0C9_TRITD, tr|A0A446W0D4|A0A446W0D4_TRITD, tr|A0A446W0E8|A0A446W0E8_TRITD, tr|I0IT53|I0IT53_WHEAT, tr|I0IT55|I0IT55_WHEAT, tr|I0IT56|I0IT56_WHEAT, tr|I0IT57|I0IT57_WHEAT, tr|I0IT59|I0IT59_WHEAT
524	20220922_CRJL_M9H11_Gliadin_Neprosin_N3_150.21326.21326.2	LVQQQQFLGQQQQQFPGQQQP		QQPQEQVP.LVQQQQFLGQQQQQFPGQQQP.FPPQQPYP	P	F	21	2	3408.62	2482.25	2482.23	1242.13	1242.12	2482.24	1242.12	-0.0043	0.794	3.6209	0.07962	12.896	0	0.9818	0	0	44	64	0			0	FALSE	tr|A0A446W0F7|A0A446W0F7_TRITD	A0A446W0F7	A0A446W0F7_TRITD	TRITD_6Bv1G014670	Uncharacterized protein	Gli-2	tr|A0A446W0B7|A0A446W0B7_TRITD, tr|A0A446W0C2|A0A446W0C2_TRITD, tr|A0A446W0C9|A0A446W0C9_TRITD, tr|A0A446W0D4|A0A446W0D4_TRITD, tr|A0A446W0E8|A0A446W0E8_TRITD, tr|I0IT53|I0IT53_WHEAT, tr|I0IT55|I0IT55_WHEAT, tr|I0IT56|I0IT56_WHEAT, tr|I0IT57|I0IT57_WHEAT, tr|I0IT59|I0IT59_WHEAT
525	20220922_CRJL_M9H11_Gliadin_Neprosin_N3_150.21341.21341.2	KGGSFYPGETTPLQQL		YEQTVVPP.KGGSFYPGETTPLQQL.QQGIFWGT	P	Q	16	2	3410.45	1721.87	1721.87	861.944	861.94	1721.86	861.938	0.0031	0.8096	0.8163	0.009966	17.506	0	0.9957	0	0	96	111	0			0	FALSE	sp|P10387|GLT0_WHEAT	P10387	GLT0_WHEAT	GLU-D1-2B	Glutenin, high molecular weight subunit DY10	1By20, 1Dy11, 1Dy12*, 1Dy12.2*, 1Dy12.3, Glu, Glu-1B, Glu-1By9, Glu-B1, Glu-D1-2, Glu1Dy10, glu-1R	sp|P08488|GLT3_WHEAT, tr_Q6UJY7_Q6UJY7_TRITU_1-720_1-720/1-720, tr|A0A0E4G9A4|A0A0E4G9A4_TRITD, tr|A0A2L1K3K6|A0A2L1K3K6_TRITD, tr|A4URY8|A4URY8_WHEAT, tr|A5HMG2|A5HMG2_WHEAT, tr|A9QUS3|A9QUS3_WHEAT, tr|A9YSK3|A9YSK3_WHEAT, tr|A9ZMG8|A9ZMG8_WHEAT, tr|B8PSA6|B8PSA6_WHEAT, tr|D2CPI7|D2CPI7_WHEAT, tr|E0W6G5|E0W6G5_WHEAT, tr|E4W506|E4W506_WHEAT, tr|Q03871|Q03871_WHEAT, tr|Q0Q5D8|Q0Q5D8_WHEAT, tr|Q4JH…
526	20220922_CRJL_M9H11_Gliadin_Neprosin_N3_150.21441.21441.2	EAIRNLALQTLP		QPQQIPQF.EAIRNLALQTLP.AMCNVYIP	F	A	12	2	3422.98	1337.77	1337.77	669.894	669.89	1337.77	669.891	-0.0008	0.7575	1.0252	0.0007985	22.891	20.679	0.9962	0	0	259	270	0			0	FALSE	tr|J7HZV4|J7HZV4_WHEAT	J7HZV4	J7HZV4_WHEAT	Gli-SB-2	Alpha-gliadin	Gli-G5, Gli-SB-1, Gli-Z4, gli-2	tr|A5JSA8|A5JSA8_WHEAT, tr|A5JSB4|A5JSB4_WHEAT, tr|J7HSR5|J7HSR5_WHEAT, tr|K7XRA1|K7XRA1_WHEAT, tr|Q3S4V8|Q3S4V8_WHEAT, tr|Q9M4M4|Q9M4M4_WHEAT, tr|R9XV26|R9XV26_WHEAT, tr|R9XW91|R9XW91_WHEAT, tr|X2KWE1|X2KWE1_WHEAT
527	20220922_CRJL_M9H11_Gliadin_Neprosin_N3_150.21468.21468.2	IRSLVLQTLP		QQIAQIEA.IRSLVLQTLP.TMCNVYAP	A	T	10	2	3426.57	1138.71	1138.71	570.363	570.36	1138.71	570.361	-0.0022	0.7209	2.4794	0.01818	11.462	0	0.994	0	0	320	329	0			0	FALSE	tr|R9XUS6|R9XUS6_WHEAT	R9XUS6	R9XUS6_WHEAT		Gamma-gliadin	GAG56D, Gli-1, Gli-Rz1, Gli-Ts8, Gli-Yn1, Gli-c2, Gli-x2, Gligamma, TRITD_1Bv1G001870, gamma-2, gamma-3, gamma-4, gamma-5, gli, ll905, ll906, ll910, ll915, ll921, ll923, ll926, ll931-2, qp910, qp912	sp|P06659|GDBB_WHEAT, sp|P08453|GDB2_WHEAT, tr|A0A446JG43|A0A446JG43_TRITD, tr|A0A446JG55|A0A446JG55_TRITD, tr|A0A446JG74|A0A446JG74_TRITD, tr|A0A446JG83|A0A446JG83_TRITD, tr|A0A446JG85|A0A446JG85_TRITD, tr|A0A446JG88|A0A446JG88_TRITD, tr|A0A446JG98|A0A446JG98_TRITD, tr|A0A446JG99|A0A446JG99_TRITD, tr|A0A446JGA9|A0A446JGA9_TRITD, tr|A0A446JGE5|A0A446JGE5_TRITD, tr|A0A446JGQ5|A0A446JGQ5_TRITD, tr|…
528	20220922_CRJL_M9H11_Gliadin_Neprosin_N3_150.21484.21484.2	VRVPVPQLQLQNP		VATTATTA.VRVPVPQLQLQNP.SQQQPQEQ	A	S	13	2	3428.45	1486.87	1486.86	744.442	744.438	1486.86	744.438	-0.0002	0.8413	2.4524	0.002081	18.227	0	0.9972	0	0	21	33	0			0	FALSE	tr|J7HZV4|J7HZV4_WHEAT	J7HZV4	J7HZV4_WHEAT	Gli-SB-2	Alpha-gliadin	Gli-1, Gli-G5, Gli-SB-1, Gli-Z5, gli-2	sp|P04722|GDA2_WHEAT, tr|A5JSA8|A5JSA8_WHEAT, tr|A5JSB5|A5JSB5_WHEAT, tr|B2ZRD1|B2ZRD1_WHEAT, tr|J7HSR5|J7HSR5_WHEAT, tr|J7I026|J7I026_WHEAT, tr|K7XRA1|K7XRA1_WHEAT, tr|Q9M4M4|Q9M4M4_WHEAT
529	20220922_CRJL_M9H11_Gliadin_Neprosin_N3_150.21507.21507.1	IRSLVLQTLP		QQIAQIEA.IRSLVLQTLP.TMCNVYAP	A	T	10	1	3431.44	1138.72	1138.71	1139.72	1139.72	1138.71	1139.71	0.0039	0.6715	2.5605	0.00271	11.768	0	0.9853	0	0	320	329	0			0	FALSE	tr|R9XUS6|R9XUS6_WHEAT	R9XUS6	R9XUS6_WHEAT		Gamma-gliadin	GAG56D, Gli-1, Gli-Rz1, Gli-Ts8, Gli-Yn1, Gli-c2, Gli-x2, Gligamma, TRITD_1Bv1G001870, gamma-2, gamma-3, gamma-4, gamma-5, gli, ll905, ll906, ll910, ll915, ll921, ll923, ll926, ll931-2, qp910, qp912	sp|P06659|GDBB_WHEAT, sp|P08453|GDB2_WHEAT, tr|A0A446JG43|A0A446JG43_TRITD, tr|A0A446JG55|A0A446JG55_TRITD, tr|A0A446JG74|A0A446JG74_TRITD, tr|A0A446JG83|A0A446JG83_TRITD, tr|A0A446JG85|A0A446JG85_TRITD, tr|A0A446JG88|A0A446JG88_TRITD, tr|A0A446JG98|A0A446JG98_TRITD, tr|A0A446JG99|A0A446JG99_TRITD, tr|A0A446JGA9|A0A446JGA9_TRITD, tr|A0A446JGE5|A0A446JGE5_TRITD, tr|A0A446JGQ5|A0A446JGQ5_TRITD, tr|…
530	20220922_CRJL_M9H11_Gliadin_Neprosin_N3_150.21525.21525.0	EIRNLALQTLP		PQQIPQFQ.EIRNLALQTLP.AMCNVYIP	Q	A	11	2	3433.42	1266.73	1266.73	634.374	634.371	1266.73	634.372	-0.002	0.7744	3.6277	0.007043	18.109	0	0.9966	0	0	247	257	0			0	FALSE	tr|K7X1L1|K7X1L1_WHEAT	K7X1L1	K7X1L1_WHEAT	gli-2	Alpha-gliadin	Gli-2, Gli-4, Gli-6, Gli-7, Gli-A2-16, Gli-A2-6, Gli-G1, Gli-G2, Gli-G4, Gli-G6, Gli-G7, Gli-Z2, Gli-Z3, Gli-Z6, Gli-Z8, Glia, TRITD_6Av1G009340, TRITD_6Av1G009660, TRITD_6Av1G009670, TRITD_6Av1G009830, TRITD_6Av1G009860, TRITD_6Av1G009880, TRITD_6Bv1G014610, TRITD_6Bv1G014670, TRITD_6Bv1G020780, a-gliadin, gli, gli-w24, gli-w7-5, gli-wE12	sp|P02863|GDA0_WHEAT, sp|P04722|GDA2_WHEAT, sp|P04723|GDA3_WHEAT, sp|P04725|GDA5_WHEAT, sp|P04726|GDA6_WHEAT, sp|P04727|GDA7_WHEAT, tr_A0A446V2J7_A0A446V2J7_TRITD_1-196_1-196/1-196, tr_A0A446V2L4_A0A446V2L4_TRITD_1-223_1-223/1-223, tr_A0A446V2M7_TRITD_1-188_1-188_1-188_1-188/1-188, tr_A0A446W0H6_TRITD_1-195_1-195_1-195_1-195/1-195, tr_A0A446W0L8_A0A446W0L8_TRITD_1-204_1-204/1-204, tr|A0A023WGF7|A…
531	20220922_CRJL_M9H11_Gliadin_Neprosin_N3_150.21526.21526.0	EIRNLALQTLP		PQQIPQFQ.EIRNLALQTLP.AMCNVYIP	Q	A	11	2	3433.51	1267.74	1267.73	634.876	634.873	1266.73	634.372	1.0012	0.7429	3.6292	0.001255	20.106	14.116	0.997	0	0	247	257	0			0	FALSE	tr|K7X1L1|K7X1L1_WHEAT	K7X1L1	K7X1L1_WHEAT	gli-2	Alpha-gliadin	Gli-2, Gli-4, Gli-6, Gli-7, Gli-A2-16, Gli-A2-6, Gli-G1, Gli-G2, Gli-G4, Gli-G6, Gli-G7, Gli-Z2, Gli-Z3, Gli-Z6, Gli-Z8, Glia, TRITD_6Av1G009340, TRITD_6Av1G009660, TRITD_6Av1G009670, TRITD_6Av1G009830, TRITD_6Av1G009860, TRITD_6Av1G009880, TRITD_6Bv1G014610, TRITD_6Bv1G014670, TRITD_6Bv1G020780, a-gliadin, gli, gli-w24, gli-w7-5, gli-wE12	sp|P02863|GDA0_WHEAT, sp|P04722|GDA2_WHEAT, sp|P04723|GDA3_WHEAT, sp|P04725|GDA5_WHEAT, sp|P04726|GDA6_WHEAT, sp|P04727|GDA7_WHEAT, tr_A0A446V2J7_A0A446V2J7_TRITD_1-196_1-196/1-196, tr_A0A446V2L4_A0A446V2L4_TRITD_1-223_1-223/1-223, tr_A0A446V2M7_TRITD_1-188_1-188_1-188_1-188/1-188, tr_A0A446W0H6_TRITD_1-195_1-195_1-195_1-195/1-195, tr_A0A446W0L8_A0A446W0L8_TRITD_1-204_1-204/1-204, tr|A0A023WGF7|A…
532	20220922_CRJL_M9H11_Gliadin_Neprosin_N3_150.21532.21532.3	IIYSIVLQEQQQVRGS		SRYEAIRA.IIYSIVLQEQQQVRGS.IQTQQQQP	A	I	16	3	3434.33	1860.02	1860.01	621.013	621.01	1860.01	621.011	-0.002	0.7971	1.1958	0.006486	15.252	0	0.998	0	0	240	255	0			0	FALSE	tr|Q18NR2|Q18NR2_WHEAT	Q18NR2	Q18NR2_WHEAT	Glu-B3g	LMW glutenin subunit	GLEN42K, Glu-D3, GluB3-1, KANS2	tr|B2BZC7|B2BZC7_WHEAT, tr|B2Y2Q1|B2Y2Q1_WHEAT, tr|B2Y2Q2|B2Y2Q2_WHEAT, tr|B2Y2Q3|B2Y2Q3_WHEAT, tr|B2Y2Q4|B2Y2Q4_WHEAT, tr|Q68AN2|Q68AN2_WHEAT, tr|Q75ZV8|Q75ZV8_WHEAT
533	20220922_CRJL_M9H11_Gliadin_Neprosin_N3_150.21541.21541.2	IIYSIVLQEQQQVRGS		SRYEAIRA.IIYSIVLQEQQQVRGS.IQTQQQQP	A	I	16	2	3435.34	1860.02	1860.01	931.019	931.014	1860.01	931.013	0.003	0.9239	1.2126	0.0001588	23.697	11.605	0.9999	0	0	240	255	0			0	FALSE	tr|Q18NR2|Q18NR2_WHEAT	Q18NR2	Q18NR2_WHEAT	Glu-B3g	LMW glutenin subunit	GLEN42K, Glu-D3, GluB3-1, KANS2	tr|B2BZC7|B2BZC7_WHEAT, tr|B2Y2Q1|B2Y2Q1_WHEAT, tr|B2Y2Q2|B2Y2Q2_WHEAT, tr|B2Y2Q3|B2Y2Q3_WHEAT, tr|B2Y2Q4|B2Y2Q4_WHEAT, tr|Q68AN2|Q68AN2_WHEAT, tr|Q75ZV8|Q75ZV8_WHEAT
534	20220922_CRJL_M9H11_Gliadin_Neprosin_N3_150.21582.21582.2	TSLQQLGQGQSGYYP		QGQPGYYP.TSLQQLGQGQSGYYP.TSPQQPGQ	P	T	15	2	3440.21	1625.78	1625.77	813.896	813.892	1625.77	813.891	0.0007	0.8144	4.7068	0.03823	13.599	0	0.9905	0	0	292	306	0			0	FALSE	tr|A9YSK4|A9YSK4_WHEAT	A9YSK4	A9YSK4_WHEAT	Glu-D1-1	High molecular weight glutenin subunit	1Dx1.5*, 1Dx2.2, GLU-1D-1D, Glu, Glu-D1, Glu1Dx5, glu-D1x	sp|P08489|GLT4_WHEAT, sp|P10388|GLT5_WHEAT, tr|B1B520|B1B520_WHEAT, tr|C0SUC3|C0SUC3_WHEAT, tr|D0IQ07|D0IQ07_WHEAT, tr|D7REK2|D7REK2_WHEAT, tr|E2CT66|E2CT66_WHEAT, tr|G3FLC7|G3FLC7_WHEAT, tr|J7G6L4|J7G6L4_WHEAT, tr|Q599I0|Q599I0_WHEAT, tr|Q6R2V1|Q6R2V1_WHEAT, tr|Q8GV12|Q8GV12_WHEAT
535	20220922_CRJL_M9H11_Gliadin_Neprosin_N3_150.21687.21687.0	FSSVVAGIGGQ		ECSIIKAP.FSSVVAGIGGQ.	P	-	11	1	3453.16	1020.53	1020.53	1021.54	1021.53	1020.52	1021.53	0.0025	0.7374	6.4938	0.2431	11.957	0	0.9651	0	0	285	295	0			0	FALSE	tr|A1EHE7|A1EHE7_WHEAT	A1EHE7	A1EHE7_WHEAT	Gli-1	Gamma gliadin-D3	GAG56D, gamma-2, gamma-3, gamma-4, gamma-5, ll905, ll926	tr|B6UKM6|B6UKM6_WHEAT, tr|B6UKN9|B6UKN9_WHEAT, tr|Q6EEW8|Q6EEW8_WHEAT, tr|Q8L6B2|Q8L6B2_WHEAT, tr|Q8L6B3|Q8L6B3_WHEAT, tr|Q8L6B4|Q8L6B4_WHEAT, tr|Q8L6B5|Q8L6B5_WHEAT, tr|Q9SYX8|Q9SYX8_WHEAT, tr|R9XU99|R9XU99_WHEAT, tr|R9XV78|R9XV78_WHEAT
536	20220922_CRJL_M9H11_Gliadin_Neprosin_N3_150.21691.21691.2	AEIRNLALQTLP		QPQQIPQF.AEIRNLALQTLP.AMCNVYIP	F	A	12	2	3453.75	1337.77	1337.77	669.894	669.89	1337.77	669.891	-0.0008	0.7742	1.5336	0.002272	18.074	18.074	0.9952	0	0	280	291	0			0	FALSE	tr|A0A0E3Z552|A0A0E3Z552_TRITD	A0A0E3Z552	A0A0E3Z552_TRITD		Alpha-gliadin (Fragment)	Gli-G1, Gli-G6	sp|P04725|GDA5_WHEAT, sp|P04727|GDA7_WHEAT, tr|A0A0E3Z7J9|A0A0E3Z7J9_TRITD, tr|A5JSA4|A5JSA4_WHEAT, tr|A5JSA9|A5JSA9_WHEAT
537	20220922_CRJL_M9H11_Gliadin_Neprosin_N3_150.21700.21700.3	AIHSVVHSIVMQQEQQQGIQILRPL	AIHSVVHSIVM[147]QQEQQQGIQILRPL	IPRQIQCA.AIHSVVHSIVMQQEQQQGIQILRPL.FQIVQGQG	A	F	25	3	3454.78	2867.59	2867.58	956.871	956.866	2867.54	956.855	0.0332	0.8223	0.2619	3.597e-06	29.276	0	0.998	0	0	203	227	0	11M(15.9949)		0	FALSE	tr|R9XWA9|R9XWA9_WHEAT	R9XWA9	R9XWA9_WHEAT		Gamma-gliadin	TRITD_1Av1G002200, ll901, ll908, ll911, ll912, ll918, ll933, ll934, ll935, ll936, qp905, qp909, qp911, qp914	tr|A0A446IHJ1|A0A446IHJ1_TRITD, tr|A7XDG7|A7XDG7_WHEAT, tr|B6UKM4|B6UKM4_WHEAT, tr|B6UKM9|B6UKM9_WHEAT, tr|B6UKN1|B6UKN1_WHEAT, tr|B6UKN2|B6UKN2_WHEAT, tr|B6UKN6|B6UKN6_WHEAT, tr|B6UKP3|B6UKP3_WHEAT, tr|B6UKP4|B6UKP4_WHEAT, tr|B6UKP5|B6UKP5_WHEAT, tr|B6UKP6|B6UKP6_WHEAT, tr|B6UKQ1|B6UKQ1_WHEAT, tr|B6UKQ3|B6UKQ3_WHEAT, tr|B6UKQ6|B6UKQ6_WHEAT, tr|D0ES79|D0ES79_WHEAT, tr|K7WVC4|K7WVC4_WHEAT, tr|K7XE…
538	20220922_CRJL_M9H11_Gliadin_Neprosin_N3_150.21708.21708.2	HQISQLEVMTSIA		PQGIFIQS.HQISQLEVMTSIA.LRTIPTMC	S	L	13	2	3455.74	1455.74	1455.74	728.879	728.876	1455.74	728.877	-0.0013	0.7352	0.6624	0.2194	12.135	0	0.975	0	0	307	319	0			0	FALSE	tr|R9XT57|R9XT57_WHEAT	R9XT57	R9XT57_WHEAT	glu-3	LMW-GS	Glu-3, GluD3-1, LMWXY22, LMWXY22-2, XYGluA3, XYGluB3, lmw-gs	tr|B3EY88|B3EY88_WHEAT, tr|B3EY89|B3EY89_WHEAT, tr|B5TWK4|B5TWK4_WHEAT, tr|B5TWK5|B5TWK5_WHEAT, tr|D0EVP0|D0EVP0_WHEAT, tr|D0EVP1|D0EVP1_WHEAT, tr|D0EVP2|D0EVP2_WHEAT, tr|D0EVP4|D0EVP4_WHEAT, tr|D0EVP6|D0EVP6_WHEAT, tr|F8SGP6|F8SGP6_WHEAT, tr|F8SGP8|F8SGP8_WHEAT, tr|F8SGQ1|F8SGQ1_WHEAT, tr|F8SGQ2|F8SGQ2_WHEAT, tr|G3F3Z1|G3F3Z1_WHEAT, tr|G3F3Z2|G3F3Z2_WHEAT, tr|G3F3Z3|G3F3Z3_WHEAT, tr|I3RTU0|I3RTU…
539	20220922_CRJL_M9H11_Gliadin_Neprosin_N3_150.21721.21721.2	IRSLVLQTLP		QQIAQIEA.IRSLVLQTLP.TMCNVYAP	A	T	10	2	3457.22	1138.71	1138.71	570.363	570.36	1138.71	570.361	-0.0022	0.7607	2.9902	0.1357	11.97	0	0.9833	0	0	320	329	0			0	FALSE	tr|R9XUS6|R9XUS6_WHEAT	R9XUS6	R9XUS6_WHEAT		Gamma-gliadin	GAG56D, Gli-1, Gli-Rz1, Gli-Ts8, Gli-Yn1, Gli-c2, Gli-x2, Gligamma, TRITD_1Bv1G001870, gamma-2, gamma-3, gamma-4, gamma-5, gli, ll905, ll906, ll910, ll915, ll921, ll923, ll926, ll931-2, qp910, qp912	sp|P06659|GDBB_WHEAT, sp|P08453|GDB2_WHEAT, tr|A0A446JG43|A0A446JG43_TRITD, tr|A0A446JG55|A0A446JG55_TRITD, tr|A0A446JG74|A0A446JG74_TRITD, tr|A0A446JG83|A0A446JG83_TRITD, tr|A0A446JG85|A0A446JG85_TRITD, tr|A0A446JG88|A0A446JG88_TRITD, tr|A0A446JG98|A0A446JG98_TRITD, tr|A0A446JG99|A0A446JG99_TRITD, tr|A0A446JGA9|A0A446JGA9_TRITD, tr|A0A446JGE5|A0A446JGE5_TRITD, tr|A0A446JGQ5|A0A446JGQ5_TRITD, tr|…
540	20220922_CRJL_M9H11_Gliadin_Neprosin_N3_150.21724.21724.2	QQQYPLGQGSFRPS	Q[111]QQYPLGQGSFRPS	SQVSFQQP.QQQYPLGQGSFRPS.QQNPQAQG	P	Q	14	2	3457.55	1574.76	1574.75	788.385	788.381	1574.75	788.381	0.0008	0.8784	13.2238	0.03787	16.187	0	0.9992	0	0	218	231	0	1Q(-17.0265)		0	FALSE	tr|X2KVH9|X2KVH9_WHEAT	X2KVH9	X2KVH9_WHEAT	Gli-2	Alpha-gliadin	Gli-Z3, TRITD_6Av1G009400, TRITD_6Av1G009660, gli-2	tr|A0A0E3Z559|A0A0E3Z559_TRITD, tr|A0A446V2I3|A0A446V2I3_TRITD, tr|A0A446V2I9|A0A446V2I9_TRITD, tr|A0A446V2J8|A0A446V2J8_TRITD, tr|A0A446V2K2|A0A446V2K2_TRITD, tr|A0A446V2K5|A0A446V2K5_TRITD, tr|A5JSB3|A5JSB3_WHEAT, tr|D2X6C8|D2X6C8_TRITD, tr|I0IT64|I0IT64_WHEAT, tr|K7X0R1|K7X0R1_WHEAT, tr|K7XE85|K7XE85_WHEAT, tr|Q41530|Q41530_WHEAT, tr|Q9M4L9|Q9M4L9_WHEAT
541	20220922_CRJL_M9H11_Gliadin_Neprosin_N3_150.21744.21744.2	QQLAQLEAIRSL		QGQGIIQP.QQLAQLEAIRSL.VIQTIPTM	P	V	12	2	3460.06	1368.78	1368.77	685.397	685.394	1368.77	685.394	0.0002	0.9296	0.8582	0.006535	18.239	0	0.9977	0	0	312	323	0			0	FALSE	tr|R9XUS6|R9XUS6_WHEAT	R9XUS6	R9XUS6_WHEAT		Gamma-gliadin	TRITD_1Bv1G001870	tr|A0A446JG98|A0A446JG98_TRITD, tr|A0A446JGA9|A0A446JGA9_TRITD, tr|A0A446JGE5|A0A446JGE5_TRITD, tr|A0A446JGQ5|A0A446JGQ5_TRITD, tr|R9XV62|R9XV62_WHEAT
542	20220922_CRJL_M9H11_Gliadin_Neprosin_N3_150.21762.21762.0	FGVGTGVGAY		YRTTTSVP.FGVGTGVGAY.	P	-	10	1	3462.36	926.457	926.453	927.465	927.46	926.45	927.457	0.0031	0.7905	5.9769	0.006382	17.996	0	0.9918	0	0	334	343	0			0	FALSE	tr|Q18NR2|Q18NR2_WHEAT	Q18NR2	Q18NR2_WHEAT	Glu-B3g	LMW glutenin subunit	GLEN42K, Glu-B3, Glu-D3, GluA3-23, GluA3-24, GluA3-5, GluB3-1, KANS2, LMW, LMW-1, LMW-3, LMW-5, LMW-GS, LMW-m1, LWMXY22-3, TRITD_1Av1G002790, glu-3, lmw-gs, lmw-gs3	sp|P10386|GLTB_WHEAT, sw|P04729|GDB1_WHEAT, tr_Q68VI0_Q68VI0_TRITU_1-381_1-381/1-381, tr|A0A446IHH8|A0A446IHH8_TRITD, tr|A0A446IHK2|A0A446IHK2_TRITD, tr|A0A446IHQ7|A0A446IHQ7_TRITD, tr|A2IBK0|A2IBK0_9POAL, tr|A4KZ73|A4KZ73_WHEAT, tr|B2BZC7|B2BZC7_WHEAT, tr|B2Y2Q1|B2Y2Q1_WHEAT, tr|B2Y2Q2|B2Y2Q2_WHEAT, tr|B2Y2Q3|B2Y2Q3_WHEAT, tr|B2Y2Q4|B2Y2Q4_WHEAT, tr|C0KK80|C0KK80_WHEAT, tr|C0KK81|C0KK81_WHEAT, t…
543	20220922_CRJL_M9H11_Gliadin_Neprosin_N3_150.21771.21771.1	IRSLVLQTLP		QQIAQIEA.IRSLVLQTLP.TMCNVYAP	A	T	10	1	3463.67	1138.72	1138.71	1139.73	1139.72	1138.71	1139.71	0.0037	0.8664	3.0977	0.1401	12.914	0	0.9863	0	0	320	329	0			0	FALSE	tr|R9XUS6|R9XUS6_WHEAT	R9XUS6	R9XUS6_WHEAT		Gamma-gliadin	GAG56D, Gli-1, Gli-Rz1, Gli-Ts8, Gli-Yn1, Gli-c2, Gli-x2, Gligamma, TRITD_1Bv1G001870, gamma-2, gamma-3, gamma-4, gamma-5, gli, ll905, ll906, ll910, ll915, ll921, ll923, ll926, ll931-2, qp910, qp912	sp|P06659|GDBB_WHEAT, sp|P08453|GDB2_WHEAT, tr|A0A446JG43|A0A446JG43_TRITD, tr|A0A446JG55|A0A446JG55_TRITD, tr|A0A446JG74|A0A446JG74_TRITD, tr|A0A446JG83|A0A446JG83_TRITD, tr|A0A446JG85|A0A446JG85_TRITD, tr|A0A446JG88|A0A446JG88_TRITD, tr|A0A446JG98|A0A446JG98_TRITD, tr|A0A446JG99|A0A446JG99_TRITD, tr|A0A446JGA9|A0A446JGA9_TRITD, tr|A0A446JGE5|A0A446JGE5_TRITD, tr|A0A446JGQ5|A0A446JGQ5_TRITD, tr|…
544	20220922_CRJL_M9H11_Gliadin_Neprosin_N3_150.21785.21785.2	EIRNLALQTLP		PQQIPQFQ.EIRNLALQTLP.AMCNVYIP	Q	A	11	2	3465.46	1266.73	1266.73	634.375	634.371	1266.73	634.372	-0.0022	0.7587	4.1618	0.03251	14.452	0	0.9869	0	0	247	257	0			0	FALSE	tr|K7X1L1|K7X1L1_WHEAT	K7X1L1	K7X1L1_WHEAT	gli-2	Alpha-gliadin	Gli-2, Gli-4, Gli-6, Gli-7, Gli-A2-16, Gli-A2-6, Gli-G1, Gli-G2, Gli-G4, Gli-G6, Gli-G7, Gli-Z2, Gli-Z3, Gli-Z6, Gli-Z8, Glia, TRITD_6Av1G009340, TRITD_6Av1G009660, TRITD_6Av1G009670, TRITD_6Av1G009830, TRITD_6Av1G009860, TRITD_6Av1G009880, TRITD_6Bv1G014610, TRITD_6Bv1G014670, TRITD_6Bv1G020780, a-gliadin, gli, gli-w24, gli-w7-5, gli-wE12	sp|P02863|GDA0_WHEAT, sp|P04722|GDA2_WHEAT, sp|P04723|GDA3_WHEAT, sp|P04725|GDA5_WHEAT, sp|P04726|GDA6_WHEAT, sp|P04727|GDA7_WHEAT, tr_A0A446V2J7_A0A446V2J7_TRITD_1-196_1-196/1-196, tr_A0A446V2L4_A0A446V2L4_TRITD_1-223_1-223/1-223, tr_A0A446V2M7_TRITD_1-188_1-188_1-188_1-188/1-188, tr_A0A446W0H6_TRITD_1-195_1-195_1-195_1-195/1-195, tr_A0A446W0L8_A0A446W0L8_TRITD_1-204_1-204/1-204, tr|A0A023WGF7|A…
545	20220922_CRJL_M9H11_Gliadin_Neprosin_N3_150.21786.21786.3	IIYSIVLQEQQQVRGS		SRYEAIRA.IIYSIVLQEQQQVRGS.IQTQQQQP	A	I	16	3	3465.53	1860.02	1860.01	621.014	621.01	1860.01	621.011	-0.002	0.7999	1.7157	0.005838	15.435	0	0.9968	0	0	240	255	0			0	FALSE	tr|Q18NR2|Q18NR2_WHEAT	Q18NR2	Q18NR2_WHEAT	Glu-B3g	LMW glutenin subunit	GLEN42K, Glu-D3, GluB3-1, KANS2	tr|B2BZC7|B2BZC7_WHEAT, tr|B2Y2Q1|B2Y2Q1_WHEAT, tr|B2Y2Q2|B2Y2Q2_WHEAT, tr|B2Y2Q3|B2Y2Q3_WHEAT, tr|B2Y2Q4|B2Y2Q4_WHEAT, tr|Q68AN2|Q68AN2_WHEAT, tr|Q75ZV8|Q75ZV8_WHEAT
546	20220922_CRJL_M9H11_Gliadin_Neprosin_N3_150.21803.21803.2	IIYSIVLQEQQQVRGS		SRYEAIRA.IIYSIVLQEQQQVRGS.IQTQQQQP	A	I	16	2	3467.6	1860.02	1860.01	931.019	931.014	1860.01	931.013	0.003	0.9255	1.7502	0.0003743	20.207	10.247	0.9994	0	0	240	255	0			0	FALSE	tr|Q18NR2|Q18NR2_WHEAT	Q18NR2	Q18NR2_WHEAT	Glu-B3g	LMW glutenin subunit	GLEN42K, Glu-D3, GluB3-1, KANS2	tr|B2BZC7|B2BZC7_WHEAT, tr|B2Y2Q1|B2Y2Q1_WHEAT, tr|B2Y2Q2|B2Y2Q2_WHEAT, tr|B2Y2Q3|B2Y2Q3_WHEAT, tr|B2Y2Q4|B2Y2Q4_WHEAT, tr|Q68AN2|Q68AN2_WHEAT, tr|Q75ZV8|Q75ZV8_WHEAT
547	20220922_CRJL_M9H11_Gliadin_Neprosin_N3_150.21820.21820.3	LVQQQQFLGQQQQQFPGQQQP		QQPQEQVP.LVQQQQFLGQQQQQFPGQQQP.FPPQQPYP	P	F	21	3	3469.68	2482.25	2482.24	828.423	828.42	2482.24	828.419	0.0029	0.77	4.6386	0.3499	8.324	0	0.9845	0	0	44	64	0			0	FALSE	tr|A0A446W0F7|A0A446W0F7_TRITD	A0A446W0F7	A0A446W0F7_TRITD	TRITD_6Bv1G014670	Uncharacterized protein	Gli-2	tr|A0A446W0B7|A0A446W0B7_TRITD, tr|A0A446W0C2|A0A446W0C2_TRITD, tr|A0A446W0C9|A0A446W0C9_TRITD, tr|A0A446W0D4|A0A446W0D4_TRITD, tr|A0A446W0E8|A0A446W0E8_TRITD, tr|I0IT53|I0IT53_WHEAT, tr|I0IT55|I0IT55_WHEAT, tr|I0IT56|I0IT56_WHEAT, tr|I0IT57|I0IT57_WHEAT, tr|I0IT59|I0IT59_WHEAT
548	20220922_CRJL_M9H11_Gliadin_Neprosin_N3_150.21908.21908.2	QFAEIRNLAL		SVQPQQIP.QFAEIRNLAL.QTIPAMCN	P	Q	10	2	3480.96	1173.65	1173.65	587.834	587.831	1173.65	587.832	-0.0025	0.8147	1.3101	0.3367	9.391	0	0.9847	0	0	278	287	0			0	FALSE	tr|A0A0E3Z552|A0A0E3Z552_TRITD	A0A0E3Z552	A0A0E3Z552_TRITD		Alpha-gliadin (Fragment)	Gli-4, Gli-G1, Gli-G6, Gli-Z8, gli-2	sp|P04725|GDA5_WHEAT, sp|P04727|GDA7_WHEAT, tr|A0A0E3Z7J9|A0A0E3Z7J9_TRITD, tr|A5JSA4|A5JSA4_WHEAT, tr|A5JSA9|A5JSA9_WHEAT, tr|A5JSB8|A5JSB8_WHEAT, tr|D2X6C9|D2X6C9_TRITD, tr|D2X6D1|D2X6D1_TRITD, tr|D2X6D3|D2X6D3_TRITD, tr|D2X6D5|D2X6D5_TRITD, tr|D2X6D9|D2X6D9_TRITD, tr|J7HWD7|J7HWD7_WHEAT, tr|K7WV47|K7WV47_WHEAT, tr|Q1WA40|Q1WA40_WHEAT, tr|Q2V5Z7|Q2V5Z7_TRITD, tr|Q41529|Q41529_WHEAT, tr|Q41545|Q…
549	20220922_CRJL_M9H11_Gliadin_Neprosin_N3_150.21926.21926.0	IIYSIVLQEQQHGQGFNQP		SRYDAIRA.IIYSIVLQEQQHGQGFNQP.QQQQPQQS	A	Q	19	2	3483.15	2198.13	2198.12	1100.07	1100.07	2198.11	1100.06	0.0083	0.7633	1.3993	0.3958	9.11	0	0.9763	0	0	250	268	0			0	FALSE	tr|B2BZD1|B2BZD1_WHEAT	B2BZD1	B2BZD1_WHEAT	Glu-D3	LMW-D8	GluD3-5, LMW-GS, lmw-gs	tr|F8SGQ3|F8SGQ3_WHEAT, tr|Q0GNG1|Q0GNG1_WHEAT, tr|Q0QBR3|Q0QBR3_WHEAT, tr|Q8W3X6|Q8W3X6_WHEAT, tr|R4JBK0|R4JBK0_WHEAT
550	20220922_CRJL_M9H11_Gliadin_Neprosin_N3_150.21938.21938.0	VAGQYEQQIVVPP		CHPVVVSP.VAGQYEQQIVVPP.KGGSFYPG	P	K	13	2	3484.7	1427.76	1427.75	714.885	714.882	1426.75	714.38	1.0039	0.8195	6.8287	0.1867	10.415	0	0.9841	0	0	69	81	0			0	FALSE	tr|A9YSK4|A9YSK4_WHEAT	A9YSK4	A9YSK4_WHEAT	Glu-D1-1	High molecular weight glutenin subunit	1Dx1.5*, GLU-1D-1D, Glu, Glu-D1, Glu1Dx5, glu-D1x	sp|P10388|GLT5_WHEAT, tr|B1B520|B1B520_WHEAT, tr|C0SUC3|C0SUC3_WHEAT, tr|C6L669|C6L669_WHEAT, tr|D0IQ07|D0IQ07_WHEAT, tr|D7REK2|D7REK2_WHEAT, tr|E2CT66|E2CT66_WHEAT, tr|G3FLC7|G3FLC7_WHEAT, tr|J7G6L4|J7G6L4_WHEAT, tr|Q599I0|Q599I0_WHEAT
551	20220922_CRJL_M9H11_Gliadin_Neprosin_N3_150.21939.21939.0	IIYSIVLQEQQHGQGFNQP		SRYDAIRA.IIYSIVLQEQQHGQGFNQP.QQQQPQQS	A	Q	19	2	3484.84	2199.13	2199.12	1100.57	1100.57	2198.11	1100.06	1.0102	0.7537	1.4273	0.1204	10.178	0	0.9836	0	0	250	268	0			0	FALSE	tr|B2BZD1|B2BZD1_WHEAT	B2BZD1	B2BZD1_WHEAT	Glu-D3	LMW-D8	GluD3-5, LMW-GS, lmw-gs	tr|F8SGQ3|F8SGQ3_WHEAT, tr|Q0GNG1|Q0GNG1_WHEAT, tr|Q0QBR3|Q0QBR3_WHEAT, tr|Q8W3X6|Q8W3X6_WHEAT, tr|R4JBK0|R4JBK0_WHEAT
552	20220922_CRJL_M9H11_Gliadin_Neprosin_N3_150.21961.21961.2	IRSLVLQTLP		QQIAQIEA.IRSLVLQTLP.TMCNVYAP	A	T	10	2	3487.54	1138.71	1138.71	570.362	570.36	1138.71	570.361	-0.0022	0.6498	3.4956	0.002396	11.982	0	0.9836	0	0	320	329	0			0	FALSE	tr|R9XUS6|R9XUS6_WHEAT	R9XUS6	R9XUS6_WHEAT		Gamma-gliadin	GAG56D, Gli-1, Gli-Rz1, Gli-Ts8, Gli-Yn1, Gli-c2, Gli-x2, Gligamma, TRITD_1Bv1G001870, gamma-2, gamma-3, gamma-4, gamma-5, gli, ll905, ll906, ll910, ll915, ll921, ll923, ll926, ll931-2, qp910, qp912	sp|P06659|GDBB_WHEAT, sp|P08453|GDB2_WHEAT, tr|A0A446JG43|A0A446JG43_TRITD, tr|A0A446JG55|A0A446JG55_TRITD, tr|A0A446JG74|A0A446JG74_TRITD, tr|A0A446JG83|A0A446JG83_TRITD, tr|A0A446JG85|A0A446JG85_TRITD, tr|A0A446JG88|A0A446JG88_TRITD, tr|A0A446JG98|A0A446JG98_TRITD, tr|A0A446JG99|A0A446JG99_TRITD, tr|A0A446JGA9|A0A446JGA9_TRITD, tr|A0A446JGE5|A0A446JGE5_TRITD, tr|A0A446JGQ5|A0A446JGQ5_TRITD, tr|…
553	20220922_CRJL_M9H11_Gliadin_Neprosin_N3_150.21964.21964.2	QQQVGQGSLVQGQGIIQP		HIFIPISQ.QQQVGQGSLVQGQGIIQP.QQPAQIEA	Q	Q	18	2	3487.94	1863.99	1863.98	933.004	932.999	1863.98	932.997	0.0036	0.6417	5.9156	0.046	12.849	0	0.9675	0	0	264	281	0			0	FALSE	tr|Q94G91|Q94G91_WHEAT	Q94G91	Q94G91_WHEAT	Gli-Yn1	Gamma-gliadin	Gli-1, Gli-Rz1, Gligamma, gli, ll910, ll921, ll923	tr|B6DQB5|B6DQB5_WHEAT, tr|B6DQB6|B6DQB6_WHEAT, tr|B6DQB8|B6DQB8_WHEAT, tr|B6DQB9|B6DQB9_WHEAT, tr|B6UKN0|B6UKN0_WHEAT, tr|B6UKN7|B6UKN7_WHEAT, tr|B6UKN8|B6UKN8_WHEAT, tr|D0ES83|D0ES83_WHEAT, tr|F2X323|F2X323_WHEAT, tr|F2XAR4|F2XAR4_WHEAT, tr|F2XAR5|F2XAR5_WHEAT, tr|F4YT72|F4YT72_WHEAT, tr|H9BFB6|H9BFB6_WHEAT, tr|K7X1S8|K7X1S8_WHEAT, tr|M9TGF7|M9TGF7_WHEAT, tr|Q6EEW9|Q6EEW9_WHEAT, tr|R9XSY7|R9XSY…
554	20220922_CRJL_M9H11_Gliadin_Neprosin_N3_150.21972.21972.2	HQISQLEVMTSIA		PQGIFIQS.HQISQLEVMTSIA.LRTIPTMC	S	L	13	2	3488.94	1455.75	1455.74	728.88	728.876	1455.74	728.877	-0.0013	0.7466	1.2158	0.05998	11.388	0	0.992	0	0	307	319	0			0	FALSE	tr|R9XT57|R9XT57_WHEAT	R9XT57	R9XT57_WHEAT	glu-3	LMW-GS	Glu-3, GluD3-1, LMWXY22, LMWXY22-2, XYGluA3, XYGluB3, lmw-gs	tr|B3EY88|B3EY88_WHEAT, tr|B3EY89|B3EY89_WHEAT, tr|B5TWK4|B5TWK4_WHEAT, tr|B5TWK5|B5TWK5_WHEAT, tr|D0EVP0|D0EVP0_WHEAT, tr|D0EVP1|D0EVP1_WHEAT, tr|D0EVP2|D0EVP2_WHEAT, tr|D0EVP4|D0EVP4_WHEAT, tr|D0EVP6|D0EVP6_WHEAT, tr|F8SGP6|F8SGP6_WHEAT, tr|F8SGP8|F8SGP8_WHEAT, tr|F8SGQ1|F8SGQ1_WHEAT, tr|F8SGQ2|F8SGQ2_WHEAT, tr|G3F3Z1|G3F3Z1_WHEAT, tr|G3F3Z2|G3F3Z2_WHEAT, tr|G3F3Z3|G3F3Z3_WHEAT, tr|I3RTU0|I3RTU…
555	20220922_CRJL_M9H11_Gliadin_Neprosin_N3_150.21975.21975.0	LYRTTTSVPFGVGTGVGSY		TMCRVNVP.LYRTTTSVPFGVGTGVGSY.	P	-	19	2	3489.34	1961	1960.99	981.508	981.503	1960.99	981.502	0.0029	0.792	2.115	0.0004446	21.908	0	0.9983	0	0	352	370	0			0	FALSE	tr|B2Y2Q6|B2Y2Q6_WHEAT	B2Y2Q6	B2Y2Q6_WHEAT	GluB3-2	LMW-B2	glu-3, lmw-gs	tr|B2Y2Q7|B2Y2Q7_WHEAT, tr|Q0GNF9|Q0GNF9_WHEAT, tr|Q5MFQ0|Q5MFQ0_WHEAT, tr|R9XVC9|R9XVC9_WHEAT, tr|R9XWG9|R9XWG9_WHEAT
556	20220922_CRJL_M9H11_Gliadin_Neprosin_N3_150.21983.21983.3	AIHSVVHSIIMQQEQQQGIQILRPL		IPRQIQCA.AIHSVVHSIIMQQEQQQGIQILRPL.FQIVQGQG	A	F	25	3	3490.37	2865.59	2865.57	956.203	956.198	2865.56	956.196	0.0085	0.7969	1.6542	6.109e-06	22.356	0	0.9997	0	0	218	242	0			0	FALSE	tr|A0A446IHE6|A0A446IHE6_TRITD	A0A446IHE6	A0A446IHE6_TRITD	TRITD_1Av1G002200	Uncharacterized protein	qp904, qp913, qp917	tr|A0A446IHB8|A0A446IHB8_TRITD, tr|A0A446IHC1|A0A446IHC1_TRITD, tr|A0A446IHC3|A0A446IHC3_TRITD, tr|A0A446IHC5|A0A446IHC5_TRITD, tr|A0A446IHD2|A0A446IHD2_TRITD, tr|A0A446IHD5|A0A446IHD5_TRITD, tr|A0A446IHD7|A0A446IHD7_TRITD, tr|A0A446IHF4|A0A446IHF4_TRITD, tr|A0A446IHK0|A0A446IHK0_TRITD, tr|A7XDG6|A7XDG6_WHEAT, tr|B6UKQ5|B6UKQ5_WHEAT, tr|B6UKQ8|B6UKQ8_WHEAT
557	20220922_CRJL_M9H11_Gliadin_Neprosin_N3_150.21988.21988.0	RLEVMTSIALRTLP		FIQPHQIA.RLEVMTSIALRTLP.TMCSVNVP	A	T	14	3	3490.89	1598.92	1598.92	533.982	533.979	1598.92	533.98	-0.0023	0.7345	0.1426	0.009722	17.549	0	0.9937	0	0	258	271	0			0	FALSE	tr|Q0PW10|Q0PW10_WHEAT	Q0PW10	Q0PW10_WHEAT		Low molecular weight glutenin subunit GF-2	glu-3, lmw-gs	tr|A4KZ73|A4KZ73_WHEAT, tr|D0EVP3|D0EVP3_WHEAT, tr|I3XHQ0|I3XHQ0_WHEAT, tr|K7WV92|K7WV92_WHEAT, tr|P93790|P93790_WHEAT, tr|Q5MFN8|Q5MFN8_WHEAT, tr|Q670Q4|Q670Q4_WHEAT, tr|Q7Y074|Q7Y074_WHEAT, tr|Q7Y075|Q7Y075_WHEAT, tr|Q8W3V3|Q8W3V3_WHEAT, tr|Q8W3V4|Q8W3V4_WHEAT
558	20220922_CRJL_M9H11_Gliadin_Neprosin_N3_150.22028.22028.2	HQIAQLEVMTSIA		AQGTFIQP.HQIAQLEVMTSIA.LRTIPTMC	P	L	13	2	3496.04	1439.75	1439.74	720.883	720.878	1439.74	720.879	-0.0022	0.7468	0.4163	0.06565	12.231	0	0.9713	0	0	325	337	0			0	FALSE	tr|B2Y2S3|B2Y2S3_WHEAT	B2Y2S3	B2Y2S3_WHEAT	GluB3-2	Low molecular weight glutenin subunit	GLEN42K, Glu, Glu-1, Glu-3, Glu-A3, Glu-B3, Glu-B3g, Glu-D3, GluA3-15, GluA3-4, GluB3-1, GluB3-3, GluB3-4, GluB3-6, GluD3-3, HARU48K, KANS2, LMW-3, LMW-GS, LMW-m1, LMW-m2, LMW-s1, SYGluA3, TRITD_1Av1G002360, glu-3, lmw-gs, lmw-i	sp|P10386|GLTB_WHEAT, tr_A7XDG0_A7XDG0_TRITU_1-363_1-363/1-363, tr_Q0Q2J0_Q0Q2J0_TRITU_1-297_1-297/1-297, tr_Q0Q2J1_Q0Q2J1_TRITU_1-334_1-334/1-334, tr_Q68VI0_Q68VI0_TRITU_1-381_1-381/1-381, tr|A0A446IHD8|A0A446IHD8_TRITD, tr|A0A446IHD9|A0A446IHD9_TRITD, tr|A0A446IHE3|A0A446IHE3_TRITD, tr|A0A446IHF1|A0A446IHF1_TRITD, tr|A0A446IHF7|A0A446IHF7_TRITD, tr|A0A446IHK8|A0A446IHK8_TRITD, tr|A2IBK1|A2IBK1_…
559	20220922_CRJL_M9H11_Gliadin_Neprosin_N3_150.22032.22032.3	HQISQLEVMTSIALRTLP	HQISQLEVM[147]TSIALRTLP	PQGIFIQS.HQISQLEVMTSIALRTLP.TMCGVNVP	S	T	18	3	3496.55	2052.11	2052.1	685.046	685.042	2052.1	685.042	-0.0004	0.8351	4.3997	0.0001886	22.398	0	0.9998	0	0	307	324	0	9M(15.9949)		0	FALSE	tr|R9XT57|R9XT57_WHEAT	R9XT57	R9XT57_WHEAT	glu-3	LMW-GS	Glu-3, GluD3-1, LMWXY22, LMWXY22-2, XYGluA3, XYGluB3, lmw-gs	tr|B3EY88|B3EY88_WHEAT, tr|B3EY89|B3EY89_WHEAT, tr|B5TWK4|B5TWK4_WHEAT, tr|B5TWK5|B5TWK5_WHEAT, tr|D0EVP0|D0EVP0_WHEAT, tr|D0EVP1|D0EVP1_WHEAT, tr|D0EVP2|D0EVP2_WHEAT, tr|D0EVP4|D0EVP4_WHEAT, tr|D0EVP6|D0EVP6_WHEAT, tr|F8SGP6|F8SGP6_WHEAT, tr|F8SGP8|F8SGP8_WHEAT, tr|F8SGQ1|F8SGQ1_WHEAT, tr|F8SGQ2|F8SGQ2_WHEAT, tr|G3F3Z1|G3F3Z1_WHEAT, tr|G3F3Z2|G3F3Z2_WHEAT, tr|G3F3Z3|G3F3Z3_WHEAT, tr|I3RTU0|I3RTU…
560	20220922_CRJL_M9H11_Gliadin_Neprosin_N3_150.22043.22043.2	EIRNLALQTLP		PQQIPQFQ.EIRNLALQTLP.AMCNVYIP	Q	A	11	2	3497.9	1266.73	1266.73	634.375	634.371	1266.73	634.372	-0.0022	0.7849	4.7025	0.2001	12.295	0	0.9767	0	0	247	257	0			0	FALSE	tr|K7X1L1|K7X1L1_WHEAT	K7X1L1	K7X1L1_WHEAT	gli-2	Alpha-gliadin	Gli-2, Gli-4, Gli-6, Gli-7, Gli-A2-16, Gli-A2-6, Gli-G1, Gli-G2, Gli-G4, Gli-G6, Gli-G7, Gli-Z2, Gli-Z3, Gli-Z6, Gli-Z8, Glia, TRITD_6Av1G009340, TRITD_6Av1G009660, TRITD_6Av1G009670, TRITD_6Av1G009830, TRITD_6Av1G009860, TRITD_6Av1G009880, TRITD_6Bv1G014610, TRITD_6Bv1G014670, TRITD_6Bv1G020780, a-gliadin, gli, gli-w24, gli-w7-5, gli-wE12	sp|P02863|GDA0_WHEAT, sp|P04722|GDA2_WHEAT, sp|P04723|GDA3_WHEAT, sp|P04725|GDA5_WHEAT, sp|P04726|GDA6_WHEAT, sp|P04727|GDA7_WHEAT, tr_A0A446V2J7_A0A446V2J7_TRITD_1-196_1-196/1-196, tr_A0A446V2L4_A0A446V2L4_TRITD_1-223_1-223/1-223, tr_A0A446V2M7_TRITD_1-188_1-188_1-188_1-188/1-188, tr_A0A446W0H6_TRITD_1-195_1-195_1-195_1-195/1-195, tr_A0A446W0L8_A0A446W0L8_TRITD_1-204_1-204/1-204, tr|A0A023WGF7|A…
561	20220922_CRJL_M9H11_Gliadin_Neprosin_N3_150.22066.22066.3	LQLGQGQQGYYPTSLQQPGQGQQP		PGYYITSP.LQLGQGQQGYYPTSLQQPGQGQQP.GQWQQSGQ	P	G	24	3	3500.61	2601.28	2601.27	868.101	868.097	2600.26	867.761	1.0073	0.809	4.8722	0.1125	14.45	0	0.9843	0	0	685	708	0			0	FALSE	tr|A9YSK4|A9YSK4_WHEAT	A9YSK4	A9YSK4_WHEAT	Glu-D1-1	High molecular weight glutenin subunit	1Dx1.5*, 1Dx2.2, GLU-1D-1D, Glu, Glu-D1, Glu1Dx5, glu-D1x	sp|P08489|GLT4_WHEAT, sp|P10388|GLT5_WHEAT, tr|B1B520|B1B520_WHEAT, tr|C0SUC3|C0SUC3_WHEAT, tr|C6L669|C6L669_WHEAT, tr|D0IQ07|D0IQ07_WHEAT, tr|D7REK2|D7REK2_WHEAT, tr|E2CT66|E2CT66_WHEAT, tr|G3FLC7|G3FLC7_WHEAT, tr|J7G6L4|J7G6L4_WHEAT, tr|Q599I0|Q599I0_WHEAT, tr|Q6R2V1|Q6R2V1_WHEAT, tr|Q8GV12|Q8GV12_WHEAT
562	20220922_CRJL_M9H11_Gliadin_Neprosin_N3_150.22068.22068.0	IIYSIVLQEQQQVRGS		SRYEAIRA.IIYSIVLQEQQQVRGS.IQTQQQQP	A	I	16	3	3500.84	1860.02	1860.01	621.013	621.01	1860.01	621.011	-0.0025	0.7413	2.3042	0.1326	10.01	0	0.9795	0	0	240	255	0			0	FALSE	tr|Q18NR2|Q18NR2_WHEAT	Q18NR2	Q18NR2_WHEAT	Glu-B3g	LMW glutenin subunit	GLEN42K, Glu-D3, GluB3-1, KANS2	tr|B2BZC7|B2BZC7_WHEAT, tr|B2Y2Q1|B2Y2Q1_WHEAT, tr|B2Y2Q2|B2Y2Q2_WHEAT, tr|B2Y2Q3|B2Y2Q3_WHEAT, tr|B2Y2Q4|B2Y2Q4_WHEAT, tr|Q68AN2|Q68AN2_WHEAT, tr|Q75ZV8|Q75ZV8_WHEAT
563	20220922_CRJL_M9H11_Gliadin_Neprosin_N3_150.22095.22095.3	HQIAQLEVMTSIALRTLP	HQIAQLEVM[147]TSIALRTLP	AQGTFIQP.HQIAQLEVMTSIALRTLP.TMCRVNVP	P	T	18	3	3504.09	2036.12	2036.11	679.713	679.71	2036.11	679.71	-0.0019	0.8442	5.8068	0.0001634	21.647	0	0.9998	0	0	325	342	0	9M(15.9949)		0	FALSE	tr|B2Y2S3|B2Y2S3_WHEAT	B2Y2S3	B2Y2S3_WHEAT	GluB3-2	Low molecular weight glutenin subunit	GLEN42K, Glu, Glu-1, Glu-3, Glu-A3, Glu-B3, Glu-B3g, Glu-D3, GluA3-15, GluB3-1, GluB3-3, GluB3-4, GluB3-6, GluD3-3, HARU48K, KANS2, LMW-GS, LMW-m2, LMW-s1, TRITD_1Av1G002360, glu-3, lmw-gs, lmw-i	tr_A7XDG0_A7XDG0_TRITU_1-363_1-363/1-363, tr_Q0Q2J0_Q0Q2J0_TRITU_1-297_1-297/1-297, tr_Q0Q2J1_Q0Q2J1_TRITU_1-334_1-334/1-334, tr_Q68VI0_Q68VI0_TRITU_1-381_1-381/1-381, tr|A0A446IHD8|A0A446IHD8_TRITD, tr|A0A446IHD9|A0A446IHD9_TRITD, tr|A0A446IHE3|A0A446IHE3_TRITD, tr|A0A446IHF1|A0A446IHF1_TRITD, tr|A0A446IHF7|A0A446IHF7_TRITD, tr|A0A446IHK8|A0A446IHK8_TRITD, tr|A2IBK1|A2IBK1_9POAL, tr|A2IBV5|A2IBV…
564	20220922_CRJL_M9H11_Gliadin_Neprosin_N3_150.22145.22145.0	AIRSLVLQTLP		PQQIAQIE.AIRSLVLQTLP.TMCNVYAP	E	T	11	2	3509.98	1209.75	1209.74	605.881	605.878	1209.74	605.88	-0.0031	0.777	1.2681	0.08492	11.784	0	0.975	0	0	319	329	0			0	FALSE	tr|R9XUS6|R9XUS6_WHEAT	R9XUS6	R9XUS6_WHEAT		Gamma-gliadin	GAG56D, Gli-1, Gli-Rz1, Gli-Yn1, Gligamma, TRITD_1Bv1G001870, gamma-2, gamma-3, gamma-4, gamma-5, gli, ll905, ll910, ll921, ll923, ll926	sp|P08453|GDB2_WHEAT, tr|A0A446JG98|A0A446JG98_TRITD, tr|A0A446JGA9|A0A446JGA9_TRITD, tr|A0A446JGE5|A0A446JGE5_TRITD, tr|A0A446JGQ5|A0A446JGQ5_TRITD, tr|A1EHE7|A1EHE7_WHEAT, tr|B6DQB5|B6DQB5_WHEAT, tr|B6DQB6|B6DQB6_WHEAT, tr|B6DQB8|B6DQB8_WHEAT, tr|B6DQB9|B6DQB9_WHEAT, tr|B6UKM6|B6UKM6_WHEAT, tr|B6UKN0|B6UKN0_WHEAT, tr|B6UKN7|B6UKN7_WHEAT, tr|B6UKN8|B6UKN8_WHEAT, tr|B6UKN9|B6UKN9_WHEAT, tr|D0ES83…
565	20220922_CRJL_M9H11_Gliadin_Neprosin_N3_150.22161.22161.0	SIALRILP		IAQIEVMT.SIALRILP.TMCSVNVP	T	T	8	2	3511.98	881.559	881.555	441.787	441.785	881.57	441.792	-0.0151	0.8889	1.6497	0.06353	12.288	0	0.9771	0	0	270	277	0			0	FALSE	tr|B6DVS3|B6DVS3_WHEAT	B6DVS3	B6DVS3_WHEAT	Glu-D3	LMW-m glutenin subunit	LMW-3, LMW-GS, LMW-m1, glu-3, lmw-gs	sp|P10386|GLTB_WHEAT, tr|A2IBV6|A2IBV6_WHEAT, tr|A2IBV7|A2IBV7_WHEAT, tr|A9Z176|A9Z176_WHEAT, tr|B2BZD0|B2BZD0_WHEAT, tr|B2LS34|B2LS34_WHEAT, tr|B5ANT3|B5ANT3_WHEAT, tr|B5ANT6|B5ANT6_WHEAT, tr|C0KK80|C0KK80_WHEAT, tr|C0KK81|C0KK81_WHEAT, tr|C0KK82|C0KK82_WHEAT, tr|D0EVP5|D0EVP5_WHEAT, tr|F8SGP0|F8SGP0_WHEAT, tr|F8SGP1|F8SGP1_WHEAT, tr|F8SGP2|F8SGP2_WHEAT, tr|F8SGP3|F8SGP3_WHEAT, tr|H6VLQ2|H6VLQ2_…
566	20220922_CRJL_M9H11_Gliadin_Neprosin_N3_150.22167.22167.0	AIRSLVLQTLP		PQQIAQIE.AIRSLVLQTLP.TMCNVYAP	E	T	11	2	3512.66	1210.75	1210.74	606.382	606.379	1209.74	605.88	0.9992	0.7281	1.3127	0.02675	13.791	0	0.9738	0	0	319	329	0			0	FALSE	tr|R9XUS6|R9XUS6_WHEAT	R9XUS6	R9XUS6_WHEAT		Gamma-gliadin	GAG56D, Gli-1, Gli-Rz1, Gli-Yn1, Gligamma, TRITD_1Bv1G001870, gamma-2, gamma-3, gamma-4, gamma-5, gli, ll905, ll910, ll921, ll923, ll926	sp|P08453|GDB2_WHEAT, tr|A0A446JG98|A0A446JG98_TRITD, tr|A0A446JGA9|A0A446JGA9_TRITD, tr|A0A446JGE5|A0A446JGE5_TRITD, tr|A0A446JGQ5|A0A446JGQ5_TRITD, tr|A1EHE7|A1EHE7_WHEAT, tr|B6DQB5|B6DQB5_WHEAT, tr|B6DQB6|B6DQB6_WHEAT, tr|B6DQB8|B6DQB8_WHEAT, tr|B6DQB9|B6DQB9_WHEAT, tr|B6UKM6|B6UKM6_WHEAT, tr|B6UKN0|B6UKN0_WHEAT, tr|B6UKN7|B6UKN7_WHEAT, tr|B6UKN8|B6UKN8_WHEAT, tr|B6UKN9|B6UKN9_WHEAT, tr|D0ES83…
567	20220922_CRJL_M9H11_Gliadin_Neprosin_N3_150.22174.22174.2	EEIRNLALQTLP		QPQQIPQY.EEIRNLALQTLP.AICNVYIP	Y	A	12	2	3513.53	1395.78	1395.77	698.896	698.893	1395.77	698.893	-0.0012	0.8041	2.3882	0.03459	18.344	0	0.9854	0	0	271	282	0			0	FALSE	tr|R9XSU5|R9XSU5_WHEAT	R9XSU5	R9XSU5_WHEAT	gli-2	Alpha-gliadin	Gli-2, Gli-6, Gli-7, Gli-A2-16, Gli-A2-6, Gli-G2, Gli-G4, Gli-G7, Gli-Z2, Gli-Z3, Gli-Z6, Glia, TRITD_6Av1G009340, TRITD_6Av1G009660, TRITD_6Av1G009670, TRITD_6Av1G009830, TRITD_6Av1G009860, TRITD_6Av1G009880, TRITD_6Bv1G014670, TRITD_6Bv1G020780, a-gliadin, gli, gli-w24, gli-w7-5, gli-wE12	sp|P02863|GDA0_WHEAT, sp|P04722|GDA2_WHEAT, sp|P04726|GDA6_WHEAT, tr_A0A446V2J7_A0A446V2J7_TRITD_1-196_1-196/1-196, tr_A0A446V2L4_A0A446V2L4_TRITD_1-223_1-223/1-223, tr_A0A446V2M7_TRITD_1-188_1-188_1-188_1-188/1-188, tr|A0A023WGF7|A0A023WGF7_WHEAT, tr|A0A023WHQ9|A0A023WHQ9_WHEAT, tr|A0A0E3UQW5|A0A0E3UQW5_TRITD, tr|A0A0E3UR95|A0A0E3UR95_TRITD, tr|A0A0E3UR97|A0A0E3UR97_TRITD, tr|A0A0E3UR98|A0A0E3UR…
568	20220922_CRJL_M9H11_Gliadin_Neprosin_N3_150.22176.22176.2	HQISQLEVMTSIALRTLP	HQISQLEVM[147]TSIALRTLP	PQGIFIQS.HQISQLEVMTSIALRTLP.TMCGVNVP	S	T	18	2	3513.79	2052.13	2052.11	1027.07	1027.06	2052.1	1027.06	0.0058	0.4674	4.1123	0.007409	10.021	0	0.9832	0	0	307	324	0	9M(15.9949)		0	FALSE	tr|R9XT57|R9XT57_WHEAT	R9XT57	R9XT57_WHEAT	glu-3	LMW-GS	Glu-3, GluD3-1, LMWXY22, LMWXY22-2, XYGluA3, XYGluB3, lmw-gs	tr|B3EY88|B3EY88_WHEAT, tr|B3EY89|B3EY89_WHEAT, tr|B5TWK4|B5TWK4_WHEAT, tr|B5TWK5|B5TWK5_WHEAT, tr|D0EVP0|D0EVP0_WHEAT, tr|D0EVP1|D0EVP1_WHEAT, tr|D0EVP2|D0EVP2_WHEAT, tr|D0EVP4|D0EVP4_WHEAT, tr|D0EVP6|D0EVP6_WHEAT, tr|F8SGP6|F8SGP6_WHEAT, tr|F8SGP8|F8SGP8_WHEAT, tr|F8SGQ1|F8SGQ1_WHEAT, tr|F8SGQ2|F8SGQ2_WHEAT, tr|G3F3Z1|G3F3Z1_WHEAT, tr|G3F3Z2|G3F3Z2_WHEAT, tr|G3F3Z3|G3F3Z3_WHEAT, tr|I3RTU0|I3RTU…
569	20220922_CRJL_M9H11_Gliadin_Neprosin_N3_150.22193.22193.0	QFEEIRNLAL		SVQPQQIP.QFEEIRNLAL.ETIPAMCN	P	E	10	2	3515.86	1231.66	1231.65	616.837	616.834	1231.66	616.835	-0.002	0.8093	1.8824	0.2371	12	0	0.9918	0	0	259	268	0			0	FALSE	tr|K7X1H8|K7X1H8_WHEAT	K7X1H8	K7X1H8_WHEAT	gli-2	Alpha-gliadin	Gli-1, Gli-2, Gli-6, Gli-7, Gli-8, Gli-A2-16, Gli-A2-6, Gli-CS-1, Gli-CS-3, Gli-G2, Gli-G3, Gli-G4, Gli-G7, Gli-SB-3, Gli-SB-4, Gli-Z1, Gli-Z2, Gli-Z3, Gli-Z5, Gli-Z6, Gli-Z7, Glia, TRITD_6Av1G009340, TRITD_6Av1G009660, TRITD_6Av1G009670, TRITD_6Av1G009830, TRITD_6Av1G009860, TRITD_6Av1G009880, TRITD_6Bv1G014670, TRITD_6Bv1G020780, a-gliadin, gli, gli-w24, gli-w7-104, gli-w7-5, gli-wE12, gli-wF08	sp|P02863|GDA0_WHEAT, sp|P04722|GDA2_WHEAT, sp|P04724|GDA4_WHEAT, sp|P04726|GDA6_WHEAT, sp|P18573|GDA9_WHEAT, tr_A0A446V2J7_A0A446V2J7_TRITD_1-196_1-196/1-196, tr_A0A446V2L4_A0A446V2L4_TRITD_1-223_1-223/1-223, tr_A0A446V2M7_TRITD_1-188_1-188_1-188_1-188/1-188, tr|A0A023WGF7|A0A023WGF7_WHEAT, tr|A0A023WGG0|A0A023WGG0_WHEAT, tr|A0A023WHQ9|A0A023WHQ9_WHEAT, tr|A0A0E3UQW5|A0A0E3UQW5_TRITD, tr|A0A0E3U…
570	20220922_CRJL_M9H11_Gliadin_Neprosin_N3_150.22205.22205.2	HQIAQLEVMTSIALRTLP	HQIAQLEVM[147]TSIALRTLP	AQGTFIQP.HQIAQLEVMTSIALRTLP.TMCRVNVP	P	T	18	2	3517.26	2036.13	2036.12	1019.07	1019.07	2036.11	1019.06	0.0097	0.6185	5.5874	0.01118	14.306	0	0.991	0	0	325	342	0	9M(15.9949)		0	FALSE	tr|B2Y2S3|B2Y2S3_WHEAT	B2Y2S3	B2Y2S3_WHEAT	GluB3-2	Low molecular weight glutenin subunit	GLEN42K, Glu, Glu-1, Glu-3, Glu-A3, Glu-B3, Glu-B3g, Glu-D3, GluA3-15, GluB3-1, GluB3-3, GluB3-4, GluB3-6, GluD3-3, HARU48K, KANS2, LMW-GS, LMW-m2, LMW-s1, TRITD_1Av1G002360, glu-3, lmw-gs, lmw-i	tr_A7XDG0_A7XDG0_TRITU_1-363_1-363/1-363, tr_Q0Q2J0_Q0Q2J0_TRITU_1-297_1-297/1-297, tr_Q0Q2J1_Q0Q2J1_TRITU_1-334_1-334/1-334, tr_Q68VI0_Q68VI0_TRITU_1-381_1-381/1-381, tr|A0A446IHD8|A0A446IHD8_TRITD, tr|A0A446IHD9|A0A446IHD9_TRITD, tr|A0A446IHE3|A0A446IHE3_TRITD, tr|A0A446IHF1|A0A446IHF1_TRITD, tr|A0A446IHF7|A0A446IHF7_TRITD, tr|A0A446IHK8|A0A446IHK8_TRITD, tr|A2IBK1|A2IBK1_9POAL, tr|A2IBV5|A2IBV…
571	20220922_CRJL_M9H11_Gliadin_Neprosin_N3_150.22220.22220.2	SFSQQQLPPFSQQQSP		QPVIPQQP.SFSQQQLPPFSQQQSP.FSQQQQIV	P	F	16	2	3518.95	1832.88	1832.87	917.448	917.444	1832.87	917.442	0.0046	0.8255	4.2221	1.369	11.955	0	0.9775	0	0	140	155	0			0	FALSE	tr|B2Y2S3|B2Y2S3_WHEAT	B2Y2S3	B2Y2S3_WHEAT	GluB3-2	Low molecular weight glutenin subunit	Glu, glu-3	tr|B2Y2Q6|B2Y2Q6_WHEAT, tr|B2Y2Q7|B2Y2Q7_WHEAT, tr|K0HZJ2|K0HZJ2_WHEAT, tr|K0I5W1|K0I5W1_WHEAT, tr|R9XVC9|R9XVC9_WHEAT
572	20220922_CRJL_M9H11_Gliadin_Neprosin_N3_150.22255.22255.2	HQISQLEVMTSIA		PQGIFIQS.HQISQLEVMTSIA.LRTIPTMC	S	L	13	2	3523	1455.75	1455.74	728.88	728.876	1455.74	728.877	-0.0013	0.7562	1.7835	0.3177	9.492	0	0.9857	0	0	307	319	0			0	FALSE	tr|R9XT57|R9XT57_WHEAT	R9XT57	R9XT57_WHEAT	glu-3	LMW-GS	Glu-3, GluD3-1, LMWXY22, LMWXY22-2, XYGluA3, XYGluB3, lmw-gs	tr|B3EY88|B3EY88_WHEAT, tr|B3EY89|B3EY89_WHEAT, tr|B5TWK4|B5TWK4_WHEAT, tr|B5TWK5|B5TWK5_WHEAT, tr|D0EVP0|D0EVP0_WHEAT, tr|D0EVP1|D0EVP1_WHEAT, tr|D0EVP2|D0EVP2_WHEAT, tr|D0EVP4|D0EVP4_WHEAT, tr|D0EVP6|D0EVP6_WHEAT, tr|F8SGP6|F8SGP6_WHEAT, tr|F8SGP8|F8SGP8_WHEAT, tr|F8SGQ1|F8SGQ1_WHEAT, tr|F8SGQ2|F8SGQ2_WHEAT, tr|G3F3Z1|G3F3Z1_WHEAT, tr|G3F3Z2|G3F3Z2_WHEAT, tr|G3F3Z3|G3F3Z3_WHEAT, tr|I3RTU0|I3RTU…
573	20220922_CRJL_M9H11_Gliadin_Neprosin_N3_150.22295.22295.0	LSQQQQVGQGSLVQGQGIIQP		QGMHIFIP.LSQQQQVGQGSLVQGQGIIQP.QQPAQIEA	P	Q	21	2	3527.73	2193.18	2193.17	1097.6	1097.59	2192.15	1097.08	1.0124	0.8319	5.3449	0.01125	17.408	8.947	0.9712	0	0	261	281	0			0	FALSE	tr|Q94G91|Q94G91_WHEAT	Q94G91	Q94G91_WHEAT	Gli-Yn1	Gamma-gliadin	Gli-1, Gli-Rz1, Gligamma, gli, ll910, ll921, ll923	tr|B6DQB5|B6DQB5_WHEAT, tr|B6DQB6|B6DQB6_WHEAT, tr|B6DQB8|B6DQB8_WHEAT, tr|B6DQB9|B6DQB9_WHEAT, tr|B6UKN0|B6UKN0_WHEAT, tr|B6UKN7|B6UKN7_WHEAT, tr|B6UKN8|B6UKN8_WHEAT, tr|D0ES83|D0ES83_WHEAT, tr|F2X323|F2X323_WHEAT, tr|F2XAR4|F2XAR4_WHEAT, tr|F2XAR5|F2XAR5_WHEAT, tr|F4YT72|F4YT72_WHEAT, tr|H9BFB6|H9BFB6_WHEAT, tr|K7X1S8|K7X1S8_WHEAT, tr|M9TGF7|M9TGF7_WHEAT, tr|Q6EEW9|Q6EEW9_WHEAT, tr|R9XSY7|R9XSY…
574	20220922_CRJL_M9H11_Gliadin_Neprosin_N3_150.22308.22308.2	HLEVMTSIALRTLP		FIQPHQIA.HLEVMTSIALRTLP.MMCSVNVP	A	M	14	2	3529.33	1579.88	1579.88	790.949	790.946	1579.88	790.945	0.0015	0.7972	0.5847	0.003367	16.391	0	0.9978	0	0	266	279	0			0	FALSE	tr|D2DII6|D2DII6_WHEAT	D2DII6	D2DII6_WHEAT	GluA3-24	Low-molecular-weight glutenin subunit	GluA3-23, LMW, LMW-1, LMW-5, LMW-GS, LMW-m1, TRITD_1Av1G002790, lmw-gs, lmw-gs3	CAA36063.1, sp|P16315|GLTC_WHEAT, tr|A0A446IHH8|A0A446IHH8_TRITD, tr|A0A446IHK2|A0A446IHK2_TRITD, tr|A0A446IHQ7|A0A446IHQ7_TRITD, tr|A2IBK0|A2IBK0_9POAL, tr|D2DII5|D2DII5_WHEAT, tr|D3U315|D3U315_WHEAT, tr|H9XGZ8|H9XGZ8_WHEAT, tr|H9XH02|H9XH02_WHEAT, tr|Q41603|Q41603_TRITD, tr|Q8W3V6|Q8W3V6_WHEAT, tr|Q8W3V7|Q8W3V7_WHEAT, tr|Q8W3V8|Q8W3V8_WHEAT, tr|Q8W3V9|Q8W3V9_WHEAT, tr|Q9FEQ1|Q9FEQ1_TRITD
575	20220922_CRJL_M9H11_Gliadin_Neprosin_N3_150.22349.22349.2	EIRNLALQTLP		PQQIPQFQ.EIRNLALQTLP.AMCNVYIP	Q	A	11	2	3533.98	1266.74	1266.73	634.375	634.371	1266.73	634.372	-0.0022	0.7469	5.3038	0.08665	13.749	0	0.966	0	0	247	257	0			0	FALSE	tr|K7X1L1|K7X1L1_WHEAT	K7X1L1	K7X1L1_WHEAT	gli-2	Alpha-gliadin	Gli-2, Gli-4, Gli-6, Gli-7, Gli-A2-16, Gli-A2-6, Gli-G1, Gli-G2, Gli-G4, Gli-G6, Gli-G7, Gli-Z2, Gli-Z3, Gli-Z6, Gli-Z8, Glia, TRITD_6Av1G009340, TRITD_6Av1G009660, TRITD_6Av1G009670, TRITD_6Av1G009830, TRITD_6Av1G009860, TRITD_6Av1G009880, TRITD_6Bv1G014610, TRITD_6Bv1G014670, TRITD_6Bv1G020780, a-gliadin, gli, gli-w24, gli-w7-5, gli-wE12	sp|P02863|GDA0_WHEAT, sp|P04722|GDA2_WHEAT, sp|P04723|GDA3_WHEAT, sp|P04725|GDA5_WHEAT, sp|P04726|GDA6_WHEAT, sp|P04727|GDA7_WHEAT, tr_A0A446V2J7_A0A446V2J7_TRITD_1-196_1-196/1-196, tr_A0A446V2L4_A0A446V2L4_TRITD_1-223_1-223/1-223, tr_A0A446V2M7_TRITD_1-188_1-188_1-188_1-188/1-188, tr_A0A446W0H6_TRITD_1-195_1-195_1-195_1-195/1-195, tr_A0A446W0L8_A0A446W0L8_TRITD_1-204_1-204/1-204, tr|A0A023WGF7|A…
576	20220922_CRJL_M9H11_Gliadin_Neprosin_N3_150.22354.22354.2	SFSQQQLPPFSQQ		QPVIPQQP.SFSQQQLPPFSQQ.QSPFSQQQ	P	Q	13	2	3534.59	1520.73	1520.72	761.375	761.37	1520.73	761.37	-0.0008	0.94	3.9864	1.153	10.253	0	0.986	0	0	140	152	0			0	FALSE	tr|B2Y2S3|B2Y2S3_WHEAT	B2Y2S3	B2Y2S3_WHEAT	GluB3-2	Low molecular weight glutenin subunit	GLEN42K, Glu, Glu-B3g, Glu-D3, GluB3-1, GluB3-3, GluB3-6, GluD3-3, HARU48K, KANS2, LMW-GS, LMW-s1, glu-3, lmw-gs	tr_A7XDG0_A7XDG0_TRITU_1-363_1-363/1-363, tr|A2IBV5|A2IBV5_WHEAT, tr|B2BZD0|B2BZD0_WHEAT, tr|B2Y2Q1|B2Y2Q1_WHEAT, tr|B2Y2Q2|B2Y2Q2_WHEAT, tr|B2Y2Q3|B2Y2Q3_WHEAT, tr|B2Y2Q4|B2Y2Q4_WHEAT, tr|B2Y2Q6|B2Y2Q6_WHEAT, tr|B2Y2Q7|B2Y2Q7_WHEAT, tr|B2Y2R3|B2Y2R3_WHEAT, tr|B2Y2R4|B2Y2R4_WHEAT, tr|B2Y2R5|B2Y2R5_WHEAT, tr|B2Y2R6|B2Y2R6_WHEAT, tr|B2Y2R8|B2Y2R8_WHEAT, tr|B2Y2S0|B2Y2S0_WHEAT, tr|B5ANT6|B5ANT6_WHEA…
577	20220922_CRJL_M9H11_Gliadin_Neprosin_N3_150.22361.22361.3	HQIAQLEVMTSIALRTLP	HQIAQLEVM[147]TSIALRTLP	AQGTFIQP.HQIAQLEVMTSIALRTLP.TMCRVNVP	P	T	18	3	3535.63	2036.12	2036.11	679.713	679.71	2036.11	679.71	-0.0019	0.8362	5.2812	0.0004227	21.996	0	0.9998	0	0	325	342	0	9M(15.9949)		0	FALSE	tr|B2Y2S3|B2Y2S3_WHEAT	B2Y2S3	B2Y2S3_WHEAT	GluB3-2	Low molecular weight glutenin subunit	GLEN42K, Glu, Glu-1, Glu-3, Glu-A3, Glu-B3, Glu-B3g, Glu-D3, GluA3-15, GluB3-1, GluB3-3, GluB3-4, GluB3-6, GluD3-3, HARU48K, KANS2, LMW-GS, LMW-m2, LMW-s1, TRITD_1Av1G002360, glu-3, lmw-gs, lmw-i	tr_A7XDG0_A7XDG0_TRITU_1-363_1-363/1-363, tr_Q0Q2J0_Q0Q2J0_TRITU_1-297_1-297/1-297, tr_Q0Q2J1_Q0Q2J1_TRITU_1-334_1-334/1-334, tr_Q68VI0_Q68VI0_TRITU_1-381_1-381/1-381, tr|A0A446IHD8|A0A446IHD8_TRITD, tr|A0A446IHD9|A0A446IHD9_TRITD, tr|A0A446IHE3|A0A446IHE3_TRITD, tr|A0A446IHF1|A0A446IHF1_TRITD, tr|A0A446IHF7|A0A446IHF7_TRITD, tr|A0A446IHK8|A0A446IHK8_TRITD, tr|A2IBK1|A2IBK1_9POAL, tr|A2IBV5|A2IBV…
578	20220922_CRJL_M9H11_Gliadin_Neprosin_N3_150.22398.22398.3	HLEVMTSIALRTLP		FIQPHQIA.HLEVMTSIALRTLP.MMCSVNVP	A	M	14	3	3540.01	1579.88	1579.87	527.634	527.632	1579.88	527.632	-0.0024	0.7434	0.7627	0.04418	15.919	0	0.9767	0	0	266	279	0			0	FALSE	tr|D2DII6|D2DII6_WHEAT	D2DII6	D2DII6_WHEAT	GluA3-24	Low-molecular-weight glutenin subunit	GluA3-23, LMW, LMW-1, LMW-5, LMW-GS, LMW-m1, TRITD_1Av1G002790, lmw-gs, lmw-gs3	CAA36063.1, sp|P16315|GLTC_WHEAT, tr|A0A446IHH8|A0A446IHH8_TRITD, tr|A0A446IHK2|A0A446IHK2_TRITD, tr|A0A446IHQ7|A0A446IHQ7_TRITD, tr|A2IBK0|A2IBK0_9POAL, tr|D2DII5|D2DII5_WHEAT, tr|D3U315|D3U315_WHEAT, tr|H9XGZ8|H9XGZ8_WHEAT, tr|H9XH02|H9XH02_WHEAT, tr|Q41603|Q41603_TRITD, tr|Q8W3V6|Q8W3V6_WHEAT, tr|Q8W3V7|Q8W3V7_WHEAT, tr|Q8W3V8|Q8W3V8_WHEAT, tr|Q8W3V9|Q8W3V9_WHEAT, tr|Q9FEQ1|Q9FEQ1_TRITD
[truncated: 339 more rows]

## Sheet: PICS 6B
PICS Data Table 6B. Protease cleavage specificity analysis of the neprosin variant XGR3 was performed using an adapted Proteomic Identification of protease Cleavage Sites (PICS) workflow after incubation of Sigma Gliadin (#G3375) with the enzyme. Only peptides identified by at least 2 Peptide Spectrum Matches (PSMs) were selected, and subsequently analyzed for specificity patterns using a standal…
[truncated: 408 more rows]
