# Supplementary material for: Targeted enzymatic therapy for coeliac disease
Source: EMBO Mol Med. 2026 May 14;18(6):2236–71. doi: 10.1038/s44321-026-00430-8 (PMC13269764; doi:10.1038/s44321-026-00430-8)
Supplement: Supplementary file 3 — Source data Fig. 1 [file 44321_2026_430_MOESM3_ESM.zip › Figure 1/1i/Data 1.csv]

Time (min)	pClc 4°C	pClc 4°C	pClc 4°C	pClc frozen	pClc frozen	pClc frozen	pClc lyop.	pClc lyop.	pClc lyop.	Clc 4°C	Clc 4°C	Clc 4°C	Clc frozen	Clc frozen	Clc frozen	Clc Lyop.	Clc Lyop.	Clc Lyop.
0	849	-610			1500	869		3004	626	10504	3321	1564	10755	4221	4284	5098	1967	2567
1,17	1573	659			1947	1877		3439	1453	20523	7486	6817	19774	9585	9760	11010	6101	5489
2,33	2397	1204			2677	2350		4182	1855	28012	12216	9296	26535	12725	13558	15915	8365	8718
3,5	2290	766			3822	2729		4045	1232	32883	14394	12312	30822	17512	17607	19647	11116	11131
4,67	3049	1806			4564	4037		5238	2804	37098	16439	14408	35217	20867	20457	22616	12905	13313
5,83	3647	2522			5558	4956		5689	3188	40512	18735	16952	38420	24304	22776	25592	14916	14889
7	4842	3622			6556	5396		6608	3624	44189	21770	19860	42101	27120	26085	28928	17045	16893
8,17	5998	4707			7399	6814		7826	4288	46747	23946	21522	44295	29434	27864	30293	18550	18565
9,33	7750	5979			8596	8312		8215	5813	49264	25172	23873	46614	31443	29608	33235	20089	19899
10,5	8762	7419			9869	9416		10110	6319	51029	27622	26110	47510	33354	31058	34635	21766	21506
11,67	11088	9525			11100	10919		11364	7853	51995	28700	27769	49447	34995	33190	36624	23661	23006
12,83	12866	10891			12248	12001		12298	8987	53918	30265	29025	50506	36305	34552	38843	24233	23724
14	13710	12222			13222	13813		13166	9787	55017	31452	30787	50882	37196	35200	39130	26033	24939
15,17	14613	13289			13776	14125		13933	9923	56141	32780	31611	51829	39170	37427	41039	26907	26161
16,33	15816	14286			14969	15125		14153	11241	57922	34301	33333	53493	39812	37926	41702	27821	26368
17,5	17257	16197			16562	16826		15813	11925	58892	35022	34309	53841	40954	38624	43475	29148	28075
18,67	19513	17979			17782	17900		16414	12993	59614	35305	35032	54812	41195	39838	43715	29964	28424
19,83	21179	18033			18780	18928		17191	13858	61290	36637	35991	56150	42836	40807	44886	30704	28946
21	22265	19778			19856	20072		18668	14665	62465	37546	37396	57068	43347	41140	46087	32066	30631
22,17	23669	20729			20660	20535		18819	15535	63043	38163	37822	57891	44309	42741	46654	32667	30707
23,33	24652	22602			22291	22338		19828	16326	64999	38923	38742	57659	45491	42852	47711	33487	31792
24,5	26983	23685			23151	22976		20793	17351	65875	39732	39399	59201	45579	43592	48120	34385	32066
25,67	27969	24923			24649	24148		21294	18010	68615	39964	40439	60140	46519	44643	48803	34744	32601
26,83	28662	26188			25273	25082		21955	18392	67625	40649	40748	60851	46977	44408	49412	35286	32808
28	30872	27302			26606	26708		23006	19663	66767	40965	40880	61419	47072	45462	49649	35691	33548
29,17	31924	28538			27807	27940		23760	20299	70023	42307	41913	61751	48075	45755	50646	36498	34263
30,33	32899	29541			28420	29062		24415	21434	70137	41773	42300	62366	48479	46368	50756	36854	34874
31,5	35028	31360			30135	29994		25089	22142	68527	41838	42519	62284	48660	46232	50680	37120	34961
32,67	35981	31914			30665	31230		25653	22741	70955	42939	43064	63852	49217	47160	51412	37315	34507
33,83	36813	33087			31613	32028		26908	23228	70191	43234	43131	63787	50000	47527	51989	37766	35146
35	38310	34827			32998	32950		27428	23774	71205	43402	44304	63810	49787	48054	52162	38920	35866
36,17	38871	35493			33379	33770		28145	25298	71214	43203	44525	63991	50376	48377	52766	39304	36522
37,33	39719	35872			34243	34553		28748	25585	71676	43774	44920	64537	50913	48343	53675	39343	36768
38,5	40793	37209			35254	35909		29485	25932	71837	44614	44716	65518	51533	48760	53212	39989	36821
39,67	42320	38228			35804	36765		30129	26581	72251	45232	44783	64883	52284	48829	53640	39874	37238
40,83	43575	39052			37602	37865		30673	27840	72185	45260	46234	65838	52480	50359	54659	41003	37795
42	44020	39457			38027	38459		31375	28198	72718	45686	46388	65883	52320	49961	54100	40607	38241
43,17	44503	40977			38694	38972		32727	28662	71851	45784	46208	65975	52577	50286	54423	40884	37682
44,33	45315	41650			39946	39838		32634	29014	72854	45737	47089	65455	52512	50549	54040	41321	38322
45,5	46342	42369			40017	40850		33035	29611	73662	46190	47790	66557	53184	51168	55037	41655	39062
46,67	47025	42857			40664	40634		33232	30327	73689	46811	46976	66798	53693	51014	55481	42310	38932
47,83	47509	43457			41671	42098		34078	30765	73319	46488	48205	66877	53920	51350	54994	42430	39055
49	48348	44444			42130	42725		35203	31298	73769	46900	46901	66611	54486	51548	55403	42761	38760
50,17	48587	44992			42997	42931		35075	31616	74350	47320	48071	67164	54207	51625	55997	42369	39331
51,33	49496	45865			42820	43588		35925	32203	73804	47030	48429	67480	54153	51555	55727	42973	39603
52,5	50231	46406			44596	43972		36006	32516	74546	47258	48231	66888	54560	52045	56351	43255	39663
53,67	50347	46524			44122	44941		37002	33087	73812	47385	48707	67262	54913	52355	55722	43401	40058
54,83	51053	47905			45094	44958		37654	33481	75017	47902	48702	67708	54817	53077	56928	43759	40457
56	51040	48163			45136	45341		37302	34139	74619	48384	48748	67115	55414	52730	57155	44052	40037
57,17	51641	48005			46079	46067		37427	34022	74665	47816	48932	67437	55632	52581	58023	44091	40663
58,33	51553	48692			45952	46036		37737	35025	74688	48267	48977	67678	56398	52529	58132	44411	40058
59,5	52251	49303			46596	46916		39163	35393	74153	47900	49239	67079	55611	52768	58043	43950	39654
