# Supplementary material for: Targeted enzymatic therapy for coeliac disease
Source: EMBO Mol Med. 2026 May 14;18(6):2236–71. doi: 10.1038/s44321-026-00430-8 (PMC13269764; doi:10.1038/s44321-026-00430-8)
Supplement: Supplementary file 3 — Source data Fig. 1 [file 44321_2026_430_MOESM3_ESM.zip › Figure 1/1l/PICS Data Tables (S1b).xls]

## Sheet: PICS Data Tables
	Source Data: Proteomic Specificity Profiling of Celiacase and Neprosin Variant XGR3
	PICS Data Table			Active Site specificity profiling of the prolyl endopeptidase celiacase.
		1A		All Peptide-Spectrum Matches (PSMs) identified by LC-MS/MS after incubation of a trypsin-derived E. coli proteome peptide library with celiacase.									Figure 1k
		1B		Protease cleavage specificity analysis of celiacase using a dimethylation-based PICS workflow and a trypsin-derived E. coli peptide library.
		2A		All Peptide-Spectrum Matches (PSMs) identified by LC-MS/MS after incubation of a GluC-derived E. coli proteome peptide library with celiacase.									Figure S1a
		2B		Protease cleavage specificity analysis of celiacase using a dimethylation-based PICS workflow and a GluC-derived E. coli peptide library.
		3A		All Peptide-Spectrum Matches (PSMs) identified by LC-MS/MS after incubation of Sigma Gliadin G3375 with celiacase.									Figure 1m
		3B		Protease cleavage specificity analysis of celiacase using a modified PICS workflow and Sigma Gliadin G3375 as a substrate.
	PICS Data Table			Active Site specificity profiling of the neprosin variant XGR3.
		4A		All Peptide-Spectrum Matches (PSMs) identified by LC-MS/MS after incubation of a trypsin-derived E. coli proteome peptide library with neprosin variant XGR3.									Figure 1l
		4B		Protease cleavage specificity analysis of neprosin variant XGR3 using a dimethylation-based PICS workflow and a trypsin-derived E. coli peptide library.
		5A		All Peptide-Spectrum Matches (PSMs) identified by LC-MS/MS after incubation of a GluC-derived E. coli proteome peptide library with neprosin variant XGR3.									Figure S1b
		5B		Protease cleavage specificity analysis of neprosin variant XGR3 using a dimethylation-based PICS workflow and a GluC-derived E. coli peptide library.
		6A		All Peptide-Spectrum Matches (PSMs) identified by LC-MS/MS after incubation of Sigma Gliadin G3375 with neprosin variant XGR3.									Figure 1n
		6B		Protease cleavage specificity analysis of neprosin variant XGR3 using a modified PICS workflow and Sigma Gliadin G3375 as a substrate.

## Sheet: PICS 5A
PICS Data Table 5A. All Peptide-Spectrum Matches (PSMs) identified by LC-MS/MS in a dimethylation-based Proteomic Identification of protease Cleavage Sites (PICS) approach after incubation of a GluC-derived E. coli proteome peptide library with the neprosin variant XGR3. Data were analyzed using MSFragger (v4.1; Kong et al. 2017), MSBooster (v1.2.31; Yang et al. 2023), Percolator (v3.6.5; The et …
Index	Spectrum	Peptide	Modified Peptide	Extended Peptide	Prev AA	Next AA	Peptide Length	Charge	Retention	Observed Mass	Calibrated Observed Mass	Observed M/Z	Calibrated Observed M/Z	Calculated Peptide Mass	Calculated M/Z	Delta Mass	SpectralSim	RTScore	Expectation	Hyperscore	Nextscore	Probability	Number of Enzymatic Termini	Number of Missed Cleavages	Protein Start	Protein End	Intensity	Assigned Modifications	Observed Modifications	Purity	Is Unique	Protein	Protein ID	Entry Name	Gene	Protein Description	Mapped Genes	Mapped Proteins
1	20220923_CRJL_M9H11_PICS_EColi_GluC_Neprosin_N3_5ug_163.06746.06746.3	ANIKSAKKRAIQSE	n[29]ANIK[156]SAK[156]K[156]RAIQSE	.ANIKSAKKRAIQSE.KARKHNAS	M	K	14	3	1714.7	1655.02	1655.02	552.68	552.68	1655.01	552.677	0.0092	0.591	8.6556	0.07278	12.052	12.052	0.9969	2	0	2	15	0	4K(28.0313), 7K(28.0313), 8K(28.0313), N-term(28.0313)		0	TRUE	sp|P0A7U7|RS20_ECOLI	P0A7U7	RS20_ECOLI	rpsT	Small ribosomal subunit protein bS20
2	20220923_CRJL_M9H11_PICS_EColi_GluC_Neprosin_N3_5ug_163.06751.06751.3	ANIKSAKKRAIQSE	n[35]ANIK[162]SAK[162]K[162]RAIQSE	.ANIKSAKKRAIQSE.KARKHNAS	M	K	14	3	1715.26	1679.15	1679.15	560.723	560.723	1679.14	560.719	0.0113	0.5388	8.6462	1.028	7.452	7.452	0.9969	2	0	2	15	0	4K(34.0631), 7K(34.0631), 8K(34.0631), N-term(34.0631)		0	TRUE	sp|P0A7U7|RS20_ECOLI	P0A7U7	RS20_ECOLI	rpsT	Small ribosomal subunit protein bS20
3	20220923_CRJL_M9H11_PICS_EColi_GluC_Neprosin_N3_5ug_163.06753.06753.2	AGAAAPAAKQE	n[29]AGAAAPAAK[156]QE	MVFEVAGE.AGAAAPAAKQE.AAPAAAPA	E	A	11	2	1715.46	1039.57	1039.57	520.792	520.792	1039.57	520.79	0.0028	0.6396	8.6521	0.1011	10.481	0	0.9998	2	0	183	193	0	9K(28.0313), N-term(28.0313)		0	TRUE	sp|P06959|ODP2_ECOLI	P06959	ODP2_ECOLI	aceF	Dihydrolipoyllysine-residue acetyltransferase component of pyruvate dehydrogenase complex
4	20220923_CRJL_M9H11_PICS_EColi_GluC_Neprosin_N3_5ug_163.06759.06759.3	GKKAPAEPQRYD	n[29]GK[156]K[156]APAEPQRYD	DGIYVTME.GKKAPAEPQRYD.AVIVAIGR	E	A	12	3	1716.3	1442.79	1442.79	481.937	481.937	1442.79	481.937	0.0015	0.7895	10.0563	0.1391	13.785	0	0.9946	2	0	254	265	0	2K(28.0313), 3K(28.0313), N-term(28.0313)		0	TRUE	sp|P0A9P0|DLDH_ECOLI	P0A9P0	DLDH_ECOLI	lpdA	Dihydrolipoyl dehydrogenase
5	20220923_CRJL_M9H11_PICS_EColi_GluC_Neprosin_N3_5ug_163.07060.07060.3	GKKAPAEPQRYD	n[29]GK[156]K[156]APAEPQRYD	DGIYVTME.GKKAPAEPQRYD.AVIVAIGR	E	A	12	3	1747.13	1442.79	1442.79	481.938	481.938	1442.79	481.937	0.0053	0.782	9.5424	2.131	10.043	0	0.9907	2	0	254	265	0	2K(28.0313), 3K(28.0313), N-term(28.0313)		0	TRUE	sp|P0A9P0|DLDH_ECOLI	P0A9P0	DLDH_ECOLI	lpdA	Dihydrolipoyl dehydrogenase
6	20220923_CRJL_M9H11_PICS_EColi_GluC_Neprosin_N3_5ug_163.07077.07077.3	IAMQSGKPKE	n[29]IAM[147]QSGK[156]PK[156]E	KEYQVQID.IAMQSGKPKE.IAEKMVEG	D	I	10	3	1749.19	1187.64	1187.64	396.888	396.888	1187.66	396.893	-0.0158	0.7194	7.9764	3.885	6.38	0	0.9938	2	0	201	210	0	3M(15.9949), 7K(28.0313), 9K(28.0313), N-term(28.0313)		0	TRUE	sp|P0A6P1|EFTS_ECOLI	P0A6P1	EFTS_ECOLI	tsf	Elongation factor Ts
7	20220923_CRJL_M9H11_PICS_EColi_GluC_Neprosin_N3_5ug_163.08441.08441.2	NLRHHFE	n[35]NLRHHFE	FGRSDSRE.NLRHHFE.VDASYVVV	E	V	7	2	2027.76	985.532	985.532	493.773	493.773	985.531	493.773	0.0011	0.5725	7.6839	0.3114	9.527	0	0.9984	2	0	837	843	0	N-term(34.0631)		0	TRUE	sp|P0AFG8|ODP1_ECOLI	P0AFG8	ODP1_ECOLI	aceE	Pyruvate dehydrogenase E1 component
8	20220923_CRJL_M9H11_PICS_EColi_GluC_Neprosin_N3_5ug_163.08893.08893.3	ANGKVGATYSRD	n[35]ANGK[162]VGATYSRD	KIANREIE.ANGKVGATYSRD.LIGITKAS	E	L	12	3	2093.25	1305.72	1305.72	436.248	436.248	1305.73	436.251	-0.0086	0.6046	4.1261	0.3127	9.513	0	1	2	0	1294	1305	0	4K(34.0631), N-term(34.0631)		0	TRUE	sp|P0A8T7|RPOC_ECOLI	P0A8T7	RPOC_ECOLI	rpoC	DNA-directed RNA polymerase subunit beta'
9	20220923_CRJL_M9H11_PICS_EColi_GluC_Neprosin_N3_5ug_163.08909.08909.2	VLKQAQQE	n[29]VLK[156]QAQQE	GPAMIPAE.VLKQAQQE.LRDWNGIG	E	L	8	2	2095.3	998.577	998.577	500.296	500.296	998.576	500.295	0.0014	0.7729	3.8317	1.069	6.384	0	0.9987	2	0	18	25	0	3K(28.0313), N-term(28.0313)		0	TRUE	sp|P23721|SERC_ECOLI	P23721	SERC_ECOLI	serC	Phosphoserine aminotransferase
10	20220923_CRJL_M9H11_PICS_EColi_GluC_Neprosin_N3_5ug_163.09384.09384.0	AISGAHHVHQMAE	n[35]AISGAHHVHQMAE	PQGAAIIG.AISGAHHVHQMAE.HYGVPVII	G	H	13	3	2154.38	1420.71	1420.71	474.577	474.577	1420.71	474.577	0.0011	0.3175	3.551	0.2567	9.862	0	0.9807	1	0	87	99	0	N-term(34.0631)		0	TRUE	sp|P0AB71|ALF_ECOLI	P0AB71	ALF_ECOLI	fbaA	Fructose-bisphosphate aldolase class 2
11	20220923_CRJL_M9H11_PICS_EColi_GluC_Neprosin_N3_5ug_163.09489.09489.0	AISGAHHVHQMAE	n[35]AISGAHHVHQMAE	PQGAAIIG.AISGAHHVHQMAE.HYGVPVII	G	H	13	3	2166.28	1421.71	1421.71	474.911	474.911	1420.71	474.577	1.003	0.2717	3.3526	0.306	8.991	0	0.8837	1	0	87	99	0	N-term(34.0631)		0	TRUE	sp|P0AB71|ALF_ECOLI	P0AB71	ALF_ECOLI	fbaA	Fructose-bisphosphate aldolase class 2
12	20220923_CRJL_M9H11_PICS_EColi_GluC_Neprosin_N3_5ug_163.09625.09625.0	GKMYGHLKGE	n[35]GK[162]MYGHLK[162]GE	PEIEKQFE.GKMYGHLKGE.VADAVSGM	E	V	10	3	2182.12	1221.73	1221.73	408.251	408.251	1220.74	407.922	0.9888	0.4141	4.235	0.1184	10.356	0	0.9985	2	0	267	276	0	2K(34.0631), 8K(34.0631), N-term(34.0631)		0	TRUE	sp|P00954|SYW_ECOLI	P00954	SYW_ECOLI	trpS	Tryptophan--tRNA ligase
13	20220923_CRJL_M9H11_PICS_EColi_GluC_Neprosin_N3_5ug_163.09648.09648.3	SRGVTVDKMTE	n[35]SRGVTVDK[162]M[147]TE	AISAVVAD.SRGVTVDKMTE.LRKAGREA	D	L	11	3	2184.95	1305.72	1305.72	436.246	436.246	1305.72	436.248	-0.0063	0.8073	3.308	0.6082	8.803	0	0.9997	2	1	30	40	0	8K(34.0631), 9M(15.9949), N-term(34.0631)		0	TRUE	sp|P0A7J3|RL10_ECOLI	P0A7J3	RL10_ECOLI	rplJ	Large ribosomal subunit protein uL10
14	20220923_CRJL_M9H11_PICS_EColi_GluC_Neprosin_N3_5ug_163.09696.09696.2	QRQQASLE	n[35]QRQQASLE	EEKASTPA.QRQQASLE.EQNNDAIS	A	E	8	2	2190.53	992.549	992.549	497.282	497.282	992.546	497.28	0.0026	0.7802	5.1948	0.7754	10.942	0	0.999	1	0	100	107	0	N-term(34.0631)		0	TRUE	sp|P0AFG6|ODO2_ECOLI	P0AFG6	ODO2_ECOLI	sucB	Dihydrolipoyllysine-residue succinyltransferase component of 2-oxoglutarate dehydrogenase complex
15	20220923_CRJL_M9H11_PICS_EColi_GluC_Neprosin_N3_5ug_163.09768.09768.0	SSRTNATRIADE	n[29]SSRTNATRIADE	SEISCAIG.SSRTNATRIADE.LEKRGWIE	G	L	12	3	2198.96	1347.67	1347.67	450.229	450.229	1347.67	450.232	-0.0087	0.4722	3.3662	2.589	8.847	0	0.8885	1	1	83	94	0	N-term(28.0313)		0	TRUE	sp|P0ACR9|MPRA_ECOLI	P0ACR9	MPRA_ECOLI	mprA	Transcriptional repressor MprA
16	20220923_CRJL_M9H11_PICS_EColi_GluC_Neprosin_N3_5ug_163.09898.09898.0	TSPGRRHVVKVVNPE	TSPGRRHVVK[162]VVNPE	MAVVKCKP.TSPGRRHVVKVVNPE.LHKGKPFA	P	L	15	3	2214.05	1709.02	1709.02	570.679	570.679	1708	570.339	1.0211	0.8467	4.2178	0.3016	8.582	0	0.9785	1	0	9	23	0	10K(34.0631)		0	TRUE	sp|P60422|RL2_ECOLI	P60422	RL2_ECOLI	rplB	Large ribosomal subunit protein uL2
17	20220923_CRJL_M9H11_PICS_EColi_GluC_Neprosin_N3_5ug_163.09918.09918.2	RTPNPGNTMSE	n[35]RTPNPGNTM[147]SE	APRPVDEP.RTPNPGNTMSE.QIGDK	P	Q	11	2	2216.58	1252.61	1252.61	627.31	627.31	1252.59	627.304	0.0125	0.887	1.8257	0.235	11.016	0	1	1	0	629	639	0	9M(15.9949), N-term(34.0631)		0	TRUE	sp|P0AAI3|FTSH_ECOLI	P0AAI3	FTSH_ECOLI	ftsH	ATP-dependent zinc metalloprotease FtsH
18	20220923_CRJL_M9H11_PICS_EColi_GluC_Neprosin_N3_5ug_163.09949.09949.3	SRGVTVDKMTE	n[29]SRGVTVDK[156]M[147]TE	AISAVVAD.SRGVTVDKMTE.LRKAGREA	D	L	11	3	2220.04	1293.65	1293.65	432.225	432.225	1293.66	432.227	-0.0065	0.8452	2.7232	0.2283	11.066	0	1	2	1	30	40	0	8K(28.0313), 9M(15.9949), N-term(28.0313)		0	TRUE	sp|P0A7J3|RL10_ECOLI	P0A7J3	RL10_ECOLI	rplJ	Large ribosomal subunit protein uL10
19	20220923_CRJL_M9H11_PICS_EColi_GluC_Neprosin_N3_5ug_163.100042.100042.0	NWPGDPNDLTGPLLME	n[29]NWPGDPNDLTGPLLM[147]E	ITTTTEVE.NWPGDPNDLTGPLLME.RMHEHATK	E	R	16	2	12969.5	1811.86	1811.86	906.939	906.939	1811.84	906.927	0.0227	0.7316	26.9094	0.7725	8.723	0	0.9979	2	1	52	67	0	15M(15.9949), N-term(28.0313)		0	TRUE	sp|P0A9P4|TRXB_ECOLI	P0A9P4	TRXB_ECOLI	trxB	Thioredoxin reductase
20	20220923_CRJL_M9H11_PICS_EColi_GluC_Neprosin_N3_5ug_163.100070.100070.2	VVLPFNKFPGVDPLLGPE	n[29]VVLPFNK[156]FPGVDPLLGPE	PPYYSVKE.VVLPFNKFPGVDPLLGPE.MRSTGEVM	E	M	18	2	12973.2	1993.16	1993.16	997.587	997.587	1993.13	997.572	0.0299	0.5442	2.8495	0.08902	11.702	0	0.9997	2	0	893	910	0	7K(28.0313), N-term(28.0313)		0	TRUE	sp|P00968|CARB_ECOLI	P00968	CARB_ECOLI	carB	Carbamoyl phosphate synthase large chain
21	20220923_CRJL_M9H11_PICS_EColi_GluC_Neprosin_N3_5ug_163.100093.100093.2	GTIPLIPGISTVSE	n[29]GTIPLIPGISTVSE	PIIKAATE.GTIPLIPGISTVSE.LMIGMDYG	E	L	14	2	12976.5	1410.81	1410.81	706.414	706.414	1410.8	706.406	0.0167	0.6256	25.5441	0.06927	11.467	0	0.9861	2	0	107	120	0	N-term(28.0313)		0	TRUE	sp|P0A955|ALKH_ECOLI	P0A955	ALKH_ECOLI	eda	KHG/KDPG aldolase
22	20220923_CRJL_M9H11_PICS_EColi_GluC_Neprosin_N3_5ug_163.100095.100095.0	VAFANLNDIAGLAE	n[35]VAFANLNDIAGLAE	EFWMIEPE.VAFANLNDIAGLAE.AMIKYVFK	E	A	14	2	12976.7	1450.8	1450.8	726.408	726.408	1450.79	726.401	0.014	0.7081	6.6703	4.371	11.36	0	0.9971	2	1	254	267	0	N-term(34.0631)		0	TRUE	sp|P0A8M0|SYN_ECOLI	P0A8M0	SYN_ECOLI	asnS	Asparagine--tRNA ligase
23	20220923_CRJL_M9H11_PICS_EColi_GluC_Neprosin_N3_5ug_163.100105.100105.0	VAFANLNDIAGLAE	n[35]VAFANLNDIAGLAE	EFWMIEPE.VAFANLNDIAGLAE.AMIKYVFK	E	A	14	2	12977.8	1451.81	1451.81	726.91	726.91	1450.79	726.401	1.0175	0.741	6.689	0.3833	11.166	0	0.9982	2	1	254	267	0	N-term(34.0631)		0	TRUE	sp|P0A8M0|SYN_ECOLI	P0A8M0	SYN_ECOLI	asnS	Asparagine--tRNA ligase
24	20220923_CRJL_M9H11_PICS_EColi_GluC_Neprosin_N3_5ug_163.100125.100125.2	LAGFLDSYIPEPE	n[35]LAGFLDSYIPEPE	EWEAKIIE.LAGFLDSYIPEPE.RAIDKPFI	E	R	13	2	12980.7	1483.78	1483.78	742.897	742.897	1483.77	742.89	0.0128	0.6635	6.9942	0.4862	7.96	0	0.9888	2	1	192	204	0	N-term(34.0631)		0	FALSE	sp|P0CE48|EFTU2_ECOLI	P0CE48	EFTU2_ECOLI	tufB	Elongation factor Tu 2	tufA	sp|P0CE47|EFTU1_ECOLI
25	20220923_CRJL_M9H11_PICS_EColi_GluC_Neprosin_N3_5ug_163.100141.100141.2	LAGFLDSYIPEPE	n[29]LAGFLDSYIPEPE	EWEAKIIE.LAGFLDSYIPEPE.RAIDKPFI	E	R	13	2	12982.8	1477.75	1477.75	739.88	739.88	1477.73	739.874	0.0124	0.6526	7.0293	0.1706	9.572	0	0.989	2	1	192	204	0	N-term(28.0313)		0	FALSE	sp|P0CE48|EFTU2_ECOLI	P0CE48	EFTU2_ECOLI	tufB	Elongation factor Tu 2	tufA	sp|P0CE47|EFTU1_ECOLI
26	20220923_CRJL_M9H11_PICS_EColi_GluC_Neprosin_N3_5ug_163.10015.10015.2	QLQKANPE	n[35]QLQK[162]ANPE	KIVDIIRP.QLQKANPE.LIAKVDAN	P	L	8	2	2227.71	994.611	994.611	498.313	498.313	994.608	498.311	0.0028	0.6708	2.2128	0.7157	7.081	0	0.9994	1	0	308	315	0	4K(34.0631), N-term(34.0631)		0	TRUE	sp|P0AB24|EFEO_ECOLI	P0AB24	EFEO_ECOLI	efeO	Iron uptake system component EfeO
27	20220923_CRJL_M9H11_PICS_EColi_GluC_Neprosin_N3_5ug_163.10019.10019.0	LARGHIINKGE	n[35]LARGHIINK[162]GE	CAHCYGRD.LARGHIINKGE.AIGVIAAQ	D	A	11	3	2228.12	1274.79	1274.79	425.938	425.938	1274.81	425.944	-0.0164	0.5815	2.3834	0.5126	7.661	0	0.9981	2	0	903	913	0	9K(34.0631), N-term(34.0631)		0	TRUE	sp|P0A8T7|RPOC_ECOLI	P0A8T7	RPOC_ECOLI	rpoC	DNA-directed RNA polymerase subunit beta'
28	20220923_CRJL_M9H11_PICS_EColi_GluC_Neprosin_N3_5ug_163.100200.100200.0	LNIPTGVPLVYE	n[29]LNIPTGVPLVYE	MSEEEIIE.LNIPTGVPLVYE.FDENFKPI	E	F	12	2	12990.7	1341.77	1341.77	671.89	671.89	1341.75	671.884	0.0117	0.6388	15.656	1.483	7.925	0	0.9984	2	0	206	217	0	N-term(28.0313)		0	TRUE	sp|P62707|GPMA_ECOLI	P62707	GPMA_ECOLI	gpmA	2,3-bisphosphoglycerate-dependent phosphoglycerate mutase
29	20220923_CRJL_M9H11_PICS_EColi_GluC_Neprosin_N3_5ug_163.100213.100213.3	EGPNIGLINSLSVYAQTNE	n[29]EGPNIGLINSLSVYAQTNE	RVCPIETP.EGPNIGLINSLSVYAQTNE.YGFIETPY	P	Y	19	3	12992.5	2046.05	2046.05	683.023	683.023	2046.03	683.016	0.0192	0.6118	7.4827	0.353	12.309	0	0.8496	1	1	565	583	0	N-term(28.0313)		0	TRUE	sp|P0A8V2|RPOB_ECOLI	P0A8V2	RPOB_ECOLI	rpoB	DNA-directed RNA polymerase subunit beta
30	20220923_CRJL_M9H11_PICS_EColi_GluC_Neprosin_N3_5ug_163.100216.100216.2	LGILTVAVVTKPFNFE	n[29]LGILTVAVVTK[156]PFNFE	VVAEVAKD.LGILTVAVVTKPFNFE.GKKRMAFA	D	G	16	2	12992.9	1803.08	1803.08	902.545	902.545	1803.05	902.535	0.0208	0.661	0.6839	0.2221	11.114	0	0.9981	2	0	123	138	0	11K(28.0313), N-term(28.0313)		0	TRUE	sp|P0A9A6|FTSZ_ECOLI	P0A9A6	FTSZ_ECOLI	ftsZ	Cell division protein FtsZ
31	20220923_CRJL_M9H11_PICS_EColi_GluC_Neprosin_N3_5ug_163.10024.10024.0	LARGHIINKGE	n[35]LARGHIINK[162]GE	CAHCYGRD.LARGHIINKGE.AIGVIAAQ	D	A	11	3	2228.72	1275.79	1275.79	426.272	426.272	1274.81	425.944	0.9849	0.5842	2.3734	0.1018	9.56	0	0.9973	2	0	903	913	0	9K(34.0631), N-term(34.0631)		0	TRUE	sp|P0A8T7|RPOC_ECOLI	P0A8T7	RPOC_ECOLI	rpoC	DNA-directed RNA polymerase subunit beta'
32	20220923_CRJL_M9H11_PICS_EColi_GluC_Neprosin_N3_5ug_163.100241.100241.2	DLVLIALNKPVGIVSTTE	n[29]DLVLIALNK[156]PVGIVSTTE	IIEPREAE.DLVLIALNKPVGIVSTTE.DGERDNIV	E	D	18	2	12996.4	1937.17	1937.17	969.593	969.593	1937.14	969.58	0.0271	0.6073	14.8121	0.06078	13.365	0	0.9993	2	1	66	83	0	9K(28.0313), N-term(28.0313)		0	TRUE	sp|P32684|RLUF_ECOLI	P32684	RLUF_ECOLI	rluF	Dual-specificity RNA pseudouridine synthase RluF
33	20220923_CRJL_M9H11_PICS_EColi_GluC_Neprosin_N3_5ug_163.100256.100256.3	DLVLIALNKPVGIVSTTE	n[29]DLVLIALNK[156]PVGIVSTTE	IIEPREAE.DLVLIALNKPVGIVSTTE.DGERDNIV	E	D	18	3	12998.4	1937.16	1937.16	646.728	646.728	1937.14	646.722	0.0184	0.5541	14.8462	0.1675	11.604	0	0.981	2	1	66	83	0	9K(28.0313), N-term(28.0313)		0	TRUE	sp|P32684|RLUF_ECOLI	P32684	RLUF_ECOLI	rluF	Dual-specificity RNA pseudouridine synthase RluF
34	20220923_CRJL_M9H11_PICS_EColi_GluC_Neprosin_N3_5ug_163.100278.100278.2	TMSFPVAGTLMVEPTESE	n[29]TMSFPVAGTLMVEPTESE	IDYGFHAP.TMSFPVAGTLMVEPTESE.SKVEIDRF	P	S	18	2	13001.3	1952.93	1952.93	977.475	977.475	1952.91	977.463	0.024	0.634	25.5455	0.07731	11.947	0	0.8281	1	1	846	863	0	N-term(28.0313)		0	TRUE	sp|P33195|GCSP_ECOLI	P33195	GCSP_ECOLI	gcvP	Glycine dehydrogenase (decarboxylating)
35	20220923_CRJL_M9H11_PICS_EColi_GluC_Neprosin_N3_5ug_163.100291.100291.2	VAFANLNDIAGLAE	n[29]VAFANLNDIAGLAE	EFWMIEPE.VAFANLNDIAGLAE.AMIKYVFK	E	A	14	2	13003	1444.77	1444.77	723.394	723.394	1444.76	723.385	0.0168	0.6022	7.1086	1.147	11.302	0	0.9847	2	1	254	267	0	N-term(28.0313)		0	TRUE	sp|P0A8M0|SYN_ECOLI	P0A8M0	SYN_ECOLI	asnS	Asparagine--tRNA ligase
36	20220923_CRJL_M9H11_PICS_EColi_GluC_Neprosin_N3_5ug_163.10032.10032.2	GISVRHNPE	n[35]GISVRHNPE	INRNFRNE.GISVRHNPE.FTMMEIYM	E	F	9	2	2229.71	1041.59	1041.59	521.801	521.801	1041.58	521.796	0.0101	0.6953	3.9418	1.886	10.02	0	0.9999	2	0	266	274	0	N-term(34.0631)		0	FALSE	sp|P0A8N5|SYK2_ECOLI	P0A8N5	SYK2_ECOLI	lysU	Lysine--tRNA ligase, heat inducible	lysS	sp|P0A8N3|SYK1_ECOLI
37	20220923_CRJL_M9H11_PICS_EColi_GluC_Neprosin_N3_5ug_163.100355.100355.2	ADPATFMGMAGLGD	n[29]ADPATFMGMAGLGD	SRIGAAIG.ADPATFMGMAGLGD.LVITCTDN	G	L	14	2	13011.5	1380.62	1380.62	691.318	691.318	1380.61	691.31	0.0153	0.4445	27.3545	1.293	12.054	0	0.7413	1	0	235	248	0	N-term(28.0313)		0	TRUE	sp|P0A6S7|GPDA_ECOLI	P0A6S7	GPDA_ECOLI	gpsA	Glycerol-3-phosphate dehydrogenase [NAD(P)+]
38	20220923_CRJL_M9H11_PICS_EColi_GluC_Neprosin_N3_5ug_163.100378.100378.0	SEIPVAFGVLTTE	n[29]SEIPVAFGVLTTE	GIAHVAQD.SEIPVAFGVLTTE.SIEQAIER	D	S	13	2	13014.6	1389.75	1389.75	695.884	695.884	1389.74	695.877	0.0151	0.4911	7.3105	2.263	11.889	0	0.9398	2	1	108	120	0	N-term(28.0313)		0	TRUE	sp|P61714|RISB_ECOLI	P61714	RISB_ECOLI	ribE	6,7-dimethyl-8-ribityllumazine synthase
39	20220923_CRJL_M9H11_PICS_EColi_GluC_Neprosin_N3_5ug_163.100379.100379.0	SEIPVAFGVLTTE	n[29]SEIPVAFGVLTTE	GIAHVAQD.SEIPVAFGVLTTE.SIEQAIER	D	S	13	2	13014.7	1390.76	1390.76	696.385	696.385	1389.74	695.877	1.0159	0.5327	7.3127	0.02061	14.253	0	0.9902	2	1	108	120	0	N-term(28.0313)		0	TRUE	sp|P61714|RISB_ECOLI	P61714	RISB_ECOLI	ribE	6,7-dimethyl-8-ribityllumazine synthase
40	20220923_CRJL_M9H11_PICS_EColi_GluC_Neprosin_N3_5ug_163.100384.100384.2	TTTGPLGQGIANAVGMAIAE	n[29]TTTGPLGQGIANAVGMAIAE	VGYTAGVE.TTTGPLGQGIANAVGMAIAE.KTIAAQFN	E	K	20	2	13015.5	1899	1899	950.51	950.51	1898.98	950.496	0.0273	0.8202	0.4656	0.003809	12.917	0	0.9998	2	0	111	130	0	N-term(28.0313)		0	TRUE	sp|P27302|TKT1_ECOLI	P27302	TKT1_ECOLI	tktA	Transketolase 1
41	20220923_CRJL_M9H11_PICS_EColi_GluC_Neprosin_N3_5ug_163.100449.100449.3	FFGSSQLSQFMDQNNPLSE	n[35]FFGSSQLSQFMDQNNPLSE	PISAAVKE.FFGSSQLSQFMDQNNPLSE.ITHKRRIS	E	I	19	3	13024.4	2209.05	2209.05	737.356	737.356	2209.02	737.347	0.0244	0.6862	4.0111	0.02459	10.937	0	1	2	1	505	523	0	N-term(34.0631)		0	TRUE	sp|P0A8V2|RPOB_ECOLI	P0A8V2	RPOB_ECOLI	rpoB	DNA-directed RNA polymerase subunit beta
42	20220923_CRJL_M9H11_PICS_EColi_GluC_Neprosin_N3_5ug_163.100450.100450.2	GALNVIQAVLD	n[29]GALNVIQAVLD	ATDDNNHE.GALNVIQAVLD.NTSPFNS	E	N	11	2	13024.5	1139.67	1139.67	570.841	570.841	1139.65	570.835	0.012	0.7655	1.469	0.05663	10.633	0	0.9989	2	0	254	264	0	N-term(28.0313)		0	TRUE	sp|P75792|SUPH_ECOLI	P75792	SUPH_ECOLI	ybiV	Sugar phosphatase YbiV
43	20220923_CRJL_M9H11_PICS_EColi_GluC_Neprosin_N3_5ug_163.100451.100451.2	IATLVTDANLNILAE	n[35]IATLVTDANLNILAE	PERDRIIE.IATLVTDANLNILAE.GPTIAVHQ	E	G	15	2	13024.6	1603.94	1603.94	802.98	802.98	1603.92	802.97	0.0202	0.7237	7.465	0.1105	11.326	0	0.9999	2	1	28	42	0	N-term(34.0631)		0	TRUE	sp|P0A784|ORN_ECOLI	P0A784	ORN_ECOLI	orn	Oligoribonuclease
44	20220923_CRJL_M9H11_PICS_EColi_GluC_Neprosin_N3_5ug_163.100464.100464.3	GLADRATFVVDPQGIIQAIE	n[29]GLADRATFVVDPQGIIQAIE	FDNMREDE.GLADRATFVVDPQGIIQAIE.VTAEGIGR	E	V	20	3	13026.4	2140.18	2140.18	714.399	714.399	2140.15	714.391	0.0241	0.7813	1.9026	0.06385	11.796	0	1	2	1	116	135	0	N-term(28.0313)		0	TRUE	sp|P0AE08|AHPC_ECOLI	P0AE08	AHPC_ECOLI	ahpC	Alkyl hydroperoxide reductase C
45	20220923_CRJL_M9H11_PICS_EColi_GluC_Neprosin_N3_5ug_163.100482.100482.2	NLAFPLRDGIPVLLE	n[29]NLAFPLRDGIPVLLE	QEIICKID.NLAFPLRDGIPVLLE.TEARVITA	D	T	15	2	13028.8	1694	1694	848.007	848.007	1693.98	847.996	0.0223	0.8269	0.8844	0.3776	12.192	0	0.9999	2	1	33	47	0	N-term(28.0313)		0	TRUE	sp|P0AAZ7|YCAR_ECOLI	P0AAZ7	YCAR_ECOLI	ycaR	UPF0434 protein YcaR
46	20220923_CRJL_M9H11_PICS_EColi_GluC_Neprosin_N3_5ug_163.100505.100505.2	IATLVTDANLNILAE	n[29]IATLVTDANLNILAE	PERDRIIE.IATLVTDANLNILAE.GPTIAVHQ	E	G	15	2	13031.9	1597.91	1597.91	799.963	799.963	1597.89	799.954	0.0185	0.7089	7.587	0.1163	12.237	0	0.9948	2	1	28	42	0	N-term(28.0313)		0	TRUE	sp|P0A784|ORN_ECOLI	P0A784	ORN_ECOLI	orn	Oligoribonuclease
47	20220923_CRJL_M9H11_PICS_EColi_GluC_Neprosin_N3_5ug_163.100506.100506.0	TTTGPLGQGIANAVGMAIAE	n[35]TTTGPLGQGIANAVGMAIAE	VGYTAGVE.TTTGPLGQGIANAVGMAIAE.KTIAAQFN	E	K	20	3	13032	1906.03	1906.03	636.351	636.351	1905.01	636.01	1.0212	0.5749	0.7417	7.584	9.509	0	0.9819	2	0	111	130	0	N-term(34.0631)		0	TRUE	sp|P27302|TKT1_ECOLI	P27302	TKT1_ECOLI	tktA	Transketolase 1
48	20220923_CRJL_M9H11_PICS_EColi_GluC_Neprosin_N3_5ug_163.100521.100521.0	FNYNSVMQVPRVE	n[29]FNYNSVMQVPRVE	VVKKIMTE.FNYNSVMQVPRVE.KITINMGV	E	K	13	2	13034.1	1609.78	1609.78	805.898	805.898	1609.79	805.903	-0.0113	0.885	77.9608	0.1794	12.21	0	0.997	2	0	20	32	0	N-term(28.0313)		0	TRUE	sp|P62399|RL5_ECOLI	P62399	RL5_ECOLI	rplE	Large ribosomal subunit protein uL5
49	20220923_CRJL_M9H11_PICS_EColi_GluC_Neprosin_N3_5ug_163.100605.100605.3	TTTGPLGQGIANAVGMAIAE	n[29]TTTGPLGQGIANAVGMAIAE	VGYTAGVE.TTTGPLGQGIANAVGMAIAE.KTIAAQFN	E	K	20	3	13045.7	1898.99	1898.99	634.005	634.005	1898.98	634	0.0158	0.6511	0.9694	0.005916	16.602	0	0.9998	2	0	111	130	0	N-term(28.0313)		0	TRUE	sp|P27302|TKT1_ECOLI	P27302	TKT1_ECOLI	tktA	Transketolase 1
50	20220923_CRJL_M9H11_PICS_EColi_GluC_Neprosin_N3_5ug_163.10063.10063.0	GISVRHNPE	n[29]GISVRHNPE	INRNFRNE.GISVRHNPE.FTMMEIYM	E	F	9	2	2233.51	1035.55	1035.55	518.785	518.785	1035.55	518.78	0.0086	0.6406	3.8785	0.1056	10.071	0	0.9991	2	0	266	274	0	N-term(28.0313)		0	FALSE	sp|P0A8N5|SYK2_ECOLI	P0A8N5	SYK2_ECOLI	lysU	Lysine--tRNA ligase, heat inducible	lysS	sp|P0A8N3|SYK1_ECOLI
51	20220923_CRJL_M9H11_PICS_EColi_GluC_Neprosin_N3_5ug_163.100685.100685.3	GLADRATFVVDPQGIIQAIE	n[29]GLADRATFVVDPQGIIQAIE	FDNMREDE.GLADRATFVVDPQGIIQAIE.VTAEGIGR	E	V	20	3	13056.8	2140.18	2140.18	714.399	714.399	2140.15	714.391	0.0236	0.7646	1.3953	2.423	9.881	0	0.9997	2	1	116	135	0	N-term(28.0313)		0	TRUE	sp|P0AE08|AHPC_ECOLI	P0AE08	AHPC_ECOLI	ahpC	Alkyl hydroperoxide reductase C
52	20220923_CRJL_M9H11_PICS_EColi_GluC_Neprosin_N3_5ug_163.100686.100686.2	GLADRATFVVDPQGIIQAIE	n[29]GLADRATFVVDPQGIIQAIE	FDNMREDE.GLADRATFVVDPQGIIQAIE.VTAEGIGR	E	V	20	2	13056.9	2140.18	2140.18	1071.1	1071.1	2140.15	1071.08	0.0317	0.8985	1.3941	0.005242	13.592	0	0.9998	2	1	116	135	0	N-term(28.0313)		0	TRUE	sp|P0AE08|AHPC_ECOLI	P0AE08	AHPC_ECOLI	ahpC	Alkyl hydroperoxide reductase C
53	20220923_CRJL_M9H11_PICS_EColi_GluC_Neprosin_N3_5ug_163.100704.100704.3	AGQLQLNVMEPVIGQAMFE	n[29]AGQLQLNVM[147]EPVIGQAMFE	TTVTMAAE.AGQLQLNVMEPVIGQAMFE.SVHIITNA	E	S	19	3	13059.3	2118.03	2118.03	707.018	707.018	2118.05	707.024	-0.0163	0.578	3.5992	2.51	10.915	10.915	0.9826	2	0	356	374	0	9M(15.9949), N-term(28.0313)		0	TRUE	sp|P0AC38|ASPA_ECOLI	P0AC38	ASPA_ECOLI	aspA	Aspartate ammonia-lyase
54	20220923_CRJL_M9H11_PICS_EColi_GluC_Neprosin_N3_5ug_163.100709.100709.2	AADILLYQTNLVPVGE	n[35]AADILLYQTNLVPVGE	IFDYPVIM.AADILLYQTNLVPVGE.DQKQHIEI	M	D	16	2	13060	1749	1749	875.508	875.508	1748.98	875.496	0.0247	0.7395	11.3742	0.1049	10.417	0	0.9747	1	1	133	148	0	N-term(34.0631)		0	TRUE	sp|P00954|SYW_ECOLI	P00954	SYW_ECOLI	trpS	Tryptophan--tRNA ligase
55	20220923_CRJL_M9H11_PICS_EColi_GluC_Neprosin_N3_5ug_163.100745.100745.0	FFGSSQLSQFMDQNNPLSE	n[29]FFGSSQLSQFMDQNNPLSE	PISAAVKE.FFGSSQLSQFMDQNNPLSE.ITHKRRIS	E	I	19	3	13064.9	2204.01	2204.01	735.678	735.678	2202.99	735.337	1.0246	0.6365	4.6863	4.579e-05	12.004	0	1	2	1	505	523	0	N-term(28.0313)		0	TRUE	sp|P0A8V2|RPOB_ECOLI	P0A8V2	RPOB_ECOLI	rpoB	DNA-directed RNA polymerase subunit beta
56	20220923_CRJL_M9H11_PICS_EColi_GluC_Neprosin_N3_5ug_163.100757.100757.0	MILSYLNQGDFIGE	n[35]MILSYLNQGDFIGE	IKDEEGKE.MILSYLNQGDFIGE.LGIFEEGQ	E	L	14	2	13066.5	1633.85	1633.85	817.933	817.933	1632.83	817.421	1.0227	0.6813	7.3875	0.003808	10.48	0	0.9994	2	1	60	73	0	N-term(34.0631)		0	TRUE	sp|P0ACJ8|CRP_ECOLI	P0ACJ8	CRP_ECOLI	crp	DNA-binding transcriptional dual regulator CRP
57	20220923_CRJL_M9H11_PICS_EColi_GluC_Neprosin_N3_5ug_163.100760.100760.0	SGLNIIAAKGLTDAAQQVVAAVE	n[29]SGLNIIAAK[156]GLTDAAQQVVAAVE	IGAKKIAD.SGLNIIAAKGLTDAAQQVVAAVE.GK	D	G	23	3	13066.9	2295.31	2295.31	766.112	766.112	2294.28	765.769	1.03	0.6352	5.4588	2.191e-05	19.099	0	0.9979	2	1	364	386	0	9K(28.0313), N-term(28.0313)		0	TRUE	sp|P0A836|SUCC_ECOLI	P0A836	SUCC_ECOLI	sucC	Succinate--CoA ligase [ADP-forming] subunit beta
58	20220923_CRJL_M9H11_PICS_EColi_GluC_Neprosin_N3_5ug_163.10082.10082.0	GISVRHNPE	n[29]GISVRHNPE	INRNFRNE.GISVRHNPE.FTMMEIYM	E	F	9	2	2235.61	1036.56	1036.56	519.287	519.287	1035.55	518.78	1.0131	0.6561	3.8434	0.06162	10.47	0	0.9825	2	0	266	274	0	N-term(28.0313)		0	FALSE	sp|P0A8N5|SYK2_ECOLI	P0A8N5	SYK2_ECOLI	lysU	Lysine--tRNA ligase, heat inducible	lysS	sp|P0A8N3|SYK1_ECOLI
59	20220923_CRJL_M9H11_PICS_EColi_GluC_Neprosin_N3_5ug_163.100845.100845.2	MILSYLNQGDFIGE	n[29]MILSYLNQGDFIGE	IKDEEGKE.MILSYLNQGDFIGE.LGIFEEGQ	E	L	14	2	13078.4	1626.82	1626.82	814.415	814.415	1626.8	814.405	0.0202	0.6774	7.5849	0.8537	9.745	0	0.9862	2	1	60	73	0	N-term(28.0313)		0	TRUE	sp|P0ACJ8|CRP_ECOLI	P0ACJ8	CRP_ECOLI	crp	DNA-binding transcriptional dual regulator CRP
60	20220923_CRJL_M9H11_PICS_EColi_GluC_Neprosin_N3_5ug_163.100875.100875.2	GSCFDPVQAVINNSLPNYNE	n[29]GSC[160]FDPVQAVINNSLPNYNE	ISFIAVYD.GSCFDPVQAVINNSLPNYNE.DVIRITTG	D	D	20	2	13082.4	2265.07	2265.07	1133.54	1133.54	2265.04	1133.53	0.0329	0.7711	9.3883	0.001445	12.861	0	0.9996	2	0	44	63	0	3C(57.0214), N-term(28.0313)		0	TRUE	sp|P0A8M0|SYN_ECOLI	P0A8M0	SYN_ECOLI	asnS	Asparagine--tRNA ligase
61	20220923_CRJL_M9H11_PICS_EColi_GluC_Neprosin_N3_5ug_163.100905.100905.0	GSCFDPVQAVINNSLPNYNE	n[29]GSC[160]FDPVQAVINNSLPNYNE	ISFIAVYD.GSCFDPVQAVINNSLPNYNE.DVIRITTG	D	D	20	3	13086.4	2266.06	2266.06	756.361	756.361	2265.04	756.02	1.0224	0.6538	9.455	0.0005127	15.997	0	1	2	0	44	63	0	3C(57.0214), N-term(28.0313)		0	TRUE	sp|P0A8M0|SYN_ECOLI	P0A8M0	SYN_ECOLI	asnS	Asparagine--tRNA ligase
62	20220923_CRJL_M9H11_PICS_EColi_GluC_Neprosin_N3_5ug_163.100906.100906.0	GSCFDPVQAVINNSLPNYNE	n[29]GSC[160]FDPVQAVINNSLPNYNE	ISFIAVYD.GSCFDPVQAVINNSLPNYNE.DVIRITTG	D	D	20	3	13086.5	2265.06	2265.06	756.026	756.026	2265.04	756.02	0.0197	0.6549	9.4572	8.204e-05	15.862	0	1	2	0	44	63	0	3C(57.0214), N-term(28.0313)		0	TRUE	sp|P0A8M0|SYN_ECOLI	P0A8M0	SYN_ECOLI	asnS	Asparagine--tRNA ligase
63	20220923_CRJL_M9H11_PICS_EColi_GluC_Neprosin_N3_5ug_163.100914.100914.2	GVNVFKANDIVVALLQE	n[29]GVNVFK[156]ANDIVVALLQE	PGTYPTID.GVNVFKANDIVVALLQE.KGAIIHVE	D	K	17	2	13087.6	1884.09	1884.09	943.053	943.053	1884.07	943.043	0.0191	0.8008	6.4721	0.8026	8.882	0	0.9997	2	1	373	389	0	6K(28.0313), N-term(28.0313)		0	TRUE	sp|P00956|SYI_ECOLI	P00956	SYI_ECOLI	ileS	Isoleucine--tRNA ligase
64	20220923_CRJL_M9H11_PICS_EColi_GluC_Neprosin_N3_5ug_163.100921.100921.0	FLWQHNQDPMAVDKLAE	n[29]FLWQHNQDPMAVDK[156]LAE	PARITESE.FLWQHNQDPMAVDKLAE.GIRKFAID	E	G	17	3	13088.4	2097.04	2097.04	700.021	700.021	2097.04	700.019	0.0063	0.7379	77.3985	0.4825	7.766	0	0.9102	2	1	281	297	0	14K(28.0313), N-term(28.0313)		0	TRUE	sp|P0A870|TALB_ECOLI	P0A870	TALB_ECOLI	talB	Transaldolase B
65	20220923_CRJL_M9H11_PICS_EColi_GluC_Neprosin_N3_5ug_163.100929.100929.2	GLADRATFVVDPQGIIQAIE	n[29]GLADRATFVVDPQGIIQAIE	FDNMREDE.GLADRATFVVDPQGIIQAIE.VTAEGIGR	E	V	20	2	13089.5	2140.18	2140.18	1071.1	1071.1	2140.15	1071.08	0.0268	0.8812	0.8511	6.103e-05	16.547	0	1	2	1	116	135	0	N-term(28.0313)		0	TRUE	sp|P0AE08|AHPC_ECOLI	P0AE08	AHPC_ECOLI	ahpC	Alkyl hydroperoxide reductase C
66	20220923_CRJL_M9H11_PICS_EColi_GluC_Neprosin_N3_5ug_163.100973.100973.2	FMTSGPIVVSVLE	n[29]FMTSGPIVVSVLE	PFFDGIVE.FMTSGPIVVSVLE.GENAVQRH	E	G	13	2	13095.4	1405.76	1405.76	703.889	703.889	1405.75	703.884	0.0105	0.7759	0.8493	0.8575	10.767	0	0.9995	2	0	66	78	0	N-term(28.0313)		0	TRUE	sp|P0A763|NDK_ECOLI	P0A763	NDK_ECOLI	ndk	Nucleoside diphosphate kinase
67	20220923_CRJL_M9H11_PICS_EColi_GluC_Neprosin_N3_5ug_163.100978.100978.2	DRATFVVDPQGIIQAIE	n[29]DRATFVVDPQGIIQAIE	MREDEGIA.DRATFVVDPQGIIQAIE.VTAEGIGR	A	V	17	2	13096.1	1899.04	1899.04	950.528	950.528	1899.01	950.512	0.0317	0.8728	0.3087	1.629	10.096	0	0.9857	1	1	119	135	0	N-term(28.0313)		0	TRUE	sp|P0AE08|AHPC_ECOLI	P0AE08	AHPC_ECOLI	ahpC	Alkyl hydroperoxide reductase C
68	20220923_CRJL_M9H11_PICS_EColi_GluC_Neprosin_N3_5ug_163.100992.100992.2	FYPADFTFVCPTE	n[29]FYPADFTFVC[160]PTE	EGRWSVFF.FYPADFTFVCPTE.LGDVADHY	F	L	13	2	13097.8	1620.73	1620.73	811.372	811.372	1620.72	811.366	0.0134	0.4614	8.7042	0.04385	11.932	0	0.9661	1	1	38	50	0	10C(57.0214), N-term(28.0313)		0	TRUE	sp|P0AE08|AHPC_ECOLI	P0AE08	AHPC_ECOLI	ahpC	Alkyl hydroperoxide reductase C
69	20220923_CRJL_M9H11_PICS_EColi_GluC_Neprosin_N3_5ug_163.101041.101041.2	TQAGDVSAFVPTNVISITD	n[29]TQAGDVSAFVPTNVISITD	ITAIPIIE.TQAGDVSAFVPTNVISITD.GQIFIETN	E	G	19	2	13104.1	1962.02	1962.02	982.017	982.017	1961.99	982.005	0.0245	0.8006	9.2067	1.507	9.787	0	0.9996	2	1	332	350	0	N-term(28.0313)		0	TRUE	sp|P0ABB0|ATPA_ECOLI	P0ABB0	ATPA_ECOLI	atpA	ATP synthase subunit alpha
70	20220923_CRJL_M9H11_PICS_EColi_GluC_Neprosin_N3_5ug_163.101089.101089.3	AGLEPLADLLWSDPSHTPE	n[29]AGLEPLADLLWSDPSHTPE	TRGQIAIE.AGLEPLADLLWSDPSHTPE.VAAAQYVY	E	V	19	3	13110.3	2075.04	2075.04	692.686	692.686	2075.02	692.681	0.0161	0.6779	3.387	0.3179	9.491	0	0.9998	2	1	121	139	0	N-term(28.0313)		0	TRUE	sp|P46837|YHGF_ECOLI	P46837	YHGF_ECOLI	yhgF	Protein YhgF
71	20220923_CRJL_M9H11_PICS_EColi_GluC_Neprosin_N3_5ug_163.101122.101122.2	AGLEPLADLLWSDPSHTPE	n[29]AGLEPLADLLWSDPSHTPE	TRGQIAIE.AGLEPLADLLWSDPSHTPE.VAAAQYVY	E	V	19	2	13114.6	2075.04	2075.04	1038.53	1038.53	2075.02	1038.52	0.0236	0.5028	3.4591	0.09063	10.671	0	0.9881	2	1	121	139	0	N-term(28.0313)		0	TRUE	sp|P46837|YHGF_ECOLI	P46837	YHGF_ECOLI	yhgF	Protein YhgF
72	20220923_CRJL_M9H11_PICS_EColi_GluC_Neprosin_N3_5ug_163.10116.10116.0	TSPGRRHVVKVVNPE	TSPGRRHVVK[162]VVNPE	MAVVKCKP.TSPGRRHVVKVVNPE.LHKGKPFA	P	L	15	4	2239.43	1708.99	1708.99	428.255	428.255	1708	428.006	0.9935	0.7277	3.7948	3.124	7.673	0	0.898	1	0	9	23	0	10K(34.0631)		0	TRUE	sp|P60422|RL2_ECOLI	P60422	RL2_ECOLI	rplB	Large ribosomal subunit protein uL2
73	20220923_CRJL_M9H11_PICS_EColi_GluC_Neprosin_N3_5ug_163.101170.101170.3	GLADRATFVVDPQGIIQAIE	n[29]GLADRATFVVDPQGIIQAIE	FDNMREDE.GLADRATFVVDPQGIIQAIE.VTAEGIGR	E	V	20	3	13120.9	2140.17	2140.17	714.397	714.397	2140.15	714.391	0.0178	0.7663	0.3272	0.04058	13.174	0	0.9997	2	1	116	135	0	N-term(28.0313)		0	TRUE	sp|P0AE08|AHPC_ECOLI	P0AE08	AHPC_ECOLI	ahpC	Alkyl hydroperoxide reductase C
74	20220923_CRJL_M9H11_PICS_EColi_GluC_Neprosin_N3_5ug_163.101181.101181.3	NNFALPAVNCVGTDSINAVLE	n[29]NNFALPAVNC[160]VGTDSINAVLE	KVFQVAKE.NNFALPAVNCVGTDSINAVLE.TAAKVKAP	E	T	21	3	13122.5	2245.13	2245.13	749.384	749.384	2245.1	749.375	0.0241	0.8768	0.7522	0.0409	12.053	0	0.9999	2	1	28	48	0	10C(57.0214), N-term(28.0313)		0	TRUE	sp|P0AB71|ALF_ECOLI	P0AB71	ALF_ECOLI	fbaA	Fructose-bisphosphate aldolase class 2
75	20220923_CRJL_M9H11_PICS_EColi_GluC_Neprosin_N3_5ug_163.101182.101182.2	NNFALPAVNCVGTDSINAVLE	n[29]NNFALPAVNC[160]VGTDSINAVLE	KVFQVAKE.NNFALPAVNCVGTDSINAVLE.TAAKVKAP	E	T	21	2	13122.6	2245.13	2245.13	1123.57	1123.57	2245.1	1123.56	0.0297	0.8613	0.7544	0.2131	10.186	0	0.9992	2	1	28	48	0	10C(57.0214), N-term(28.0313)		0	TRUE	sp|P0AB71|ALF_ECOLI	P0AB71	ALF_ECOLI	fbaA	Fructose-bisphosphate aldolase class 2
76	20220923_CRJL_M9H11_PICS_EColi_GluC_Neprosin_N3_5ug_163.10121.10121.0	RQASITQE	n[35]RQASITQE	IQIVYNKA.RQASITQE.LTEIVSGA	A	L	8	2	2239.89	965.537	965.537	483.776	483.776	965.535	483.775	0.0015	0.8441	3.4988	0.04294	13.364	11.188	0.9854	1	0	269	276	0	N-term(34.0631)		0	TRUE	sp|P0ABA6|ATPG_ECOLI	P0ABA6	ATPG_ECOLI	atpG	ATP synthase gamma chain
77	20220923_CRJL_M9H11_PICS_EColi_GluC_Neprosin_N3_5ug_163.101273.101273.0	NVYFQPVPALLCE	n[29]NVYFQPVPALLC[160]E	AEQTFVFD.NVYFQPVPALLCE.FSAPVKIE	D	F	13	2	13134.8	1576.83	1576.83	789.42	789.42	1576.8	789.405	0.0305	0.6395	4.8017	0.6078	9.791	0	0.9876	2	0	523	535	0	12C(57.0214), N-term(28.0313)		0	TRUE	sp|P04825|AMPN_ECOLI	P04825	AMPN_ECOLI	pepN	Aminopeptidase N
78	20220923_CRJL_M9H11_PICS_EColi_GluC_Neprosin_N3_5ug_163.101312.101312.2	LAGFLDSYIPEPE	n[35]LAGFLDSYIPEPE	EWEAKIIE.LAGFLDSYIPEPE.RAIDKPFI	E	R	13	2	13140.1	1483.78	1483.78	742.897	742.897	1483.77	742.89	0.0137	0.5985	9.6515	0.1077	8.505	0	0.9939	2	1	192	204	0	N-term(34.0631)		0	FALSE	sp|P0CE48|EFTU2_ECOLI	P0CE48	EFTU2_ECOLI	tufB	Elongation factor Tu 2	tufA	sp|P0CE47|EFTU1_ECOLI
79	20220923_CRJL_M9H11_PICS_EColi_GluC_Neprosin_N3_5ug_163.101326.101326.3	AGLEPLADLLWSDPSHTPE	n[29]AGLEPLADLLWSDPSHTPE	TRGQIAIE.AGLEPLADLLWSDPSHTPE.VAAAQYVY	E	V	19	3	13142.1	2075.04	2075.04	692.688	692.688	2075.02	692.681	0.0197	0.6009	3.9175	0.06471	13.256	0	0.9993	2	1	121	139	0	N-term(28.0313)		0	TRUE	sp|P46837|YHGF_ECOLI	P46837	YHGF_ECOLI	yhgF	Protein YhgF
80	20220923_CRJL_M9H11_PICS_EColi_GluC_Neprosin_N3_5ug_163.101330.101330.3	INQQLYQLLNGLDVVYHAQGE	n[35]INQQLYQLLNGLDVVYHAQGE	DRAIAFSE.INQQLYQLLNGLDVVYHAQGE.YAYADVIV	E	Y	21	3	13142.6	2448.31	2448.31	817.112	817.112	2448.29	817.103	0.0283	0.7971	0.6862	0.009977	14.504	0	1	2	1	114	134	0	N-term(34.0631)		0	TRUE	sp|P15034|AMPP_ECOLI	P15034	AMPP_ECOLI	pepP	Xaa-Pro aminopeptidase
81	20220923_CRJL_M9H11_PICS_EColi_GluC_Neprosin_N3_5ug_163.101369.101369.0	NVYFQPVPALLCE	n[29]NVYFQPVPALLC[160]E	AEQTFVFD.NVYFQPVPALLCE.FSAPVKIE	D	F	13	2	13147.6	1577.81	1577.81	789.91	789.91	1576.8	789.405	1.0105	0.6436	5.0155	0.6166	11.164	0	0.9942	2	0	523	535	0	12C(57.0214), N-term(28.0313)		0	TRUE	sp|P04825|AMPN_ECOLI	P04825	AMPN_ECOLI	pepN	Aminopeptidase N
82	20220923_CRJL_M9H11_PICS_EColi_GluC_Neprosin_N3_5ug_163.101399.101399.1	LAGFLDSYIPEPE	n[29]LAGFLDSYIPEPE	EWEAKIIE.LAGFLDSYIPEPE.RAIDKPFI	E	R	13	1	13151.7	1477.74	1477.74	1478.75	1478.75	1477.73	1478.74	0.0056	0.6986	9.8437	0.1203	10.179	0	0.9974	2	1	192	204	0	N-term(28.0313)		0	FALSE	sp|P0CE48|EFTU2_ECOLI	P0CE48	EFTU2_ECOLI	tufB	Elongation factor Tu 2	tufA	sp|P0CE47|EFTU1_ECOLI
83	20220923_CRJL_M9H11_PICS_EColi_GluC_Neprosin_N3_5ug_163.101411.101411.0	LAGFLDSYIPEPE	n[29]LAGFLDSYIPEPE	EWEAKIIE.LAGFLDSYIPEPE.RAIDKPFI	E	R	13	3	13153.2	1477.73	1477.73	493.584	493.584	1477.73	493.585	-0.0034	0.5434	9.8692	0.7423	7.602	0	0.9775	2	1	192	204	0	N-term(28.0313)		0	FALSE	sp|P0CE48|EFTU2_ECOLI	P0CE48	EFTU2_ECOLI	tufB	Elongation factor Tu 2	tufA	sp|P0CE47|EFTU1_ECOLI
84	20220923_CRJL_M9H11_PICS_EColi_GluC_Neprosin_N3_5ug_163.101412.101412.0	LAGFLDSYIPEPE	n[29]LAGFLDSYIPEPE	EWEAKIIE.LAGFLDSYIPEPE.RAIDKPFI	E	R	13	3	13153.3	1478.73	1478.73	493.918	493.918	1477.73	493.585	0.9997	0.5593	9.8707	0.2199	9.131	0	0.9815	2	1	192	204	0	N-term(28.0313)		0	FALSE	sp|P0CE48|EFTU2_ECOLI	P0CE48	EFTU2_ECOLI	tufB	Elongation factor Tu 2	tufA	sp|P0CE47|EFTU1_ECOLI
85	20220923_CRJL_M9H11_PICS_EColi_GluC_Neprosin_N3_5ug_163.101490.101490.2	LAGFLDSYIPEPE	n[29]LAGFLDSYIPEPE	EWEAKIIE.LAGFLDSYIPEPE.RAIDKPFI	E	R	13	2	13163	1477.75	1477.75	739.885	739.885	1477.73	739.874	0.0205	0.6467	10.032	0.2041	8.261	0	0.9903	2	1	192	204	0	N-term(28.0313)		0	FALSE	sp|P0CE48|EFTU2_ECOLI	P0CE48	EFTU2_ECOLI	tufB	Elongation factor Tu 2	tufA	sp|P0CE47|EFTU1_ECOLI
86	20220923_CRJL_M9H11_PICS_EColi_GluC_Neprosin_N3_5ug_163.101528.101528.3	IIQANGATLAGVLISLDRQE	n[29]IIQANGATLAGVLISLDRQE	TAIRESME.IIQANGATLAGVLISLDRQE.RGRGEISA	E	R	20	3	13168	2110.16	2110.16	704.395	704.395	2109.18	704.067	0.9851	0.8524	4.7379	3.361	10.394	0	0.9985	2	1	139	158	0	N-term(28.0313)		0	TRUE	sp|P0A7E3|PYRE_ECOLI	P0A7E3	PYRE_ECOLI	pyrE	Orotate phosphoribosyltransferase
87	20220923_CRJL_M9H11_PICS_EColi_GluC_Neprosin_N3_5ug_163.101549.101549.2	LAGFLDSYIPEPE	n[35]LAGFLDSYIPEPE	EWEAKIIE.LAGFLDSYIPEPE.RAIDKPFI	E	R	13	2	13170.8	1483.77	1483.77	742.893	742.893	1483.77	742.89	0.0048	0.6145	10.1635	0.08938	9.695	0	0.9968	2	1	192	204	0	N-term(34.0631)		0	FALSE	sp|P0CE48|EFTU2_ECOLI	P0CE48	EFTU2_ECOLI	tufB	Elongation factor Tu 2	tufA	sp|P0CE47|EFTU1_ECOLI
88	20220923_CRJL_M9H11_PICS_EColi_GluC_Neprosin_N3_5ug_163.101554.101554.2	SLNQLIQTYLPE	n[29]SLNQLIQTYLPE	MYIFE.SLNQLIQTYLPE.DQIKRIRQ	E	D	12	2	13171.4	1445.79	1445.79	723.903	723.903	1445.78	723.895	0.0145	0.7913	4.3874	0.2727	11.907	0	1	2	0	6	17	0	N-term(28.0313)		0	TRUE	sp|P0AG24|SPOT_ECOLI	P0AG24	SPOT_ECOLI	spoT	Bifunctional (p)ppGpp synthase/hydrolase SpoT
89	20220923_CRJL_M9H11_PICS_EColi_GluC_Neprosin_N3_5ug_163.101561.101561.0	SGSPIDLITLAE	n[29]SGSPIDLITLAE	TEMARIQE.SGSPIDLITLAE.SIERQGQI	E	S	12	2	13172.3	1243.68	1243.68	622.849	622.849	1242.67	622.342	1.0135	0.6748	5.4167	0.01201	14.836	0	0.9985	2	1	78	89	0	N-term(28.0313)		0	TRUE	sp|P0ACB0|DNAB_ECOLI	P0ACB0	DNAB_ECOLI	dnaB	Replicative DNA helicase DnaB
90	20220923_CRJL_M9H11_PICS_EColi_GluC_Neprosin_N3_5ug_163.10157.10157.3	TSPGRRHVVKVVNPE	TSPGRRHVVK[162]VVNPE	MAVVKCKP.TSPGRRHVVKVVNPE.LHKGKPFA	P	L	15	3	2244.17	1708.01	1708.01	570.344	570.344	1708	570.339	0.0159	0.8532	3.7158	0.3131	9.093	0	0.9961	1	0	9	23	0	10K(34.0631)		0	TRUE	sp|P60422|RL2_ECOLI	P60422	RL2_ECOLI	rplB	Large ribosomal subunit protein uL2
91	20220923_CRJL_M9H11_PICS_EColi_GluC_Neprosin_N3_5ug_163.101599.101599.3	LAGFLDSYIPEPE	n[35]LAGFLDSYIPEPE	EWEAKIIE.LAGFLDSYIPEPE.RAIDKPFI	E	R	13	3	13177.4	1483.76	1483.76	495.595	495.595	1483.77	495.596	-0.0023	0.5745	10.2723	0.2553	8.872	0	0.9938	2	1	192	204	0	N-term(34.0631)		0	FALSE	sp|P0CE48|EFTU2_ECOLI	P0CE48	EFTU2_ECOLI	tufB	Elongation factor Tu 2	tufA	sp|P0CE47|EFTU1_ECOLI
92	20220923_CRJL_M9H11_PICS_EColi_GluC_Neprosin_N3_5ug_163.101645.101645.1	LAGFLDSYIPEPE	n[29]LAGFLDSYIPEPE	EWEAKIIE.LAGFLDSYIPEPE.RAIDKPFI	E	R	13	1	13183.4	1477.74	1477.74	1478.75	1478.75	1477.73	1478.74	0.0074	0.7238	10.3724	0.01174	9.221	0	1	2	1	192	204	0	N-term(28.0313)		0	FALSE	sp|P0CE48|EFTU2_ECOLI	P0CE48	EFTU2_ECOLI	tufB	Elongation factor Tu 2	tufA	sp|P0CE47|EFTU1_ECOLI
93	20220923_CRJL_M9H11_PICS_EColi_GluC_Neprosin_N3_5ug_163.101661.101661.3	LAGFLDSYIPEPE	n[29]LAGFLDSYIPEPE	EWEAKIIE.LAGFLDSYIPEPE.RAIDKPFI	E	R	13	3	13185.5	1477.73	1477.73	493.585	493.585	1477.73	493.585	-0.0014	0.568	10.4083	0.2093	10.217	0	0.9986	2	1	192	204	0	N-term(28.0313)		0	FALSE	sp|P0CE48|EFTU2_ECOLI	P0CE48	EFTU2_ECOLI	tufB	Elongation factor Tu 2	tufA	sp|P0CE47|EFTU1_ECOLI
94	20220923_CRJL_M9H11_PICS_EColi_GluC_Neprosin_N3_5ug_163.101720.101720.0	VKPALGCTEPISLALAAAVAAAE	n[29]VK[156]PALGC[160]TEPISLALAAAVAAAE	YIIAVQEE.VKPALGCTEPISLALAAAVAAAE.LEGPVERV	E	L	23	3	13193.3	2279.28	2279.28	760.768	760.768	2278.26	760.427	1.0202	0.6337	2.5959	2.695e-11	22.194	0	1	2	0	21	43	0	2K(28.0313), 7C(57.0214), N-term(28.0313)		0	TRUE	sp|P42626|YHAM_ECOLI	P42626	YHAM_ECOLI	yhaM	UPF0597 protein YhaM
95	20220923_CRJL_M9H11_PICS_EColi_GluC_Neprosin_N3_5ug_163.101725.101725.2	LAGFLDSYIPEPE	n[29]LAGFLDSYIPEPE	EWEAKIIE.LAGFLDSYIPEPE.RAIDKPFI	E	R	13	2	13194.1	1477.75	1477.75	739.881	739.881	1477.73	739.874	0.0129	0.6521	10.5509	0.235	8.016	0	0.9993	2	1	192	204	0	N-term(28.0313)		0	FALSE	sp|P0CE48|EFTU2_ECOLI	P0CE48	EFTU2_ECOLI	tufB	Elongation factor Tu 2	tufA	sp|P0CE47|EFTU1_ECOLI
96	20220923_CRJL_M9H11_PICS_EColi_GluC_Neprosin_N3_5ug_163.101774.101774.2	IPGSNFIDILE	n[35]IPGSNFIDILE	CVGIGGDP.IPGSNFIDILE.MFEKDPQT	P	M	11	2	13200.6	1250.71	1250.71	626.36	626.36	1250.7	626.356	0.0094	0.8218	1.6204	0.7745	8.944	0	0.9873	1	1	183	193	0	N-term(34.0631)		0	TRUE	sp|P0AGE9|SUCD_ECOLI	P0AGE9	SUCD_ECOLI	sucD	Succinate--CoA ligase [ADP-forming] subunit alpha
97	20220923_CRJL_M9H11_PICS_EColi_GluC_Neprosin_N3_5ug_163.101872.101872.2	FLDMVTGQFIAD	n[35]FLDMVTGQFIAD	IGVPTATE.FLDMVTGQFIAD.LISWGAIG	E	L	12	2	13213.7	1389.72	1389.72	695.866	695.866	1389.71	695.86	0.0117	0.7997	9.9432	0.04175	11.39	0	0.9997	2	1	143	154	0	N-term(34.0631)		0	TRUE	sp|P00887|AROH_ECOLI	P00887	AROH_ECOLI	aroH	Phospho-2-dehydro-3-deoxyheptonate aldolase, Trp-sensitive
98	20220923_CRJL_M9H11_PICS_EColi_GluC_Neprosin_N3_5ug_163.101923.101923.2	LDGLLTAVLSSPQE	n[29]LDGLLTAVLSSPQE	HAIIDVAE.LDGLLTAVLSSPQE.IEPEQWIV	E	I	14	2	13220.6	1469.81	1469.81	735.912	735.912	1469.8	735.906	0.0124	0.3964	10.4994	0.2769	10.731	0	0.9917	2	1	33	46	0	N-term(28.0313)		0	TRUE	sp|P0AD05|YECA_ECOLI	P0AD05	YECA_ECOLI	yecA	Uncharacterized protein YecA
99	20220923_CRJL_M9H11_PICS_EColi_GluC_Neprosin_N3_5ug_163.101955.101955.3	IDCLDPAFAPGTGTPVIGGLTSD	n[29]IDC[160]LDPAFAPGTGTPVIGGLTSD	MPVYITFD.IDCLDPAFAPGTGTPVIGGLTSD.RAIKIVRG	D	R	23	3	13224.8	2301.14	2301.14	768.054	768.054	2301.12	768.047	0.0219	0.5962	30.7105	0.2496	9.911	0	0.9662	2	1	231	253	0	3C(57.0214), N-term(28.0313)		0	TRUE	sp|P60651|SPEB_ECOLI	P60651	SPEB_ECOLI	speB	Agmatinase
100	20220923_CRJL_M9H11_PICS_EColi_GluC_Neprosin_N3_5ug_163.101965.101965.2	LAGFLDSYIPEPE	n[29]LAGFLDSYIPEPE	EWEAKIIE.LAGFLDSYIPEPE.RAIDKPFI	E	R	13	2	13226.2	1477.75	1477.75	739.881	739.881	1477.73	739.874	0.0141	0.6099	11.0869	0.2246	8.094	0	0.9843	2	1	192	204	0	N-term(28.0313)		0	FALSE	sp|P0CE48|EFTU2_ECOLI	P0CE48	EFTU2_ECOLI	tufB	Elongation factor Tu 2	tufA	sp|P0CE47|EFTU1_ECOLI
101	20220923_CRJL_M9H11_PICS_EColi_GluC_Neprosin_N3_5ug_163.102014.102014.2	IPGSNFIDILE	n[35]IPGSNFIDILE	CVGIGGDP.IPGSNFIDILE.MFEKDPQT	P	M	11	2	13232.4	1250.71	1250.71	626.36	626.36	1250.7	626.356	0.0091	0.8435	1.0905	0.1196	11.189	0	0.9892	1	1	183	193	0	N-term(34.0631)		0	TRUE	sp|P0AGE9|SUCD_ECOLI	P0AGE9	SUCD_ECOLI	sucD	Succinate--CoA ligase [ADP-forming] subunit alpha
102	20220923_CRJL_M9H11_PICS_EColi_GluC_Neprosin_N3_5ug_163.102027.102027.0	VMGIYDGYLGLYE	n[35]VMGIYDGYLGLYE	SAITEGIE.VMGIYDGYLGLYE.DRMVQIDR	E	D	13	2	13234	1525.77	1525.77	763.893	763.893	1525.76	763.886	0.0136	0.6042	4.8204	0.7037	8.684	0	0.9942	2	1	35	47	0	N-term(34.0631)		0	TRUE	sp|P0A796|PFKA_ECOLI	P0A796	PFKA_ECOLI	pfkA	ATP-dependent 6-phosphofructokinase isozyme 1
103	20220923_CRJL_M9H11_PICS_EColi_GluC_Neprosin_N3_5ug_163.102029.102029.2	LAGFLDSYIPEPE	n[35]LAGFLDSYIPEPE	EWEAKIIE.LAGFLDSYIPEPE.RAIDKPFI	E	R	13	2	13234.4	1483.78	1483.78	742.896	742.896	1483.77	742.89	0.0125	0.6376	11.223	0.08361	9.811	0	0.9971	2	1	192	204	0	N-term(34.0631)		0	FALSE	sp|P0CE48|EFTU2_ECOLI	P0CE48	EFTU2_ECOLI	tufB	Elongation factor Tu 2	tufA	sp|P0CE47|EFTU1_ECOLI
104	20220923_CRJL_M9H11_PICS_EColi_GluC_Neprosin_N3_5ug_163.102120.102120.3	QAPTHILIIPNILIPTVNDVSAE	n[29]QAPTHILIIPNILIPTVNDVSAE	TAFRDISP.QAPTHILIIPNILIPTVNDVSAE.HEQAIGRM	P	H	23	3	13246.6	2495.43	2495.43	832.817	832.817	2495.4	832.807	0.0295	0.8231	2.6585	0.8251	9.834	0	0.9874	1	1	35	57	0	N-term(28.0313)		0	TRUE	sp|P0ACE7|HINT_ECOLI	P0ACE7	HINT_ECOLI	hinT	Purine nucleoside phosphoramidase
105	20220923_CRJL_M9H11_PICS_EColi_GluC_Neprosin_N3_5ug_163.102205.102205.2	LAGFLDSYIPEPE	n[29]LAGFLDSYIPEPE	EWEAKIIE.LAGFLDSYIPEPE.RAIDKPFI	E	R	13	2	13258.2	1477.75	1477.75	739.882	739.882	1477.73	739.874	0.0147	0.6403	11.619	0.1559	9.729	0	0.9895	2	1	192	204	0	N-term(28.0313)		0	FALSE	sp|P0CE48|EFTU2_ECOLI	P0CE48	EFTU2_ECOLI	tufB	Elongation factor Tu 2	tufA	sp|P0CE47|EFTU1_ECOLI
106	20220923_CRJL_M9H11_PICS_EColi_GluC_Neprosin_N3_5ug_163.102269.102269.2	LAGFLDSYIPEPE	n[35]LAGFLDSYIPEPE	EWEAKIIE.LAGFLDSYIPEPE.RAIDKPFI	E	R	13	2	13266.9	1483.78	1483.78	742.897	742.897	1483.77	742.89	0.0137	0.6129	11.764	0.1809	8.209	0	0.9923	2	1	192	204	0	N-term(34.0631)		0	FALSE	sp|P0CE48|EFTU2_ECOLI	P0CE48	EFTU2_ECOLI	tufB	Elongation factor Tu 2	tufA	sp|P0CE47|EFTU1_ECOLI
107	20220923_CRJL_M9H11_PICS_EColi_GluC_Neprosin_N3_5ug_163.102298.102298.0	IDFLVNQTLTLGTE	n[35]IDFLVNQTLTLGTE	IHSEVNIP.IDFLVNQTLTLGTE.WNQQRMKD	P	W	14	2	13270.8	1596.9	1596.9	799.455	799.455	1596.88	799.448	0.0135	0.5087	11.5886	0.2465	10.933	0	0.91	1	1	377	390	0	N-term(34.0631)		0	TRUE	sp|P05825|FEPA_ECOLI	P05825	FEPA_ECOLI	fepA	Ferrienterobactin receptor
108	20220923_CRJL_M9H11_PICS_EColi_GluC_Neprosin_N3_5ug_163.102305.102305.2	GMAVGLAGLFIE	n[35]GM[147]AVGLAGLFIE	QVAEIARA.GMAVGLAGLFIE.AHPDPEHA	A	A	12	2	13271.8	1226.67	1226.67	614.342	614.342	1226.68	614.347	-0.0105	0.5207	4.2692	0.8063	9.874	0	0.9341	1	0	228	239	0	2M(15.9949), N-term(34.0631)		0	TRUE	sp|P0A715|KDSA_ECOLI	P0A715	KDSA_ECOLI	kdsA	2-dehydro-3-deoxyphosphooctonate aldolase
109	20220923_CRJL_M9H11_PICS_EColi_GluC_Neprosin_N3_5ug_163.102340.102340.2	AGVFLISPFVGRILD	n[29]AGVFLISPFVGRILD	AQARACAE.AGVFLISPFVGRILD.WYKANTDK	E	W	15	2	13276.6	1630.96	1630.96	816.489	816.489	1630.94	816.48	0.0194	0.7975	3.0455	0.2015	12.223	0	0.9997	2	0	170	184	0	N-term(28.0313)		0	TRUE	sp|P0A870|TALB_ECOLI	P0A870	TALB_ECOLI	talB	Transaldolase B
110	20220923_CRJL_M9H11_PICS_EColi_GluC_Neprosin_N3_5ug_163.102376.102376.0	QTQLLGQIVLANFANNE	n[35]QTQLLGQIVLANFANNE	VVGNYSNE.QTQLLGQIVLANFANNE.GIASEGDN	E	G	17	3	13281.5	1906.06	1906.06	636.36	636.36	1906.04	636.353	0.0205	0.6815	3.9043	0.0104	8.928	0	0.9998	2	0	307	323	0	N-term(34.0631)		0	TRUE	sp|P75937|FLGE_ECOLI	P75937	FLGE_ECOLI	flgE	Flagellar hook protein FlgE
111	20220923_CRJL_M9H11_PICS_EColi_GluC_Neprosin_N3_5ug_163.102404.102404.2	AVLPPDIPIPSIAE	n[29]AVLPPDIPIPSIAE	IRDDHVID.AVLPPDIPIPSIAE.VQRAIYDA	D	V	14	2	13285.1	1458.86	1458.86	730.435	730.435	1458.83	730.424	0.022	0.7271	11.7976	0.001519	13.364	0	1	2	1	333	346	0	N-term(28.0313)		0	TRUE	sp|P0AE12|AMN_ECOLI	P0AE12	AMN_ECOLI	amn	AMP nucleosidase
112	20220923_CRJL_M9H11_PICS_EColi_GluC_Neprosin_N3_5ug_163.102429.102429.2	LAGFLDSYIPEPE	n[29]LAGFLDSYIPEPE	EWEAKIIE.LAGFLDSYIPEPE.RAIDKPFI	E	R	13	2	13288.6	1477.75	1477.75	739.882	739.882	1477.73	739.874	0.0148	0.6095	12.1268	0.263	9.997	0	0.9833	2	1	192	204	0	N-term(28.0313)		0	FALSE	sp|P0CE48|EFTU2_ECOLI	P0CE48	EFTU2_ECOLI	tufB	Elongation factor Tu 2	tufA	sp|P0CE47|EFTU1_ECOLI
113	20220923_CRJL_M9H11_PICS_EColi_GluC_Neprosin_N3_5ug_163.102493.102493.2	LAGFLDSYIPEPE	n[35]LAGFLDSYIPEPE	EWEAKIIE.LAGFLDSYIPEPE.RAIDKPFI	E	R	13	2	13297.3	1483.78	1483.78	742.897	742.897	1483.77	742.89	0.0145	0.6032	12.2713	0.1454	9.85	0	0.9892	2	1	192	204	0	N-term(34.0631)		0	FALSE	sp|P0CE48|EFTU2_ECOLI	P0CE48	EFTU2_ECOLI	tufB	Elongation factor Tu 2	tufA	sp|P0CE47|EFTU1_ECOLI
114	20220923_CRJL_M9H11_PICS_EColi_GluC_Neprosin_N3_5ug_163.102503.102503.0	TLFLLGSEALE	n[29]TLFLLGSEALE	TGEDITQD.TLFLLGSEALE.SMIKHEAT	D	S	11	2	13298.6	1219.68	1219.68	610.848	610.848	1219.67	610.842	0.0124	0.5581	4.397	0.1043	13.427	0	0.9973	2	1	228	238	0	N-term(28.0313)		0	TRUE	sp|P76372|WZZB_ECOLI	P76372	WZZB_ECOLI	wzzB	Chain length determinant protein
115	20220923_CRJL_M9H11_PICS_EColi_GluC_Neprosin_N3_5ug_163.10251.10251.0	TGSIGGSASHE	n[35]TGSIGGSASHE	DFRAVQAD.TGSIGGSASHE.FQVIAQSG	D	F	11	2	2254.95	1035.52	1035.52	518.765	518.765	1035.5	518.76	0.0105	0.5539	1.3635	0.04506	10.885	0	1	2	0	199	209	0	N-term(34.0631)		0	TRUE	sp|P16659|SYP_ECOLI	P16659	SYP_ECOLI	proS	Proline--tRNA ligase
116	20220923_CRJL_M9H11_PICS_EColi_GluC_Neprosin_N3_5ug_163.102528.102528.2	INMLAIQLLNE	n[35]INMLAIQLLNE	GACRGYKD.INMLAIQLLNE.GGIIITFS	D	G	11	2	13301.9	1304.77	1304.77	653.392	653.392	1304.76	653.386	0.0107	0.6851	4.1476	0.2295	11.057	0	1	2	0	321	331	0	N-term(34.0631)		0	TRUE	sp|P75876|RLMI_ECOLI	P75876	RLMI_ECOLI	rlmI	Ribosomal RNA large subunit methyltransferase I
117	20220923_CRJL_M9H11_PICS_EColi_GluC_Neprosin_N3_5ug_163.102581.102581.2	AGTLSGNPIAMAAGFACLNE	n[29]AGTLSGNPIAMAAGFAC[160]LNE	APTGPVYQ.AGTLSGNPIAMAAGFACLNE.VAQPGVHE	Q	V	20	2	13309	1991.97	1991.97	996.992	996.992	1991.94	996.979	0.0257	0.5538	6.5497	0.02315	14.042	0	0.9985	1	0	295	314	0	17C(57.0214), N-term(28.0313)		0	TRUE	sp|P23893|GSA_ECOLI	P23893	GSA_ECOLI	hemL	Glutamate-1-semialdehyde 2,1-aminomutase
118	20220923_CRJL_M9H11_PICS_EColi_GluC_Neprosin_N3_5ug_163.102638.102638.2	AVLPPDIPIPSIAE	n[29]AVLPPDIPIPSIAE	IRDDHVID.AVLPPDIPIPSIAE.VQRAIYDA	D	V	14	2	13316.8	1458.85	1458.85	730.433	730.433	1458.83	730.424	0.0189	0.7498	12.3253	0.408	11.887	0	0.9969	2	1	333	346	0	N-term(28.0313)		0	TRUE	sp|P0AE12|AMN_ECOLI	P0AE12	AMN_ECOLI	amn	AMP nucleosidase
119	20220923_CRJL_M9H11_PICS_EColi_GluC_Neprosin_N3_5ug_163.102670.102670.2	LAGFLDSYIPEPE	n[29]LAGFLDSYIPEPE	EWEAKIIE.LAGFLDSYIPEPE.RAIDKPFI	E	R	13	2	13321.1	1477.75	1477.75	739.881	739.881	1477.73	739.874	0.0145	0.6579	12.6682	0.2996	9.76	0	0.9889	2	1	192	204	0	N-term(28.0313)		0	FALSE	sp|P0CE48|EFTU2_ECOLI	P0CE48	EFTU2_ECOLI	tufB	Elongation factor Tu 2	tufA	sp|P0CE47|EFTU1_ECOLI
120	20220923_CRJL_M9H11_PICS_EColi_GluC_Neprosin_N3_5ug_163.102733.102733.2	LAGFLDSYIPEPE	n[35]LAGFLDSYIPEPE	EWEAKIIE.LAGFLDSYIPEPE.RAIDKPFI	E	R	13	2	13329.5	1483.78	1483.78	742.897	742.897	1483.77	742.89	0.0141	0.6169	12.8082	0.1555	9.733	0	0.9997	2	1	192	204	0	N-term(34.0631)		0	FALSE	sp|P0CE48|EFTU2_ECOLI	P0CE48	EFTU2_ECOLI	tufB	Elongation factor Tu 2	tufA	sp|P0CE47|EFTU1_ECOLI
121	20220923_CRJL_M9H11_PICS_EColi_GluC_Neprosin_N3_5ug_163.102783.102783.2	NINAGLFDYPVLMAAD	n[29]NINAGLFDYPVLM[147]AAD	DKSARYAE.NINAGLFDYPVLMAAD.IIIYQTNI	E	I	16	2	13336.4	1766.87	1766.87	884.444	884.444	1766.85	884.435	0.0181	0.6741	5.8816	0.6434	10.266	0	0.9965	2	1	120	135	0	13M(15.9949), N-term(28.0313)		0	TRUE	sp|P00954|SYW_ECOLI	P00954	SYW_ECOLI	trpS	Tryptophan--tRNA ligase
122	20220923_CRJL_M9H11_PICS_EColi_GluC_Neprosin_N3_5ug_163.102794.102794.0	ADPATILGAVTPVPDTLSE	n[29]ADPATILGAVTPVPDTLSE	FPVSVAIG.ADPATILGAVTPVPDTLSE.YAFAGIIR	G	Y	19	3	13337.7	1894.01	1894.01	632.344	632.344	1893.99	632.338	0.0173	0.6675	16.5987	0.07469	15.007	0	0.9546	1	1	223	241	0	N-term(28.0313)		0	TRUE	sp|P0AAB4|UBID_ECOLI	P0AAB4	UBID_ECOLI	ubiD	3-octaprenyl-4-hydroxybenzoate carboxy-lyase
123	20220923_CRJL_M9H11_PICS_EColi_GluC_Neprosin_N3_5ug_163.102821.102821.2	MFTGSIVAIVTPMDE	n[29]MFTGSIVAIVTPMDE	.MFTGSIVAIVTPMDE.KGNVCRAS	-	K	15	2	13341.4	1637.83	1637.83	819.921	819.921	1637.8	819.909	0.0224	0.6967	5.9092	0.05408	13.568	0	1	2	1	1	15	0	N-term(28.0313)		0	TRUE	sp|P0A6L2|DAPA_ECOLI	P0A6L2	DAPA_ECOLI	dapA	4-hydroxy-tetrahydrodipicolinate synthase
124	20220923_CRJL_M9H11_PICS_EColi_GluC_Neprosin_N3_5ug_163.10286.10286.0	LARGHIINKGE	n[35]LARGHIINK[162]GE	CAHCYGRD.LARGHIINKGE.AIGVIAAQ	D	A	11	3	2259.57	1275.8	1275.8	426.273	426.273	1274.81	425.944	0.9877	0.5385	1.8591	0.127	9.164	0	0.9999	2	0	903	913	0	9K(34.0631), N-term(34.0631)		0	TRUE	sp|P0A8T7|RPOC_ECOLI	P0A8T7	RPOC_ECOLI	rpoC	DNA-directed RNA polymerase subunit beta'
125	20220923_CRJL_M9H11_PICS_EColi_GluC_Neprosin_N3_5ug_163.102887.102887.0	MQQTVFGILGINE	n[35]MQQTVFGILGINE	SVRIHNGD.MQQTVFGILGINE.EEQREKFG	D	E	13	2	13350.2	1482.81	1482.81	742.413	742.413	1482.8	742.405	0.0145	0.6472	6.3596	0.2557	9.869	0	0.9988	2	0	495	507	0	N-term(34.0631)		0	TRUE	sp|P21889|SYD_ECOLI	P21889	SYD_ECOLI	aspS	Aspartate--tRNA ligase
126	20220923_CRJL_M9H11_PICS_EColi_GluC_Neprosin_N3_5ug_163.102895.102895.2	LGLVIACLPYA	n[29]LGLVIAC[160]LPYA	KAMVSKGD.LGLVIACLPYA.	D	-	11	2	13351.4	1216.7	1216.7	609.357	609.357	1216.69	609.352	0.0114	0.4517	12.1737	0.3973	9.863	0	0.9979	2	0	55	65	0	7C(57.0214), N-term(28.0313)		0	TRUE	sp|P0A7Q1|RL35_ECOLI	P0A7Q1	RL35_ECOLI	rpmI	Large ribosomal subunit protein bL35
127	20220923_CRJL_M9H11_PICS_EColi_GluC_Neprosin_N3_5ug_163.102909.102909.2	LAGFLDSYIPEPE	n[29]LAGFLDSYIPEPE	EWEAKIIE.LAGFLDSYIPEPE.RAIDKPFI	E	R	13	2	13353.3	1477.75	1477.75	739.883	739.883	1477.73	739.874	0.017	0.6196	13.205	0.1223	10.151	0	0.9993	2	1	192	204	0	N-term(28.0313)		0	FALSE	sp|P0CE48|EFTU2_ECOLI	P0CE48	EFTU2_ECOLI	tufB	Elongation factor Tu 2	tufA	sp|P0CE47|EFTU1_ECOLI
128	20220923_CRJL_M9H11_PICS_EColi_GluC_Neprosin_N3_5ug_163.102945.102945.2	ALAVALANIDPIIE	n[29]ALAVALANIDPIIE	RDRAHIIE.ALAVALANIDPIIE.LIRHAPTP	E	L	14	2	13358.1	1449.86	1449.86	725.937	725.937	1449.84	725.929	0.015	0.7119	5.3328	0.0003217	10.795	0	0.9998	2	0	382	395	0	N-term(28.0313)		0	TRUE	sp|P0AES4|GYRA_ECOLI	P0AES4	GYRA_ECOLI	gyrA	DNA gyrase subunit A
129	20220923_CRJL_M9H11_PICS_EColi_GluC_Neprosin_N3_5ug_163.10295.10295.0	GVLRTTGEHE	n[35]GVLRTTGEHE	KSEVRIPN.GVLRTTGEHE.VSFQVHSE	N	V	10	2	2260.54	1131.62	1131.62	566.818	566.818	1131.61	566.812	0.0119	0.848	3.7655	3.716	7.687	0	0.9841	1	1	120	129	0	N-term(34.0631)		0	TRUE	sp|P0A7R1|RL9_ECOLI	P0A7R1	RL9_ECOLI	rplI	Large ribosomal subunit protein bL9
130	20220923_CRJL_M9H11_PICS_EColi_GluC_Neprosin_N3_5ug_163.102958.102958.2	AAPLVAVLTSDGWE	n[29]AAPLVAVLTSDGWE	YYAPESAE.AAPLVAVLTSDGWE.TQWPIPEA	E	T	14	2	13360	1455.78	1455.78	728.896	728.896	1455.76	728.888	0.0158	0.7298	6.1967	0.152	11.773	0	0.9985	2	1	30	43	0	N-term(28.0313)		0	TRUE	sp|P69853|DMSD_ECOLI	P69853	DMSD_ECOLI	dmsD	Tat proofreading chaperone DmsD
131	20220923_CRJL_M9H11_PICS_EColi_GluC_Neprosin_N3_5ug_163.102962.102962.3	DGWAQAGTARALLNSMVIGVTE	n[29]DGWAQAGTARALLNSMVIGVTE	FGPRDGYA.DGWAQAGTARALLNSMVIGVTE.GFTKKIQI	A	G	22	3	13360.5	2287.19	2287.19	763.404	763.404	2287.16	763.395	0.0266	0.6858	6.862	0.08625	10.757	0	0.9991	1	1	60	81	0	N-term(28.0313)		0	TRUE	sp|P0AG55|RL6_ECOLI	P0AG55	RL6_ECOLI	rplF	Large ribosomal subunit protein uL6
132	20220923_CRJL_M9H11_PICS_EColi_GluC_Neprosin_N3_5ug_163.102973.102973.2	LAGFLDSYIPEPE	n[35]LAGFLDSYIPEPE	EWEAKIIE.LAGFLDSYIPEPE.RAIDKPFI	E	R	13	2	13362.1	1483.77	1483.77	742.894	742.894	1483.77	742.89	0.007	0.6571	13.3508	0.1366	9.958	7.704	0.993	2	1	192	204	0	N-term(34.0631)		0	FALSE	sp|P0CE48|EFTU2_ECOLI	P0CE48	EFTU2_ECOLI	tufB	Elongation factor Tu 2	tufA	sp|P0CE47|EFTU1_ECOLI
133	20220923_CRJL_M9H11_PICS_EColi_GluC_Neprosin_N3_5ug_163.10299.10299.0	TGSIGGSASHE	n[29]TGSIGGSASHE	DFRAVQAD.TGSIGGSASHE.FQVIAQSG	D	F	11	2	2261.01	1029.48	1029.48	515.749	515.749	1029.47	515.744	0.0103	0.4719	1.2625	0.783	7.925	0	0.9866	2	0	199	209	0	N-term(28.0313)		0	TRUE	sp|P16659|SYP_ECOLI	P16659	SYP_ECOLI	proS	Proline--tRNA ligase
134	20220923_CRJL_M9H11_PICS_EColi_GluC_Neprosin_N3_5ug_163.102992.102992.2	AQQLLALENPLPLPAYE	n[29]AQQLLALENPLPLPAYE	CFEQYEKE.AQQLLALENPLPLPAYE.RIIKAAHS	E	R	17	2	13364.7	1907.07	1907.07	954.54	954.54	1907.04	954.527	0.0247	0.7644	6.2785	0.1936	14.144	0	0.9988	2	1	230	246	0	N-term(28.0313)		0	TRUE	sp|P00960|SYGA_ECOLI	P00960	SYGA_ECOLI	glyQ	Glycine--tRNA ligase alpha subunit
135	20220923_CRJL_M9H11_PICS_EColi_GluC_Neprosin_N3_5ug_163.103002.103002.0	AQQLLALENPLPLPAYE	n[29]AQQLLALENPLPLPAYE	CFEQYEKE.AQQLLALENPLPLPAYE.RIIKAAHS	E	R	17	3	13365.9	1907.06	1907.06	636.692	636.692	1907.04	636.687	0.0148	0.5558	6.2985	0.7911	5.907	0	0.9991	2	1	230	246	0	N-term(28.0313)		0	TRUE	sp|P00960|SYGA_ECOLI	P00960	SYGA_ECOLI	glyQ	Glycine--tRNA ligase alpha subunit
136	20220923_CRJL_M9H11_PICS_EColi_GluC_Neprosin_N3_5ug_163.103017.103017.0	AQQLLALENPLPLPAYE	n[29]AQQLLALENPLPLPAYE	CFEQYEKE.AQQLLALENPLPLPAYE.RIIKAAHS	E	R	17	3	13367.8	1908.06	1908.06	637.027	637.027	1907.04	636.687	1.0175	0.5697	6.331	0.1742	8.536	0	0.9924	2	1	230	246	0	N-term(28.0313)		0	TRUE	sp|P00960|SYGA_ECOLI	P00960	SYGA_ECOLI	glyQ	Glycine--tRNA ligase alpha subunit
137	20220923_CRJL_M9H11_PICS_EColi_GluC_Neprosin_N3_5ug_163.103025.103025.2	AGLPDGVFNVLPGVGAE	n[29]AGLPDGVFNVLPGVGAE	KIAEIYSE.AGLPDGVFNVLPGVGAE.TGQYITEH	E	T	17	2	13368.9	1638.88	1638.88	820.445	820.445	1638.86	820.438	0.0145	0.8033	7.6406	0.003228	14.298	0	1	2	1	195	211	0	N-term(28.0313)		0	TRUE	sp|P17445|BETB_ECOLI	P17445	BETB_ECOLI	betB	Betaine aldehyde dehydrogenase
138	20220923_CRJL_M9H11_PICS_EColi_GluC_Neprosin_N3_5ug_163.103094.103094.0	AGLPDGVFNVLPGVGAE	n[29]AGLPDGVFNVLPGVGAE	KIAEIYSE.AGLPDGVFNVLPGVGAE.TGQYITEH	E	T	17	3	13378	1639.88	1639.88	547.633	547.633	1638.86	547.294	1.0144	0.5895	7.7927	0.9141	11.738	0	0.9924	2	1	195	211	0	N-term(28.0313)		0	TRUE	sp|P17445|BETB_ECOLI	P17445	BETB_ECOLI	betB	Betaine aldehyde dehydrogenase
139	20220923_CRJL_M9H11_PICS_EColi_GluC_Neprosin_N3_5ug_163.103095.103095.0	AGLPDGVFNVLPGVGAE	n[29]AGLPDGVFNVLPGVGAE	KIAEIYSE.AGLPDGVFNVLPGVGAE.TGQYITEH	E	T	17	3	13378.1	1638.88	1638.88	547.3	547.3	1638.86	547.294	0.0155	0.5867	7.7949	0.2804	13.243	0	0.998	2	1	195	211	0	N-term(28.0313)		0	TRUE	sp|P17445|BETB_ECOLI	P17445	BETB_ECOLI	betB	Betaine aldehyde dehydrogenase
140	20220923_CRJL_M9H11_PICS_EColi_GluC_Neprosin_N3_5ug_163.103139.103139.2	MGLVNTVVPLADLE	n[29]MGLVNTVVPLADLE	YDAKQAID.MGLVNTVVPLADLE.KETVRWCR	D	K	14	2	13384.3	1497.83	1497.83	749.921	749.921	1497.81	749.913	0.0155	0.6859	5.4515	0.04694	12.3	0	0.9999	2	1	198	211	0	N-term(28.0313)		0	TRUE	sp|P0ABU0|MENB_ECOLI	P0ABU0	MENB_ECOLI	menB	1,4-dihydroxy-2-naphthoyl-CoA synthase
141	20220923_CRJL_M9H11_PICS_EColi_GluC_Neprosin_N3_5ug_163.103150.103150.2	LAGFLDSYIPEPE	n[29]LAGFLDSYIPEPE	EWEAKIIE.LAGFLDSYIPEPE.RAIDKPFI	E	R	13	2	13385.8	1477.75	1477.75	739.881	739.881	1477.73	739.874	0.0129	0.6379	13.7462	0.01463	11.545	0	0.9905	2	1	192	204	0	N-term(28.0313)		0	FALSE	sp|P0CE48|EFTU2_ECOLI	P0CE48	EFTU2_ECOLI	tufB	Elongation factor Tu 2	tufA	sp|P0CE47|EFTU1_ECOLI
142	20220923_CRJL_M9H11_PICS_EColi_GluC_Neprosin_N3_5ug_163.103214.103214.2	LAGFLDSYIPEPE	n[35]LAGFLDSYIPEPE	EWEAKIIE.LAGFLDSYIPEPE.RAIDKPFI	E	R	13	2	13394.5	1483.78	1483.78	742.897	742.897	1483.77	742.89	0.0136	0.5914	13.8915	0.4989	7.708	0	0.9981	2	1	192	204	0	N-term(34.0631)		0	FALSE	sp|P0CE48|EFTU2_ECOLI	P0CE48	EFTU2_ECOLI	tufB	Elongation factor Tu 2	tufA	sp|P0CE47|EFTU1_ECOLI
143	20220923_CRJL_M9H11_PICS_EColi_GluC_Neprosin_N3_5ug_163.103230.103230.2	AQQLLALENPLPLPAYE	n[29]AQQLLALENPLPLPAYE	CFEQYEKE.AQQLLALENPLPLPAYE.RIIKAAHS	E	R	17	2	13396.7	1907.07	1907.07	954.54	954.54	1907.04	954.527	0.0258	0.7469	6.8129	0.1172	12.224	0	1	2	1	230	246	0	N-term(28.0313)		0	TRUE	sp|P00960|SYGA_ECOLI	P00960	SYGA_ECOLI	glyQ	Glycine--tRNA ligase alpha subunit
144	20220923_CRJL_M9H11_PICS_EColi_GluC_Neprosin_N3_5ug_163.103262.103262.2	AGLPDGVFNVLPGVGAE	n[29]AGLPDGVFNVLPGVGAE	KIAEIYSE.AGLPDGVFNVLPGVGAE.TGQYITEH	E	T	17	2	13401.2	1638.88	1638.88	820.448	820.448	1638.86	820.438	0.0199	0.793	8.1791	0.0001421	15.129	0	1	2	1	195	211	0	N-term(28.0313)		0	TRUE	sp|P17445|BETB_ECOLI	P17445	BETB_ECOLI	betB	Betaine aldehyde dehydrogenase
145	20220923_CRJL_M9H11_PICS_EColi_GluC_Neprosin_N3_5ug_163.103344.103344.2	LIGLSGLITPSLDE	n[29]LIGLSGLITPSLDE	TAKEVNAD.LIGLSGLITPSLDE.MVNVAKEM	D	M	14	2	13412.2	1454.84	1454.84	728.426	728.426	1454.82	728.419	0.0151	0.6992	8.3056	0.008702	15.398	0	0.9959	2	1	800	813	0	N-term(28.0313)		0	TRUE	sp|P13009|METH_ECOLI	P13009	METH_ECOLI	metH	Methionine synthase
146	20220923_CRJL_M9H11_PICS_EColi_GluC_Neprosin_N3_5ug_163.103389.103389.2	LAGFLDSYIPEPE	n[29]LAGFLDSYIPEPE	EWEAKIIE.LAGFLDSYIPEPE.RAIDKPFI	E	R	13	2	13418.3	1477.75	1477.75	739.88	739.88	1477.73	739.874	0.0123	0.6492	14.2874	0.6873	7.976	0	0.999	2	1	192	204	0	N-term(28.0313)		0	FALSE	sp|P0CE48|EFTU2_ECOLI	P0CE48	EFTU2_ECOLI	tufB	Elongation factor Tu 2	tufA	sp|P0CE47|EFTU1_ECOLI
147	20220923_CRJL_M9H11_PICS_EColi_GluC_Neprosin_N3_5ug_163.103457.103457.2	NGAGAALAMANALRDAGIE	n[29]NGAGAALAMANALRDAGIE	YHMTSPPE.NGAGAALAMANALRDAGIE.ASQIGYVN	E	A	19	2	13427.2	1813.92	1813.92	907.967	907.967	1812.91	907.465	1.005	0.8728	43.5481	0.1339	11.993	0	0.9915	2	1	276	294	0	N-term(28.0313)		0	TRUE	sp|P0AAI5|FABF_ECOLI	P0AAI5	FABF_ECOLI	fabF	3-oxoacyl-[acyl-carrier-protein] synthase 2
148	20220923_CRJL_M9H11_PICS_EColi_GluC_Neprosin_N3_5ug_163.103460.103460.2	VNILQQWGWPE	n[35]VNILQQWGWPE	SINGRGVP.VNILQQWGWPE.LPITGDGN	P	L	11	2	13427.6	1402.76	1402.76	702.385	702.385	1402.75	702.38	0.0107	0.5968	7.4378	0.257	9.86	0	0.9666	1	0	497	507	0	N-term(34.0631)		0	TRUE	sp|P31433|YICH_ECOLI	P31433	YICH_ECOLI	yicH	AsmA family protein YicH
149	20220923_CRJL_M9H11_PICS_EColi_GluC_Neprosin_N3_5ug_163.103680.103680.2	ASTSINVPDPTPFVTYF	n[29]ASTSINVPDPTPFVTYF	YIGTPQIK.ASTSINVPDPTPFVTYF.	K	-	17	2	13457.3	1882.96	1882.96	942.487	942.487	1882.94	942.475	0.0251	0.6696	6.0594	0.113	10.288	0	0.9311	1	0	167	183	0	N-term(28.0313)		0	TRUE	sp|P0ACY1|YDJA_ECOLI	P0ACY1	YDJA_ECOLI	ydjA	Putative NAD(P)H nitroreductase YdjA
150	20220923_CRJL_M9H11_PICS_EColi_GluC_Neprosin_N3_5ug_163.103733.103733.3	ANPKFILLDEPFAGVDPISVID	n[29]ANPK[156]FILLDEPFAGVDPISVID	VEIARAIA.ANPKFILLDEPFAGVDPISVID.IKRIIEHI	A	I	22	3	13464.5	2426.34	2426.34	809.788	809.788	2425.31	809.445	1.0295	0.7585	1.763	0.212	10.195	0	0.9747	1	1	154	175	0	4K(28.0313), N-term(28.0313)		0	TRUE	sp|P0A9V1|LPTB_ECOLI	P0A9V1	LPTB_ECOLI	lptB	Lipopolysaccharide export system ATP-binding protein LptB
151	20220923_CRJL_M9H11_PICS_EColi_GluC_Neprosin_N3_5ug_163.103752.103752.0	LGIQAFEPVLIE	n[29]LGIQAFEPVLIE	NRAPTIHR.LGIQAFEPVLIE.GKAIQIHP	R	G	12	2	13467	1355.78	1355.78	678.899	678.899	1355.77	678.892	0.0136	0.808	6.26	0.04054	11.247	0	0.9961	1	0	432	443	0	N-term(28.0313)		0	TRUE	sp|P0A8T7|RPOC_ECOLI	P0A8T7	RPOC_ECOLI	rpoC	DNA-directed RNA polymerase subunit beta'
152	20220923_CRJL_M9H11_PICS_EColi_GluC_Neprosin_N3_5ug_163.103753.103753.0	LGIQAFEPVLIE	n[29]LGIQAFEPVLIE	NRAPTIHR.LGIQAFEPVLIE.GKAIQIHP	R	G	12	2	13467.1	1356.79	1356.79	679.401	679.401	1355.77	678.892	1.0169	0.7298	6.2622	0.005911	9.63	0	0.994	1	0	432	443	0	N-term(28.0313)		0	TRUE	sp|P0A8T7|RPOC_ECOLI	P0A8T7	RPOC_ECOLI	rpoC	DNA-directed RNA polymerase subunit beta'
153	20220923_CRJL_M9H11_PICS_EColi_GluC_Neprosin_N3_5ug_163.10378.10378.0	IAYTKSKAKDVE	n[35]IAYTK[162]SK[162]AK[162]DVE	FDFGIRPS.IAYTKSKAKDVE.GIGDVDIV	S	G	12	3	2270.33	1487.99	1487.99	497.004	497.004	1487.99	497.003	0.0024	0.8491	1.5618	0.3186	8.487	0	0.9988	1	1	295	306	0	5K(34.0631), 7K(34.0631), 9K(34.0631), N-term(34.0631)		0	TRUE	sp|P02931|OMPF_ECOLI	P02931	OMPF_ECOLI	ompF	Outer membrane porin F
154	20220923_CRJL_M9H11_PICS_EColi_GluC_Neprosin_N3_5ug_163.103859.103859.0	LAGFLDSYIPEPE	n[29]LAGFLDSYIPEPE	EWEAKIIE.LAGFLDSYIPEPE.RAIDKPFI	E	R	13	2	13481.6	1477.75	1477.75	739.883	739.883	1477.73	739.874	0.0179	0.6502	15.3429	0.8418	8.62	0	0.9766	2	1	192	204	0	N-term(28.0313)		0	FALSE	sp|P0CE48|EFTU2_ECOLI	P0CE48	EFTU2_ECOLI	tufB	Elongation factor Tu 2	tufA	sp|P0CE47|EFTU1_ECOLI
155	20220923_CRJL_M9H11_PICS_EColi_GluC_Neprosin_N3_5ug_163.103867.103867.0	LSLYDIAPVTPGVAVD	n[29]LSLYDIAPVTPGVAVD	TQIPSGSE.LSLYDIAPVTPGVAVD.LSHIPTAV	E	L	16	2	13482.6	1657.92	1657.92	829.967	829.967	1656.9	829.456	1.0233	0.662	16.0357	0.09694	10.554	0	0.9807	2	1	30	45	0	N-term(28.0313)		0	TRUE	sp|P61889|MDH_ECOLI	P61889	MDH_ECOLI	mdh	Malate dehydrogenase
156	20220923_CRJL_M9H11_PICS_EColi_GluC_Neprosin_N3_5ug_163.103882.103882.2	LSLYDIAPVTPGVAVD	n[29]LSLYDIAPVTPGVAVD	TQIPSGSE.LSLYDIAPVTPGVAVD.LSHIPTAV	E	L	16	2	13484.7	1656.91	1656.91	829.465	829.465	1656.9	829.456	0.0177	0.6704	16.0705	0.6214	11.778	0	0.9836	2	1	30	45	0	N-term(28.0313)		0	TRUE	sp|P61889|MDH_ECOLI	P61889	MDH_ECOLI	mdh	Malate dehydrogenase
157	20220923_CRJL_M9H11_PICS_EColi_GluC_Neprosin_N3_5ug_163.103890.103890.2	AEFPVNGVIPGWIE	n[29]AEFPVNGVIPGWIE	SSVARGEP.AEFPVNGVIPGWIE.AITIMPVG	P	A	14	2	13485.9	1554.83	1554.83	778.42	778.42	1554.81	778.411	0.0175	0.732	4.5944	0.1739	11.539	0	0.9683	1	1	147	160	0	N-term(28.0313)		0	TRUE	sp|P0A9L3|FKBB_ECOLI	P0A9L3	FKBB_ECOLI	fklB	FKBP-type 22 kDa peptidyl-prolyl cis-trans isomerase
158	20220923_CRJL_M9H11_PICS_EColi_GluC_Neprosin_N3_5ug_163.103904.103904.2	LAGFLDSYIPEPE	n[35]LAGFLDSYIPEPE	EWEAKIIE.LAGFLDSYIPEPE.RAIDKPFI	E	R	13	2	13487.8	1483.79	1483.79	742.9	742.9	1483.77	742.89	0.02	0.6239	15.4465	0.872	9.583	0	0.9887	2	1	192	204	0	N-term(34.0631)		0	FALSE	sp|P0CE48|EFTU2_ECOLI	P0CE48	EFTU2_ECOLI	tufB	Elongation factor Tu 2	tufA	sp|P0CE47|EFTU1_ECOLI
159	20220923_CRJL_M9H11_PICS_EColi_GluC_Neprosin_N3_5ug_163.104032.104032.2	NITLINTMTNTILGPEE	n[35]NITLINTMTNTILGPEE	DMAQIVTP.NITLINTMTNTILGPEE.VVNKYGVP	P	V	17	2	13505.6	1907.04	1907.04	954.528	954.528	1907.01	954.514	0.0282	0.6568	7.6153	0.106	12.398	0	0.9873	1	1	148	164	0	N-term(34.0631)		0	TRUE	sp|P00582|DPO1_ECOLI	P00582	DPO1_ECOLI	polA	DNA polymerase I
160	20220923_CRJL_M9H11_PICS_EColi_GluC_Neprosin_N3_5ug_163.104128.104128.2	AEFPVNGVIPGWIE	n[29]AEFPVNGVIPGWIE	SSVARGEP.AEFPVNGVIPGWIE.AITIMPVG	P	A	14	2	13518.6	1554.83	1554.83	778.422	778.422	1554.81	778.411	0.0206	0.7685	5.1407	0.08768	11.75	0	0.9772	1	1	147	160	0	N-term(28.0313)		0	TRUE	sp|P0A9L3|FKBB_ECOLI	P0A9L3	FKBB_ECOLI	fklB	FKBP-type 22 kDa peptidyl-prolyl cis-trans isomerase
161	20220923_CRJL_M9H11_PICS_EColi_GluC_Neprosin_N3_5ug_163.104194.104194.3	IPSLLGNVTVINGYFPQGE	n[35]IPSLLGNVTVINGYFPQGE	QRRIIMAE.IPSLLGNVTVINGYFPQGE.SRDHPIKF	E	S	19	3	13527.5	2051.14	2051.14	684.721	684.721	2051.11	684.712	0.0266	0.7787	5.6694	1.586	10.699	0	0.9993	2	0	96	114	0	N-term(34.0631)		0	TRUE	sp|P09030|EX3_ECOLI	P09030	EX3_ECOLI	xthA	Exodeoxyribonuclease III
162	20220923_CRJL_M9H11_PICS_EColi_GluC_Neprosin_N3_5ug_163.104305.104305.2	GFVLGDGAGMLVLE	n[35]GFVLGDGAGMLVLE	RPWDKERD.GFVLGDGAGMLVLE.EYEHAKKR	D	E	14	2	13542.9	1410.78	1410.78	706.398	706.398	1410.76	706.389	0.0172	0.5321	5.9118	0.2863	11.673	0	0.9962	2	1	229	242	0	N-term(34.0631)		0	TRUE	sp|P0AAI5|FABF_ECOLI	P0AAI5	FABF_ECOLI	fabF	3-oxoacyl-[acyl-carrier-protein] synthase 2
163	20220923_CRJL_M9H11_PICS_EColi_GluC_Neprosin_N3_5ug_163.104318.104318.2	LAGFLDSYIPEPE	n[29]LAGFLDSYIPEPE	EWEAKIIE.LAGFLDSYIPEPE.RAIDKPFI	E	R	13	2	13544.7	1477.75	1477.75	739.882	739.882	1477.73	739.874	0.0155	0.6241	16.3944	0.3008	8.587	0	0.9806	2	1	192	204	0	N-term(28.0313)		0	FALSE	sp|P0CE48|EFTU2_ECOLI	P0CE48	EFTU2_ECOLI	tufB	Elongation factor Tu 2	tufA	sp|P0CE47|EFTU1_ECOLI
164	20220923_CRJL_M9H11_PICS_EColi_GluC_Neprosin_N3_5ug_163.104400.104400.2	ATGIDPVSLIAFD	n[29]ATGIDPVSLIAFD	IHKVDVRD.ATGIDPVSLIAFD.KVVMTADA	D	K	13	2	13556	1345.73	1345.73	673.871	673.871	1345.71	673.864	0.0152	0.6508	5.9229	4.429	8.312	0	0.9914	2	0	172	184	0	N-term(28.0313)		0	TRUE	sp|P60723|RL4_ECOLI	P60723	RL4_ECOLI	rplD	Large ribosomal subunit protein uL4
165	20220923_CRJL_M9H11_PICS_EColi_GluC_Neprosin_N3_5ug_163.104413.104413.2	GFVLGDGAGMLVLE	n[29]GFVLGDGAGMLVLE	RPWDKERD.GFVLGDGAGMLVLE.EYEHAKKR	D	E	14	2	13557.9	1404.75	1404.75	703.381	703.381	1404.73	703.373	0.0161	0.5759	6.1619	0.187	12.077	0	0.9921	2	1	229	242	0	N-term(28.0313)		0	TRUE	sp|P0AAI5|FABF_ECOLI	P0AAI5	FABF_ECOLI	fabF	3-oxoacyl-[acyl-carrier-protein] synthase 2
166	20220923_CRJL_M9H11_PICS_EColi_GluC_Neprosin_N3_5ug_163.10445.10445.3	SRGVTVDKMTE	n[35]SRGVTVDK[162]M[147]TE	AISAVVAD.SRGVTVDKMTE.LRKAGREA	D	L	11	3	2278.27	1305.72	1305.72	436.246	436.246	1305.72	436.248	-0.0078	0.8609	1.7528	0.2227	10.109	0	0.9996	2	1	30	40	0	8K(34.0631), 9M(15.9949), N-term(34.0631)		0	TRUE	sp|P0A7J3|RL10_ECOLI	P0A7J3	RL10_ECOLI	rplJ	Large ribosomal subunit protein uL10
167	20220923_CRJL_M9H11_PICS_EColi_GluC_Neprosin_N3_5ug_163.104470.104470.1	ATGIDPVSLIAFD	n[29]ATGIDPVSLIAFD	IHKVDVRD.ATGIDPVSLIAFD.KVVMTADA	D	K	13	1	13565.6	1345.73	1345.73	1346.73	1346.73	1345.71	1346.72	0.0128	0.6796	6.0822	0.156	9.728	0	0.9995	2	0	172	184	0	N-term(28.0313)		0	TRUE	sp|P60723|RL4_ECOLI	P60723	RL4_ECOLI	rplD	Large ribosomal subunit protein uL4
168	20220923_CRJL_M9H11_PICS_EColi_GluC_Neprosin_N3_5ug_163.104526.104526.2	GFVLGDGAGMLVLE	n[35]GFVLGDGAGMLVLE	RPWDKERD.GFVLGDGAGMLVLE.EYEHAKKR	D	E	14	2	13573.4	1410.78	1410.78	706.397	706.397	1410.76	706.389	0.0147	0.5208	6.4207	0.07295	13.277	0	0.9974	2	1	229	242	0	N-term(34.0631)		0	TRUE	sp|P0AAI5|FABF_ECOLI	P0AAI5	FABF_ECOLI	fabF	3-oxoacyl-[acyl-carrier-protein] synthase 2
169	20220923_CRJL_M9H11_PICS_EColi_GluC_Neprosin_N3_5ug_163.104621.104621.2	QYPDVPFTWLE	n[29]QYPDVPFTWLE	NSMVHIME.QYPDVPFTWLE.FDNGGDGV	E	F	11	2	13586.4	1421.7	1421.7	711.859	711.859	1421.69	711.851	0.017	0.7139	4.0745	0.1769	11.509	0	0.9945	2	1	272	282	0	N-term(28.0313)		0	TRUE	sp|P39199|PRMB_ECOLI	P39199	PRMB_ECOLI	prmB	Ribosomal protein uL3 glutamine methyltransferase
170	20220923_CRJL_M9H11_PICS_EColi_GluC_Neprosin_N3_5ug_163.104795.104795.0	LAGFLDSYIPEPE	n[29]LAGFLDSYIPEPE	EWEAKIIE.LAGFLDSYIPEPE.RAIDKPFI	E	R	13	2	13610.2	1477.75	1477.75	739.882	739.882	1477.73	739.874	0.0161	0.5913	17.4862	0.3516	9.316	0	0.9628	2	1	192	204	0	N-term(28.0313)		0	FALSE	sp|P0CE48|EFTU2_ECOLI	P0CE48	EFTU2_ECOLI	tufB	Elongation factor Tu 2	tufA	sp|P0CE47|EFTU1_ECOLI
171	20220923_CRJL_M9H11_PICS_EColi_GluC_Neprosin_N3_5ug_163.10497.10497.0	IAYTKSKAKDVE	n[35]IAYTK[162]SK[162]AK[162]DVE	FDFGIRPS.IAYTKSKAKDVE.GIGDVDIV	S	G	12	3	2284.18	1489	1489	497.339	497.339	1487.99	497.003	1.0085	0.8717	1.3309	0.01689	9.972	0	1	1	1	295	306	0	5K(34.0631), 7K(34.0631), 9K(34.0631), N-term(34.0631)		0	TRUE	sp|P02931|OMPF_ECOLI	P02931	OMPF_ECOLI	ompF	Outer membrane porin F
172	20220923_CRJL_M9H11_PICS_EColi_GluC_Neprosin_N3_5ug_163.105071.105071.0	TTSSLQAVAATILNVTE	n[29]TTSSLQAVAATILNVTE	EISSFQIE.TTSSLQAVAATILNVTE.DHMDRYPF	E	D	17	3	13648.3	1745.96	1745.96	582.994	582.994	1745.94	582.988	0.0192	0.5981	2.801	0.4202	12.006	0	0.9757	2	0	166	182	0	N-term(28.0313)		0	TRUE	sp|P14900|MURD_ECOLI	P14900	MURD_ECOLI	murD	UDP-N-acetylmuramoylalanine--D-glutamate ligase
173	20220923_CRJL_M9H11_PICS_EColi_GluC_Neprosin_N3_5ug_163.105326.105326.3	TNPLLTPFELPPFSKILPE	n[29]TNPLLTPFELPPFSK[156]ILPE	.TNPLLTPFELPPFSKILPE.HVVPAVTK	M	H	19	3	13683.5	2208.27	2208.27	737.098	737.098	2208.24	737.089	0.0266	0.8331	0.464	0.04086	12.055	12.055	0.9989	2	1	2	20	0	15K(28.0313), N-term(28.0313)		0	TRUE	sp|P27298|OPDA_ECOLI	P27298	OPDA_ECOLI	prlC	Oligopeptidase A
174	20220923_CRJL_M9H11_PICS_EColi_GluC_Neprosin_N3_5ug_163.105367.105367.0	FGPDCVLAVFAE	n[35]FGPDC[160]VLAVFAE	RYGISSKE.FGPDCVLAVFAE.LNAAKPKA	E	L	12	2	13689.1	1358.7	1358.7	680.356	680.356	1357.68	679.847	1.0185	0.8144	3.7672	0.2758	10.096	0	0.9991	2	1	371	382	0	5C(57.0214), N-term(34.0631)		0	TRUE	sp|P52647|NIFJ_ECOLI	P52647	NIFJ_ECOLI	ydbK	Probable pyruvate-flavodoxin oxidoreductase
175	20220923_CRJL_M9H11_PICS_EColi_GluC_Neprosin_N3_5ug_163.105385.105385.0	FGPDCVLAVFAE	n[29]FGPDC[160]VLAVFAE	RYGISSKE.FGPDCVLAVFAE.LNAAKPKA	E	L	12	2	13691.5	1352.67	1352.67	677.344	677.344	1351.65	676.831	1.0257	0.7874	3.8084	0.1045	11.423	0	0.9958	2	1	371	382	0	5C(57.0214), N-term(28.0313)		0	TRUE	sp|P52647|NIFJ_ECOLI	P52647	NIFJ_ECOLI	ydbK	Probable pyruvate-flavodoxin oxidoreductase
176	20220923_CRJL_M9H11_PICS_EColi_GluC_Neprosin_N3_5ug_163.105492.105492.2	GQSTCVGIGGDPIPGSNFIDILE	n[29]GQSTCVGIGGDPIPGSNFIDILE	KQTTDYGF.GQSTCVGIGGDPIPGSNFIDILE.MFEKDPQT	F	M	23	2	13706.5	2316.17	2316.17	1159.09	1159.09	2316.13	1159.07	0.0405	0.7829	1.7774	0.24	11.979	11.979	0.9226	1	1	171	193	0	N-term(28.0313)		0	TRUE	sp|P0AGE9|SUCD_ECOLI	P0AGE9	SUCD_ECOLI	sucD	Succinate--CoA ligase [ADP-forming] subunit alpha
177	20220923_CRJL_M9H11_PICS_EColi_GluC_Neprosin_N3_5ug_163.105586.105586.3	VQNKAGVSNLLDILSAVTGQSIPE	n[35]VQNK[162]AGVSNLLDILSAVTGQSIPE	EPPVVRYD.VQNKAGVSNLLDILSAVTGQSIPE.LEKQFEGK	D	L	24	3	13719.7	2520.49	2520.49	841.169	841.169	2520.44	841.155	0.0417	0.7836	0.1169	0.04789	11.779	0	0.9987	2	1	237	260	0	4K(34.0631), N-term(34.0631)		0	TRUE	sp|P00954|SYW_ECOLI	P00954	SYW_ECOLI	trpS	Tryptophan--tRNA ligase
178	20220923_CRJL_M9H11_PICS_EColi_GluC_Neprosin_N3_5ug_163.10594.10594.3	SATDQLKKAKAE	n[35]SATDQLK[162]K[162]AK[162]AE	KDIDIAKA.SATDQLKKAKAE.AQVIIEQA	A	A	12	3	2295.2	1424.95	1424.95	475.992	475.992	1424.95	475.991	0.0024	0.6856	0.1365	0.09036	11.676	0	0.9949	1	1	60	71	0	10K(34.0631), 7K(34.0631), 8K(34.0631), N-term(34.0631)		0	TRUE	sp|P0ABA0|ATPF_ECOLI	P0ABA0	ATPF_ECOLI	atpF	ATP synthase subunit b
179	20220923_CRJL_M9H11_PICS_EColi_GluC_Neprosin_N3_5ug_163.10595.10595.3	AKAAGKLLKEE	n[29]AK[156]AAGK[156]LLK[156]EE	ISEKGVSE.AKAAGKLLKEE.GYSFDFAY	E	G	11	3	2295.33	1268.79	1268.79	423.938	423.938	1268.81	423.943	-0.0157	0.4965	4.1414	0.4171	9.019	0	0.9787	2	1	38	48	0	2K(28.0313), 6K(28.0313), 9K(28.0313), N-term(28.0313)		0	TRUE	sp|P62707|GPMA_ECOLI	P62707	GPMA_ECOLI	gpmA	2,3-bisphosphoglycerate-dependent phosphoglycerate mutase
180	20220923_CRJL_M9H11_PICS_EColi_GluC_Neprosin_N3_5ug_163.105968.105968.2	DNSPLGVIGSFTYTE	n[29]DNSPLGVIGSFTYTE	NIKYRYEE.DNSPLGVIGSFTYTE.KSRTASSG	E	K	15	2	13772.8	1626.8	1626.8	814.407	814.407	1626.78	814.396	0.0222	0.6089	15.8265	0.2056	12.248	0	0.9772	2	1	56	70	0	N-term(28.0313)		0	TRUE	sp|P0A917|OMPX_ECOLI	P0A917	OMPX_ECOLI	ompX	Outer membrane protein X
181	20220923_CRJL_M9H11_PICS_EColi_GluC_Neprosin_N3_5ug_163.105989.105989.2	NINAGLFDYPVLMAAD	n[29]NINAGLFDYPVLMAAD	DKSARYAE.NINAGLFDYPVLMAAD.IIIYQTNI	E	I	16	2	13775.7	1750.89	1750.89	876.452	876.452	1750.86	876.437	0.0301	0.7918	7.7167	0.03958	12.11	0	0.9992	2	1	120	135	0	N-term(28.0313)		0	TRUE	sp|P00954|SYW_ECOLI	P00954	SYW_ECOLI	trpS	Tryptophan--tRNA ligase
182	20220923_CRJL_M9H11_PICS_EColi_GluC_Neprosin_N3_5ug_163.106288.106288.2	SSGLFALEPDVPLVVPE	n[29]SSGLFALEPDVPLVVPE	NSGCIVID.SSGLFALEPDVPLVVPE.VNPFVITD	D	V	17	2	13817.2	1795.99	1795.99	899.001	899.001	1795.96	898.988	0.0272	0.7047	10.8821	0.6244	8.956	0	0.9957	2	1	96	112	0	N-term(28.0313)		0	TRUE	sp|P08390|USG_ECOLI	P08390	USG_ECOLI	usg	USG-1 protein
183	20220923_CRJL_M9H11_PICS_EColi_GluC_Neprosin_N3_5ug_163.106378.106378.2	TATFNLPFISLGQVGE	n[29]TATFNLPFISLGQVGE	EPENVTRD.TATFNLPFISLGQVGE.GKIMVIGN	D	G	16	2	13829.5	1720.93	1720.93	861.47	861.47	1720.9	861.459	0.0228	0.5743	5.747	0.2071	11.235	0	0.9942	2	0	543	558	0	N-term(28.0313)		0	TRUE	sp|P0CK95|ACFD_ECOLI	P0CK95	ACFD_ECOLI	yghJ	Putative lipoprotein AcfD homolog
184	20220923_CRJL_M9H11_PICS_EColi_GluC_Neprosin_N3_5ug_163.10656.10656.2	AGHFAKAGVE	AGHFAK[162]AGVE	ANRVTKPE.AGHFAKAGVE.AGRGIWEF	E	A	10	2	2302.65	1019.57	1019.57	510.793	510.793	1019.56	510.788	0.0095	0.7491	2.4075	1.715	8.17	0	0.9992	2	0	65	74	0	6K(34.0631)		0	TRUE	sp|P60438|RL3_ECOLI	P60438	RL3_ECOLI	rplC	Large ribosomal subunit protein uL3
185	20220923_CRJL_M9H11_PICS_EColi_GluC_Neprosin_N3_5ug_163.10667.10667.0	GTVAAVPPQGGRKHPQQE	n[29]GTVAAVPPQGGRK[156]HPQQE	QAIIKIIE.GTVAAVPPQGGRKHPQQE.FIQVDTSK	E	F	18	3	2303.83	1912.05	1912.05	638.356	638.356	1912.03	638.35	0.0191	0.856	1.3339	3.881	10.879	9.585	1	2	0	217	234	0	13K(28.0313), N-term(28.0313)		0	TRUE	sp|P0A6H1|CLPX_ECOLI	P0A6H1	CLPX_ECOLI	clpX	ATP-dependent Clp protease ATP-binding subunit ClpX
186	20220923_CRJL_M9H11_PICS_EColi_GluC_Neprosin_N3_5ug_163.10687.10687.2	EQFKNAQGE	EQFK[156]NAQGE	KSESAIPA.EQFKNAQGE.LEIQVGDE	A	L	9	2	2306.13	1077.52	1077.52	539.766	539.766	1077.51	539.762	0.0095	0.6037	1.0311	1.334	9.999	0	0.9054	1	1	51	59	0	4K(28.0313)		0	TRUE	sp|P0AG67|RS1_ECOLI	P0AG67	RS1_ECOLI	rpsA	Small ribosomal subunit protein bS1
187	20220923_CRJL_M9H11_PICS_EColi_GluC_Neprosin_N3_5ug_163.107200.107200.3	VFLIEEPMAAAIGAGLPVSE	n[29]VFLIEEPMAAAIGAGLPVSE	AQGAGARE.VFLIEEPMAAAIGAGLPVSE.ATGSMVVD	E	A	20	3	13944	2041.11	2041.11	681.377	681.377	2041.08	681.367	0.0278	0.4432	9.6069	0.05489	13.542	0	0.9926	2	1	138	157	0	N-term(28.0313)		0	TRUE	sp|P0A9X4|MREB_ECOLI	P0A9X4	MREB_ECOLI	mreB	Cell shape-determining protein MreB
188	20220923_CRJL_M9H11_PICS_EColi_GluC_Neprosin_N3_5ug_163.10733.10733.3	ASPMVKAKDE	n[29]ASPMVK[156]AK[156]DE	RTKHAVTE.ASPMVKAKDE.RRERRDDF	E	R	10	3	2311.44	1158.61	1158.61	387.211	387.211	1158.63	387.218	-0.0216	0.7539	1.0356	0.004499	13.426	0	0.999	2	1	99	108	0	6K(28.0313), 8K(28.0313), N-term(28.0313)		0	TRUE	sp|P02358|RS6_ECOLI	P02358	RS6_ECOLI	rpsF	Small ribosomal subunit protein bS6
189	20220923_CRJL_M9H11_PICS_EColi_GluC_Neprosin_N3_5ug_163.10744.10744.0	YIRSTKVASGE	n[29]YIRSTK[156]VASGE	HGKTSIID.YIRSTKVASGE.AGGITQHI	D	A	11	2	2312.58	1265.71	1265.71	633.862	633.862	1265.7	633.856	0.0124	0.5597	1.844	0.1072	9.524	0	0.9998	2	0	410	420	0	6K(28.0313), N-term(28.0313)		0	TRUE	sp|P0A705|IF2_ECOLI	P0A705	IF2_ECOLI	infB	Translation initiation factor IF-2
190	20220923_CRJL_M9H11_PICS_EColi_GluC_Neprosin_N3_5ug_163.107568.107568.2	LFDIIDPIAIAE	n[29]LFDIIDPIAIAE	PSVNEMAE.LFDIIDPIAIAE.VREAITRT	E	V	12	2	13994.5	1356.77	1356.77	679.392	679.392	1356.75	679.384	0.0158	0.6285	6.5848	0.1987	11.307	0	0.9957	2	1	628	639	0	N-term(28.0313)		0	TRUE	sp|P04825|AMPN_ECOLI	P04825	AMPN_ECOLI	pepN	Aminopeptidase N
191	20220923_CRJL_M9H11_PICS_EColi_GluC_Neprosin_N3_5ug_163.107789.107789.2	LFDIIDPIAIAE	n[29]LFDIIDPIAIAE	PSVNEMAE.LFDIIDPIAIAE.VREAITRT	E	V	12	2	14025.2	1356.77	1356.77	679.393	679.393	1356.75	679.384	0.0164	0.6673	7.0954	0.3499	10.324	0	0.9966	2	1	628	639	0	N-term(28.0313)		0	TRUE	sp|P04825|AMPN_ECOLI	P04825	AMPN_ECOLI	pepN	Aminopeptidase N
192	20220923_CRJL_M9H11_PICS_EColi_GluC_Neprosin_N3_5ug_163.107901.107901.2	SSPLPVLGAVPWSFD	n[29]SSPLPVLGAVPWSFD	VDPAKIQE.SSPLPVLGAVPWSFD.LIATRAID	E	L	15	2	14040.8	1598.86	1598.86	800.435	800.435	1598.83	800.424	0.0212	0.7513	5.9758	0.009733	15.547	0	0.9991	2	0	212	226	0	N-term(28.0313)		0	TRUE	sp|P0A9M8|PTA_ECOLI	P0A9M8	PTA_ECOLI	pta	Phosphate acetyltransferase
193	20220923_CRJL_M9H11_PICS_EColi_GluC_Neprosin_N3_5ug_163.108134.108134.2	SSPLPVLGAVPWSFD	n[29]SSPLPVLGAVPWSFD	VDPAKIQE.SSPLPVLGAVPWSFD.LIATRAID	E	L	15	2	14073.7	1598.86	1598.86	800.436	800.436	1598.83	800.424	0.0231	0.7052	6.5232	0.06626	12.215	0	0.9981	2	0	212	226	0	N-term(28.0313)		0	TRUE	sp|P0A9M8|PTA_ECOLI	P0A9M8	PTA_ECOLI	pta	Phosphate acetyltransferase
194	20220923_CRJL_M9H11_PICS_EColi_GluC_Neprosin_N3_5ug_163.10818.10818.2	LKKTPGGAPSTSEE	n[35]LK[162]K[162]TPGGAPSTSEE	FEKQGIKP.LKKTPGGAPSTSEE.VIEEIAID	P	V	14	2	2320.99	1502.92	1502.92	752.468	752.468	1502.9	752.459	0.0184	0.7914	0.3618	0.07447	11.012	0	0.9998	1	1	599	612	0	2K(34.0631), 3K(34.0631), N-term(34.0631)		0	TRUE	sp|P00582|DPO1_ECOLI	P00582	DPO1_ECOLI	polA	DNA polymerase I
195	20220923_CRJL_M9H11_PICS_EColi_GluC_Neprosin_N3_5ug_163.10839.10839.0	RTKIVAQAQAE	n[35]RTK[162]IVAQAQAE	AKAEAEQE.RTKIVAQAQAE.IEAERKRA	E	I	11	2	2323.34	1282.82	1282.82	642.416	642.416	1281.8	641.909	1.0128	0.8222	2.3505	0.1052	13.894	0	1	2	0	98	108	0	3K(34.0631), N-term(34.0631)		0	TRUE	sp|P0ABA0|ATPF_ECOLI	P0ABA0	ATPF_ECOLI	atpF	ATP synthase subunit b
196	20220923_CRJL_M9H11_PICS_EColi_GluC_Neprosin_N3_5ug_163.10850.10850.3	SIAYTKSKAKDVE	SIAYTK[162]SK[162]AK[162]DVE	QFDFGIRP.SIAYTKSKAKDVE.GIGDVDIV	P	G	13	3	2324.53	1540.97	1540.97	514.664	514.664	1540.96	514.659	0.0153	0.9603	1.6552	4.329e-05	14.035	0	1	1	1	294	306	0	10K(34.0631), 6K(34.0631), 8K(34.0631)		0	TRUE	sp|P02931|OMPF_ECOLI	P02931	OMPF_ECOLI	ompF	Outer membrane porin F
197	20220923_CRJL_M9H11_PICS_EColi_GluC_Neprosin_N3_5ug_163.10857.10857.4	NVVHTAKSVRVRDE	n[29]NVVHTAK[156]SVRVRDE	EVTQEDVE.NVVHTAKSVRVRDE.HRVIHVIP	E	H	14	4	2325.26	1664.91	1664.91	417.236	417.236	1664.93	417.24	-0.0185	0.9067	1.4526	1.983	9.006	0	1	2	1	111	124	0	7K(28.0313), N-term(28.0313)		0	TRUE	sp|P0ABH0|FTSA_ECOLI	P0ABH0	FTSA_ECOLI	ftsA	Cell division protein FtsA
198	20220923_CRJL_M9H11_PICS_EColi_GluC_Neprosin_N3_5ug_163.10879.10879.0	SATDQLKKAKAE	n[35]SATDQLK[162]K[162]AK[162]AE	KDIDIAKA.SATDQLKKAKAE.AQVIIEQA	A	A	12	3	2327.93	1424.95	1424.95	475.992	475.992	1424.95	475.991	0.0023	0.7097	0.409	0.9648	6.262	0	0.97	1	1	60	71	0	10K(34.0631), 7K(34.0631), 8K(34.0631), N-term(34.0631)		0	TRUE	sp|P0ABA0|ATPF_ECOLI	P0ABA0	ATPF_ECOLI	atpF	ATP synthase subunit b
199	20220923_CRJL_M9H11_PICS_EColi_GluC_Neprosin_N3_5ug_163.10912.10912.2	GAAPAAAPAKQE	n[29]GAAPAAAPAK[156]QE	IIMIFEVE.GAAPAAAPAKQE.AAAPAPAA	E	A	12	2	2331.33	1136.63	1136.63	569.321	569.321	1136.62	569.317	0.0091	0.7999	0.2572	9.322e-05	16.227	0	0.9999	2	0	282	293	0	10K(28.0313), N-term(28.0313)		0	TRUE	sp|P06959|ODP2_ECOLI	P06959	ODP2_ECOLI	aceF	Dihydrolipoyllysine-residue acetyltransferase component of pyruvate dehydrogenase complex
200	20220923_CRJL_M9H11_PICS_EColi_GluC_Neprosin_N3_5ug_163.10932.10932.0	AVGKAVAE	n[35]AVGK[162]AVAE	TGNKDAAA.AVGKAVAE.RAIEKGIK	A	R	8	2	2333.36	812.537	812.537	407.276	407.276	811.544	406.779	0.9928	0.607	1.7553	2.073	5.234	0	0.8876	1	0	73	80	0	4K(34.0631), N-term(34.0631)		0	TRUE	sp|P0C018|RL18_ECOLI	P0C018	RL18_ECOLI	rplR	Large ribosomal subunit protein uL18
201	20220923_CRJL_M9H11_PICS_EColi_GluC_Neprosin_N3_5ug_163.10945.10945.3	NIKTLPAKRNE	n[29]NIK[156]TLPAK[156]RNE	KITGPKNE.NIKTLPAKRNE.QDQKQIIV	E	Q	11	3	2334.67	1366.82	1366.82	456.614	456.614	1366.83	456.617	-0.01	0.6479	0.7996	1.539	9.751	0	0.9983	2	0	72	82	0	3K(28.0313), 8K(28.0313), N-term(28.0313)		0	TRUE	sp|P0AA57|YOBA_ECOLI	P0AA57	YOBA_ECOLI	yobA	Protein YobA
202	20220923_CRJL_M9H11_PICS_EColi_GluC_Neprosin_N3_5ug_163.10953.10953.0	GTVAAVPPQGGRKHPQQE	n[29]GTVAAVPPQGGRK[156]HPQQE	QAIIKIIE.GTVAAVPPQGGRKHPQQE.FIQVDTSK	E	F	18	4	2335.38	1912.03	1912.03	479.015	479.015	1912.03	479.014	0.0017	0.6106	0.808	0.9233	9.586	0	0.9963	2	0	217	234	0	13K(28.0313), N-term(28.0313)		0	TRUE	sp|P0A6H1|CLPX_ECOLI	P0A6H1	CLPX_ECOLI	clpX	ATP-dependent Clp protease ATP-binding subunit ClpX
203	20220923_CRJL_M9H11_PICS_EColi_GluC_Neprosin_N3_5ug_163.10990.10990.0	AKAGTGIDE	n[35]AK[162]AGTGIDE	ESQFVHVS.AKAGTGIDE.LIDAIIIQ	S	L	9	2	2339.47	928.55	928.55	465.282	465.282	928.55	465.282	-0.0006	0.7488	2.1586	12.92	11.232	0	0.9749	1	1	535	543	0	2K(34.0631), N-term(34.0631)		0	TRUE	sp|P0A705|IF2_ECOLI	P0A705	IF2_ECOLI	infB	Translation initiation factor IF-2
204	20220923_CRJL_M9H11_PICS_EColi_GluC_Neprosin_N3_5ug_163.10998.10998.0	MVGHKLGE	n[35]MVGHK[162]LGE	VPVFVTDE.MVGHKLGE.FAPTRTYR	E	F	8	2	2340.25	938.573	938.573	470.294	470.294	937.569	469.792	1.0036	0.647	2.0725	3.209	8.517	0	0.9998	2	0	66	73	0	5K(34.0631), N-term(34.0631)		0	TRUE	sp|P0A7U3|RS19_ECOLI	P0A7U3	RS19_ECOLI	rpsS	Small ribosomal subunit protein uS19
205	20220923_CRJL_M9H11_PICS_EColi_GluC_Neprosin_N3_5ug_163.11044.11044.1	GKIKSITD	n[29]GK[156]IK[156]SITD	HNKGDRVE.GKIKSITD.FGIFIGID	E	F	8	1	2345.29	944.603	944.603	945.61	945.61	944.591	945.598	0.0125	0.7185	4.4684	0.002216	12.118	0	0.9995	2	0	369	376	0	2K(28.0313), 4K(28.0313), N-term(28.0313)		0	TRUE	sp|P0AG67|RS1_ECOLI	P0AG67	RS1_ECOLI	rpsA	Small ribosomal subunit protein bS1
206	20220923_CRJL_M9H11_PICS_EColi_GluC_Neprosin_N3_5ug_163.11061.11061.1	ALKKALE	n[35]ALK[162]K[162]ALE	GVSKDDAE.ALKKALE.EAGAEVEV	E	E	7	1	2347.14	873.683	873.683	874.691	874.691	873.675	874.682	0.0085	0.9089	4.696	0.4081	10.057	0	0.9998	2	0	106	112	0	3K(34.0631), 4K(34.0631), N-term(34.0631)		0	FALSE	sp|P0A7K2|RL7_ECOLI	P0A7K2	RL7_ECOLI	rplL	Large ribosomal subunit protein bL12	dnaX	sp|P06710|DPO3X_ECOLI
207	20220923_CRJL_M9H11_PICS_EColi_GluC_Neprosin_N3_5ug_163.11086.11086.0	AKAAGKLLKEE	n[35]AK[162]AAGK[162]LLK[162]EE	ISEKGVSE.AKAAGKLLKEE.GYSFDFAY	E	G	11	3	2349.68	1292.92	1292.92	431.982	431.982	1292.93	431.985	-0.0105	0.6061	3.2356	0.302	8.58	0	0.9973	2	1	38	48	0	2K(34.0631), 6K(34.0631), 9K(34.0631), N-term(34.0631)		0	TRUE	sp|P62707|GPMA_ECOLI	P62707	GPMA_ECOLI	gpmA	2,3-bisphosphoglycerate-dependent phosphoglycerate mutase
208	20220923_CRJL_M9H11_PICS_EColi_GluC_Neprosin_N3_5ug_163.11120.11120.2	RGTVVTGRVE	n[35]RGTVVTGRVE	EDVFSISG.RGTVVTGRVE.RGIIKVGE	G	R	10	2	2353.18	1106.67	1106.67	554.342	554.342	1106.66	554.338	0.0074	0.7608	2.2162	0.8491	8.594	0	0.9922	1	0	224	233	0	N-term(34.0631)		0	FALSE	sp|P0CE48|EFTU2_ECOLI	P0CE48	EFTU2_ECOLI	tufB	Elongation factor Tu 2	tufA	sp|P0CE47|EFTU1_ECOLI
209	20220923_CRJL_M9H11_PICS_EColi_GluC_Neprosin_N3_5ug_163.11158.11158.0	RHIGPDAAQQQE	n[29]RHIGPDAAQQQE	ENSGAFIE.RHIGPDAAQQQE.MINAVGAQ	E	M	12	3	2357.11	1377.67	1377.67	460.231	460.231	1376.68	459.901	0.9931	0.6714	0.2538	2.162	9.968	0	0.9973	2	1	17	28	0	N-term(28.0313)		0	TRUE	sp|P33195|GCSP_ECOLI	P33195	GCSP_ECOLI	gcvP	Glycine dehydrogenase (decarboxylating)
210	20220923_CRJL_M9H11_PICS_EColi_GluC_Neprosin_N3_5ug_163.11160.11160.0	AKAAGKLLKEE	n[29]AK[156]AAGK[156]LLK[156]EE	ISEKGVSE.AKAAGKLLKEE.GYSFDFAY	E	G	11	3	2357.27	1269.79	1269.79	424.271	424.271	1268.81	423.943	0.9834	0.6979	3.109	0.7955	7.745	0	0.9992	2	1	38	48	0	2K(28.0313), 6K(28.0313), 9K(28.0313), N-term(28.0313)		0	TRUE	sp|P62707|GPMA_ECOLI	P62707	GPMA_ECOLI	gpmA	2,3-bisphosphoglycerate-dependent phosphoglycerate mutase
211	20220923_CRJL_M9H11_PICS_EColi_GluC_Neprosin_N3_5ug_163.11177.11177.0	RGTVVTGRVE	n[29]RGTVVTGRVE	EDVFSISG.RGTVVTGRVE.RGIIKVGE	G	R	10	2	2359.25	1100.64	1100.64	551.326	551.326	1100.63	551.322	0.0076	0.7828	2.115	6.48	7.821	0	0.971	1	0	224	233	0	N-term(28.0313)		0	FALSE	sp|P0CE48|EFTU2_ECOLI	P0CE48	EFTU2_ECOLI	tufB	Elongation factor Tu 2	tufA	sp|P0CE47|EFTU1_ECOLI
212	20220923_CRJL_M9H11_PICS_EColi_GluC_Neprosin_N3_5ug_163.11218.11218.3	SHVHDVTITKE	n[29]SHVHDVTITK[156]E	ISGAGIQE.SHVHDVTITKE.SPNYRIGS	E	S	11	3	2363.4	1320.69	1320.69	441.237	441.237	1320.7	441.242	-0.0135	0.598	1.3824	0.1538	11.629	0	0.9993	2	1	470	480	0	10K(28.0313), N-term(28.0313)		0	TRUE	sp|P0ADG7|IMDH_ECOLI	P0ADG7	IMDH_ECOLI	guaB	Inosine-5'-monophosphate dehydrogenase
213	20220923_CRJL_M9H11_PICS_EColi_GluC_Neprosin_N3_5ug_163.11222.11222.0	SHVHDVTITKE	n[35]SHVHDVTITK[162]E	ISGAGIQE.SHVHDVTITKE.SPNYRIGS	E	S	11	3	2363.72	1332.76	1332.76	445.26	445.26	1332.77	445.263	-0.0098	0.6461	1.377	0.2548	7.875	0	1	2	1	470	480	0	10K(34.0631), N-term(34.0631)		0	TRUE	sp|P0ADG7|IMDH_ECOLI	P0ADG7	IMDH_ECOLI	guaB	Inosine-5'-monophosphate dehydrogenase
214	20220923_CRJL_M9H11_PICS_EColi_GluC_Neprosin_N3_5ug_163.11248.11248.2	GTIKPHTKFE	GTIK[162]PHTK[162]FE	RGQVIAKP.GTIKPHTKFE.SEVYIISK	P	S	10	2	2366.78	1224.76	1224.76	613.388	613.388	1224.75	613.382	0.0111	0.7869	2.3833	0.2239	9.1	0	0.9936	1	0	297	306	0	4K(34.0631), 8K(34.0631)		0	FALSE	sp|P0CE48|EFTU2_ECOLI	P0CE48	EFTU2_ECOLI	tufB	Elongation factor Tu 2	tufA	sp|P0CE47|EFTU1_ECOLI
215	20220923_CRJL_M9H11_PICS_EColi_GluC_Neprosin_N3_5ug_163.11269.11269.0	LRDVRQPE	n[29]LRDVRQPE	EQIEAFVD.LRDVRQPE.VKEEKPEF	D	V	8	2	2369.14	1039.59	1039.59	520.801	520.801	1039.58	520.796	0.0092	0.7462	0.7847	13.83	6.232	0	0.9972	2	1	234	241	0	N-term(28.0313)		0	TRUE	sp|P0A7Z4|RPOA_ECOLI	P0A7Z4	RPOA_ECOLI	rpoA	DNA-directed RNA polymerase subunit alpha
216	20220923_CRJL_M9H11_PICS_EColi_GluC_Neprosin_N3_5ug_163.11288.11288.0	VYASSDAHE	n[35]VYASSDAHE	SVIRAVAE.VYASSDAHE.KFVKDFVA	E	K	9	2	2371.05	1011.48	1011.48	506.747	506.747	1011.47	506.743	0.0065	0.6674	0.2737	0.06773	9.177	0	0.9997	2	1	696	704	0	N-term(34.0631)		0	TRUE	sp|P13029|KATG_ECOLI	P13029	KATG_ECOLI	katG	Catalase-peroxidase
217	20220923_CRJL_M9H11_PICS_EColi_GluC_Neprosin_N3_5ug_163.11300.11300.2	SHVHDVTITKE	n[29]SHVHDVTITK[156]E	ISGAGIQE.SHVHDVTITKE.SPNYRIGS	E	S	11	2	2372.42	1320.72	1320.72	661.365	661.365	1320.7	661.359	0.012	0.5334	1.232	0.2693	8.779	0	0.9912	2	1	470	480	0	10K(28.0313), N-term(28.0313)		0	TRUE	sp|P0ADG7|IMDH_ECOLI	P0ADG7	IMDH_ECOLI	guaB	Inosine-5'-monophosphate dehydrogenase
218	20220923_CRJL_M9H11_PICS_EColi_GluC_Neprosin_N3_5ug_163.11312.11312.2	AAQRFGGNE	n[35]AAQRFGGNE	EIDVIRRQ.AAQRFGGNE.KQAIEIPR	Q	K	9	2	2373.68	982.504	982.504	492.259	492.259	982.504	492.26	-0.0009	0.5392	1.0906	1.944	5.345	0	0.9387	1	0	318	326	0	N-term(34.0631)		0	TRUE	sp|P0A850|TIG_ECOLI	P0A850	TIG_ECOLI	tig	Trigger factor
219	20220923_CRJL_M9H11_PICS_EColi_GluC_Neprosin_N3_5ug_163.11329.11329.0	SALATATKKKYE	SALATATK[162]K[162]K[162]YE	EKIFEAIE.SALATATKKKYE.QEIDVRVQ	E	Q	12	3	2375.53	1411.91	1411.91	471.645	471.645	1411.91	471.645	-0.0008	0.9297	1.0719	0.001328	19.007	0	1	2	0	29	40	0	10K(34.0631), 8K(34.0631), 9K(34.0631)		0	TRUE	sp|P0AFF6|NUSA_ECOLI	P0AFF6	NUSA_ECOLI	nusA	Transcription termination/antitermination protein NusA
220	20220923_CRJL_M9H11_PICS_EColi_GluC_Neprosin_N3_5ug_163.11332.11332.0	SALATATKKKYE	SALATATK[162]K[162]K[162]YE	EKIFEAIE.SALATATKKKYE.QEIDVRVQ	E	Q	12	3	2375.74	1412.92	1412.92	471.979	471.979	1411.91	471.645	1.0024	0.9318	1.0683	0.04446	11.908	0	0.9977	2	0	29	40	0	10K(34.0631), 8K(34.0631), 9K(34.0631)		0	TRUE	sp|P0AFF6|NUSA_ECOLI	P0AFF6	NUSA_ECOLI	nusA	Transcription termination/antitermination protein NusA
221	20220923_CRJL_M9H11_PICS_EColi_GluC_Neprosin_N3_5ug_163.11338.11338.0	SIMPGGQKE	n[35]SIM[147]PGGQK[162]E	EEGAIKGP.SIMPGGQKE.AYEIVAPI	P	A	9	2	2376.26	1029.59	1029.59	515.801	515.801	1029.58	515.797	0.0072	0.6895	0.6694	1.015	8.47	0	0.9947	1	0	139	147	0	3M(15.9949), 8K(34.0631), N-term(34.0631)		0	TRUE	sp|P00350|6PGD_ECOLI	P00350	6PGD_ECOLI	gnd	6-phosphogluconate dehydrogenase, decarboxylating
222	20220923_CRJL_M9H11_PICS_EColi_GluC_Neprosin_N3_5ug_163.11382.11382.0	SALATATKKKYE	SALATATK[156]K[156]K[156]YE	EKIFEAIE.SALATATKKKYE.QEIDVRVQ	E	Q	12	3	2381.07	1393.82	1393.82	465.613	465.613	1393.82	465.613	0.0006	0.931	0.9795	0.3508	10.32	0	0.9999	2	0	29	40	0	10K(28.0313), 8K(28.0313), 9K(28.0313)		0	TRUE	sp|P0AFF6|NUSA_ECOLI	P0AFF6	NUSA_ECOLI	nusA	Transcription termination/antitermination protein NusA
223	20220923_CRJL_M9H11_PICS_EColi_GluC_Neprosin_N3_5ug_163.11401.11401.0	RGVDPALQHKAME	n[29]RGVDPALQHK[156]AM[147]E	TDASHRYE.RGVDPALQHKAME.RATRIIID	E	R	13	3	2382.99	1523.81	1523.81	508.944	508.944	1522.79	508.605	1.0184	0.7937	1.4161	2.35	9.952	0	0.9951	2	0	362	374	0	10K(28.0313), 12M(15.9949), N-term(28.0313)		0	TRUE	sp|P07395|SYFB_ECOLI	P07395	SYFB_ECOLI	pheT	Phenylalanine--tRNA ligase beta subunit
224	20220923_CRJL_M9H11_PICS_EColi_GluC_Neprosin_N3_5ug_163.11414.11414.0	AGHFAKAGVE	n[35]AGHFAK[162]AGVE	ANRVTKPE.AGHFAKAGVE.AGRGIWEF	E	A	10	2	2384.54	1053.63	1053.63	527.823	527.823	1053.62	527.819	0.0079	0.5884	1.0426	1.285	8.351	0	0.9985	2	0	65	74	0	6K(34.0631), N-term(34.0631)		0	TRUE	sp|P60438|RL3_ECOLI	P60438	RL3_ECOLI	rplC	Large ribosomal subunit protein uL3
225	20220923_CRJL_M9H11_PICS_EColi_GluC_Neprosin_N3_5ug_163.11448.11448.1	AGHFAKAGVE	n[35]AGHFAK[162]AGVE	ANRVTKPE.AGHFAKAGVE.AGRGIWEF	E	A	10	1	2388.46	1053.64	1053.64	1054.64	1054.64	1053.62	1054.63	0.0131	0.8838	0.9773	0.1274	14.08	0	1	2	0	65	74	0	6K(34.0631), N-term(34.0631)		0	TRUE	sp|P60438|RL3_ECOLI	P60438	RL3_ECOLI	rplC	Large ribosomal subunit protein uL3
226	20220923_CRJL_M9H11_PICS_EColi_GluC_Neprosin_N3_5ug_163.11456.11456.2	AGHFAKAGVE	n[29]AGHFAK[156]AGVE	ANRVTKPE.AGHFAKAGVE.AGRGIWEF	E	A	10	2	2389.38	1041.57	1041.57	521.791	521.791	1041.56	521.788	0.007	0.5687	0.9619	2.658	9.856	0	0.9875	2	0	65	74	0	6K(28.0313), N-term(28.0313)		0	TRUE	sp|P60438|RL3_ECOLI	P60438	RL3_ECOLI	rplC	Large ribosomal subunit protein uL3
227	20220923_CRJL_M9H11_PICS_EColi_GluC_Neprosin_N3_5ug_163.11464.11464.1	AGHFAKAGVE	n[29]AGHFAK[156]AGVE	ANRVTKPE.AGHFAKAGVE.AGRGIWEF	E	A	10	1	2390.25	1041.57	1041.57	1042.58	1042.58	1041.56	1042.57	0.014	0.8849	0.9473	0.02434	14.955	0	1	2	0	65	74	0	6K(28.0313), N-term(28.0313)		0	TRUE	sp|P60438|RL3_ECOLI	P60438	RL3_ECOLI	rplC	Large ribosomal subunit protein uL3
228	20220923_CRJL_M9H11_PICS_EColi_GluC_Neprosin_N3_5ug_163.11577.11577.0	GRGTVVTGRVE	n[35]GRGTVVTGRVE	IEDVFSIS.GRGTVVTGRVE.RGIIKVGE	S	R	11	2	2402.24	1163.69	1163.69	582.854	582.854	1163.68	582.849	0.01	0.8904	1.6914	7.836	8.718	0	0.9998	1	0	223	233	0	N-term(34.0631)		0	FALSE	sp|P0CE48|EFTU2_ECOLI	P0CE48	EFTU2_ECOLI	tufB	Elongation factor Tu 2	tufA	sp|P0CE47|EFTU1_ECOLI
229	20220923_CRJL_M9H11_PICS_EColi_GluC_Neprosin_N3_5ug_163.11581.11581.2	VVKPATMSNNAE	n[29]VVK[156]PATM[147]SNNAE	EQNKHIGE.VVKPATMSNNAE.TQVNQNIT	E	T	12	2	2402.77	1331.69	1331.69	666.851	666.851	1331.68	666.845	0.013	0.5959	1.4513	0.3048	8.564	0	0.9978	2	0	179	190	0	3K(28.0313), 7M(15.9949), N-term(28.0313)		0	TRUE	contam_sp|P0C1U8|SSPA_STAAU	P0C1U8	SSPA_STAAU	sspA	Glutamyl endopeptidase
230	20220923_CRJL_M9H11_PICS_EColi_GluC_Neprosin_N3_5ug_163.11585.11585.3	VAHKVIAVRGNCDSE	n[35]VAHK[162]VIAVRGNC[160]DSE	KVAERINE.VAHKVIAVRGNCDSE.VDQMIIHF	E	V	15	3	2403.19	1721.96	1721.96	574.995	574.995	1721.95	574.991	0.0125	0.3633	0.6646	0.145	12.949	0	0.9961	2	1	63	77	0	12C(57.0214), 4K(34.0631), N-term(34.0631)		0	TRUE	sp|P67095|YFCE_ECOLI	P67095	YFCE_ECOLI	yfcE	Phosphodiesterase YfcE
231	20220923_CRJL_M9H11_PICS_EColi_GluC_Neprosin_N3_5ug_163.11588.11588.0	VVRQHVIYKE	n[35]VVRQHVIYK[162]E	IEIKKFDP.VVRQHVIYKE.AKIK	P	A	10	3	2403.46	1337.84	1337.84	446.952	446.952	1337.85	446.956	-0.01	0.4338	1.3783	3.581	6.652	0	0.9577	1	0	42	51	0	9K(34.0631), N-term(34.0631)		0	TRUE	sp|P0A7N9|RL33_ECOLI	P0A7N9	RL33_ECOLI	rpmG	Large ribosomal subunit protein bL33
232	20220923_CRJL_M9H11_PICS_EColi_GluC_Neprosin_N3_5ug_163.11592.11592.0	GRGTVVTGRVE	n[29]GRGTVVTGRVE	IEDVFSIS.GRGTVVTGRVE.RGIIKVGE	S	R	11	2	2403.79	1157.66	1157.66	579.837	579.837	1157.65	579.833	0.0075	0.8944	1.6655	0.05875	10.061	0	0.9948	1	0	223	233	0	N-term(28.0313)		0	FALSE	sp|P0CE48|EFTU2_ECOLI	P0CE48	EFTU2_ECOLI	tufB	Elongation factor Tu 2	tufA	sp|P0CE47|EFTU1_ECOLI
233	20220923_CRJL_M9H11_PICS_EColi_GluC_Neprosin_N3_5ug_163.11593.11593.0	GRGTVVTGRVE	n[35]GRGTVVTGRVE	IEDVFSIS.GRGTVVTGRVE.RGIIKVGE	S	R	11	2	2403.86	1164.69	1164.69	583.354	583.354	1163.68	582.849	1.0095	0.8088	1.6644	0.005517	11.468	0	1	1	0	223	233	0	N-term(34.0631)		0	FALSE	sp|P0CE48|EFTU2_ECOLI	P0CE48	EFTU2_ECOLI	tufB	Elongation factor Tu 2	tufA	sp|P0CE47|EFTU1_ECOLI
234	20220923_CRJL_M9H11_PICS_EColi_GluC_Neprosin_N3_5ug_163.11691.11691.0	STSKGVMTD	n[35]STSK[162]GVMTD	AGIGIAVV.STSKGVMTD.RAARQAGI	V	R	9	2	2414.31	992.553	992.553	497.284	497.284	992.548	497.281	0.0043	0.7206	1.7313	0.8309	9.593	0	0.9579	1	0	105	113	0	4K(34.0631), N-term(34.0631)		0	TRUE	sp|P0A7W7|RS8_ECOLI	P0A7W7	RS8_ECOLI	rpsH	Small ribosomal subunit protein uS8
235	20220923_CRJL_M9H11_PICS_EColi_GluC_Neprosin_N3_5ug_163.11697.11697.2	STSKGVMTD	n[29]STSK[156]GVMTD	AGIGIAVV.STSKGVMTD.RAARQAGI	V	R	9	2	2415.09	980.486	980.486	491.25	491.25	980.485	491.25	0.0006	0.5931	1.7182	4.21	7.568	0	0.9321	1	0	105	113	0	4K(28.0313), N-term(28.0313)		0	TRUE	sp|P0A7W7|RS8_ECOLI	P0A7W7	RS8_ECOLI	rpsH	Small ribosomal subunit protein uS8
236	20220923_CRJL_M9H11_PICS_EColi_GluC_Neprosin_N3_5ug_163.11702.11702.0	SALATATKKKYE	n[35]SALATATK[162]K[162]K[162]YE	EKIFEAIE.SALATATKKKYE.QEIDVRVQ	E	Q	12	3	2415.7	1445.98	1445.98	483	483	1445.98	483	0.0004	0.799	0.4023	0.01235	13.134	0	1	2	0	29	40	0	10K(34.0631), 8K(34.0631), 9K(34.0631), N-term(34.0631)		0	TRUE	sp|P0AFF6|NUSA_ECOLI	P0AFF6	NUSA_ECOLI	nusA	Transcription termination/antitermination protein NusA
237	20220923_CRJL_M9H11_PICS_EColi_GluC_Neprosin_N3_5ug_163.11707.11707.0	SALATATKKKYE	n[35]SALATATK[162]K[162]K[162]YE	EKIFEAIE.SALATATKKKYE.QEIDVRVQ	E	Q	12	3	2416.18	1446.98	1446.98	483.334	483.334	1445.98	483	1.0048	0.8572	0.3943	0.001975	13.435	0	1	2	0	29	40	0	10K(34.0631), 8K(34.0631), 9K(34.0631), N-term(34.0631)		0	TRUE	sp|P0AFF6|NUSA_ECOLI	P0AFF6	NUSA_ECOLI	nusA	Transcription termination/antitermination protein NusA
238	20220923_CRJL_M9H11_PICS_EColi_GluC_Neprosin_N3_5ug_163.11718.11718.0	AGHPLAQKAAENNPE	n[29]AGHPLAQK[156]AAENNPE	GCTYIAVA.AGHPLAQKAAENNPE.LAAFIDEC	A	L	15	3	2417.41	1601.83	1601.83	534.95	534.95	1601.82	534.946	0.0111	0.6009	0.1174	0.5525	8.766	0	0.9929	1	1	263	277	0	8K(28.0313), N-term(28.0313)		0	TRUE	sp|P07813|SYL_ECOLI	P07813	SYL_ECOLI	leuS	Leucine--tRNA ligase
239	20220923_CRJL_M9H11_PICS_EColi_GluC_Neprosin_N3_5ug_163.11728.11728.3	GACRQCAVKQYQNAE	n[35]GAC[160]RQCAVK[162]QYQNAE	WHPAIGSV.GACRQCAVKQYQNAE.DTRGRIVM	V	D	15	3	2418.52	1792.91	1792.91	598.645	598.645	1792.9	598.64	0.0134	0.7329	1.6217	0.08445	14.18	14.18	0.9958	1	0	43	57	0	3C(57.0214), 9K(34.0631), N-term(34.0631)		0	TRUE	sp|P33602|NUOG_ECOLI	P33602	NUOG_ECOLI	nuoG	NADH-quinone oxidoreductase subunit G
240	20220923_CRJL_M9H11_PICS_EColi_GluC_Neprosin_N3_5ug_163.11741.11741.2	AGHFAKAGVE	n[29]AGHFAK[156]AGVE	ANRVTKPE.AGHFAKAGVE.AGRGIWEF	E	A	10	2	2419.89	1041.57	1041.57	521.791	521.791	1041.56	521.788	0.0074	0.5826	0.4535	0.1898	12.096	0	1	2	0	65	74	0	6K(28.0313), N-term(28.0313)		0	TRUE	sp|P60438|RL3_ECOLI	P60438	RL3_ECOLI	rplC	Large ribosomal subunit protein uL3
241	20220923_CRJL_M9H11_PICS_EColi_GluC_Neprosin_N3_5ug_163.11755.11755.0	GAKGMKGAIQKAEE	n[29]GAK[156]GMK[156]GAIQK[156]AEE	GANIVITE.GAKGMKGAIQKAEE.IVASNPEK	E	I	14	3	2421.36	1528.88	1528.88	510.633	510.633	1528.86	510.629	0.0123	0.6787	3.1698	5.83	7.22	0	0.9985	2	1	116	129	0	11K(28.0313), 3K(28.0313), 6K(28.0313), N-term(28.0313)		0	TRUE	sp|P0ABK5|CYSK_ECOLI	P0ABK5	CYSK_ECOLI	cysK	Cysteine synthase A
242	20220923_CRJL_M9H11_PICS_EColi_GluC_Neprosin_N3_5ug_163.11760.11760.3	SALATATKKKYE	n[29]SALATATK[156]K[156]K[156]YE	EKIFEAIE.SALATATKKKYE.QEIDVRVQ	E	Q	12	3	2422.04	1421.85	1421.85	474.956	474.956	1421.85	474.957	-0.003	0.7997	0.2967	3.998e-05	18.115	0	1	2	0	29	40	0	10K(28.0313), 8K(28.0313), 9K(28.0313), N-term(28.0313)		0	TRUE	sp|P0AFF6|NUSA_ECOLI	P0AFF6	NUSA_ECOLI	nusA	Transcription termination/antitermination protein NusA
243	20220923_CRJL_M9H11_PICS_EColi_GluC_Neprosin_N3_5ug_163.11773.11773.0	GACRQCAVKQYQNAE	n[29]GAC[160]RQCAVK[156]QYQNAE	WHPAIGSV.GACRQCAVKQYQNAE.DTRGRIVM	V	D	15	3	2423.36	1780.85	1780.85	594.622	594.622	1780.83	594.619	0.0106	0.7336	1.5409	0.1926	13.009	13.009	0.9964	1	0	43	57	0	3C(57.0214), 9K(28.0313), N-term(28.0313)		0	TRUE	sp|P33602|NUOG_ECOLI	P33602	NUOG_ECOLI	nuoG	NADH-quinone oxidoreductase subunit G
244	20220923_CRJL_M9H11_PICS_EColi_GluC_Neprosin_N3_5ug_163.11774.11774.0	GACRQCAVKQYQNAE	n[29]GAC[160]RQCAVK[156]QYQNAE	WHPAIGSV.GACRQCAVKQYQNAE.DTRGRIVM	V	D	15	3	2423.49	1781.85	1781.85	594.957	594.957	1780.83	594.619	1.0147	0.715	1.5388	0.06538	11.519	11.519	0.9822	1	0	43	57	0	3C(57.0214), 9K(28.0313), N-term(28.0313)		0	TRUE	sp|P33602|NUOG_ECOLI	P33602	NUOG_ECOLI	nuoG	NADH-quinone oxidoreductase subunit G
245	20220923_CRJL_M9H11_PICS_EColi_GluC_Neprosin_N3_5ug_163.11785.11785.0	QKILCGKSE	n[35]QK[162]ILCGK[162]SE	FRTIEEIQ.QKILCGKSE.NARIVVQI	Q	N	9	2	2424.61	1107.73	1107.73	554.874	554.874	1106.72	554.368	1.0124	0.7346	5.5642	1.197	6.187	0	0.9934	1	0	115	123	0	2K(34.0631), 7K(34.0631), N-term(34.0631)		0	TRUE	contam_sp|P25690|K1M2_SHEEP	P25690	K1M2_SHEEP		Keratin, type I microfibrillar, 47.6 kDa
246	20220923_CRJL_M9H11_PICS_EColi_GluC_Neprosin_N3_5ug_163.11787.11787.0	GAKGMKGAIQKAEE	n[29]GAK[156]GMK[156]GAIQK[156]AEE	GANIVITE.GAKGMKGAIQKAEE.IVASNPEK	E	I	14	3	2424.81	1529.88	1529.88	510.967	510.967	1528.86	510.629	1.0153	0.7993	3.1123	5.538e-05	15.465	0	0.9997	2	1	116	129	0	11K(28.0313), 3K(28.0313), 6K(28.0313), N-term(28.0313)		0	TRUE	sp|P0ABK5|CYSK_ECOLI	P0ABK5	CYSK_ECOLI	cysK	Cysteine synthase A
247	20220923_CRJL_M9H11_PICS_EColi_GluC_Neprosin_N3_5ug_163.11794.11794.3	VMVKGPGPGRE	n[35]VM[147]VK[162]GPGPGRE	EYGIKNIE.VMVKGPGPGRE.STIRAINA	E	S	11	3	2425.59	1209.7	1209.7	404.24	404.24	1209.72	404.246	-0.0185	0.7816	0.3568	0.4178	8.016	0	0.9993	2	0	84	94	0	2M(15.9949), 4K(34.0631), N-term(34.0631)		0	TRUE	sp|P0A7R9|RS11_ECOLI	P0A7R9	RS11_ECOLI	rpsK	Small ribosomal subunit protein uS11
248	20220923_CRJL_M9H11_PICS_EColi_GluC_Neprosin_N3_5ug_163.11795.11795.0	AADRTNLQE	n[35]AADRTNLQE	FGIVGAYG.AADRTNLQE.AQPIGNGK	G	A	9	2	2425.7	1050.56	1050.56	526.286	526.286	1050.55	526.283	0.0058	0.6066	1.055	2.493	6.68	0	0.9163	1	1	215	223	0	N-term(34.0631)		0	TRUE	sp|P02931|OMPF_ECOLI	P02931	OMPF_ECOLI	ompF	Outer membrane porin F
249	20220923_CRJL_M9H11_PICS_EColi_GluC_Neprosin_N3_5ug_163.11813.11813.2	VSHLNSVKNSPE	n[35]VSHLNSVK[162]NSPE	VIGRIFSP.VSHLNSVKNSPE.LREAYEQT	P	L	12	2	2427.59	1377.8	1377.8	689.908	689.908	1377.79	689.902	0.0123	0.5679	0.7656	0.01725	8.553	0	0.9835	1	0	70	81	0	8K(34.0631), N-term(34.0631)		0	TRUE	sp|P27298|OPDA_ECOLI	P27298	OPDA_ECOLI	prlC	Oligopeptidase A
250	20220923_CRJL_M9H11_PICS_EColi_GluC_Neprosin_N3_5ug_163.11818.11818.0	VSHLNSVKNSPE	n[35]VSHLNSVK[162]NSPE	VIGRIFSP.VSHLNSVKNSPE.LREAYEQT	P	L	12	3	2427.98	1377.78	1377.78	460.267	460.267	1377.79	460.27	-0.0096	0.5991	0.772	3.537	5.002	0	0.9692	1	0	70	81	0	8K(34.0631), N-term(34.0631)		0	TRUE	sp|P27298|OPDA_ECOLI	P27298	OPDA_ECOLI	prlC	Oligopeptidase A
251	20220923_CRJL_M9H11_PICS_EColi_GluC_Neprosin_N3_5ug_163.11821.11821.0	AVLAKAKVTEKE	n[29]AVLAK[156]AK[156]VTEK[156]E	AIEEQAVE.AVLAKAKVTEKE.TTFNEIMN	E	T	12	3	2428.43	1397.89	1397.89	466.969	466.969	1397.89	466.969	-0.0006	0.7517	0.003	0.1041	8.833	0	1	2	1	410	421	0	11K(28.0313), 5K(28.0313), 7K(28.0313), N-term(28.0313)		0	TRUE	sp|P0A850|TIG_ECOLI	P0A850	TIG_ECOLI	tig	Trigger factor
252	20220923_CRJL_M9H11_PICS_EColi_GluC_Neprosin_N3_5ug_163.11846.11846.0	AVLAKAKVTEKE	n[29]AVLAK[156]AK[156]VTEK[156]E	AIEEQAVE.AVLAKAKVTEKE.TTFNEIMN	E	T	12	3	2430.99	1398.89	1398.89	467.303	467.303	1397.89	466.969	1.0014	0.7227	0.0396	8.634e-07	14.987	0	1	2	1	410	421	0	11K(28.0313), 5K(28.0313), 7K(28.0313), N-term(28.0313)		0	TRUE	sp|P0A850|TIG_ECOLI	P0A850	TIG_ECOLI	tig	Trigger factor
253	20220923_CRJL_M9H11_PICS_EColi_GluC_Neprosin_N3_5ug_163.11850.11850.0	AKAEAPAAAPAAKAE	n[29]AK[156]AEAPAAAPAAK[156]AE	EAAAPAPA.AKAEAPAAAPAAKAE.GKSEFAEN	A	G	15	3	2431.27	1449.82	1449.82	484.28	484.28	1449.82	484.28	-0.0001	0.7582	0.9265	4.845e-08	14.246	0	0.9998	1	1	301	315	0	13K(28.0313), 2K(28.0313), N-term(28.0313)		0	TRUE	sp|P06959|ODP2_ECOLI	P06959	ODP2_ECOLI	aceF	Dihydrolipoyllysine-residue acetyltransferase component of pyruvate dehydrogenase complex
254	20220923_CRJL_M9H11_PICS_EColi_GluC_Neprosin_N3_5ug_163.11856.11856.3	LRKAGFVTRD	n[29]LRK[156]AGFVTRD	YDESIRSE.LRKAGFVTRD.ARQVERKK	E	A	10	3	2431.94	1217.71	1217.71	406.909	406.909	1217.72	406.915	-0.0179	0.5121	1.1902	1.455	7.036	0	0.9991	2	0	98	107	0	3K(28.0313), N-term(28.0313)		0	TRUE	sp|P0A7X3|RS9_ECOLI	P0A7X3	RS9_ECOLI	rpsI	Small ribosomal subunit protein uS9
255	20220923_CRJL_M9H11_PICS_EColi_GluC_Neprosin_N3_5ug_163.11865.11865.0	AKAEAPAAAPAAKAE	n[29]AK[156]AEAPAAAPAAK[156]AE	EAAAPAPA.AKAEAPAAAPAAKAE.GKSEFAEN	A	G	15	3	2432.63	1450.82	1450.82	484.614	484.614	1449.82	484.28	1.0001	0.7452	0.9492	0.0008837	13.754	0	0.9948	1	1	301	315	0	13K(28.0313), 2K(28.0313), N-term(28.0313)		0	TRUE	sp|P06959|ODP2_ECOLI	P06959	ODP2_ECOLI	aceF	Dihydrolipoyllysine-residue acetyltransferase component of pyruvate dehydrogenase complex
256	20220923_CRJL_M9H11_PICS_EColi_GluC_Neprosin_N3_5ug_163.11875.11875.2	GTIKPHTKFE	n[35]GTIK[162]PHTK[162]FE	RGQVIAKP.GTIKPHTKFE.SEVYIISK	P	S	10	2	2433.89	1258.83	1258.83	630.421	630.421	1258.81	630.414	0.0144	0.7813	1.2649	0.02063	14.242	0	1	1	0	297	306	0	4K(34.0631), 8K(34.0631), N-term(34.0631)		0	FALSE	sp|P0CE48|EFTU2_ECOLI	P0CE48	EFTU2_ECOLI	tufB	Elongation factor Tu 2	tufA	sp|P0CE47|EFTU1_ECOLI
257	20220923_CRJL_M9H11_PICS_EColi_GluC_Neprosin_N3_5ug_163.11887.11887.0	VVRQHVIYKE	n[35]VVRQHVIYK[162]E	IEIKKFDP.VVRQHVIYKE.AKIK	P	A	10	3	2435.34	1337.84	1337.84	446.953	446.953	1337.85	446.956	-0.0085	0.3749	0.8471	1.086	8.46	0	0.9871	1	0	42	51	0	9K(34.0631), N-term(34.0631)		0	TRUE	sp|P0A7N9|RL33_ECOLI	P0A7N9	RL33_ECOLI	rpmG	Large ribosomal subunit protein bL33
258	20220923_CRJL_M9H11_PICS_EColi_GluC_Neprosin_N3_5ug_163.11888.11888.3	GTIKPHTKFE	n[35]GTIK[162]PHTK[162]FE	RGQVIAKP.GTIKPHTKFE.SEVYIISK	P	S	10	3	2435.41	1258.79	1258.79	420.605	420.605	1258.81	420.612	-0.0197	0.741	1.2396	0.008836	15.715	0	1	1	0	297	306	0	4K(34.0631), 8K(34.0631), N-term(34.0631)		0	FALSE	sp|P0CE48|EFTU2_ECOLI	P0CE48	EFTU2_ECOLI	tufB	Elongation factor Tu 2	tufA	sp|P0CE47|EFTU1_ECOLI
259	20220923_CRJL_M9H11_PICS_EColi_GluC_Neprosin_N3_5ug_163.11890.11890.2	VVKPATMSNNAE	n[29]VVK[156]PATM[147]SNNAE	EQNKHIGE.VVKPATMSNNAE.TQVNQNIT	E	T	12	2	2435.61	1331.69	1331.69	666.85	666.85	1331.68	666.845	0.0098	0.5584	1.9987	0.8409	7.801	0	0.9911	2	0	179	190	0	3K(28.0313), 7M(15.9949), N-term(28.0313)		0	TRUE	contam_sp|P0C1U8|SSPA_STAAU	P0C1U8	SSPA_STAAU	sspA	Glutamyl endopeptidase
260	20220923_CRJL_M9H11_PICS_EColi_GluC_Neprosin_N3_5ug_163.11904.11904.3	EPYKGKGVRYADE	n[35]EPYK[162]GK[162]GVRYADE	DIRAYRRP.EPYKGKGVRYADE.VVRTKEAK	P	V	13	3	2437.12	1612.94	1612.94	538.655	538.655	1612.93	538.651	0.0116	0.4959	0.4849	0.4536	9.193	0	0.9594	1	1	155	167	0	4K(34.0631), 6K(34.0631), N-term(34.0631)		0	TRUE	sp|P0AG55|RL6_ECOLI	P0AG55	RL6_ECOLI	rplF	Large ribosomal subunit protein uL6
261	20220923_CRJL_M9H11_PICS_EColi_GluC_Neprosin_N3_5ug_163.11921.11921.4	SIAYTKSKAKDVE	n[35]SIAYTK[162]SK[162]AK[162]DVE	QFDFGIRP.SIAYTKSKAKDVE.GIGDVDIV	P	G	13	4	2439.09	1575	1575	394.756	394.756	1575.02	394.762	-0.0239	0.7297	0.254	0.2044	11.258	0	0.9997	1	1	294	306	0	10K(34.0631), 6K(34.0631), 8K(34.0631), N-term(34.0631)		0	TRUE	sp|P02931|OMPF_ECOLI	P02931	OMPF_ECOLI	ompF	Outer membrane porin F
262	20220923_CRJL_M9H11_PICS_EColi_GluC_Neprosin_N3_5ug_163.11960.11960.0	GMIRIVKQHGHEE	n[35]GMIRIVK[162]QHGHEE	PIITAIKP.GMIRIVKQHGHEE.FIYISGGI	P	F	13	3	2443.21	1600.93	1600.93	534.649	534.649	1600.91	534.645	0.0123	0.5054	7.4258	0.8487	8.598	0	0.9113	1	1	49	61	0	7K(34.0631), N-term(34.0631)		0	TRUE	sp|P0A6E6|ATPE_ECOLI	P0A6E6	ATPE_ECOLI	atpC	ATP synthase epsilon chain
263	20220923_CRJL_M9H11_PICS_EColi_GluC_Neprosin_N3_5ug_163.11963.11963.0	VMVKGPGPGRE	n[29]VM[147]VK[156]GPGPGRE	EYGIKNIE.VMVKGPGPGRE.STIRAINA	E	S	11	2	2443.56	1198.67	1198.67	600.341	600.341	1197.65	599.834	1.0133	0.7695	0.0573	1.127	7.393	0	0.9999	2	0	84	94	0	2M(15.9949), 4K(28.0313), N-term(28.0313)		0	TRUE	sp|P0A7R9|RS11_ECOLI	P0A7R9	RS11_ECOLI	rpsK	Small ribosomal subunit protein uS11
264	20220923_CRJL_M9H11_PICS_EColi_GluC_Neprosin_N3_5ug_163.11977.11977.2	SIAYTKSKAKDVE	n[35]SIAYTK[162]SK[162]AK[162]DVE	QFDFGIRP.SIAYTKSKAKDVE.GIGDVDIV	P	G	13	2	2445.02	1575.03	1575.03	788.524	788.524	1575.02	788.517	0.0144	0.7811	0.3529	0.1117	9.308	0	0.9983	1	1	294	306	0	10K(34.0631), 6K(34.0631), 8K(34.0631), N-term(34.0631)		0	TRUE	sp|P02931|OMPF_ECOLI	P02931	OMPF_ECOLI	ompF	Outer membrane porin F
265	20220923_CRJL_M9H11_PICS_EColi_GluC_Neprosin_N3_5ug_163.11981.11981.3	IAMQSGKPKE	n[35]IAMQSGK[162]PK[162]E	KEYQVQID.IAMQSGKPKE.IAEKMVEG	D	I	10	3	2445.53	1189.74	1189.74	397.588	397.588	1189.76	397.594	-0.0175	0.8148	1.8534	0.06771	10.424	0	0.9999	2	0	201	210	0	7K(34.0631), 9K(34.0631), N-term(34.0631)		0	TRUE	sp|P0A6P1|EFTS_ECOLI	P0A6P1	EFTS_ECOLI	tsf	Elongation factor Ts
266	20220923_CRJL_M9H11_PICS_EColi_GluC_Neprosin_N3_5ug_163.11999.11999.3	SALATATKKKYE	n[35]SALATATK[162]K[162]K[162]YE	EKIFEAIE.SALATATKKKYE.QEIDVRVQ	E	Q	12	3	2447.35	1445.97	1445.97	482.998	482.998	1445.98	483	-0.0029	0.7625	0.1252	0.02897	13.652	0	0.9999	2	0	29	40	0	10K(34.0631), 8K(34.0631), 9K(34.0631), N-term(34.0631)		0	TRUE	sp|P0AFF6|NUSA_ECOLI	P0AFF6	NUSA_ECOLI	nusA	Transcription termination/antitermination protein NusA
267	20220923_CRJL_M9H11_PICS_EColi_GluC_Neprosin_N3_5ug_163.12010.12010.0	RTDRVMNSRLE	n[35]RTDRVMNSRLE	SIMATICE.RTDRVMNSRLE.FNNDNRKI	E	F	11	3	2448.55	1409.76	1409.76	470.928	470.928	1409.76	470.928	-0.0011	0.6792	2.6691	0.01654	10.357	0	0.9999	2	1	334	344	0	N-term(34.0631)		0	TRUE	sp|P0AD61|KPYK1_ECOLI	P0AD61	KPYK1_ECOLI	pykF	Pyruvate kinase I
268	20220923_CRJL_M9H11_PICS_EColi_GluC_Neprosin_N3_5ug_163.12046.12046.2	SALATATKKKYE	n[29]SALATATK[156]K[156]K[156]YE	EKIFEAIE.SALATATKKKYE.QEIDVRVQ	E	Q	12	2	2452.37	1421.86	1421.86	711.938	711.938	1421.85	711.932	0.0117	0.6411	0.2088	0.0005389	14.574	0	0.9998	2	0	29	40	0	10K(28.0313), 8K(28.0313), 9K(28.0313), N-term(28.0313)		0	TRUE	sp|P0AFF6|NUSA_ECOLI	P0AFF6	NUSA_ECOLI	nusA	Transcription termination/antitermination protein NusA
269	20220923_CRJL_M9H11_PICS_EColi_GluC_Neprosin_N3_5ug_163.12065.12065.3	SALATATKKKYE	n[29]SALATATK[156]K[156]K[156]YE	EKIFEAIE.SALATATKKKYE.QEIDVRVQ	E	Q	12	3	2454.21	1421.85	1421.85	474.956	474.956	1421.85	474.957	-0.0022	0.7947	0.2395	0.006597	12.506	0	0.9998	2	0	29	40	0	10K(28.0313), 8K(28.0313), 9K(28.0313), N-term(28.0313)		0	TRUE	sp|P0AFF6|NUSA_ECOLI	P0AFF6	NUSA_ECOLI	nusA	Transcription termination/antitermination protein NusA
270	20220923_CRJL_M9H11_PICS_EColi_GluC_Neprosin_N3_5ug_163.12078.12078.2	QKILCGKSE	n[35]QK[162]ILCGK[162]SE	FRTIEEIQ.QKILCGKSE.NARIVVQI	Q	N	9	2	2455.98	1106.73	1106.73	554.372	554.372	1106.72	554.368	0.0078	0.8051	0.0268	2.123	8.192	0	0.9858	1	0	115	123	0	2K(34.0631), 7K(34.0631), N-term(34.0631)		0	TRUE	contam_sp|P25690|K1M2_SHEEP	P25690	K1M2_SHEEP		Keratin, type I microfibrillar, 47.6 kDa
271	20220923_CRJL_M9H11_PICS_EColi_GluC_Neprosin_N3_5ug_163.12088.12088.0	LRGTLTHGRDVE	n[35]LRGTLTHGRDVE	IRDPARFD.LRGTLTHGRDVE.IDTNVIIE	D	I	12	3	2456.88	1386.77	1386.77	463.263	463.263	1386.78	463.267	-0.0119	0.7582	0.4186	0.1111	10.113	0	1	2	1	262	273	0	N-term(34.0631)		0	TRUE	sp|P0ACC7|GLMU_ECOLI	P0ACC7	GLMU_ECOLI	glmU	Bifunctional protein GlmU
272	20220923_CRJL_M9H11_PICS_EColi_GluC_Neprosin_N3_5ug_163.12094.12094.0	VMVKGPGPGRE	n[35]VM[147]VK[162]GPGPGRE	EYGIKNIE.VMVKGPGPGRE.STIRAINA	E	S	11	3	2457.54	1209.7	1209.7	404.241	404.241	1209.72	404.246	-0.0158	0.7294	0.1757	1.689	8.613	0	0.9997	2	0	84	94	0	2M(15.9949), 4K(34.0631), N-term(34.0631)		0	TRUE	sp|P0A7R9|RS11_ECOLI	P0A7R9	RS11_ECOLI	rpsK	Small ribosomal subunit protein uS11
273	20220923_CRJL_M9H11_PICS_EColi_GluC_Neprosin_N3_5ug_163.12130.12130.0	LRGTLTHGRDVE	n[35]LRGTLTHGRDVE	IRDPARFD.LRGTLTHGRDVE.IDTNVIIE	D	I	12	3	2461.05	1387.78	1387.78	463.601	463.601	1386.78	463.267	1.0012	0.7349	0.4881	0.2797	9.713	0	0.9996	2	1	262	273	0	N-term(34.0631)		0	TRUE	sp|P0ACC7|GLMU_ECOLI	P0ACC7	GLMU_ECOLI	glmU	Bifunctional protein GlmU
274	20220923_CRJL_M9H11_PICS_EColi_GluC_Neprosin_N3_5ug_163.12173.12173.2	GTIKPHTKFE	n[35]GTIK[162]PHTK[162]FE	RGQVIAKP.GTIKPHTKFE.SEVYIISK	P	S	10	2	2465.84	1258.83	1258.83	630.42	630.42	1258.81	630.414	0.0127	0.8477	0.7324	0.0006005	19.386	0	1	1	0	297	306	0	4K(34.0631), 8K(34.0631), N-term(34.0631)		0	FALSE	sp|P0CE48|EFTU2_ECOLI	P0CE48	EFTU2_ECOLI	tufB	Elongation factor Tu 2	tufA	sp|P0CE47|EFTU1_ECOLI
275	20220923_CRJL_M9H11_PICS_EColi_GluC_Neprosin_N3_5ug_163.12205.12205.4	SIAYTKSKAKDVE	n[35]SIAYTK[162]SK[162]AK[162]DVE	QFDFGIRP.SIAYTKSKAKDVE.GIGDVDIV	P	G	13	4	2469.63	1575	1575	394.756	394.756	1575.02	394.762	-0.0225	0.7521	0.763	0.7203	9.955	0	0.9998	1	1	294	306	0	10K(34.0631), 6K(34.0631), 8K(34.0631), N-term(34.0631)		0	TRUE	sp|P02931|OMPF_ECOLI	P02931	OMPF_ECOLI	ompF	Outer membrane porin F
276	20220923_CRJL_M9H11_PICS_EColi_GluC_Neprosin_N3_5ug_163.12223.12223.0	SIAYTKSKAKDVE	n[35]SIAYTK[162]SK[162]AK[162]DVE	QFDFGIRP.SIAYTKSKAKDVE.GIGDVDIV	P	G	13	3	2471.7	1575.03	1575.03	526.017	526.017	1575.02	526.014	0.0107	0.7303	0.7976	0.1185	10.205	0	0.9998	1	1	294	306	0	10K(34.0631), 6K(34.0631), 8K(34.0631), N-term(34.0631)		0	TRUE	sp|P02931|OMPF_ECOLI	P02931	OMPF_ECOLI	ompF	Outer membrane porin F
277	20220923_CRJL_M9H11_PICS_EColi_GluC_Neprosin_N3_5ug_163.12257.12257.3	QVQQALNARKAE	n[29]QVQQALNARK[156]AE	AVINEAKE.QVQQALNARKAE.LESAAINA	E	L	12	3	2475.39	1410.8	1410.8	471.274	471.274	1410.79	471.272	0.0047	0.698	0.4758	2.725	7.752	0	0.9999	2	0	66	77	0	10K(28.0313), N-term(28.0313)		0	TRUE	sp|P08312|SYFA_ECOLI	P08312	SYFA_ECOLI	pheS	Phenylalanine--tRNA ligase alpha subunit
278	20220923_CRJL_M9H11_PICS_EColi_GluC_Neprosin_N3_5ug_163.12266.12266.0	AGGRTSHTSIMARSLE	n[35]AGGRTSHTSIM[147]ARSLE	KVIGFITD.AGGRTSHTSIMARSLE.LPAIVGTG	D	L	16	3	2476.31	1722.9	1722.9	575.308	575.308	1722.89	575.304	0.0129	0.6648	2.8631	0.01887	11.535	0	0.9995	2	0	183	198	0	11M(15.9949), N-term(34.0631)		0	TRUE	sp|P08839|PT1_ECOLI	P08839	PT1_ECOLI	ptsI	Phosphoenolpyruvate-protein phosphotransferase
279	20220923_CRJL_M9H11_PICS_EColi_GluC_Neprosin_N3_5ug_163.12272.12272.3	TWTGTDHTRE	n[35]TWTGTDHTRE	TADHGCDP.TWTGTDHTRE.HIPVIVYG	P	H	10	3	2477.08	1236.58	1236.58	413.2	413.2	1236.59	413.205	-0.015	0.7074	0.1215	0.1181	10.211	0	0.9997	1	1	353	362	0	N-term(34.0631)		0	TRUE	sp|P0A6K6|DEOB_ECOLI	P0A6K6	DEOB_ECOLI	deoB	Phosphopentomutase
280	20220923_CRJL_M9H11_PICS_EColi_GluC_Neprosin_N3_5ug_163.12273.12273.2	QVQQALNARKAE	n[29]QVQQALNARK[156]AE	AVINEAKE.QVQQALNARKAE.LESAAINA	E	L	12	2	2477.21	1410.81	1410.81	706.412	706.412	1410.79	706.404	0.0151	0.8544	0.5061	1.162	9.239	0	0.9988	2	0	66	77	0	10K(28.0313), N-term(28.0313)		0	TRUE	sp|P08312|SYFA_ECOLI	P08312	SYFA_ECOLI	pheS	Phenylalanine--tRNA ligase alpha subunit
281	20220923_CRJL_M9H11_PICS_EColi_GluC_Neprosin_N3_5ug_163.12283.12283.0	TLAQRSGKSELE	TLAQRSGK[162]SELE	SIVYSAIE.TLAQRSGKSELE.AFEVAIEN	E	A	12	3	2478.39	1351.74	1351.74	451.589	451.589	1351.75	451.591	-0.0069	0.8009	2.5575	4.234	8.725	0	0.9991	2	1	49	60	0	8K(34.0631)		0	TRUE	sp|P02359|RS7_ECOLI	P02359	RS7_ECOLI	rpsG	Small ribosomal subunit protein uS7
282	20220923_CRJL_M9H11_PICS_EColi_GluC_Neprosin_N3_5ug_163.12311.12311.0	TLAQRSGKSELE	TLAQRSGK[156]SELE	SIVYSAIE.TLAQRSGKSELE.AFEVAIEN	E	A	12	3	2481.55	1345.71	1345.71	449.577	449.577	1345.72	449.581	-0.0098	0.8812	2.5048	0.1918	11.651	0	0.9998	2	1	49	60	0	8K(28.0313)		0	TRUE	sp|P02359|RS7_ECOLI	P02359	RS7_ECOLI	rpsG	Small ribosomal subunit protein uS7
283	20220923_CRJL_M9H11_PICS_EColi_GluC_Neprosin_N3_5ug_163.12336.12336.2	SGSILRHVRE	n[35]SGSILRHVRE	KGKVQIIG.SGSILRHVRE.AAEIIAKD	G	A	10	2	2484.25	1186.71	1186.71	594.361	594.361	1186.7	594.357	0.009	0.789	4.612	1.499	7.797	0	0.9914	1	0	732	741	0	N-term(34.0631)		0	TRUE	sp|P0AFG8|ODP1_ECOLI	P0AFG8	ODP1_ECOLI	aceE	Pyruvate dehydrogenase E1 component
284	20220923_CRJL_M9H11_PICS_EColi_GluC_Neprosin_N3_5ug_163.12349.12349.3	QVQQALNARKAE	n[35]QVQQALNARK[162]AE	AVINEAKE.QVQQALNARKAE.LESAAINA	E	L	12	3	2485.53	1422.86	1422.86	475.293	475.293	1422.86	475.293	-0.0002	0.7315	0.6447	0.04296	13.118	0	0.9999	2	0	66	77	0	10K(34.0631), N-term(34.0631)		0	TRUE	sp|P08312|SYFA_ECOLI	P08312	SYFA_ECOLI	pheS	Phenylalanine--tRNA ligase alpha subunit
285	20220923_CRJL_M9H11_PICS_EColi_GluC_Neprosin_N3_5ug_163.12352.12352.2	NVHHAIQATADE	n[29]NVHHAIQATADE	AITDWTAE.NVHHAIQATADE.LEVGMGKV	E	L	12	2	2485.92	1332.65	1332.65	667.331	667.331	1332.64	667.328	0.0042	0.7146	0.5978	0.09661	12.56	0	0.9992	2	1	405	416	0	N-term(28.0313)		0	TRUE	sp|P04805|SYE_ECOLI	P04805	SYE_ECOLI	gltX	Glutamate--tRNA ligase
286	20220923_CRJL_M9H11_PICS_EColi_GluC_Neprosin_N3_5ug_163.12381.12381.3	VMVKGPGPGRE	n[35]VM[147]VK[162]GPGPGRE	EYGIKNIE.VMVKGPGPGRE.STIRAINA	E	S	11	3	2489.02	1209.7	1209.7	404.241	404.241	1209.72	404.246	-0.0157	0.8216	0.7004	0.04023	12.082	0	0.9996	2	0	84	94	0	2M(15.9949), 4K(34.0631), N-term(34.0631)		0	TRUE	sp|P0A7R9|RS11_ECOLI	P0A7R9	RS11_ECOLI	rpsK	Small ribosomal subunit protein uS11
287	20220923_CRJL_M9H11_PICS_EColi_GluC_Neprosin_N3_5ug_163.12390.12390.0	SGSILRHVRE	n[29]SGSILRHVRE	KGKVQIIG.SGSILRHVRE.AAEIIAKD	G	A	10	3	2490.14	1180.65	1180.65	394.556	394.556	1180.67	394.563	-0.02	0.762	4.5137	1.545	6.872	0	0.9112	1	0	732	741	0	N-term(28.0313)		0	TRUE	sp|P0AFG8|ODP1_ECOLI	P0AFG8	ODP1_ECOLI	aceE	Pyruvate dehydrogenase E1 component
288	20220923_CRJL_M9H11_PICS_EColi_GluC_Neprosin_N3_5ug_163.12416.12416.2	AADRTNLQE	n[29]AADRTNLQE	FGIVGAYG.AADRTNLQE.AQPIGNGK	G	A	9	2	2492.88	1044.53	1044.53	523.27	523.27	1044.52	523.267	0.0058	0.544	0.0646	0.7962	8.896	0	0.9889	1	1	215	223	0	N-term(28.0313)		0	TRUE	sp|P02931|OMPF_ECOLI	P02931	OMPF_ECOLI	ompF	Outer membrane porin F
289	20220923_CRJL_M9H11_PICS_EColi_GluC_Neprosin_N3_5ug_163.12445.12445.2	GTIKPHTKFE	n[35]GTIK[162]PHTK[162]FE	RGQVIAKP.GTIKPHTKFE.SEVYIISK	P	S	10	2	2496.24	1258.82	1258.82	630.419	630.419	1258.81	630.414	0.0111	0.8291	0.2257	0.002061	17.244	0	0.9993	1	0	297	306	0	4K(34.0631), 8K(34.0631), N-term(34.0631)		0	FALSE	sp|P0CE48|EFTU2_ECOLI	P0CE48	EFTU2_ECOLI	tufB	Elongation factor Tu 2	tufA	sp|P0CE47|EFTU1_ECOLI
290	20220923_CRJL_M9H11_PICS_EColi_GluC_Neprosin_N3_5ug_163.12448.12448.2	AVTKALNDCRE	n[35]AVTK[162]ALNDC[160]RE	IIPEHVVP.AVTKALNDCRE.NVERVVAQ	P	N	11	2	2496.52	1343.76	1343.76	672.888	672.888	1343.75	672.882	0.012	0.7513	0.261	0.003443	16.352	0	1	1	1	25	35	0	4K(34.0631), 9C(57.0214), N-term(34.0631)		0	TRUE	sp|P27298|OPDA_ECOLI	P27298	OPDA_ECOLI	prlC	Oligopeptidase A
291	20220923_CRJL_M9H11_PICS_EColi_GluC_Neprosin_N3_5ug_163.12461.12461.3	GTIKPHTKFE	n[35]GTIK[162]PHTK[162]FE	RGQVIAKP.GTIKPHTKFE.SEVYIISK	P	S	10	3	2498.22	1258.8	1258.8	420.606	420.606	1258.81	420.612	-0.0167	0.7558	0.1926	0.2057	10.247	0	0.9998	1	0	297	306	0	4K(34.0631), 8K(34.0631), N-term(34.0631)		0	FALSE	sp|P0CE48|EFTU2_ECOLI	P0CE48	EFTU2_ECOLI	tufB	Elongation factor Tu 2	tufA	sp|P0CE47|EFTU1_ECOLI
292	20220923_CRJL_M9H11_PICS_EColi_GluC_Neprosin_N3_5ug_163.12479.12479.0	RHAADNALKTTM	n[35]RHAADNALK[162]TTM	RIIEIAIE.RHAADNALKTTM.	E	-	12	3	2500.03	1395.79	1395.79	466.272	466.272	1395.79	466.272	-0.0001	0.6995	0.2734	1.24	11.37	0	0.9978	2	1	353	364	0	9K(34.0631), N-term(34.0631)		0	TRUE	sp|P0A6J8|DDLA_ECOLI	P0A6J8	DDLA_ECOLI	ddlA	D-alanine--D-alanine ligase A
293	20220923_CRJL_M9H11_PICS_EColi_GluC_Neprosin_N3_5ug_163.12484.12484.0	AEQFKNAQGE	n[35]AEQFK[162]NAQGE	IKSESAIP.AEQFKNAQGE.LEIQVGDE	P	L	10	2	2500.67	1188.65	1188.65	595.334	595.334	1188.64	595.328	0.0125	0.5831	1.8111	2.671	7.788	0	0.8976	1	1	50	59	0	5K(34.0631), N-term(34.0631)		0	TRUE	sp|P0AG67|RS1_ECOLI	P0AG67	RS1_ECOLI	rpsA	Small ribosomal subunit protein bS1
294	20220923_CRJL_M9H11_PICS_EColi_GluC_Neprosin_N3_5ug_163.12501.12501.0	AEQFKNAQGE	n[35]AEQFK[162]NAQGE	IKSESAIP.AEQFKNAQGE.LEIQVGDE	P	L	10	2	2502.45	1189.65	1189.65	595.834	595.834	1188.64	595.328	1.0125	0.5654	1.8407	0.7427	11.718	0	0.8798	1	1	50	59	0	5K(34.0631), N-term(34.0631)		0	TRUE	sp|P0AG67|RS1_ECOLI	P0AG67	RS1_ECOLI	rpsA	Small ribosomal subunit protein bS1
295	20220923_CRJL_M9H11_PICS_EColi_GluC_Neprosin_N3_5ug_163.12510.12510.3	GMKVKCTGRILE	n[35]GM[147]K[162]VK[162]C[160]TGRILE	GPYADIAE.GMKVKCTGRILE.VPVGRGII	E	V	12	3	2503.39	1508.93	1508.93	503.983	503.983	1508.93	503.983	0.0013	0.7954	10.8049	0.3469	8.339	0	0.9999	2	0	85	96	0	2M(15.9949), 3K(34.0631), 5K(34.0631), 6C(57.0214), N-term(34.0631)		0	TRUE	sp|P0ABB0|ATPA_ECOLI	P0ABB0	ATPA_ECOLI	atpA	ATP synthase subunit alpha
296	20220923_CRJL_M9H11_PICS_EColi_GluC_Neprosin_N3_5ug_163.12512.12512.2	GKTIAQQVRSE	n[29]GK[156]TIAQQVRSE	MAAKIID.GKTIAQQVRSE.VAQKVQAR	D	V	11	2	2503.59	1271.73	1271.73	636.875	636.875	1271.72	636.867	0.0151	0.8375	0.7473	1.029	8.474	0	0.9977	2	0	8	18	0	2K(28.0313), N-term(28.0313)		0	TRUE	sp|P24186|FOLD_ECOLI	P24186	FOLD_ECOLI	folD	Bifunctional protein FolD
297	20220923_CRJL_M9H11_PICS_EColi_GluC_Neprosin_N3_5ug_163.12521.12521.3	SALATATKKKYEQE	SALATATK[162]K[162]K[162]YEQE	EKIFEAIE.SALATATKKKYEQE.IDVRVQID	E	I	14	3	2504.45	1669.03	1669.03	557.351	557.351	1669.01	557.345	0.0152	0.9468	0.3842	0.0004401	17.357	0	1	2	1	29	42	0	10K(34.0631), 8K(34.0631), 9K(34.0631)		0	TRUE	sp|P0AFF6|NUSA_ECOLI	P0AFF6	NUSA_ECOLI	nusA	Transcription termination/antitermination protein NusA
298	20220923_CRJL_M9H11_PICS_EColi_GluC_Neprosin_N3_5ug_163.12534.12534.0	AAVGKAVAE	n[35]AAVGK[162]AVAE	YTGNKDAA.AAVGKAVAE.RAIEKGIK	A	R	9	2	2505.98	883.578	883.578	442.796	442.796	882.581	442.298	0.9968	0.566	0.2214	0.8026	5.882	0	0.9222	1	0	72	80	0	5K(34.0631), N-term(34.0631)		0	TRUE	sp|P0C018|RL18_ECOLI	P0C018	RL18_ECOLI	rplR	Large ribosomal subunit protein uL18
299	20220923_CRJL_M9H11_PICS_EColi_GluC_Neprosin_N3_5ug_163.12577.12577.3	SALATATKKKYEQE	SALATATK[156]K[156]K[156]YEQE	EKIFEAIE.SALATATKKKYEQE.IDVRVQID	E	I	14	3	2510.55	1650.93	1650.93	551.318	551.318	1650.92	551.314	0.013	0.9302	0.486	9.567e-05	15.594	0	0.9998	2	1	29	42	0	10K(28.0313), 8K(28.0313), 9K(28.0313)		0	TRUE	sp|P0AFF6|NUSA_ECOLI	P0AFF6	NUSA_ECOLI	nusA	Transcription termination/antitermination protein NusA
300	20220923_CRJL_M9H11_PICS_EColi_GluC_Neprosin_N3_5ug_163.12597.12597.2	IRNNASPADPQVH	n[29]IRNNASPADPQVH	FNAMDIAE.IRNNASPADPQVH.	E	-	13	2	2512.87	1445.75	1445.75	723.884	723.884	1445.74	723.876	0.0151	0.8877	1.0204	0.07612	11.974	0	1	2	0	280	292	0	N-term(28.0313)		0	TRUE	sp|P0A6Y5|HSLO_ECOLI	P0A6Y5	HSLO_ECOLI	hslO	33 kDa chaperonin
301	20220923_CRJL_M9H11_PICS_EColi_GluC_Neprosin_N3_5ug_163.12614.12614.0	AAGLKADSAE	n[35]AAGLK[162]ADSAE	GKVRDAIE.AAGLKADSAE.VSMIPSTK	E	V	10	2	2514.86	999.589	999.589	500.802	500.802	999.587	500.801	0.0018	0.5527	0.984	9.423	7.218	0	0.985	2	1	188	197	0	5K(34.0631), N-term(34.0631)		0	TRUE	sp|P0A8A0|YEBC_ECOLI	P0A8A0	YEBC_ECOLI	yebC	Probable transcriptional regulatory protein YebC
302	20220923_CRJL_M9H11_PICS_EColi_GluC_Neprosin_N3_5ug_163.12643.12643.3	AHTIHNPVVKDNE	n[29]AHTIHNPVVK[156]DNE	DPEKASDE.AHTIHNPVVKDNE.AAHEGVTP	E	A	13	3	2517.7	1528.81	1528.81	510.611	510.611	1528.8	510.607	0.0107	0.7559	1.1918	0.8913	11.593	0	0.9997	2	1	108	120	0	10K(28.0313), N-term(28.0313)		0	TRUE	sp|P69425|TATB_ECOLI	P69425	TATB_ECOLI	tatB	Sec-independent protein translocase protein TatB
303	20220923_CRJL_M9H11_PICS_EColi_GluC_Neprosin_N3_5ug_163.12649.12649.0	GTIKPHTKFESE	n[35]GTIK[162]PHTK[162]FESE	RGQVIAKP.GTIKPHTKFESE.VYIISKDE	P	V	12	3	2518.24	1474.89	1474.89	492.637	492.637	1474.89	492.637	0.0015	0.6175	0.3551	3.947	5.966	0	0.9363	1	1	297	308	0	4K(34.0631), 8K(34.0631), N-term(34.0631)		0	FALSE	sp|P0CE48|EFTU2_ECOLI	P0CE48	EFTU2_ECOLI	tufB	Elongation factor Tu 2	tufA	sp|P0CE47|EFTU1_ECOLI
304	20220923_CRJL_M9H11_PICS_EColi_GluC_Neprosin_N3_5ug_163.12666.12666.1	ALKKALEE	n[29]ALK[156]K[156]ALEE	GVSKDDAE.ALKKALEE.AGAEVEVK	E	A	8	1	2520.21	984.632	984.632	985.639	985.639	984.622	985.629	0.0097	0.8144	4.0452	1.396	10.92	0	0.9986	2	1	106	113	0	3K(28.0313), 4K(28.0313), N-term(28.0313)		0	TRUE	sp|P0A7K2|RL7_ECOLI	P0A7K2	RL7_ECOLI	rplL	Large ribosomal subunit protein bL12
305	20220923_CRJL_M9H11_PICS_EColi_GluC_Neprosin_N3_5ug_163.12669.12669.3	VMVKGPGPGRE	n[35]VM[147]VK[162]GPGPGRE	EYGIKNIE.VMVKGPGPGRE.STIRAINA	E	S	11	3	2520.66	1209.7	1209.7	404.241	404.241	1209.72	404.246	-0.0169	0.7574	1.2276	0.01934	9.985	0	1	2	0	84	94	0	2M(15.9949), 4K(34.0631), N-term(34.0631)		0	TRUE	sp|P0A7R9|RS11_ECOLI	P0A7R9	RS11_ECOLI	rpsK	Small ribosomal subunit protein uS11
306	20220923_CRJL_M9H11_PICS_EColi_GluC_Neprosin_N3_5ug_163.12689.12689.3	ATLAYHKKGQIE	n[29]ATLAYHK[156]K[156]GQIE	ESFQAVAD.ATLAYHKKGQIE.YIPFPDKI	D	Y	12	3	2522.64	1441.83	1441.83	481.618	481.618	1441.83	481.617	0.0013	0.8672	0.5617	0.05568	12.64	0	1	2	0	249	260	0	7K(28.0313), 8K(28.0313), N-term(28.0313)		0	TRUE	sp|P67910|HLDD_ECOLI	P67910	HLDD_ECOLI	hldD	ADP-L-glycero-D-manno-heptose-6-epimerase
307	20220923_CRJL_M9H11_PICS_EColi_GluC_Neprosin_N3_5ug_163.12690.12690.2	AGALAKTGKYD	n[35]AGALAK[162]TGK[162]YD	GAYEIPIA.AGALAKTGKYD.AVIAIGTV	A	A	11	2	2522.78	1195.78	1195.78	598.895	598.895	1195.77	598.89	0.0103	0.5714	0.6768	0.3424	9.362	0	0.9978	1	0	64	74	0	6K(34.0631), 9K(34.0631), N-term(34.0631)		0	TRUE	sp|P61714|RISB_ECOLI	P61714	RISB_ECOLI	ribE	6,7-dimethyl-8-ribityllumazine synthase
308	20220923_CRJL_M9H11_PICS_EColi_GluC_Neprosin_N3_5ug_163.12695.12695.0	ATLAYHKKGQIE	n[35]ATLAYHK[162]K[162]GQIE	ESFQAVAD.ATLAYHKKGQIE.YIPFPDKI	D	Y	12	3	2523.35	1460.93	1460.93	487.984	487.984	1459.92	487.649	1.0047	0.8675	0.5735	0.01283	9.934	0	1	2	0	249	260	0	7K(34.0631), 8K(34.0631), N-term(34.0631)		0	TRUE	sp|P67910|HLDD_ECOLI	P67910	HLDD_ECOLI	hldD	ADP-L-glycero-D-manno-heptose-6-epimerase
309	20220923_CRJL_M9H11_PICS_EColi_GluC_Neprosin_N3_5ug_163.12710.12710.0	VTDVNRYRSGE	n[35]VTDVNRYRSGE	TYIPIASE.VTDVNRYRSGE.IDMTNNSM	E	I	11	3	2524.73	1329.68	1329.68	444.235	444.235	1328.69	443.904	0.9925	0.8078	1.3405	3.404	7.769	0	0.999	2	1	256	266	0	N-term(34.0631)		0	TRUE	sp|P23843|OPPA_ECOLI	P23843	OPPA_ECOLI	oppA	Periplasmic oligopeptide-binding protein OppA
310	20220923_CRJL_M9H11_PICS_EColi_GluC_Neprosin_N3_5ug_163.12733.12733.2	GTIKPHTKFE	n[35]GTIK[162]PHTK[162]FE	RGQVIAKP.GTIKPHTKFE.SEVYIISK	P	S	10	2	2527.23	1258.82	1258.82	630.418	630.418	1258.81	630.414	0.0091	0.6993	0.2909	0.06313	11.299	0	0.996	1	0	297	306	0	4K(34.0631), 8K(34.0631), N-term(34.0631)		0	FALSE	sp|P0CE48|EFTU2_ECOLI	P0CE48	EFTU2_ECOLI	tufB	Elongation factor Tu 2	tufA	sp|P0CE47|EFTU1_ECOLI
311	20220923_CRJL_M9H11_PICS_EColi_GluC_Neprosin_N3_5ug_163.12749.12749.3	GTIKPHTKFE	n[35]GTIK[162]PHTK[162]FE	RGQVIAKP.GTIKPHTKFE.SEVYIISK	P	S	10	3	2528.89	1258.8	1258.8	420.606	420.606	1258.81	420.612	-0.0175	0.667	0.3184	0.1319	12.019	0	0.9864	1	0	297	306	0	4K(34.0631), 8K(34.0631), N-term(34.0631)		0	FALSE	sp|P0CE48|EFTU2_ECOLI	P0CE48	EFTU2_ECOLI	tufB	Elongation factor Tu 2	tufA	sp|P0CE47|EFTU1_ECOLI
312	20220923_CRJL_M9H11_PICS_EColi_GluC_Neprosin_N3_5ug_163.12752.12752.3	RTHGSALFTRGE	n[35]RTHGSALFTRGE	DVRTGVIP.RTHGSALFTRGE.TQAIVTAT	P	T	12	3	2529.11	1364.73	1364.73	455.916	455.916	1364.74	455.92	-0.0096	0.8126	3.3967	0.002784	14.088	0	0.9998	1	0	336	347	0	N-term(34.0631)		0	TRUE	sp|P05055|PNP_ECOLI	P05055	PNP_ECOLI	pnp	Polyribonucleotide nucleotidyltransferase
313	20220923_CRJL_M9H11_PICS_EColi_GluC_Neprosin_N3_5ug_163.12760.12760.2	ATLAYHKKGQIE	n[29]ATLAYHK[156]K[156]GQIE	ESFQAVAD.ATLAYHKKGQIE.YIPFPDKI	D	Y	12	2	2530.08	1441.84	1441.84	721.929	721.929	1441.83	721.922	0.0137	0.6604	0.6856	0.06535	13.239	0	0.9997	2	0	249	260	0	7K(28.0313), 8K(28.0313), N-term(28.0313)		0	TRUE	sp|P67910|HLDD_ECOLI	P67910	HLDD_ECOLI	hldD	ADP-L-glycero-D-manno-heptose-6-epimerase
314	20220923_CRJL_M9H11_PICS_EColi_GluC_Neprosin_N3_5ug_163.12768.12768.3	QIKAAVKAAAE	n[29]QIK[156]AAVK[156]AAAE	IEKAATYE.QIKAAVKAAAE.GEMKGVIG	E	G	11	3	2531.02	1182.71	1182.71	395.245	395.245	1182.73	395.252	-0.019	0.6355	0.8309	2.392	10.023	0	0.994	2	0	255	265	0	3K(28.0313), 7K(28.0313), N-term(28.0313)		0	TRUE	sp|P0A9B2|G3P1_ECOLI	P0A9B2	G3P1_ECOLI	gapA	Glyceraldehyde-3-phosphate dehydrogenase A
315	20220923_CRJL_M9H11_PICS_EColi_GluC_Neprosin_N3_5ug_163.12781.12781.0	AEQFKNAQGE	n[35]AEQFK[162]NAQGE	IKSESAIP.AEQFKNAQGE.LEIQVGDE	P	L	10	2	2532.3	1188.65	1188.65	595.331	595.331	1188.64	595.328	0.0067	0.5493	2.3382	4.605	9.86	0	0.9147	1	1	50	59	0	5K(34.0631), N-term(34.0631)		0	TRUE	sp|P0AG67|RS1_ECOLI	P0AG67	RS1_ECOLI	rpsA	Small ribosomal subunit protein bS1
316	20220923_CRJL_M9H11_PICS_EColi_GluC_Neprosin_N3_5ug_163.12787.12787.2	GQVVIAGHKE	n[35]GQVVIAGHK[162]E	SPVNFNSP.GQVVIAGHKE.AVERAGAA	P	A	10	2	2532.9	1104.7	1104.7	553.358	553.358	1104.69	553.354	0.008	0.8031	1.7008	0.09588	11.573	0	1	1	0	165	174	0	9K(34.0631), N-term(34.0631)		0	TRUE	sp|P0AAI9|FABD_ECOLI	P0AAI9	FABD_ECOLI	fabD	Malonyl CoA-acyl carrier protein transacylase
317	20220923_CRJL_M9H11_PICS_EColi_GluC_Neprosin_N3_5ug_163.12807.12807.2	SKGKITYLKGE	n[35]SK[162]GK[162]ITYLK[162]GE	KPVATMWE.SKGKITYLKGE.AMQYDIST	E	A	11	2	2535.09	1358.96	1358.96	680.485	680.485	1358.94	680.48	0.0113	0.7619	1.7252	0.04626	11.839	0	0.9996	2	0	214	224	0	2K(34.0631), 4K(34.0631), 9K(34.0631), N-term(34.0631)		0	TRUE	contam_sp|P0C1U8|SSPA_STAAU	P0C1U8	SSPA_STAAU	sspA	Glutamyl endopeptidase
318	20220923_CRJL_M9H11_PICS_EColi_GluC_Neprosin_N3_5ug_163.12811.12811.0	AALGAGAAHSE	n[29]AALGAGAAHSE	KMDGNKQE.AALGAGAAHSE.AINFIVNT	E	A	11	2	2535.5	981.487	981.487	491.751	491.751	981.488	491.751	-0.0007	0.5786	1.7117	0.01944	12.058	0	0.9999	2	0	55	65	0	N-term(28.0313)		0	TRUE	sp|P0A6A3|ACKA_ECOLI	P0A6A3	ACKA_ECOLI	ackA	Acetate kinase
319	20220923_CRJL_M9H11_PICS_EColi_GluC_Neprosin_N3_5ug_163.12817.12817.3	SALATATKKKYEQE	n[35]SALATATK[162]K[162]K[162]YEQE	EKIFEAIE.SALATATKKKYEQE.IDVRVQID	E	I	14	3	2536.21	1703.09	1703.09	568.704	568.704	1703.08	568.7	0.0127	0.7167	0.9136	0.03604	13.273	0	0.9997	2	1	29	42	0	10K(34.0631), 8K(34.0631), 9K(34.0631), N-term(34.0631)		0	TRUE	sp|P0AFF6|NUSA_ECOLI	P0AFF6	NUSA_ECOLI	nusA	Transcription termination/antitermination protein NusA
320	20220923_CRJL_M9H11_PICS_EColi_GluC_Neprosin_N3_5ug_163.12819.12819.3	SALATATKKKYEQE	n[29]SALATATK[156]K[156]K[156]YEQE	EKIFEAIE.SALATATKKKYEQE.IDVRVQID	E	I	14	3	2536.41	1678.96	1678.96	560.661	560.661	1678.95	560.657	0.0117	0.6945	0.9169	0.001083	14.474	10.311	0.9997	2	1	29	42	0	10K(28.0313), 8K(28.0313), 9K(28.0313), N-term(28.0313)		0	TRUE	sp|P0AFF6|NUSA_ECOLI	P0AFF6	NUSA_ECOLI	nusA	Transcription termination/antitermination protein NusA
321	20220923_CRJL_M9H11_PICS_EColi_GluC_Neprosin_N3_5ug_163.12824.12824.0	AALGAGAAHSE	n[29]AALGAGAAHSE	KMDGNKQE.AALGAGAAHSE.AINFIVNT	E	A	11	2	2537.01	982.491	982.491	492.253	492.253	981.488	491.751	1.0032	0.5943	1.7369	0.0002683	12.591	0	0.9995	2	0	55	65	0	N-term(28.0313)		0	TRUE	sp|P0A6A3|ACKA_ECOLI	P0A6A3	ACKA_ECOLI	ackA	Acetate kinase
322	20220923_CRJL_M9H11_PICS_EColi_GluC_Neprosin_N3_5ug_163.12830.12830.0	SKGKITYLKGE	n[35]SK[162]GK[162]ITYLK[162]GE	KPVATMWE.SKGKITYLKGE.AMQYDIST	E	A	11	3	2537.67	1359.94	1359.94	454.319	454.319	1358.94	453.989	0.9914	0.5755	1.6823	0.06454	10.917	0	0.9994	2	0	214	224	0	2K(34.0631), 4K(34.0631), 9K(34.0631), N-term(34.0631)		0	TRUE	contam_sp|P0C1U8|SSPA_STAAU	P0C1U8	SSPA_STAAU	sspA	Glutamyl endopeptidase
323	20220923_CRJL_M9H11_PICS_EColi_GluC_Neprosin_N3_5ug_163.12839.12839.2	SALATATKKKYEQE	n[29]SALATATK[156]K[156]K[156]YEQE	EKIFEAIE.SALATATKKKYEQE.IDVRVQID	E	I	14	2	2538.67	1678.97	1678.97	840.491	840.491	1678.95	840.482	0.0169	0.7967	0.9545	0.03199	15.48	0	0.9998	2	1	29	42	0	10K(28.0313), 8K(28.0313), 9K(28.0313), N-term(28.0313)		0	TRUE	sp|P0AFF6|NUSA_ECOLI	P0AFF6	NUSA_ECOLI	nusA	Transcription termination/antitermination protein NusA
324	20220923_CRJL_M9H11_PICS_EColi_GluC_Neprosin_N3_5ug_163.12842.12842.1	QIKAAVKAAAE	n[29]QIK[156]AAVK[156]AAAE	IEKAATYE.QIKAAVKAAAE.GEMKGVIG	E	G	11	1	2539.07	1182.75	1182.75	1183.76	1183.76	1182.73	1183.74	0.0175	0.7843	0.6968	0.01431	17.878	0	1	2	0	255	265	0	3K(28.0313), 7K(28.0313), N-term(28.0313)		0	TRUE	sp|P0A9B2|G3P1_ECOLI	P0A9B2	G3P1_ECOLI	gapA	Glyceraldehyde-3-phosphate dehydrogenase A
325	20220923_CRJL_M9H11_PICS_EColi_GluC_Neprosin_N3_5ug_163.12851.12851.2	SKGKITYLKGE	n[29]SK[156]GK[156]ITYLK[156]GE	KPVATMWE.SKGKITYLKGE.AMQYDIST	E	A	11	2	2540.19	1334.83	1334.83	668.423	668.423	1334.82	668.416	0.014	0.6067	1.6404	0.867	9.748	0	0.9996	2	0	214	224	0	2K(28.0313), 4K(28.0313), 9K(28.0313), N-term(28.0313)		0	TRUE	contam_sp|P0C1U8|SSPA_STAAU	P0C1U8	SSPA_STAAU	sspA	Glutamyl endopeptidase
326	20220923_CRJL_M9H11_PICS_EColi_GluC_Neprosin_N3_5ug_163.12854.12854.0	GPMPQTRE	n[35]GPMPQTRE	IIVVAATD.GPMPQTRE.HIIIGRQV	D	H	8	2	2540.46	948.49	948.49	475.252	475.252	948.491	475.253	-0.0009	0.3927	0.0768	0.3936	11.031	0	0.9978	2	0	111	118	0	N-term(34.0631)		0	FALSE	sp|P0CE48|EFTU2_ECOLI	P0CE48	EFTU2_ECOLI	tufB	Elongation factor Tu 2	tufA	sp|P0CE47|EFTU1_ECOLI
327	20220923_CRJL_M9H11_PICS_EColi_GluC_Neprosin_N3_5ug_163.12868.12868.0	SKGKITYLKGE	n[29]SK[156]GK[156]ITYLK[156]GE	KPVATMWE.SKGKITYLKGE.AMQYDIST	E	A	11	3	2541.8	1334.81	1334.81	445.943	445.943	1334.82	445.946	-0.0111	0.5591	1.6135	0.7349	8.719	0	0.9866	2	0	214	224	0	2K(28.0313), 4K(28.0313), 9K(28.0313), N-term(28.0313)		0	TRUE	contam_sp|P0C1U8|SSPA_STAAU	P0C1U8	SSPA_STAAU	sspA	Glutamyl endopeptidase
328	20220923_CRJL_M9H11_PICS_EColi_GluC_Neprosin_N3_5ug_163.12884.12884.1	AALGAGAAHSE	n[35]AALGAGAAHSE	KMDGNKQE.AALGAGAAHSE.AINFIVNT	E	A	11	1	2543.47	987.532	987.532	988.539	988.539	987.52	988.527	0.0122	0.6086	1.8446	0.07816	11.928	0	0.9996	2	0	55	65	0	N-term(34.0631)		0	TRUE	sp|P0A6A3|ACKA_ECOLI	P0A6A3	ACKA_ECOLI	ackA	Acetate kinase
329	20220923_CRJL_M9H11_PICS_EColi_GluC_Neprosin_N3_5ug_163.12887.12887.0	SKGKITYLKGE	n[29]SK[156]GK[156]ITYLK[156]GE	KPVATMWE.SKGKITYLKGE.AMQYDIST	E	A	11	3	2543.74	1335.81	1335.81	446.277	446.277	1334.82	445.946	0.991	0.5813	1.5811	1.497	9.199	0	0.9974	2	0	214	224	0	2K(28.0313), 4K(28.0313), 9K(28.0313), N-term(28.0313)		0	TRUE	contam_sp|P0C1U8|SSPA_STAAU	P0C1U8	SSPA_STAAU	sspA	Glutamyl endopeptidase
330	20220923_CRJL_M9H11_PICS_EColi_GluC_Neprosin_N3_5ug_163.12923.12923.0	AIRQMAVE	n[35]AIRQM[147]AVE	IESIPFIE.AIRQMAVE.IGREHTIF	E	I	8	2	2547.03	967.541	967.541	484.778	484.778	966.538	484.276	1.0033	0.6214	0.0038	8.783	7.413	0	0.9885	2	0	156	163	0	5M(15.9949), N-term(34.0631)		0	TRUE	sp|P0A7E5|PYRG_ECOLI	P0A7E5	PYRG_ECOLI	pyrG	CTP synthase
331	20220923_CRJL_M9H11_PICS_EColi_GluC_Neprosin_N3_5ug_163.12928.12928.3	LKSAIRNRVKSQAIE	n[29]LK[156]SAIRNRVK[156]SQAIE	VRKNMERE.LKSAIRNRVKSQAIE.GIVKANDI	E	G	15	3	2547.62	1796.11	1796.11	599.711	599.711	1796.1	599.707	0.0103	0.4598	2.0753	0.7629	10.093	0	0.9985	2	0	278	292	0	10K(28.0313), 2K(28.0313), N-term(28.0313)		0	TRUE	sp|P0A850|TIG_ECOLI	P0A850	TIG_ECOLI	tig	Trigger factor
332	20220923_CRJL_M9H11_PICS_EColi_GluC_Neprosin_N3_5ug_163.12932.12932.2	NSAVVIAKKD	n[29]NSAVVIAK[156]K[156]D	SFTTPYYE.NSAVVIAKKD.TYKTFADI	E	T	10	2	2547.96	1127.7	1127.7	564.857	564.857	1127.69	564.853	0.0086	0.6905	2.1929	0.1456	10.847	0	0.9961	2	0	107	116	0	8K(28.0313), 9K(28.0313), N-term(28.0313)		0	TRUE	sp|P30860|ARTJ_ECOLI	P30860	ARTJ_ECOLI	artJ	ABC transporter arginine-binding protein 1
333	20220923_CRJL_M9H11_PICS_EColi_GluC_Neprosin_N3_5ug_163.12936.12936.3	TLAQRSGKSELE	n[35]TLAQRSGK[162]SELE	SIVYSAIE.TLAQRSGKSELE.AFEVAIEN	E	A	12	3	2548.43	1385.8	1385.8	462.942	462.942	1385.82	462.946	-0.0113	0.5981	1.3902	1.054	10.445	0	0.9974	2	1	49	60	0	8K(34.0631), N-term(34.0631)		0	TRUE	sp|P02359|RS7_ECOLI	P02359	RS7_ECOLI	rpsG	Small ribosomal subunit protein uS7
334	20220923_CRJL_M9H11_PICS_EColi_GluC_Neprosin_N3_5ug_163.12942.12942.2	AALGAGAAHSE	n[35]AALGAGAAHSE	KMDGNKQE.AALGAGAAHSE.AINFIVNT	E	A	11	2	2549.09	987.52	987.52	494.767	494.767	987.52	494.767	0.0005	0.5513	1.9382	0.0955	10.58	0	1	2	0	55	65	0	N-term(34.0631)		0	TRUE	sp|P0A6A3|ACKA_ECOLI	P0A6A3	ACKA_ECOLI	ackA	Acetate kinase
335	20220923_CRJL_M9H11_PICS_EColi_GluC_Neprosin_N3_5ug_163.12944.12944.2	TLAQRSGKSELE	n[35]TLAQRSGK[162]SELE	SIVYSAIE.TLAQRSGKSELE.AFEVAIEN	E	A	12	2	2549.29	1385.83	1385.83	693.922	693.922	1385.82	693.915	0.0139	0.7561	1.3758	0.2473	8.219	0	0.9986	2	1	49	60	0	8K(34.0631), N-term(34.0631)		0	TRUE	sp|P02359|RS7_ECOLI	P02359	RS7_ECOLI	rpsG	Small ribosomal subunit protein uS7
336	20220923_CRJL_M9H11_PICS_EColi_GluC_Neprosin_N3_5ug_163.12955.12955.0	TLAQRSGKSELE	n[29]TLAQRSGK[156]SELE	SIVYSAIE.TLAQRSGKSELE.AFEVAIEN	E	A	12	3	2550.49	1374.74	1374.74	459.255	459.255	1373.75	458.924	0.9915	0.6662	1.3558	0.8172	8.606	0	0.9951	2	1	49	60	0	8K(28.0313), N-term(28.0313)		0	TRUE	sp|P02359|RS7_ECOLI	P02359	RS7_ECOLI	rpsG	Small ribosomal subunit protein uS7
337	20220923_CRJL_M9H11_PICS_EColi_GluC_Neprosin_N3_5ug_163.12957.12957.2	ALKKALEE	n[29]ALK[156]K[156]ALEE	GVSKDDAE.ALKKALEE.AGAEVEVK	E	A	8	2	2550.87	984.622	984.622	493.318	493.318	984.622	493.318	-0.0001	0.5301	3.5342	1.436	6.871	0	0.9594	2	1	106	113	0	3K(28.0313), 4K(28.0313), N-term(28.0313)		0	TRUE	sp|P0A7K2|RL7_ECOLI	P0A7K2	RL7_ECOLI	rplL	Large ribosomal subunit protein bL12
338	20220923_CRJL_M9H11_PICS_EColi_GluC_Neprosin_N3_5ug_163.12960.12960.3	VMVKGPGPGRE	n[35]VM[147]VK[162]GPGPGRE	EYGIKNIE.VMVKGPGPGRE.STIRAINA	E	S	11	3	2551.17	1209.7	1209.7	404.24	404.24	1209.72	404.246	-0.0178	0.7964	1.7362	0.05267	9.927	0	1	2	0	84	94	0	2M(15.9949), 4K(34.0631), N-term(34.0631)		0	TRUE	sp|P0A7R9|RS11_ECOLI	P0A7R9	RS11_ECOLI	rpsK	Small ribosomal subunit protein uS11
339	20220923_CRJL_M9H11_PICS_EColi_GluC_Neprosin_N3_5ug_163.12979.12979.0	ARSGDTWHATAE	n[35]ARSGDTWHATAE	ATAYQITE.ARSGDTWHATAE.LYK	E	L	12	3	2553.32	1334.63	1334.63	445.885	445.885	1334.64	445.888	-0.0086	0.8012	0.3078	1.072	8.38	0	0.9997	2	1	73	84	0	N-term(34.0631)		0	TRUE	sp|P64614|YHCN_ECOLI	P64614	YHCN_ECOLI	yhcN	Uncharacterized protein YhcN
340	20220923_CRJL_M9H11_PICS_EColi_GluC_Neprosin_N3_5ug_163.12993.12993.0	GRSQDLASQAE	n[35]GRSQDLASQAE	AVAATVRE.GRSQDLASQAE.ESFVEAE	E	E	11	2	2554.64	1194.61	1194.61	598.313	598.313	1194.61	598.31	0.0068	0.8581	0.3746	0.0839	14.805	0	1	2	1	224	234	0	N-term(34.0631)		0	TRUE	sp|P0A7V0|RS2_ECOLI	P0A7V0	RS2_ECOLI	rpsB	Small ribosomal subunit protein uS2
341	20220923_CRJL_M9H11_PICS_EColi_GluC_Neprosin_N3_5ug_163.12996.12996.0	GRSQDLASQAE	n[35]GRSQDLASQAE	AVAATVRE.GRSQDLASQAE.ESFVEAE	E	E	11	2	2554.86	1195.62	1195.62	598.815	598.815	1194.61	598.31	1.0097	0.8589	0.3711	0.1697	13.017	0	1	2	1	224	234	0	N-term(34.0631)		0	TRUE	sp|P0A7V0|RS2_ECOLI	P0A7V0	RS2_ECOLI	rpsB	Small ribosomal subunit protein uS2
342	20220923_CRJL_M9H11_PICS_EColi_GluC_Neprosin_N3_5ug_163.13003.13003.0	GRSQDLASQAE	n[29]GRSQDLASQAE	AVAATVRE.GRSQDLASQAE.ESFVEAE	E	E	11	2	2555.39	1188.58	1188.58	595.298	595.298	1188.57	595.294	0.0091	0.8611	0.3621	0.02335	14.681	0	0.9996	2	1	224	234	0	N-term(28.0313)		0	TRUE	sp|P0A7V0|RS2_ECOLI	P0A7V0	RS2_ECOLI	rpsB	Small ribosomal subunit protein uS2
343	20220923_CRJL_M9H11_PICS_EColi_GluC_Neprosin_N3_5ug_163.13024.13024.3	RRIQGQSDSPLTAKGE	n[29]RRIQGQSDSPLTAK[156]GE	GETQWNAE.RRIQGQSDSPLTAKGE.QQAMQVAT	E	Q	16	3	2557.64	1797.99	1797.99	600.336	600.336	1797.97	600.331	0.0159	0.5258	1.5225	1.44	9.268	0	0.9878	2	1	18	33	0	14K(28.0313), N-term(28.0313)		0	TRUE	sp|P0A7A2|GPMB_ECOLI	P0A7A2	GPMB_ECOLI	gpmB	Probable phosphoglycerate mutase GpmB
344	20220923_CRJL_M9H11_PICS_EColi_GluC_Neprosin_N3_5ug_163.13028.13028.0	AVKAAGYE	n[35]AVK[162]AAGYE	EAIAVIAE.AVKAAGYE.LGKDITIA	E	L	8	2	2558.1	875.533	875.533	438.774	438.774	875.539	438.777	-0.0058	0.7769	0.5579	1.957	9.851	0	0.9988	2	0	229	236	0	3K(34.0631), N-term(34.0631)		0	TRUE	sp|P0A6P9|ENO_ECOLI	P0A6P9	ENO_ECOLI	eno	Enolase
345	20220923_CRJL_M9H11_PICS_EColi_GluC_Neprosin_N3_5ug_163.13042.13042.1	AVKAAGYE	n[35]AVK[162]AAGYE	EAIAVIAE.AVKAAGYE.LGKDITIA	E	L	8	1	2559.6	875.549	875.549	876.556	876.556	875.539	876.546	0.01	0.8584	0.5828	0.3641	9.255	0	0.9999	2	0	229	236	0	3K(34.0631), N-term(34.0631)		0	TRUE	sp|P0A6P9|ENO_ECOLI	P0A6P9	ENO_ECOLI	eno	Enolase
346	20220923_CRJL_M9H11_PICS_EColi_GluC_Neprosin_N3_5ug_163.13057.13057.2	SGRATFNSEE	n[29]SGRATFNSEE	RWIQQRIE.SGRATFNSEE.KKRFISEI	E	K	10	2	2561.08	1124.52	1124.52	563.266	563.266	1124.51	563.262	0.0083	0.6818	0.0963	0.2327	12.033	0	0.9999	2	1	190	199	0	N-term(28.0313)		0	TRUE	sp|P0AFG3|ODO1_ECOLI	P0AFG3	ODO1_ECOLI	sucA	2-oxoglutarate dehydrogenase E1 component
347	20220923_CRJL_M9H11_PICS_EColi_GluC_Neprosin_N3_5ug_163.13063.13063.0	AVKAAGYE	n[29]AVK[156]AAGYE	EAIAVIAE.AVKAAGYE.LGKDITIA	E	L	8	2	2561.56	864.472	864.472	433.243	433.243	863.475	432.745	0.9971	0.7441	0.6155	0.1495	12.339	9.44	0.9789	2	0	229	236	0	3K(28.0313), N-term(28.0313)		0	TRUE	sp|P0A6P9|ENO_ECOLI	P0A6P9	ENO_ECOLI	eno	Enolase
348	20220923_CRJL_M9H11_PICS_EColi_GluC_Neprosin_N3_5ug_163.13080.13080.0	SGRATFNSEE	n[35]SGRATFNSEE	RWIQQRIE.SGRATFNSEE.KKRFISEI	E	K	10	2	2563.31	1130.55	1130.55	566.282	566.282	1130.54	566.278	0.0076	0.8509	0.0591	1.117	11.424	0	0.9999	2	1	190	199	0	N-term(34.0631)		0	TRUE	sp|P0AFG3|ODO1_ECOLI	P0AFG3	ODO1_ECOLI	sucA	2-oxoglutarate dehydrogenase E1 component
349	20220923_CRJL_M9H11_PICS_EColi_GluC_Neprosin_N3_5ug_163.13088.13088.3	SRLSCQARVTDE	n[35]SRLSC[160]QARVTDE	KAWGIEPE.SRLSCQARVTDE.DIVVEIPR	E	D	12	3	2564.12	1454.74	1454.74	485.919	485.919	1454.74	485.919	-0.0007	0.8438	1	0.004755	14.247	0	1	2	1	83	94	0	5C(57.0214), N-term(34.0631)		0	TRUE	sp|P0A9R4|FER_ECOLI	P0A9R4	FER_ECOLI	fdx	2Fe-2S ferredoxin
350	20220923_CRJL_M9H11_PICS_EColi_GluC_Neprosin_N3_5ug_163.13091.13091.1	AVKAAGYE	n[29]AVK[156]AAGYE	EAIAVIAE.AVKAAGYE.LGKDITIA	E	L	8	1	2564.39	863.485	863.485	864.493	864.493	863.475	864.483	0.01	0.8559	0.6627	0.7776	8.937	0	1	2	0	229	236	0	3K(28.0313), N-term(28.0313)		0	TRUE	sp|P0A6P9|ENO_ECOLI	P0A6P9	ENO_ECOLI	eno	Enolase
351	20220923_CRJL_M9H11_PICS_EColi_GluC_Neprosin_N3_5ug_163.13094.13094.1	NLGKKSLTE	n[35]NLGK[162]K[162]SLTE	EVEIIKTP.NLGKKSLTE.IKDVIASR	P	I	9	1	2564.79	1090.76	1090.76	1091.77	1091.77	1090.74	1091.75	0.0175	0.8083	0.6092	0.002508	11.903	0	0.9996	1	0	294	302	0	4K(34.0631), 5K(34.0631), N-term(34.0631)		0	TRUE	sp|P0A7Z4|RPOA_ECOLI	P0A7Z4	RPOA_ECOLI	rpoA	DNA-directed RNA polymerase subunit alpha
352	20220923_CRJL_M9H11_PICS_EColi_GluC_Neprosin_N3_5ug_163.13097.13097.0	SRLSCQARVTDE	n[29]SRLSC[160]QARVTDE	KAWGIEPE.SRLSCQARVTDE.DIVVEIPR	E	D	12	3	2565	1448.7	1448.7	483.909	483.909	1448.7	483.909	-0.0002	0.7679	1.0147	0.06279	12.828	9.533	1	2	1	83	94	0	5C(57.0214), N-term(28.0313)		0	TRUE	sp|P0A9R4|FER_ECOLI	P0A9R4	FER_ECOLI	fdx	2Fe-2S ferredoxin
353	20220923_CRJL_M9H11_PICS_EColi_GluC_Neprosin_N3_5ug_163.13101.13101.3	LHANSRLRME	n[35]LHANSRLRME	IIFENITP.LHANSRLRME.RGNGSTED	P	R	10	3	2565.54	1259.68	1259.68	420.901	420.901	1259.7	420.907	-0.0179	0.6563	0.3834	0.03258	8.605	0	0.9961	1	0	139	148	0	N-term(34.0631)		0	TRUE	sp|P0AG30|RHO_ECOLI	P0AG30	RHO_ECOLI	rho	Transcription termination factor Rho
354	20220923_CRJL_M9H11_PICS_EColi_GluC_Neprosin_N3_5ug_163.13106.13106.2	RIFAQHQPD	n[35]RIFAQHQPD	ICDAPAMA.RIFAQHQPD.AVMHIAAE	A	A	9	2	2566.08	1144.63	1144.63	573.322	573.322	1144.62	573.317	0.0101	0.884	1.2098	0.1674	10.13	0	0.9999	1	0	67	75	0	N-term(34.0631)		0	TRUE	sp|P37759|RMLB1_ECOLI	P37759	RMLB1_ECOLI	rfbB	dTDP-glucose 4,6-dehydratase 1
355	20220923_CRJL_M9H11_PICS_EColi_GluC_Neprosin_N3_5ug_163.13109.13109.0	SRLSCQARVTDE	n[29]SRLSC[160]QARVTDE	KAWGIEPE.SRLSCQARVTDE.DIVVEIPR	E	D	12	3	2566.35	1449.71	1449.71	484.243	484.243	1448.7	483.909	1.0039	0.8021	1.0372	0.1143	12.404	9.595	0.9961	2	1	83	94	0	5C(57.0214), N-term(28.0313)		0	TRUE	sp|P0A9R4|FER_ECOLI	P0A9R4	FER_ECOLI	fdx	2Fe-2S ferredoxin
356	20220923_CRJL_M9H11_PICS_EColi_GluC_Neprosin_N3_5ug_163.13110.13110.0	STHGRFDGTVE		MAYMIKYD.STHGRFDGTVE.VKDGHIIV	D	V	11	2	2566.48	1204.56	1204.56	603.285	603.285	1204.55	603.281	0.0083	0.8663	1.7441	0.777	10.689	0	0.9987	2	1	49	59	0			0	TRUE	sp|P0A9B2|G3P1_ECOLI	P0A9B2	G3P1_ECOLI	gapA	Glyceraldehyde-3-phosphate dehydrogenase A
357	20220923_CRJL_M9H11_PICS_EColi_GluC_Neprosin_N3_5ug_163.13115.13115.0	STHGRFDGTVE		MAYMIKYD.STHGRFDGTVE.VKDGHIIV	D	V	11	2	2566.86	1205.56	1205.56	603.787	603.787	1204.55	603.281	1.0117	0.8103	1.7378	0.1946	10.227	0	0.9941	2	1	49	59	0			0	TRUE	sp|P0A9B2|G3P1_ECOLI	P0A9B2	G3P1_ECOLI	gapA	Glyceraldehyde-3-phosphate dehydrogenase A
358	20220923_CRJL_M9H11_PICS_EColi_GluC_Neprosin_N3_5ug_163.13123.13123.2	SKGKITYLKGE	n[35]SK[162]GK[162]ITYLK[162]GE	KPVATMWE.SKGKITYLKGE.AMQYDIST	E	A	11	2	2567.72	1358.96	1358.96	680.486	680.486	1358.94	680.48	0.0125	0.6854	1.1814	0.05771	11.455	0	0.9997	2	0	214	224	0	2K(34.0631), 4K(34.0631), 9K(34.0631), N-term(34.0631)		0	TRUE	contam_sp|P0C1U8|SSPA_STAAU	P0C1U8	SSPA_STAAU	sspA	Glutamyl endopeptidase
359	20220923_CRJL_M9H11_PICS_EColi_GluC_Neprosin_N3_5ug_163.13147.13147.0	NTSGFANKTQD	n[35]NTSGFANK[162]TQD	TPITNKFT.NTSGFANKTQD.VIIVAQYQ	T	V	11	2	2570.2	1249.67	1249.67	625.841	625.841	1249.66	625.836	0.0094	0.8138	2.4255	0.2164	9.073	0	0.9981	1	0	268	278	0	8K(34.0631), N-term(34.0631)		0	TRUE	sp|P02931|OMPF_ECOLI	P02931	OMPF_ECOLI	ompF	Outer membrane porin F
360	20220923_CRJL_M9H11_PICS_EColi_GluC_Neprosin_N3_5ug_163.13157.13157.2	MAAAPSGASTGSRE	n[35]MAAAPSGASTGSRE	HIEGGFVG.MAAAPSGASTGSRE.AIEIRDGD	G	A	14	2	2571.38	1325.66	1325.66	663.836	663.836	1325.65	663.83	0.0114	0.6056	2.4586	0.5138	7.944	0	0.9825	1	0	34	47	0	N-term(34.0631)		0	TRUE	sp|P0A6P9|ENO_ECOLI	P0A6P9	ENO_ECOLI	eno	Enolase
361	20220923_CRJL_M9H11_PICS_EColi_GluC_Neprosin_N3_5ug_163.13170.13170.2	AGRAALAAGGE	n[35]AGRAALAAGGE	DVIPADSE.AGRAALAAGGE.AAKKVEIP	E	A	11	2	2572.92	976.551	976.551	489.283	489.283	976.551	489.283	-0.0004	0.7949	1.6316	1.374	12.233	0	0.9995	2	0	194	204	0	N-term(34.0631)		0	TRUE	sp|P76177|YDGH_ECOLI	P76177	YDGH_ECOLI	ydgH	Protein YdgH
362	20220923_CRJL_M9H11_PICS_EColi_GluC_Neprosin_N3_5ug_163.13183.13183.2	SRLSCQARVTDE	n[29]SRLSC[160]QARVTDE	KAWGIEPE.SRLSCQARVTDE.DIVVEIPR	E	D	12	2	2574.26	1448.72	1448.72	725.366	725.366	1448.7	725.359	0.013	0.7871	1.1691	0.4181	9.015	0	0.999	2	1	83	94	0	5C(57.0214), N-term(28.0313)		0	TRUE	sp|P0A9R4|FER_ECOLI	P0A9R4	FER_ECOLI	fdx	2Fe-2S ferredoxin
363	20220923_CRJL_M9H11_PICS_EColi_GluC_Neprosin_N3_5ug_163.13200.13200.2	NTSGFANKTQD	n[29]NTSGFANK[156]TQD	TPITNKFT.NTSGFANKTQD.VIIVAQYQ	T	V	11	2	2576.24	1237.6	1237.6	619.808	619.808	1237.59	619.804	0.0086	0.7962	2.5262	1.075	9.454	0	0.9778	1	0	268	278	0	8K(28.0313), N-term(28.0313)		0	TRUE	sp|P02931|OMPF_ECOLI	P02931	OMPF_ECOLI	ompF	Outer membrane porin F
364	20220923_CRJL_M9H11_PICS_EColi_GluC_Neprosin_N3_5ug_163.13213.13213.2	MAAAPSGASTGSRE	n[29]MAAAPSGASTGSRE	HIEGGFVG.MAAAPSGASTGSRE.AIEIRDGD	G	A	14	2	2577.56	1319.62	1319.62	660.819	660.819	1319.61	660.814	0.0106	0.5958	2.5615	0.2013	9.285	0	0.979	1	0	34	47	0	N-term(28.0313)		0	TRUE	sp|P0A6P9|ENO_ECOLI	P0A6P9	ENO_ECOLI	eno	Enolase
365	20220923_CRJL_M9H11_PICS_EColi_GluC_Neprosin_N3_5ug_163.13234.13234.3	TAAGQIKTGSMSRSD	n[29]TAAGQIK[156]TGSMSRSD	TIADIAVG.TAAGQIKTGSMSRSD.RVAKYNQI	G	R	15	3	2579.65	1564.8	1564.8	522.607	522.607	1564.79	522.603	0.0112	0.7663	2.2272	0.1431	12.878	0	0.9991	1	0	387	401	0	7K(28.0313), N-term(28.0313)		0	TRUE	sp|P0A6P9|ENO_ECOLI	P0A6P9	ENO_ECOLI	eno	Enolase
366	20220923_CRJL_M9H11_PICS_EColi_GluC_Neprosin_N3_5ug_163.13249.13249.2	GNKAFTSEE	n[29]GNK[156]AFTSEE	GKYVIAGE.GNKAFTSEE.FTHFIEEI	E	F	9	2	2581.19	1037.51	1037.51	519.763	519.763	1037.5	519.759	0.0079	0.7784	0.8616	0.9336	12.72	0	0.9974	2	1	264	272	0	3K(28.0313), N-term(28.0313)		0	TRUE	sp|P0A6P9|ENO_ECOLI	P0A6P9	ENO_ECOLI	eno	Enolase
367	20220923_CRJL_M9H11_PICS_EColi_GluC_Neprosin_N3_5ug_163.13252.13252.2	NMGAQMVKE	n[29]NMGAQM[147]VK[156]E	IEIEDKFE.NMGAQMVKE.VASKANDA	E	V	9	2	2581.53	1078.52	1078.52	540.269	540.269	1078.52	540.265	0.0075	0.6504	2.8527	0.4575	11.129	0	0.9871	2	0	68	76	0	6M(15.9949), 8K(28.0313), N-term(28.0313)		0	TRUE	sp|P0A6F5|CH60_ECOLI	P0A6F5	CH60_ECOLI	groEL	Chaperonin GroEL
368	20220923_CRJL_M9H11_PICS_EColi_GluC_Neprosin_N3_5ug_163.13259.13259.0	VIKVDTRSGE	n[29]VIK[156]VDTRSGE	PIFVQIGE.VIKVDTRSGE.YVSRVK	E	Y	10	2	2582.21	1158.67	1158.67	580.343	580.343	1158.66	580.338	0.0103	0.5051	1.8764	1.174	8.359	0	0.9222	2	1	173	182	0	3K(28.0313), N-term(28.0313)		0	TRUE	sp|P0A6N4|EFP_ECOLI	P0A6N4	EFP_ECOLI	efp	Elongation factor P
369	20220923_CRJL_M9H11_PICS_EColi_GluC_Neprosin_N3_5ug_163.13261.13261.3	VMVKGPGPGRE	n[35]VM[147]VK[162]GPGPGRE	EYGIKNIE.VMVKGPGPGRE.STIRAINA	E	S	11	3	2582.58	1209.7	1209.7	404.24	404.24	1209.72	404.246	-0.0175	0.7726	2.2597	0.378	8.19	0	0.9987	2	0	84	94	0	2M(15.9949), 4K(34.0631), N-term(34.0631)		0	TRUE	sp|P0A7R9|RS11_ECOLI	P0A7R9	RS11_ECOLI	rpsK	Small ribosomal subunit protein uS11
370	20220923_CRJL_M9H11_PICS_EColi_GluC_Neprosin_N3_5ug_163.13269.13269.0	APAPAAGVKE	n[29]APAPAAGVK[156]E	KQEAAPAA.APAPAAGVKE.VNVPDIGG	A	V	10	2	2583.41	966.56	966.56	484.287	484.287	965.555	483.785	1.0052	0.5697	2.1481	1.725	8.145	0	0.7672	1	0	199	208	0	9K(28.0313), N-term(28.0313)		0	TRUE	sp|P06959|ODP2_ECOLI	P06959	ODP2_ECOLI	aceF	Dihydrolipoyllysine-residue acetyltransferase component of pyruvate dehydrogenase complex
371	20220923_CRJL_M9H11_PICS_EColi_GluC_Neprosin_N3_5ug_163.13280.13280.3	RLLLAQGRHE	n[35]RLLLAQGRHE	IRDVEERE.RLLLAQGRHE.VDFPRDNG	E	V	10	3	2584.43	1225.73	1225.73	409.584	409.584	1225.75	409.589	-0.0175	0.9371	4.9656	0.2056	12.248	0	0.9998	2	0	95	104	0	N-term(34.0631)		0	TRUE	sp|P16095|SDHL_ECOLI	P16095	SDHL_ECOLI	sdaA	L-serine dehydratase 1
372	20220923_CRJL_M9H11_PICS_EColi_GluC_Neprosin_N3_5ug_163.13293.13293.2	GRSQDLASQAE	n[35]GRSQDLASQAE	AVAATVRE.GRSQDLASQAE.ESFVEAE	E	E	11	2	2585.77	1194.61	1194.61	598.314	598.314	1194.61	598.31	0.0091	0.7799	0.1441	0.05422	12.34	0	0.9999	2	1	224	234	0	N-term(34.0631)		0	TRUE	sp|P0A7V0|RS2_ECOLI	P0A7V0	RS2_ECOLI	rpsB	Small ribosomal subunit protein uS2
373	20220923_CRJL_M9H11_PICS_EColi_GluC_Neprosin_N3_5ug_163.13294.13294.2	GRSQDLASQAE	n[29]GRSQDLASQAE	AVAATVRE.GRSQDLASQAE.ESFVEAE	E	E	11	2	2585.84	1188.58	1188.58	595.298	595.298	1188.57	595.294	0.009	0.8264	0.1453	0.1353	13.115	0	1	2	1	224	234	0	N-term(28.0313)		0	TRUE	sp|P0A7V0|RS2_ECOLI	P0A7V0	RS2_ECOLI	rpsB	Small ribosomal subunit protein uS2
374	20220923_CRJL_M9H11_PICS_EColi_GluC_Neprosin_N3_5ug_163.13370.13370.2	AARKIGGNADLSE	n[35]AARK[162]IGGNADLSE	KIKADAEE.AARKIGGNADLSE.SIIEEVAS	E	S	13	2	2593.85	1368.81	1368.81	685.412	685.412	1368.8	685.407	0.0101	0.7634	1.1688	4.423	5.536	0	0.9997	2	1	233	245	0	4K(34.0631), N-term(34.0631)		0	TRUE	sp|P00961|SYGB_ECOLI	P00961	SYGB_ECOLI	glyS	Glycine--tRNA ligase beta subunit
375	20220923_CRJL_M9H11_PICS_EColi_GluC_Neprosin_N3_5ug_163.13397.13397.0	VIKVDTRSGE	n[35]VIK[162]VDTRSGE	PIFVQIGE.VIKVDTRSGE.YVSRVK	E	Y	10	2	2597.02	1170.7	1170.7	586.359	586.359	1170.72	586.37	-0.0207	0.3998	2.1233	0.97	7.597	0	0.9961	2	1	173	182	0	3K(34.0631), N-term(34.0631)		0	TRUE	sp|P0A6N4|EFP_ECOLI	P0A6N4	EFP_ECOLI	efp	Elongation factor P
376	20220923_CRJL_M9H11_PICS_EColi_GluC_Neprosin_N3_5ug_163.13411.13411.2	GYIARQQDE	n[35]GYIARQQDE	VEIQVKYE.GYIARQQDE.IEKQIRNE	E	I	9	2	2598.45	1112.58	1112.58	557.296	557.296	1112.57	557.291	0.0102	0.5927	0.4083	5.517	7.637	0	0.9997	2	1	550	558	0	N-term(34.0631)		0	TRUE	sp|P0A6U3|MNMG_ECOLI	P0A6U3	MNMG_ECOLI	mnmG	tRNA uridine 5-carboxymethylaminomethyl modification enzyme MnmG
377	20220923_CRJL_M9H11_PICS_EColi_GluC_Neprosin_N3_5ug_163.13442.13442.3	AGDKAAAQKAFNE	n[29]AGDK[156]AAAQK[156]AFNE	KKVYAAIE.AGDKAAAQKAFNE.MQPIVDRQ	E	M	13	3	2601.67	1403.75	1403.75	468.923	468.923	1403.74	468.921	0.0057	0.6579	0.0107	0.02766	13.698	0	1	2	1	41	53	0	4K(28.0313), 9K(28.0313), N-term(28.0313)		0	TRUE	sp|P0A7U7|RS20_ECOLI	P0A7U7	RS20_ECOLI	rpsT	Small ribosomal subunit protein bS20
378	20220923_CRJL_M9H11_PICS_EColi_GluC_Neprosin_N3_5ug_163.13443.13443.2	AGDKAAAQKAFNE	n[29]AGDK[156]AAAQK[156]AFNE	KKVYAAIE.AGDKAAAQKAFNE.MQPIVDRQ	E	M	13	2	2601.81	1403.76	1403.76	702.885	702.885	1403.74	702.878	0.0151	0.8185	0.0085	0.0179	12.272	0	0.9999	2	1	41	53	0	4K(28.0313), 9K(28.0313), N-term(28.0313)		0	TRUE	sp|P0A7U7|RS20_ECOLI	P0A7U7	RS20_ECOLI	rpsT	Small ribosomal subunit protein bS20
379	20220923_CRJL_M9H11_PICS_EColi_GluC_Neprosin_N3_5ug_163.13455.13455.0	AYRITDKQE	n[29]AYRITDK[156]QE	IAEARISD.AYRITDKQE.RYAQVDVI	D	R	9	3	2603.22	1178.61	1178.61	393.878	393.878	1178.63	393.884	-0.0164	0.7009	1.7884	0.7962	7.896	0	0.9998	2	1	257	265	0	7K(28.0313), N-term(28.0313)		0	TRUE	sp|P05055|PNP_ECOLI	P05055	PNP_ECOLI	pnp	Polyribonucleotide nucleotidyltransferase
380	20220923_CRJL_M9H11_PICS_EColi_GluC_Neprosin_N3_5ug_163.13459.13459.0	AYRITDKQE	n[29]AYRITDK[156]QE	IAEARISD.AYRITDKQE.RYAQVDVI	D	R	9	2	2603.63	1178.64	1178.64	590.327	590.327	1178.63	590.322	0.01	0.6834	1.7951	0.9542	9.537	6.542	0.9968	2	1	257	265	0	7K(28.0313), N-term(28.0313)		0	TRUE	sp|P05055|PNP_ECOLI	P05055	PNP_ECOLI	pnp	Polyribonucleotide nucleotidyltransferase
381	20220923_CRJL_M9H11_PICS_EColi_GluC_Neprosin_N3_5ug_163.13461.13461.0	AGNTKYAKVDGTKPVAE	n[29]AGNTK[156]YAK[156]VDGTK[156]PVAE	GYYSKEAE.AGNTKYAKVDGTKPVAE.VRADIEKI	E	V	17	3	2603.77	1861.05	1861.05	621.359	621.359	1860.04	621.019	1.0192	0.5397	2.023	0.0004534	13.685	0	0.998	2	1	188	204	0	13K(28.0313), 5K(28.0313), 8K(28.0313), N-term(28.0313)		0	TRUE	sp|P69441|KAD_ECOLI	P69441	KAD_ECOLI	adk	Adenylate kinase
382	20220923_CRJL_M9H11_PICS_EColi_GluC_Neprosin_N3_5ug_163.13462.13462.0	VIKVDTRSGE	n[29]VIK[156]VDTRSGE	PIFVQIGE.VIKVDTRSGE.YVSRVK	E	Y	10	2	2603.84	1159.68	1159.68	580.845	580.845	1158.66	580.338	1.0144	0.4876	2.2369	1.586	7.906	0	0.916	2	1	173	182	0	3K(28.0313), N-term(28.0313)		0	TRUE	sp|P0A6N4|EFP_ECOLI	P0A6N4	EFP_ECOLI	efp	Elongation factor P
383	20220923_CRJL_M9H11_PICS_EColi_GluC_Neprosin_N3_5ug_163.13473.13473.3	DLVTCRSKGE	n[29]DLVTC[160]RSK[156]GE	DEEGHFVE.DLVTCRSKGE.SSIFSRDQ	E	S	10	3	2604.93	1219.61	1219.61	407.543	407.543	1219.62	407.548	-0.0157	0.5524	2.0555	13.26	7.965	0	0.9939	2	1	632	641	0	5C(57.0214), 8K(28.0313), N-term(28.0313)		0	TRUE	sp|P0A8V2|RPOB_ECOLI	P0A8V2	RPOB_ECOLI	rpoB	DNA-directed RNA polymerase subunit beta
384	20220923_CRJL_M9H11_PICS_EColi_GluC_Neprosin_N3_5ug_163.13492.13492.2	RANGQAQRILE	n[35]RANGQAQRILE	AYTNEVQP.RANGQAQRILE.EARAYKAQ	P	E	11	2	2607.18	1288.76	1288.76	645.388	645.388	1288.74	645.378	0.0189	0.6583	6.2576	1.208	9.355	0	0.9896	1	0	278	288	0	N-term(34.0631)		0	TRUE	sp|P0ABC7|HFLK_ECOLI	P0ABC7	HFLK_ECOLI	hflK	Modulator of FtsH protease HflK
385	20220923_CRJL_M9H11_PICS_EColi_GluC_Neprosin_N3_5ug_163.13494.13494.2	AGNTKYAKVDGTKPVAE	n[29]AGNTK[156]YAK[156]VDGTK[156]PVAE	GYYSKEAE.AGNTKYAKVDGTKPVAE.VRADIEKI	E	V	17	2	2607.44	1860.06	1860.06	931.037	931.037	1860.04	931.025	0.023	0.8179	2.0842	0.4186	12.013	0	1	2	1	188	204	0	13K(28.0313), 5K(28.0313), 8K(28.0313), N-term(28.0313)		0	TRUE	sp|P69441|KAD_ECOLI	P69441	KAD_ECOLI	adk	Adenylate kinase
386	20220923_CRJL_M9H11_PICS_EColi_GluC_Neprosin_N3_5ug_163.13527.13527.0	AAAVGKAVAE	n[35]AAAVGK[162]AVAE	KYTGNKDA.AAAVGKAVAE.RAIEKGIK	A	R	10	2	2610.7	953.618	953.618	477.816	477.816	953.618	477.816	-0.0004	0.4393	0.3583	0.3666	8.243	0	0.9774	1	0	71	80	0	6K(34.0631), N-term(34.0631)		0	TRUE	sp|P0C018|RL18_ECOLI	P0C018	RL18_ECOLI	rplR	Large ribosomal subunit protein uL18
387	20220923_CRJL_M9H11_PICS_EColi_GluC_Neprosin_N3_5ug_163.13535.13535.0	APAPAAGVKE	n[29]APAPAAGVK[156]E	KQEAAPAA.APAPAAGVKE.VNVPDIGG	A	V	10	2	2611.51	965.554	965.554	483.784	483.784	965.555	483.785	-0.0001	0.5699	2.6163	6.331	6.436	0	0.8843	1	0	199	208	0	9K(28.0313), N-term(28.0313)		0	TRUE	sp|P06959|ODP2_ECOLI	P06959	ODP2_ECOLI	aceF	Dihydrolipoyllysine-residue acetyltransferase component of pyruvate dehydrogenase complex
388	20220923_CRJL_M9H11_PICS_EColi_GluC_Neprosin_N3_5ug_163.13547.13547.1	AGDKAAAQKAFNE	n[29]AGDK[156]AAAQK[156]AFNE	KKVYAAIE.AGDKAAAQKAFNE.MQPIVDRQ	E	M	13	1	2612.97	1403.76	1403.76	1404.76	1404.76	1403.74	1404.75	0.0151	0.8532	0.1777	0.09073	12.669	0	0.9997	2	1	41	53	0	4K(28.0313), 9K(28.0313), N-term(28.0313)		0	TRUE	sp|P0A7U7|RS20_ECOLI	P0A7U7	RS20_ECOLI	rpsT	Small ribosomal subunit protein bS20
389	20220923_CRJL_M9H11_PICS_EColi_GluC_Neprosin_N3_5ug_163.13550.13550.3	VIKVDTRSGE	n[29]VIK[156]VDTRSGE	PIFVQIGE.VIKVDTRSGE.YVSRVK	E	Y	10	3	2613.42	1158.64	1158.64	387.22	387.22	1158.66	387.228	-0.0216	0.6439	2.3966	0.2139	9.179	0	0.9971	2	1	173	182	0	3K(28.0313), N-term(28.0313)		0	TRUE	sp|P0A6N4|EFP_ECOLI	P0A6N4	EFP_ECOLI	efp	Elongation factor P
390	20220923_CRJL_M9H11_PICS_EColi_GluC_Neprosin_N3_5ug_163.13561.13561.0	AAAVGKAVAE	n[35]AAAVGK[162]AVAE	KYTGNKDA.AAAVGKAVAE.RAIEKGIK	A	R	10	2	2614.35	954.621	954.621	478.318	478.318	953.618	477.816	1.0027	0.499	0.2975	0.487	6.53	0	0.9931	1	0	71	80	0	6K(34.0631), N-term(34.0631)		0	TRUE	sp|P0C018|RL18_ECOLI	P0C018	RL18_ECOLI	rplR	Large ribosomal subunit protein uL18
391	20220923_CRJL_M9H11_PICS_EColi_GluC_Neprosin_N3_5ug_163.13590.13590.1	AAAVGKAVAE	n[35]AAAVGK[162]AVAE	KYTGNKDA.AAAVGKAVAE.RAIEKGIK	A	R	10	1	2617.55	953.633	953.633	954.64	954.64	953.618	954.625	0.0144	0.7606	0.2441	0.01452	15.852	0	1	1	0	71	80	0	6K(34.0631), N-term(34.0631)		0	TRUE	sp|P0C018|RL18_ECOLI	P0C018	RL18_ECOLI	rplR	Large ribosomal subunit protein uL18
392	20220923_CRJL_M9H11_PICS_EColi_GluC_Neprosin_N3_5ug_163.13598.13598.0	LLAKLSQSGHKRIE	n[35]LLAK[162]LSQSGHK[162]RIE	ANMEISID.LLAKLSQSGHKRIE.TIFTNDID	D	T	14	3	2618.63	1681.13	1681.13	561.383	561.383	1681.11	561.377	0.0184	0.6246	3.7133	0.001775	8.77	0	0.9998	2	0	321	334	0	11K(34.0631), 4K(34.0631), N-term(34.0631)		0	TRUE	sp|P0A8V2|RPOB_ECOLI	P0A8V2	RPOB_ECOLI	rpoB	DNA-directed RNA polymerase subunit beta
393	20220923_CRJL_M9H11_PICS_EColi_GluC_Neprosin_N3_5ug_163.13599.13599.0	LLAKLSQSGHKRIE	n[35]LLAK[162]LSQSGHK[162]RIE	ANMEISID.LLAKLSQSGHKRIE.TIFTNDID	D	T	14	3	2618.7	1682.13	1682.13	561.717	561.717	1681.11	561.377	1.0189	0.6768	3.7121	0.3029	7.575	0	0.9994	2	0	321	334	0	11K(34.0631), 4K(34.0631), N-term(34.0631)		0	TRUE	sp|P0A8V2|RPOB_ECOLI	P0A8V2	RPOB_ECOLI	rpoB	DNA-directed RNA polymerase subunit beta
394	20220923_CRJL_M9H11_PICS_EColi_GluC_Neprosin_N3_5ug_163.13665.13665.2	VMVKGPGPGRE	n[29]VMVK[156]GPGPGRE	EYGIKNIE.VMVKGPGPGRE.STIRAINA	E	S	11	2	2625.41	1181.67	1181.67	591.841	591.841	1181.66	591.837	0.0092	0.4795	2.2344	0.4895	7.741	0	0.9827	2	0	84	94	0	4K(28.0313), N-term(28.0313)		0	TRUE	sp|P0A7R9|RS11_ECOLI	P0A7R9	RS11_ECOLI	rpsK	Small ribosomal subunit protein uS11
395	20220923_CRJL_M9H11_PICS_EColi_GluC_Neprosin_N3_5ug_163.13683.13683.3	TPAITRRGFKE	n[35]TPAITRRGFK[162]E	VTSGIRVG.TPAITRRGFKE.AEAKEIAG	G	A	11	3	2627.35	1342.83	1342.83	448.616	448.616	1342.84	448.619	-0.0092	0.6916	0.1547	0.2432	10.181	0	0.9997	1	0	366	376	0	10K(34.0631), N-term(34.0631)		0	TRUE	sp|P0A825|GLYA_ECOLI	P0A825	GLYA_ECOLI	glyA	Serine hydroxymethyltransferase
396	20220923_CRJL_M9H11_PICS_EColi_GluC_Neprosin_N3_5ug_163.13697.13697.2	TIRQKVTDVE	n[35]TIRQKVTDVE	KPQVAYRE.TIRQKVTDVE.GKHAKQSG	E	G	10	2	2628.75	1221.73	1221.73	611.87	611.87	1221.71	611.864	0.0118	0.7518	3.3024	1.415	7.897	0	0.9996	2	1	493	502	0	N-term(34.0631)		0	TRUE	sp|P0A6M8|EFG_ECOLI	P0A6M8	EFG_ECOLI	fusA	Elongation factor G
397	20220923_CRJL_M9H11_PICS_EColi_GluC_Neprosin_N3_5ug_163.13698.13698.2	VIKVDTRSGE	n[35]VIK[162]VDTRSGE	PIFVQIGE.VIKVDTRSGE.YVSRVK	E	Y	10	2	2628.89	1170.74	1170.74	586.379	586.379	1170.72	586.37	0.0181	0.4289	2.6544	0.3479	8.334	0	0.9643	2	1	173	182	0	3K(34.0631), N-term(34.0631)		0	TRUE	sp|P0A6N4|EFP_ECOLI	P0A6N4	EFP_ECOLI	efp	Elongation factor P
398	20220923_CRJL_M9H11_PICS_EColi_GluC_Neprosin_N3_5ug_163.13725.13725.3	AGDKAAAQKAFNE	n[29]AGDK[156]AAAQK[156]AFNE	KKVYAAIE.AGDKAAAQKAFNE.MQPIVDRQ	E	M	13	3	2632.08	1403.74	1403.74	468.921	468.921	1403.74	468.921	-0.0001	0.5912	0.4961	3.097	11.084	0	0.9973	2	1	41	53	0	4K(28.0313), 9K(28.0313), N-term(28.0313)		0	TRUE	sp|P0A7U7|RS20_ECOLI	P0A7U7	RS20_ECOLI	rpsT	Small ribosomal subunit protein bS20
399	20220923_CRJL_M9H11_PICS_EColi_GluC_Neprosin_N3_5ug_163.13730.13730.3	TKVGALSKGQLKE	TK[162]VGALSK[162]GQLK[162]E	FKNGEVAA.TKVGALSKGQLKE.FIDANIA	A	F	13	3	2632.56	1459.98	1459.98	487.668	487.668	1459.98	487.668	0.0007	0.8724	0.348	0.04929	12.729	12.208	0.991	1	0	90	102	0	12K(34.0631), 2K(34.0631), 8K(34.0631)		0	TRUE	sp|P0AA25|THIO_ECOLI	P0AA25	THIO_ECOLI	trxA	Thioredoxin 1
400	20220923_CRJL_M9H11_PICS_EColi_GluC_Neprosin_N3_5ug_163.13741.13741.2	AGDKAAAQKAFNE	n[29]AGDK[156]AAAQK[156]AFNE	KKVYAAIE.AGDKAAAQKAFNE.MQPIVDRQ	E	M	13	2	2633.72	1403.75	1403.75	702.884	702.884	1403.74	702.878	0.0124	0.8249	0.5235	0.04271	12.528	0	0.9989	2	1	41	53	0	4K(28.0313), 9K(28.0313), N-term(28.0313)		0	TRUE	sp|P0A7U7|RS20_ECOLI	P0A7U7	RS20_ECOLI	rpsT	Small ribosomal subunit protein bS20
401	20220923_CRJL_M9H11_PICS_EColi_GluC_Neprosin_N3_5ug_163.13789.13789.0	GKDYIVKD	n[35]GK[162]DYIVK[162]D	EAGKMRAE.GKDYIVKD.GDVMNFIF	E	G	8	2	2638.72	1038.69	1038.69	520.352	520.352	1038.68	520.348	0.0083	0.7944	0.7081	0.2534	8.885	0	0.9996	2	1	346	353	0	2K(34.0631), 7K(34.0631), N-term(34.0631)		0	TRUE	sp|P0ABU2|YCHF_ECOLI	P0ABU2	YCHF_ECOLI	ychF	Ribosome-binding ATPase YchF
402	20220923_CRJL_M9H11_PICS_EColi_GluC_Neprosin_N3_5ug_163.13810.13810.2	GGASLTRKQIDE	n[35]GGASLTRK[162]QIDE	RVAAIRVP.GGASLTRKQIDE.YGNFVKIY	P	Y	12	2	2640.72	1341.8	1341.8	671.907	671.907	1341.79	671.902	0.0106	0.6343	0.042	0.229	9.061	0	0.9958	1	1	325	336	0	8K(34.0631), N-term(34.0631)		0	TRUE	sp|P21889|SYD_ECOLI	P21889	SYD_ECOLI	aspS	Aspartate--tRNA ligase
403	20220923_CRJL_M9H11_PICS_EColi_GluC_Neprosin_N3_5ug_163.13812.13812.2	GQLSPTSSQNNPKE	n[35]GQLSPTSSQNNPK[162]E	FGIEAGVE.GQLSPTSSQNNPKE.THNIMVGG	E	T	14	2	2640.99	1553.85	1553.85	777.932	777.932	1553.83	777.923	0.0172	0.8738	3.3731	0.2265	9.08	0	0.9999	2	0	264	277	0	13K(34.0631), N-term(34.0631)		0	TRUE	sp|P13036|FECA_ECOLI	P13036	FECA_ECOLI	fecA	Fe(3+) dicitrate transport protein FecA
404	20220923_CRJL_M9H11_PICS_EColi_GluC_Neprosin_N3_5ug_163.13848.13848.2	TKVGALSKGQLKE	TK[162]VGALSK[162]GQLK[162]E	FKNGEVAA.TKVGALSKGQLKE.FIDANIA	A	F	13	2	2644.97	1460	1460	731.006	731.006	1459.98	730.998	0.0146	0.7355	0.1412	0.005848	10.432	10.432	0.9988	1	0	90	102	0	12K(34.0631), 2K(34.0631), 8K(34.0631)		0	TRUE	sp|P0AA25|THIO_ECOLI	P0AA25	THIO_ECOLI	trxA	Thioredoxin 1
405	20220923_CRJL_M9H11_PICS_EColi_GluC_Neprosin_N3_5ug_163.13863.13863.0	QYVASHPGE	n[35]QYVASHPGE	IIRKIKAA.QYVASHPGE.VCPAKWKE	A	V	9	2	2646.57	1020.52	1020.52	511.266	511.266	1020.51	511.262	0.0087	0.4553	3.0093	0.04857	7.523	0	0.9316	1	0	156	164	0	N-term(34.0631)		0	TRUE	sp|P0AE08|AHPC_ECOLI	P0AE08	AHPC_ECOLI	ahpC	Alkyl hydroperoxide reductase C
406	20220923_CRJL_M9H11_PICS_EColi_GluC_Neprosin_N3_5ug_163.13917.13917.3	VMVKGPGPGRE	n[35]VMVK[162]GPGPGRE	EYGIKNIE.VMVKGPGPGRE.STIRAINA	E	S	11	3	2652.55	1193.71	1193.71	398.909	398.909	1193.72	398.915	-0.0164	0.7155	2.6867	0.09756	10.543	0	0.9998	2	0	84	94	0	4K(34.0631), N-term(34.0631)		0	TRUE	sp|P0A7R9|RS11_ECOLI	P0A7R9	RS11_ECOLI	rpsK	Small ribosomal subunit protein uS11
407	20220923_CRJL_M9H11_PICS_EColi_GluC_Neprosin_N3_5ug_163.13918.13918.3	VMVKGPGPGRE	n[29]VMVK[156]GPGPGRE	EYGIKNIE.VMVKGPGPGRE.STIRAINA	E	S	11	3	2652.62	1181.64	1181.64	394.888	394.888	1181.66	394.894	-0.0161	0.6641	2.6879	0.002002	10.601	0	1	2	0	84	94	0	4K(28.0313), N-term(28.0313)		0	TRUE	sp|P0A7R9|RS11_ECOLI	P0A7R9	RS11_ECOLI	rpsK	Small ribosomal subunit protein uS11
408	20220923_CRJL_M9H11_PICS_EColi_GluC_Neprosin_N3_5ug_163.13955.13955.3	RLATQQSHIPAKTVE	n[29]RLATQQSHIPAK[156]TVE	MTKSEIIE.RLATQQSHIPAKTVE.DAVKEMIE	E	D	15	3	2656.53	1733.99	1733.99	579.004	579.004	1733.98	579	0.0119	0.6859	0.1497	0.07776	11.937	0	1	2	0	9	23	0	12K(28.0313), N-term(28.0313)		0	TRUE	sp|P0A6Y1|IHFB_ECOLI	P0A6Y1	IHFB_ECOLI	ihfB	Integration host factor subunit beta
409	20220923_CRJL_M9H11_PICS_EColi_GluC_Neprosin_N3_5ug_163.13973.13973.2	NDRYPLQKQE	n[29]NDRYPLQK[156]QE	TRIDPNGE.NDRYPLQKQE.IVTDPIEQ	E	I	10	2	2658.45	1345.71	1345.71	673.86	673.86	1345.7	673.857	0.0072	0.7441	1.9634	2.963	8.485	0	0.9971	2	1	14	23	0	8K(28.0313), N-term(28.0313)		0	TRUE	sp|P0AFC7|NUOB_ECOLI	P0AFC7	NUOB_ECOLI	nuoB	NADH-quinone oxidoreductase subunit B
410	20220923_CRJL_M9H11_PICS_EColi_GluC_Neprosin_N3_5ug_163.13985.13985.4	RLATQQSHIPAKTVE	n[29]RLATQQSHIPAK[156]TVE	MTKSEIIE.RLATQQSHIPAKTVE.DAVKEMIE	E	D	15	4	2659.96	1733.96	1733.96	434.498	434.498	1733.98	434.502	-0.0151	0.5547	0.207	0.3262	10.446	0	0.9951	2	0	9	23	0	12K(28.0313), N-term(28.0313)		0	TRUE	sp|P0A6Y1|IHFB_ECOLI	P0A6Y1	IHFB_ECOLI	ihfB	Integration host factor subunit beta
411	20220923_CRJL_M9H11_PICS_EColi_GluC_Neprosin_N3_5ug_163.13986.13986.2	RLATQQSHIPAKTVE	n[29]RLATQQSHIPAK[156]TVE	MTKSEIIE.RLATQQSHIPAKTVE.DAVKEMIE	E	D	15	2	2660.1	1734	1734	868.006	868.006	1733.98	867.997	0.0195	0.9168	0.2093	0.1672	11.607	0	1	2	0	9	23	0	12K(28.0313), N-term(28.0313)		0	TRUE	sp|P0A6Y1|IHFB_ECOLI	P0A6Y1	IHFB_ECOLI	ihfB	Integration host factor subunit beta
412	20220923_CRJL_M9H11_PICS_EColi_GluC_Neprosin_N3_5ug_163.13991.13991.0	LKNTPVSE	n[29]LK[156]NTPVSE	MNITE.LKNTPVSE.LITIGENM	E	L	8	2	2660.7	942.538	942.538	472.276	472.276	942.539	472.277	-0.0004	0.8326	3.1223	2.527	9.673	0	0.9999	2	0	6	13	0	2K(28.0313), N-term(28.0313)		0	TRUE	sp|P0AG30|RHO_ECOLI	P0AG30	RHO_ECOLI	rho	Transcription termination factor Rho
413	20220923_CRJL_M9H11_PICS_EColi_GluC_Neprosin_N3_5ug_163.14001.14001.2	IVANYHANTKDAE	n[35]IVANYHANTK[162]DAE	QKDVIMEE.IVANYHANTKDAE.VVIVEGIV	E	V	13	2	2661.68	1512.84	1512.84	757.425	757.425	1512.82	757.418	0.0153	0.7604	2.8979	0.1834	8.446	0	1	2	1	91	103	0	10K(34.0631), N-term(34.0631)		0	TRUE	sp|P0A9M8|PTA_ECOLI	P0A9M8	PTA_ECOLI	pta	Phosphate acetyltransferase
414	20220923_CRJL_M9H11_PICS_EColi_GluC_Neprosin_N3_5ug_163.14009.14009.3	IVANYHANTKDAE	n[35]IVANYHANTK[162]DAE	QKDVIMEE.IVANYHANTKDAE.VVIVEGIV	E	V	13	3	2662.61	1512.82	1512.82	505.281	505.281	1512.82	505.281	0.0012	0.8077	2.9133	0.0004717	12.337	0	1	2	1	91	103	0	10K(34.0631), N-term(34.0631)		0	TRUE	sp|P0A9M8|PTA_ECOLI	P0A9M8	PTA_ECOLI	pta	Phosphate acetyltransferase
415	20220923_CRJL_M9H11_PICS_EColi_GluC_Neprosin_N3_5ug_163.14018.14018.2	LVSHFARSAE	n[35]LVSHFARSAE	EIDEYREE.LVSHFARSAE.LIDTMAHD	E	L	10	2	2663.53	1149.64	1149.64	575.829	575.829	1149.64	575.825	0.0075	0.4292	1.9233	1.032	7.462	0	0.9933	2	0	52	61	0	N-term(34.0631)		0	TRUE	sp|P0ADW3|ZAPG_ECOLI	P0ADW3	ZAPG_ECOLI	zapG	Z-ring associated protein G
416	20220923_CRJL_M9H11_PICS_EColi_GluC_Neprosin_N3_5ug_163.14030.14030.2	AGDKAAAQKAFNE	n[29]AGDK[156]AAAQK[156]AFNE	KKVYAAIE.AGDKAAAQKAFNE.MQPIVDRQ	E	M	13	2	2664.92	1403.75	1403.75	702.884	702.884	1403.74	702.878	0.0128	0.752	1.0434	0.396	8.109	0	0.9967	2	1	41	53	0	4K(28.0313), 9K(28.0313), N-term(28.0313)		0	TRUE	sp|P0A7U7|RS20_ECOLI	P0A7U7	RS20_ECOLI	rpsT	Small ribosomal subunit protein bS20
417	20220923_CRJL_M9H11_PICS_EColi_GluC_Neprosin_N3_5ug_163.14036.14036.2	IVANYHANTKDAE	n[29]IVANYHANTK[156]DAE	QKDVIMEE.IVANYHANTKDAE.VVIVEGIV	E	V	13	2	2665.46	1500.77	1500.77	751.394	751.394	1500.76	751.386	0.0163	0.7081	2.9608	1.361	8.964	0	0.9997	2	1	91	103	0	10K(28.0313), N-term(28.0313)		0	TRUE	sp|P0A9M8|PTA_ECOLI	P0A9M8	PTA_ECOLI	pta	Phosphate acetyltransferase
418	20220923_CRJL_M9H11_PICS_EColi_GluC_Neprosin_N3_5ug_163.14041.14041.3	AGDKAAAQKAFNE	n[29]AGDK[156]AAAQK[156]AFNE	KKVYAAIE.AGDKAAAQKAFNE.MQPIVDRQ	E	M	13	3	2666.11	1403.74	1403.74	468.921	468.921	1403.74	468.921	-0.0007	0.633	1.0633	2.449	7.734	0	0.9996	2	1	41	53	0	4K(28.0313), 9K(28.0313), N-term(28.0313)		0	TRUE	sp|P0A7U7|RS20_ECOLI	P0A7U7	RS20_ECOLI	rpsT	Small ribosomal subunit protein bS20
419	20220923_CRJL_M9H11_PICS_EColi_GluC_Neprosin_N3_5ug_163.14042.14042.2	RGVDPALQHKAME	n[29]RGVDPALQHK[156]AME	TDASHRYE.RGVDPALQHKAME.RATRIIID	E	R	13	2	2666.24	1506.81	1506.81	754.414	754.414	1506.8	754.406	0.0164	0.9291	0.3617	0.1321	10.016	0	0.9997	2	0	362	374	0	10K(28.0313), N-term(28.0313)		0	TRUE	sp|P07395|SYFB_ECOLI	P07395	SYFB_ECOLI	pheT	Phenylalanine--tRNA ligase beta subunit
420	20220923_CRJL_M9H11_PICS_EColi_GluC_Neprosin_N3_5ug_163.14052.14052.1	LIAHISK	n[29]LIAHISK[156]	GYSNKVID.LIAHISK.	D	-	7	1	2667.44	836.555	836.555	837.563	837.563	836.548	837.556	0.0069	0.8722	1.5746	0.07349	8.035	0	1	2	0	325	331	0	7K(28.0313), N-term(28.0313)		0	TRUE	sp|P0A9B2|G3P1_ECOLI	P0A9B2	G3P1_ECOLI	gapA	Glyceraldehyde-3-phosphate dehydrogenase A
421	20220923_CRJL_M9H11_PICS_EColi_GluC_Neprosin_N3_5ug_163.14080.14080.2	AQYVASHPGE	n[35]AQYVASHPGE	DIIRKIKA.AQYVASHPGE.VCPAKWKE	A	V	10	2	2670.38	1091.55	1091.55	546.784	546.784	1091.55	546.78	0.0068	0.5357	2.5876	8.335	5.771	0	0.921	1	0	155	164	0	N-term(34.0631)		0	TRUE	sp|P0AE08|AHPC_ECOLI	P0AE08	AHPC_ECOLI	ahpC	Alkyl hydroperoxide reductase C
422	20220923_CRJL_M9H11_PICS_EColi_GluC_Neprosin_N3_5ug_163.14107.14107.0	WLKVKNPNTGKE	n[35]WLK[162]VK[162]NPNTGK[162]E	GEIIDGGP.WLKVKNPNTGKE.IVIKDVIA	P	I	12	3	2672.9	1549.03	1549.03	517.352	517.352	1549.03	517.351	0.0033	0.6666	3.3954	0.3951	8.113	0	0.994	1	0	263	274	0	11K(34.0631), 3K(34.0631), 5K(34.0631), N-term(34.0631)		0	TRUE	sp|P08200|IDH_ECOLI	P08200	IDH_ECOLI	icd	Isocitrate dehydrogenase [NADP]
423	20220923_CRJL_M9H11_PICS_EColi_GluC_Neprosin_N3_5ug_163.14117.14117.2	AVLAKAKVTE	n[29]AVLAK[156]AK[156]VTE	AIEEQAVE.AVLAKAKVTE.KETTFNEI	E	K	10	2	2674.16	1112.72	1112.72	557.369	557.369	1112.72	557.366	0.0056	0.7803	2.4728	9.07	10.048	0	0.9999	2	0	410	419	0	5K(28.0313), 7K(28.0313), N-term(28.0313)		0	TRUE	sp|P0A850|TIG_ECOLI	P0A850	TIG_ECOLI	tig	Trigger factor
424	20220923_CRJL_M9H11_PICS_EColi_GluC_Neprosin_N3_5ug_163.14123.14123.0	LIAHISK	n[35]LIAHISK[162]	GYSNKVID.LIAHISK.	D	-	7	1	2674.83	848.621	848.621	849.628	849.628	848.612	849.619	0.0088	0.8941	1.6977	0.01996	12.299	0	1	2	0	325	331	0	7K(34.0631), N-term(34.0631)		0	TRUE	sp|P0A9B2|G3P1_ECOLI	P0A9B2	G3P1_ECOLI	gapA	Glyceraldehyde-3-phosphate dehydrogenase A
425	20220923_CRJL_M9H11_PICS_EColi_GluC_Neprosin_N3_5ug_163.14170.14170.0	NMGAQMVKE	n[29]NM[147]GAQMVK[156]E	IEIEDKFE.NMGAQMVKE.VASKANDA	E	V	9	2	2679.25	1078.52	1078.52	540.268	540.268	1078.52	540.265	0.0063	0.6585	1.3367	1.343	9.292	0	0.9984	2	0	68	76	0	2M(15.9949), 8K(28.0313), N-term(28.0313)		0	TRUE	sp|P0A6F5|CH60_ECOLI	P0A6F5	CH60_ECOLI	groEL	Chaperonin GroEL
426	20220923_CRJL_M9H11_PICS_EColi_GluC_Neprosin_N3_5ug_163.14176.14176.2	GLQAAKRITE	n[29]GLQAAK[156]RITE	TRIVHGEE.GLQAAKRITE.CIFSGSIS	E	C	10	2	2679.95	1141.69	1141.69	571.852	571.852	1141.68	571.848	0.007	0.8506	0.1285	0.816	9.884	0	0.9995	2	0	316	325	0	6K(28.0313), N-term(28.0313)		0	TRUE	sp|P0AGJ9|SYY_ECOLI	P0AGJ9	SYY_ECOLI	tyrS	Tyrosine--tRNA ligase
427	20220923_CRJL_M9H11_PICS_EColi_GluC_Neprosin_N3_5ug_163.14182.14182.1	AVLAKAKVTE	n[29]AVLAK[156]AK[156]VTE	AIEEQAVE.AVLAKAKVTE.KETTFNEI	E	K	10	1	2680.68	1112.73	1112.73	1113.74	1113.74	1112.72	1113.72	0.0135	0.7296	2.5814	0.03833	15.166	0	1	2	0	410	419	0	5K(28.0313), 7K(28.0313), N-term(28.0313)		0	TRUE	sp|P0A850|TIG_ECOLI	P0A850	TIG_ECOLI	tig	Trigger factor
428	20220923_CRJL_M9H11_PICS_EColi_GluC_Neprosin_N3_5ug_163.14203.14203.0	VQTKHFTLKSD	n[35]VQTK[162]HFTLK[162]SD	PAPAPAPE.VQTKHFTLKSD.VIFNFNKA	E	V	11	3	2682.76	1404.88	1404.88	469.301	469.301	1404.88	469.301	-0.0001	0.7418	0.1228	0.2018	9.28	0	0.9999	2	0	210	220	0	4K(34.0631), 9K(34.0631), N-term(34.0631)		0	TRUE	sp|P0A910|OMPA_ECOLI	P0A910	OMPA_ECOLI	ompA	Outer membrane protein A
429	20220923_CRJL_M9H11_PICS_EColi_GluC_Neprosin_N3_5ug_163.14207.14207.3	VMVKGPGPGRE	n[29]VMVK[156]GPGPGRE	EYGIKNIE.VMVKGPGPGRE.STIRAINA	E	S	11	3	2683.3	1181.64	1181.64	394.887	394.887	1181.66	394.894	-0.0181	0.6712	3.1992	0.2343	8.021	0	0.9998	2	0	84	94	0	4K(28.0313), N-term(28.0313)		0	TRUE	sp|P0A7R9|RS11_ECOLI	P0A7R9	RS11_ECOLI	rpsK	Small ribosomal subunit protein uS11
430	20220923_CRJL_M9H11_PICS_EColi_GluC_Neprosin_N3_5ug_163.14216.14216.1	QITKYSGE	n[29]QITK[156]YSGE	PNGGFTAE.QITKYSGE.GDIAIVKF	E	G	8	1	2684.47	980.53	980.53	981.538	981.538	980.518	981.525	0.0123	0.6755	1.992	0.1284	10.066	0	1	2	0	152	159	0	4K(28.0313), N-term(28.0313)		0	TRUE	contam_sp|P0C1U8|SSPA_STAAU	P0C1U8	SSPA_STAAU	sspA	Glutamyl endopeptidase
431	20220923_CRJL_M9H11_PICS_EColi_GluC_Neprosin_N3_5ug_163.14218.14218.0	ATAKIVSE	n[35]ATAK[162]IVSE	MSISTE.ATAKIVSE.FGRDANDT	E	F	8	2	2684.67	885.574	885.574	443.794	443.794	885.581	443.798	-0.0069	0.5831	0.204	0.4381	7.269	0	0.9977	2	0	7	14	0	4K(34.0631), N-term(34.0631)		0	TRUE	sp|P0ADZ4|RS15_ECOLI	P0ADZ4	RS15_ECOLI	rpsO	Small ribosomal subunit protein uS15
432	20220923_CRJL_M9H11_PICS_EColi_GluC_Neprosin_N3_5ug_163.14219.14219.0	AASQPAAPVTKE	n[29]AASQPAAPVTK[156]E	IRRMIKFS.AASQPAAPVTKE.VRVASPAI	S	V	12	2	2684.74	1224.68	1224.68	613.347	613.347	1224.67	613.343	0.0092	0.8838	3.6006	1.101	9.432	0	0.989	1	0	37	48	0	11K(28.0313), N-term(28.0313)		0	TRUE	sp|P0AFY8|SEQA_ECOLI	P0AFY8	SEQA_ECOLI	seqA	Negative modulator of initiation of replication
433	20220923_CRJL_M9H11_PICS_EColi_GluC_Neprosin_N3_5ug_163.14225.14225.2	ATAKIVSE	n[29]ATAK[156]IVSE	MSISTE.ATAKIVSE.FGRDANDT	E	F	8	2	2685.44	873.51	873.51	437.762	437.762	873.517	437.766	-0.0074	0.6593	0.2167	2.362	6.88	0	0.9869	2	0	7	14	0	4K(28.0313), N-term(28.0313)		0	TRUE	sp|P0ADZ4|RS15_ECOLI	P0ADZ4	RS15_ECOLI	rpsO	Small ribosomal subunit protein uS15
434	20220923_CRJL_M9H11_PICS_EColi_GluC_Neprosin_N3_5ug_163.14242.14242.1	ATAKIVSE	n[35]ATAK[162]IVSE	MSISTE.ATAKIVSE.FGRDANDT	E	F	8	1	2687.3	885.59	885.59	886.597	886.597	885.581	886.588	0.009	0.7905	0.2477	0.308	9.546	0	1	2	0	7	14	0	4K(34.0631), N-term(34.0631)		0	TRUE	sp|P0ADZ4|RS15_ECOLI	P0ADZ4	RS15_ECOLI	rpsO	Small ribosomal subunit protein uS15
435	20220923_CRJL_M9H11_PICS_EColi_GluC_Neprosin_N3_5ug_163.14260.14260.1	ATAKIVSE	n[29]ATAK[156]IVSE	MSISTE.ATAKIVSE.FGRDANDT	E	F	8	1	2689.14	873.526	873.526	874.533	874.533	873.517	874.524	0.0085	0.7823	0.2784	1.27	9.085	0	1	2	0	7	14	0	4K(28.0313), N-term(28.0313)		0	TRUE	sp|P0ADZ4|RS15_ECOLI	P0ADZ4	RS15_ECOLI	rpsO	Small ribosomal subunit protein uS15
436	20220923_CRJL_M9H11_PICS_EColi_GluC_Neprosin_N3_5ug_163.14273.14273.2	ITYAHRLVQRQAE	n[35]ITYAHRLVQRQAE	TDVIMPAP.ITYAHRLVQRQAE.VRKNGTIP	P	V	13	2	2690.83	1617.93	1617.93	809.974	809.974	1617.92	809.965	0.0166	0.7835	2.5006	1.832	6.448	0	0.9976	1	0	139	151	0	N-term(34.0631)		0	TRUE	sp|P0A817|METK_ECOLI	P0A817	METK_ECOLI	metK	S-adenosylmethionine synthase
437	20220923_CRJL_M9H11_PICS_EColi_GluC_Neprosin_N3_5ug_163.14274.14274.3	IIKTTLPKAKE	n[29]IIK[156]TTLPK[156]AK[156]E	AGSIVRHE.IIKTTLPKAKE.LRRVVEPI	E	L	11	3	2690.9	1352.89	1352.89	451.971	451.971	1352.9	451.974	-0.0106	0.6461	2.9454	0.2523	8.892	0	0.9981	2	0	33	43	0	10K(28.0313), 3K(28.0313), 8K(28.0313), N-term(28.0313)		0	TRUE	sp|P0AG44|RL17_ECOLI	P0AG44	RL17_ECOLI	rplQ	Large ribosomal subunit protein bL17
438	20220923_CRJL_M9H11_PICS_EColi_GluC_Neprosin_N3_5ug_163.14275.14275.3	RTKPHVNVGTIGHVD	n[35]RTK[162]PHVNVGTIGHVD	MSKEKFE.RTKPHVNVGTIGHVD.HGKTTITA	E	H	15	3	2691.03	1697.01	1697.01	566.679	566.679	1697	566.674	0.0133	0.6999	2.9781	0.108	12.366	0	1	2	0	8	22	0	3K(34.0631), N-term(34.0631)		0	FALSE	sp|P0CE48|EFTU2_ECOLI	P0CE48	EFTU2_ECOLI	tufB	Elongation factor Tu 2	tufA	sp|P0CE47|EFTU1_ECOLI
439	20220923_CRJL_M9H11_PICS_EColi_GluC_Neprosin_N3_5ug_163.14278.14278.0	ITYAHRLVQRQAE	n[35]ITYAHRLVQRQAE	TDVIMPAP.ITYAHRLVQRQAE.VRKNGTIP	P	V	13	3	2691.3	1617.93	1617.93	540.316	540.316	1617.92	540.313	0.009	0.7256	2.4926	1.053	8.459	0	0.996	1	0	139	151	0	N-term(34.0631)		0	TRUE	sp|P0A817|METK_ECOLI	P0A817	METK_ECOLI	metK	S-adenosylmethionine synthase
440	20220923_CRJL_M9H11_PICS_EColi_GluC_Neprosin_N3_5ug_163.14282.14282.0	ITYAHRLVQRQAE	n[35]ITYAHRLVQRQAE	TDVIMPAP.ITYAHRLVQRQAE.VRKNGTIP	P	V	13	3	2691.59	1618.93	1618.93	540.65	540.65	1617.92	540.313	1.0134	0.7493	2.4879	0.06581	10.241	0	0.999	1	0	139	151	0	N-term(34.0631)		0	TRUE	sp|P0A817|METK_ECOLI	P0A817	METK_ECOLI	metK	S-adenosylmethionine synthase
441	20220923_CRJL_M9H11_PICS_EColi_GluC_Neprosin_N3_5ug_163.14299.14299.2	TGKTPVLTSVKKAE	n[29]TGK[156]TPVLTSVK[156]K[156]AE	GIGVYKDE.TGKTPVLTSVKKAE.QYIIENET	E	Q	14	2	2693.63	1569.98	1569.98	785.999	785.999	1569.97	785.992	0.0131	0.8369	0.7277	0.07124	11.089	0	0.9996	2	0	40	53	0	11K(28.0313), 12K(28.0313), 3K(28.0313), N-term(28.0313)		0	TRUE	sp|P00509|AAT_ECOLI	P00509	AAT_ECOLI	aspC	Aspartate aminotransferase
442	20220923_CRJL_M9H11_PICS_EColi_GluC_Neprosin_N3_5ug_163.14321.14321.2	SRGVTVDKMTE	SRGVTVDK[162]MTE	AISAVVAD.SRGVTVDKMTE.LRKAGREA	D	L	11	2	2695.96	1255.68	1255.68	628.846	628.846	1255.67	628.84	0.0112	0.6299	2.4164	0.774	9.671	0	0.9966	2	1	30	40	0	8K(34.0631)		0	TRUE	sp|P0A7J3|RL10_ECOLI	P0A7J3	RL10_ECOLI	rplJ	Large ribosomal subunit protein uL10
443	20220923_CRJL_M9H11_PICS_EColi_GluC_Neprosin_N3_5ug_163.14326.14326.2	SRGVTVDKMTE	SRGVTVDK[156]MTE	AISAVVAD.SRGVTVDKMTE.LRKAGREA	D	L	11	2	2696.43	1249.64	1249.64	625.829	625.829	1249.63	625.824	0.009	0.6476	2.4085	6.342	11.134	0	0.9477	2	1	30	40	0	8K(28.0313)		0	TRUE	sp|P0A7J3|RL10_ECOLI	P0A7J3	RL10_ECOLI	rplJ	Large ribosomal subunit protein uL10
444	20220923_CRJL_M9H11_PICS_EColi_GluC_Neprosin_N3_5ug_163.14343.14343.0	TGKTPVLTSVKKAE	n[29]TGK[156]TPVLTSVK[156]K[156]AE	GIGVYKDE.TGKTPVLTSVKKAE.QYIIENET	E	Q	14	3	2698.42	1569.98	1569.98	524.334	524.334	1569.97	524.331	0.0095	0.8125	0.8075	0.01225	10.305	0	0.9998	2	0	40	53	0	11K(28.0313), 12K(28.0313), 3K(28.0313), N-term(28.0313)		0	TRUE	sp|P00509|AAT_ECOLI	P00509	AAT_ECOLI	aspC	Aspartate aminotransferase
445	20220923_CRJL_M9H11_PICS_EColi_GluC_Neprosin_N3_5ug_163.14345.14345.0	TGKTPVLTSVKKAE	n[29]TGK[156]TPVLTSVK[156]K[156]AE	GIGVYKDE.TGKTPVLTSVKKAE.QYIIENET	E	Q	14	3	2698.56	1570.98	1570.98	524.669	524.669	1569.97	524.331	1.0136	0.8133	0.8099	0.1066	9.389	0	0.9994	2	0	40	53	0	11K(28.0313), 12K(28.0313), 3K(28.0313), N-term(28.0313)		0	TRUE	sp|P00509|AAT_ECOLI	P00509	AAT_ECOLI	aspC	Aspartate aminotransferase
446	20220923_CRJL_M9H11_PICS_EColi_GluC_Neprosin_N3_5ug_163.14353.14353.2	VRFTDAQGNQHE	n[35]VRFTDAQGNQHE	GVIRNEIP.VRFTDAQGNQHE.GIITSGTF	P	G	12	2	2699.42	1434.72	1434.72	718.367	718.367	1434.71	718.36	0.0125	0.8953	2.7308	6.771	8.065	0	0.9888	1	1	298	309	0	N-term(34.0631)		0	TRUE	sp|P27248|GCST_ECOLI	P27248	GCST_ECOLI	gcvT	Aminomethyltransferase
447	20220923_CRJL_M9H11_PICS_EColi_GluC_Neprosin_N3_5ug_163.14355.14355.2	RTKPHVNVGTIGHVD	n[29]RTK[156]PHVNVGTIGHVD	MSKEKFE.RTKPHVNVGTIGHVD.HGKTTITA	E	H	15	2	2699.69	1684.96	1684.96	843.485	843.485	1684.94	843.476	0.018	0.8053	2.8338	0.1193	10.193	0	0.999	2	0	8	22	0	3K(28.0313), N-term(28.0313)		0	FALSE	sp|P0CE48|EFTU2_ECOLI	P0CE48	EFTU2_ECOLI	tufB	Elongation factor Tu 2	tufA	sp|P0CE47|EFTU1_ECOLI
448	20220923_CRJL_M9H11_PICS_EColi_GluC_Neprosin_N3_5ug_163.14368.14368.2	LSKTQAKAALE	n[29]LSK[156]TQAK[156]AALE	DVIAEKAE.LSKTQAKAALE.STIAAITE	E	S	11	2	2700.96	1242.77	1242.77	622.39	622.39	1242.75	622.385	0.0103	0.564	2.3764	2.269	6.6	0	0.9996	2	0	16	26	0	3K(28.0313), 7K(28.0313), N-term(28.0313)		0	TRUE	sp|P0ACF0|DBHA_ECOLI	P0ACF0	DBHA_ECOLI	hupA	DNA-binding protein HU-alpha
449	20220923_CRJL_M9H11_PICS_EColi_GluC_Neprosin_N3_5ug_163.14382.14382.0	VRDHVTLGE	n[35]VRDHVTLGE	TPREFDFE.VRDHVTLGE.MHSGIDFA	E	M	9	2	2702.76	1058.6	1058.6	530.308	530.308	1058.59	530.304	0.0075	0.5524	1.4787	1.818	10.12	0	0.9978	2	1	136	144	0	N-term(34.0631)		0	TRUE	sp|P0A8L1|SYS_ECOLI	P0A8L1	SYS_ECOLI	serS	Serine--tRNA ligase
450	20220923_CRJL_M9H11_PICS_EColi_GluC_Neprosin_N3_5ug_163.14402.14402.2	SGISLKSD	n[29]SGISLK[162]SD	SIFDSFHF.SGISLKSD.ENMIPPDI	F	E	8	2	2704.96	867.507	867.507	434.761	434.761	867.513	434.764	-0.0052	0.6903	4.4636	2.216	10.319	0	0.9199	1	0	250	257	0	6K(34.0631), N-term(28.0313)		0	TRUE	sp|P76655|YQIG_ECOLI	P76655	YQIG_ECOLI	yqiG	Putative outer membrane usher protein YqiG
451	20220923_CRJL_M9H11_PICS_EColi_GluC_Neprosin_N3_5ug_163.14403.14403.3	IITGVVKKVNRD	n[35]IITGVVK[162]K[162]VNRD	QFREHEGE.IITGVVKKVNRD.NISIDIGN	E	N	12	3	2705.09	1443.01	1443.01	482.009	482.009	1443	482.008	0.0026	0.8377	1.2457	0.2218	8.116	0	1	2	0	137	148	0	7K(34.0631), 8K(34.0631), N-term(34.0631)		0	TRUE	sp|P0AFF6|NUSA_ECOLI	P0AFF6	NUSA_ECOLI	nusA	Transcription termination/antitermination protein NusA
452	20220923_CRJL_M9H11_PICS_EColi_GluC_Neprosin_N3_5ug_163.14410.14410.0	VRDHVTLGE	n[29]VRDHVTLGE	TPREFDFE.VRDHVTLGE.MHSGIDFA	E	M	9	2	2705.96	1052.57	1052.57	527.293	527.293	1052.56	527.288	0.0107	0.6428	1.4252	0.6865	10.777	0	0.9944	2	1	136	144	0	N-term(28.0313)		0	TRUE	sp|P0A8L1|SYS_ECOLI	P0A8L1	SYS_ECOLI	serS	Serine--tRNA ligase
453	20220923_CRJL_M9H11_PICS_EColi_GluC_Neprosin_N3_5ug_163.14413.14413.2	AVLAKAKVTE	n[29]AVLAK[156]AK[156]VTE	AIEEQAVE.AVLAKAKVTE.KETTFNEI	E	K	10	2	2706.42	1112.73	1112.73	557.371	557.371	1112.72	557.366	0.0112	0.7557	3.0106	1.311	11.03	0	0.9973	2	0	410	419	0	5K(28.0313), 7K(28.0313), N-term(28.0313)		0	TRUE	sp|P0A850|TIG_ECOLI	P0A850	TIG_ECOLI	tig	Trigger factor
454	20220923_CRJL_M9H11_PICS_EColi_GluC_Neprosin_N3_5ug_163.14418.14418.2	VEGAAPAAAPAKQE	n[29]VEGAAPAAAPAK[156]QE	GSIIMIFE.VEGAAPAAAPAKQE.AAAPAPAA	E	A	14	2	2706.85	1364.74	1364.74	683.379	683.379	1364.73	683.372	0.0144	0.7683	3.9407	0.02815	12.558	0	0.9998	2	1	280	293	0	12K(28.0313), N-term(28.0313)		0	TRUE	sp|P06959|ODP2_ECOLI	P06959	ODP2_ECOLI	aceF	Dihydrolipoyllysine-residue acetyltransferase component of pyruvate dehydrogenase complex
455	20220923_CRJL_M9H11_PICS_EColi_GluC_Neprosin_N3_5ug_163.14419.14419.2	TARSAALCAE	n[29]TARSAALCAE	RWPHFAEA.TARSAALCAE.QESIIDEI	A	Q	10	2	2706.92	1019.51	1019.51	510.764	510.764	1019.51	510.761	0.0073	0.3486	0.8769	1.038	6.436	0	0.9302	1	0	209	218	0	N-term(28.0313)		0	TRUE	sp|P52097|TILS_ECOLI	P52097	TILS_ECOLI	tilS	tRNA(Ile)-lysidine synthase
456	20220923_CRJL_M9H11_PICS_EColi_GluC_Neprosin_N3_5ug_163.14422.14422.4	RVPNGKNLDAGKAGVE	n[35]RVPNGK[162]NLDAGK[162]AGVE	DAVIVAIG.RVPNGKNLDAGKAGVE.VDDRGFIR	G	V	16	4	2707.13	1726.05	1726.05	432.519	432.519	1726.06	432.522	-0.0114	0.6864	3.5186	2.18	9.675	0	0.9981	1	1	273	288	0	12K(34.0631), 6K(34.0631), N-term(34.0631)		0	TRUE	sp|P0A9P0|DLDH_ECOLI	P0A9P0	DLDH_ECOLI	lpdA	Dihydrolipoyl dehydrogenase
457	20220923_CRJL_M9H11_PICS_EColi_GluC_Neprosin_N3_5ug_163.14453.14453.3	VEGAAPAAAPAKQE	n[29]VEGAAPAAAPAK[156]QE	GSIIMIFE.VEGAAPAAAPAKQE.AAAPAPAA	E	A	14	3	2710.29	1364.72	1364.72	455.915	455.915	1364.73	455.917	-0.007	0.7844	3.9981	0.1041	11.43	0	0.9999	2	1	280	293	0	12K(28.0313), N-term(28.0313)		0	TRUE	sp|P06959|ODP2_ECOLI	P06959	ODP2_ECOLI	aceF	Dihydrolipoyllysine-residue acetyltransferase component of pyruvate dehydrogenase complex
458	20220923_CRJL_M9H11_PICS_EColi_GluC_Neprosin_N3_5ug_163.14458.14458.1	LSKTQAKAALE	n[29]LSK[156]TQAK[156]AALE	DVIAEKAE.LSKTQAKAALE.STIAAITE	E	S	11	1	2710.84	1242.77	1242.77	1243.77	1243.77	1242.75	1243.76	0.0114	0.7935	2.541	0.07573	11.983	0	1	2	0	16	26	0	3K(28.0313), 7K(28.0313), N-term(28.0313)		0	TRUE	sp|P0ACF0|DBHA_ECOLI	P0ACF0	DBHA_ECOLI	hupA	DNA-binding protein HU-alpha
459	20220923_CRJL_M9H11_PICS_EColi_GluC_Neprosin_N3_5ug_163.14462.14462.0	LVDKNLTGKE	n[35]LVDK[162]NLTGK[162]E	DNHIFIVD.LVDKNLTGKE.ADAAIGRA	D	A	10	3	2711.42	1217.79	1217.79	406.938	406.938	1217.81	406.943	-0.0169	0.6303	0.3838	0.227	8.076	0	0.9994	2	1	323	332	0	4K(34.0631), 9K(34.0631), N-term(34.0631)		0	TRUE	sp|P0A825|GLYA_ECOLI	P0A825	GLYA_ECOLI	glyA	Serine hydroxymethyltransferase
460	20220923_CRJL_M9H11_PICS_EColi_GluC_Neprosin_N3_5ug_163.14467.14467.2	VLQEPDNHHVSAE	n[29]VLQEPDNHHVSAE	IPRIKIIE.VLQEPDNHHVSAE.DIYKRIID	E	D	13	2	2711.89	1501.73	1501.73	751.872	751.872	1501.72	751.865	0.0127	0.6724	1.8042	0.06687	11.199	0	0.9986	2	1	25	37	0	N-term(28.0313)		0	TRUE	sp|P0A9A9|FUR_ECOLI	P0A9A9	FUR_ECOLI	fur	Ferric uptake regulation protein
461	20220923_CRJL_M9H11_PICS_EColi_GluC_Neprosin_N3_5ug_163.14499.14499.3	SKLADLRGQNE	SK[162]LADLRGQNE	GVAIIRVA.SKLADLRGQNE.DQNVGIKV	A	D	11	3	2715.24	1263.68	1263.68	422.234	422.234	1263.7	422.24	-0.0181	0.745	2.3738	0.6585	10.829	10.829	0.921	1	1	424	434	0	2K(34.0631)		0	TRUE	sp|P0A6F5|CH60_ECOLI	P0A6F5	CH60_ECOLI	groEL	Chaperonin GroEL
462	20220923_CRJL_M9H11_PICS_EColi_GluC_Neprosin_N3_5ug_163.14502.14502.3	AQAQAVHKFIRD	n[35]AQAQAVHK[162]FIRD	GTGKSATP.AQAQAVHKFIRD.HIAKVDAN	P	H	12	3	2715.6	1450.87	1450.87	484.632	484.632	1450.87	484.63	0.005	0.7823	4.3668	4.16	9.425	0	0.9922	1	0	181	192	0	8K(34.0631), N-term(34.0631)		0	TRUE	sp|P0A858|TPIS_ECOLI	P0A858	TPIS_ECOLI	tpiA	Triosephosphate isomerase
463	20220923_CRJL_M9H11_PICS_EColi_GluC_Neprosin_N3_5ug_163.14545.14545.2	SKIVKIIGRE	SK[162]IVK[162]IIGRE	.SKIVKIIGRE.IIDSRGNP	M	I	10	2	2720.23	1209.85	1209.85	605.934	605.934	1209.84	605.929	0.0091	0.8706	17.1342	0.04002	12.091	12.091	0.998	2	0	2	11	0	2K(34.0631), 5K(34.0631)		0	TRUE	sp|P0A6P9|ENO_ECOLI	P0A6P9	ENO_ECOLI	eno	Enolase
464	20220923_CRJL_M9H11_PICS_EColi_GluC_Neprosin_N3_5ug_163.14548.14548.2	GGQHLNVNVMNRE	n[35]GGQHLNVNVM[147]NRE	FHHEASIE.GGQHLNVNVMNRE.MIIDAMEN	E	M	13	2	2720.62	1516.78	1516.78	759.397	759.397	1516.76	759.389	0.0164	0.8128	0.6488	0.1869	11.414	0	0.9991	2	0	702	714	0	10M(15.9949), N-term(34.0631)		0	FALSE	sp|P09373|PFLB_ECOLI	P09373	PFLB_ECOLI	pflB	Formate acetyltransferase 1	tdcE	sp|P42632|TDCE_ECOLI
465	20220923_CRJL_M9H11_PICS_EColi_GluC_Neprosin_N3_5ug_163.14560.14560.2	SRGVTVDKMTE	n[35]SRGVTVDK[162]MTE	AISAVVAD.SRGVTVDKMTE.LRKAGREA	D	L	11	2	2721.83	1289.74	1289.74	645.877	645.877	1289.73	645.871	0.0102	0.6985	1.9851	1.978	9.315	0	0.9999	2	1	30	40	0	8K(34.0631), N-term(34.0631)		0	TRUE	sp|P0A7J3|RL10_ECOLI	P0A7J3	RL10_ECOLI	rplJ	Large ribosomal subunit protein uL10
466	20220923_CRJL_M9H11_PICS_EColi_GluC_Neprosin_N3_5ug_163.14564.14564.2	SRGVTVDKMTE	n[29]SRGVTVDK[156]MTE	AISAVVAD.SRGVTVDKMTE.LRKAGREA	D	L	11	2	2722.16	1277.68	1277.68	639.845	639.845	1277.66	639.84	0.0108	0.722	1.9797	6.462e-05	14.571	0	0.9999	2	1	30	40	0	8K(28.0313), N-term(28.0313)		0	TRUE	sp|P0A7J3|RL10_ECOLI	P0A7J3	RL10_ECOLI	rplJ	Large ribosomal subunit protein uL10
467	20220923_CRJL_M9H11_PICS_EColi_GluC_Neprosin_N3_5ug_163.14576.14576.3	SRGVTVDKMTE	n[29]SRGVTVDK[156]MTE	AISAVVAD.SRGVTVDKMTE.LRKAGREA	D	L	11	3	2723.54	1277.66	1277.66	426.892	426.892	1277.66	426.896	-0.0092	0.8417	1.9566	0.04069	13.062	0	0.9998	2	1	30	40	0	8K(28.0313), N-term(28.0313)		0	TRUE	sp|P0A7J3|RL10_ECOLI	P0A7J3	RL10_ECOLI	rplJ	Large ribosomal subunit protein uL10
468	20220923_CRJL_M9H11_PICS_EColi_GluC_Neprosin_N3_5ug_163.14577.14577.3	SKIVKIIGRE	SK[162]IVK[162]IIGRE	.SKIVKIIGRE.IIDSRGNP	M	I	10	3	2723.61	1209.83	1209.83	404.283	404.283	1209.84	404.289	-0.0168	0.6773	17.0778	0.9506	6.588	6.588	0.9109	2	0	2	11	0	2K(34.0631), 5K(34.0631)		0	TRUE	sp|P0A6P9|ENO_ECOLI	P0A6P9	ENO_ECOLI	eno	Enolase
469	20220923_CRJL_M9H11_PICS_EColi_GluC_Neprosin_N3_5ug_163.14583.14583.0	VLAAANARAE	n[29]VLAAANARAE	EIEAKIAE.VLAAANARAE.KINAIETV	E	K	10	2	2724.17	1012.57	1012.57	507.294	507.294	1012.57	507.291	0.0072	0.4825	3.551	0.2997	7.274	0	0.9872	2	0	61	70	0	N-term(28.0313)		0	TRUE	sp|P0A7R1|RL9_ECOLI	P0A7R1	RL9_ECOLI	rplI	Large ribosomal subunit protein bL9
470	20220923_CRJL_M9H11_PICS_EColi_GluC_Neprosin_N3_5ug_163.14618.14618.0	LVKHIAMHVAASKPE	n[29]LVK[156]HIAMHVAASK[156]PE	AAKGADEE.LVKHIAMHVAASKPE.FIKPEDVS	E	F	15	3	2727.37	1715.01	1715.01	572.678	572.678	1714	572.339	1.0159	0.6057	0.4897	0.3208	10.475	0	0.9973	2	0	165	179	0	13K(28.0313), 3K(28.0313), N-term(28.0313)		0	TRUE	sp|P0A6P1|EFTS_ECOLI	P0A6P1	EFTS_ECOLI	tsf	Elongation factor Ts
471	20220923_CRJL_M9H11_PICS_EColi_GluC_Neprosin_N3_5ug_163.14625.14625.2	GAAAFLRRHAQEE	n[29]GAAAFLRRHAQEE	WCSYHTFE.GAAAFLRRHAQEE.MTHMQRIF	E	M	13	2	2728.23	1482.78	1482.78	742.398	742.398	1482.77	742.392	0.0124	0.6982	3.5533	0.2811	8.906	0	0.998	2	1	38	50	0	N-term(28.0313)		0	TRUE	sp|P0A998|FTNA_ECOLI	P0A998	FTNA_ECOLI	ftnA	Bacterial non-heme ferritin
472	20220923_CRJL_M9H11_PICS_EColi_GluC_Neprosin_N3_5ug_163.14627.14627.3	SLKGKRVGVLQGTTQE	SLK[156]GK[156]RVGVLQGTTQE	SDIQPTVE.SLKGKRVGVLQGTTQE.TFGNEHWA	E	T	16	3	2728.48	1756.03	1756.03	586.351	586.351	1756.02	586.347	0.0106	0.5277	3.1345	0.3528	10.31	10.31	0.9921	2	0	130	145	0	3K(28.0313), 5K(28.0313)		0	TRUE	sp|P0AEU0|HISJ_ECOLI	P0AEU0	HISJ_ECOLI	hisJ	Histidine-binding periplasmic protein
473	20220923_CRJL_M9H11_PICS_EColi_GluC_Neprosin_N3_5ug_163.14640.14640.3	QIKAAVKAAAEGE	n[29]QIK[156]AAVK[156]AAAEGE	IEKAATYE.QIKAAVKAAAEGE.MKGVIGYT	E	M	13	3	2729.76	1368.79	1368.79	457.272	457.272	1368.8	457.273	-0.0037	0.6043	2.3509	0.8956	11.682	0	0.9895	2	1	255	267	0	3K(28.0313), 7K(28.0313), N-term(28.0313)		0	TRUE	sp|P0A9B2|G3P1_ECOLI	P0A9B2	G3P1_ECOLI	gapA	Glyceraldehyde-3-phosphate dehydrogenase A
474	20220923_CRJL_M9H11_PICS_EColi_GluC_Neprosin_N3_5ug_163.14670.14670.3	LSKTQAKAALE	n[29]LSK[156]TQAK[156]AALE	DVIAEKAE.LSKTQAKAALE.STIAAITE	E	S	11	3	2732.82	1242.74	1242.74	415.253	415.253	1242.75	415.259	-0.0185	0.7375	2.9074	0.3487	8.33	0	0.9983	2	0	16	26	0	3K(28.0313), 7K(28.0313), N-term(28.0313)		0	TRUE	sp|P0ACF0|DBHA_ECOLI	P0ACF0	DBHA_ECOLI	hupA	DNA-binding protein HU-alpha
475	20220923_CRJL_M9H11_PICS_EColi_GluC_Neprosin_N3_5ug_163.14671.14671.2	QITKYSGEGD	n[35]QITK[162]YSGEGD	PNGGFTAE.QITKYSGEGD.LAIVKFSP	E	L	10	2	2732.92	1164.64	1164.64	583.327	583.327	1164.63	583.322	0.0092	0.577	3.1994	7.287	7.642	0	0.9994	2	1	152	161	0	4K(34.0631), N-term(34.0631)		0	TRUE	contam_sp|P0C1U8|SSPA_STAAU	P0C1U8	SSPA_STAAU	sspA	Glutamyl endopeptidase
476	20220923_CRJL_M9H11_PICS_EColi_GluC_Neprosin_N3_5ug_163.14674.14674.3	GTFDKLTKKE	n[35]GTFDK[162]LTK[162]K[162]E	DIETQSQD.GTFDKLTKKE.AIMRTREI	D	A	10	3	2733.21	1301.88	1301.88	434.966	434.966	1301.89	434.969	-0.0094	0.6181	2.441	0.1142	11.27	0	0.9992	2	1	124	133	0	5K(34.0631), 8K(34.0631), 9K(34.0631), N-term(34.0631)		0	TRUE	sp|P0A7V0|RS2_ECOLI	P0A7V0	RS2_ECOLI	rpsB	Small ribosomal subunit protein uS2
477	20220923_CRJL_M9H11_PICS_EColi_GluC_Neprosin_N3_5ug_163.14701.14701.3	SRGVTVDKMTE	n[35]SRGVTVDK[162]MTE	AISAVVAD.SRGVTVDKMTE.LRKAGREA	D	L	11	3	2736.26	1289.72	1289.72	430.913	430.913	1289.73	430.917	-0.0102	0.8355	1.7446	0.1122	13.3	0	0.9996	2	1	30	40	0	8K(34.0631), N-term(34.0631)		0	TRUE	sp|P0A7J3|RL10_ECOLI	P0A7J3	RL10_ECOLI	rplJ	Large ribosomal subunit protein uL10
478	20220923_CRJL_M9H11_PICS_EColi_GluC_Neprosin_N3_5ug_163.14704.14704.2	GTFDKLTKKE	n[35]GTFDK[162]LTK[162]K[162]E	DIETQSQD.GTFDKLTKKE.AIMRTREI	D	A	10	2	2736.54	1301.89	1301.89	651.955	651.955	1301.89	651.951	0.0083	0.6834	2.4964	0.03778	11.191	0	0.9998	2	1	124	133	0	5K(34.0631), 8K(34.0631), 9K(34.0631), N-term(34.0631)		0	TRUE	sp|P0A7V0|RS2_ECOLI	P0A7V0	RS2_ECOLI	rpsB	Small ribosomal subunit protein uS2
479	20220923_CRJL_M9H11_PICS_EColi_GluC_Neprosin_N3_5ug_163.14717.14717.2	QIKAAVKAAAEGE	n[29]QIK[156]AAVK[156]AAAEGE	IEKAATYE.QIKAAVKAAAEGE.MKGVIGYT	E	M	13	2	2737.9	1368.81	1368.81	685.412	685.412	1368.8	685.406	0.0114	0.6535	2.2152	0.3041	9.568	0	0.996	2	1	255	267	0	3K(28.0313), 7K(28.0313), N-term(28.0313)		0	TRUE	sp|P0A9B2|G3P1_ECOLI	P0A9B2	G3P1_ECOLI	gapA	Glyceraldehyde-3-phosphate dehydrogenase A
480	20220923_CRJL_M9H11_PICS_EColi_GluC_Neprosin_N3_5ug_163.14718.14718.2	AVLAKAKVTE	n[29]AVLAK[156]AK[156]VTE	AIEEQAVE.AVLAKAKVTE.KETTFNEI	E	K	10	2	2738.03	1112.72	1112.72	557.369	557.369	1112.72	557.366	0.0057	0.7774	3.5373	0.8304	9.634	0	0.9999	2	0	410	419	0	5K(28.0313), 7K(28.0313), N-term(28.0313)		0	TRUE	sp|P0A850|TIG_ECOLI	P0A850	TIG_ECOLI	tig	Trigger factor
481	20220923_CRJL_M9H11_PICS_EColi_GluC_Neprosin_N3_5ug_163.14744.14744.2	RIIVATDHE	n[35]RIIVATDHE	RARESGAE.RIIVATDHE.DVARAVEA	E	D	9	2	2740.89	1086.64	1086.64	544.325	544.325	1086.62	544.319	0.0113	0.9278	0.998	1.116	10.369	0	1	2	1	44	52	0	N-term(34.0631)		0	TRUE	sp|P04951|KDSB_ECOLI	P04951	KDSB_ECOLI	kdsB	3-deoxy-manno-octulosonate cytidylyltransferase
482	20220923_CRJL_M9H11_PICS_EColi_GluC_Neprosin_N3_5ug_163.14758.14758.0	AQPALAARSE	n[29]AQPALAARSE	APAAAAPA.AQPALAARSE.KRVPMTRI	A	K	10	2	2742.55	1040.57	1040.57	521.291	521.291	1040.56	521.288	0.0054	0.6296	2.4564	3.685	7.483	0	0.9921	1	0	167	176	0	N-term(28.0313)		0	TRUE	sp|P0AFG6|ODO2_ECOLI	P0AFG6	ODO2_ECOLI	sucB	Dihydrolipoyllysine-residue succinyltransferase component of 2-oxoglutarate dehydrogenase complex
483	20220923_CRJL_M9H11_PICS_EColi_GluC_Neprosin_N3_5ug_163.14775.14775.1	AAAAVGKAVAE	n[35]AAAAVGK[162]AVAE	IKYTGNKD.AAAAVGKAVAE.RAIEKGIK	D	R	11	1	2744.47	1024.67	1024.67	1025.68	1025.68	1024.66	1025.66	0.0147	0.7976	0.7327	0.05581	14.513	0	0.9999	2	0	70	80	0	7K(34.0631), N-term(34.0631)		0	TRUE	sp|P0C018|RL18_ECOLI	P0C018	RL18_ECOLI	rplR	Large ribosomal subunit protein uL18
484	20220923_CRJL_M9H11_PICS_EColi_GluC_Neprosin_N3_5ug_163.14786.14786.2	AAKMLNKPVEE	n[29]AAK[156]MLNK[156]PVEE	SHFYVTQE.AAKMLNKPVEE.LNIITCHI	E	L	11	2	2746.01	1312.75	1312.75	657.384	657.384	1312.74	657.378	0.0107	0.7676	0.552	0.009545	15.273	0	0.9993	2	1	193	203	0	3K(28.0313), 7K(28.0313), N-term(28.0313)		0	TRUE	sp|P0A6A3|ACKA_ECOLI	P0A6A3	ACKA_ECOLI	ackA	Acetate kinase
485	20220923_CRJL_M9H11_PICS_EColi_GluC_Neprosin_N3_5ug_163.14795.14795.0	AAAAVGKAVAE	n[29]AAAAVGK[156]AVAE	IKYTGNKD.AAAAVGKAVAE.RAIEKGIK	D	R	11	2	2747.04	1012.6	1012.6	507.307	507.307	1012.59	507.303	0.0084	0.6111	0.69	0.04252	10.886	0	0.9929	2	0	70	80	0	7K(28.0313), N-term(28.0313)		0	TRUE	sp|P0C018|RL18_ECOLI	P0C018	RL18_ECOLI	rplR	Large ribosomal subunit protein uL18
486	20220923_CRJL_M9H11_PICS_EColi_GluC_Neprosin_N3_5ug_163.14803.14803.3	AGGRTSHTSIMARSLE	n[35]AGGRTSHTSIMARSLE	KVIGFITD.AGGRTSHTSIMARSLE.LPAIVGTG	D	L	16	3	2747.89	1706.91	1706.91	569.977	569.977	1706.89	569.972	0.0136	0.7341	8.9769	0.1464	11.838	0	0.9998	2	0	183	198	0	N-term(34.0631)		0	TRUE	sp|P08839|PT1_ECOLI	P08839	PT1_ECOLI	ptsI	Phosphoenolpyruvate-protein phosphotransferase
487	20220923_CRJL_M9H11_PICS_EColi_GluC_Neprosin_N3_5ug_163.14805.14805.2	AGGRTSHTSIMARSLE	n[35]AGGRTSHTSIMARSLE	KVIGFITD.AGGRTSHTSIMARSLE.LPAIVGTG	D	L	16	2	2748.14	1706.92	1706.92	854.465	854.465	1706.89	854.455	0.0212	0.901	8.9728	0.09823	11.531	0	1	2	0	183	198	0	N-term(34.0631)		0	TRUE	sp|P08839|PT1_ECOLI	P08839	PT1_ECOLI	ptsI	Phosphoenolpyruvate-protein phosphotransferase
488	20220923_CRJL_M9H11_PICS_EColi_GluC_Neprosin_N3_5ug_163.14818.14818.2	SKLADLRGQNE	n[35]SK[162]LADLRGQNE	GVAIIRVA.SKLADLRGQNE.DQNVGIKV	A	D	11	2	2749.71	1297.78	1297.78	649.895	649.895	1297.76	649.889	0.0129	0.7527	1.7994	0.006084	11.577	0	0.9831	1	1	424	434	0	2K(34.0631), N-term(34.0631)		0	TRUE	sp|P0A6F5|CH60_ECOLI	P0A6F5	CH60_ECOLI	groEL	Chaperonin GroEL
489	20220923_CRJL_M9H11_PICS_EColi_GluC_Neprosin_N3_5ug_163.14832.14832.3	AAKMLNKPVEE	n[29]AAK[156]MLNK[156]PVEE	SHFYVTQE.AAKMLNKPVEE.LNIITCHI	E	L	11	3	2751.44	1312.73	1312.73	438.585	438.585	1312.74	438.588	-0.0087	0.5108	0.4615	0.1088	13.06	0	0.9929	2	1	193	203	0	3K(28.0313), 7K(28.0313), N-term(28.0313)		0	TRUE	sp|P0A6A3|ACKA_ECOLI	P0A6A3	ACKA_ECOLI	ackA	Acetate kinase
490	20220923_CRJL_M9H11_PICS_EColi_GluC_Neprosin_N3_5ug_163.14835.14835.3	LVKHIAMHVAASKPE	n[29]LVK[156]HIAMHVAASK[156]PE	AAKGADEE.LVKHIAMHVAASKPE.FIKPEDVS	E	F	15	3	2751.72	1714.01	1714.01	572.343	572.343	1714	572.339	0.0119	0.6769	0.0838	0.01437	11.625	0	0.9998	2	0	165	179	0	13K(28.0313), 3K(28.0313), N-term(28.0313)		0	TRUE	sp|P0A6P1|EFTS_ECOLI	P0A6P1	EFTS_ECOLI	tsf	Elongation factor Ts
491	20220923_CRJL_M9H11_PICS_EColi_GluC_Neprosin_N3_5ug_163.14839.14839.0	AAAAVGKAVAE	n[35]AAAAVGK[162]AVAE	IKYTGNKD.AAAAVGKAVAE.RAIEKGIK	D	R	11	2	2752.12	1025.67	1025.67	513.841	513.841	1024.66	513.335	1.0112	0.6676	0.6053	0.5343	7.589	0	0.9996	2	0	70	80	0	7K(34.0631), N-term(34.0631)		0	TRUE	sp|P0C018|RL18_ECOLI	P0C018	RL18_ECOLI	rplR	Large ribosomal subunit protein uL18
492	20220923_CRJL_M9H11_PICS_EColi_GluC_Neprosin_N3_5ug_163.14843.14843.0	AGGRTSHTSIMARSLE	n[29]AGGRTSHTSIMARSLE	KVIGFITD.AGGRTSHTSIMARSLE.LPAIVGTG	D	L	16	3	2752.41	1700.88	1700.88	567.966	567.966	1700.86	567.962	0.015	0.7563	8.9017	0.08327	11.818	0	0.9989	2	0	183	198	0	N-term(28.0313)		0	TRUE	sp|P08839|PT1_ECOLI	P08839	PT1_ECOLI	ptsI	Phosphoenolpyruvate-protein phosphotransferase
493	20220923_CRJL_M9H11_PICS_EColi_GluC_Neprosin_N3_5ug_163.14846.14846.2	ISSVKHIPE	n[35]ISSVK[162]HIPE	AAIKMIEE.ISSVKHIPE.FVRRAKDK	E	F	9	2	2752.85	1076.69	1076.69	539.355	539.355	1076.69	539.351	0.0079	0.5508	2.3516	1.64	5.641	0	0.9904	2	0	279	287	0	5K(34.0631), N-term(34.0631)		0	TRUE	sp|P0ABH7|CISY_ECOLI	P0ABH7	CISY_ECOLI	gltA	Citrate synthase
494	20220923_CRJL_M9H11_PICS_EColi_GluC_Neprosin_N3_5ug_163.14847.14847.3	IIKTTLPKAKE	n[29]IIK[156]TTLPK[156]AK[156]E	AGSIVRHE.IIKTTLPKAKE.LRRVVEPI	E	L	11	3	2752.92	1352.89	1352.89	451.971	451.971	1352.9	451.974	-0.0087	0.6523	1.9117	0.7816	8.928	0	0.9999	2	0	33	43	0	10K(28.0313), 3K(28.0313), 8K(28.0313), N-term(28.0313)		0	TRUE	sp|P0AG44|RL17_ECOLI	P0AG44	RL17_ECOLI	rplQ	Large ribosomal subunit protein bL17
495	20220923_CRJL_M9H11_PICS_EColi_GluC_Neprosin_N3_5ug_163.14856.14856.3	RGQVLAKPGTIKPHTKFE	n[29]RGQVLAK[156]PGTIK[156]PHTK[156]FE	GIKREEIE.RGQVLAKPGTIKPHTKFE.SEVYIISK	E	S	18	3	2753.8	2118.29	2118.29	707.104	707.104	2118.27	707.096	0.0236	0.707	1.7369	0.1389	10.929	0	0.9998	2	0	289	306	0	12K(28.0313), 16K(28.0313), 7K(28.0313), N-term(28.0313)		0	FALSE	sp|P0CE48|EFTU2_ECOLI	P0CE48	EFTU2_ECOLI	tufB	Elongation factor Tu 2	tufA	sp|P0CE47|EFTU1_ECOLI
496	20220923_CRJL_M9H11_PICS_EColi_GluC_Neprosin_N3_5ug_163.14859.14859.1	SAPAALKE	n[29]SAPAALK[156]E	KEAKDIVE.SAPAALKE.GVSKDDAE	E	G	8	1	2754.2	841.505	841.505	842.512	842.512	841.491	842.498	0.0142	0.8595	2.4058	0.1912	12.374	0	0.9991	2	0	90	97	0	7K(28.0313), N-term(28.0313)		0	TRUE	sp|P0A7K2|RL7_ECOLI	P0A7K2	RL7_ECOLI	rplL	Large ribosomal subunit protein bL12
497	20220923_CRJL_M9H11_PICS_EColi_GluC_Neprosin_N3_5ug_163.14863.14863.0	SKLADLRGQNE	n[35]SK[162]LADLRGQNE	GVAIIRVA.SKLADLRGQNE.DQNVGIKV	A	D	11	3	2754.78	1297.75	1297.75	433.592	433.592	1297.76	433.595	-0.0084	0.7605	1.7149	0.3815	10.174	0	0.9996	1	1	424	434	0	2K(34.0631), N-term(34.0631)		0	TRUE	sp|P0A6F5|CH60_ECOLI	P0A6F5	CH60_ECOLI	groEL	Chaperonin GroEL
498	20220923_CRJL_M9H11_PICS_EColi_GluC_Neprosin_N3_5ug_163.14864.14864.2	SAPAALKE	n[29]SAPAALK[156]E	KEAKDIVE.SAPAALKE.GVSKDDAE	E	G	8	2	2754.85	841.48	841.48	421.747	421.747	841.491	421.753	-0.0111	0.6666	2.4166	0.6837	8.92	0	0.9844	2	0	90	97	0	7K(28.0313), N-term(28.0313)		0	TRUE	sp|P0A7K2|RL7_ECOLI	P0A7K2	RL7_ECOLI	rplL	Large ribosomal subunit protein bL12
499	20220923_CRJL_M9H11_PICS_EColi_GluC_Neprosin_N3_5ug_163.14867.14867.2	SKLADLRGQNE	n[29]SK[156]LADLRGQNE	GVAIIRVA.SKLADLRGQNE.DQNVGIKV	A	D	11	2	2755.06	1285.71	1285.71	643.863	643.863	1285.7	643.857	0.0128	0.6954	1.7102	0.04701	11.177	0	0.9988	1	1	424	434	0	2K(28.0313), N-term(28.0313)		0	TRUE	sp|P0A6F5|CH60_ECOLI	P0A6F5	CH60_ECOLI	groEL	Chaperonin GroEL
500	20220923_CRJL_M9H11_PICS_EColi_GluC_Neprosin_N3_5ug_163.14878.14878.2	MIARRPERVIE	n[29]MIARRPERVIE	IKQATFEE.MIARRPERVIE.IAVKGMIP	E	I	11	2	2756.49	1396.81	1396.81	699.412	699.412	1396.8	699.406	0.012	0.8915	1.9981	0.4676	7.204	0	0.9998	2	1	92	102	0	N-term(28.0313)		0	TRUE	sp|P0AA10|RL13_ECOLI	P0AA10	RL13_ECOLI	rplM	Large ribosomal subunit protein uL13
501	20220923_CRJL_M9H11_PICS_EColi_GluC_Neprosin_N3_5ug_163.14884.14884.2	SKIVKIIGRE	n[29]SK[156]IVK[156]IIGRE	.SKIVKIIGRE.IIDSRGNP	M	I	10	2	2757.07	1225.82	1225.82	613.919	613.919	1225.81	613.913	0.0118	0.8485	16.5203	0.05309	11.6	11.6	0.999	2	0	2	11	0	2K(28.0313), 5K(28.0313), N-term(28.0313)		0	TRUE	sp|P0A6P9|ENO_ECOLI	P0A6P9	ENO_ECOLI	eno	Enolase
502	20220923_CRJL_M9H11_PICS_EColi_GluC_Neprosin_N3_5ug_163.14896.14896.2	FAKANAKFE	n[35]FAK[162]ANAK[162]FE	AAARIFKE.FAKANAKFE.VKAAAFEG	E	V	9	2	2758.41	1126.73	1126.73	564.374	564.374	1126.72	564.369	0.0097	0.5834	1.5564	0.6159	5.342	0	0.9966	2	0	99	107	0	3K(34.0631), 7K(34.0631), N-term(34.0631)		0	TRUE	sp|P0A7J3|RL10_ECOLI	P0A7J3	RL10_ECOLI	rplJ	Large ribosomal subunit protein uL10
503	20220923_CRJL_M9H11_PICS_EColi_GluC_Neprosin_N3_5ug_163.14904.14904.0	AAAAVGKAVAE	n[29]AAAAVGK[156]AVAE	IKYTGNKD.AAAAVGKAVAE.RAIEKGIK	D	R	11	2	2759.22	1012.57	1012.57	507.294	507.294	1012.59	507.303	-0.0188	0.6492	0.4869	0.01834	12.699	0	0.9907	2	0	70	80	0	7K(28.0313), N-term(28.0313)		0	TRUE	sp|P0C018|RL18_ECOLI	P0C018	RL18_ECOLI	rplR	Large ribosomal subunit protein uL18
504	20220923_CRJL_M9H11_PICS_EColi_GluC_Neprosin_N3_5ug_163.14913.14913.4	RGQVLAKPGTIKPHTKFE	n[29]RGQVLAK[156]PGTIK[156]PHTK[156]FE	GIKREEIE.RGQVLAKPGTIKPHTKFE.SEVYIISK	E	S	18	4	2760.09	2118.28	2118.28	530.578	530.578	2118.27	530.574	0.0158	0.7679	1.632	0.001374	14.466	0	1	2	0	289	306	0	12K(28.0313), 16K(28.0313), 7K(28.0313), N-term(28.0313)		0	FALSE	sp|P0CE48|EFTU2_ECOLI	P0CE48	EFTU2_ECOLI	tufB	Elongation factor Tu 2	tufA	sp|P0CE47|EFTU1_ECOLI
505	20220923_CRJL_M9H11_PICS_EColi_GluC_Neprosin_N3_5ug_163.14921.14921.0	AAAAVGKAVAE	n[29]AAAAVGK[156]AVAE	IKYTGNKD.AAAAVGKAVAE.RAIEKGIK	D	R	11	2	2760.85	1013.6	1013.6	507.808	507.808	1012.59	507.303	1.0108	0.614	0.4599	0.05429	10.703	0	0.9978	2	0	70	80	0	7K(28.0313), N-term(28.0313)		0	TRUE	sp|P0C018|RL18_ECOLI	P0C018	RL18_ECOLI	rplR	Large ribosomal subunit protein uL18
506	20220923_CRJL_M9H11_PICS_EColi_GluC_Neprosin_N3_5ug_163.14935.14935.2	LKAKGMNTAVGDE	n[35]LK[162]AK[162]GMNTAVGDE	VFHHIAKV.LKAKGMNTAVGDE.GGYAPNIG	V	G	13	2	2762.39	1434.87	1434.87	718.445	718.445	1434.86	718.437	0.0147	0.6298	2.6516	8.901	8.461	0	0.9943	1	1	197	209	0	2K(34.0631), 4K(34.0631), N-term(34.0631)		0	TRUE	sp|P0A6P9|ENO_ECOLI	P0A6P9	ENO_ECOLI	eno	Enolase
507	20220923_CRJL_M9H11_PICS_EColi_GluC_Neprosin_N3_5ug_163.14939.14939.3	SKIVKIIGRE	n[29]SK[156]IVK[156]IIGRE	.SKIVKIIGRE.IIDSRGNP	M	I	10	3	2762.8	1225.8	1225.8	409.606	409.606	1225.81	409.611	-0.0163	0.6453	16.4247	1.886	7.87	7.87	0.9775	2	0	2	11	0	2K(28.0313), 5K(28.0313), N-term(28.0313)		0	TRUE	sp|P0A6P9|ENO_ECOLI	P0A6P9	ENO_ECOLI	eno	Enolase
508	20220923_CRJL_M9H11_PICS_EColi_GluC_Neprosin_N3_5ug_163.14960.14960.2	MKALSKLKAEE	n[35]MK[162]ALSK[162]LK[162]AEE	.MKALSKLKAEE.GIWMTDVP	-	G	11	2	2765.1	1382.96	1382.96	692.487	692.487	1382.95	692.481	0.0119	0.6232	3.6826	0.1829	7.451	0	0.9999	2	1	1	11	0	2K(34.0631), 6K(34.0631), 8K(34.0631), N-term(34.0631)		0	TRUE	sp|P07913|TDH_ECOLI	P07913	TDH_ECOLI	tdh	L-threonine 3-dehydrogenase
509	20220923_CRJL_M9H11_PICS_EColi_GluC_Neprosin_N3_5ug_163.14968.14968.0	AAAAVGKAVAE	n[29]AAAAVGK[156]AVAE	IKYTGNKD.AAAAVGKAVAE.RAIEKGIK	D	R	11	2	2765.89	1013.58	1013.58	507.796	507.796	1012.59	507.303	0.9847	0.6166	0.3759	0.04403	10.567	0	0.9998	2	0	70	80	0	7K(28.0313), N-term(28.0313)		0	TRUE	sp|P0C018|RL18_ECOLI	P0C018	RL18_ECOLI	rplR	Large ribosomal subunit protein uL18
510	20220923_CRJL_M9H11_PICS_EColi_GluC_Neprosin_N3_5ug_163.14984.14984.0	MKALSKLKAEE	n[35]MK[162]ALSK[162]LK[162]AEE	.MKALSKLKAEE.GIWMTDVP	-	G	11	3	2767.7	1382.94	1382.94	461.987	461.987	1382.95	461.99	-0.0098	0.7517	3.6393	0.09167	10.651	0	1	2	1	1	11	0	2K(34.0631), 6K(34.0631), 8K(34.0631), N-term(34.0631)		0	TRUE	sp|P07913|TDH_ECOLI	P07913	TDH_ECOLI	tdh	L-threonine 3-dehydrogenase
511	20220923_CRJL_M9H11_PICS_EColi_GluC_Neprosin_N3_5ug_163.14989.14989.2	QIKAAVKAAAEGE	n[29]QIK[156]AAVK[156]AAAEGE	IEKAATYE.QIKAAVKAAAEGE.MKGVIGYT	E	M	13	2	2768.32	1368.81	1368.81	685.412	685.412	1368.8	685.406	0.0127	0.6583	1.7082	3.123	8.222	0	0.9999	2	1	255	267	0	3K(28.0313), 7K(28.0313), N-term(28.0313)		0	TRUE	sp|P0A9B2|G3P1_ECOLI	P0A9B2	G3P1_ECOLI	gapA	Glyceraldehyde-3-phosphate dehydrogenase A
512	20220923_CRJL_M9H11_PICS_EColi_GluC_Neprosin_N3_5ug_163.15011.15011.2	RHYGALQGLNKAE	n[35]RHYGALQGLNK[162]AE	EKSWKINE.RHYGALQGLNKAE.TAEKYGDE	E	T	13	2	2770.74	1523.9	1523.9	762.958	762.958	1523.88	762.949	0.0162	0.7126	1.2197	0.02069	12.26	0	0.9998	2	0	90	102	0	11K(34.0631), N-term(34.0631)		0	TRUE	sp|P62707|GPMA_ECOLI	P62707	GPMA_ECOLI	gpmA	2,3-bisphosphoglycerate-dependent phosphoglycerate mutase
513	20220923_CRJL_M9H11_PICS_EColi_GluC_Neprosin_N3_5ug_163.15015.15015.1	MKTFTAKPE	n[35]MK[162]TFTAK[162]PE	.MKTFTAKPE.TVKRDWYV	-	T	9	1	2771.21	1153.74	1153.74	1154.75	1154.75	1153.73	1154.73	0.0162	0.8484	1.4992	0.1142	9.269	0	1	2	0	1	9	0	2K(34.0631), 7K(34.0631), N-term(34.0631)		0	TRUE	sp|P0AA10|RL13_ECOLI	P0AA10	RL13_ECOLI	rplM	Large ribosomal subunit protein uL13
514	20220923_CRJL_M9H11_PICS_EColi_GluC_Neprosin_N3_5ug_163.15019.15019.0	RHYGALQGLNKAE	n[35]RHYGALQGLNK[162]AE	EKSWKINE.RHYGALQGLNKAE.TAEKYGDE	E	T	13	3	2771.5	1523.89	1523.89	508.972	508.972	1523.88	508.969	0.0106	0.8002	1.2071	6.354e-05	13.816	0	0.9999	2	0	90	102	0	11K(34.0631), N-term(34.0631)		0	TRUE	sp|P62707|GPMA_ECOLI	P62707	GPMA_ECOLI	gpmA	2,3-bisphosphoglycerate-dependent phosphoglycerate mutase
515	20220923_CRJL_M9H11_PICS_EColi_GluC_Neprosin_N3_5ug_163.15024.15024.3	RHYGALQGLNKAE	n[29]RHYGALQGLNK[156]AE	EKSWKINE.RHYGALQGLNKAE.TAEKYGDE	E	T	13	3	2772.19	1511.82	1511.82	504.948	504.948	1511.82	504.947	0.0012	0.8433	1.1955	0.2142	12.042	0	0.9996	2	0	90	102	0	11K(28.0313), N-term(28.0313)		0	TRUE	sp|P62707|GPMA_ECOLI	P62707	GPMA_ECOLI	gpmA	2,3-bisphosphoglycerate-dependent phosphoglycerate mutase
516	20220923_CRJL_M9H11_PICS_EColi_GluC_Neprosin_N3_5ug_163.15026.15026.2	QGHDVGKSLYE	QGHDVGK[162]SLYE	IANTFIAA.QGHDVGKSLYE.ADIVDEAK	A	A	11	2	2772.38	1265.66	1265.66	633.836	633.836	1265.65	633.831	0.0111	0.7329	3.7003	0.0792	10.159	0	0.9749	1	1	225	235	0	7K(34.0631)		0	TRUE	sp|P0A799|PGK_ECOLI	P0A799	PGK_ECOLI	pgk	Phosphoglycerate kinase
517	20220923_CRJL_M9H11_PICS_EColi_GluC_Neprosin_N3_5ug_163.15027.15027.2	RHYGALQGLNKAE	n[29]RHYGALQGLNK[156]AE	EKSWKINE.RHYGALQGLNKAE.TAEKYGDE	E	T	13	2	2772.5	1511.84	1511.84	756.925	756.925	1511.82	756.918	0.015	0.7498	1.1904	1.094e-05	28.344	0	0.9989	2	0	90	102	0	11K(28.0313), N-term(28.0313)		0	TRUE	sp|P62707|GPMA_ECOLI	P62707	GPMA_ECOLI	gpmA	2,3-bisphosphoglycerate-dependent phosphoglycerate mutase
518	20220923_CRJL_M9H11_PICS_EColi_GluC_Neprosin_N3_5ug_163.15033.15033.2	GYPGKRYYGGCE	n[35]GYPGK[162]RYYGGC[160]E	QITNKYAE.GYPGKRYYGGCE.YVDIVEQI	E	Y	12	2	2773.22	1473.75	1473.75	737.883	737.883	1473.73	737.875	0.0174	0.8827	1.9506	0.3025	9.577	0	1	2	0	58	69	0	11C(57.0214), 5K(34.0631), N-term(34.0631)		0	TRUE	sp|P0A825|GLYA_ECOLI	P0A825	GLYA_ECOLI	glyA	Serine hydroxymethyltransferase
519	20220923_CRJL_M9H11_PICS_EColi_GluC_Neprosin_N3_5ug_163.15048.15048.3	GYPGKRYYGGCE	n[35]GYPGK[162]RYYGGC[160]E	QITNKYAE.GYPGKRYYGGCE.YVDIVEQI	E	Y	12	3	2774.62	1473.73	1473.73	492.251	492.251	1473.73	492.252	-0.0029	0.7091	1.9274	3.042	8.804	0	0.9997	2	0	58	69	0	11C(57.0214), 5K(34.0631), N-term(34.0631)		0	TRUE	sp|P0A825|GLYA_ECOLI	P0A825	GLYA_ECOLI	glyA	Serine hydroxymethyltransferase
520	20220923_CRJL_M9H11_PICS_EColi_GluC_Neprosin_N3_5ug_163.15049.15049.2	SKGAITIATRE	n[29]SK[156]GAITIATRE	DGEMDEPE.SKGAITIATRE.KIDNIVFV	E	K	11	2	2774.74	1201.71	1201.71	601.863	601.863	1201.7	601.859	0.0081	0.715	3.3613	2.01	8.65	0	1	2	0	239	249	0	2K(28.0313), N-term(28.0313)		0	TRUE	sp|P0AFG8|ODP1_ECOLI	P0AFG8	ODP1_ECOLI	aceE	Pyruvate dehydrogenase E1 component
521	20220923_CRJL_M9H11_PICS_EColi_GluC_Neprosin_N3_5ug_163.15053.15053.3	SKGAITIATRE	n[29]SK[156]GAITIATRE	DGEMDEPE.SKGAITIATRE.KIDNIVFV	E	K	11	3	2775.26	1201.68	1201.68	401.569	401.569	1201.7	401.575	-0.0189	0.9225	3.3527	0.00487	12.902	0	0.9998	2	0	239	249	0	2K(28.0313), N-term(28.0313)		0	TRUE	sp|P0AFG8|ODP1_ECOLI	P0AFG8	ODP1_ECOLI	aceE	Pyruvate dehydrogenase E1 component
522	20220923_CRJL_M9H11_PICS_EColi_GluC_Neprosin_N3_5ug_163.15057.15057.3	SKGAITIATRE	n[35]SK[162]GAITIATRE	DGEMDEPE.SKGAITIATRE.KIDNIVFV	E	K	11	3	2775.67	1213.75	1213.75	405.591	405.591	1213.77	405.596	-0.0166	0.8453	3.3459	2.718	8.82	0	0.9999	2	0	239	249	0	2K(34.0631), N-term(34.0631)		0	TRUE	sp|P0AFG8|ODP1_ECOLI	P0AFG8	ODP1_ECOLI	aceE	Pyruvate dehydrogenase E1 component
523	20220923_CRJL_M9H11_PICS_EColi_GluC_Neprosin_N3_5ug_163.15058.15058.2	SGSTHSSVVDVRPE		DTIDVWFD.SGSTHSSVVDVRPE.FAGHAADM	D	F	14	2	2775.79	1455.71	1455.71	728.862	728.862	1455.7	728.855	0.0136	0.9503	0.9252	1.295e-08	20.102	0	1	2	1	537	550	0			0	TRUE	sp|P00956|SYI_ECOLI	P00956	SYI_ECOLI	ileS	Isoleucine--tRNA ligase
524	20220923_CRJL_M9H11_PICS_EColi_GluC_Neprosin_N3_5ug_163.15067.15067.0	RHYGALQGLNKAE	n[35]RHYGALQGLNK[162]AE	EKSWKINE.RHYGALQGLNKAE.TAEKYGDE	E	T	13	3	2776.79	1524.9	1524.9	509.307	509.307	1523.88	508.969	1.015	0.8129	1.1188	0.0001809	13.422	0	1	2	0	90	102	0	11K(34.0631), N-term(34.0631)		0	TRUE	sp|P62707|GPMA_ECOLI	P62707	GPMA_ECOLI	gpmA	2,3-bisphosphoglycerate-dependent phosphoglycerate mutase
525	20220923_CRJL_M9H11_PICS_EColi_GluC_Neprosin_N3_5ug_163.15071.15071.3	FGTFKVNHRAE	n[35]FGTFK[162]VNHRAE	GDAVQIVG.FGTFKVNHRAE.RTGRNPQT	G	R	11	3	2777.37	1372.78	1372.78	458.6	458.6	1372.79	458.603	-0.0101	0.8505	2.1121	0.111	10.319	0	0.9997	1	0	47	57	0	5K(34.0631), N-term(34.0631)		0	TRUE	sp|P0ACF0|DBHA_ECOLI	P0ACF0	DBHA_ECOLI	hupA	DNA-binding protein HU-alpha
526	20220923_CRJL_M9H11_PICS_EColi_GluC_Neprosin_N3_5ug_163.15073.15073.2	HRLIDQATAE	n[35]HRLIDQATAE	RIRIKAFD.HRLIDQATAE.IVETAKRT	D	I	10	2	2777.51	1186.66	1186.66	594.337	594.337	1186.65	594.333	0.0079	0.8006	0.8136	0.3327	9.412	0	0.9997	2	1	15	24	0	N-term(34.0631)		0	TRUE	sp|P0A7R5|RS10_ECOLI	P0A7R5	RS10_ECOLI	rpsJ	Small ribosomal subunit protein uS10
527	20220923_CRJL_M9H11_PICS_EColi_GluC_Neprosin_N3_5ug_163.15075.15075.2	ADKKLVVATD	n[35]ADK[162]K[162]LVVATD	AFAVSSHA.ADKKLVVATD.TAFVPFEF	A	T	10	2	2777.65	1160.8	1160.8	581.405	581.405	1160.79	581.4	0.009	0.7171	1.3417	0.2909	10.645	0	0.9898	1	1	23	32	0	3K(34.0631), 4K(34.0631), N-term(34.0631)		0	TRUE	sp|P0AEQ3|GLNH_ECOLI	P0AEQ3	GLNH_ECOLI	glnH	Glutamine-binding periplasmic protein
528	20220923_CRJL_M9H11_PICS_EColi_GluC_Neprosin_N3_5ug_163.15081.15081.2	HNATFPARSCVE	HNATFPARSC[160]VE	TYEAFFTE.HNATFPARSCVE.VARIPKDV	E	V	12	2	2778.35	1387.64	1387.64	694.828	694.828	1387.63	694.822	0.0118	0.9542	2.2394	0.9891	7.519	0	0.9944	2	0	98	109	0	10C(57.0214)		0	TRUE	sp|P0AF93|RIDA_ECOLI	P0AF93	RIDA_ECOLI	ridA	2-iminobutanoate/2-iminopropanoate deaminase
529	20220923_CRJL_M9H11_PICS_EColi_GluC_Neprosin_N3_5ug_163.15093.15093.2	VRVNSALSKDE	n[29]VRVNSALSK[156]DE	QVDDGTIE.VRVNSALSKDE.QIKKEARI	E	Q	11	2	2779.75	1272.72	1272.72	637.367	637.367	1272.7	637.359	0.0153	0.6778	1.4471	0.2286	9.064	0	0.9942	2	1	52	62	0	9K(28.0313), N-term(28.0313)		0	TRUE	sp|P64596|DOLP_ECOLI	P64596	DOLP_ECOLI	dolP	Outer membrane lipoprotein DolP
530	20220923_CRJL_M9H11_PICS_EColi_GluC_Neprosin_N3_5ug_163.15101.15101.2	SKLADLRGQNE	n[35]SK[162]LADLRGQNE	GVAIIRVA.SKLADLRGQNE.DQNVGIKV	A	D	11	2	2780.55	1297.77	1297.77	649.894	649.894	1297.76	649.889	0.0117	0.7069	1.2854	0.08655	10.751	0	0.9995	1	1	424	434	0	2K(34.0631), N-term(34.0631)		0	TRUE	sp|P0A6F5|CH60_ECOLI	P0A6F5	CH60_ECOLI	groEL	Chaperonin GroEL
531	20220923_CRJL_M9H11_PICS_EColi_GluC_Neprosin_N3_5ug_163.15112.15112.0	GHLISVRE	n[35]GHLISVRE	PGIKIRID.GHLISVRE.SAEQICRV	D	S	8	2	2781.39	943.566	943.566	472.79	472.79	943.566	472.79	-0.0003	0.6244	3.5505	17.99	8.118	0	0.9882	2	0	54	61	0	N-term(34.0631)		0	TRUE	sp|P37765|RLUB_ECOLI	P37765	RLUB_ECOLI	rluB	Ribosomal large subunit pseudouridine synthase B
532	20220923_CRJL_M9H11_PICS_EColi_GluC_Neprosin_N3_5ug_163.15118.15118.0	AAAAVGKAVAE	n[29]AAAAVGK[156]AVAE	IKYTGNKD.AAAAVGKAVAE.RAIEKGIK	D	R	11	2	2782.05	1012.6	1012.6	507.307	507.307	1012.59	507.303	0.0078	0.5624	0.1065	5.63	8.157	7.085	0.9791	2	0	70	80	0	7K(28.0313), N-term(28.0313)		0	TRUE	sp|P0C018|RL18_ECOLI	P0C018	RL18_ECOLI	rplR	Large ribosomal subunit protein uL18
533	20220923_CRJL_M9H11_PICS_EColi_GluC_Neprosin_N3_5ug_163.15120.15120.3	LTCVARGGGKALE	n[35]LTC[160]VARGGGK[162]ALE	PVVVAEDP.LTCVARGGGKALE.MIDMHGGD	P	M	13	3	2782.19	1398.83	1398.83	467.283	467.283	1398.83	467.284	-0.0003	0.7367	0.6597	0.03389	8.708	0	0.9993	1	0	322	334	0	10K(34.0631), 3C(57.0214), N-term(34.0631)		0	TRUE	sp|P0A9X4|MREB_ECOLI	P0A9X4	MREB_ECOLI	mreB	Cell shape-determining protein MreB
534	20220923_CRJL_M9H11_PICS_EColi_GluC_Neprosin_N3_5ug_163.15126.15126.0	GYKSLDE	n[29]GYK[156]SLDE	HFSAIQND.GYKSLDE.GQKVSFTI	D	G	7	2	2782.77	866.432	866.432	434.223	434.223	866.438	434.226	-0.0062	0.6769	3.4028	2.108	10.523	0	0.9888	2	1	41	47	0	3K(28.0313), N-term(28.0313)		0	TRUE	sp|P0A9X9|CSPA_ECOLI	P0A9X9	CSPA_ECOLI	cspA	Cold shock protein CspA
535	20220923_CRJL_M9H11_PICS_EColi_GluC_Neprosin_N3_5ug_163.15140.15140.0	GYKSLDE	n[29]GYK[156]SLDE	HFSAIQND.GYKSLDE.GQKVSFTI	D	G	7	2	2784.22	867.435	867.435	434.725	434.725	866.438	434.226	0.9963	0.7393	3.3785	7.949	10.877	0	0.9027	2	1	41	47	0	3K(28.0313), N-term(28.0313)		0	TRUE	sp|P0A9X9|CSPA_ECOLI	P0A9X9	CSPA_ECOLI	cspA	Cold shock protein CspA
536	20220923_CRJL_M9H11_PICS_EColi_GluC_Neprosin_N3_5ug_163.15149.15149.3	RGQVLAKPGTIKPHTKFE	n[29]RGQVLAK[156]PGTIK[156]PHTK[156]FE	GIKREEIE.RGQVLAKPGTIKPHTKFE.SEVYIISK	E	S	18	3	2785.18	2118.29	2118.29	707.103	707.103	2118.27	707.096	0.0183	0.7621	1.2138	4.192e-05	19.303	0	1	2	0	289	306	0	12K(28.0313), 16K(28.0313), 7K(28.0313), N-term(28.0313)		0	FALSE	sp|P0CE48|EFTU2_ECOLI	P0CE48	EFTU2_ECOLI	tufB	Elongation factor Tu 2	tufA	sp|P0CE47|EFTU1_ECOLI
537	20220923_CRJL_M9H11_PICS_EColi_GluC_Neprosin_N3_5ug_163.15150.15150.1	SAPAALKE	n[29]SAPAALK[156]E	KEAKDIVE.SAPAALKE.GVSKDDAE	E	G	8	1	2785.3	841.5	841.5	842.508	842.508	841.491	842.498	0.0096	0.86	2.9241	0.3936	12.12	0	0.9992	2	0	90	97	0	7K(28.0313), N-term(28.0313)		0	TRUE	sp|P0A7K2|RL7_ECOLI	P0A7K2	RL7_ECOLI	rplL	Large ribosomal subunit protein bL12
538	20220923_CRJL_M9H11_PICS_EColi_GluC_Neprosin_N3_5ug_163.15157.15157.2	EKARGITINTSHVE	n[29]EK[156]ARGITINTSHVE	DQIDNAPE.EKARGITINTSHVE.YDTPTRHY	E	Y	14	2	2786.04	1609.9	1609.9	805.956	805.956	1609.88	805.947	0.018	0.8466	2.3468	0.3447	11.252	0	1	2	1	56	69	0	2K(28.0313), N-term(28.0313)		0	FALSE	sp|P0CE48|EFTU2_ECOLI	P0CE48	EFTU2_ECOLI	tufB	Elongation factor Tu 2	tufA	sp|P0CE47|EFTU1_ECOLI
539	20220923_CRJL_M9H11_PICS_EColi_GluC_Neprosin_N3_5ug_163.15165.15165.2	SAPAALKE	n[29]SAPAALK[156]E	KEAKDIVE.SAPAALKE.GVSKDDAE	E	G	8	2	2786.84	841.479	841.479	421.747	421.747	841.491	421.753	-0.0119	0.6373	2.9498	1.248	9.115	0	0.9968	2	0	90	97	0	7K(28.0313), N-term(28.0313)		0	TRUE	sp|P0A7K2|RL7_ECOLI	P0A7K2	RL7_ECOLI	rplL	Large ribosomal subunit protein bL12
540	20220923_CRJL_M9H11_PICS_EColi_GluC_Neprosin_N3_5ug_163.15167.15167.2	SKLADLRGQNE	n[29]SK[156]LADLRGQNE	GVAIIRVA.SKLADLRGQNE.DQNVGIKV	A	D	11	2	2787.04	1285.71	1285.71	643.862	643.862	1285.7	643.857	0.0102	0.677	1.1773	0.06717	10.241	0	0.9695	1	1	424	434	0	2K(28.0313), N-term(28.0313)		0	TRUE	sp|P0A6F5|CH60_ECOLI	P0A6F5	CH60_ECOLI	groEL	Chaperonin GroEL
541	20220923_CRJL_M9H11_PICS_EColi_GluC_Neprosin_N3_5ug_163.15168.15168.3	SLKGKRVGVLQGTTQE	n[29]SLK[156]GK[156]RVGVLQGTTQE	SDIQPTVE.SLKGKRVGVLQGTTQE.TFGNEHWA	E	T	16	3	2787.12	1784.07	1784.07	595.696	595.696	1784.05	595.691	0.0139	0.7414	2.1572	0.1644	14.636	0	0.9995	2	0	130	145	0	3K(28.0313), 5K(28.0313), N-term(28.0313)		0	TRUE	sp|P0AEU0|HISJ_ECOLI	P0AEU0	HISJ_ECOLI	hisJ	Histidine-binding periplasmic protein
542	20220923_CRJL_M9H11_PICS_EColi_GluC_Neprosin_N3_5ug_163.15169.15169.2	GGYLLNKHGE	n[29]GGYLLNK[156]HGE	VTEGCRGE.GGYLLNKHGE.RFMERYAP	E	R	10	2	2787.19	1142.62	1142.62	572.318	572.318	1142.61	572.311	0.014	0.6275	1.608	0.924	10.561	0	0.9934	2	0	261	270	0	7K(28.0313), N-term(28.0313)		0	TRUE	sp|P0AC41|SDHA_ECOLI	P0AC41	SDHA_ECOLI	sdhA	Succinate dehydrogenase flavoprotein subunit
543	20220923_CRJL_M9H11_PICS_EColi_GluC_Neprosin_N3_5ug_163.15175.15175.0	SKIVKIIGRE	n[35]SK[162]IVK[162]IIGRE	.SKIVKIIGRE.IIDSRGNP	M	I	10	2	2787.89	1243.92	1243.92	622.966	622.966	1243.91	622.961	0.0105	0.8561	16.0065	0.3034	8.572	8.572	1	2	0	2	11	0	2K(34.0631), 5K(34.0631), N-term(34.0631)		0	TRUE	sp|P0A6P9|ENO_ECOLI	P0A6P9	ENO_ECOLI	eno	Enolase
544	20220923_CRJL_M9H11_PICS_EColi_GluC_Neprosin_N3_5ug_163.15186.15186.2	ISGRGTVVTGRVE	n[35]ISGRGTVVTGRVE	IPIEDVFS.ISGRGTVVTGRVE.RGIIKVGE	S	R	13	2	2789.08	1363.81	1363.81	682.914	682.914	1363.8	682.907	0.0131	0.751	0.1845	0.7503	6.694	0	0.9983	1	0	221	233	0	N-term(34.0631)		0	FALSE	sp|P0CE48|EFTU2_ECOLI	P0CE48	EFTU2_ECOLI	tufB	Elongation factor Tu 2	tufA	sp|P0CE47|EFTU1_ECOLI
545	20220923_CRJL_M9H11_PICS_EColi_GluC_Neprosin_N3_5ug_163.15200.15200.3	ISGRGTVVTGRVE	n[35]ISGRGTVVTGRVE	IPIEDVFS.ISGRGTVVTGRVE.RGIIKVGE	S	R	13	3	2790.73	1363.79	1363.79	455.604	455.604	1363.8	455.607	-0.0098	0.7363	0.157	0.01683	8.957	0	0.9993	1	0	221	233	0	N-term(34.0631)		0	FALSE	sp|P0CE48|EFTU2_ECOLI	P0CE48	EFTU2_ECOLI	tufB	Elongation factor Tu 2	tufA	sp|P0CE47|EFTU1_ECOLI
546	20220923_CRJL_M9H11_PICS_EColi_GluC_Neprosin_N3_5ug_163.15203.15203.4	RGQVLAKPGTIKPHTKFE	n[29]RGQVLAK[156]PGTIK[156]PHTK[156]FE	GIKREEIE.RGQVLAKPGTIKPHTKFE.SEVYIISK	E	S	18	4	2790.95	2118.28	2118.28	530.578	530.578	2118.27	530.574	0.0139	0.8055	1.1178	1.503	10.16	0	0.9994	2	0	289	306	0	12K(28.0313), 16K(28.0313), 7K(28.0313), N-term(28.0313)		0	FALSE	sp|P0CE48|EFTU2_ECOLI	P0CE48	EFTU2_ECOLI	tufB	Elongation factor Tu 2	tufA	sp|P0CE47|EFTU1_ECOLI
547	20220923_CRJL_M9H11_PICS_EColi_GluC_Neprosin_N3_5ug_163.15217.15217.3	TAAYGHFGRE	n[35]TAAYGHFGRE	IIHPIYKE.TAAYGHFGRE.HFPWEKTD	E	H	10	3	2792.54	1142.58	1142.58	381.868	381.868	1141.57	381.531	1.0109	0.6004	1.3342	1.228	8.296	0	0.9988	2	0	355	364	0	N-term(34.0631)		0	TRUE	sp|P0A817|METK_ECOLI	P0A817	METK_ECOLI	metK	S-adenosylmethionine synthase
548	20220923_CRJL_M9H11_PICS_EColi_GluC_Neprosin_N3_5ug_163.15218.15218.2	ISGRGTVVTGRVE	n[29]ISGRGTVVTGRVE	IPIEDVFS.ISGRGTVVTGRVE.RGIIKVGE	S	R	13	2	2792.67	1357.78	1357.78	679.898	679.898	1357.77	679.891	0.0135	0.8036	0.1246	0.5023	7.696	0	0.9928	1	0	221	233	0	N-term(28.0313)		0	FALSE	sp|P0CE48|EFTU2_ECOLI	P0CE48	EFTU2_ECOLI	tufB	Elongation factor Tu 2	tufA	sp|P0CE47|EFTU1_ECOLI
549	20220923_CRJL_M9H11_PICS_EColi_GluC_Neprosin_N3_5ug_163.15233.15233.4	EKARGITINTSHVE	n[35]EK[162]ARGITINTSHVE	DQIDNAPE.EKARGITINTSHVE.YDTPTRHY	E	Y	14	4	2794.1	1621.92	1621.92	406.487	406.487	1621.94	406.493	-0.0223	0.7385	2.2123	8.124	8.561	0	0.994	2	1	56	69	0	2K(34.0631), N-term(34.0631)		0	FALSE	sp|P0CE48|EFTU2_ECOLI	P0CE48	EFTU2_ECOLI	tufB	Elongation factor Tu 2	tufA	sp|P0CE47|EFTU1_ECOLI
550	20220923_CRJL_M9H11_PICS_EColi_GluC_Neprosin_N3_5ug_163.15241.15241.0	ISGRGTVVTGRVE	n[29]ISGRGTVVTGRVE	IPIEDVFS.ISGRGTVVTGRVE.RGIIKVGE	S	R	13	3	2794.97	1358.76	1358.76	453.928	453.928	1357.77	453.596	0.9934	0.78	0.0864	0.001314	10.385	0	0.9999	1	0	221	233	0	N-term(28.0313)		0	FALSE	sp|P0CE48|EFTU2_ECOLI	P0CE48	EFTU2_ECOLI	tufB	Elongation factor Tu 2	tufA	sp|P0CE47|EFTU1_ECOLI
551	20220923_CRJL_M9H11_PICS_EColi_GluC_Neprosin_N3_5ug_163.15249.15249.2	ANVGKPQVAYRE	n[29]ANVGK[156]PQVAYRE	MKREFNVE.ANVGKPQVAYRE.TIRQKVTD	E	T	12	2	2795.83	1386.78	1386.78	694.395	694.395	1386.76	694.388	0.0141	0.8034	2.1301	0.02535	13.522	0	1	2	0	481	492	0	5K(28.0313), N-term(28.0313)		0	TRUE	sp|P0A6M8|EFG_ECOLI	P0A6M8	EFG_ECOLI	fusA	Elongation factor G
552	20220923_CRJL_M9H11_PICS_EColi_GluC_Neprosin_N3_5ug_163.15257.15257.2	SGSTHSSVVDVRPE	n[35]SGSTHSSVVDVRPE	DTIDVWFD.SGSTHSSVVDVRPE.FAGHAADM	D	F	14	2	2796.76	1489.77	1489.77	745.895	745.895	1489.76	745.886	0.0163	0.9424	0.5757	8.981e-05	20.267	0	1	2	1	537	550	0	N-term(34.0631)		0	TRUE	sp|P00956|SYI_ECOLI	P00956	SYI_ECOLI	ileS	Isoleucine--tRNA ligase
553	20220923_CRJL_M9H11_PICS_EColi_GluC_Neprosin_N3_5ug_163.15264.15264.2	AFVQSGNKPE	n[35]AFVQSGNK[162]PE	TKRIKIIE.AFVQSGNKPE.WMIITVIP	E	W	10	2	2797.74	1143.67	1143.67	572.84	572.84	1143.66	572.835	0.0095	0.6418	4.6742	7.425	9.395	0	0.9996	2	0	226	235	0	8K(34.0631), N-term(34.0631)		0	TRUE	sp|P0A8T7|RPOC_ECOLI	P0A8T7	RPOC_ECOLI	rpoC	DNA-directed RNA polymerase subunit beta'
554	20220923_CRJL_M9H11_PICS_EColi_GluC_Neprosin_N3_5ug_163.15267.15267.2	SGSTHSSVVDVRPE	n[29]SGSTHSSVVDVRPE	DTIDVWFD.SGSTHSSVVDVRPE.FAGHAADM	D	F	14	2	2798.01	1483.74	1483.74	742.878	742.878	1483.73	742.871	0.0141	0.9528	0.5549	9.104e-06	22.007	0	1	2	1	537	550	0	N-term(28.0313)		0	TRUE	sp|P00956|SYI_ECOLI	P00956	SYI_ECOLI	ileS	Isoleucine--tRNA ligase
555	20220923_CRJL_M9H11_PICS_EColi_GluC_Neprosin_N3_5ug_163.15274.15274.3	ANVGKPQVAYRE	n[29]ANVGK[156]PQVAYRE	MKREFNVE.ANVGKPQVAYRE.TIRQKVTD	E	T	12	3	2798.72	1386.76	1386.76	463.26	463.26	1386.76	463.261	-0.0033	0.7167	2.1782	3.12	9.605	0	0.9976	2	0	481	492	0	5K(28.0313), N-term(28.0313)		0	TRUE	sp|P0A6M8|EFG_ECOLI	P0A6M8	EFG_ECOLI	fusA	Elongation factor G
556	20220923_CRJL_M9H11_PICS_EColi_GluC_Neprosin_N3_5ug_163.15279.15279.2	QIKAAVKAAAEGE	n[29]QIK[156]AAVK[156]AAAEGE	IEKAATYE.QIKAAVKAAAEGE.MKGVIGYT	E	M	13	2	2799.36	1368.81	1368.81	685.412	685.412	1368.8	685.406	0.0128	0.6409	1.1909	0.4706	9.93	0	0.996	2	1	255	267	0	3K(28.0313), 7K(28.0313), N-term(28.0313)		0	TRUE	sp|P0A9B2|G3P1_ECOLI	P0A9B2	G3P1_ECOLI	gapA	Glyceraldehyde-3-phosphate dehydrogenase A
557	20220923_CRJL_M9H11_PICS_EColi_GluC_Neprosin_N3_5ug_163.15283.15283.3	SGSTHSSVVDVRPE	n[35]SGSTHSSVVDVRPE	DTIDVWFD.SGSTHSSVVDVRPE.FAGHAADM	D	F	14	3	2799.65	1489.76	1489.76	497.595	497.595	1489.76	497.593	0.004	0.6969	0.5276	0.02663	12.096	0	1	2	1	537	550	0	N-term(34.0631)		0	TRUE	sp|P00956|SYI_ECOLI	P00956	SYI_ECOLI	ileS	Isoleucine--tRNA ligase
558	20220923_CRJL_M9H11_PICS_EColi_GluC_Neprosin_N3_5ug_163.15313.15313.3	LMTISKKARDGKLTAGE	n[35]LMTISK[162]K[162]ARDGK[162]LTAGE	GIIEISRE.LMTISKKARDGKLTAGE.MQGGCFTI	E	M	17	3	2802.88	1954.28	1954.28	652.433	652.433	1954.26	652.426	0.02	0.5963	0.7161	2.111	7.202	0	0.9999	2	1	526	542	0	12K(34.0631), 6K(34.0631), 7K(34.0631), N-term(34.0631)		0	TRUE	sp|P06959|ODP2_ECOLI	P06959	ODP2_ECOLI	aceF	Dihydrolipoyllysine-residue acetyltransferase component of pyruvate dehydrogenase complex
559	20220923_CRJL_M9H11_PICS_EColi_GluC_Neprosin_N3_5ug_163.15322.15322.2	SALAAAKAQAE	n[29]SALAAAK[156]AQAE	AEIAGMPE.SALAAAKAQAE.AKEIEGYI	E	A	11	2	2803.94	1085.62	1085.62	543.816	543.816	1085.61	543.811	0.0094	0.7772	4.3309	0.1865	11.376	0	1	2	0	193	203	0	7K(28.0313), N-term(28.0313)		0	TRUE	sp|P27298|OPDA_ECOLI	P27298	OPDA_ECOLI	prlC	Oligopeptidase A
560	20220923_CRJL_M9H11_PICS_EColi_GluC_Neprosin_N3_5ug_163.15331.15331.3	GMKVKCTGRILE	n[35]GMK[162]VK[162]C[160]TGRILE	GPYADIAE.GMKVKCTGRILE.VPVGRGII	E	V	12	3	2804.81	1492.93	1492.93	498.652	498.652	1492.93	498.651	0.0031	0.6484	8.4923	0.3656	9.248	0	0.9983	2	0	85	96	0	3K(34.0631), 5K(34.0631), 6C(57.0214), N-term(34.0631)		0	TRUE	sp|P0ABB0|ATPA_ECOLI	P0ABB0	ATPA_ECOLI	atpA	ATP synthase subunit alpha
561	20220923_CRJL_M9H11_PICS_EColi_GluC_Neprosin_N3_5ug_163.15361.15361.3	AWRNQLRDE	n[35]AWRNQLRDE	AHFRRIIE.AWRNQLRDE.VDRTVTHM	E	V	9	3	2808.11	1220.63	1220.63	407.885	407.885	1220.65	407.89	-0.0157	0.823	3.0844	1.16	9.421	0	0.9998	2	1	46	54	0	N-term(34.0631)		0	TRUE	sp|P0ABS1|DKSA_ECOLI	P0ABS1	DKSA_ECOLI	dksA	RNA polymerase-binding transcription factor DksA
562	20220923_CRJL_M9H11_PICS_EColi_GluC_Neprosin_N3_5ug_163.15378.15378.2	GLLQKNANE	n[35]GLLQK[162]NANE	DDFGDMYE.GLLQKNANE.TKSGAGQY	E	T	9	2	2809.85	1053.65	1053.65	527.834	527.834	1053.65	527.83	0.0076	0.6934	1.118	1.477	8.822	0	0.9997	2	0	133	141	0	5K(34.0631), N-term(34.0631)		0	TRUE	sp|P08957|T1MK_ECOLI	P08957	T1MK_ECOLI	hsdM	Type I restriction enzyme EcoKI methylase subunit
563	20220923_CRJL_M9H11_PICS_EColi_GluC_Neprosin_N3_5ug_163.15381.15381.2	GMKVKCTGRILE	n[29]GMK[156]VK[156]C[160]TGRILE	GPYADIAE.GMKVKCTGRILE.VPVGRGII	E	V	12	2	2810.11	1474.85	1474.85	738.433	738.433	1474.84	738.425	0.0158	0.7763	8.4039	0.1902	8.383	0	0.9999	2	0	85	96	0	3K(28.0313), 5K(28.0313), 6C(57.0214), N-term(28.0313)		0	TRUE	sp|P0ABB0|ATPA_ECOLI	P0ABB0	ATPA_ECOLI	atpA	ATP synthase subunit alpha
564	20220923_CRJL_M9H11_PICS_EColi_GluC_Neprosin_N3_5ug_163.15407.15407.0	GMKVKCTGRILE	n[29]GMK[156]VK[156]C[160]TGRILE	GPYADIAE.GMKVKCTGRILE.VPVGRGII	E	V	12	3	2813.01	1475.84	1475.84	492.955	492.955	1474.84	492.619	1.0061	0.6988	8.3556	1.949	9.063	0	0.9994	2	0	85	96	0	3K(28.0313), 5K(28.0313), 6C(57.0214), N-term(28.0313)		0	TRUE	sp|P0ABB0|ATPA_ECOLI	P0ABB0	ATPA_ECOLI	atpA	ATP synthase subunit alpha
565	20220923_CRJL_M9H11_PICS_EColi_GluC_Neprosin_N3_5ug_163.15425.15425.3	RTGAGMMDCKKALTE	n[35]RTGAGMMDC[160]K[162]K[162]ALTE	SIVKEIRE.RTGAGMMDCKKALTE.ANGDIEIA	E	A	15	3	2814.77	1769.98	1769.98	591.002	591.002	1769.97	590.997	0.0144	0.5321	1.5749	0.3844	9.161	0	0.9999	2	1	15	29	0	10K(34.0631), 11K(34.0631), 9C(57.0214), N-term(34.0631)		0	TRUE	sp|P0A6P1|EFTS_ECOLI	P0A6P1	EFTS_ECOLI	tsf	Elongation factor Ts
566	20220923_CRJL_M9H11_PICS_EColi_GluC_Neprosin_N3_5ug_163.15426.15426.2	EKARGITINTSHVE	n[35]EK[162]ARGITINTSHVE	DQIDNAPE.EKARGITINTSHVE.YDTPTRHY	E	Y	14	2	2814.91	1621.96	1621.96	811.986	811.986	1621.94	811.978	0.0158	0.8837	1.8656	0.1637	10.644	0	0.9999	2	1	56	69	0	2K(34.0631), N-term(34.0631)		0	FALSE	sp|P0CE48|EFTU2_ECOLI	P0CE48	EFTU2_ECOLI	tufB	Elongation factor Tu 2	tufA	sp|P0CE47|EFTU1_ECOLI
567	20220923_CRJL_M9H11_PICS_EColi_GluC_Neprosin_N3_5ug_163.15431.15431.0	VVQQTSARTTTSNGHNPFRN	n[35]VVQQTSARTTTSNGHNPFRN	YAPDSPAP.VVQQTSARTTTSNGHNPFRN.	P	-	20	4	2815.54	2249.16	2249.16	563.296	563.296	2248.15	563.045	1.0031	0.6693	2.1025	0.2985	7.315	0	0.9852	1	0	474	493	0	N-term(34.0631)		0	TRUE	sp|P02930|TOLC_ECOLI	P02930	TOLC_ECOLI	tolC	Outer membrane protein TolC
568	20220923_CRJL_M9H11_PICS_EColi_GluC_Neprosin_N3_5ug_163.15453.15453.2	EKARGITINTSHVE	n[29]EK[156]ARGITINTSHVE	DQIDNAPE.EKARGITINTSHVE.YDTPTRHY	E	Y	14	2	2817.98	1609.89	1609.89	805.952	805.952	1609.88	805.947	0.0106	0.8473	1.8144	0.4854	9.882	0	0.9996	2	1	56	69	0	2K(28.0313), N-term(28.0313)		0	FALSE	sp|P0CE48|EFTU2_ECOLI	P0CE48	EFTU2_ECOLI	tufB	Elongation factor Tu 2	tufA	sp|P0CE47|EFTU1_ECOLI
569	20220923_CRJL_M9H11_PICS_EColi_GluC_Neprosin_N3_5ug_163.15472.15472.3	RTGAGMMDCKKALTE	n[29]RTGAGMMDC[160]K[156]K[156]ALTE	SIVKEIRE.RTGAGMMDCKKALTE.ANGDIEIA	E	A	15	3	2819.74	1751.89	1751.89	584.97	584.97	1751.87	584.965	0.0157	0.5739	1.4921	1.598	9.275	0	0.9984	2	1	15	29	0	10K(28.0313), 11K(28.0313), 9C(57.0214), N-term(28.0313)		0	TRUE	sp|P0A6P1|EFTS_ECOLI	P0A6P1	EFTS_ECOLI	tsf	Elongation factor Ts
570	20220923_CRJL_M9H11_PICS_EColi_GluC_Neprosin_N3_5ug_163.15477.15477.2	RTGAGMMDCKKALTE	n[29]RTGAGMMDC[160]K[156]K[156]ALTE	SIVKEIRE.RTGAGMMDCKKALTE.ANGDIEIA	E	A	15	2	2820.27	1751.89	1751.89	876.955	876.955	1751.87	876.944	0.0214	0.7561	1.4832	0.1748	11.53	0	0.9958	2	1	15	29	0	10K(28.0313), 11K(28.0313), 9C(57.0214), N-term(28.0313)		0	TRUE	sp|P0A6P1|EFTS_ECOLI	P0A6P1	EFTS_ECOLI	tsf	Elongation factor Ts
571	20220923_CRJL_M9H11_PICS_EColi_GluC_Neprosin_N3_5ug_163.15479.15479.2	VTADNNQQAASGAQPE	n[35]VTADNNQQAASGAQPE	GVQVKAQE.VTADNNQQAASGAQPE.QSKS	E	Q	16	2	2820.54	1633.79	1633.79	817.905	817.905	1633.78	817.895	0.0194	0.6652	5.9896	0.0826	10.832	0	0.9989	2	1	378	393	0	N-term(34.0631)		0	TRUE	sp|P0AE06|ACRA_ECOLI	P0AE06	ACRA_ECOLI	acrA	Multidrug efflux pump subunit AcrA
572	20220923_CRJL_M9H11_PICS_EColi_GluC_Neprosin_N3_5ug_163.15481.15481.4	RTGAGMMDCKKALTE	n[35]RTGAGMMDC[160]K[162]K[162]ALTE	SIVKEIRE.RTGAGMMDCKKALTE.ANGDIEIA	E	A	15	4	2820.74	1770.96	1770.96	443.747	443.747	1769.97	443.499	0.9915	0.8044	1.4755	0.01986	16.249	0	1	2	1	15	29	0	10K(34.0631), 11K(34.0631), 9C(57.0214), N-term(34.0631)		0	TRUE	sp|P0A6P1|EFTS_ECOLI	P0A6P1	EFTS_ECOLI	tsf	Elongation factor Ts
573	20220923_CRJL_M9H11_PICS_EColi_GluC_Neprosin_N3_5ug_163.15490.15490.2	YGIRHNTLGTE	n[35]YGIRHNTLGTE	GYMQAFVE.YGIRHNTLGTE.FKAWIEEE	E	F	11	2	2821.67	1293.7	1293.7	647.858	647.858	1293.69	647.852	0.0117	0.6394	2.3334	0.002126	8.69	0	1	2	0	279	289	0	N-term(34.0631)		0	TRUE	sp|P0AEP3|GALU_ECOLI	P0AEP3	GALU_ECOLI	galU	UTP--glucose-1-phosphate uridylyltransferase
574	20220923_CRJL_M9H11_PICS_EColi_GluC_Neprosin_N3_5ug_163.15491.15491.2	GQIIGIHSRSND	n[35]GQIIGIHSRSND	GHGAEVYE.GQIIGIHSRSND.LTVNCITG	E	L	12	2	2821.8	1329.73	1329.73	665.875	665.875	1329.72	665.868	0.0134	0.846	1.1962	0.07894	8.359	0	0.9999	2	0	521	532	0	N-term(34.0631)		0	TRUE	sp|P0DTT0|BIPA_ECOLI	P0DTT0	BIPA_ECOLI	bipA	Large ribosomal subunit assembly factor BipA
575	20220923_CRJL_M9H11_PICS_EColi_GluC_Neprosin_N3_5ug_163.15523.15523.2	LHYFSKGNGE	n[35]LHYFSK[162]GNGE	DIYGKAVG.LHYFSKGNGE.NSYGGNGD	G	N	10	2	2825.16	1218.68	1218.68	610.346	610.346	1218.67	610.341	0.0103	0.5266	0.5743	0.8356	7.812	0	0.9499	1	0	42	51	0	6K(34.0631), N-term(34.0631)		0	TRUE	sp|P02931|OMPF_ECOLI	P02931	OMPF_ECOLI	ompF	Outer membrane porin F
576	20220923_CRJL_M9H11_PICS_EColi_GluC_Neprosin_N3_5ug_163.15527.15527.2	AAAYIKE	n[35]AAAYIK[162]E	IGGSAEEE.AAAYIKE.HVTKPVVG	E	H	7	2	2825.45	832.521	832.521	417.268	417.268	832.533	417.274	-0.0117	0.7217	0.8168	0.8972	6.722	0	0.9998	2	0	218	224	0	6K(34.0631), N-term(34.0631)		0	TRUE	sp|P0AGE9|SUCD_ECOLI	P0AGE9	SUCD_ECOLI	sucD	Succinate--CoA ligase [ADP-forming] subunit alpha
577	20220923_CRJL_M9H11_PICS_EColi_GluC_Neprosin_N3_5ug_163.15538.15538.2	ATGKTLGRLATE	n[29]ATGK[156]TLGRLATE	KRDWYVVD.ATGKTLGRLATE.LARRIRGK	D	L	12	2	2826.7	1272.75	1272.75	637.383	637.383	1272.74	637.377	0.0113	0.8655	2.8553	1.081	8.408	0	0.9985	2	0	20	31	0	4K(28.0313), N-term(28.0313)		0	TRUE	sp|P0AA10|RL13_ECOLI	P0AA10	RL13_ECOLI	rplM	Large ribosomal subunit protein uL13
578	20220923_CRJL_M9H11_PICS_EColi_GluC_Neprosin_N3_5ug_163.15549.15549.2	VVKPATMSNNAE	n[29]VVK[156]PATMSNNAE	EQNKHIGE.VVKPATMSNNAE.TQVNQNIT	E	T	12	2	2827.96	1315.69	1315.69	658.852	658.852	1315.68	658.847	0.0098	0.575	4.677	1.933	8.077	0	0.9829	2	0	179	190	0	3K(28.0313), N-term(28.0313)		0	TRUE	contam_sp|P0C1U8|SSPA_STAAU	P0C1U8	SSPA_STAAU	sspA	Glutamyl endopeptidase
579	20220923_CRJL_M9H11_PICS_EColi_GluC_Neprosin_N3_5ug_163.15565.15565.3	ANVGKPQVAYRE	n[29]ANVGK[156]PQVAYRE	MKREFNVE.ANVGKPQVAYRE.TIRQKVTD	E	T	12	3	2829.43	1386.76	1386.76	463.261	463.261	1386.76	463.261	0.0004	0.7269	2.69	1.553	9.231	0	0.9999	2	0	481	492	0	5K(28.0313), N-term(28.0313)		0	TRUE	sp|P0A6M8|EFG_ECOLI	P0A6M8	EFG_ECOLI	fusA	Elongation factor G
580	20220923_CRJL_M9H11_PICS_EColi_GluC_Neprosin_N3_5ug_163.15567.15567.0	LIQCRVNE	n[35]LIQC[160]RVNE	QNHNIPVE.LIQCRVNE.IETYMDGV	E	I	8	2	2829.63	1064.59	1064.59	533.304	533.304	1064.59	533.3	0.0068	0.4534	2.2969	0.5289	8.338	0	0.991	2	0	36	43	0	4C(57.0214), N-term(34.0631)		0	TRUE	sp|P37188|PTKB_ECOLI	P37188	PTKB_ECOLI	gatB	PTS system galactitol-specific EIIB component
581	20220923_CRJL_M9H11_PICS_EColi_GluC_Neprosin_N3_5ug_163.15569.15569.2	TAFHQTMPEE	n[29]TAFHQTM[147]PEE	DKNVAVFD.TAFHQTMPEE.SYIYAIPY	D	S	10	2	2829.87	1233.54	1233.54	617.778	617.778	1233.53	617.774	0.0078	0.5652	0.0864	1.124	9.297	0	0.987	2	1	151	160	0	7M(15.9949), N-term(28.0313)		0	TRUE	sp|P0A6A3|ACKA_ECOLI	P0A6A3	ACKA_ECOLI	ackA	Acetate kinase
582	20220923_CRJL_M9H11_PICS_EColi_GluC_Neprosin_N3_5ug_163.15570.15570.1	ATGKTLGRLATE	n[35]ATGK[162]TLGRLATE	KRDWYVVD.ATGKTLGRLATE.LARRIRGK	D	L	12	1	2830.01	1284.81	1284.81	1285.82	1285.82	1284.8	1285.81	0.0062	0.6737	2.8002	0.1887	9.397	0	1	2	0	20	31	0	4K(34.0631), N-term(34.0631)		0	TRUE	sp|P0AA10|RL13_ECOLI	P0AA10	RL13_ECOLI	rplM	Large ribosomal subunit protein uL13
583	20220923_CRJL_M9H11_PICS_EColi_GluC_Neprosin_N3_5ug_163.15585.15585.3	QMLSQDKRIE	n[29]QMLSQDK[156]RIE	QAIPSRIE.QMLSQDKRIE.AIAEDFSD	E	A	10	3	2831.46	1302.69	1302.69	435.236	435.236	1302.7	435.239	-0.0112	0.7595	0.7296	1.716	8.721	0	0.9983	2	1	447	456	0	7K(28.0313), N-term(28.0313)		0	TRUE	sp|P17169|GLMS_ECOLI	P17169	GLMS_ECOLI	glmS	Glutamine--fructose-6-phosphate aminotransferase [isomerizing]
584	20220923_CRJL_M9H11_PICS_EColi_GluC_Neprosin_N3_5ug_163.15586.15586.2	QMLSQDKRIE	n[29]QMLSQDK[156]RIE	QAIPSRIE.QMLSQDKRIE.AIAEDFSD	E	A	10	2	2831.53	1302.71	1302.71	652.361	652.361	1302.7	652.356	0.0105	0.6468	0.7285	1.268	6.485	0	0.9998	2	1	447	456	0	7K(28.0313), N-term(28.0313)		0	TRUE	sp|P17169|GLMS_ECOLI	P17169	GLMS_ECOLI	glmS	Glutamine--fructose-6-phosphate aminotransferase [isomerizing]
585	20220923_CRJL_M9H11_PICS_EColi_GluC_Neprosin_N3_5ug_163.15664.15664.3	STSKGVMTDRAARQAGLGGE	STSK[156]GVMTDRAARQAGLGGE	AGIGIAVV.STSKGVMTDRAARQAGLGGE.IICYVA	V	I	20	3	2839.59	2019.03	2019.03	674.018	674.018	2019.02	674.013	0.0167	0.7227	0.6999	3.903e-07	16.848	13.478	0.9943	1	1	105	124	0	4K(28.0313)		0	TRUE	sp|P0A7W7|RS8_ECOLI	P0A7W7	RS8_ECOLI	rpsH	Small ribosomal subunit protein uS8
586	20220923_CRJL_M9H11_PICS_EColi_GluC_Neprosin_N3_5ug_163.15667.15667.2	GMKVKCTGRILE	n[35]GMK[162]VK[162]C[160]TGRILE	GPYADIAE.GMKVKCTGRILE.VPVGRGII	E	V	12	2	2839.86	1492.95	1492.95	747.482	747.482	1492.93	747.473	0.0181	0.8456	7.9081	2.043	10.259	0	0.9988	2	0	85	96	0	3K(34.0631), 5K(34.0631), 6C(57.0214), N-term(34.0631)		0	TRUE	sp|P0ABB0|ATPA_ECOLI	P0ABB0	ATPA_ECOLI	atpA	ATP synthase subunit alpha
587	20220923_CRJL_M9H11_PICS_EColi_GluC_Neprosin_N3_5ug_163.15674.15674.0	SSKMRSRLTKLDAQLKE	n[29]SSKM[147]RSRLTKLDAQLK[156]E	IIVQEMGE.SSKMRSRLTKLDAQLKE.QMNRIIET	E	Q	17	4	2840.57	2063.13	2063.13	516.789	516.789	2062.16	516.547	0.9719	0.3599	13.8541	7.068	7.224	0	0.8145	2	1	113	129	0	16K(28.0313), 4M(15.9949), N-term(28.0313)		0	TRUE	sp|P0ADS9|YGGN_ECOLI	P0ADS9	YGGN_ECOLI	yggN	Uncharacterized protein YggN
588	20220923_CRJL_M9H11_PICS_EColi_GluC_Neprosin_N3_5ug_163.15686.15686.3	GMKVKCTGRILE	n[35]GMK[162]VK[162]C[160]TGRILE	GPYADIAE.GMKVKCTGRILE.VPVGRGII	E	V	12	3	2841.91	1492.93	1492.93	498.651	498.651	1492.93	498.651	0.0009	0.6246	7.8739	0.1372	10.95	0	0.9992	2	0	85	96	0	3K(34.0631), 5K(34.0631), 6C(57.0214), N-term(34.0631)		0	TRUE	sp|P0ABB0|ATPA_ECOLI	P0ABB0	ATPA_ECOLI	atpA	ATP synthase subunit alpha
589	20220923_CRJL_M9H11_PICS_EColi_GluC_Neprosin_N3_5ug_163.15689.15689.2	TARRSNGDGVGGSISYE		YIGKNERD.TARRSNGDGVGGSISYE.YEGFGIVG	D	Y	17	2	2842.3	1724.83	1724.83	863.42	863.42	1724.81	863.411	0.0185	0.765	2.5367	0.3631	9.26	0	0.991	2	1	187	203	0			0	TRUE	sp|P02931|OMPF_ECOLI	P02931	OMPF_ECOLI	ompF	Outer membrane porin F
590	20220923_CRJL_M9H11_PICS_EColi_GluC_Neprosin_N3_5ug_163.15697.15697.3	VTVHAIGKTRSIE	n[35]VTVHAIGK[162]TRSIE	AGQSPAID.VTVHAIGKTRSIE.RINKAIDF	D	R	13	3	2843.31	1477.92	1477.92	493.649	493.649	1477.93	493.649	-0.0008	0.8888	1.2292	0.2486	8.918	0	0.9999	2	0	443	455	0	8K(34.0631), N-term(34.0631)		0	TRUE	sp|P04805|SYE_ECOLI	P04805	SYE_ECOLI	gltX	Glutamate--tRNA ligase
591	20220923_CRJL_M9H11_PICS_EColi_GluC_Neprosin_N3_5ug_163.15698.15698.2	GSVKGYAGDTATTSE	n[35]GSVK[162]GYAGDTATTSE	IHVRDAKE.GSVKGYAGDTATTSE.IKAKIIAD	E	I	15	2	2843.41	1510.79	1510.79	756.404	756.404	1510.78	756.397	0.0155	0.8041	0.5203	0.104	11.193	0	1	2	1	127	141	0	4K(34.0631), N-term(34.0631)		0	TRUE	sp|P0AFH8|OSMY_ECOLI	P0AFH8	OSMY_ECOLI	osmY	Osmotically-inducible protein Y
592	20220923_CRJL_M9H11_PICS_EColi_GluC_Neprosin_N3_5ug_163.15704.15704.1	ATGKTLGRLATE	n[29]ATGK[156]TLGRLATE	KRDWYVVD.ATGKTLGRLATE.LARRIRGK	D	L	12	1	2844.15	1272.75	1272.75	1273.75	1273.75	1272.74	1273.75	0.0067	0.3617	2.5645	0.04781	11.782	0	0.9998	2	0	20	31	0	4K(28.0313), N-term(28.0313)		0	TRUE	sp|P0AA10|RL13_ECOLI	P0AA10	RL13_ECOLI	rplM	Large ribosomal subunit protein uL13
593	20220923_CRJL_M9H11_PICS_EColi_GluC_Neprosin_N3_5ug_163.15710.15710.0	ARGVCTLE	n[35]ARGVC[160]TLE	RDIAFKIA.ARGVCTLE.DIAEQGID	A	D	8	2	2844.81	938.507	938.507	470.261	470.261	938.507	470.261	0.0002	0.8985	2.4928	1.632	9.94	0	0.9949	1	0	450	457	0	5C(57.0214), N-term(34.0631)		0	TRUE	sp|P0AFF6|NUSA_ECOLI	P0AFF6	NUSA_ECOLI	nusA	Transcription termination/antitermination protein NusA
594	20220923_CRJL_M9H11_PICS_EColi_GluC_Neprosin_N3_5ug_163.15716.15716.2	VTVHAIGKTRSIE	n[29]VTVHAIGK[156]TRSIE	AGQSPAID.VTVHAIGKTRSIE.RINKAIDF	D	R	13	2	2845.34	1465.87	1465.87	733.944	733.944	1465.86	733.938	0.0109	0.9139	1.1954	0.02642	12.812	0	1	2	0	443	455	0	8K(28.0313), N-term(28.0313)		0	TRUE	sp|P04805|SYE_ECOLI	P04805	SYE_ECOLI	gltX	Glutamate--tRNA ligase
595	20220923_CRJL_M9H11_PICS_EColi_GluC_Neprosin_N3_5ug_163.15729.15729.3	RGQVLAKPGTIKPHTKFE	n[29]RGQVLAK[156]PGTIK[156]PHTK[156]FE	GIKREEIE.RGQVLAKPGTIKPHTKFE.SEVYIISK	E	S	18	3	2846.89	2118.28	2118.28	707.099	707.099	2118.27	707.096	0.0073	0.6565	0.1854	0.06019	12.382	0	0.9986	2	0	289	306	0	12K(28.0313), 16K(28.0313), 7K(28.0313), N-term(28.0313)		0	FALSE	sp|P0CE48|EFTU2_ECOLI	P0CE48	EFTU2_ECOLI	tufB	Elongation factor Tu 2	tufA	sp|P0CE47|EFTU1_ECOLI
596	20220923_CRJL_M9H11_PICS_EColi_GluC_Neprosin_N3_5ug_163.15732.15732.1	LHLLKKVE	n[35]LHLLK[162]K[162]VE	IKKGPFID.LHLLKKVE.KAVESGDK	D	K	8	1	2847.28	1080.83	1080.83	1081.83	1081.83	1080.81	1081.82	0.014	0.7983	6.2164	0.03556	11.296	0	0.9998	2	0	13	20	0	5K(34.0631), 6K(34.0631), N-term(34.0631)		0	TRUE	sp|P0A7U3|RS19_ECOLI	P0A7U3	RS19_ECOLI	rpsS	Small ribosomal subunit protein uS19
597	20220923_CRJL_M9H11_PICS_EColi_GluC_Neprosin_N3_5ug_163.15748.15748.2	RIKHTAIDGGTFQNE	n[35]RIK[162]HTAIDGGTFQNE	NIMSVINP.RIKHTAIDGGTFQNE.ITDRNVMG	P	I	15	2	2848.77	1753.99	1753.99	878.004	878.004	1753.97	877.995	0.0181	0.9224	0.2065	0.1013	12.477	0	1	1	1	148	162	0	3K(34.0631), N-term(34.0631)		0	TRUE	sp|P35340|AHPF_ECOLI	P35340	AHPF_ECOLI	ahpF	Alkyl hydroperoxide reductase subunit F
598	20220923_CRJL_M9H11_PICS_EColi_GluC_Neprosin_N3_5ug_163.15785.15785.0	YAIANDRD	n[35]YAIANDRD	RIVRAAIE.YAIANDRD.SVTIVHKG	E	S	8	2	2852.4	970.493	970.493	486.254	486.254	970.493	486.254	-0.0006	0.5807	3.8104	1.427	8.17	0	0.9977	2	1	216	223	0	N-term(34.0631)		0	TRUE	sp|P08200|IDH_ECOLI	P08200	IDH_ECOLI	icd	Isocitrate dehydrogenase [NADP]
599	20220923_CRJL_M9H11_PICS_EColi_GluC_Neprosin_N3_5ug_163.15809.15809.2	TVTIASKAGDE	TVTIASK[156]AGDE	AEKINAIE.TVTIASKAGDE.GKIFGSIG	E	G	11	2	2855.06	1118.59	1118.59	560.302	560.302	1118.58	560.298	0.0085	0.9337	1.6469	0.0005796	11.869	0	0.9982	2	1	77	87	0	7K(28.0313)		0	TRUE	sp|P0A7R1|RL9_ECOLI	P0A7R1	RL9_ECOLI	rplI	Large ribosomal subunit protein bL9
600	20220923_CRJL_M9H11_PICS_EColi_GluC_Neprosin_N3_5ug_163.15810.15810.3	VADKAGVLTRAE	n[35]VADK[162]AGVLTRAE	YFDTICVE.VADKAGVLTRAE.AAEINIRS	E	A	12	3	2855.14	1296.79	1296.79	433.272	433.272	1296.8	433.275	-0.0089	0.6635	0.5641	1.843	9.087	0	0.9999	2	1	395	406	0	4K(34.0631), N-term(34.0631)		0	TRUE	sp|P33195|GCSP_ECOLI	P33195	GCSP_ECOLI	gcvP	Glycine dehydrogenase (decarboxylating)
601	20220923_CRJL_M9H11_PICS_EColi_GluC_Neprosin_N3_5ug_163.15824.15824.3	STSKGVMTDRAARQAGLGGE	n[29]STSK[156]GVMTDRAARQAGLGGE	AGIGIAVV.STSKGVMTDRAARQAGLGGE.IICYVA	V	I	20	3	2856.64	2047.06	2047.06	683.362	683.362	2047.05	683.357	0.0166	0.5923	0.4158	0.02982	13.602	0	0.9878	1	1	105	124	0	4K(28.0313), N-term(28.0313)		0	TRUE	sp|P0A7W7|RS8_ECOLI	P0A7W7	RS8_ECOLI	rpsH	Small ribosomal subunit protein uS8
602	20220923_CRJL_M9H11_PICS_EColi_GluC_Neprosin_N3_5ug_163.15829.15829.2	TKAMTGHSLGAAGVQE	TK[162]AMTGHSLGAAGVQE	DKSPAISA.TKAMTGHSLGAAGVQE.AIYSIIMI	A	A	16	2	2857.3	1590.84	1590.84	796.428	796.428	1590.82	796.42	0.0167	0.7396	2.2864	0.005265	12.943	12.943	0.9993	1	0	327	342	0	2K(34.0631)		0	TRUE	sp|P0A953|FABB_ECOLI	P0A953	FABB_ECOLI	fabB	3-oxoacyl-[acyl-carrier-protein] synthase 1
603	20220923_CRJL_M9H11_PICS_EColi_GluC_Neprosin_N3_5ug_163.15839.15839.0	ATGKTLGRLATE	n[29]ATGK[156]TLGRLATE	KRDWYVVD.ATGKTLGRLATE.LARRIRGK	D	L	12	2	2858.3	1273.75	1273.75	637.884	637.884	1272.74	637.377	1.0128	0.7942	2.3287	0.2509	9.902	0	0.9993	2	0	20	31	0	4K(28.0313), N-term(28.0313)		0	TRUE	sp|P0AA10|RL13_ECOLI	P0AA10	RL13_ECOLI	rplM	Large ribosomal subunit protein uL13
604	20220923_CRJL_M9H11_PICS_EColi_GluC_Neprosin_N3_5ug_163.15844.15844.4	STSKGVMTDRAARQAGLGGE	n[29]STSK[156]GVMTDRAARQAGLGGE	AGIGIAVV.STSKGVMTDRAARQAGLGGE.IICYVA	V	I	20	4	2858.65	2047.06	2047.06	512.772	512.772	2047.05	512.769	0.0123	0.6399	0.3823	0.01318	14.017	0	0.9663	1	1	105	124	0	4K(28.0313), N-term(28.0313)		0	TRUE	sp|P0A7W7|RS8_ECOLI	P0A7W7	RS8_ECOLI	rpsH	Small ribosomal subunit protein uS8
605	20220923_CRJL_M9H11_PICS_EColi_GluC_Neprosin_N3_5ug_163.15845.15845.2	YGKPGEKFTAAE	n[29]YGK[156]PGEK[156]FTAAE	IEIKVEQE.YGKPGEKFTAAE.FRAKCREY	E	F	12	2	2858.78	1380.74	1380.74	691.377	691.377	1380.73	691.372	0.0111	0.7416	0.2358	0.6513	6.245	0	0.9951	2	1	110	121	0	3K(28.0313), 7K(28.0313), N-term(28.0313)		0	TRUE	sp|P00956|SYI_ECOLI	P00956	SYI_ECOLI	ileS	Isoleucine--tRNA ligase
606	20220923_CRJL_M9H11_PICS_EColi_GluC_Neprosin_N3_5ug_163.15859.15859.2	TARRSNGDGVGGSISYE	n[35]TARRSNGDGVGGSISYE	YIGKNERD.TARRSNGDGVGGSISYE.YEGFGIVG	D	Y	17	2	2860.42	1758.89	1758.89	880.454	880.454	1758.87	880.443	0.0219	0.5949	2.2347	5.393	6.186	0	0.9917	2	1	187	203	0	N-term(34.0631)		0	TRUE	sp|P02931|OMPF_ECOLI	P02931	OMPF_ECOLI	ompF	Outer membrane porin F
607	20220923_CRJL_M9H11_PICS_EColi_GluC_Neprosin_N3_5ug_163.15870.15870.0	ARGAQLFVTRSKPE	n[29]ARGAQLFVTRSK[156]PE	VIYSVRPE.ARGAQLFVTRSKPE.MIIEIFRI	E	M	14	3	2861.61	1614.93	1614.93	539.318	539.318	1614.92	539.314	0.0128	0.6474	2.2038	1.549	11.193	0	0.9979	2	0	190	203	0	12K(28.0313), N-term(28.0313)		0	TRUE	sp|P0AFF6|NUSA_ECOLI	P0AFF6	NUSA_ECOLI	nusA	Transcription termination/antitermination protein NusA
608	20220923_CRJL_M9H11_PICS_EColi_GluC_Neprosin_N3_5ug_163.15880.15880.2	AYAKAYPQE	n[29]AYAK[156]AYPQE	SAWNEKFA.AYAKAYPQE.AAEFTRRM	A	A	9	2	2862.71	1095.57	1095.57	548.79	548.79	1095.56	548.787	0.0054	0.4899	0.0462	1.101	8.379	0	0.9797	1	0	313	321	0	4K(28.0313), N-term(28.0313)		0	TRUE	sp|P27302|TKT1_ECOLI	P27302	TKT1_ECOLI	tktA	Transketolase 1
609	20220923_CRJL_M9H11_PICS_EColi_GluC_Neprosin_N3_5ug_163.15883.15883.1	YLVKQIKG	n[35]YLVK[162]QIK[162]G	IKTGDIVE.YLVKQIKG.	E	-	8	1	2863.1	1049.78	1049.78	1050.79	1050.79	1049.77	1050.78	0.0137	0.7988	2.1587	0.004032	11.078	0	1	2	0	565	572	0	4K(34.0631), 7K(34.0631), N-term(34.0631)		0	TRUE	sp|P16659|SYP_ECOLI	P16659	SYP_ECOLI	proS	Proline--tRNA ligase
610	20220923_CRJL_M9H11_PICS_EColi_GluC_Neprosin_N3_5ug_163.15885.15885.1	QHVICHLTDE	n[35]QHVIC[160]HLTDE	GDVEIVKP.QHVICHLTDE.NASISMRI	P	N	10	1	2863.48	1284.64	1284.64	1285.65	1285.65	1284.63	1285.64	0.0095	0.8557	1.3424	0.033	10.426	0	1	1	1	127	136	0	5C(57.0214), N-term(34.0631)		0	TRUE	sp|P0A7Z4|RPOA_ECOLI	P0A7Z4	RPOA_ECOLI	rpoA	DNA-directed RNA polymerase subunit alpha
611	20220923_CRJL_M9H11_PICS_EColi_GluC_Neprosin_N3_5ug_163.15904.15904.3	YGKPGEKFTAAE	n[29]YGK[156]PGEK[156]FTAAE	IEIKVEQE.YGKPGEKFTAAE.FRAKCREY	E	F	12	3	2865.41	1380.73	1380.73	461.249	461.249	1380.73	461.25	-0.0034	0.772	0.1253	2.045	8.698	0	0.9994	2	1	110	121	0	3K(28.0313), 7K(28.0313), N-term(28.0313)		0	TRUE	sp|P00956|SYI_ECOLI	P00956	SYI_ECOLI	ileS	Isoleucine--tRNA ligase
612	20220923_CRJL_M9H11_PICS_EColi_GluC_Neprosin_N3_5ug_163.15935.15935.0	ARGAQLFVTRSKPE	n[29]ARGAQLFVTRSK[156]PE	VIYSVRPE.ARGAQLFVTRSKPE.MIIEIFRI	E	M	14	3	2868.61	1615.94	1615.94	539.653	539.653	1614.92	539.314	1.0163	0.656	2.0871	0.1331	12.002	0	0.9937	2	0	190	203	0	12K(28.0313), N-term(28.0313)		0	TRUE	sp|P0AFF6|NUSA_ECOLI	P0AFF6	NUSA_ECOLI	nusA	Transcription termination/antitermination protein NusA
613	20220923_CRJL_M9H11_PICS_EColi_GluC_Neprosin_N3_5ug_163.15940.15940.2	AHGTSHFYVTQE	n[35]AHGTSHFYVTQE	EHGIRRYG.AHGTSHFYVTQE.AAKMINKP	G	A	12	2	2869.02	1409.69	1409.69	705.853	705.853	1409.68	705.847	0.0135	0.7302	2.0716	0.0251	13.901	0	0.9985	1	0	181	192	0	N-term(34.0631)		0	TRUE	sp|P0A6A3|ACKA_ECOLI	P0A6A3	ACKA_ECOLI	ackA	Acetate kinase
614	20220923_CRJL_M9H11_PICS_EColi_GluC_Neprosin_N3_5ug_163.15943.15943.3	VKSRRVGGSTYQVPVE	n[29]VK[156]SRRVGGSTYQVPVE	ENVRPTVE.VKSRRVGGSTYQVPVE.VRPVRRNA	E	V	16	3	2869.29	1817.03	1817.03	606.684	606.684	1817.02	606.679	0.014	0.7108	6.3422	0.07365	11.429	0	0.9991	2	0	75	90	0	2K(28.0313), N-term(28.0313)		0	TRUE	sp|P02359|RS7_ECOLI	P02359	RS7_ECOLI	rpsG	Small ribosomal subunit protein uS7
615	20220923_CRJL_M9H11_PICS_EColi_GluC_Neprosin_N3_5ug_163.15949.15949.3	VCPAKWKEGE	n[29]VC[160]PAK[156]WK[156]EGE	YVASHPGE.VCPAKWKEGE.ATIAPSID	E	A	10	3	2870.14	1286.66	1286.66	429.894	429.894	1286.67	429.897	-0.0074	0.7957	0.6459	0.9103	8.899	0	0.9981	2	1	165	174	0	2C(57.0214), 5K(28.0313), 7K(28.0313), N-term(28.0313)		0	TRUE	sp|P0AE08|AHPC_ECOLI	P0AE08	AHPC_ECOLI	ahpC	Alkyl hydroperoxide reductase C
616	20220923_CRJL_M9H11_PICS_EColi_GluC_Neprosin_N3_5ug_163.15953.15953.2	AAKAVGKVLPE	n[35]AAK[162]AVGK[162]VLPE	NIIPSSTG.AAKAVGKVLPE.LNGKITGM	G	L	11	2	2870.56	1183.85	1183.85	592.932	592.932	1183.84	592.927	0.01	0.615	6.9064	0.009063	13.671	0	0.9999	1	0	211	221	0	3K(34.0631), 7K(34.0631), N-term(34.0631)		0	TRUE	sp|P0A9B2|G3P1_ECOLI	P0A9B2	G3P1_ECOLI	gapA	Glyceraldehyde-3-phosphate dehydrogenase A
617	20220923_CRJL_M9H11_PICS_EColi_GluC_Neprosin_N3_5ug_163.15968.15968.3	AHGTSHFYVTQE	n[35]AHGTSHFYVTQE	EHGIRRYG.AHGTSHFYVTQE.AAKMINKP	G	A	12	3	2872.07	1409.68	1409.68	470.9	470.9	1409.68	470.9	0.0004	0.6698	2.0207	0.6141	10.912	0	0.999	1	0	181	192	0	N-term(34.0631)		0	TRUE	sp|P0A6A3|ACKA_ECOLI	P0A6A3	ACKA_ECOLI	ackA	Acetate kinase
618	20220923_CRJL_M9H11_PICS_EColi_GluC_Neprosin_N3_5ug_163.15969.15969.2	AHGTSHFYVTQE	n[29]AHGTSHFYVTQE	EHGIRRYG.AHGTSHFYVTQE.AAKMINKP	G	A	12	2	2872.14	1403.66	1403.66	702.837	702.837	1403.65	702.831	0.0135	0.6951	2.0195	0.1746	11.532	0	0.9894	1	0	181	192	0	N-term(28.0313)		0	TRUE	sp|P0A6A3|ACKA_ECOLI	P0A6A3	ACKA_ECOLI	ackA	Acetate kinase
619	20220923_CRJL_M9H11_PICS_EColi_GluC_Neprosin_N3_5ug_163.15972.15972.3	TKSAGGIVLTGSAAAKSTRGE	TK[156]SAGGIVLTGSAAAK[156]STRGE	IVKRKEVE.TKSAGGIVLTGSAAAKSTRGE.VIAVGNGR	E	V	21	3	2872.43	2017.14	2017.14	673.386	673.386	2017.12	673.38	0.0192	0.8484	2.7432	0.0002355	21.162	21.162	0.9985	2	0	19	39	0	16K(28.0313), 2K(28.0313)		0	TRUE	sp|P0A6F9|CH10_ECOLI	P0A6F9	CH10_ECOLI	groES	Co-chaperonin GroES
620	20220923_CRJL_M9H11_PICS_EColi_GluC_Neprosin_N3_5ug_163.15973.15973.2	GDAISASRQKLE	n[29]GDAISASRQK[156]LE	GVTFFIPE.GDAISASRQKLE.SQISTIYG	E	S	12	2	2872.57	1329.73	1329.73	665.872	665.872	1329.73	665.87	0.0035	0.6765	1.6803	0.1259	12.081	0	0.9976	2	1	452	463	0	10K(28.0313), N-term(28.0313)		0	TRUE	sp|P0AAI3|FTSH_ECOLI	P0AAI3	FTSH_ECOLI	ftsH	ATP-dependent zinc metalloprotease FtsH
621	20220923_CRJL_M9H11_PICS_EColi_GluC_Neprosin_N3_5ug_163.15979.15979.0	SHAVKIVVE	n[35]SHAVK[162]IVVE	AETMKQTE.SHAVKIVVE.AARRII	E	A	9	2	2873.11	1048.7	1048.7	525.357	525.357	1048.69	525.353	0.0072	0.342	6.7926	0.335	8.4	0	0.9979	2	0	239	247	0	5K(34.0631), N-term(34.0631)		0	TRUE	sp|P12758|UDP_ECOLI	P12758	UDP_ECOLI	udp	Uridine phosphorylase
622	20220923_CRJL_M9H11_PICS_EColi_GluC_Neprosin_N3_5ug_163.15991.15991.0	AHGTSHFYVTQE	n[29]AHGTSHFYVTQE	EHGIRRYG.AHGTSHFYVTQE.AAKMINKP	G	A	12	3	2874.45	1403.65	1403.65	468.89	468.89	1403.65	468.89	0.0003	0.6058	1.981	1.325	8.62	0	0.9926	1	0	181	192	0	N-term(28.0313)		0	TRUE	sp|P0A6A3|ACKA_ECOLI	P0A6A3	ACKA_ECOLI	ackA	Acetate kinase
623	20220923_CRJL_M9H11_PICS_EColi_GluC_Neprosin_N3_5ug_163.16001.16001.2	LLKQAADTPE	n[35]LLK[162]QAADTPE	QGIVAQIE.LLKQAADTPE.IQQIQQQV	E	I	10	2	2875.39	1152.71	1152.71	577.361	577.361	1152.7	577.359	0.0054	0.7235	0.9265	0.3936	8.12	0	1	2	1	192	201	0	3K(34.0631), N-term(34.0631)		0	TRUE	sp|P77395|CNOX_ECOLI	P77395	CNOX_ECOLI	cnoX	Chaperedoxin
624	20220923_CRJL_M9H11_PICS_EColi_GluC_Neprosin_N3_5ug_163.16009.16009.2	TKSAGGIVLTGSAAAKSTRGE	TK[156]SAGGIVLTGSAAAK[156]STRGE	IVKRKEVE.TKSAGGIVLTGSAAAKSTRGE.VIAVGNGR	E	V	21	2	2876.21	2017.14	2017.14	1009.58	1009.58	2017.12	1009.57	0.0252	0.7452	2.6803	0.003385	18.382	18.382	0.9992	2	0	19	39	0	16K(28.0313), 2K(28.0313)		0	TRUE	sp|P0A6F9|CH10_ECOLI	P0A6F9	CH10_ECOLI	groES	Co-chaperonin GroES
625	20220923_CRJL_M9H11_PICS_EColi_GluC_Neprosin_N3_5ug_163.16016.16016.3	GDAISASRQKLE	n[29]GDAISASRQK[156]LE	GVTFFIPE.GDAISASRQKLE.SQISTIYG	E	S	12	3	2877	1329.71	1329.71	444.246	444.246	1329.73	444.249	-0.0101	0.6625	1.7542	0.6497	9.762	0	0.9971	2	1	452	463	0	10K(28.0313), N-term(28.0313)		0	TRUE	sp|P0AAI3|FTSH_ECOLI	P0AAI3	FTSH_ECOLI	ftsH	ATP-dependent zinc metalloprotease FtsH
626	20220923_CRJL_M9H11_PICS_EColi_GluC_Neprosin_N3_5ug_163.16026.16026.0	AAKAVGKVLPE	n[29]AAK[156]AVGK[156]VLPE	NIIPSSTG.AAKAVGKVLPE.LNGKITGM	G	L	11	2	2877.95	1166.76	1166.76	584.386	584.386	1165.74	583.879	1.0135	0.5412	6.7832	0.3336	10.407	0	0.9591	1	0	211	221	0	3K(28.0313), 7K(28.0313), N-term(28.0313)		0	TRUE	sp|P0A9B2|G3P1_ECOLI	P0A9B2	G3P1_ECOLI	gapA	Glyceraldehyde-3-phosphate dehydrogenase A
627	20220923_CRJL_M9H11_PICS_EColi_GluC_Neprosin_N3_5ug_163.16030.16030.0	AHGTSHFYVTQE	n[29]AHGTSHFYVTQE	EHGIRRYG.AHGTSHFYVTQE.AAKMINKP	G	A	12	3	2878.47	1404.65	1404.65	469.224	469.224	1403.65	468.89	1.0045	0.5867	1.914	0.3159	10.502	0	0.9435	1	0	181	192	0	N-term(28.0313)		0	TRUE	sp|P0A6A3|ACKA_ECOLI	P0A6A3	ACKA_ECOLI	ackA	Acetate kinase
628	20220923_CRJL_M9H11_PICS_EColi_GluC_Neprosin_N3_5ug_163.16034.16034.2	AGGLHIIGTERHE	n[35]AGGLHIIGTERHE	VRHDAVIE.AGGLHIIGTERHE.SRRIDNQI	E	S	13	2	2878.88	1422.8	1422.8	712.405	712.405	1422.78	712.397	0.0161	0.878	2.0733	0.0181	13.469	0	0.9999	2	1	551	563	0	N-term(34.0631)		0	TRUE	sp|P10408|SECA_ECOLI	P10408	SECA_ECOLI	secA	Protein translocase subunit SecA
629	20220923_CRJL_M9H11_PICS_EColi_GluC_Neprosin_N3_5ug_163.16035.16035.1	SHAVKIVVE	n[35]SHAVK[162]IVVE	AETMKQTE.SHAVKIVVE.AARRII	E	A	9	1	2879.01	1048.71	1048.71	1049.71	1049.71	1048.69	1049.7	0.0137	0.8757	6.6942	0.03359	12.395	0	1	2	0	239	247	0	5K(34.0631), N-term(34.0631)		0	TRUE	sp|P12758|UDP_ECOLI	P12758	UDP_ECOLI	udp	Uridine phosphorylase
630	20220923_CRJL_M9H11_PICS_EColi_GluC_Neprosin_N3_5ug_163.16053.16053.3	LRDRVLGRVTAE	n[35]LRDRVLGRVTAE	EGGDVKEP.LRDRVLGRVTAE.DVIKPGTA	P	D	12	3	2880.7	1417.86	1417.86	473.627	473.627	1417.86	473.627	0	0.4759	1.8803	0.1793	10.478	8.583	0.9935	1	1	835	846	0	N-term(34.0631)		0	TRUE	sp|P0A8T7|RPOC_ECOLI	P0A8T7	RPOC_ECOLI	rpoC	DNA-directed RNA polymerase subunit beta'
631	20220923_CRJL_M9H11_PICS_EColi_GluC_Neprosin_N3_5ug_163.16078.16078.0	SHAVKIVVE	n[29]SHAVK[156]IVVE	AETMKQTE.SHAVKIVVE.AARRII	E	A	9	2	2883.34	1036.64	1036.64	519.325	519.325	1036.63	519.321	0.008	0.4197	6.6221	0.3871	9.453	0	0.9734	2	0	239	247	0	5K(28.0313), N-term(28.0313)		0	TRUE	sp|P12758|UDP_ECOLI	P12758	UDP_ECOLI	udp	Uridine phosphorylase
632	20220923_CRJL_M9H11_PICS_EColi_GluC_Neprosin_N3_5ug_163.16084.16084.2	AVKDAALSCD	n[29]AVK[156]DAALSC[160]D	GTKRAASE.AVKDAALSCD.QFFVNHRW	E	Q	10	2	2883.85	1104.55	1104.55	553.285	553.285	1104.55	553.282	0.0063	0.6916	2.0326	0.2678	8.789	0	0.9939	2	1	79	88	0	3K(28.0313), 9C(57.0214), N-term(28.0313)		0	TRUE	sp|P0A7V0|RS2_ECOLI	P0A7V0	RS2_ECOLI	rpsB	Small ribosomal subunit protein uS2
633	20220923_CRJL_M9H11_PICS_EColi_GluC_Neprosin_N3_5ug_163.16085.16085.2	QHVTIPAHQVNAE	n[29]QHVTIPAHQVNAE	FTDTKGKE.QHVTIPAHQVNAE.FFEEGKMF	E	F	13	2	2883.98	1470.78	1470.78	736.396	736.396	1470.76	736.386	0.0202	0.6791	1.6319	0.2823	11.014	0	0.9995	2	0	30	42	0	N-term(28.0313)		0	TRUE	sp|P0A9C5|GLN1B_ECOLI	P0A9C5	GLN1B_ECOLI	glnA	Glutamine synthetase
634	20220923_CRJL_M9H11_PICS_EColi_GluC_Neprosin_N3_5ug_163.16117.16117.3	SVANDKAALIAKSRD	n[29]SVANDK[156]AALIAK[156]SRD	KNIAIIID.SVANDKAALIAKSRD.TFIRIINA	D	T	15	3	2887.34	1641.95	1641.95	548.325	548.325	1641.94	548.321	0.0118	0.7064	0.4506	1.252	11.32	0	0.9993	2	1	304	318	0	12K(28.0313), 6K(28.0313), N-term(28.0313)		0	TRUE	sp|P15288|PEPD_ECOLI	P15288	PEPD_ECOLI	pepD	Cytosol non-specific dipeptidase
635	20220923_CRJL_M9H11_PICS_EColi_GluC_Neprosin_N3_5ug_163.16128.16128.2	GRVQALADAARE	n[29]GRVQALADAARE	DRSGFQYH.GRVQALADAARE.AGIQF	H	A	12	2	2888.65	1283.71	1283.71	642.861	642.861	1283.69	642.855	0.0125	0.9533	1.7675	0.04153	12.205	0	0.9999	1	1	101	112	0	N-term(28.0313)		0	TRUE	sp|P0C018|RL18_ECOLI	P0C018	RL18_ECOLI	rplR	Large ribosomal subunit protein uL18
636	20220923_CRJL_M9H11_PICS_EColi_GluC_Neprosin_N3_5ug_163.16129.16129.3	GRVQALADAARE	n[29]GRVQALADAARE	DRSGFQYH.GRVQALADAARE.AGIQF	H	A	12	3	2888.72	1283.68	1283.68	428.902	428.902	1283.69	428.905	-0.0102	0.9173	1.7663	0.006268	12.959	0	0.9988	1	1	101	112	0	N-term(28.0313)		0	TRUE	sp|P0C018|RL18_ECOLI	P0C018	RL18_ECOLI	rplR	Large ribosomal subunit protein uL18
637	20220923_CRJL_M9H11_PICS_EColi_GluC_Neprosin_N3_5ug_163.16134.16134.2	FVSGKALKDAVK	n[35]FVSGK[162]ALK[162]DAVK[162]	IAAANVPA.FVSGKALKDAVK.	A	-	12	2	2889.23	1398.01	1398.01	700.011	700.011	1397.99	700.003	0.0151	0.7714	1.5654	0.04104	11.047	0	0.9983	1	1	79	90	0	12K(34.0631), 5K(34.0631), 8K(34.0631), N-term(34.0631)		0	TRUE	sp|P0ACF0|DBHA_ECOLI	P0ACF0	DBHA_ECOLI	hupA	DNA-binding protein HU-alpha
638	20220923_CRJL_M9H11_PICS_EColi_GluC_Neprosin_N3_5ug_163.16145.16145.3	FVSGKALKDAVK	n[35]FVSGK[162]ALK[162]DAVK[162]	IAAANVPA.FVSGKALKDAVK.	A	-	12	3	2890.54	1397.99	1397.99	467.005	467.005	1397.99	467.005	0	0.7905	1.5435	0.04524	10.878	0	0.9986	1	1	79	90	0	12K(34.0631), 5K(34.0631), 8K(34.0631), N-term(34.0631)		0	TRUE	sp|P0ACF0|DBHA_ECOLI	P0ACF0	DBHA_ECOLI	hupA	DNA-binding protein HU-alpha
639	20220923_CRJL_M9H11_PICS_EColi_GluC_Neprosin_N3_5ug_163.16147.16147.2	GSRIWDQQGKE	n[35]GSRIWDQQGK[162]E	EFIPVKGQ.GSRIWDQQGKE.YVDFAGGI	Q	Y	11	2	2890.75	1370.77	1370.77	686.392	686.392	1370.76	686.386	0.0118	0.7337	1.5894	0.03161	10.527	0	1	1	1	33	43	0	10K(34.0631), N-term(34.0631)		0	TRUE	sp|P18335|ARGD_ECOLI	P18335	ARGD_ECOLI	argD	Acetylornithine/succinyldiaminopimelate aminotransferase
640	20220923_CRJL_M9H11_PICS_EColi_GluC_Neprosin_N3_5ug_163.16177.16177.2	GSRIWDQQGKE	n[29]GSRIWDQQGK[156]E	EFIPVKGQ.GSRIWDQQGKE.YVDFAGGI	Q	Y	11	2	2894.36	1358.7	1358.7	680.36	680.36	1358.69	680.354	0.0105	0.7634	1.5292	1.841	8.646	0	0.9979	1	1	33	43	0	10K(28.0313), N-term(28.0313)		0	TRUE	sp|P18335|ARGD_ECOLI	P18335	ARGD_ECOLI	argD	Acetylornithine/succinyldiaminopimelate aminotransferase
641	20220923_CRJL_M9H11_PICS_EColi_GluC_Neprosin_N3_5ug_163.16192.16192.2	AGYTAVISHRSGE	n[35]AGYTAVISHRSGE	AAIKMAKD.AGYTAVISHRSGE.TEDATIAD	D	T	13	2	2895.9	1380.73	1380.73	691.374	691.374	1380.72	691.368	0.0127	0.8843	1.2965	0.0774	10.945	0	1	2	0	362	374	0	N-term(34.0631)		0	TRUE	sp|P0A6P9|ENO_ECOLI	P0A6P9	ENO_ECOLI	eno	Enolase
642	20220923_CRJL_M9H11_PICS_EColi_GluC_Neprosin_N3_5ug_163.16195.16195.2	AGYTAVISHRSGE	n[29]AGYTAVISHRSGE	AAIKMAKD.AGYTAVISHRSGE.TEDATIAD	D	T	13	2	2896.23	1374.7	1374.7	688.359	688.359	1374.69	688.352	0.0136	0.8673	1.291	0.05571	12.423	0	0.9996	2	0	362	374	0	N-term(28.0313)		0	TRUE	sp|P0A6P9|ENO_ECOLI	P0A6P9	ENO_ECOLI	eno	Enolase
643	20220923_CRJL_M9H11_PICS_EColi_GluC_Neprosin_N3_5ug_163.16200.16200.0	AGYTAVISHRSGE	n[29]AGYTAVISHRSGE	AAIKMAKD.AGYTAVISHRSGE.TEDATIAD	D	T	13	3	2896.74	1374.68	1374.68	459.234	459.234	1374.69	459.237	-0.0091	0.5898	1.2826	0.2375	9.997	0	0.9988	2	0	362	374	0	N-term(28.0313)		0	TRUE	sp|P0A6P9|ENO_ECOLI	P0A6P9	ENO_ECOLI	eno	Enolase
644	20220923_CRJL_M9H11_PICS_EColi_GluC_Neprosin_N3_5ug_163.16205.16205.3	AGYTAVISHRSGE	n[35]AGYTAVISHRSGE	AAIKMAKD.AGYTAVISHRSGE.TEDATIAD	D	T	13	3	2897.36	1380.71	1380.71	461.244	461.244	1380.72	461.248	-0.0102	0.6291	1.2722	3.16e-05	18.387	0	1	2	0	362	374	0	N-term(34.0631)		0	TRUE	sp|P0A6P9|ENO_ECOLI	P0A6P9	ENO_ECOLI	eno	Enolase
645	20220923_CRJL_M9H11_PICS_EColi_GluC_Neprosin_N3_5ug_163.16209.16209.2	GYAPAKVAE	n[29]GYAPAK[156]VAE	GPRNAIPE.GYAPAKVAE.RINEVAHK	E	R	9	2	2897.7	961.526	961.526	481.77	481.77	960.528	481.271	0.9977	0.7182	0.031	1.798	8.654	0	0.9998	2	0	50	58	0	6K(28.0313), N-term(28.0313)		0	TRUE	sp|P67095|YFCE_ECOLI	P67095	YFCE_ECOLI	yfcE	Phosphodiesterase YfcE
646	20220923_CRJL_M9H11_PICS_EColi_GluC_Neprosin_N3_5ug_163.16214.16214.0	AGYTAVISHRSGE	n[29]AGYTAVISHRSGE	AAIKMAKD.AGYTAVISHRSGE.TEDATIAD	D	T	13	3	2898.05	1375.68	1375.68	459.568	459.568	1374.69	459.237	0.993	0.5874	1.2606	0.0003495	11.76	0	0.9997	2	0	362	374	0	N-term(28.0313)		0	TRUE	sp|P0A6P9|ENO_ECOLI	P0A6P9	ENO_ECOLI	eno	Enolase
647	20220923_CRJL_M9H11_PICS_EColi_GluC_Neprosin_N3_5ug_163.16226.16226.2	VGKQFDVTRE	n[35]VGK[162]QFDVTRE	NTDYTIEE.VGKQFDVTRE.RIRQIEAK	E	R	10	2	2899.21	1245.75	1245.75	623.881	623.881	1245.74	623.875	0.0118	0.4654	1.4242	2.144	5.936	0	0.9796	2	1	576	585	0	3K(34.0631), N-term(34.0631)		0	TRUE	sp|P00579|RPOD_ECOLI	P00579	RPOD_ECOLI	rpoD	RNA polymerase sigma factor RpoD
648	20220923_CRJL_M9H11_PICS_EColi_GluC_Neprosin_N3_5ug_163.16238.16238.2	AHGTSHFYVTQE	n[35]AHGTSHFYVTQE	EHGIRRYG.AHGTSHFYVTQE.AAKMINKP	G	A	12	2	2900.53	1409.69	1409.69	705.852	705.852	1409.68	705.847	0.0117	0.738	1.5464	0.1639	10.116	0	0.9975	1	0	181	192	0	N-term(34.0631)		0	TRUE	sp|P0A6A3|ACKA_ECOLI	P0A6A3	ACKA_ECOLI	ackA	Acetate kinase
649	20220923_CRJL_M9H11_PICS_EColi_GluC_Neprosin_N3_5ug_163.16241.16241.3	TKAMTGHSLGAAGVQE	n[35]TK[162]AMTGHSLGAAGVQE	DKSPAISA.TKAMTGHSLGAAGVQE.AIYSIIMI	A	A	16	3	2900.8	1624.89	1624.89	542.638	542.638	1624.89	542.636	0.0051	0.594	1.5613	0.000817	17.815	10.418	0.9981	1	0	327	342	0	2K(34.0631), N-term(34.0631)		0	TRUE	sp|P0A953|FABB_ECOLI	P0A953	FABB_ECOLI	fabB	3-oxoacyl-[acyl-carrier-protein] synthase 1
650	20220923_CRJL_M9H11_PICS_EColi_GluC_Neprosin_N3_5ug_163.16246.16246.3	TKSAGGIVLTGSAAAKSTRGE	n[29]TK[156]SAGGIVLTGSAAAK[156]STRGE	IVKRKEVE.TKSAGGIVLTGSAAAKSTRGE.VIAVGNGR	E	V	21	3	2901.36	2045.16	2045.16	682.729	682.729	2045.15	682.723	0.017	0.8601	2.2611	2.564e-05	22.468	0	1	2	0	19	39	0	16K(28.0313), 2K(28.0313), N-term(28.0313)		0	TRUE	sp|P0A6F9|CH10_ECOLI	P0A6F9	CH10_ECOLI	groES	Co-chaperonin GroES
651	20220923_CRJL_M9H11_PICS_EColi_GluC_Neprosin_N3_5ug_163.16248.16248.0	TKSAGGIVLTGSAAAKSTRGE	n[35]TK[162]SAGGIVLTGSAAAK[162]STRGE	IVKRKEVE.TKSAGGIVLTGSAAAKSTRGE.VIAVGNGR	E	V	21	3	2901.5	2064.26	2064.26	689.096	689.096	2063.24	688.755	1.0212	0.8076	2.2588	0.00771	14.264	8.167	0.9996	2	0	19	39	0	16K(34.0631), 2K(34.0631), N-term(34.0631)		0	TRUE	sp|P0A6F9|CH10_ECOLI	P0A6F9	CH10_ECOLI	groES	Co-chaperonin GroES
652	20220923_CRJL_M9H11_PICS_EColi_GluC_Neprosin_N3_5ug_163.16250.16250.0	TKSAGGIVLTGSAAAKSTRGE	n[29]TK[156]SAGGIVLTGSAAAK[156]STRGE	IVKRKEVE.TKSAGGIVLTGSAAAKSTRGE.VIAVGNGR	E	V	21	4	2901.64	2045.16	2045.16	512.297	512.297	2045.15	512.294	0.0124	0.9111	2.2564	1.38e-08	19.84	0	1	2	0	19	39	0	16K(28.0313), 2K(28.0313), N-term(28.0313)		0	TRUE	sp|P0A6F9|CH10_ECOLI	P0A6F9	CH10_ECOLI	groES	Co-chaperonin GroES
653	20220923_CRJL_M9H11_PICS_EColi_GluC_Neprosin_N3_5ug_163.16253.16253.2	AAKAVGKVLPE	n[35]AAK[162]AVGK[162]VLPE	NIIPSSTG.AAKAVGKVLPE.LNGKITGM	G	L	11	2	2902.09	1183.85	1183.85	592.931	592.931	1183.84	592.927	0.0081	0.6129	6.381	0.001009	17.484	0	1	1	0	211	221	0	3K(34.0631), 7K(34.0631), N-term(34.0631)		0	TRUE	sp|P0A9B2|G3P1_ECOLI	P0A9B2	G3P1_ECOLI	gapA	Glyceraldehyde-3-phosphate dehydrogenase A
654	20220923_CRJL_M9H11_PICS_EColi_GluC_Neprosin_N3_5ug_163.16257.16257.4	TKSAGGIVLTGSAAAKSTRGE	n[35]TK[162]SAGGIVLTGSAAAK[162]STRGE	IVKRKEVE.TKSAGGIVLTGSAAAKSTRGE.VIAVGNGR	E	V	21	4	2902.37	2063.26	2063.26	516.822	516.822	2063.24	516.818	0.0136	0.8905	2.2442	0.0001352	23.078	0	1	2	0	19	39	0	16K(34.0631), 2K(34.0631), N-term(34.0631)		0	TRUE	sp|P0A6F9|CH10_ECOLI	P0A6F9	CH10_ECOLI	groES	Co-chaperonin GroES
655	20220923_CRJL_M9H11_PICS_EColi_GluC_Neprosin_N3_5ug_163.16258.16258.2	VGKQFDVTRE	n[29]VGK[156]QFDVTRE	NTDYTIEE.VGKQFDVTRE.RIRQIEAK	E	R	10	2	2902.48	1233.68	1233.68	617.848	617.848	1233.67	617.843	0.0095	0.4745	1.3696	4.706	6.711	0	0.9792	2	1	576	585	0	3K(28.0313), N-term(28.0313)		0	TRUE	sp|P00579|RPOD_ECOLI	P00579	RPOD_ECOLI	rpoD	RNA polymerase sigma factor RpoD
656	20220923_CRJL_M9H11_PICS_EColi_GluC_Neprosin_N3_5ug_163.16283.16283.0	FVSGKALKDAVK	n[29]FVSGK[156]ALK[156]DAVK[156]	IAAANVPA.FVSGKALKDAVK.	A	-	12	3	2905.18	1374.86	1374.86	459.293	459.293	1373.86	458.962	0.9935	0.7652	1.2995	0.2881	8.662	8.662	0.9868	1	1	79	90	0	12K(28.0313), 5K(28.0313), 8K(28.0313), N-term(28.0313)		0	TRUE	sp|P0ACF0|DBHA_ECOLI	P0ACF0	DBHA_ECOLI	hupA	DNA-binding protein HU-alpha
657	20220923_CRJL_M9H11_PICS_EColi_GluC_Neprosin_N3_5ug_163.16285.16285.2	AAKAVGKVLPE	n[29]AAK[156]AVGK[156]VLPE	NIIPSSTG.AAKAVGKVLPE.LNGKITGM	G	L	11	2	2905.56	1165.75	1165.75	583.884	583.884	1165.74	583.879	0.0096	0.5812	6.3231	0.02124	14.191	0	0.9997	1	0	211	221	0	3K(28.0313), 7K(28.0313), N-term(28.0313)		0	TRUE	sp|P0A9B2|G3P1_ECOLI	P0A9B2	G3P1_ECOLI	gapA	Glyceraldehyde-3-phosphate dehydrogenase A
658	20220923_CRJL_M9H11_PICS_EColi_GluC_Neprosin_N3_5ug_163.16288.16288.2	RVKGLIEE	n[35]RVK[162]GLIEE	NEIKADEE.RVKGLIEE.MASAYEDP	E	M	8	2	2905.77	1010.68	1010.68	506.348	506.348	1010.68	506.345	0.0058	0.8218	6.6689	0.1162	12.5	0	1	2	1	366	373	0	3K(34.0631), N-term(34.0631)		0	TRUE	sp|P0A850|TIG_ECOLI	P0A850	TIG_ECOLI	tig	Trigger factor
659	20220923_CRJL_M9H11_PICS_EColi_GluC_Neprosin_N3_5ug_163.16289.16289.4	TKSAGGIVLTGSAAAKSTRGE	n[29]TK[156]SAGGIVLTGSAAAK[156]STRGE	IVKRKEVE.TKSAGGIVLTGSAAAKSTRGE.VIAVGNGR	E	V	21	4	2905.84	2045.16	2045.16	512.297	512.297	2045.15	512.294	0.0117	0.9332	2.1864	0.0002024	23.275	0	0.9998	2	0	19	39	0	16K(28.0313), 2K(28.0313), N-term(28.0313)		0	TRUE	sp|P0A6F9|CH10_ECOLI	P0A6F9	CH10_ECOLI	groES	Co-chaperonin GroES
660	20220923_CRJL_M9H11_PICS_EColi_GluC_Neprosin_N3_5ug_163.16290.16290.2	TKSAGGIVLTGSAAAKSTRGE	n[29]TK[156]SAGGIVLTGSAAAK[156]STRGE	IVKRKEVE.TKSAGGIVLTGSAAAKSTRGE.VIAVGNGR	E	V	21	2	2905.97	2045.17	2045.17	1023.59	1023.59	2045.15	1023.58	0.0246	0.8354	2.1842	0.01444	13.862	0	1	2	0	19	39	0	16K(28.0313), 2K(28.0313), N-term(28.0313)		0	TRUE	sp|P0A6F9|CH10_ECOLI	P0A6F9	CH10_ECOLI	groES	Co-chaperonin GroES
661	20220923_CRJL_M9H11_PICS_EColi_GluC_Neprosin_N3_5ug_163.16309.16309.0	AQASTHGIGKFAD	n[35]AQASTHGIGK[162]FAD	DAFGTAHR.AQASTHGIGKFAD.VACAGPII	R	V	13	3	2908.02	1369.75	1369.75	457.592	457.592	1369.76	457.595	-0.0087	0.6096	1.4456	2.649	7.691	0	0.9836	1	0	147	159	0	10K(34.0631), N-term(34.0631)		0	TRUE	sp|P0A799|PGK_ECOLI	P0A799	PGK_ECOLI	pgk	Phosphoglycerate kinase
662	20220923_CRJL_M9H11_PICS_EColi_GluC_Neprosin_N3_5ug_163.16324.16324.3	TKSAGGIVLTGSAAAKSTRGE	n[29]TKSAGGIVLTGSAAAK[156]STRGE	IVKRKEVE.TKSAGGIVLTGSAAAKSTRGE.VIAVGNGR	E	V	21	3	2909.56	2017.14	2017.14	673.386	673.386	2017.12	673.38	0.0185	0.7627	2.1245	5.135e-05	16.506	14.631	1	2	0	19	39	0	16K(28.0313), N-term(28.0313)		0	TRUE	sp|P0A6F9|CH10_ECOLI	P0A6F9	CH10_ECOLI	groES	Co-chaperonin GroES
663	20220923_CRJL_M9H11_PICS_EColi_GluC_Neprosin_N3_5ug_163.16339.16339.3	ATGKTLGRLATE	n[29]ATGK[156]TLGRLATE	KRDWYVVD.ATGKTLGRLATE.LARRIRGK	D	L	12	3	2911.06	1272.72	1272.72	425.248	425.248	1272.74	425.254	-0.0189	0.6756	1.4493	2.227	9.711	0	0.9999	2	0	20	31	0	4K(28.0313), N-term(28.0313)		0	TRUE	sp|P0AA10|RL13_ECOLI	P0AA10	RL13_ECOLI	rplM	Large ribosomal subunit protein uL13
664	20220923_CRJL_M9H11_PICS_EColi_GluC_Neprosin_N3_5ug_163.16352.16352.3	LRDRVLGRVTAE	n[35]LRDRVLGRVTAE	EGGDVKEP.LRDRVLGRVTAE.DVIKPGTA	P	D	12	3	2912.39	1417.86	1417.86	473.626	473.626	1417.86	473.627	-0.0001	0.4637	1.3522	2.926	8.51	0	0.8935	1	1	835	846	0	N-term(34.0631)		0	TRUE	sp|P0A8T7|RPOC_ECOLI	P0A8T7	RPOC_ECOLI	rpoC	DNA-directed RNA polymerase subunit beta'
665	20220923_CRJL_M9H11_PICS_EColi_GluC_Neprosin_N3_5ug_163.16353.16353.3	AQASTHGIGKFAD	n[29]AQASTHGIGK[156]FAD	DAFGTAHR.AQASTHGIGKFAD.VACAGPII	R	V	13	3	2912.46	1357.69	1357.69	453.57	453.57	1357.7	453.574	-0.0106	0.7693	1.3715	0.2069	10.273	0	0.9986	1	0	147	159	0	10K(28.0313), N-term(28.0313)		0	TRUE	sp|P0A799|PGK_ECOLI	P0A799	PGK_ECOLI	pgk	Phosphoglycerate kinase
666	20220923_CRJL_M9H11_PICS_EColi_GluC_Neprosin_N3_5ug_163.16355.16355.2	AQASTHGIGKFAD	n[29]AQASTHGIGK[156]FAD	DAFGTAHR.AQASTHGIGKFAD.VACAGPII	R	V	13	2	2912.72	1357.71	1357.71	679.862	679.862	1357.7	679.857	0.0096	0.7082	1.3671	0.1374	11.676	0	0.9295	1	0	147	159	0	10K(28.0313), N-term(28.0313)		0	TRUE	sp|P0A799|PGK_ECOLI	P0A799	PGK_ECOLI	pgk	Phosphoglycerate kinase
667	20220923_CRJL_M9H11_PICS_EColi_GluC_Neprosin_N3_5ug_163.16356.16356.3	SISGRGTVVTGRVE	n[35]SISGRGTVVTGRVE	IIPIEDVF.SISGRGTVVTGRVE.RGIIKVGE	F	R	14	3	2912.85	1450.83	1450.83	484.617	484.617	1450.83	484.618	-0.0011	0.6411	1.0658	0.01032	11.092	0	0.9983	1	0	220	233	0	N-term(34.0631)		0	FALSE	sp|P0CE48|EFTU2_ECOLI	P0CE48	EFTU2_ECOLI	tufB	Elongation factor Tu 2	tufA	sp|P0CE47|EFTU1_ECOLI
668	20220923_CRJL_M9H11_PICS_EColi_GluC_Neprosin_N3_5ug_163.16378.16378.0	RLSYDTE	n[35]RLSYDTE	RISTEVDA.RLSYDTE.ASIAKAKR	A	A	7	2	2915.4	917.471	917.471	459.743	459.743	916.471	459.243	0.9992	0.9132	0.0679	1.131	11.328	0	0.9975	1	1	100	106	0	N-term(34.0631)		0	TRUE	sp|P0A870|TALB_ECOLI	P0A870	TALB_ECOLI	talB	Transaldolase B
669	20220923_CRJL_M9H11_PICS_EColi_GluC_Neprosin_N3_5ug_163.16385.16385.2	VRHIVGAIANE	n[29]VRHIVGAIANE	VGRDDGVE.VRHIVGAIANE.GDISSRYI	E	G	11	2	2916.19	1205.69	1205.69	603.854	603.854	1205.69	603.851	0.0061	0.6656	1.3695	0.837	10.809	0	1	2	0	501	511	0	N-term(28.0313)		0	TRUE	sp|P0A9P6|DEAD_ECOLI	P0A9P6	DEAD_ECOLI	deaD	ATP-dependent RNA helicase DeaD
670	20220923_CRJL_M9H11_PICS_EColi_GluC_Neprosin_N3_5ug_163.16407.16407.2	ANQGSSVGVSKVTSE	n[35]ANQGSSVGVSK[162]VTSE	GIPIFVKP.ANQGSSVGVSKVTSE.EQYAIAVD	P	E	15	2	2918.56	1516.85	1516.85	759.433	759.433	1516.84	759.426	0.0146	0.8457	0.9327	0.004299	14.528	0	0.9982	1	0	187	201	0	11K(34.0631), N-term(34.0631)		0	TRUE	sp|P0A6J8|DDLA_ECOLI	P0A6J8	DDLA_ECOLI	ddlA	D-alanine--D-alanine ligase A
671	20220923_CRJL_M9H11_PICS_EColi_GluC_Neprosin_N3_5ug_163.16413.16413.2	GRVQALADAARE	n[29]GRVQALADAARE	DRSGFQYH.GRVQALADAARE.AGIQF	H	A	12	2	2919.28	1283.71	1283.71	642.861	642.861	1283.69	642.855	0.0122	0.9536	1.2569	0.0004621	16.734	0	1	1	1	101	112	0	N-term(28.0313)		0	TRUE	sp|P0C018|RL18_ECOLI	P0C018	RL18_ECOLI	rplR	Large ribosomal subunit protein uL18
672	20220923_CRJL_M9H11_PICS_EColi_GluC_Neprosin_N3_5ug_163.16434.16434.3	SLAIPANAKNKE	n[29]SLAIPANAK[156]NK[156]E	EGGIFWMD.SLAIPANAKNKE.GAIKIINF	D	G	12	3	2921.26	1338.78	1338.78	447.266	447.266	1338.79	447.27	-0.0112	0.9366	0.3591	0.8151	9.615	0	1	2	0	258	269	0	11K(28.0313), 9K(28.0313), N-term(28.0313)		0	TRUE	sp|P0AFK9|POTD_ECOLI	P0AFK9	POTD_ECOLI	potD	Spermidine/putrescine-binding periplasmic protein
673	20220923_CRJL_M9H11_PICS_EColi_GluC_Neprosin_N3_5ug_163.16447.16447.3	FVSGKALKDAVK	n[35]FVSGK[162]ALK[162]DAVK[162]	IAAANVPA.FVSGKALKDAVK.	A	-	12	3	2922.61	1397.99	1397.99	467.004	467.004	1397.99	467.005	-0.0008	0.7779	1.009	0.0456	10.864	0	0.9976	1	1	79	90	0	12K(34.0631), 5K(34.0631), 8K(34.0631), N-term(34.0631)		0	TRUE	sp|P0ACF0|DBHA_ECOLI	P0ACF0	DBHA_ECOLI	hupA	DNA-binding protein HU-alpha
674	20220923_CRJL_M9H11_PICS_EColi_GluC_Neprosin_N3_5ug_163.16465.16465.3	GRVQALADAARE	n[29]GRVQALADAARE	DRSGFQYH.GRVQALADAARE.AGIQF	H	A	12	3	2924.67	1283.68	1283.68	428.902	428.902	1283.69	428.905	-0.0106	0.9131	1.1671	0.009806	12.987	0	0.9999	1	1	101	112	0	N-term(28.0313)		0	TRUE	sp|P0C018|RL18_ECOLI	P0C018	RL18_ECOLI	rplR	Large ribosomal subunit protein uL18
675	20220923_CRJL_M9H11_PICS_EColi_GluC_Neprosin_N3_5ug_163.16466.16466.2	SILIGHAGHPE		RASRRGEE.SILIGHAGHPE.VEGTMGQY	E	V	11	2	2924.8	1129.6	1129.6	565.805	565.805	1129.59	565.801	0.0083	0.7497	5.5209	0.05727	12.128	8.547	0.9561	2	0	116	126	0			0	TRUE	sp|P62623|ISPH_ECOLI	P62623	ISPH_ECOLI	ispH	4-hydroxy-3-methylbut-2-enyl diphosphate reductase
676	20220923_CRJL_M9H11_PICS_EColi_GluC_Neprosin_N3_5ug_163.16487.16487.2	SYQNNAITGTHEE		GMRFEHIE.SYQNNAITGTHEE.VSYNAPIP	E	V	13	2	2927.07	1462.65	1462.65	732.332	732.332	1462.63	732.323	0.0164	0.872	0.7713	0.1468	10.833	0	0.9999	2	1	506	518	0			0	TRUE	sp|P13036|FECA_ECOLI	P13036	FECA_ECOLI	fecA	Fe(3+) dicitrate transport protein FecA
677	20220923_CRJL_M9H11_PICS_EColi_GluC_Neprosin_N3_5ug_163.16489.16489.0	NSLGGIKD	n[29]NSLGGIK[156]D	TREIEKIE.NSLGGIKD.MGGIPDAI	E	M	8	2	2927.27	858.475	858.475	430.245	430.245	858.481	430.248	-0.0064	0.8889	1.1144	4.406	10.178	0	0.9943	2	0	146	153	0	7K(28.0313), N-term(28.0313)		0	TRUE	sp|P0A7V0|RS2_ECOLI	P0A7V0	RS2_ECOLI	rpsB	Small ribosomal subunit protein uS2
678	20220923_CRJL_M9H11_PICS_EColi_GluC_Neprosin_N3_5ug_163.16493.16493.2	AGYTAVISHRSGE	n[35]AGYTAVISHRSGE	AAIKMAKD.AGYTAVISHRSGE.TEDATIAD	D	T	13	2	2927.79	1380.73	1380.73	691.374	691.374	1380.72	691.368	0.0131	0.8481	0.765	0.000982	12.858	0	1	2	0	362	374	0	N-term(34.0631)		0	TRUE	sp|P0A6P9|ENO_ECOLI	P0A6P9	ENO_ECOLI	eno	Enolase
679	20220923_CRJL_M9H11_PICS_EColi_GluC_Neprosin_N3_5ug_163.16494.16494.3	AGYTAVISHRSGE	n[29]AGYTAVISHRSGE	AAIKMAKD.AGYTAVISHRSGE.TEDATIAD	D	T	13	3	2927.86	1374.7	1374.7	459.24	459.24	1374.69	459.237	0.0084	0.6044	0.7639	1.625	8.657	0	0.9984	2	0	362	374	0	N-term(28.0313)		0	TRUE	sp|P0A6P9|ENO_ECOLI	P0A6P9	ENO_ECOLI	eno	Enolase
680	20220923_CRJL_M9H11_PICS_EColi_GluC_Neprosin_N3_5ug_163.16499.16499.1	NSLGGIKD	n[29]NSLGGIK[156]D	TREIEKIE.NSLGGIKD.MGGIPDAI	E	M	8	1	2928.35	858.489	858.489	859.496	859.496	858.481	859.488	0.0077	0.8281	1.0964	0.8279	10.828	0	1	2	0	146	153	0	7K(28.0313), N-term(28.0313)		0	TRUE	sp|P0A7V0|RS2_ECOLI	P0A7V0	RS2_ECOLI	rpsB	Small ribosomal subunit protein uS2
681	20220923_CRJL_M9H11_PICS_EColi_GluC_Neprosin_N3_5ug_163.16518.16518.0	NSLGGIKD	n[35]NSLGGIK[162]D	TREIEKIE.NSLGGIKD.MGGIPDAI	E	M	8	1	2930.11	870.556	870.556	871.563	871.563	870.545	871.552	0.0114	0.7775	1.067	0.3289	12.432	0	1	2	0	146	153	0	7K(34.0631), N-term(34.0631)		0	TRUE	sp|P0A7V0|RS2_ECOLI	P0A7V0	RS2_ECOLI	rpsB	Small ribosomal subunit protein uS2
682	20220923_CRJL_M9H11_PICS_EColi_GluC_Neprosin_N3_5ug_163.16541.16541.3	TKSAGGIVLTGSAAAKSTRGE	n[29]TK[156]SAGGIVLTGSAAAK[156]STRGE	IVKRKEVE.TKSAGGIVLTGSAAAKSTRGE.VIAVGNGR	E	V	21	3	2932.54	2045.17	2045.17	682.73	682.73	2045.15	682.723	0.0203	0.8267	1.7414	0.03018	16.581	0	1	2	0	19	39	0	16K(28.0313), 2K(28.0313), N-term(28.0313)		0	TRUE	sp|P0A6F9|CH10_ECOLI	P0A6F9	CH10_ECOLI	groES	Co-chaperonin GroES
683	20220923_CRJL_M9H11_PICS_EColi_GluC_Neprosin_N3_5ug_163.16542.16542.2	AAKAVGKVLPE	n[35]AAK[162]AVGK[162]VLPE	NIIPSSTG.AAKAVGKVLPE.LNGKITGM	G	L	11	2	2932.67	1183.85	1183.85	592.932	592.932	1183.84	592.927	0.0107	0.6581	5.8713	0.03503	12.322	0	0.9942	1	0	211	221	0	3K(34.0631), 7K(34.0631), N-term(34.0631)		0	TRUE	sp|P0A9B2|G3P1_ECOLI	P0A9B2	G3P1_ECOLI	gapA	Glyceraldehyde-3-phosphate dehydrogenase A
684	20220923_CRJL_M9H11_PICS_EColi_GluC_Neprosin_N3_5ug_163.16578.16578.2	AAKAVGKVLPE	n[29]AAK[156]AVGK[156]VLPE	NIIPSSTG.AAKAVGKVLPE.LNGKITGM	G	L	11	2	2936.72	1165.75	1165.75	583.884	583.884	1165.74	583.879	0.0106	0.6019	5.8037	0.1463	10.839	0	0.9735	1	0	211	221	0	3K(28.0313), 7K(28.0313), N-term(28.0313)		0	TRUE	sp|P0A9B2|G3P1_ECOLI	P0A9B2	G3P1_ECOLI	gapA	Glyceraldehyde-3-phosphate dehydrogenase A
685	20220923_CRJL_M9H11_PICS_EColi_GluC_Neprosin_N3_5ug_163.16589.16589.4	TKSAGGIVLTGSAAAKSTRGE	n[29]TK[156]SAGGIVLTGSAAAK[156]STRGE	IVKRKEVE.TKSAGGIVLTGSAAAKSTRGE.VIAVGNGR	E	V	21	4	2937.8	2045.17	2045.17	512.299	512.299	2045.15	512.294	0.0175	0.9401	1.6538	0.0001281	21.919	10.377	1	2	0	19	39	0	16K(28.0313), 2K(28.0313), N-term(28.0313)		0	TRUE	sp|P0A6F9|CH10_ECOLI	P0A6F9	CH10_ECOLI	groES	Co-chaperonin GroES
686	20220923_CRJL_M9H11_PICS_EColi_GluC_Neprosin_N3_5ug_163.16608.16608.2	VINQRVNQVAE	n[29]VINQRVNQVAE	KIAGAKKE.VINQRVNQVAE.VIQIAHII	E	V	11	2	2939.72	1296.73	1296.73	649.37	649.37	1296.71	649.365	0.0113	0.5136	0.147	2.42	6.825	0	0.9915	2	0	109	119	0	N-term(28.0313)		0	TRUE	sp|P68187|MALK_ECOLI	P68187	MALK_ECOLI	malK	Maltose/maltodextrin import ATP-binding protein MalK
687	20220923_CRJL_M9H11_PICS_EColi_GluC_Neprosin_N3_5ug_163.16613.16613.2	QGKTQVNNAVSVDE	n[35]QGK[162]TQVNNAVSVDE	NVGGMAFR.QGKTQVNNAVSVDE.KDIEAFKK	R	K	14	2	2940.22	1555.86	1555.86	778.94	778.94	1555.85	778.931	0.0168	0.7716	0.6148	0.6426	9.794	0	0.9998	1	1	272	285	0	3K(34.0631), N-term(34.0631)		0	TRUE	sp|P69797|PTNAB_ECOLI	P69797	PTNAB_ECOLI	manX	PTS system mannose-specific EIIAB component
688	20220923_CRJL_M9H11_PICS_EColi_GluC_Neprosin_N3_5ug_163.16614.16614.2	QGKTQVNNAVSVDE	n[29]QGK[156]TQVNNAVSVDE	NVGGMAFR.QGKTQVNNAVSVDE.KDIEAFKK	R	K	14	2	2940.35	1543.8	1543.8	772.907	772.907	1543.78	772.899	0.0146	0.7565	0.6126	2.355	8.731	0	0.9839	1	1	272	285	0	3K(28.0313), N-term(28.0313)		0	TRUE	sp|P69797|PTNAB_ECOLI	P69797	PTNAB_ECOLI	manX	PTS system mannose-specific EIIAB component
689	20220923_CRJL_M9H11_PICS_EColi_GluC_Neprosin_N3_5ug_163.16627.16627.4	SGAGLVKVTINGAHNCRRVE	SGAGLVK[162]VTINGAHNC[160]RRVE	AQIEVTGE.SGAGLVKVTINGAHNCRRVE.IDPSIIED	E	I	20	4	2941.9	2171.2	2171.2	543.807	543.807	2171.18	543.802	0.017	0.9083	19.0272	0.09677	11.557	0	0.9997	2	0	37	56	0	16C(57.0214), 7K(34.0631)		0	TRUE	sp|P0A8B5|YBAB_ECOLI	P0A8B5	YBAB_ECOLI	ybaB	Nucleoid-associated protein YbaB
690	20220923_CRJL_M9H11_PICS_EColi_GluC_Neprosin_N3_5ug_163.16640.16640.3	GKARVAKSAAGNYVFNE	n[35]GK[162]ARVAK[162]SAAGNYVFNE	FIVASTEE.GKARVAKSAAGNYVFNE.RKMIDASH	E	R	17	3	2943.48	1883.13	1883.13	628.716	628.716	1883.11	628.711	0.0161	0.7615	9.9965	0.01466	13.836	0	0.9999	2	0	56	72	0	2K(34.0631), 7K(34.0631), N-term(34.0631)		0	TRUE	sp|P38489|NFSB_ECOLI	P38489	NFSB_ECOLI	nfsB	Oxygen-insensitive NAD(P)H nitroreductase
691	20220923_CRJL_M9H11_PICS_EColi_GluC_Neprosin_N3_5ug_163.16642.16642.3	RVMQAQGSQLTNKYAE	n[35]RVM[147]QAQGSQLTNK[162]YAE	ASENYTSP.RVMQAQGSQLTNKYAE.GYPGKRYY	P	G	16	3	2943.68	1907.02	1907.02	636.682	636.682	1907.02	636.681	0.0034	0.7694	0.8471	1.526	9.229	0	0.9886	1	0	42	57	0	13K(34.0631), 3M(15.9949), N-term(34.0631)		0	TRUE	sp|P0A825|GLYA_ECOLI	P0A825	GLYA_ECOLI	glyA	Serine hydroxymethyltransferase
692	20220923_CRJL_M9H11_PICS_EColi_GluC_Neprosin_N3_5ug_163.16653.16653.0	VVNNVDVKCE	n[35]VVNNVDVK[162]C[160]E	TFNAPTVP.VVNNVDVKCE.TNGDAIRD	P	T	10	2	2944.82	1243.7	1243.7	622.859	622.859	1242.69	622.353	1.0125	0.7173	1.2743	0.2124	8.017	0	0.999	1	1	228	237	0	8K(34.0631), 9C(57.0214), N-term(34.0631)		0	TRUE	sp|P0AAI9|FABD_ECOLI	P0AAI9	FABD_ECOLI	fabD	Malonyl CoA-acyl carrier protein transacylase
693	20220923_CRJL_M9H11_PICS_EColi_GluC_Neprosin_N3_5ug_163.16663.16663.0	AAAPAPAAKAEAPAAAPAAKAE	n[29]AAAPAPAAK[156]AEAPAAAPAAK[156]AE	AAAPAKQE.AAAPAPAAKAEAPAAAPAAKAE.GKSEFAEN	E	G	22	3	2945.87	2000.13	2000.13	667.717	667.717	1999.11	667.377	1.0201	0.8264	3.0833	0.02265	16.08	0	1	2	1	294	315	0	20K(28.0313), 9K(28.0313), N-term(28.0313)		0	TRUE	sp|P06959|ODP2_ECOLI	P06959	ODP2_ECOLI	aceF	Dihydrolipoyllysine-residue acetyltransferase component of pyruvate dehydrogenase complex
694	20220923_CRJL_M9H11_PICS_EColi_GluC_Neprosin_N3_5ug_163.16667.16667.0	LTKRIQNAGTEVVE	n[29]LTK[156]RIQNAGTEVVE	FTEQEVAD.LTKRIQNAGTEVVE.AKAGGGSA	D	A	14	3	2946.15	1612.93	1612.93	538.649	538.649	1612.91	538.645	0.0112	0.8353	1.6541	0.03452	12.975	0	0.9997	2	1	202	215	0	3K(28.0313), N-term(28.0313)		0	TRUE	sp|P61889|MDH_ECOLI	P61889	MDH_ECOLI	mdh	Malate dehydrogenase
695	20220923_CRJL_M9H11_PICS_EColi_GluC_Neprosin_N3_5ug_163.16677.16677.2	NARIGYYAQDHE	n[35]NARIGYYAQDHE	SGTVKWSE.NARIGYYAQDHE.YEFENDIT	E	Y	12	2	2947.31	1469.73	1469.73	735.87	735.87	1469.71	735.863	0.0146	0.8637	0.7856	0.06734	11.187	0	0.9997	2	1	381	392	0	N-term(34.0631)		0	TRUE	sp|P0A9U3|YBIT_ECOLI	P0A9U3	YBIT_ECOLI	ybiT	Probable ATP-binding protein YbiT
696	20220923_CRJL_M9H11_PICS_EColi_GluC_Neprosin_N3_5ug_163.16678.16678.2	AAAPAPAAKAEAPAAAPAAKAE	n[29]AAAPAPAAK[156]AEAPAAAPAAK[156]AE	AAAPAKQE.AAAPAPAAKAEAPAAAPAAKAE.GKSEFAEN	E	G	22	2	2947.44	1999.13	1999.13	1000.57	1000.57	1999.11	1000.56	0.0224	0.8946	3.1095	0.002544	19.878	0	0.998	2	1	294	315	0	20K(28.0313), 9K(28.0313), N-term(28.0313)		0	TRUE	sp|P06959|ODP2_ECOLI	P06959	ODP2_ECOLI	aceF	Dihydrolipoyllysine-residue acetyltransferase component of pyruvate dehydrogenase complex
697	20220923_CRJL_M9H11_PICS_EColi_GluC_Neprosin_N3_5ug_163.16680.16680.0	LTKRIQNAGTEVVE	n[29]LTK[156]RIQNAGTEVVE	FTEQEVAD.LTKRIQNAGTEVVE.AKAGGGSA	D	A	14	2	2947.67	1612.93	1612.93	807.472	807.472	1612.91	807.465	0.0157	0.963	1.6287	1.607e-05	18.879	0	1	2	1	202	215	0	3K(28.0313), N-term(28.0313)		0	TRUE	sp|P61889|MDH_ECOLI	P61889	MDH_ECOLI	mdh	Malate dehydrogenase
698	20220923_CRJL_M9H11_PICS_EColi_GluC_Neprosin_N3_5ug_163.16683.16683.0	LTKRIQNAGTEVVE	n[29]LTK[156]RIQNAGTEVVE	FTEQEVAD.LTKRIQNAGTEVVE.AKAGGGSA	D	A	14	2	2947.92	1613.93	1613.93	807.974	807.974	1612.91	807.465	1.0195	0.9575	1.6247	0.0005594	20.926	0	1	2	1	202	215	0	3K(28.0313), N-term(28.0313)		0	TRUE	sp|P61889|MDH_ECOLI	P61889	MDH_ECOLI	mdh	Malate dehydrogenase
699	20220923_CRJL_M9H11_PICS_EColi_GluC_Neprosin_N3_5ug_163.16693.16693.2	LTKRIQNAGTEVVE	n[35]LTK[162]RIQNAGTEVVE	FTEQEVAD.LTKRIQNAGTEVVE.AKAGGGSA	D	A	14	2	2949.03	1625	1625	813.505	813.505	1624.98	813.496	0.0169	0.9147	1.6061	0.4011	9.087	0	1	2	1	202	215	0	3K(34.0631), N-term(34.0631)		0	TRUE	sp|P61889|MDH_ECOLI	P61889	MDH_ECOLI	mdh	Malate dehydrogenase
700	20220923_CRJL_M9H11_PICS_EColi_GluC_Neprosin_N3_5ug_163.16711.16711.1	VRGATGLGLKE	n[35]VRGATGLGLK[162]E	NKVAVIKA.VRGATGLGLKE.AKDIVESA	A	A	11	1	2951.13	1167.78	1167.78	1168.78	1168.78	1167.76	1168.77	0.0158	0.7672	0.7179	0.05442	11.557	0	0.9981	1	0	73	83	0	10K(34.0631), N-term(34.0631)		0	TRUE	sp|P0A7K2|RL7_ECOLI	P0A7K2	RL7_ECOLI	rplL	Large ribosomal subunit protein bL12
701	20220923_CRJL_M9H11_PICS_EColi_GluC_Neprosin_N3_5ug_163.16715.16715.2	LTAADGQTRKTFQE	n[35]LTAADGQTRK[162]TFQE	IFGHIRKD.LTAADGQTRKTFQE.IIAAIGTG	D	I	14	2	2951.65	1632.93	1632.93	817.471	817.471	1632.91	817.463	0.0172	0.6355	4.9916	0.1626	9.656	0	0.9997	2	1	247	260	0	10K(34.0631), N-term(34.0631)		0	TRUE	sp|P77395|CNOX_ECOLI	P77395	CNOX_ECOLI	cnoX	Chaperedoxin
702	20220923_CRJL_M9H11_PICS_EColi_GluC_Neprosin_N3_5ug_163.16717.16717.2	VAATKVGALSKGQLKE	n[29]VAATK[156]VGALSK[156]GQLK[156]E	IIIFKNGE.VAATKVGALSKGQLKE.FIDANIA	E	F	16	2	2952.03	1711.08	1711.08	856.546	856.546	1711.06	856.538	0.0159	0.8146	0.5118	0.001478	17.821	0	1	2	0	87	102	0	11K(28.0313), 15K(28.0313), 5K(28.0313), N-term(28.0313)		0	TRUE	sp|P0AA25|THIO_ECOLI	P0AA25	THIO_ECOLI	trxA	Thioredoxin 1
703	20220923_CRJL_M9H11_PICS_EColi_GluC_Neprosin_N3_5ug_163.16737.16737.2	NLYSAARE	n[29]NLYSAARE	MSKSE.NLYSAARE.LIPGGVNS	E	L	8	2	2953.86	950.482	950.482	476.248	476.248	950.482	476.248	-0.0001	0.7762	0.6732	6.704	8.069	0	0.9972	2	0	6	13	0	N-term(28.0313)		0	TRUE	sp|P23893|GSA_ECOLI	P23893	GSA_ECOLI	hemL	Glutamate-1-semialdehyde 2,1-aminomutase
704	20220923_CRJL_M9H11_PICS_EColi_GluC_Neprosin_N3_5ug_163.16754.16754.2	AVTKLVLVRHGE	n[35]AVTK[162]LVLVRHGE	.AVTKLVLVRHGE.SQWNKENR	M	S	12	2	2955.56	1388.93	1388.93	695.47	695.47	1388.91	695.464	0.0114	0.8854	6.2895	0.07278	13.052	13.052	0.9999	2	0	2	13	0	4K(34.0631), N-term(34.0631)		0	TRUE	sp|P62707|GPMA_ECOLI	P62707	GPMA_ECOLI	gpmA	2,3-bisphosphoglycerate-dependent phosphoglycerate mutase
705	20220923_CRJL_M9H11_PICS_EColi_GluC_Neprosin_N3_5ug_163.16759.16759.0	AVTKLVLVRHGE	n[35]AVTK[162]LVLVRHGE	.AVTKLVLVRHGE.SQWNKENR	M	S	12	3	2956.15	1388.91	1388.91	463.978	463.978	1388.91	463.979	-0.0012	0.7442	6.2798	0.00254	12.096	12.096	1	2	0	2	13	0	4K(34.0631), N-term(34.0631)		0	TRUE	sp|P62707|GPMA_ECOLI	P62707	GPMA_ECOLI	gpmA	2,3-bisphosphoglycerate-dependent phosphoglycerate mutase
706	20220923_CRJL_M9H11_PICS_EColi_GluC_Neprosin_N3_5ug_163.16760.16760.0	AVTKLVLVRHGE	n[35]AVTK[162]LVLVRHGE	.AVTKLVLVRHGE.SQWNKENR	M	S	12	3	2956.22	1389.91	1389.91	464.312	464.312	1388.91	463.979	1.0011	0.7723	6.2786	0.002679	12.122	12.122	0.9999	2	0	2	13	0	4K(34.0631), N-term(34.0631)		0	TRUE	sp|P62707|GPMA_ECOLI	P62707	GPMA_ECOLI	gpmA	2,3-bisphosphoglycerate-dependent phosphoglycerate mutase
707	20220923_CRJL_M9H11_PICS_EColi_GluC_Neprosin_N3_5ug_163.16767.16767.0	AAAPAPAAKAEAPAAAPAAKAE	n[29]AAAPAPAAK[156]AEAPAAAPAAK[156]AE	AAAPAKQE.AAAPAPAAKAEAPAAAPAAKAE.GKSEFAEN	E	G	22	4	2957	2000.11	2000.11	501.035	501.035	1999.11	500.785	1.0019	0.6383	3.2689	1.701	8.174	0	0.9536	2	1	294	315	0	20K(28.0313), 9K(28.0313), N-term(28.0313)		0	TRUE	sp|P06959|ODP2_ECOLI	P06959	ODP2_ECOLI	aceF	Dihydrolipoyllysine-residue acetyltransferase component of pyruvate dehydrogenase complex
708	20220923_CRJL_M9H11_PICS_EColi_GluC_Neprosin_N3_5ug_163.16776.16776.2	AGYTAVISHRSGETE	n[29]AGYTAVISHRSGETE	AAIKMAKD.AGYTAVISHRSGETE.DATIADIA	D	D	15	2	2958.03	1604.8	1604.8	803.406	803.406	1604.78	803.397	0.0189	0.8732	0.6078	0.008285	18.22	0	1	2	1	362	376	0	N-term(28.0313)		0	TRUE	sp|P0A6P9|ENO_ECOLI	P0A6P9	ENO_ECOLI	eno	Enolase
709	20220923_CRJL_M9H11_PICS_EColi_GluC_Neprosin_N3_5ug_163.16784.16784.3	AGYTAVISHRSGETE	n[35]AGYTAVISHRSGETE	AAIKMAKD.AGYTAVISHRSGETE.DATIADIA	D	D	15	3	2959.14	1610.82	1610.82	537.948	537.948	1610.81	537.944	0.0105	0.535	0.5894	0.2411	11.971	0	0.9991	2	1	362	376	0	N-term(34.0631)		0	TRUE	sp|P0A6P9|ENO_ECOLI	P0A6P9	ENO_ECOLI	eno	Enolase
710	20220923_CRJL_M9H11_PICS_EColi_GluC_Neprosin_N3_5ug_163.16787.16787.2	AGYTAVISHRSGETE	n[35]AGYTAVISHRSGETE	AAIKMAKD.AGYTAVISHRSGETE.DATIADIA	D	D	15	2	2959.35	1610.83	1610.83	806.421	806.421	1610.81	806.413	0.0159	0.8801	0.5858	0.0004517	17.835	0	1	2	1	362	376	0	N-term(34.0631)		0	TRUE	sp|P0A6P9|ENO_ECOLI	P0A6P9	ENO_ECOLI	eno	Enolase
711	20220923_CRJL_M9H11_PICS_EColi_GluC_Neprosin_N3_5ug_163.16791.16791.2	AVTKLVLVRHGE	n[29]AVTK[156]LVLVRHGE	.AVTKLVLVRHGE.SQWNKENR	M	S	12	2	2959.73	1376.86	1376.86	689.437	689.437	1376.85	689.432	0.008	0.8737	6.2201	3.758e-05	17.16	17.16	1	2	0	2	13	0	4K(28.0313), N-term(28.0313)		0	TRUE	sp|P62707|GPMA_ECOLI	P62707	GPMA_ECOLI	gpmA	2,3-bisphosphoglycerate-dependent phosphoglycerate mutase
712	20220923_CRJL_M9H11_PICS_EColi_GluC_Neprosin_N3_5ug_163.16797.16797.0	AGYTAVISHRSGETE	n[29]AGYTAVISHRSGETE	AAIKMAKD.AGYTAVISHRSGETE.DATIADIA	D	D	15	3	2960.57	1604.79	1604.79	535.937	535.937	1604.78	535.934	0.0107	0.4994	0.5656	0.1522	10.77	0	0.9967	2	1	362	376	0	N-term(28.0313)		0	TRUE	sp|P0A6P9|ENO_ECOLI	P0A6P9	ENO_ECOLI	eno	Enolase
713	20220923_CRJL_M9H11_PICS_EColi_GluC_Neprosin_N3_5ug_163.16805.16805.2	LGIKTVAVHSSADRD	n[35]LGIK[162]TVAVHSSADRD	RIIRACKE.LGIKTVAVHSSADRD.LKHVIIAD	E	L	15	2	2961.39	1635.98	1635.98	818.997	818.997	1635.96	818.986	0.021	0.9024	1.7748	0.001163	18.238	0	1	2	1	24	38	0	4K(34.0631), N-term(34.0631)		0	TRUE	sp|P24182|ACCC_ECOLI	P24182	ACCC_ECOLI	accC	Biotin carboxylase
714	20220923_CRJL_M9H11_PICS_EColi_GluC_Neprosin_N3_5ug_163.16806.16806.3	TDKIRTLQGRVVSD	n[35]TDK[162]IRTLQGRVVSD	.TDKIRTLQGRVVSD.KMEKSIVV	M	K	14	3	2961.52	1655.01	1655.01	552.678	552.678	1655	552.674	0.0114	0.7189	3.4272	1.98	7.983	7.983	1	2	1	2	15	0	3K(34.0631), N-term(34.0631)		0	TRUE	sp|P0AG63|RS17_ECOLI	P0AG63	RS17_ECOLI	rpsQ	Small ribosomal subunit protein uS17
715	20220923_CRJL_M9H11_PICS_EColi_GluC_Neprosin_N3_5ug_163.16817.16817.3	ANRVTQVKDLAND	n[29]ANRVTQVK[156]DLAND	PVTVIEVE.ANRVTQVKDLAND.GYRAIQVT	E	G	13	3	2962.95	1498.81	1498.81	500.61	500.61	1498.81	500.611	-0.0009	0.7547	5.5042	3.417	10.668	0	0.9968	2	1	31	43	0	8K(28.0313), N-term(28.0313)		0	TRUE	sp|P60438|RL3_ECOLI	P60438	RL3_ECOLI	rplC	Large ribosomal subunit protein uL3
716	20220923_CRJL_M9H11_PICS_EColi_GluC_Neprosin_N3_5ug_163.16821.16821.3	AANKGTGKWTSQSALD	n[35]AANK[162]GTGK[162]WTSQSALD	IVDVIIDE.AANKGTGKWTSQSALD.LGEPISII	E	L	16	3	2963.33	1736	1736	579.674	579.674	1736	579.672	0.0064	0.7211	5.2993	6.956	11.159	0	0.9999	2	0	257	272	0	4K(34.0631), 8K(34.0631), N-term(34.0631)		0	TRUE	sp|P00350|6PGD_ECOLI	P00350	6PGD_ECOLI	gnd	6-phosphogluconate dehydrogenase, decarboxylating
717	20220923_CRJL_M9H11_PICS_EColi_GluC_Neprosin_N3_5ug_163.16824.16824.0	AGYTAVISHRSGETE	n[29]AGYTAVISHRSGETE	AAIKMAKD.AGYTAVISHRSGETE.DATIADIA	D	D	15	3	2963.66	1605.79	1605.79	536.271	536.271	1604.78	535.934	1.0129	0.4899	0.514	0.4317	10.814	0	0.9941	2	1	362	376	0	N-term(28.0313)		0	TRUE	sp|P0A6P9|ENO_ECOLI	P0A6P9	ENO_ECOLI	eno	Enolase
718	20220923_CRJL_M9H11_PICS_EColi_GluC_Neprosin_N3_5ug_163.16827.16827.0	AVTKLVLVRHGE	n[29]AVTK[156]LVLVRHGE	.AVTKLVLVRHGE.SQWNKENR	M	S	12	3	2963.88	1376.84	1376.84	459.954	459.954	1376.85	459.957	-0.0111	0.6661	6.151	0.04308	11.963	11.963	0.9983	2	0	2	13	0	4K(28.0313), N-term(28.0313)		0	TRUE	sp|P62707|GPMA_ECOLI	P62707	GPMA_ECOLI	gpmA	2,3-bisphosphoglycerate-dependent phosphoglycerate mutase
719	20220923_CRJL_M9H11_PICS_EColi_GluC_Neprosin_N3_5ug_163.16829.16829.3	TKSAGGIVLTGSAAAKSTRGE	n[29]TK[156]SAGGIVLTGSAAAK[156]STRGE	IVKRKEVE.TKSAGGIVLTGSAAAKSTRGE.VIAVGNGR	E	V	21	3	2964.25	2045.16	2045.16	682.728	682.728	2045.15	682.723	0.0145	0.8224	1.2129	2.331e-05	15.698	0	1	2	0	19	39	0	16K(28.0313), 2K(28.0313), N-term(28.0313)		0	TRUE	sp|P0A6F9|CH10_ECOLI	P0A6F9	CH10_ECOLI	groES	Co-chaperonin GroES
720	20220923_CRJL_M9H11_PICS_EColi_GluC_Neprosin_N3_5ug_163.16838.16838.2	AANKGTGKWTSQSALD	n[35]AANK[162]GTGK[162]WTSQSALD	IVDVIIDE.AANKGTGKWTSQSALD.LGEPISII	E	L	16	2	2965.07	1736.01	1736.01	869.012	869.012	1736	869.005	0.0148	0.7032	5.2703	1.595	7.689	0	1	2	0	257	272	0	4K(34.0631), 8K(34.0631), N-term(34.0631)		0	TRUE	sp|P00350|6PGD_ECOLI	P00350	6PGD_ECOLI	gnd	6-phosphogluconate dehydrogenase, decarboxylating
721	20220923_CRJL_M9H11_PICS_EColi_GluC_Neprosin_N3_5ug_163.16841.16841.2	LGIKTVAVHSSADRD	n[29]LGIK[156]TVAVHSSADRD	RIIRACKE.LGIKTVAVHSSADRD.LKHVIIAD	E	L	15	2	2965.44	1623.92	1623.92	812.966	812.966	1623.89	812.954	0.0223	0.8981	1.7071	2.772	8.456	0	0.9989	2	1	24	38	0	4K(28.0313), N-term(28.0313)		0	TRUE	sp|P24182|ACCC_ECOLI	P24182	ACCC_ECOLI	accC	Biotin carboxylase
722	20220923_CRJL_M9H11_PICS_EColi_GluC_Neprosin_N3_5ug_163.16845.16845.3	AAAPAPAAKAEAPAAAPAAKAE	n[29]AAAPAPAAK[156]AEAPAAAPAAK[156]AE	AAAPAKQE.AAAPAPAAKAEAPAAAPAAKAE.GKSEFAEN	E	G	22	3	2966.08	1999.12	1999.12	667.382	667.382	1999.11	667.377	0.014	0.8373	3.4202	0.0001744	25.534	0	1	2	1	294	315	0	20K(28.0313), 9K(28.0313), N-term(28.0313)		0	TRUE	sp|P06959|ODP2_ECOLI	P06959	ODP2_ECOLI	aceF	Dihydrolipoyllysine-residue acetyltransferase component of pyruvate dehydrogenase complex
723	20220923_CRJL_M9H11_PICS_EColi_GluC_Neprosin_N3_5ug_163.16854.16854.0	AVTKLVLVRHGE	n[29]AVTK[156]LVLVRHGE	.AVTKLVLVRHGE.SQWNKENR	M	S	12	3	2966.9	1377.84	1377.84	460.287	460.287	1376.85	459.957	0.9899	0.7046	6.1006	0.0009921	10.733	10.733	1	2	0	2	13	0	4K(28.0313), N-term(28.0313)		0	TRUE	sp|P62707|GPMA_ECOLI	P62707	GPMA_ECOLI	gpmA	2,3-bisphosphoglycerate-dependent phosphoglycerate mutase
724	20220923_CRJL_M9H11_PICS_EColi_GluC_Neprosin_N3_5ug_163.16856.16856.0	YHVALDNARE	n[29]YHVALDNARE	EACPIIID.YHVALDNARE.KARGAKAI	D	K	10	2	2967.04	1214.61	1214.61	608.314	608.314	1214.6	608.309	0.0084	0.4531	0.4154	3.568	5.5	0	0.994	2	1	110	119	0	N-term(28.0313)		0	TRUE	sp|P0A7D4|PURA_ECOLI	P0A7D4	PURA_ECOLI	purA	Adenylosuccinate synthetase
725	20220923_CRJL_M9H11_PICS_EColi_GluC_Neprosin_N3_5ug_163.16861.16861.2	VRGATGLGLKE	n[35]VRGATGLGLK[162]E	NKVAVIKA.VRGATGLGLKE.AKDIVESA	A	A	11	2	2967.63	1167.77	1167.77	584.892	584.892	1167.76	584.888	0.0076	0.6071	0.4429	0.145	9.854	0	0.9891	1	0	73	83	0	10K(34.0631), N-term(34.0631)		0	TRUE	sp|P0A7K2|RL7_ECOLI	P0A7K2	RL7_ECOLI	rplL	Large ribosomal subunit protein bL12
726	20220923_CRJL_M9H11_PICS_EColi_GluC_Neprosin_N3_5ug_163.16868.16868.0	YRQYIE	n[35]YRQYIE	VGATTIDE.YRQYIE.KDAAIERR	E	K	6	2	2968.27	904.481	904.481	453.248	453.248	904.487	453.251	-0.0058	0.6859	5.1483	3.396	9.507	0	0.9953	2	0	319	324	0	N-term(34.0631)		0	TRUE	sp|P63284|CLPB_ECOLI	P63284	CLPB_ECOLI	clpB	Chaperone protein ClpB
727	20220923_CRJL_M9H11_PICS_EColi_GluC_Neprosin_N3_5ug_163.16890.16890.0	AANKGTGKWTSQSALD	n[29]AANK[156]GTGK[156]WTSQSALD	IVDVIIDE.AANKGTGKWTSQSALD.LGEPISII	E	L	16	3	2970.42	1717.91	1717.91	573.645	573.645	1717.9	573.64	0.013	0.698	5.1813	0.0001402	13.896	0	0.9999	2	0	257	272	0	4K(28.0313), 8K(28.0313), N-term(28.0313)		0	TRUE	sp|P00350|6PGD_ECOLI	P00350	6PGD_ECOLI	gnd	6-phosphogluconate dehydrogenase, decarboxylating
728	20220923_CRJL_M9H11_PICS_EColi_GluC_Neprosin_N3_5ug_163.16899.16899.2	AANKGTGKWTSQSALD	n[29]AANK[156]GTGK[156]WTSQSALD	IVDVIIDE.AANKGTGKWTSQSALD.LGEPISII	E	L	16	2	2971.4	1717.92	1717.92	859.965	859.965	1717.9	859.957	0.0161	0.7137	5.1648	0.1949	11.341	0	0.9989	2	0	257	272	0	4K(28.0313), 8K(28.0313), N-term(28.0313)		0	TRUE	sp|P00350|6PGD_ECOLI	P00350	6PGD_ECOLI	gnd	6-phosphogluconate dehydrogenase, decarboxylating
729	20220923_CRJL_M9H11_PICS_EColi_GluC_Neprosin_N3_5ug_163.16950.16950.0	RGITINTSHVE	n[35]RGITINTSHVE	DNAPEEKA.RGITINTSHVE.YDTPTRHY	A	Y	11	2	2976.78	1259.71	1259.71	630.864	630.864	1259.7	630.86	0.0079	0.8217	0.3061	2.909	7.702	0	0.9954	1	0	59	69	0	N-term(34.0631)		0	FALSE	sp|P0CE48|EFTU2_ECOLI	P0CE48	EFTU2_ECOLI	tufB	Elongation factor Tu 2	tufA	sp|P0CE47|EFTU1_ECOLI
730	20220923_CRJL_M9H11_PICS_EColi_GluC_Neprosin_N3_5ug_163.16967.16967.2	RAMVVDQFRE	n[35]RAM[147]VVDQFRE	VQKVREAE.RAMVVDQFRE.HEGEIITG	E	H	10	2	2978.6	1299.7	1299.7	650.855	650.855	1299.68	650.848	0.0146	0.8418	12.3601	0.3363	9.393	0	0.9999	2	1	123	132	0	3M(15.9949), N-term(34.0631)		0	TRUE	sp|P0AFF6|NUSA_ECOLI	P0AFF6	NUSA_ECOLI	nusA	Transcription termination/antitermination protein NusA
731	20220923_CRJL_M9H11_PICS_EColi_GluC_Neprosin_N3_5ug_163.16971.16971.0	RGITINTSHVE	n[35]RGITINTSHVE	DNAPEEKA.RGITINTSHVE.YDTPTRHY	A	Y	11	2	2978.92	1260.72	1260.72	631.366	631.366	1259.7	630.86	1.012	0.8125	0.2704	0.01439	8.986	0	1	1	0	59	69	0	N-term(34.0631)		0	FALSE	sp|P0CE48|EFTU2_ECOLI	P0CE48	EFTU2_ECOLI	tufB	Elongation factor Tu 2	tufA	sp|P0CE47|EFTU1_ECOLI
732	20220923_CRJL_M9H11_PICS_EColi_GluC_Neprosin_N3_5ug_163.16991.16991.0	GKAQFGGQRFGE	n[35]GK[162]AQFGGQRFGE	IVTQQPIG.GKAQFGGQRFGE.MEVWAIEA	G	M	12	2	2981.19	1348.76	1348.76	675.389	675.389	1348.75	675.383	0.0119	0.8609	0.2253	0.005343	12.839	0	0.9997	1	0	1261	1272	0	2K(34.0631), N-term(34.0631)		0	TRUE	sp|P0A8V2|RPOB_ECOLI	P0A8V2	RPOB_ECOLI	rpoB	DNA-directed RNA polymerase subunit beta
733	20220923_CRJL_M9H11_PICS_EColi_GluC_Neprosin_N3_5ug_163.16995.16995.2	GKAQFGGQRFGE	n[29]GK[156]AQFGGQRFGE	IVTQQPIG.GKAQFGGQRFGE.MEVWAIEA	G	M	12	2	2981.58	1336.7	1336.7	669.357	669.357	1336.69	669.352	0.0116	0.8474	0.2189	0.0001946	14.894	0	1	1	0	1261	1272	0	2K(28.0313), N-term(28.0313)		0	TRUE	sp|P0A8V2|RPOB_ECOLI	P0A8V2	RPOB_ECOLI	rpoB	DNA-directed RNA polymerase subunit beta
734	20220923_CRJL_M9H11_PICS_EColi_GluC_Neprosin_N3_5ug_163.17002.17002.0	FQSVSKVDE	n[35]FQSVSK[162]VDE	ITEFDGKP.FQSVSKVDE.SIEKIADE	P	S	9	2	2982.35	1105.64	1105.64	553.827	553.827	1105.63	553.822	0.0096	0.5973	0.1013	0.4663	7.151	0	0.9657	1	1	480	488	0	6K(34.0631), N-term(34.0631)		0	TRUE	sp|P0A6Z3|HTPG_ECOLI	P0A6Z3	HTPG_ECOLI	htpG	Chaperone protein HtpG
735	20220923_CRJL_M9H11_PICS_EColi_GluC_Neprosin_N3_5ug_163.17012.17012.2	AAAPAPAAKAEAPAAAPAAKAE	n[29]AAAPAPAAK[156]AEAPAAAPAAK[156]AE	AAAPAKQE.AAAPAPAAKAEAPAAAPAAKAE.GKSEFAEN	E	G	22	2	2983.53	1999.13	1999.13	1000.57	1000.57	1999.11	1000.56	0.0234	0.8896	3.711	0.04325	14.956	0	0.999	2	1	294	315	0	20K(28.0313), 9K(28.0313), N-term(28.0313)		0	TRUE	sp|P06959|ODP2_ECOLI	P06959	ODP2_ECOLI	aceF	Dihydrolipoyllysine-residue acetyltransferase component of pyruvate dehydrogenase complex
736	20220923_CRJL_M9H11_PICS_EColi_GluC_Neprosin_N3_5ug_163.17038.17038.2	AVTKLVLVRHGE	n[35]AVTK[162]LVLVRHGE	.AVTKLVLVRHGE.SQWNKENR	M	S	12	2	2986.31	1388.93	1388.93	695.47	695.47	1388.91	695.464	0.0116	0.8798	5.777	0.003995	16.094	16.094	0.9999	2	0	2	13	0	4K(34.0631), N-term(34.0631)		0	TRUE	sp|P62707|GPMA_ECOLI	P62707	GPMA_ECOLI	gpmA	2,3-bisphosphoglycerate-dependent phosphoglycerate mutase
737	20220923_CRJL_M9H11_PICS_EColi_GluC_Neprosin_N3_5ug_163.17043.17043.2	RQFSTLKSTVE	n[35]RQFSTLK[162]STVE	ERVMGDGE.RQFSTLKSTVE.AIWAGIKA	E	A	11	2	2986.83	1362.83	1362.83	682.421	682.421	1362.81	682.414	0.0125	0.5819	5.1107	0.5232	9.912	0	0.9944	2	0	128	138	0	7K(34.0631), N-term(34.0631)		0	TRUE	sp|P00963|ASNA_ECOLI	P00963	ASNA_ECOLI	asnA	Aspartate--ammonia ligase
738	20220923_CRJL_M9H11_PICS_EColi_GluC_Neprosin_N3_5ug_163.17055.17055.3	AVTKLVLVRHGE	n[35]AVTK[162]LVLVRHGE	.AVTKLVLVRHGE.SQWNKENR	M	S	12	3	2988.34	1388.91	1388.91	463.978	463.978	1388.91	463.979	-0.0001	0.7312	5.7433	0.02587	13.849	13.849	0.9998	2	0	2	13	0	4K(34.0631), N-term(34.0631)		0	TRUE	sp|P62707|GPMA_ECOLI	P62707	GPMA_ECOLI	gpmA	2,3-bisphosphoglycerate-dependent phosphoglycerate mutase
739	20220923_CRJL_M9H11_PICS_EColi_GluC_Neprosin_N3_5ug_163.17058.17058.2	SYQNNAITGTHEE	n[35]SYQNNAITGTHEE	GMRFEHIE.SYQNNAITGTHEE.VSYNAPIP	E	V	13	2	2988.63	1496.71	1496.71	749.362	749.362	1496.7	749.355	0.0146	0.872	1.7974	0.02063	12.242	0	0.9997	2	1	506	518	0	N-term(34.0631)		0	TRUE	sp|P13036|FECA_ECOLI	P13036	FECA_ECOLI	fecA	Fe(3+) dicitrate transport protein FecA
740	20220923_CRJL_M9H11_PICS_EColi_GluC_Neprosin_N3_5ug_163.17082.17082.0	AGYTAVISHRSGETE	n[35]AGYTAVISHRSGETE	AAIKMAKD.AGYTAVISHRSGETE.DATIADIA	D	D	15	3	2990.99	1611.82	1611.82	538.281	538.281	1610.81	537.944	1.0101	0.4814	0.0586	0.8663	8.563	0	0.994	2	1	362	376	0	N-term(34.0631)		0	TRUE	sp|P0A6P9|ENO_ECOLI	P0A6P9	ENO_ECOLI	eno	Enolase
741	20220923_CRJL_M9H11_PICS_EColi_GluC_Neprosin_N3_5ug_163.17087.17087.2	AGYTAVISHRSGETE	n[35]AGYTAVISHRSGETE	AAIKMAKD.AGYTAVISHRSGETE.DATIADIA	D	D	15	2	2991.62	1610.82	1610.82	806.42	806.42	1610.81	806.413	0.0134	0.8755	0.0481	0.03121	13.523	0	0.9999	2	1	362	376	0	N-term(34.0631)		0	TRUE	sp|P0A6P9|ENO_ECOLI	P0A6P9	ENO_ECOLI	eno	Enolase
742	20220923_CRJL_M9H11_PICS_EColi_GluC_Neprosin_N3_5ug_163.17096.17096.2	VLIKVTHTGVCHTD	n[29]VLIK[156]VTHTGVC[160]HTD	VAPPKKGE.VLIKVTHTGVCHTD.AFTISGDD	E	A	14	2	2992.56	1634.9	1634.9	818.457	818.457	1634.88	818.448	0.0181	0.5121	0.0448	0.008256	9.833	0	0.9964	2	0	30	43	0	11C(57.0214), 4K(28.0313), N-term(28.0313)		0	TRUE	sp|P25437|FRMA_ECOLI	P25437	FRMA_ECOLI	frmA	S-(hydroxymethyl)glutathione dehydrogenase
743	20220923_CRJL_M9H11_PICS_EColi_GluC_Neprosin_N3_5ug_163.17099.17099.0	IAMQSGKPKEIAE	n[29]IAMQSGK[156]PK[156]EIAE	KEYQVQID.IAMQSGKPKEIAE.KMVEGRMK	D	K	13	3	2992.84	1484.83	1484.83	495.95	495.95	1484.83	495.95	0.0014	0.9023	1.5939	0.3021	7.41	0	1	2	1	201	213	0	7K(28.0313), 9K(28.0313), N-term(28.0313)		0	TRUE	sp|P0A6P1|EFTS_ECOLI	P0A6P1	EFTS_ECOLI	tsf	Elongation factor Ts
744	20220923_CRJL_M9H11_PICS_EColi_GluC_Neprosin_N3_5ug_163.17102.17102.0	AGYTAVISHRSGETE	n[29]AGYTAVISHRSGETE	AAIKMAKD.AGYTAVISHRSGETE.DATIADIA	D	D	15	3	2993.29	1604.79	1604.79	535.938	535.938	1604.78	535.934	0.0123	0.4648	0.0203	0.3166	8.498	0	0.9871	2	1	362	376	0	N-term(28.0313)		0	TRUE	sp|P0A6P9|ENO_ECOLI	P0A6P9	ENO_ECOLI	eno	Enolase
745	20220923_CRJL_M9H11_PICS_EColi_GluC_Neprosin_N3_5ug_163.17106.17106.3	TIRKSYPQHTIITEE	n[29]TIRK[156]SYPQHTIITEE	AAEAVIID.TIRKSYPQHTIITEE.SGEIEGTD	D	S	15	3	2993.61	1871.03	1871.03	624.685	624.685	1871.02	624.679	0.0192	0.7195	4.7216	0.8247	11.687	0	0.9985	2	1	54	68	0	4K(28.0313), N-term(28.0313)		0	TRUE	sp|P0ADG4|SUHB_ECOLI	P0ADG4	SUHB_ECOLI	suhB	Nus factor SuhB
746	20220923_CRJL_M9H11_PICS_EColi_GluC_Neprosin_N3_5ug_163.17107.17107.2	YGAADRTNLQE	n[35]YGAADRTNLQE	EGFGIVGA.YGAADRTNLQE.AQPIGNGK	A	A	11	2	2993.74	1270.65	1270.65	636.332	636.332	1270.64	636.326	0.0124	0.4733	1.1803	1.575	4.711	0	0.9046	1	1	213	223	0	N-term(34.0631)		0	TRUE	sp|P02931|OMPF_ECOLI	P02931	OMPF_ECOLI	ompF	Outer membrane porin F
747	20220923_CRJL_M9H11_PICS_EColi_GluC_Neprosin_N3_5ug_163.17125.17125.0	LAKVIND	n[35]LAK[162]VIND	CTTNCIAP.LAKVIND.NFGIIEGI	P	N	7	2	2995.57	839.563	839.563	420.789	420.789	839.575	420.795	-0.0122	0.7836	1.2958	1.855	5.427	0	0.9982	1	0	158	164	0	3K(34.0631), N-term(34.0631)		0	TRUE	sp|P0A9B2|G3P1_ECOLI	P0A9B2	G3P1_ECOLI	gapA	Glyceraldehyde-3-phosphate dehydrogenase A
748	20220923_CRJL_M9H11_PICS_EColi_GluC_Neprosin_N3_5ug_163.17133.17133.3	AAAPAPAAKAEAPAAAPAAKAE	n[29]AAAPAPAAK[156]AEAPAAAPAAK[156]AE	AAAPAKQE.AAAPAPAAKAEAPAAAPAAKAE.GKSEFAEN	E	G	22	3	2996.37	1999.13	1999.13	667.383	667.383	1999.11	667.377	0.0159	0.8397	3.925	0.009141	21.033	0	0.9999	2	1	294	315	0	20K(28.0313), 9K(28.0313), N-term(28.0313)		0	TRUE	sp|P06959|ODP2_ECOLI	P06959	ODP2_ECOLI	aceF	Dihydrolipoyllysine-residue acetyltransferase component of pyruvate dehydrogenase complex
749	20220923_CRJL_M9H11_PICS_EColi_GluC_Neprosin_N3_5ug_163.17137.17137.2	LLAALNHHE	n[35]LLAALNHHE	IDDSRTRE.LLAALNHHE.TAIRVTAE	E	T	9	2	2996.65	1050.61	1050.61	526.313	526.313	1050.6	526.309	0.0078	0.5788	2.3885	1.161	6.241	0	0.9974	2	0	215	223	0	N-term(34.0631)		0	TRUE	sp|P06983|HEM3_ECOLI	P06983	HEM3_ECOLI	hemC	Porphobilinogen deaminase
750	20220923_CRJL_M9H11_PICS_EColi_GluC_Neprosin_N3_5ug_163.17147.17147.0	AGINPRLVNKVHE	n[29]AGINPRLVNK[156]VHE	GTAIVIGE.AGINPRLVNKVHE.GRPHIQDR	E	G	13	3	2997.69	1501.87	1501.87	501.632	501.632	1501.87	501.632	0.0015	0.6199	4.5654	3.107	7.76	7.686	0.9995	2	0	984	996	0	10K(28.0313), N-term(28.0313)		0	TRUE	sp|P00968|CARB_ECOLI	P00968	CARB_ECOLI	carB	Carbamoyl phosphate synthase large chain
751	20220923_CRJL_M9H11_PICS_EColi_GluC_Neprosin_N3_5ug_163.17173.17173.2	GKAVGLHYFSKGNGE	n[35]GK[162]AVGLHYFSK[162]GNGE	DGNKVDIY.GKAVGLHYFSKGNGE.NSYGGNGD	Y	N	15	2	3000.51	1664.99	1664.99	833.504	833.504	1664.97	833.494	0.019	0.8269	4.9633	0.03859	12.154	0	1	1	0	37	51	0	11K(34.0631), 2K(34.0631), N-term(34.0631)		0	TRUE	sp|P02931|OMPF_ECOLI	P02931	OMPF_ECOLI	ompF	Outer membrane porin F
752	20220923_CRJL_M9H11_PICS_EColi_GluC_Neprosin_N3_5ug_163.17174.17174.1	TVTIASKAGDE	n[35]TVTIASK[162]AGDE	AEKINAIE.TVTIASKAGDE.GKIFGSIG	E	G	11	1	3000.65	1158.69	1158.69	1159.7	1159.7	1158.68	1159.68	0.0164	0.7916	4.0733	0.01338	16.994	0	0.9994	2	1	77	87	0	7K(34.0631), N-term(34.0631)		0	TRUE	sp|P0A7R1|RL9_ECOLI	P0A7R1	RL9_ECOLI	rplI	Large ribosomal subunit protein bL9
753	20220923_CRJL_M9H11_PICS_EColi_GluC_Neprosin_N3_5ug_163.17177.17177.0	VQYLGKNE	n[29]VQYLGK[156]NE	IVDGINFA.VQYLGKNE.RDTARRSN	A	R	8	2	3000.92	1005.55	1005.55	503.782	503.782	1005.55	503.782	-0.0003	0.7325	2.1169	1.439	8.319	0	0.9279	1	0	177	184	0	6K(28.0313), N-term(28.0313)		0	TRUE	sp|P02931|OMPF_ECOLI	P02931	OMPF_ECOLI	ompF	Outer membrane porin F
754	20220923_CRJL_M9H11_PICS_EColi_GluC_Neprosin_N3_5ug_163.17186.17186.1	TVTIASKAGDE	n[29]TVTIASK[156]AGDE	AEKINAIE.TVTIASKAGDE.GKIFGSIG	E	G	11	1	3001.99	1146.63	1146.63	1147.64	1147.64	1146.61	1147.62	0.0161	0.7868	4.0957	0.02748	16.744	0	1	2	1	77	87	0	7K(28.0313), N-term(28.0313)		0	TRUE	sp|P0A7R1|RL9_ECOLI	P0A7R1	RL9_ECOLI	rplI	Large ribosomal subunit protein bL9
755	20220923_CRJL_M9H11_PICS_EColi_GluC_Neprosin_N3_5ug_163.17193.17193.3	GKAVGLHYFSKGNGE	n[35]GK[162]AVGLHYFSK[162]GNGE	DGNKVDIY.GKAVGLHYFSKGNGE.NSYGGNGD	Y	N	15	3	3002.69	1664.99	1664.99	556.003	556.003	1664.97	555.998	0.0139	0.4198	4.927	0.101	11.483	0	0.998	1	0	37	51	0	11K(34.0631), 2K(34.0631), N-term(34.0631)		0	TRUE	sp|P02931|OMPF_ECOLI	P02931	OMPF_ECOLI	ompF	Outer membrane porin F
756	20220923_CRJL_M9H11_PICS_EColi_GluC_Neprosin_N3_5ug_163.17195.17195.0	RYQQHGMAPLTQE	n[29]RYQQHGMAPLTQE	QVQQPVMD.RYQQHGMAPLTQE.QKPVAKVV	D	Q	13	2	3002.88	1585.78	1585.78	793.899	793.899	1585.77	793.891	0.0167	0.9124	0.1494	0.0008295	16.124	0	0.9999	2	0	338	350	0	N-term(28.0313)		0	TRUE	sp|P0A9A6|FTSZ_ECOLI	P0A9A6	FTSZ_ECOLI	ftsZ	Cell division protein FtsZ
757	20220923_CRJL_M9H11_PICS_EColi_GluC_Neprosin_N3_5ug_163.17203.17203.0	SGAGLVKVTINGAHNCRRVE	n[35]SGAGLVK[162]VTINGAHNC[160]RRVE	AQIEVTGE.SGAGLVKVTINGAHNCRRVE.IDPSIIED	E	I	20	4	3003.89	2205.26	2205.26	552.322	552.322	2205.24	552.318	0.0173	0.761	17.9939	0.4112	10.349	0	0.999	2	0	37	56	0	16C(57.0214), 7K(34.0631), N-term(34.0631)		0	TRUE	sp|P0A8B5|YBAB_ECOLI	P0A8B5	YBAB_ECOLI	ybaB	Nucleoid-associated protein YbaB
758	20220923_CRJL_M9H11_PICS_EColi_GluC_Neprosin_N3_5ug_163.17209.17209.0	RYQQHGMAPLTQE	n[29]RYQQHGMAPLTQE	QVQQPVMD.RYQQHGMAPLTQE.QKPVAKVV	D	Q	13	2	3004.5	1586.79	1586.79	794.4	794.4	1585.77	793.891	1.0191	0.9106	0.1763	0.0009864	15.239	0	1	2	0	338	350	0	N-term(28.0313)		0	TRUE	sp|P0A9A6|FTSZ_ECOLI	P0A9A6	FTSZ_ECOLI	ftsZ	Cell division protein FtsZ
759	20220923_CRJL_M9H11_PICS_EColi_GluC_Neprosin_N3_5ug_163.17221.17221.2	LRAQYVVTRD	n[35]LRAQYVVTRD	IAREKFAE.LRAQYVVTRD.TIKAKGRS	E	T	10	2	3005.92	1253.74	1253.74	627.877	627.877	1253.73	627.872	0.0096	0.876	0.1965	10.28	5.909	0	0.9999	2	0	224	233	0	N-term(34.0631)		0	TRUE	sp|P00579|RPOD_ECOLI	P00579	RPOD_ECOLI	rpoD	RNA polymerase sigma factor RpoD
760	20220923_CRJL_M9H11_PICS_EColi_GluC_Neprosin_N3_5ug_163.17246.17246.0	LRAQYVVTRD	n[35]LRAQYVVTRD	IAREKFAE.LRAQYVVTRD.TIKAKGRS	E	T	10	3	3008.99	1253.71	1253.71	418.911	418.911	1253.73	418.917	-0.0186	0.8207	0.2476	0.0008448	9.888	0	1	2	0	224	233	0	N-term(34.0631)		0	TRUE	sp|P00579|RPOD_ECOLI	P00579	RPOD_ECOLI	rpoD	RNA polymerase sigma factor RpoD
761	20220923_CRJL_M9H11_PICS_EColi_GluC_Neprosin_N3_5ug_163.17252.17252.2	SNTLASKSINAE	n[35]SNTLASK[162]SINAE	MMQEFNRE.SNTLASKSINAE.VTNSAIEI	E	V	12	2	3009.6	1301.76	1301.76	651.886	651.886	1301.75	651.88	0.0107	0.7293	0.2647	0.295	8.621	0	0.9998	2	0	253	264	0	7K(34.0631), N-term(34.0631)		0	TRUE	sp|P23839|YICC_ECOLI	P23839	YICC_ECOLI	yicC	Endoribonuclease YicC
762	20220923_CRJL_M9H11_PICS_EColi_GluC_Neprosin_N3_5ug_163.17273.17273.0	ARDAFVQGE	n[35]ARDAFVQGE	IRPIAAEE.ARDAFVQGE.DIVISEEN	E	D	9	2	3012.03	1025.54	1025.54	513.778	513.778	1025.54	513.775	0.0067	0.8815	0.7665	1.28	11.322	0	0.9999	2	1	261	269	0	N-term(34.0631)		0	TRUE	sp|P08390|USG_ECOLI	P08390	USG_ECOLI	usg	USG-1 protein
763	20220923_CRJL_M9H11_PICS_EColi_GluC_Neprosin_N3_5ug_163.17280.17280.2	SNTLASKSINAE	n[29]SNTLASK[156]SINAE	MMQEFNRE.SNTLASKSINAE.VTNSAIEI	E	V	12	2	3012.88	1289.69	1289.69	645.852	645.852	1289.68	645.849	0.007	0.7133	0.3194	0.03569	9.32	0	1	2	0	253	264	0	7K(28.0313), N-term(28.0313)		0	TRUE	sp|P23839|YICC_ECOLI	P23839	YICC_ECOLI	yicC	Endoribonuclease YicC
764	20220923_CRJL_M9H11_PICS_EColi_GluC_Neprosin_N3_5ug_163.17288.17288.0	ARDAFVQGE	n[35]ARDAFVQGE	IRPIAAEE.ARDAFVQGE.DIVISEEN	E	D	9	2	3013.58	1026.55	1026.55	514.28	514.28	1025.54	513.775	1.0106	0.8965	0.7923	0.8783	11.591	0	0.9991	2	1	261	269	0	N-term(34.0631)		0	TRUE	sp|P08390|USG_ECOLI	P08390	USG_ECOLI	usg	USG-1 protein
765	20220923_CRJL_M9H11_PICS_EColi_GluC_Neprosin_N3_5ug_163.17320.17320.0	QLTAIGHRIVHGGE	n[35]QLTAIGHRIVHGGE	AQKPEISA.QLTAIGHRIVHGGE.KYTSSVVI	A	K	14	3	3016.75	1521.88	1521.88	508.3	508.3	1520.86	507.962	1.0144	0.7046	0.3839	6.811	7.281	0	0.989	1	0	84	97	0	N-term(34.0631)		0	TRUE	sp|P0A6A3|ACKA_ECOLI	P0A6A3	ACKA_ECOLI	ackA	Acetate kinase
766	20220923_CRJL_M9H11_PICS_EColi_GluC_Neprosin_N3_5ug_163.17328.17328.2	GALKAGLNE	n[35]GALK[162]AGLNE	DKINSIID.GALKAGLNE.IRSVSIGV	D	I	9	2	3017.62	939.602	939.602	470.808	470.808	939.602	470.808	0	0.6147	0.3745	0.2546	10.045	0	0.9927	2	0	131	139	0	4K(34.0631), N-term(34.0631)		0	TRUE	sp|P0ADS6|YGGE_ECOLI	P0ADS6	YGGE_ECOLI	yggE	Uncharacterized protein YggE
767	20220923_CRJL_M9H11_PICS_EColi_GluC_Neprosin_N3_5ug_163.17329.17329.5	LANDGYRAIQVTTGAKKANRVTKPE	n[29]LANDGYRAIQVTTGAK[156]K[156]ANRVTK[156]PE	NRVTQVKD.LANDGYRAIQVTTGAKKANRVTKPE.AGHFAKAG	D	A	25	5	3017.75	2812.62	2812.62	563.531	563.531	2812.59	563.526	0.0261	0.8496	0.3062	0.1685	9.594	0	0.9981	2	1	40	64	0	16K(28.0313), 17K(28.0313), 23K(28.0313), N-term(28.0313)		0	TRUE	sp|P60438|RL3_ECOLI	P60438	RL3_ECOLI	rplC	Large ribosomal subunit protein uL3
768	20220923_CRJL_M9H11_PICS_EColi_GluC_Neprosin_N3_5ug_163.17333.17333.2	ATFSLGKHPHVE	n[29]ATFSLGK[156]HPHVE	.ATFSLGKHPHVE.LCDIIKIE	M	L	12	2	3018.16	1377.75	1377.75	689.884	689.884	1377.74	689.878	0.012	0.6151	4.2945	10.79	7.27	7.27	0.9891	2	0	2	13	0	7K(28.0313), N-term(28.0313)		0	TRUE	sp|P0AAS7|YBCJ_ECOLI	P0AAS7	YBCJ_ECOLI	ybcJ	Putative RNA-binding protein YbcJ
769	20220923_CRJL_M9H11_PICS_EColi_GluC_Neprosin_N3_5ug_163.17347.17347.2	QLTAIGHRIVHGGE	n[35]QLTAIGHRIVHGGE	AQKPEISA.QLTAIGHRIVHGGE.KYTSSVVI	A	K	14	2	3019.88	1520.88	1520.88	761.447	761.447	1520.86	761.439	0.015	0.8344	0.4361	0.1169	10.195	0	0.9968	1	0	84	97	0	N-term(34.0631)		0	TRUE	sp|P0A6A3|ACKA_ECOLI	P0A6A3	ACKA_ECOLI	ackA	Acetate kinase
770	20220923_CRJL_M9H11_PICS_EColi_GluC_Neprosin_N3_5ug_163.17354.17354.2	AILGAISGAHHVHQMAE	n[35]AILGAISGAHHVHQM[147]AE	KSDVPQGA.AILGAISGAHHVHQMAE.HYGVPVII	A	H	17	2	3020.73	1790.95	1790.95	896.482	896.482	1790.93	896.473	0.0188	0.7214	17.7195	0.02344	13.02	0	0.9997	1	0	83	99	0	15M(15.9949), N-term(34.0631)		0	TRUE	sp|P0AB71|ALF_ECOLI	P0AB71	ALF_ECOLI	fbaA	Fructose-bisphosphate aldolase class 2
771	20220923_CRJL_M9H11_PICS_EColi_GluC_Neprosin_N3_5ug_163.17375.17375.0	AGYTAVISHRSGETE	n[35]AGYTAVISHRSGETE	AAIKMAKD.AGYTAVISHRSGETE.DATIADIA	D	D	15	3	3023.17	1610.83	1610.83	537.949	537.949	1610.81	537.944	0.0142	0.4002	0.4777	1.09	6.88	0	0.9979	2	1	362	376	0	N-term(34.0631)		0	TRUE	sp|P0A6P9|ENO_ECOLI	P0A6P9	ENO_ECOLI	eno	Enolase
772	20220923_CRJL_M9H11_PICS_EColi_GluC_Neprosin_N3_5ug_163.17386.17386.0	YKRQDLVYE	n[29]YK[156]RQDLVYE	TPDFEMGE.YKRQDLVYE.KEDIIISG	E	K	9	2	3024.1	1268.69	1268.69	635.351	635.351	1268.68	635.346	0.0102	0.7927	4.3148	1.313	8.335	0	0.9999	2	1	125	133	0	2K(28.0313), N-term(28.0313)		0	TRUE	sp|P0AFD6|NUOI_ECOLI	P0AFD6	NUOI_ECOLI	nuoI	NADH-quinone oxidoreductase subunit I
773	20220923_CRJL_M9H11_PICS_EColi_GluC_Neprosin_N3_5ug_163.17392.17392.2	MAHQQIGME	n[35]MAHQQIGME	TIRFRGRE.MAHQQIGME.VINRVKDD	E	V	9	2	3024.76	1077.52	1077.52	539.77	539.77	1077.52	539.765	0.0089	0.6928	0.4986	0.3906	11.133	0	0.9994	2	0	135	143	0	N-term(34.0631)		0	TRUE	sp|P0A707|IF3_ECOLI	P0A707	IF3_ECOLI	infC	Translation initiation factor IF-3
774	20220923_CRJL_M9H11_PICS_EColi_GluC_Neprosin_N3_5ug_163.17393.17393.2	AGSLVPQNKRLE	n[35]AGSLVPQNK[162]RLE	VEDDVMIG.AGSLVPQNKRLE.SGYIYIGS	G	S	12	2	3024.89	1378.87	1378.87	690.442	690.442	1378.86	690.436	0.0135	0.8544	1.4424	0.1544	9.745	0	0.9999	1	0	126	137	0	9K(34.0631), N-term(34.0631)		0	TRUE	sp|P0A9W9|YRDA_ECOLI	P0A9W9	YRDA_ECOLI	yrdA	Protein YrdA
775	20220923_CRJL_M9H11_PICS_EColi_GluC_Neprosin_N3_5ug_163.17394.17394.0	IAMQSGKPKEIAE	n[29]IAMQSGK[156]PK[156]EIAE	KEYQVQID.IAMQSGKPKEIAE.KMVEGRMK	D	K	13	3	3024.96	1484.83	1484.83	495.95	495.95	1484.83	495.95	0.0023	0.8658	2.1293	0.3933	8.121	0	0.9992	2	1	201	213	0	7K(28.0313), 9K(28.0313), N-term(28.0313)		0	TRUE	sp|P0A6P1|EFTS_ECOLI	P0A6P1	EFTS_ECOLI	tsf	Elongation factor Ts
776	20220923_CRJL_M9H11_PICS_EColi_GluC_Neprosin_N3_5ug_163.17405.17405.2	TVTIASKAGDE	n[35]TVTIASK[162]AGDE	AEKINAIE.TVTIASKAGDE.GKIFGSIG	E	G	11	2	3026.04	1158.68	1158.68	580.35	580.35	1158.68	580.346	0.008	0.7165	4.4964	0.1301	8.327	0	0.9999	2	1	77	87	0	7K(34.0631), N-term(34.0631)		0	TRUE	sp|P0A7R1|RL9_ECOLI	P0A7R1	RL9_ECOLI	rplI	Large ribosomal subunit protein bL9
777	20220923_CRJL_M9H11_PICS_EColi_GluC_Neprosin_N3_5ug_163.17423.17423.3	AAAPAPAAKAEAPAAAPAAKAE	n[29]AAAPAPAAK[156]AEAPAAAPAAK[156]AE	AAAPAKQE.AAAPAPAAKAEAPAAAPAAKAE.GKSEFAEN	E	G	22	3	3027.85	1999.13	1999.13	667.384	667.384	1999.11	667.377	0.0199	0.8368	4.4497	0.0002521	22.626	0	0.9997	2	1	294	315	0	20K(28.0313), 9K(28.0313), N-term(28.0313)		0	TRUE	sp|P06959|ODP2_ECOLI	P06959	ODP2_ECOLI	aceF	Dihydrolipoyllysine-residue acetyltransferase component of pyruvate dehydrogenase complex
778	20220923_CRJL_M9H11_PICS_EColi_GluC_Neprosin_N3_5ug_163.17424.17424.3	LAKVLKAKGMNTAVGDE	n[35]LAK[162]VLK[162]AK[162]GMNTAVGDE	MGSEVFHH.LAKVLKAKGMNTAVGDE.GGYAPNIG	H	G	17	3	3027.92	1880.23	1880.23	627.749	627.749	1880.21	627.743	0.0174	0.7601	4.5861	0.1012	13.479	0	0.9948	1	1	193	209	0	3K(34.0631), 6K(34.0631), 8K(34.0631), N-term(34.0631)		0	TRUE	sp|P0A6P9|ENO_ECOLI	P0A6P9	ENO_ECOLI	eno	Enolase
779	20220923_CRJL_M9H11_PICS_EColi_GluC_Neprosin_N3_5ug_163.17453.17453.2	VEKPIVE	n[29]VEK[156]PIVE	IQGIEAIE.VEKPIVE.VTDADVDG	E	V	7	2	3031.04	868.522	868.522	435.268	435.268	868.527	435.271	-0.0048	0.8852	0.8706	3.585	6.228	6.228	0.9874	2	1	125	131	0	3K(28.0313), N-term(28.0313)		0	TRUE	sp|P0A850|TIG_ECOLI	P0A850	TIG_ECOLI	tig	Trigger factor
780	20220923_CRJL_M9H11_PICS_EColi_GluC_Neprosin_N3_5ug_163.17456.17456.2	ATTTLYNAKQE	n[29]ATTTLYNAK[156]QE	RTIVDVID.ATTTLYNAKQE.LANARYNY	D	L	11	2	3031.32	1294.69	1294.69	648.352	648.352	1294.68	648.346	0.0117	0.7872	2.6563	1.563	12.994	0	0.9909	2	0	397	407	0	9K(28.0313), N-term(28.0313)		0	TRUE	sp|P02930|TOLC_ECOLI	P02930	TOLC_ECOLI	tolC	Outer membrane protein TolC
781	20220923_CRJL_M9H11_PICS_EColi_GluC_Neprosin_N3_5ug_163.17473.17473.2	ANQGSSVGVSKVTSEE	n[35]ANQGSSVGVSK[162]VTSEE	GIPIFVKP.ANQGSSVGVSKVTSEE.QYAIAVDI	P	Q	16	2	3033.14	1645.9	1645.9	823.957	823.957	1645.88	823.947	0.0191	0.9037	1.4227	0.001715	14.541	0	1	1	1	187	202	0	11K(34.0631), N-term(34.0631)		0	TRUE	sp|P0A6J8|DDLA_ECOLI	P0A6J8	DDLA_ECOLI	ddlA	D-alanine--D-alanine ligase A
782	20220923_CRJL_M9H11_PICS_EColi_GluC_Neprosin_N3_5ug_163.17486.17486.0	SGAGLVKVTINGAHNCRRVE	n[35]SGAGLVK[162]VTINGAHNC[160]RRVE	AQIEVTGE.SGAGLVKVTINGAHNCRRVE.IDPSIIED	E	I	20	4	3034.72	2206.27	2206.27	552.574	552.574	2205.24	552.318	1.0214	0.7161	17.4802	0.09813	9.915	0	1	2	0	37	56	0	16C(57.0214), 7K(34.0631), N-term(34.0631)		0	TRUE	sp|P0A8B5|YBAB_ECOLI	P0A8B5	YBAB_ECOLI	ybaB	Nucleoid-associated protein YbaB
783	20220923_CRJL_M9H11_PICS_EColi_GluC_Neprosin_N3_5ug_163.17497.17497.0	QINHLQGHFAE	n[35]QINHLQGHFAE	VQVAIITA.QINHLQGHFAE.HKKDHHSR	A	H	11	2	3035.85	1326.7	1326.7	664.357	664.357	1326.69	664.352	0.0095	0.8182	4.4543	0.000486	15.024	12.011	1	1	0	35	45	0	N-term(34.0631)		0	TRUE	sp|P0ADZ4|RS15_ECOLI	P0ADZ4	RS15_ECOLI	rpsO	Small ribosomal subunit protein uS15
784	20220923_CRJL_M9H11_PICS_EColi_GluC_Neprosin_N3_5ug_163.17513.17513.0	LAKVLKAKGMNTAVGDE	n[29]LAK[156]VLK[156]AK[156]GMNTAVGDE	MGSEVFHH.LAKVLKAKGMNTAVGDE.GGYAPNIG	H	G	17	3	3037.64	1857.1	1857.1	620.041	620.041	1856.08	619.701	1.0201	0.6056	4.4242	0.1227	14.722	0	0.8335	1	1	193	209	0	3K(28.0313), 6K(28.0313), 8K(28.0313), N-term(28.0313)		0	TRUE	sp|P0A6P9|ENO_ECOLI	P0A6P9	ENO_ECOLI	eno	Enolase
785	20220923_CRJL_M9H11_PICS_EColi_GluC_Neprosin_N3_5ug_163.17519.17519.0	LAKVLKAKGMNTAVGDE	n[29]LAK[156]VLK[156]AK[156]GMNTAVGDE	MGSEVFHH.LAKVLKAKGMNTAVGDE.GGYAPNIG	H	G	17	3	3038.32	1856.1	1856.1	619.706	619.706	1856.08	619.701	0.0169	0.6093	4.4129	0.09327	12.444	0	0.9941	1	1	193	209	0	3K(28.0313), 6K(28.0313), 8K(28.0313), N-term(28.0313)		0	TRUE	sp|P0A6P9|ENO_ECOLI	P0A6P9	ENO_ECOLI	eno	Enolase
786	20220923_CRJL_M9H11_PICS_EColi_GluC_Neprosin_N3_5ug_163.17525.17525.3	NHSVQIGIRTE	n[35]NHSVQIGIRTE	PKEGIIDP.NHSVQIGIRTE.FDKDNGFT	P	F	11	3	3038.88	1286.71	1286.71	429.911	429.911	1286.72	429.912	-0.0057	0.9151	3.678	0.7302	10.71	8.809	0.9965	1	0	179	189	0	N-term(34.0631)		0	TRUE	sp|P60651|SPEB_ECOLI	P60651	SPEB_ECOLI	speB	Agmatinase
787	20220923_CRJL_M9H11_PICS_EColi_GluC_Neprosin_N3_5ug_163.17527.17527.2	VQKVFQVAKE	n[29]VQK[156]VFQVAK[156]E	PGVITGDD.VQKVFQVAKE.NNFAIPAV	D	N	10	2	3039.11	1258.78	1258.78	630.396	630.396	1258.76	630.39	0.0122	0.6173	4.3627	0.6152	7.774	0	0.998	2	0	18	27	0	3K(28.0313), 9K(28.0313), N-term(28.0313)		0	TRUE	sp|P0AB71|ALF_ECOLI	P0AB71	ALF_ECOLI	fbaA	Fructose-bisphosphate aldolase class 2
788	20220923_CRJL_M9H11_PICS_EColi_GluC_Neprosin_N3_5ug_163.17531.17531.0	LSTKYNDTPE	n[35]LSTK[162]YNDTPE	CEFDAMGA.LSTKYNDTPE.KASRTYDA	A	K	10	2	3039.58	1235.69	1235.69	618.851	618.851	1234.67	618.343	1.015	0.6772	3.5569	0.1704	9.574	0	0.9739	1	1	207	216	0	4K(34.0631), N-term(34.0631)		0	TRUE	sp|P0A953|FABB_ECOLI	P0A953	FABB_ECOLI	fabB	3-oxoacyl-[acyl-carrier-protein] synthase 1
789	20220923_CRJL_M9H11_PICS_EColi_GluC_Neprosin_N3_5ug_163.17552.17552.3	LHDSNGLSIHAGNGE	n[35]LHDSNGLSIHAGNGE	PANNYRPE.LHDSNGLSIHAGNGE.WIWRPINN	E	W	15	3	3041.78	1553.78	1553.78	518.933	518.933	1553.76	518.929	0.0116	0.7875	0.8858	0.3516	8.316	0	0.9999	2	1	271	285	0	N-term(34.0631)		0	TRUE	sp|P33136|OPGG_ECOLI	P33136	OPGG_ECOLI	mdoG	Glucans biosynthesis protein G
790	20220923_CRJL_M9H11_PICS_EColi_GluC_Neprosin_N3_5ug_163.17561.17561.0	ARNKVHIINLE	n[29]ARNK[156]VHIINLE	KMKPFIFG.ARNKVHIINLE.KTVPMFNE	G	K	11	3	3042.85	1362.81	1362.81	455.277	455.277	1361.81	454.945	0.9943	0.9113	17.5099	7.441	10.218	0	0.9951	1	0	34	44	0	4K(28.0313), N-term(28.0313)		0	TRUE	sp|P0A7V0|RS2_ECOLI	P0A7V0	RS2_ECOLI	rpsB	Small ribosomal subunit protein uS2
791	20220923_CRJL_M9H11_PICS_EColi_GluC_Neprosin_N3_5ug_163.17571.17571.2	ILGAISGAHHVHQMAE	n[35]ILGAISGAHHVHQMAE	SDVPQGAA.ILGAISGAHHVHQMAE.HYGVPVII	A	H	16	2	3043.9	1703.92	1703.92	852.965	852.965	1703.9	852.957	0.0166	0.7122	4.7934	0.1295	10.051	0	0.9999	1	0	84	99	0	N-term(34.0631)		0	TRUE	sp|P0AB71|ALF_ECOLI	P0AB71	ALF_ECOLI	fbaA	Fructose-bisphosphate aldolase class 2
792	20220923_CRJL_M9H11_PICS_EColi_GluC_Neprosin_N3_5ug_163.17602.17602.3	ALLSKGDKQGARSAWE	n[29]ALLSK[156]GDK[156]QGARSAWE	IVADIRGE.ALLSKGDKQGARSAWE.AGVKSDVT	E	A	16	3	3047.2	1800	1800	601.009	601.009	1799.99	601.004	0.0151	0.5952	2.7423	1.562	10.197	0	0.9943	2	1	167	182	0	5K(28.0313), 8K(28.0313), N-term(28.0313)		0	TRUE	sp|P76576|YFGM_ECOLI	P76576	YFGM_ECOLI	yfgM	Ancillary SecYEG translocon subunit
793	20220923_CRJL_M9H11_PICS_EColi_GluC_Neprosin_N3_5ug_163.17603.17603.3	SALVAHPKIAE	n[29]SALVAHPK[156]IAE	RIGTAEIE.SALVAHPKIAE.AAVVGIPH	E	A	11	3	3047.27	1190.69	1190.69	397.903	397.903	1190.7	397.908	-0.0152	0.703	0.3871	0.4114	11.043	0	1	2	0	534	544	0	8K(28.0313), N-term(28.0313)		0	TRUE	sp|P27550|ACSA_ECOLI	P27550	ACSA_ECOLI	acs	Acetyl-coenzyme A synthetase
794	20220923_CRJL_M9H11_PICS_EColi_GluC_Neprosin_N3_5ug_163.17606.17606.3	TAEPHPGKALYCTE	n[29]TAEPHPGK[156]ALYC[160]TE	IAISKIIE.TAEPHPGKALYCTE.NNPPFDNG	E	N	14	3	3047.58	1628.8	1628.8	543.94	543.94	1628.79	543.936	0.012	0.2959	0.8832	2.624	9.806	0	0.9784	2	0	1190	1203	0	12C(57.0214), 8K(28.0313), N-term(28.0313)		0	TRUE	sp|P09831|GLTB_ECOLI	P09831	GLTB_ECOLI	gltB	Glutamate synthase [NADPH] large chain
795	20220923_CRJL_M9H11_PICS_EColi_GluC_Neprosin_N3_5ug_163.17615.17615.2	GAGVGKTVNMME	n[35]GAGVGK[162]TVNMM[147]E	GGKVGIFG.GAGVGKTVNMME.LIRNIAIE	G	L	12	2	3048.73	1276.69	1276.69	639.352	639.352	1276.68	639.347	0.0113	0.5666	2.0605	0.09804	11.4	9.883	0.8971	1	0	151	162	0	11M(15.9949), 6K(34.0631), N-term(34.0631)		0	TRUE	sp|P0ABB4|ATPB_ECOLI	P0ABB4	ATPB_ECOLI	atpD	ATP synthase subunit beta
796	20220923_CRJL_M9H11_PICS_EColi_GluC_Neprosin_N3_5ug_163.17618.17618.3	IYRMMRPGEPPTRE	n[29]IYRMMRPGEPPTRE	DRISAIVE.IYRMMRPGEPPTRE.AAESIFEN	E	A	14	3	3049	1759.9	1759.9	587.64	587.64	1759.89	587.636	0.0135	0.7638	4.0881	0.09851	13.526	0	1	2	0	366	379	0	N-term(28.0313)		0	TRUE	sp|P0A8V2|RPOB_ECOLI	P0A8V2	RPOB_ECOLI	rpoB	DNA-directed RNA polymerase subunit beta
797	20220923_CRJL_M9H11_PICS_EColi_GluC_Neprosin_N3_5ug_163.17621.17621.4	IRSKIASVQNTQKITKAME	n[29]IRSK[156]IASVQNTQK[156]ITK[156]AME	MAGAKE.IRSKIASVQNTQKITKAME.MVAASKMR	E	M	19	4	3049.34	2257.34	2257.34	565.342	565.342	2257.32	565.337	0.0195	0.5977	3.4402	1.736	6.542	0	0.9998	2	0	7	25	0	13K(28.0313), 16K(28.0313), 4K(28.0313), N-term(28.0313)		0	TRUE	sp|P0ABA6|ATPG_ECOLI	P0ABA6	ATPG_ECOLI	atpG	ATP synthase gamma chain
798	20220923_CRJL_M9H11_PICS_EColi_GluC_Neprosin_N3_5ug_163.17642.17642.0	RFNSSLSE	n[35]RFNSSLSE	AAAIEQMP.RFNSSLSE.DGQRITIK	P	D	8	2	3051.72	972.51	972.51	487.262	487.262	972.509	487.262	0.0013	0.9206	0.9535	2.537	11.808	0	0.9993	1	0	476	483	0	N-term(34.0631)		0	TRUE	sp|P06959|ODP2_ECOLI	P06959	ODP2_ECOLI	aceF	Dihydrolipoyllysine-residue acetyltransferase component of pyruvate dehydrogenase complex
799	20220923_CRJL_M9H11_PICS_EColi_GluC_Neprosin_N3_5ug_163.17647.17647.0	AGRPGWHIE	n[35]AGRPGWHIE	PSWPSPWG.AGRPGWHIE.CSAMNCKQ	G	C	9	2	3052.31	1056.58	1056.58	529.299	529.299	1055.57	528.793	1.0114	0.5298	10.4684	6.685	9.276	0	0.9339	1	0	200	208	0	N-term(34.0631)		0	TRUE	sp|P21888|SYC_ECOLI	P21888	SYC_ECOLI	cysS	Cysteine--tRNA ligase
800	20220923_CRJL_M9H11_PICS_EColi_GluC_Neprosin_N3_5ug_163.17653.17653.2	GKTITVQDAAE	n[29]GK[156]TITVQDAAE	AGEQIRFG.GKTITVQDAAE.FDWTQAQI	G	F	11	2	3052.98	1187.65	1187.65	594.83	594.83	1187.64	594.827	0.0065	0.7337	1.0483	0.01131	14.033	0	0.9873	1	1	51	61	0	2K(28.0313), N-term(28.0313)		0	TRUE	sp|P08390|USG_ECOLI	P08390	USG_ECOLI	usg	USG-1 protein
801	20220923_CRJL_M9H11_PICS_EColi_GluC_Neprosin_N3_5ug_163.17655.17655.3	SIRQNLVYRQND	n[35]SIRQNLVYRQND	TQIHIQIP.SIRQNLVYRQND.VVIVEEGA	P	V	12	3	3053.23	1538.85	1538.85	513.958	513.958	1538.84	513.953	0.0139	0.6832	3.1298	3.503	9.55	0	0.9835	1	0	322	333	0	N-term(34.0631)		0	TRUE	sp|P68187|MALK_ECOLI	P68187	MALK_ECOLI	malK	Maltose/maltodextrin import ATP-binding protein MalK
802	20220923_CRJL_M9H11_PICS_EColi_GluC_Neprosin_N3_5ug_163.17664.17664.3	MYAVFQSGGKQHRVSE	n[35]MYAVFQSGGK[162]QHRVSE	.MYAVFQSGGKQHRVSE.GQTVRIEK	-	G	16	3	3054.45	1891.02	1891.02	631.347	631.347	1891	631.342	0.0153	0.8523	4.4762	0.08711	10.218	0	1	2	0	1	16	0	10K(34.0631), N-term(34.0631)		0	TRUE	sp|P0AG48|RL21_ECOLI	P0AG48	RL21_ECOLI	rplU	Large ribosomal subunit protein bL21
803	20220923_CRJL_M9H11_PICS_EColi_GluC_Neprosin_N3_5ug_163.17673.17673.2	VIAGKAVALKE	n[29]VIAGK[156]AVALK[156]E	GQGGPIMH.VIAGKAVALKE.AMEPEFKT	H	A	11	2	3055.54	1181.78	1181.78	591.899	591.899	1181.77	591.895	0.0085	0.3841	1.0162	0.8299	6.824	0	0.7472	1	0	268	278	0	10K(28.0313), 5K(28.0313), N-term(28.0313)		0	TRUE	sp|P0A825|GLYA_ECOLI	P0A825	GLYA_ECOLI	glyA	Serine hydroxymethyltransferase
804	20220923_CRJL_M9H11_PICS_EColi_GluC_Neprosin_N3_5ug_163.17682.17682.2	MYAVFQSGGKQHRVSE	n[35]MYAVFQSGGK[162]QHRVSE	.MYAVFQSGGKQHRVSE.GQTVRIEK	-	G	16	2	3056.55	1891.03	1891.03	946.522	946.522	1891	946.51	0.0255	0.9115	4.4411	0.008409	15.801	0	1	2	0	1	16	0	10K(34.0631), N-term(34.0631)		0	TRUE	sp|P0AG48|RL21_ECOLI	P0AG48	RL21_ECOLI	rplU	Large ribosomal subunit protein bL21
805	20220923_CRJL_M9H11_PICS_EColi_GluC_Neprosin_N3_5ug_163.17697.17697.3	VMVKVGDKVAAE	n[29]VM[147]VK[156]VGDK[156]VAAE	GDEVEVTE.VMVKVGDKVAAE.QSIITVEG	E	Q	12	3	3058.13	1344.76	1344.76	449.261	449.261	1344.77	449.264	-0.0073	0.7996	2.3859	0.09507	12.119	0	1	2	1	224	235	0	2M(15.9949), 4K(28.0313), 8K(28.0313), N-term(28.0313)		0	TRUE	sp|P06959|ODP2_ECOLI	P06959	ODP2_ECOLI	aceF	Dihydrolipoyllysine-residue acetyltransferase component of pyruvate dehydrogenase complex
806	20220923_CRJL_M9H11_PICS_EColi_GluC_Neprosin_N3_5ug_163.17710.17710.3	LAKVLKAKGMNTAVGDE	n[35]LAK[162]VLK[162]AK[162]GMNTAVGDE	MGSEVFHH.LAKVLKAKGMNTAVGDE.GGYAPNIG	H	G	17	3	3059.58	1880.22	1880.22	627.749	627.749	1880.21	627.743	0.0167	0.6741	4.0585	0.1987	11.307	0	0.9957	1	1	193	209	0	3K(34.0631), 6K(34.0631), 8K(34.0631), N-term(34.0631)		0	TRUE	sp|P0A6P9|ENO_ECOLI	P0A6P9	ENO_ECOLI	eno	Enolase
807	20220923_CRJL_M9H11_PICS_EColi_GluC_Neprosin_N3_5ug_163.17711.17711.2	TVTIASKAGDE	n[29]TVTIASK[156]AGDE	AEKINAIE.TVTIASKAGDE.GKIFGSIG	E	G	11	2	3059.65	1146.62	1146.62	574.319	574.319	1146.61	574.314	0.0095	0.7638	5.0566	0.1093	8.49	0	0.9988	2	1	77	87	0	7K(28.0313), N-term(28.0313)		0	TRUE	sp|P0A7R1|RL9_ECOLI	P0A7R1	RL9_ECOLI	rplI	Large ribosomal subunit protein bL9
808	20220923_CRJL_M9H11_PICS_EColi_GluC_Neprosin_N3_5ug_163.17712.17712.3	NLTRLGLAKAHE	n[35]NLTRLGLAK[162]AHE	RKGPINIP.NLTRLGLAKAHE.GSTGFIPA	P	G	12	3	3059.72	1389.87	1389.87	464.299	464.299	1389.87	464.298	0.0018	0.799	11.0693	2.19	9.682	0	0.9996	1	0	55	66	0	9K(34.0631), N-term(34.0631)		0	TRUE	sp|P0A6K6|DEOB_ECOLI	P0A6K6	DEOB_ECOLI	deoB	Phosphopentomutase
809	20220923_CRJL_M9H11_PICS_EColi_GluC_Neprosin_N3_5ug_163.17713.17713.4	IYRMMRPGEPPTRE	n[29]IYRMMRPGEPPTRE	DRISAIVE.IYRMMRPGEPPTRE.AAESIFEN	E	A	14	4	3059.8	1759.88	1759.88	440.976	440.976	1759.89	440.979	-0.0109	0.4951	3.9082	1.322	10.237	0	0.99	2	0	366	379	0	N-term(28.0313)		0	TRUE	sp|P0A8V2|RPOB_ECOLI	P0A8V2	RPOB_ECOLI	rpoB	DNA-directed RNA polymerase subunit beta
810	20220923_CRJL_M9H11_PICS_EColi_GluC_Neprosin_N3_5ug_163.17725.17725.4	MYAVFQSGGKQHRVSE	n[35]MYAVFQSGGK[162]QHRVSE	.MYAVFQSGGKQHRVSE.GQTVRIEK	-	G	16	4	3061.19	1891.01	1891.01	473.76	473.76	1891	473.758	0.0058	0.6218	4.3638	3.254e-05	20.735	0	1	2	0	1	16	0	10K(34.0631), N-term(34.0631)		0	TRUE	sp|P0AG48|RL21_ECOLI	P0AG48	RL21_ECOLI	rplU	Large ribosomal subunit protein bL21
811	20220923_CRJL_M9H11_PICS_EColi_GluC_Neprosin_N3_5ug_163.17728.17728.3	MYAVFQSGGKQHRVSE	n[29]MYAVFQSGGK[156]QHRVSE	.MYAVFQSGGKQHRVSE.GQTVRIEK	-	G	16	3	3061.46	1878.95	1878.95	627.326	627.326	1878.94	627.321	0.0137	0.831	4.3592	0.8852	8.595	0	0.9997	2	0	1	16	0	10K(28.0313), N-term(28.0313)		0	TRUE	sp|P0AG48|RL21_ECOLI	P0AG48	RL21_ECOLI	rplU	Large ribosomal subunit protein bL21
812	20220923_CRJL_M9H11_PICS_EColi_GluC_Neprosin_N3_5ug_163.17729.17729.2	VMVKVGDKVAAE	n[35]VM[147]VK[162]VGDK[162]VAAE	GDEVEVTE.VMVKVGDKVAAE.QSIITVEG	E	Q	12	2	3061.53	1362.88	1362.88	682.446	682.446	1362.86	682.439	0.0128	0.6037	2.4426	0.1354	9.974	0	0.9946	2	1	224	235	0	2M(15.9949), 4K(34.0631), 8K(34.0631), N-term(34.0631)		0	TRUE	sp|P06959|ODP2_ECOLI	P06959	ODP2_ECOLI	aceF	Dihydrolipoyllysine-residue acetyltransferase component of pyruvate dehydrogenase complex
813	20220923_CRJL_M9H11_PICS_EColi_GluC_Neprosin_N3_5ug_163.17731.17731.2	MYAVFQSGGKQHRVSE	n[29]MYAVFQSGGK[156]QHRVSE	.MYAVFQSGGKQHRVSE.GQTVRIEK	-	G	16	2	3061.8	1878.96	1878.96	940.489	940.489	1878.94	940.478	0.0229	0.8898	4.3536	0.007274	15.053	0	1	2	0	1	16	0	10K(28.0313), N-term(28.0313)		0	TRUE	sp|P0AG48|RL21_ECOLI	P0AG48	RL21_ECOLI	rplU	Large ribosomal subunit protein bL21
814	20220923_CRJL_M9H11_PICS_EColi_GluC_Neprosin_N3_5ug_163.17734.17734.0	GHLIVNGKKIRVTAE	n[35]GHLIVNGK[162]K[162]IRVTAE	DGTVEVKD.GHLIVNGKKIRVTAE.RDPANIKW	D	R	15	3	3062.07	1736.16	1736.16	579.729	579.729	1736.15	579.725	0.0127	0.7079	2.7611	0.3886	9.142	0	0.998	2	0	63	77	0	8K(34.0631), 9K(34.0631), N-term(34.0631)		0	TRUE	sp|P0A9B2|G3P1_ECOLI	P0A9B2	G3P1_ECOLI	gapA	Glyceraldehyde-3-phosphate dehydrogenase A
815	20220923_CRJL_M9H11_PICS_EColi_GluC_Neprosin_N3_5ug_163.17738.17738.0	GHLIVNGKKIRVTAE	n[35]GHLIVNGK[162]K[162]IRVTAE	DGTVEVKD.GHLIVNGKKIRVTAE.RDPANIKW	D	R	15	4	3062.41	1736.14	1736.14	435.042	435.042	1736.15	435.045	-0.0136	0.5699	2.7668	0.113	10.287	0	0.9912	2	0	63	77	0	8K(34.0631), 9K(34.0631), N-term(34.0631)		0	TRUE	sp|P0A9B2|G3P1_ECOLI	P0A9B2	G3P1_ECOLI	gapA	Glyceraldehyde-3-phosphate dehydrogenase A
816	20220923_CRJL_M9H11_PICS_EColi_GluC_Neprosin_N3_5ug_163.17743.17743.2	RYVGGGLNQHIE	n[35]RYVGGGLNQHIE	DFSSIDVE.RYVGGGLNQHIE.SARVKITN	E	S	12	2	3063.03	1376.76	1376.76	689.386	689.386	1375.74	688.878	1.0152	0.7876	3.8396	6.223	8.007	0	0.9997	2	0	126	137	0	N-term(34.0631)		0	TRUE	sp|P77718|THII_ECOLI	P77718	THII_ECOLI	thiI	tRNA sulfurtransferase
817	20220923_CRJL_M9H11_PICS_EColi_GluC_Neprosin_N3_5ug_163.17746.17746.2	QLKSATTAEE	n[29]QLK[156]SATTAEE	ISDDSVAE.QLKSATTAEE.LRAIIMGE	E	L	10	2	3063.36	1132.6	1132.6	567.308	567.308	1132.6	567.306	0.0042	0.4588	10.6608	1.358	6.968	0	0.8345	2	1	125	134	0	3K(28.0313), N-term(28.0313)		0	TRUE	sp|P69811|PTFAH_ECOLI	P69811	PTFAH_ECOLI	fruB	Multiphosphoryl transfer protein
818	20220923_CRJL_M9H11_PICS_EColi_GluC_Neprosin_N3_5ug_163.17750.17750.0	GHLIVNGKKIRVTAE	n[35]GHLIVNGK[162]K[162]IRVTAE	DGTVEVKD.GHLIVNGKKIRVTAE.RDPANIKW	D	R	15	3	3063.82	1737.17	1737.17	580.063	580.063	1736.15	579.725	1.0161	0.7619	2.7903	0.002347	13.203	0	1	2	0	63	77	0	8K(34.0631), 9K(34.0631), N-term(34.0631)		0	TRUE	sp|P0A9B2|G3P1_ECOLI	P0A9B2	G3P1_ECOLI	gapA	Glyceraldehyde-3-phosphate dehydrogenase A
819	20220923_CRJL_M9H11_PICS_EColi_GluC_Neprosin_N3_5ug_163.17751.17751.0	MVRMVNSGTE	n[35]MVRMVNSGTE	TEIVPTMD.MVRMVNSGTE.ATMSAIRI	D	A	10	2	3063.89	1157.59	1157.59	579.803	579.803	1156.58	579.297	1.0125	0.6275	1.1008	0.2174	11.151	0	1	2	0	108	117	0	N-term(34.0631)		0	TRUE	sp|P23893|GSA_ECOLI	P23893	GSA_ECOLI	hemL	Glutamate-1-semialdehyde 2,1-aminomutase
820	20220923_CRJL_M9H11_PICS_EColi_GluC_Neprosin_N3_5ug_163.17765.17765.2	ARAYKAQTILE	n[35]ARAYK[162]AQTILE	QAQRIIEE.ARAYKAQTILE.AQGEVARF	E	A	11	2	3065.45	1330.84	1330.84	666.426	666.426	1330.82	666.419	0.0125	0.8251	17.095	2.293	8.092	0	1	2	0	290	300	0	5K(34.0631), N-term(34.0631)		0	TRUE	sp|P0ABC7|HFLK_ECOLI	P0ABC7	HFLK_ECOLI	hflK	Modulator of FtsH protease HflK
821	20220923_CRJL_M9H11_PICS_EColi_GluC_Neprosin_N3_5ug_163.17777.17777.2	VKGFKIGDRVSGE	n[35]VK[162]GFK[162]IGDRVSGE	EVVGIGQE.VKGFKIGDRVSGE.GHITCGHC	E	G	13	2	3066.9	1492.96	1492.96	747.488	747.488	1492.95	747.48	0.0159	0.7977	3.9125	0.4285	7.972	0	1	2	1	76	88	0	2K(34.0631), 5K(34.0631), N-term(34.0631)		0	TRUE	sp|P07913|TDH_ECOLI	P07913	TDH_ECOLI	tdh	L-threonine 3-dehydrogenase
822	20220923_CRJL_M9H11_PICS_EColi_GluC_Neprosin_N3_5ug_163.17782.17782.2	ATPYEPAGKAQTATTE	n[29]ATPYEPAGK[156]AQTATTE	EIDKAVAE.ATPYEPAGKAQTATTE.SKKESAGA	E	S	16	2	3067.53	1690.86	1690.86	846.438	846.438	1690.84	846.428	0.0197	0.8183	4.5708	0.2368	12.19	0	0.9983	2	0	203	218	0	9K(28.0313), N-term(28.0313)		0	TRUE	sp|P20966|PTFBC_ECOLI	P20966	PTFBC_ECOLI	fruA	PTS system fructose-specific EIIB'BC component
823	20220923_CRJL_M9H11_PICS_EColi_GluC_Neprosin_N3_5ug_163.17786.17786.0	VKGFKIGDRVSGE	n[35]VK[162]GFK[162]IGDRVSGE	EVVGIGQE.VKGFKIGDRVSGE.GHITCGHC	E	G	13	3	3067.81	1492.95	1492.95	498.656	498.656	1492.95	498.656	0.0009	0.6494	3.8974	0.323	8.463	0	0.9996	2	1	76	88	0	2K(34.0631), 5K(34.0631), N-term(34.0631)		0	TRUE	sp|P07913|TDH_ECOLI	P07913	TDH_ECOLI	tdh	L-threonine 3-dehydrogenase
824	20220923_CRJL_M9H11_PICS_EColi_GluC_Neprosin_N3_5ug_163.17790.17790.3	LAKVLKAKGMNTAVGDE	n[29]LAK[156]VLK[156]AK[156]GMNTAVGDE	MGSEVFHH.LAKVLKAKGMNTAVGDE.GGYAPNIG	H	G	17	3	3068.39	1857.1	1857.1	620.041	620.041	1856.08	619.701	1.0216	0.7366	3.9117	2.224	12.725	0	0.9974	1	1	193	209	0	3K(28.0313), 6K(28.0313), 8K(28.0313), N-term(28.0313)		0	TRUE	sp|P0A6P9|ENO_ECOLI	P0A6P9	ENO_ECOLI	eno	Enolase
825	20220923_CRJL_M9H11_PICS_EColi_GluC_Neprosin_N3_5ug_163.17801.17801.0	MSRQRLSPSLGE	n[35]MSRQRLSPSLGE	ISRFGIIE.MSRQRLSPSLGE.SSHHVCPR	E	S	12	2	3069.43	1393.77	1393.77	697.892	697.892	1393.76	697.885	0.014	0.7539	3.2677	10.66	5.96	0	1	2	0	387	398	0	N-term(34.0631)		0	TRUE	sp|P21513|RNE_ECOLI	P21513	RNE_ECOLI	rne	Ribonuclease E
826	20220923_CRJL_M9H11_PICS_EColi_GluC_Neprosin_N3_5ug_163.17805.17805.2	ARNKVHIINLE	n[35]ARNK[162]VHIINLE	KMKPFIFG.ARNKVHIINLE.KTVPMFNE	G	K	11	2	3069.95	1373.89	1373.89	687.952	687.952	1373.88	687.946	0.0122	0.8744	17.0582	0.2086	9.223	0	0.9912	1	0	34	44	0	4K(34.0631), N-term(34.0631)		0	TRUE	sp|P0A7V0|RS2_ECOLI	P0A7V0	RS2_ECOLI	rpsB	Small ribosomal subunit protein uS2
827	20220923_CRJL_M9H11_PICS_EColi_GluC_Neprosin_N3_5ug_163.17812.17812.2	VKGFKIGDRVSGE	n[29]VK[156]GFK[156]IGDRVSGE	EVVGIGQE.VKGFKIGDRVSGE.GHITCGHC	E	G	13	2	3070.63	1474.87	1474.87	738.44	738.44	1474.85	738.433	0.0157	0.6339	3.8505	0.06659	10.977	0	0.9984	2	1	76	88	0	2K(28.0313), 5K(28.0313), N-term(28.0313)		0	TRUE	sp|P07913|TDH_ECOLI	P07913	TDH_ECOLI	tdh	L-threonine 3-dehydrogenase
828	20220923_CRJL_M9H11_PICS_EColi_GluC_Neprosin_N3_5ug_163.17814.17814.2	GHLIVNGKKIRVTAE	n[29]GHLIVNGK[156]K[156]IRVTAE	DGTVEVKD.GHLIVNGKKIRVTAE.RDPANIKW	D	R	15	2	3070.89	1718.08	1718.08	860.045	860.045	1718.06	860.035	0.0199	0.7706	2.9082	0.006687	10.199	0	0.9995	2	0	63	77	0	8K(28.0313), 9K(28.0313), N-term(28.0313)		0	TRUE	sp|P0A9B2|G3P1_ECOLI	P0A9B2	G3P1_ECOLI	gapA	Glyceraldehyde-3-phosphate dehydrogenase A
829	20220923_CRJL_M9H11_PICS_EColi_GluC_Neprosin_N3_5ug_163.17821.17821.4	MYAVFQSGGKQHRVSE	n[29]MYAVFQSGGK[156]QHRVSE	.MYAVFQSGGKQHRVSE.GQTVRIEK	-	G	16	4	3071.81	1878.94	1878.94	470.743	470.743	1878.94	470.743	0.0029	0.5946	4.1868	0.008541	15.774	0	0.9998	2	0	1	16	0	10K(28.0313), N-term(28.0313)		0	TRUE	sp|P0AG48|RL21_ECOLI	P0AG48	RL21_ECOLI	rplU	Large ribosomal subunit protein bL21
830	20220923_CRJL_M9H11_PICS_EColi_GluC_Neprosin_N3_5ug_163.17828.17828.3	VKGFKIGDRVSGE	n[29]VK[156]GFK[156]IGDRVSGE	EVVGIGQE.VKGFKIGDRVSGE.GHITCGHC	E	G	13	3	3072.38	1474.85	1474.85	492.625	492.625	1474.85	492.624	0.0012	0.6984	3.8213	0.178	12.792	0	0.9996	2	1	76	88	0	2K(28.0313), 5K(28.0313), N-term(28.0313)		0	TRUE	sp|P07913|TDH_ECOLI	P07913	TDH_ECOLI	tdh	L-threonine 3-dehydrogenase
831	20220923_CRJL_M9H11_PICS_EColi_GluC_Neprosin_N3_5ug_163.17856.17856.3	RILILHADHE	n[35]RILILHADHE	PIIERAMD.RILILHADHE.QNASTSTV	D	Q	10	3	3075.63	1249.72	1249.72	417.58	417.58	1249.74	417.586	-0.0164	0.7505	4.2972	7.828	9.448	0	0.9986	2	1	222	231	0	N-term(34.0631)		0	TRUE	sp|P0ABH7|CISY_ECOLI	P0ABH7	CISY_ECOLI	gltA	Citrate synthase
832	20220923_CRJL_M9H11_PICS_EColi_GluC_Neprosin_N3_5ug_163.17862.17862.0	RTTDVTGTIE	n[35]RTTDVTGTIE	GYRPQFYF.RTTDVTGTIE.LPEGVEMV	F	L	10	2	3076.18	1125.62	1125.62	563.818	563.818	1125.61	563.812	0.0128	0.8223	2.8972	0.4751	9.759	0	0.9998	1	1	334	343	0	N-term(34.0631)		0	FALSE	sp|P0CE48|EFTU2_ECOLI	P0CE48	EFTU2_ECOLI	tufB	Elongation factor Tu 2	tufA	sp|P0CE47|EFTU1_ECOLI
833	20220923_CRJL_M9H11_PICS_EColi_GluC_Neprosin_N3_5ug_163.17872.17872.2	AVVLSTQHSEE	n[35]AVVLSTQHSEE	DGKIVGID.AVVLSTQHSEE.IDQKSIQE	D	I	11	2	3077.25	1232.66	1232.66	617.335	617.335	1232.65	617.33	0.0097	0.6689	2.9092	0.06584	10.226	0	0.9997	2	1	183	193	0	N-term(34.0631)		0	TRUE	sp|P0A817|METK_ECOLI	P0A817	METK_ECOLI	metK	S-adenosylmethionine synthase
834	20220923_CRJL_M9H11_PICS_EColi_GluC_Neprosin_N3_5ug_163.17873.17873.3	IRTLAASGIKD	n[35]IRTLAASGIK[162]D	VNAISAGP.IRTLAASGIKD.FRKMIAHC	P	F	11	3	3077.32	1211.77	1211.77	404.931	404.931	1211.79	404.936	-0.0159	0.8125	1.6562	0.0003441	11.983	0	0.9981	1	0	192	202	0	10K(34.0631), N-term(34.0631)		0	TRUE	sp|P0AEK4|FABI_ECOLI	P0AEK4	FABI_ECOLI	fabI	Enoyl-[acyl-carrier-protein] reductase [NADH] FabI
835	20220923_CRJL_M9H11_PICS_EColi_GluC_Neprosin_N3_5ug_163.17877.17877.0	LAVKGRDGKLTVE	n[35]LAVK[162]GRDGK[162]LTVE	DIEKKIKE.LAVKGRDGKLTVE.DITGGNFT	E	D	13	3	3077.66	1486.99	1486.99	496.672	496.672	1486.99	496.672	0.0017	0.6541	4.094	0.2223	8.112	0	0.9984	2	1	302	314	0	4K(34.0631), 9K(34.0631), N-term(34.0631)		0	TRUE	sp|P0AFG6|ODO2_ECOLI	P0AFG6	ODO2_ECOLI	sucB	Dihydrolipoyllysine-residue succinyltransferase component of 2-oxoglutarate dehydrogenase complex
836	20220923_CRJL_M9H11_PICS_EColi_GluC_Neprosin_N3_5ug_163.17878.17878.0	RTTDVTGTIE	n[35]RTTDVTGTIE	GYRPQFYF.RTTDVTGTIE.LPEGVEMV	F	L	10	2	3077.73	1126.62	1126.62	564.319	564.319	1125.61	563.812	1.015	0.8673	2.8713	0.1982	11.312	0	0.9998	1	1	334	343	0	N-term(34.0631)		0	FALSE	sp|P0CE48|EFTU2_ECOLI	P0CE48	EFTU2_ECOLI	tufB	Elongation factor Tu 2	tufA	sp|P0CE47|EFTU1_ECOLI
837	20220923_CRJL_M9H11_PICS_EColi_GluC_Neprosin_N3_5ug_163.17882.17882.0	LAVKGRDGKLTVE	n[35]LAVK[162]GRDGK[162]LTVE	DIEKKIKE.LAVKGRDGKLTVE.DITGGNFT	E	D	13	3	3078.02	1488	1488	497.007	497.007	1486.99	496.672	1.0047	0.6524	4.0998	0.2179	8.147	0	0.9967	2	1	302	314	0	4K(34.0631), 9K(34.0631), N-term(34.0631)		0	TRUE	sp|P0AFG6|ODO2_ECOLI	P0AFG6	ODO2_ECOLI	sucB	Dihydrolipoyllysine-residue succinyltransferase component of 2-oxoglutarate dehydrogenase complex
838	20220923_CRJL_M9H11_PICS_EColi_GluC_Neprosin_N3_5ug_163.17890.17890.2	AYAKAYPQEAAE	n[29]AYAK[156]AYPQEAAE	SAWNEKFA.AYAKAYPQEAAE.FTRRMKGE	A	F	12	2	3078.94	1366.69	1366.69	684.353	684.353	1366.68	684.346	0.0137	0.7718	1.4223	0.1895	11.39	0	0.9993	1	1	313	324	0	4K(28.0313), N-term(28.0313)		0	TRUE	sp|P27302|TKT1_ECOLI	P27302	TKT1_ECOLI	tktA	Transketolase 1
839	20220923_CRJL_M9H11_PICS_EColi_GluC_Neprosin_N3_5ug_163.17891.17891.3	AGANVGCGRDHTLFAKAD	n[35]AGANVGC[160]GRDHTLFAK[162]AD	RQRGTKFH.AGANVGCGRDHTLFAKAD.GKVKFEVK	H	G	18	3	3079.07	1927.02	1927.02	643.346	643.346	1927	643.341	0.0155	0.524	3.918	0.02654	13.068	0	0.9996	1	1	47	64	0	16K(34.0631), 7C(57.0214), N-term(34.0631)		0	TRUE	sp|P0A7L8|RL27_ECOLI	P0A7L8	RL27_ECOLI	rpmA	Large ribosomal subunit protein bL27
840	20220923_CRJL_M9H11_PICS_EColi_GluC_Neprosin_N3_5ug_163.17929.17929.0	AVVLSTQHSEE	n[29]AVVLSTQHSEE	DGKIVGID.AVVLSTQHSEE.IDQKSIQE	D	I	11	2	3082.88	1226.62	1226.62	614.32	614.32	1226.61	614.314	0.0108	0.6224	3.0032	3.187	8.698	0	0.994	2	1	183	193	0	N-term(28.0313)		0	TRUE	sp|P0A817|METK_ECOLI	P0A817	METK_ECOLI	metK	S-adenosylmethionine synthase
841	20220923_CRJL_M9H11_PICS_EColi_GluC_Neprosin_N3_5ug_163.17937.17937.3	LAVKGRDGKLTVE	n[29]LAVK[156]GRDGK[156]LTVE	DIEKKIKE.LAVKGRDGKLTVE.DITGGNFT	E	D	13	3	3083.75	1468.9	1468.9	490.64	490.64	1468.9	490.64	-0.0003	0.6525	4.1954	0.2679	8.788	0	0.9965	2	1	302	314	0	4K(28.0313), 9K(28.0313), N-term(28.0313)		0	TRUE	sp|P0AFG6|ODO2_ECOLI	P0AFG6	ODO2_ECOLI	sucB	Dihydrolipoyllysine-residue succinyltransferase component of 2-oxoglutarate dehydrogenase complex
842	20220923_CRJL_M9H11_PICS_EColi_GluC_Neprosin_N3_5ug_163.17941.17941.2	GKNVPQQVARTIE	n[29]GK[156]NVPQQVARTIE	DNIDDYIE.GKNVPQQVARTIE.NWYIKTEH	E	N	13	2	3084.17	1494.87	1494.87	748.44	748.44	1494.85	748.433	0.014	0.9005	1.5579	0.1187	8.649	0	0.9999	2	0	240	252	0	2K(28.0313), N-term(28.0313)		0	TRUE	sp|P18843|NADE_ECOLI	P18843	NADE_ECOLI	nadE	NH(3)-dependent NAD(+) synthetase
843	20220923_CRJL_M9H11_PICS_EColi_GluC_Neprosin_N3_5ug_163.17943.17943.2	GMQIKITRQE	n[35]GMQIK[162]ITRQE	PDAMTHPD.GMQIKITRQE.IGQIVGCS	D	I	10	2	3084.4	1270.78	1270.78	636.398	636.398	1270.77	636.392	0.0109	0.8034	4.0953	0.2373	8.999	0	1	2	0	163	172	0	5K(34.0631), N-term(34.0631)		0	TRUE	sp|P0ACJ8|CRP_ECOLI	P0ACJ8	CRP_ECOLI	crp	DNA-binding transcriptional dual regulator CRP
844	20220923_CRJL_M9H11_PICS_EColi_GluC_Neprosin_N3_5ug_163.17949.17949.3	MYAVFQSGGKQHRVSE	n[35]MYAVFQSGGK[162]QHRVSE	.MYAVFQSGGKQHRVSE.GQTVRIEK	-	G	16	3	3085.12	1891.02	1891.02	631.347	631.347	1891	631.342	0.0151	0.8562	3.965	0.02712	12.213	0	1	2	0	1	16	0	10K(34.0631), N-term(34.0631)		0	TRUE	sp|P0AG48|RL21_ECOLI	P0AG48	RL21_ECOLI	rplU	Large ribosomal subunit protein bL21
845	20220923_CRJL_M9H11_PICS_EColi_GluC_Neprosin_N3_5ug_163.17953.17953.3	GKNVPQQVARTIE	n[29]GK[156]NVPQQVARTIE	DNIDDYIE.GKNVPQQVARTIE.NWYIKTEH	E	N	13	3	3085.57	1494.85	1494.85	499.292	499.292	1494.85	499.291	0.0017	0.8273	1.5345	0.3844	9.161	0	0.9993	2	0	240	252	0	2K(28.0313), N-term(28.0313)		0	TRUE	sp|P18843|NADE_ECOLI	P18843	NADE_ECOLI	nadE	NH(3)-dependent NAD(+) synthetase
846	20220923_CRJL_M9H11_PICS_EColi_GluC_Neprosin_N3_5ug_163.17965.17965.2	MYAVFQSGGKQHRVSE	n[35]MYAVFQSGGK[162]QHRVSE	.MYAVFQSGGKQHRVSE.GQTVRIEK	-	G	16	2	3087.09	1891.03	1891.03	946.523	946.523	1891	946.51	0.0261	0.8994	3.9322	0.0006113	19.355	0	0.9997	2	0	1	16	0	10K(34.0631), N-term(34.0631)		0	TRUE	sp|P0AG48|RL21_ECOLI	P0AG48	RL21_ECOLI	rplU	Large ribosomal subunit protein bL21
847	20220923_CRJL_M9H11_PICS_EColi_GluC_Neprosin_N3_5ug_163.17968.17968.3	IRTALAQYRE	n[35]IRTALAQYRE	IMKKISGG.IRTALAQYRE.LAAFSQFA	G	L	10	3	3087.4	1253.71	1253.71	418.911	418.911	1253.73	418.917	-0.0184	0.9043	3.8347	0.005245	11.826	0	1	1	0	393	402	0	N-term(34.0631)		0	TRUE	sp|P0ABB0|ATPA_ECOLI	P0ABB0	ATPA_ECOLI	atpA	ATP synthase subunit alpha
848	20220923_CRJL_M9H11_PICS_EColi_GluC_Neprosin_N3_5ug_163.17981.17981.0	MKAATDNGGSLIKE	n[35]MK[162]AATDNGGSLIK[162]E	EQAARMVA.MKAATDNGGSLIKE.LQIVYNKA	A	L	14	3	3088.73	1535.92	1535.92	512.98	512.98	1535.91	512.976	0.0091	0.852	1.419	9.385	8.179	0	0.9997	1	1	247	260	0	13K(34.0631), 2K(34.0631), N-term(34.0631)		0	TRUE	sp|P0ABA6|ATPG_ECOLI	P0ABA6	ATPG_ECOLI	atpG	ATP synthase gamma chain
849	20220923_CRJL_M9H11_PICS_EColi_GluC_Neprosin_N3_5ug_163.17985.17985.2	IYAAAKQGEPDPE	n[29]IYAAAK[156]QGEPDPE	IYAKFGVE.IYAAAKQGEPDPE.LNTSIKFV	E	L	13	2	3089.14	1443.74	1443.74	722.877	722.877	1443.72	722.87	0.0151	0.6694	4.5662	1.134	6.308	0	0.9994	2	0	30	42	0	6K(28.0313), N-term(28.0313)		0	TRUE	sp|P0A8A2|YEEN_ECOLI	P0A8A2	YEEN_ECOLI	yeeN	Probable transcriptional regulatory protein YeeN
850	20220923_CRJL_M9H11_PICS_EColi_GluC_Neprosin_N3_5ug_163.18003.18003.2	GGPNRIGQGIE	n[35]GGPNRIGQGIE	REKIMVIG.GGPNRIGQGIE.FDYCCVHA	G	F	11	2	3091.01	1130.63	1130.63	566.324	566.324	1130.63	566.32	0.009	0.6531	2.8653	1.414	7.923	0	0.9804	1	0	567	577	0	N-term(34.0631)		0	TRUE	sp|P00968|CARB_ECOLI	P00968	CARB_ECOLI	carB	Carbamoyl phosphate synthase large chain
851	20220923_CRJL_M9H11_PICS_EColi_GluC_Neprosin_N3_5ug_163.18014.18014.4	MYAVFQSGGKQHRVSE	n[35]MYAVFQSGGK[162]QHRVSE	.MYAVFQSGGKQHRVSE.GQTVRIEK	-	G	16	4	3092.45	1891	1891	473.758	473.758	1891	473.758	-0.0001	0.5946	3.8427	0.007054	15.03	0	0.9998	2	0	1	16	0	10K(34.0631), N-term(34.0631)		0	TRUE	sp|P0AG48|RL21_ECOLI	P0AG48	RL21_ECOLI	rplU	Large ribosomal subunit protein bL21
852	20220923_CRJL_M9H11_PICS_EColi_GluC_Neprosin_N3_5ug_163.18034.18034.2	YTPHVDTGD	n[29]YTPHVDTGD	IRGKHKAE.YTPHVDTGD.YIIVINAD	E	Y	9	2	3094.62	1031.46	1031.46	516.739	516.739	1031.46	516.735	0.0065	0.4272	5.6332	0.6386	7.279	0	0.9233	2	1	44	52	0	N-term(28.0313)		0	TRUE	sp|P0AA10|RL13_ECOLI	P0AA10	RL13_ECOLI	rplM	Large ribosomal subunit protein uL13
853	20220923_CRJL_M9H11_PICS_EColi_GluC_Neprosin_N3_5ug_163.18043.18043.0	GLVHVSE	n[29]GLVHVSE	VEIEEGVE.GLVHVSE.MDWTNKNI	E	M	7	1	3095.49	767.425	767.425	768.433	768.433	767.418	768.425	0.0074	0.8974	3.2348	4.515	8.196	0	0.9999	2	0	302	308	0	N-term(28.0313)		0	TRUE	sp|P0AG67|RS1_ECOLI	P0AG67	RS1_ECOLI	rpsA	Small ribosomal subunit protein bS1
854	20220923_CRJL_M9H11_PICS_EColi_GluC_Neprosin_N3_5ug_163.18067.18067.3	VEKSWKLNE	n[35]VEK[162]SWK[162]LNE	EIDQAWIP.VEKSWKLNE.RHYGAIQG	P	R	9	3	3098.12	1233.76	1233.76	412.261	412.261	1233.78	412.268	-0.0199	0.5902	3.9129	0.3536	8.306	0	0.9613	1	1	81	89	0	3K(34.0631), 6K(34.0631), N-term(34.0631)		0	TRUE	sp|P62707|GPMA_ECOLI	P62707	GPMA_ECOLI	gpmA	2,3-bisphosphoglycerate-dependent phosphoglycerate mutase
855	20220923_CRJL_M9H11_PICS_EColi_GluC_Neprosin_N3_5ug_163.18074.18074.0	MKAATDNGGSLIKE	n[35]MK[162]AATDNGGSLIK[162]E	EQAARMVA.MKAATDNGGSLIKE.LQIVYNKA	A	L	14	3	3098.72	1536.92	1536.92	513.314	513.314	1535.91	512.976	1.0125	0.8617	1.5856	0.008725	14.737	0	0.9974	1	1	247	260	0	13K(34.0631), 2K(34.0631), N-term(34.0631)		0	TRUE	sp|P0ABA6|ATPG_ECOLI	P0ABA6	ATPG_ECOLI	atpG	ATP synthase gamma chain
856	20220923_CRJL_M9H11_PICS_EColi_GluC_Neprosin_N3_5ug_163.18075.18075.3	IVAVHPQRLSE	n[29]IVAVHPQRLSE	IAYQEGRE.IVAVHPQRLSE.VEGVNNRI	E	V	11	3	3098.79	1275.71	1275.71	426.244	426.244	1275.73	426.25	-0.0194	0.904	1.7311	0.0368	10.546	0	1	2	0	212	222	0	N-term(28.0313)		0	TRUE	sp|P0ACC7|GLMU_ECOLI	P0ACC7	GLMU_ECOLI	glmU	Bifunctional protein GlmU
857	20220923_CRJL_M9H11_PICS_EColi_GluC_Neprosin_N3_5ug_163.18080.18080.2	LTVRSANCLKAE	n[35]LTVRSANC[160]LK[162]AE	IRPVDDIE.LTVRSANCLKAE.AIHYIGDI	E	A	12	2	3099.38	1428.85	1428.85	715.433	715.433	1428.84	715.427	0.0123	0.6188	1.7938	0.4053	8.069	0	0.9976	2	0	262	273	0	10K(34.0631), 8C(57.0214), N-term(34.0631)		0	TRUE	sp|P0A7Z4|RPOA_ECOLI	P0A7Z4	RPOA_ECOLI	rpoA	DNA-directed RNA polymerase subunit alpha
858	20220923_CRJL_M9H11_PICS_EColi_GluC_Neprosin_N3_5ug_163.18083.18083.2	IVAVHPQRLSE	n[29]IVAVHPQRLSE	IAYQEGRE.IVAVHPQRLSE.VEGVNNRI	E	V	11	2	3099.74	1275.74	1275.74	638.878	638.878	1275.73	638.872	0.0108	0.4933	1.747	0.905	7.719	0	0.9883	2	0	212	222	0	N-term(28.0313)		0	TRUE	sp|P0ACC7|GLMU_ECOLI	P0ACC7	GLMU_ECOLI	glmU	Bifunctional protein GlmU
859	20220923_CRJL_M9H11_PICS_EColi_GluC_Neprosin_N3_5ug_163.18089.18089.2	GGIVVRMAKE	n[29]GGIVVRMAK[156]E	AFDKDRIE.GGIVVRMAKE.GETIVIID	E	G	10	2	3100.53	1114.67	1114.67	558.341	558.341	1114.65	558.334	0.014	0.4813	3.5592	0.4027	8.08	0	0.9906	2	0	274	283	0	9K(28.0313), N-term(28.0313)		0	TRUE	sp|P07395|SYFB_ECOLI	P07395	SYFB_ECOLI	pheT	Phenylalanine--tRNA ligase beta subunit
860	20220923_CRJL_M9H11_PICS_EColi_GluC_Neprosin_N3_5ug_163.18090.18090.3	AAAPAPAAKAEAPAAAPAAKAE	n[29]AAAPAPAAK[156]AEAPAAAPAAK[156]AE	AAAPAKQE.AAAPAPAAKAEAPAAAPAAKAE.GKSEFAEN	E	G	22	3	3100.66	1999.13	1999.13	667.383	667.383	1999.11	667.377	0.0177	0.8174	5.6631	0.0001959	22.649	0	0.9998	2	1	294	315	0	20K(28.0313), 9K(28.0313), N-term(28.0313)		0	TRUE	sp|P06959|ODP2_ECOLI	P06959	ODP2_ECOLI	aceF	Dihydrolipoyllysine-residue acetyltransferase component of pyruvate dehydrogenase complex
861	20220923_CRJL_M9H11_PICS_EColi_GluC_Neprosin_N3_5ug_163.18103.18103.0	LTVRSANCLKAE	n[29]LTVRSANC[160]LK[156]AE	IRPVDDIE.LTVRSANCLKAE.AIHYIGDI	E	A	12	3	3102.02	1417.78	1417.78	473.6	473.6	1416.78	473.266	1.0019	0.7948	1.8378	0.1163	8.179	0	0.9992	2	0	262	273	0	10K(28.0313), 8C(57.0214), N-term(28.0313)		0	TRUE	sp|P0A7Z4|RPOA_ECOLI	P0A7Z4	RPOA_ECOLI	rpoA	DNA-directed RNA polymerase subunit alpha
862	20220923_CRJL_M9H11_PICS_EColi_GluC_Neprosin_N3_5ug_163.18117.18117.3	EGKARVAKSAAGNYVFNE	n[29]EGK[156]ARVAK[156]SAAGNYVFNE	HFIVASTE.EGKARVAKSAAGNYVFNE.RKMIDASH	E	R	18	3	3103.44	1994.07	1994.07	665.697	665.697	1994.06	665.693	0.0114	0.8016	13.5383	0.04756	12.791	0	0.9997	2	1	55	72	0	3K(28.0313), 8K(28.0313), N-term(28.0313)		0	TRUE	sp|P38489|NFSB_ECOLI	P38489	NFSB_ECOLI	nfsB	Oxygen-insensitive NAD(P)H nitroreductase
863	20220923_CRJL_M9H11_PICS_EColi_GluC_Neprosin_N3_5ug_163.18131.18131.2	RLLKVLRAPHVSE	n[29]RLLK[156]VLRAPHVSE	MIREE.RLLKVLRAPHVSE.KASTAMEK	E	K	13	2	3105.12	1573	1573	787.506	787.506	1572.98	787.499	0.0157	0.3957	16.438	0.691	7.142	0	0.8213	2	0	6	18	0	4K(28.0313), N-term(28.0313)		0	TRUE	sp|P0ADZ0|RL23_ECOLI	P0ADZ0	RL23_ECOLI	rplW	Large ribosomal subunit protein uL23
864	20220923_CRJL_M9H11_PICS_EColi_GluC_Neprosin_N3_5ug_163.18164.18164.2	RHGNTSAASVPCALDE	n[29]RHGNTSAASVPC[160]ALDE	DNVVVTID.RHGNTSAASVPCALDE.AVRDGRIK	D	A	16	2	3108.91	1711.81	1711.81	856.914	856.914	1711.79	856.905	0.018	0.8642	3.3153	0.3121	8.523	0	1	2	1	271	286	0	12C(57.0214), N-term(28.0313)		0	TRUE	sp|P0A6R0|FABH_ECOLI	P0A6R0	FABH_ECOLI	fabH	Beta-ketoacyl-[acyl-carrier-protein] synthase III
865	20220923_CRJL_M9H11_PICS_EColi_GluC_Neprosin_N3_5ug_163.18168.18168.0	GKNGLLLARE	n[35]GK[162]NGLLLARE	VIMDINIP.GKNGLLLARE.LREQANVA	P	L	10	2	3109.32	1137.76	1137.76	569.887	569.887	1137.75	569.883	0.0084	0.6828	16.2571	0.2897	7.652	0	0.9967	1	0	59	68	0	2K(34.0631), N-term(34.0631)		0	TRUE	sp|P0A9Q1|ARCA_ECOLI	P0A9Q1	ARCA_ECOLI	arcA	Aerobic respiration control protein ArcA
866	20220923_CRJL_M9H11_PICS_EColi_GluC_Neprosin_N3_5ug_163.18189.18189.3	LTVRSANCLKAE	n[35]LTVRSANC[160]LK[162]AE	IRPVDDIE.LTVRSANCLKAE.AIHYIGDI	E	A	12	3	3111.92	1428.84	1428.84	477.287	477.287	1428.84	477.287	-0.0008	0.774	2.0028	0.2681	8.787	0	0.9999	2	0	262	273	0	10K(34.0631), 8C(57.0214), N-term(34.0631)		0	TRUE	sp|P0A7Z4|RPOA_ECOLI	P0A7Z4	RPOA_ECOLI	rpoA	DNA-directed RNA polymerase subunit alpha
867	20220923_CRJL_M9H11_PICS_EColi_GluC_Neprosin_N3_5ug_163.18194.18194.2	ASRATLAANGVEGE	n[35]ASRATLAANGVEGE	DVSAPAVE.ASRATLAANGVEGE.VFASNVFS	E	V	14	2	3112.33	1378.74	1378.74	690.376	690.376	1378.73	690.37	0.0106	0.8025	1.9921	0.08205	13.634	0	0.9998	2	1	235	248	0	N-term(34.0631)		0	TRUE	sp|P39406|RSMC_ECOLI	P39406	RSMC_ECOLI	rsmC	Ribosomal RNA small subunit methyltransferase C
868	20220923_CRJL_M9H11_PICS_EColi_GluC_Neprosin_N3_5ug_163.18195.18195.2	TGYSNKVLD	TGYSNK[162]VLD	IVSWYDNE.TGYSNKVLD.LIAHISK	E	L	9	2	3112.46	1029.56	1029.56	515.788	515.788	1029.56	515.785	0.0059	0.8188	3.6356	0.08643	10.567	0	0.9998	2	0	316	324	0	6K(34.0631)		0	TRUE	sp|P0A9B2|G3P1_ECOLI	P0A9B2	G3P1_ECOLI	gapA	Glyceraldehyde-3-phosphate dehydrogenase A
869	20220923_CRJL_M9H11_PICS_EColi_GluC_Neprosin_N3_5ug_163.18218.18218.0	AINKLLTKE	n[35]AINK[162]LLTK[162]E	DTIGMSVD.AINKLLTKE.SGIIGITE	D	S	9	2	3114.97	1130.82	1130.82	566.418	566.418	1130.81	566.413	0.0087	0.6674	11.9318	0.06584	11.226	0	0.9961	2	0	265	273	0	4K(34.0631), 8K(34.0631), N-term(34.0631)		0	TRUE	sp|P0A6A3|ACKA_ECOLI	P0A6A3	ACKA_ECOLI	ackA	Acetate kinase
870	20220923_CRJL_M9H11_PICS_EColi_GluC_Neprosin_N3_5ug_163.18228.18228.2	ACKTYDLE	n[29]AC[160]K[156]TYDLE	CTGDMGFG.ACKTYDLE.VWIPAQNT	G	V	8	2	3116.18	1054.51	1054.51	528.261	528.261	1054.5	528.258	0.0076	0.6933	3.2121	2.128	10.967	10.967	0.9754	1	1	337	344	0	2C(57.0214), 3K(28.0313), N-term(28.0313)		0	TRUE	sp|P0A8L1|SYS_ECOLI	P0A8L1	SYS_ECOLI	serS	Serine--tRNA ligase
871	20220923_CRJL_M9H11_PICS_EColi_GluC_Neprosin_N3_5ug_163.18239.18239.0	MYAVFQSGGKQHRVSE	n[35]MYAVFQSGGK[162]QHRVSE	.MYAVFQSGGKQHRVSE.GQTVRIEK	-	G	16	3	3117.65	1892.04	1892.04	631.688	631.688	1891	631.342	1.0383	0.8492	3.4227	0.2107	10.205	0	0.9997	2	0	1	16	0	10K(34.0631), N-term(34.0631)		0	TRUE	sp|P0AG48|RL21_ECOLI	P0AG48	RL21_ECOLI	rplU	Large ribosomal subunit protein bL21
872	20220923_CRJL_M9H11_PICS_EColi_GluC_Neprosin_N3_5ug_163.18240.18240.2	TGYSNKVLD	TGYSNK[156]VLD	IVSWYDNE.TGYSNKVLD.LIAHISK	E	L	9	2	3117.72	1023.53	1023.53	512.772	512.772	1023.52	512.769	0.0064	0.8143	3.5479	0.001086	12.898	0	0.9943	2	0	316	324	0	6K(28.0313)		0	TRUE	sp|P0A9B2|G3P1_ECOLI	P0A9B2	G3P1_ECOLI	gapA	Glyceraldehyde-3-phosphate dehydrogenase A
873	20220923_CRJL_M9H11_PICS_EColi_GluC_Neprosin_N3_5ug_163.18253.18253.3	IVLKVAKDATKAE	IVLK[156]VAK[156]DATK[156]AE	TAMEKSNT.IVLKVAKDATKAE.IKAAVQKI	T	I	13	3	3119.12	1468.9	1468.9	490.64	490.64	1468.92	490.648	-0.0244	0.868	2.2653	0.2131	10.186	0	0.9897	1	1	30	42	0	11K(28.0313), 4K(28.0313), 7K(28.0313)		0	TRUE	sp|P0ADZ0|RL23_ECOLI	P0ADZ0	RL23_ECOLI	rplW	Large ribosomal subunit protein uL23
874	20220923_CRJL_M9H11_PICS_EColi_GluC_Neprosin_N3_5ug_163.18256.18256.3	ASQIGYVNAHGTSTPAGDKAE	n[29]ASQIGYVNAHGTSTPAGDK[156]AE	AIRDAGIE.ASQIGYVNAHGTSTPAGDKAE.AQAVKTIF	E	A	21	3	3119.47	2129.06	2129.06	710.693	710.693	2129.04	710.687	0.0188	0.7701	2.103	0.0001286	21.063	0	1	2	1	295	315	0	19K(28.0313), N-term(28.0313)		0	TRUE	sp|P0AAI5|FABF_ECOLI	P0AAI5	FABF_ECOLI	fabF	3-oxoacyl-[acyl-carrier-protein] synthase 2
875	20220923_CRJL_M9H11_PICS_EColi_GluC_Neprosin_N3_5ug_163.18273.18273.2	GVKARVVSMPSTD	n[29]GVK[156]ARVVSMPSTD	AYEKITAE.GVKARVVSMPSTD.AFDKQDAA	E	A	13	2	3121.15	1401.78	1401.78	701.895	701.895	1401.76	701.89	0.0116	0.6115	3.1445	2.601	7.978	0	0.9996	2	0	575	587	0	3K(28.0313), N-term(28.0313)		0	TRUE	sp|P27302|TKT1_ECOLI	P27302	TKT1_ECOLI	tktA	Transketolase 1
876	20220923_CRJL_M9H11_PICS_EColi_GluC_Neprosin_N3_5ug_163.18274.18274.2	VLTHIGNE	n[29]VLTHIGNE	ISFVDRSE.VLTHIGNE.MIAKGVVH	E	M	8	2	3121.26	909.484	909.484	455.749	455.749	909.492	455.753	-0.0077	0.7077	2.517	0.9284	6.629	0	0.9958	2	0	18	25	0	N-term(28.0313)		0	TRUE	sp|P69828|PTKA_ECOLI	P69828	PTKA_ECOLI	gatA	PTS system galactitol-specific EIIA component
877	20220923_CRJL_M9H11_PICS_EColi_GluC_Neprosin_N3_5ug_163.18280.18280.1	TGYSNKVLD	TGYSNK[162]VLD	IVSWYDNE.TGYSNKVLD.LIAHISK	E	L	9	1	3121.99	1029.57	1029.57	1030.58	1030.58	1029.56	1030.56	0.0128	0.8427	3.4768	0.2463	10.934	0	0.9964	2	0	316	324	0	6K(34.0631)		0	TRUE	sp|P0A9B2|G3P1_ECOLI	P0A9B2	G3P1_ECOLI	gapA	Glyceraldehyde-3-phosphate dehydrogenase A
878	20220923_CRJL_M9H11_PICS_EColi_GluC_Neprosin_N3_5ug_163.18289.18289.2	ASQIGYVNAHGTSTPAGDKAE	n[35]ASQIGYVNAHGTSTPAGDK[162]AE	AIRDAGIE.ASQIGYVNAHGTSTPAGDKAE.AQAVKTIF	E	A	21	2	3122.93	2141.13	2141.13	1071.57	1071.57	2141.1	1071.56	0.0256	0.8289	2.1607	0.001321	20.017	0	1	2	1	295	315	0	19K(34.0631), N-term(34.0631)		0	TRUE	sp|P0AAI5|FABF_ECOLI	P0AAI5	FABF_ECOLI	fabF	3-oxoacyl-[acyl-carrier-protein] synthase 2
879	20220923_CRJL_M9H11_PICS_EColi_GluC_Neprosin_N3_5ug_163.18290.18290.2	IRHLPSDTGIE	n[35]IRHLPSDTGIE	HFVMSAPD.IRHLPSDTGIE.VAFAGRSN	D	V	11	2	3123.06	1270.72	1270.72	636.369	636.369	1270.71	636.362	0.0133	0.8727	1.8688	0.2756	10.739	0	1	2	1	18	28	0	N-term(34.0631)		0	TRUE	sp|P0A6P7|ENGB_ECOLI	P0A6P7	ENGB_ECOLI	engB	Probable GTP-binding protein EngB
880	20220923_CRJL_M9H11_PICS_EColi_GluC_Neprosin_N3_5ug_163.18291.18291.2	AINKLLTKE	n[29]AINK[156]LLTK[156]E	DTIGMSVD.AINKLLTKE.SGIIGITE	D	S	9	2	3123.19	1112.73	1112.73	557.371	557.371	1112.72	557.366	0.0102	0.692	11.7948	0.3055	8.56	0	0.9998	2	0	265	273	0	4K(28.0313), 8K(28.0313), N-term(28.0313)		0	TRUE	sp|P0A6A3|ACKA_ECOLI	P0A6A3	ACKA_ECOLI	ackA	Acetate kinase
881	20220923_CRJL_M9H11_PICS_EColi_GluC_Neprosin_N3_5ug_163.18299.18299.2	AVAQIQRDQVE	n[35]AVAQIQRDQVE	SHPDSKYY.AVAQIQRDQVE.DYARRKGM	Y	D	11	2	3124.23	1289.72	1289.72	645.869	645.869	1289.72	645.865	0.0074	0.7902	2.7447	0.8351	7.813	0	0.9927	1	1	1191	1201	0	N-term(34.0631)		0	TRUE	sp|P13009|METH_ECOLI	P13009	METH_ECOLI	metH	Methionine synthase
882	20220923_CRJL_M9H11_PICS_EColi_GluC_Neprosin_N3_5ug_163.18322.18322.2	ASQIGYVNAHGTSTPAGDKAE	n[29]ASQIGYVNAHGTSTPAGDK[156]AE	AIRDAGIE.ASQIGYVNAHGTSTPAGDKAE.AQAVKTIF	E	A	21	2	3126.88	2129.06	2129.06	1065.54	1065.54	2129.04	1065.53	0.0249	0.7931	2.2266	0.0003915	24.129	0	0.9995	2	1	295	315	0	19K(28.0313), N-term(28.0313)		0	TRUE	sp|P0AAI5|FABF_ECOLI	P0AAI5	FABF_ECOLI	fabF	3-oxoacyl-[acyl-carrier-protein] synthase 2
883	20220923_CRJL_M9H11_PICS_EColi_GluC_Neprosin_N3_5ug_163.18331.18331.2	QKLKDMALE	n[35]QK[162]LK[162]DMALE	APKTKIIA.QKLKDMALE.DVIIITGE	A	D	9	2	3127.83	1176.77	1176.77	589.393	589.393	1176.76	589.389	0.008	0.6662	10.6296	1.66	8.477	0	0.9491	1	1	136	144	0	2K(34.0631), 4K(34.0631), N-term(34.0631)		0	TRUE	sp|P60723|RL4_ECOLI	P60723	RL4_ECOLI	rplD	Large ribosomal subunit protein uL4
884	20220923_CRJL_M9H11_PICS_EColi_GluC_Neprosin_N3_5ug_163.18334.18334.0	NDVVLVAGKGHE	n[35]NDVVLVAGK[162]GHE	CAVMQAKE.NDVVLVAGKGHE.DYQIVGNQ	E	D	12	3	3128.27	1304.76	1304.76	435.927	435.927	1304.77	435.931	-0.0122	0.7456	0.5636	9.508	9.008	0	0.9993	2	1	458	469	0	9K(34.0631), N-term(34.0631)		0	TRUE	sp|P22188|MURE_ECOLI	P22188	MURE_ECOLI	murE	UDP-N-acetylmuramoyl-L-alanyl-D-glutamate--2,6-diaminopimelate ligase
885	20220923_CRJL_M9H11_PICS_EColi_GluC_Neprosin_N3_5ug_163.18346.18346.0	VLRSSGDPADQKYVE	n[35]VLRSSGDPADQK[162]YVE	IISETIEE.VLRSSGDPADQKYVE.LKARAEKA	E	L	15	3	3129.28	1730.96	1730.96	577.994	577.994	1730.95	577.99	0.0119	0.7325	2.2675	0.1462	9.84	0	1	2	1	24	38	0	12K(34.0631), N-term(34.0631)		0	TRUE	sp|P0AEH5|ELAB_ECOLI	P0AEH5	ELAB_ECOLI	elaB	Protein ElaB
886	20220923_CRJL_M9H11_PICS_EColi_GluC_Neprosin_N3_5ug_163.18357.18357.0	GTTPRVLE	n[35]GTTPRVLE	NSCVAIMD.GTTPRVLE.NAEGDRTT	D	N	8	2	3130.62	905.532	905.532	453.773	453.773	905.539	453.777	-0.0078	0.5813	3.4923	0.3085	8.543	0	0.989	2	0	21	28	0	N-term(34.0631)		0	TRUE	sp|P0A6Y8|DNAK_ECOLI	P0A6Y8	DNAK_ECOLI	dnaK	Chaperone protein DnaK
887	20220923_CRJL_M9H11_PICS_EColi_GluC_Neprosin_N3_5ug_163.18361.18361.0	GTTPRVLE	n[35]GTTPRVLE	NSCVAIMD.GTTPRVLE.NAEGDRTT	D	N	8	2	3130.97	906.534	906.534	454.274	454.274	905.539	453.777	0.9948	0.557	3.4866	0.3115	8.526	0	0.9869	2	0	21	28	0	N-term(34.0631)		0	TRUE	sp|P0A6Y8|DNAK_ECOLI	P0A6Y8	DNAK_ECOLI	dnaK	Chaperone protein DnaK
888	20220923_CRJL_M9H11_PICS_EColi_GluC_Neprosin_N3_5ug_163.18363.18363.0	TARMVVRQPLE		IEQYFGRE.TARMVVRQPLE.LVDMVEKI	E	L	11	3	3131.17	1298.7	1298.7	433.908	433.908	1298.71	433.911	-0.012	0.6779	3.2586	0.1517	13.489	0	0.9976	2	0	43	53	0			0	TRUE	sp|P0A7X3|RS9_ECOLI	P0A7X3	RS9_ECOLI	rpsI	Small ribosomal subunit protein uS9
889	20220923_CRJL_M9H11_PICS_EColi_GluC_Neprosin_N3_5ug_163.18376.18376.0	LIIGRGLTTKARE	n[35]LIIGRGLTTK[162]ARE	VRAGGRIP.LIIGRGLTTKARE.AIGIPHSD	P	A	13	3	3132.62	1494.98	1494.98	499.336	499.336	1494.99	499.337	-0.0031	0.6149	11.4527	0.04439	8.365	0	0.9907	1	0	347	359	0	10K(34.0631), N-term(34.0631)		0	TRUE	sp|P36683|ACNB_ECOLI	P36683	ACNB_ECOLI	acnB	Aconitate hydratase B
890	20220923_CRJL_M9H11_PICS_EColi_GluC_Neprosin_N3_5ug_163.18377.18377.0	LIIGRGLTTKARE	n[35]LIIGRGLTTK[162]ARE	VRAGGRIP.LIIGRGLTTKARE.AIGIPHSD	P	A	13	3	3132.69	1495.99	1495.99	499.67	499.67	1494.99	499.337	0.9998	0.5559	11.4514	0.215	8.17	0	0.9593	1	0	347	359	0	10K(34.0631), N-term(34.0631)		0	TRUE	sp|P36683|ACNB_ECOLI	P36683	ACNB_ECOLI	acnB	Aconitate hydratase B
891	20220923_CRJL_M9H11_PICS_EColi_GluC_Neprosin_N3_5ug_163.18378.18378.0	AVAQIQRDQVE	n[29]AVAQIQRDQVE	SHPDSKYY.AVAQIQRDQVE.DYARRKGM	Y	D	11	2	3132.81	1283.69	1283.69	642.853	642.853	1283.68	642.849	0.0083	0.7947	2.8876	2.422	10.904	0	0.9988	1	1	1191	1201	0	N-term(28.0313)		0	TRUE	sp|P13009|METH_ECOLI	P13009	METH_ECOLI	metH	Methionine synthase
892	20220923_CRJL_M9H11_PICS_EColi_GluC_Neprosin_N3_5ug_163.18395.18395.0	VLRSSGDPADQKYVE	n[35]VLRSSGDPADQK[162]YVE	IISETIEE.VLRSSGDPADQKYVE.LKARAEKA	E	L	15	3	3134.65	1731.96	1731.96	578.327	578.327	1730.95	577.99	1.0118	0.7384	2.3569	8.461e-05	14.234	0	0.9997	2	1	24	38	0	12K(34.0631), N-term(34.0631)		0	TRUE	sp|P0AEH5|ELAB_ECOLI	P0AEH5	ELAB_ECOLI	elaB	Protein ElaB
893	20220923_CRJL_M9H11_PICS_EColi_GluC_Neprosin_N3_5ug_163.18408.18408.3	SMIPIGRGQRE	n[29]SMIPIGRGQRE	QTGYKAVD.SMIPIGRGQRE.LIIGDRQT	D	L	11	3	3136.12	1270.69	1270.69	424.57	424.57	1270.68	424.568	0.0078	0.6573	4.1629	7.685	9.01	8.008	0.9917	2	0	155	165	0	N-term(28.0313)		0	TRUE	sp|P0ABB0|ATPA_ECOLI	P0ABB0	ATPA_ECOLI	atpA	ATP synthase subunit alpha
894	20220923_CRJL_M9H11_PICS_EColi_GluC_Neprosin_N3_5ug_163.18416.18416.3	GDEPRTVKAAAICAE	n[29]GDEPRTVK[156]AAAIC[160]AE	GKRIVIPE.GDEPRTVKAAAICAE.RGIATCVI	E	R	15	3	3137	1642.85	1642.85	548.622	548.622	1642.83	548.619	0.0103	0.6866	2.5053	0.001088	15.695	0	0.9999	2	1	412	426	0	13C(57.0214), 8K(28.0313), N-term(28.0313)		0	TRUE	sp|P0A9M8|PTA_ECOLI	P0A9M8	PTA_ECOLI	pta	Phosphate acetyltransferase
895	20220923_CRJL_M9H11_PICS_EColi_GluC_Neprosin_N3_5ug_163.18421.18421.2	RVMQAQGSQLTNKYAE	n[35]RVMQAQGSQLTNK[162]YAE	ASENYTSP.RVMQAQGSQLTNKYAE.GYPGKRYY	P	G	16	2	3137.65	1891.04	1891.04	946.529	946.529	1891.03	946.52	0.0169	0.8159	2.6452	0.08585	11.765	0	0.9995	1	0	42	57	0	13K(34.0631), N-term(34.0631)		0	TRUE	sp|P0A825|GLYA_ECOLI	P0A825	GLYA_ECOLI	glyA	Serine hydroxymethyltransferase
896	20220923_CRJL_M9H11_PICS_EColi_GluC_Neprosin_N3_5ug_163.18430.18430.2	AYGAADRTNLQE	n[29]AYGAADRTNLQE	YEGFGIVG.AYGAADRTNLQE.AQPIGNGK	G	A	12	2	3138.68	1335.65	1335.65	668.833	668.833	1335.64	668.828	0.0092	0.4037	2.6459	0.1722	10.556	0	0.7468	1	1	212	223	0	N-term(28.0313)		0	TRUE	sp|P02931|OMPF_ECOLI	P02931	OMPF_ECOLI	ompF	Outer membrane porin F
897	20220923_CRJL_M9H11_PICS_EColi_GluC_Neprosin_N3_5ug_163.18462.18462.3	LTVRSANCLKAE	n[35]LTVRSANC[160]LK[162]AE	IRPVDDIE.LTVRSANCLKAE.AIHYIGDI	E	A	12	3	3142.24	1428.84	1428.84	477.287	477.287	1428.84	477.287	-0.0012	0.7801	2.5082	0.0001433	12.532	0	1	2	0	262	273	0	10K(34.0631), 8C(57.0214), N-term(34.0631)		0	TRUE	sp|P0A7Z4|RPOA_ECOLI	P0A7Z4	RPOA_ECOLI	rpoA	DNA-directed RNA polymerase subunit alpha
898	20220923_CRJL_M9H11_PICS_EColi_GluC_Neprosin_N3_5ug_163.18482.18482.2	FKGYDHLE	n[29]FK[156]GYDHLE	IRVDSASE.FKGYDHLE.LNGKVTAI	E	L	8	2	3144.61	1063.54	1063.54	532.776	532.776	1063.53	532.774	0.0042	0.4602	2.6555	1.854	9.129	0	0.9945	2	1	458	465	0	2K(28.0313), N-term(28.0313)		0	TRUE	sp|P00957|SYA_ECOLI	P00957	SYA_ECOLI	alaS	Alanine--tRNA ligase
899	20220923_CRJL_M9H11_PICS_EColi_GluC_Neprosin_N3_5ug_163.18488.18488.0	AVIRSMVMRTKHAVTE	n[29]AVIRSMVMRTK[156]HAVTE	ETTFRFND.AVIRSMVMRTKHAVTE.ASPMVKAK	D	A	16	3	3145.15	1885.06	1885.06	629.361	629.361	1884.04	629.022	1.0183	0.655	10.3505	0.002141	13.807	0	1	2	0	83	98	0	11K(28.0313), N-term(28.0313)		0	TRUE	sp|P02358|RS6_ECOLI	P02358	RS6_ECOLI	rpsF	Small ribosomal subunit protein bS6
900	20220923_CRJL_M9H11_PICS_EColi_GluC_Neprosin_N3_5ug_163.18494.18494.0	ASQIGYVNAHGTSTPAGDKAE	n[35]ASQIGYVNAHGTSTPAGDK[162]AE	AIRDAGIE.ASQIGYVNAHGTSTPAGDKAE.AQAVKTIF	E	A	21	3	3145.81	2142.12	2142.12	715.048	715.048	2141.1	714.708	1.0195	0.553	2.5421	0.7079	6.1	0	0.9954	2	1	295	315	0	19K(34.0631), N-term(34.0631)		0	TRUE	sp|P0AAI5|FABF_ECOLI	P0AAI5	FABF_ECOLI	fabF	3-oxoacyl-[acyl-carrier-protein] synthase 2
901	20220923_CRJL_M9H11_PICS_EColi_GluC_Neprosin_N3_5ug_163.18495.18495.0	ASQIGYVNAHGTSTPAGDKAE	n[35]ASQIGYVNAHGTSTPAGDK[162]AE	AIRDAGIE.ASQIGYVNAHGTSTPAGDKAE.AQAVKTIF	E	A	21	3	3145.89	2141.12	2141.12	714.714	714.714	2141.1	714.708	0.0173	0.5353	2.5433	0.1855	7.427	0	0.9968	2	1	295	315	0	19K(34.0631), N-term(34.0631)		0	TRUE	sp|P0AAI5|FABF_ECOLI	P0AAI5	FABF_ECOLI	fabF	3-oxoacyl-[acyl-carrier-protein] synthase 2
902	20220923_CRJL_M9H11_PICS_EColi_GluC_Neprosin_N3_5ug_163.18502.18502.0	AINKLLTKE	n[35]AINK[162]LLTK[162]E	DTIGMSVD.AINKLLTKE.SGIIGITE	D	S	9	2	3146.71	1130.82	1130.82	566.417	566.417	1130.81	566.413	0.0078	0.6618	11.4027	1.483	6.815	0	0.9999	2	0	265	273	0	4K(34.0631), 8K(34.0631), N-term(34.0631)		0	TRUE	sp|P0A6A3|ACKA_ECOLI	P0A6A3	ACKA_ECOLI	ackA	Acetate kinase
903	20220923_CRJL_M9H11_PICS_EColi_GluC_Neprosin_N3_5ug_163.18504.18504.0	AVIRSMVMRTKHAVTE	n[29]AVIRSMVMRTK[156]HAVTE	ETTFRFND.AVIRSMVMRTKHAVTE.ASPMVKAK	D	A	16	3	3146.9	1884.06	1884.06	629.027	629.027	1884.04	629.022	0.0139	0.7535	10.3214	0.01122	12.097	0	1	2	0	83	98	0	11K(28.0313), N-term(28.0313)		0	TRUE	sp|P02358|RS6_ECOLI	P02358	RS6_ECOLI	rpsF	Small ribosomal subunit protein bS6
904	20220923_CRJL_M9H11_PICS_EColi_GluC_Neprosin_N3_5ug_163.18518.18518.0	LEPGSNPKGYE	n[35]LEPGSNPK[162]GYE	HVVIDMYP.LEPGSNPKGYE.FINDIKGG	P	F	11	2	3148.44	1257.7	1257.7	629.858	629.858	1257.69	629.851	0.0137	0.7032	4.7623	1.641	6.056	0	0.9484	1	0	525	535	0	8K(34.0631), N-term(34.0631)		0	TRUE	sp|P0A6M8|EFG_ECOLI	P0A6M8	EFG_ECOLI	fusA	Elongation factor G
905	20220923_CRJL_M9H11_PICS_EColi_GluC_Neprosin_N3_5ug_163.18525.18525.3	RVMQAQGSQLTNKYAE	n[35]RVMQAQGSQLTNK[162]YAE	ASENYTSP.RVMQAQGSQLTNKYAE.GYPGKRYY	P	G	16	3	3149.17	1891.04	1891.04	631.354	631.354	1891.03	631.349	0.0137	0.9198	2.4533	0.0001698	18.421	0	1	1	0	42	57	0	13K(34.0631), N-term(34.0631)		0	TRUE	sp|P0A825|GLYA_ECOLI	P0A825	GLYA_ECOLI	glyA	Serine hydroxymethyltransferase
906	20220923_CRJL_M9H11_PICS_EColi_GluC_Neprosin_N3_5ug_163.18528.18528.4	VGRVYTGKVTRIVD	n[35]VGRVYTGK[162]VTRIVD	EEITAEIE.VGRVYTGKVTRIVD.FGAFVAIG	E	F	14	4	3149.42	1629.99	1629.99	408.506	408.506	1630.02	408.512	-0.0266	0.6868	2.8493	1.617	8.212	0	0.9984	2	0	621	634	0	8K(34.0631), N-term(34.0631)		0	TRUE	sp|P05055|PNP_ECOLI	P05055	PNP_ECOLI	pnp	Polyribonucleotide nucleotidyltransferase
907	20220923_CRJL_M9H11_PICS_EColi_GluC_Neprosin_N3_5ug_163.18529.18529.2	ASRIVIKVNE	n[29]ASRIVIK[156]VNE	GGVVQYVD.ASRIVIKVNE.DEMYPGEA	D	D	10	2	3149.55	1183.74	1183.74	592.876	592.876	1183.73	592.872	0.0081	0.5729	2.6363	0.02097	11.548	0	1	2	0	729	738	0	7K(28.0313), N-term(28.0313)		0	TRUE	sp|P0A8V2|RPOB_ECOLI	P0A8V2	RPOB_ECOLI	rpoB	DNA-directed RNA polymerase subunit beta
908	20220923_CRJL_M9H11_PICS_EColi_GluC_Neprosin_N3_5ug_163.18533.18533.0	TGYSNKVLD	TGYSNK[156]VLD	IVSWYDNE.TGYSNKVLD.LIAHISK	E	L	9	2	3150.02	1023.53	1023.53	512.772	512.772	1023.52	512.769	0.0062	0.6388	3.0097	2.572	8.857	0	0.9932	2	0	316	324	0	6K(28.0313)		0	TRUE	sp|P0A9B2|G3P1_ECOLI	P0A9B2	G3P1_ECOLI	gapA	Glyceraldehyde-3-phosphate dehydrogenase A
909	20220923_CRJL_M9H11_PICS_EColi_GluC_Neprosin_N3_5ug_163.18538.18538.0	RQSVDQPVQTGYKAVD	n[29]RQSVDQPVQTGYK[156]AVD	AIAPGVIE.RQSVDQPVQTGYKAVD.SMIPIGRG	E	S	16	3	3150.48	1846.97	1846.97	616.665	616.665	1845.96	616.327	1.0159	0.8651	2.3897	0.002131	13.095	0	0.9999	2	1	139	154	0	13K(28.0313), N-term(28.0313)		0	TRUE	sp|P0ABB0|ATPA_ECOLI	P0ABB0	ATPA_ECOLI	atpA	ATP synthase subunit alpha
910	20220923_CRJL_M9H11_PICS_EColi_GluC_Neprosin_N3_5ug_163.18542.18542.3	ASQIGYVNAHGTSTPAGDKAE	n[29]ASQIGYVNAHGTSTPAGDK[156]AE	AIRDAGIE.ASQIGYVNAHGTSTPAGDKAE.AQAVKTIF	E	A	21	3	3151	2129.06	2129.06	710.693	710.693	2129.04	710.687	0.0173	0.7657	2.6285	0.01683	15.596	0	0.9994	2	1	295	315	0	19K(28.0313), N-term(28.0313)		0	TRUE	sp|P0AAI5|FABF_ECOLI	P0AAI5	FABF_ECOLI	fabF	3-oxoacyl-[acyl-carrier-protein] synthase 2
911	20220923_CRJL_M9H11_PICS_EColi_GluC_Neprosin_N3_5ug_163.18544.18544.3	ASRIVIKVNE	n[35]ASRIVIK[162]VNE	GGVVQYVD.ASRIVIKVNE.DEMYPGEA	D	D	10	3	3151.2	1195.77	1195.77	399.599	399.599	1195.79	399.605	-0.0185	0.4663	2.6088	0.1551	9.737	0	0.9956	2	0	729	738	0	7K(34.0631), N-term(34.0631)		0	TRUE	sp|P0A8V2|RPOB_ECOLI	P0A8V2	RPOB_ECOLI	rpoB	DNA-directed RNA polymerase subunit beta
912	20220923_CRJL_M9H11_PICS_EColi_GluC_Neprosin_N3_5ug_163.18560.18560.3	ASRIVIKVNE	n[29]ASRIVIK[156]VNE	GGVVQYVD.ASRIVIKVNE.DEMYPGEA	D	D	10	3	3152.96	1183.71	1183.71	395.577	395.577	1183.73	395.584	-0.0181	0.5249	2.5794	0.08386	11.686	0	0.9997	2	0	729	738	0	7K(28.0313), N-term(28.0313)		0	TRUE	sp|P0A8V2|RPOB_ECOLI	P0A8V2	RPOB_ECOLI	rpoB	DNA-directed RNA polymerase subunit beta
913	20220923_CRJL_M9H11_PICS_EColi_GluC_Neprosin_N3_5ug_163.18564.18564.3	VRTAVINAASGRQTVDE	n[35]VRTAVINAASGRQTVDE	QMSAFWYA.VRTAVINAASGRQTVDE.AIKDAQTR	A	A	17	3	3153.48	1820.01	1820.01	607.677	607.677	1820	607.673	0.0127	0.9095	2.7874	0.07455	14.529	0	0.9998	1	1	369	385	0	N-term(34.0631)		0	TRUE	sp|P0AEX9|MALE_ECOLI	P0AEX9	MALE_ECOLI	malE	Maltose/maltodextrin-binding periplasmic protein
914	20220923_CRJL_M9H11_PICS_EColi_GluC_Neprosin_N3_5ug_163.18565.18565.2	RQSVDQPVQTGYKAVD	n[29]RQSVDQPVQTGYK[156]AVD	AIAPGVIE.RQSVDQPVQTGYKAVD.SMIPIGRG	E	S	16	2	3153.62	1845.98	1845.98	923.996	923.996	1845.96	923.986	0.0197	0.8482	2.3374	0.03463	15.342	0	0.9996	2	1	139	154	0	13K(28.0313), N-term(28.0313)		0	TRUE	sp|P0ABB0|ATPA_ECOLI	P0ABB0	ATPA_ECOLI	atpA	ATP synthase subunit alpha
915	20220923_CRJL_M9H11_PICS_EColi_GluC_Neprosin_N3_5ug_163.18567.18567.3	GTKLTGRVTNLTD	n[35]GTK[162]LTGRVTNLTD	AIAKRYPE.GTKLTGRVTNLTD.YGCFVEIE	E	Y	13	3	3153.83	1442.87	1442.87	481.964	481.964	1442.87	481.965	-0.0028	0.865	8.0923	0.119	10.757	0	0.9998	2	0	277	289	0	3K(34.0631), N-term(34.0631)		0	TRUE	sp|P0AG67|RS1_ECOLI	P0AG67	RS1_ECOLI	rpsA	Small ribosomal subunit protein bS1
916	20220923_CRJL_M9H11_PICS_EColi_GluC_Neprosin_N3_5ug_163.18570.18570.0	AIRQMAVE	n[35]AIRQMAVE	IESIPFIE.AIRQMAVE.IGREHTIF	E	I	8	2	3154.16	950.539	950.539	476.277	476.277	950.543	476.279	-0.0039	0.749	1.3335	1.852	10.018	0	0.9998	2	0	156	163	0	N-term(34.0631)		0	TRUE	sp|P0A7E5|PYRG_ECOLI	P0A7E5	PYRG_ECOLI	pyrG	CTP synthase
917	20220923_CRJL_M9H11_PICS_EColi_GluC_Neprosin_N3_5ug_163.18605.18605.2	GTTPRVLE	n[29]GTTPRVLE	NSCVAIMD.GTTPRVLE.NAEGDRTT	D	N	8	2	3158.09	899.501	899.501	450.758	450.758	899.508	450.761	-0.007	0.5417	3.0346	1.125	11.296	0	0.9966	2	0	21	28	0	N-term(28.0313)		0	TRUE	sp|P0A6Y8|DNAK_ECOLI	P0A6Y8	DNAK_ECOLI	dnaK	Chaperone protein DnaK
918	20220923_CRJL_M9H11_PICS_EColi_GluC_Neprosin_N3_5ug_163.18611.18611.2	QKITIKASSGLNE	n[29]QK[156]ITIK[156]ASSGLNE	KDKNSGKE.QKITIKASSGLNE.DEIQKMVR	E	D	13	2	3158.67	1471.87	1471.87	736.944	736.944	1471.86	736.938	0.0131	0.5665	2.2966	0.1329	12.429	0	0.9968	2	0	497	509	0	2K(28.0313), 6K(28.0313), N-term(28.0313)		0	TRUE	sp|P0A6Y8|DNAK_ECOLI	P0A6Y8	DNAK_ECOLI	dnaK	Chaperone protein DnaK
919	20220923_CRJL_M9H11_PICS_EColi_GluC_Neprosin_N3_5ug_163.18613.18613.2	SHRVIGGAIVGTNGGE		TKIIFDKE.SHRVIGGAIVGTNGGE.LIGEIGIA	E	L	16	2	3158.94	1522.8	1522.8	762.407	762.407	1522.79	762.4	0.0137	0.8917	2.0421	0.0002589	15.868	0	1	2	0	405	420	0			0	TRUE	sp|P0A9P0|DLDH_ECOLI	P0A9P0	DLDH_ECOLI	lpdA	Dihydrolipoyl dehydrogenase
920	20220923_CRJL_M9H11_PICS_EColi_GluC_Neprosin_N3_5ug_163.18626.18626.3	QKITIKASSGLNE	n[29]QK[156]ITIK[156]ASSGLNE	KDKNSGKE.QKITIKASSGLNE.DEIQKMVR	E	D	13	3	3160.4	1471.86	1471.86	491.627	491.627	1471.86	491.627	-0.0015	0.6367	2.2679	2.846	10.38	0	0.9982	2	0	497	509	0	2K(28.0313), 6K(28.0313), N-term(28.0313)		0	TRUE	sp|P0A6Y8|DNAK_ECOLI	P0A6Y8	DNAK_ECOLI	dnaK	Chaperone protein DnaK
921	20220923_CRJL_M9H11_PICS_EColi_GluC_Neprosin_N3_5ug_163.18627.18627.2	SKPIVME	n[29]SK[156]PIVME	.SKPIVME.RGVKYRDA	M	R	7	2	3160.49	858.482	858.482	430.248	430.248	858.489	430.252	-0.0062	0.6474	1.4506	1.846	11.91	11.91	0.9977	2	0	2	8	0	2K(28.0313), N-term(28.0313)		0	TRUE	sp|P60716|LIPA_ECOLI	P60716	LIPA_ECOLI	lipA	Lipoyl synthase
922	20220923_CRJL_M9H11_PICS_EColi_GluC_Neprosin_N3_5ug_163.18635.18635.0	GTKLTGRVTNLTD	n[29]GTK[156]LTGRVTNLTD	AIAKRYPE.GTKLTGRVTNLTD.YGCFVEIE	E	Y	13	2	3161.3	1430.82	1430.82	716.418	716.418	1430.81	716.412	0.0113	0.8793	7.9677	0.871	8.74	0	0.9991	2	0	277	289	0	3K(28.0313), N-term(28.0313)		0	TRUE	sp|P0AG67|RS1_ECOLI	P0AG67	RS1_ECOLI	rpsA	Small ribosomal subunit protein bS1
923	20220923_CRJL_M9H11_PICS_EColi_GluC_Neprosin_N3_5ug_163.18637.18637.0	GTKLTGRVTNLTD	n[29]GTK[156]LTGRVTNLTD	AIAKRYPE.GTKLTGRVTNLTD.YGCFVEIE	E	Y	13	2	3161.68	1431.82	1431.82	716.919	716.919	1430.81	716.412	1.0145	0.8996	7.9614	0.2745	10.746	0	0.9999	2	0	277	289	0	3K(28.0313), N-term(28.0313)		0	TRUE	sp|P0AG67|RS1_ECOLI	P0AG67	RS1_ECOLI	rpsA	Small ribosomal subunit protein bS1
924	20220923_CRJL_M9H11_PICS_EColi_GluC_Neprosin_N3_5ug_163.18640.18640.2	AALSKLDE	n[35]AALSK[162]LDE	ADIPNVGE.AALSKLDE.SGIVYIGA	E	S	8	2	3161.89	913.569	913.569	457.792	457.792	913.576	457.795	-0.0069	0.6445	1.8571	9.559	6.489	6.489	0.9732	2	1	860	867	0	5K(34.0631), N-term(34.0631)		0	TRUE	sp|P0A8V2|RPOB_ECOLI	P0A8V2	RPOB_ECOLI	rpoB	DNA-directed RNA polymerase subunit beta
925	20220923_CRJL_M9H11_PICS_EColi_GluC_Neprosin_N3_5ug_163.18650.18650.2	LVTLTGGQKHVAQAAE	n[35]LVTLTGGQK[162]HVAQAAE	TDKAIREE.LVTLTGGQKHVAQAAE.FWVFCADF	E	F	16	2	3163.12	1690.02	1690.02	846.019	846.019	1690	846.01	0.0194	0.7154	2.4722	0.2222	9.113	0	1	2	0	60	75	0	9K(34.0631), N-term(34.0631)		0	TRUE	sp|P17117|NFSA_ECOLI	P17117	NFSA_ECOLI	nfsA	Oxygen-insensitive NADPH nitroreductase
926	20220923_CRJL_M9H11_PICS_EColi_GluC_Neprosin_N3_5ug_163.18655.18655.0	AIRQMAVE	n[35]AIRQMAVE	IESIPFIE.AIRQMAVE.IGREHTIF	E	I	8	2	3163.83	951.546	951.546	476.78	476.78	950.543	476.279	1.0025	0.7607	1.1723	0.5536	9.906	0	0.9992	2	0	156	163	0	N-term(34.0631)		0	TRUE	sp|P0A7E5|PYRG_ECOLI	P0A7E5	PYRG_ECOLI	pyrG	CTP synthase
927	20220923_CRJL_M9H11_PICS_EColi_GluC_Neprosin_N3_5ug_163.18657.18657.2	TAVASTITSHD	n[29]TAVASTITSHD	THAPVDFD.TAVASTITSHD.AGYINKQI	D	A	11	2	3163.97	1129.57	1129.57	565.792	565.792	1129.56	565.788	0.0085	0.6656	3.2908	0.02299	11.979	0	0.9917	2	0	76	86	0	N-term(28.0313)		0	TRUE	sp|P09373|PFLB_ECOLI	P09373	PFLB_ECOLI	pflB	Formate acetyltransferase 1
928	20220923_CRJL_M9H11_PICS_EColi_GluC_Neprosin_N3_5ug_163.18663.18663.2	VDCNLHRLGGKLE	n[35]VDC[160]NLHRLGGK[162]LE	IIIGQTIE.VDCNLHRLGGKLE.NKTIEGWG	E	N	13	2	3164.58	1577.91	1577.91	789.964	789.964	1577.9	789.956	0.0151	0.7548	2.5159	0.1663	9.616	0	0.9995	2	1	68	80	0	11K(34.0631), 3C(57.0214), N-term(34.0631)		0	TRUE	sp|P23827|ECOT_ECOLI	P23827	ECOT_ECOLI	eco	Ecotin
929	20220923_CRJL_M9H11_PICS_EColi_GluC_Neprosin_N3_5ug_163.18670.18670.2	IIDSRGNPTVE	n[35]IIDSRGNPTVE	IVKIIGRE.IIDSRGNPTVE.AEVHIEGG	E	A	11	2	3165.49	1233.69	1233.69	617.851	617.851	1233.68	617.846	0.0106	0.4504	3.8822	2.161	6.161	0	0.9925	2	1	12	22	0	N-term(34.0631)		0	TRUE	sp|P0A6P9|ENO_ECOLI	P0A6P9	ENO_ECOLI	eno	Enolase
930	20220923_CRJL_M9H11_PICS_EColi_GluC_Neprosin_N3_5ug_163.18671.18671.0	AIRQMAVE	n[29]AIRQMAVE	IESIPFIE.AIRQMAVE.IGREHTIF	E	I	8	2	3165.56	944.511	944.511	473.263	473.263	944.511	473.263	-0.0002	0.7619	1.1435	0.741	10.664	0	0.9983	2	0	156	163	0	N-term(28.0313)		0	TRUE	sp|P0A7E5|PYRG_ECOLI	P0A7E5	PYRG_ECOLI	pyrG	CTP synthase
931	20220923_CRJL_M9H11_PICS_EColi_GluC_Neprosin_N3_5ug_163.18677.18677.1	AALSKLDE	n[35]AALSK[162]LDE	ADIPNVGE.AALSKLDE.SGIVYIGA	E	S	8	1	3166.26	913.585	913.585	914.592	914.592	913.576	914.583	0.009	0.7449	1.7843	0.2082	14.226	10.735	1	2	1	860	867	0	5K(34.0631), N-term(34.0631)		0	TRUE	sp|P0A8V2|RPOB_ECOLI	P0A8V2	RPOB_ECOLI	rpoB	DNA-directed RNA polymerase subunit beta
932	20220923_CRJL_M9H11_PICS_EColi_GluC_Neprosin_N3_5ug_163.18680.18680.0	GTKLTGRVTNLTD	n[29]GTK[156]LTGRVTNLTD	AIAKRYPE.GTKLTGRVTNLTD.YGCFVEIE	E	Y	13	3	3166.47	1430.81	1430.81	477.943	477.943	1430.81	477.944	-0.002	0.8572	7.8815	0.369	11.232	0	0.9998	2	0	277	289	0	3K(28.0313), N-term(28.0313)		0	TRUE	sp|P0AG67|RS1_ECOLI	P0AG67	RS1_ECOLI	rpsA	Small ribosomal subunit protein bS1
933	20220923_CRJL_M9H11_PICS_EColi_GluC_Neprosin_N3_5ug_163.18688.18688.3	VDCNLHRLGGKLE	n[35]VDC[160]NLHRLGGK[162]LE	IIIGQTIE.VDCNLHRLGGKLE.NKTIEGWG	E	N	13	3	3167.33	1577.91	1577.91	526.976	526.976	1577.9	526.973	0.0081	0.8987	2.4701	0.3238	11.616	0	1	2	1	68	80	0	11K(34.0631), 3C(57.0214), N-term(34.0631)		0	TRUE	sp|P23827|ECOT_ECOLI	P23827	ECOT_ECOLI	eco	Ecotin
934	20220923_CRJL_M9H11_PICS_EColi_GluC_Neprosin_N3_5ug_163.18701.18701.3	GDEPRTVKAAAICAE	n[29]GDEPRTVK[156]AAAIC[160]AE	GKRIVIPE.GDEPRTVKAAAICAE.RGIATCVI	E	R	15	3	3168.6	1642.85	1642.85	548.622	548.622	1642.83	548.619	0.0105	0.689	1.9786	8.545e-05	17.995	0	0.9995	2	1	412	426	0	13C(57.0214), 8K(28.0313), N-term(28.0313)		0	TRUE	sp|P0A9M8|PTA_ECOLI	P0A9M8	PTA_ECOLI	pta	Phosphate acetyltransferase
935	20220923_CRJL_M9H11_PICS_EColi_GluC_Neprosin_N3_5ug_163.18702.18702.2	RVMQAQGSQLTNKYAE	n[35]RVMQAQGSQLTNK[162]YAE	ASENYTSP.RVMQAQGSQLTNKYAE.GYPGKRYY	P	G	16	2	3168.74	1891.05	1891.05	946.531	946.531	1891.03	946.52	0.0218	0.765	2.1271	0.1662	10.617	0	0.9793	1	0	42	57	0	13K(34.0631), N-term(34.0631)		0	TRUE	sp|P0A825|GLYA_ECOLI	P0A825	GLYA_ECOLI	glyA	Serine hydroxymethyltransferase
936	20220923_CRJL_M9H11_PICS_EColi_GluC_Neprosin_N3_5ug_163.18707.18707.4	VDCNLHRLGGKLE	n[35]VDC[160]NLHRLGGK[162]LE	IIIGQTIE.VDCNLHRLGGKLE.NKTIEGWG	E	N	13	4	3169.15	1577.87	1577.87	395.476	395.476	1577.9	395.482	-0.0252	0.8204	2.4397	0.3426	12.361	0	0.9992	2	1	68	80	0	11K(34.0631), 3C(57.0214), N-term(34.0631)		0	TRUE	sp|P23827|ECOT_ECOLI	P23827	ECOT_ECOLI	eco	Ecotin
937	20220923_CRJL_M9H11_PICS_EColi_GluC_Neprosin_N3_5ug_163.18712.18712.2	LVTLTGGQKHVAQAAE	n[29]LVTLTGGQK[156]HVAQAAE	TDKAIREE.LVTLTGGQKHVAQAAE.FWVFCADF	E	F	16	2	3169.78	1677.96	1677.96	839.985	839.985	1677.94	839.978	0.0144	0.7886	2.3611	0.0003872	16.142	0	0.9998	2	0	60	75	0	9K(28.0313), N-term(28.0313)		0	TRUE	sp|P17117|NFSA_ECOLI	P17117	NFSA_ECOLI	nfsA	Oxygen-insensitive NADPH nitroreductase
938	20220923_CRJL_M9H11_PICS_EColi_GluC_Neprosin_N3_5ug_163.18725.18725.1	AALSKLDE	n[29]AALSK[156]LDE	ADIPNVGE.AALSKLDE.SGIVYIGA	E	S	8	1	3171.38	901.521	901.521	902.529	902.529	901.512	902.519	0.0094	0.7113	1.6989	0.3121	10.523	0	0.9999	2	1	860	867	0	5K(28.0313), N-term(28.0313)		0	TRUE	sp|P0A8V2|RPOB_ECOLI	P0A8V2	RPOB_ECOLI	rpoB	DNA-directed RNA polymerase subunit beta
939	20220923_CRJL_M9H11_PICS_EColi_GluC_Neprosin_N3_5ug_163.18756.18756.2	ADISKAAAGRALD	n[35]ADISK[162]AAAGRALD	IIDKIAAG.ADISKAAAGRALD.AIIASVTE	G	A	13	2	3174.66	1325.81	1325.81	663.91	663.91	1325.79	663.904	0.0119	0.8299	1.7377	0.1643	11.637	0	0.9981	1	1	14	26	0	5K(34.0631), N-term(34.0631)		0	TRUE	sp|P0ACF4|DBHB_ECOLI	P0ACF4	DBHB_ECOLI	hupB	DNA-binding protein HU-beta
940	20220923_CRJL_M9H11_PICS_EColi_GluC_Neprosin_N3_5ug_163.18790.18790.0	GGQHLNVNVMNRE		FHHEASIE.GGQHLNVNVMNRE.MIIDAMEN	E	M	13	2	3178.14	1466.71	1466.71	734.364	734.364	1466.7	734.36	0.0087	0.9183	2.5227	3.412	8.46	0	0.9788	2	0	702	714	0			0	FALSE	sp|P09373|PFLB_ECOLI	P09373	PFLB_ECOLI	pflB	Formate acetyltransferase 1	tdcE	sp|P42632|TDCE_ECOLI
941	20220923_CRJL_M9H11_PICS_EColi_GluC_Neprosin_N3_5ug_163.18791.18791.0	GGQHLNVNVMNRE		FHHEASIE.GGQHLNVNVMNRE.MIIDAMEN	E	M	13	3	3178.21	1466.7	1466.7	489.907	489.907	1466.7	489.909	-0.0058	0.8957	2.5216	0.09811	10.048	7.363	0.9966	2	0	702	714	0			0	FALSE	sp|P09373|PFLB_ECOLI	P09373	PFLB_ECOLI	pflB	Formate acetyltransferase 1	tdcE	sp|P42632|TDCE_ECOLI
942	20220923_CRJL_M9H11_PICS_EColi_GluC_Neprosin_N3_5ug_163.18806.18806.0	NMGAQMVKE	n[29]NMGAQMVK[156]E	IEIEDKFE.NMGAQMVKE.VASKANDA	E	V	9	2	3179.63	1063.53	1063.53	532.77	532.77	1062.52	532.267	1.0063	0.6363	2.9428	1.135	11.402	0	0.9967	2	0	68	76	0	8K(28.0313), N-term(28.0313)		0	TRUE	sp|P0A6F5|CH60_ECOLI	P0A6F5	CH60_ECOLI	groEL	Chaperonin GroEL
943	20220923_CRJL_M9H11_PICS_EColi_GluC_Neprosin_N3_5ug_163.18815.18815.0	SAQVFDTKGNE	n[35]SAQVFDTK[162]GNE	TFDGDIRE.SAQVFDTKGNE.SDVYSSEI	E	S	11	2	3180.65	1262.69	1262.69	632.353	632.353	1262.68	632.346	0.0141	0.7036	4.7061	0.2984	9.601	0	0.9931	2	1	310	320	0	8K(34.0631), N-term(34.0631)		0	TRUE	sp|P07118|SYV_ECOLI	P07118	SYV_ECOLI	valS	Valine--tRNA ligase
944	20220923_CRJL_M9H11_PICS_EColi_GluC_Neprosin_N3_5ug_163.18817.18817.3	TLAARGAKVIGTATSE	n[35]TLAARGAK[162]VIGTATSE	GIGRAIAE.TLAARGAKVIGTATSE.NGAQAISD	E	N	16	3	3180.82	1612.99	1612.99	538.67	538.67	1612.98	538.667	0.0103	0.5736	0.8146	2.116	9.915	0	0.9965	2	0	24	39	0	8K(34.0631), N-term(34.0631)		0	TRUE	sp|P0AEK2|FABG_ECOLI	P0AEK2	FABG_ECOLI	fabG	3-oxoacyl-[acyl-carrier-protein] reductase FabG
945	20220923_CRJL_M9H11_PICS_EColi_GluC_Neprosin_N3_5ug_163.18822.18822.2	TLAARGAKVIGTATSE	n[35]TLAARGAK[162]VIGTATSE	GIGRAIAE.TLAARGAKVIGTATSE.NGAQAISD	E	N	16	2	3181.38	1613	1613	807.505	807.505	1612.98	807.496	0.0169	0.7393	0.8053	0.1435	9.614	0	0.9995	2	0	24	39	0	8K(34.0631), N-term(34.0631)		0	TRUE	sp|P0AEK2|FABG_ECOLI	P0AEK2	FABG_ECOLI	fabG	3-oxoacyl-[acyl-carrier-protein] reductase FabG
946	20220923_CRJL_M9H11_PICS_EColi_GluC_Neprosin_N3_5ug_163.18823.18823.2	QGRIAAQALVKGE	n[29]QGRIAAQALVK[156]GE	SIASAAYD.QGRIAAQALVKGE.ATAHIIED	D	A	13	2	3181.51	1395.83	1395.83	698.924	698.924	1395.82	698.917	0.0133	0.6433	2.0636	0.3843	10.386	0	0.9949	2	0	325	337	0	11K(28.0313), N-term(28.0313)		0	TRUE	sp|P27306|STHA_ECOLI	P27306	STHA_ECOLI	sthA	Soluble pyridine nucleotide transhydrogenase
947	20220923_CRJL_M9H11_PICS_EColi_GluC_Neprosin_N3_5ug_163.18835.18835.2	AEPKVIHQALE	n[29]AEPK[156]VIHQALE	ISVVHIHE.AEPKVIHQALE.DKIAQAPA	E	D	11	2	3182.77	1289.75	1289.75	645.88	645.88	1289.73	645.874	0.0122	0.5062	12.6791	0.759	8.693	0	0.9809	2	0	23	33	0	4K(28.0313), N-term(28.0313)		0	TRUE	sp|P18196|MINC_ECOLI	P18196	MINC_ECOLI	minC	Septum site-determining protein MinC
948	20220923_CRJL_M9H11_PICS_EColi_GluC_Neprosin_N3_5ug_163.18839.18839.3	AAAPAPAAKAEAPAAAPAAKAE	n[29]AAAPAPAAK[156]AEAPAAAPAAK[156]AE	AAAPAKQE.AAAPAPAAKAEAPAAAPAAKAE.GKSEFAEN	E	G	22	3	3183.3	1999.12	1999.12	667.382	667.382	1999.11	667.377	0.0145	0.7027	7.0405	0.06543	15.068	0	0.9995	2	1	294	315	0	20K(28.0313), 9K(28.0313), N-term(28.0313)		0	TRUE	sp|P06959|ODP2_ECOLI	P06959	ODP2_ECOLI	aceF	Dihydrolipoyllysine-residue acetyltransferase component of pyruvate dehydrogenase complex
949	20220923_CRJL_M9H11_PICS_EColi_GluC_Neprosin_N3_5ug_163.18847.18847.2	SKTVGQLLKE	n[35]SKTVGQLLK[162]E	GQPFVMEP.SKTVGQLLKE.HNAEVTGF	P	H	10	2	3184.16	1169.77	1169.77	585.895	585.895	1169.77	585.89	0.0094	0.769	15.0241	1.324	8.012	0	0.9809	1	0	239	248	0	9K(34.0631), N-term(34.0631)		0	TRUE	sp|P0A6P1|EFTS_ECOLI	P0A6P1	EFTS_ECOLI	tsf	Elongation factor Ts
950	20220923_CRJL_M9H11_PICS_EColi_GluC_Neprosin_N3_5ug_163.18870.18870.1	NMGAQMVKE	n[29]NMGAQMVK[156]E	IEIEDKFE.NMGAQMVKE.VASKANDA	E	V	9	1	3186.55	1062.53	1062.53	1063.54	1063.54	1062.52	1063.53	0.0122	0.758	3.0582	0.05585	13.512	0	1	2	0	68	76	0	8K(28.0313), N-term(28.0313)		0	TRUE	sp|P0A6F5|CH60_ECOLI	P0A6F5	CH60_ECOLI	groEL	Chaperonin GroEL
951	20220923_CRJL_M9H11_PICS_EColi_GluC_Neprosin_N3_5ug_163.18886.18886.0	TLAARGAKVIGTATSE	n[29]TLAARGAK[156]VIGTATSE	GIGRAIAE.TLAARGAKVIGTATSE.NGAQAISD	E	N	16	2	3188.05	1601.93	1601.93	801.973	801.973	1600.91	801.465	1.0159	0.6884	0.694	0.004244	17.989	0	0.9999	2	0	24	39	0	8K(28.0313), N-term(28.0313)		0	TRUE	sp|P0AEK2|FABG_ECOLI	P0AEK2	FABG_ECOLI	fabG	3-oxoacyl-[acyl-carrier-protein] reductase FabG
952	20220923_CRJL_M9H11_PICS_EColi_GluC_Neprosin_N3_5ug_163.18887.18887.0	TLAARGAKVIGTATSE	n[29]TLAARGAK[156]VIGTATSE	GIGRAIAE.TLAARGAKVIGTATSE.NGAQAISD	E	N	16	2	3188.12	1600.93	1600.93	801.47	801.47	1600.91	801.465	0.0106	0.6914	0.6928	0.0028	14.739	9.344	1	2	0	24	39	0	8K(28.0313), N-term(28.0313)		0	TRUE	sp|P0AEK2|FABG_ECOLI	P0AEK2	FABG_ECOLI	fabG	3-oxoacyl-[acyl-carrier-protein] reductase FabG
953	20220923_CRJL_M9H11_PICS_EColi_GluC_Neprosin_N3_5ug_163.18911.18911.2	SHRVIGGAIVGTNGGE	n[29]SHRVIGGAIVGTNGGE	TKIIFDKE.SHRVIGGAIVGTNGGE.LIGEIGIA	E	L	16	2	3190.6	1550.83	1550.83	776.423	776.423	1550.82	776.415	0.0155	0.8847	1.5144	3.212e-08	19.064	0	1	2	0	405	420	0	N-term(28.0313)		0	TRUE	sp|P0A9P0|DLDH_ECOLI	P0A9P0	DLDH_ECOLI	lpdA	Dihydrolipoyl dehydrogenase
954	20220923_CRJL_M9H11_PICS_EColi_GluC_Neprosin_N3_5ug_163.18930.18930.2	STHTDSSAQTVSLE		IAKIIRFA.STHTDSSAQTVSLE.DYVSRMKE	A	D	14	2	3192.3	1461.67	1461.67	731.843	731.843	1461.66	731.836	0.0141	0.8546	2.2422	0.9588	10.565	0	0.932	1	1	404	417	0			0	TRUE	sp|P0A6Z3|HTPG_ECOLI	P0A6Z3	HTPG_ECOLI	htpG	Chaperone protein HtpG
955	20220923_CRJL_M9H11_PICS_EColi_GluC_Neprosin_N3_5ug_163.18935.18935.1	AVQYLGKNE	n[35]AVQYLGK[162]NE	GIVDGINF.AVQYLGKNE.RDTARRSN	F	R	9	1	3192.95	1088.66	1088.66	1089.67	1089.67	1088.65	1089.66	0.0125	0.8813	3.8264	0.2392	9.985	0	1	1	0	176	184	0	7K(34.0631), N-term(34.0631)		0	TRUE	sp|P02931|OMPF_ECOLI	P02931	OMPF_ECOLI	ompF	Outer membrane porin F
956	20220923_CRJL_M9H11_PICS_EColi_GluC_Neprosin_N3_5ug_163.18941.18941.0	AALSKLDE	n[35]AALSK[162]LDE	ADIPNVGE.AALSKLDE.SGIVYIGA	E	S	8	2	3193.66	913.569	913.569	457.792	457.792	913.576	457.795	-0.0067	0.5851	1.3276	1.904	7.1	7.1	0.9814	2	1	860	867	0	5K(34.0631), N-term(34.0631)		0	TRUE	sp|P0A8V2|RPOB_ECOLI	P0A8V2	RPOB_ECOLI	rpoB	DNA-directed RNA polymerase subunit beta
957	20220923_CRJL_M9H11_PICS_EColi_GluC_Neprosin_N3_5ug_163.18960.18960.2	SKTVGQLLKE	n[35]SK[162]TVGQLLK[162]E	GQPFVMEP.SKTVGQLLKE.HNAEVTGF	P	H	10	2	3195.63	1203.84	1203.84	602.926	602.926	1203.83	602.922	0.0079	0.6796	14.833	0.1098	10.338	0	0.98	1	0	239	248	0	2K(34.0631), 9K(34.0631), N-term(34.0631)		0	TRUE	sp|P0A6P1|EFTS_ECOLI	P0A6P1	EFTS_ECOLI	tsf	Elongation factor Ts
958	20220923_CRJL_M9H11_PICS_EColi_GluC_Neprosin_N3_5ug_163.18961.18961.2	TAVASTITSHD	n[29]TAVASTITSHD	THAPVDFD.TAVASTITSHD.AGYINKQI	D	A	11	2	3195.75	1129.57	1129.57	565.792	565.792	1129.56	565.788	0.0081	0.6677	3.8206	0.08562	9.802	0	0.9998	2	0	76	86	0	N-term(28.0313)		0	TRUE	sp|P09373|PFLB_ECOLI	P09373	PFLB_ECOLI	pflB	Formate acetyltransferase 1
959	20220923_CRJL_M9H11_PICS_EColi_GluC_Neprosin_N3_5ug_163.18967.18967.0	NDRLTTQMKSVGE	n[35]NDRLTTQMK[162]SVGE	NFEKFAGA.NDRLTTQMKSVGE.VMAIGRTQ	A	V	13	2	3196.3	1545.86	1545.86	773.937	773.937	1545.85	773.93	0.0139	0.6834	3.3513	0.0003535	13.44	0	0.9952	1	1	371	383	0	9K(34.0631), N-term(34.0631)		0	TRUE	sp|P00968|CARB_ECOLI	P00968	CARB_ECOLI	carB	Carbamoyl phosphate synthase large chain
960	20220923_CRJL_M9H11_PICS_EColi_GluC_Neprosin_N3_5ug_163.18981.18981.2	AGMMDCKKALTE	n[35]AGMMDC[160]K[162]K[162]ALTE	KEIRERTG.AGMMDCKKALTE.ANGDIEIA	G	A	12	2	3197.81	1455.82	1455.82	728.917	728.917	1455.8	728.906	0.0202	0.5557	1.2254	0.6128	11.268	0	0.9248	1	1	18	29	0	6C(57.0214), 7K(34.0631), 8K(34.0631), N-term(34.0631)		0	TRUE	sp|P0A6P1|EFTS_ECOLI	P0A6P1	EFTS_ECOLI	tsf	Elongation factor Ts
961	20220923_CRJL_M9H11_PICS_EColi_GluC_Neprosin_N3_5ug_163.18983.18983.0	NDRLTTQMKSVGE	n[35]NDRLTTQMK[162]SVGE	NFEKFAGA.NDRLTTQMKSVGE.VMAIGRTQ	A	V	13	3	3197.95	1546.86	1546.86	516.627	516.627	1545.85	516.289	1.0131	0.5237	3.3789	0.1502	13.833	0	0.9984	1	1	371	383	0	9K(34.0631), N-term(34.0631)		0	TRUE	sp|P00968|CARB_ECOLI	P00968	CARB_ECOLI	carB	Carbamoyl phosphate synthase large chain
962	20220923_CRJL_M9H11_PICS_EColi_GluC_Neprosin_N3_5ug_163.18989.18989.0	AVQYLGKNE	n[29]AVQYLGK[156]NE	GIVDGINF.AVQYLGKNE.RDTARRSN	F	R	9	2	3198.61	1076.59	1076.59	539.304	539.304	1076.59	539.301	0.0065	0.73	3.9208	10.03	11.134	0	0.9708	1	0	176	184	0	7K(28.0313), N-term(28.0313)		0	TRUE	sp|P02931|OMPF_ECOLI	P02931	OMPF_ECOLI	ompF	Outer membrane porin F
963	20220923_CRJL_M9H11_PICS_EColi_GluC_Neprosin_N3_5ug_163.18998.18998.1	AVQYLGKNE	n[29]AVQYLGK[156]NE	GIVDGINF.AVQYLGKNE.RDTARRSN	F	R	9	1	3199.68	1076.6	1076.6	1077.61	1077.61	1076.59	1077.59	0.0148	0.8689	3.9386	0.2633	11.818	0	0.9997	1	0	176	184	0	7K(28.0313), N-term(28.0313)		0	TRUE	sp|P02931|OMPF_ECOLI	P02931	OMPF_ECOLI	ompF	Outer membrane porin F
964	20220923_CRJL_M9H11_PICS_EColi_GluC_Neprosin_N3_5ug_163.19005.19005.2	VKGQKMAPPQISAE	n[29]VK[156]GQK[156]MAPPQISAE	DNGDAWVE.VKGQKMAPPQISAE.VIKKMKKT	E	V	14	2	3200.41	1566.9	1566.9	784.456	784.456	1566.88	784.447	0.0164	0.769	1.1737	1.887e-05	15.966	0	1	2	0	105	118	0	2K(28.0313), 5K(28.0313), N-term(28.0313)		0	TRUE	sp|P0A6Y8|DNAK_ECOLI	P0A6Y8	DNAK_ECOLI	dnaK	Chaperone protein DnaK
965	20220923_CRJL_M9H11_PICS_EColi_GluC_Neprosin_N3_5ug_163.19009.19009.2	TGAAKAVGKVLPE	n[29]TGAAK[156]AVGK[156]VLPE	SQNIIPSS.TGAAKAVGKVLPE.LNGKITGM	S	L	13	2	3200.82	1323.82	1323.82	662.918	662.918	1323.81	662.913	0.01	0.644	15.2685	2.329	8.894	0	0.8372	1	0	209	221	0	5K(28.0313), 9K(28.0313), N-term(28.0313)		0	TRUE	sp|P0A9B2|G3P1_ECOLI	P0A9B2	G3P1_ECOLI	gapA	Glyceraldehyde-3-phosphate dehydrogenase A
966	20220923_CRJL_M9H11_PICS_EColi_GluC_Neprosin_N3_5ug_163.19019.19019.0	TGAAKAVGKVLPE	n[35]TGAAK[162]AVGK[162]VLPE	SQNIIPSS.TGAAKAVGKVLPE.LNGKITGM	S	L	13	2	3201.82	1341.92	1341.92	671.967	671.967	1341.91	671.961	0.0109	0.6085	15.2517	0.01109	14.32	0	0.9885	1	0	209	221	0	5K(34.0631), 9K(34.0631), N-term(34.0631)		0	TRUE	sp|P0A9B2|G3P1_ECOLI	P0A9B2	G3P1_ECOLI	gapA	Glyceraldehyde-3-phosphate dehydrogenase A
967	20220923_CRJL_M9H11_PICS_EColi_GluC_Neprosin_N3_5ug_163.19028.19028.1	SKTVGQLLKE	n[35]SK[162]TVGQLLK[162]E	GQPFVMEP.SKTVGQLLKE.HNAEVTGF	P	H	10	1	3202.91	1203.85	1203.85	1204.85	1204.85	1203.83	1204.84	0.0173	0.8749	14.7116	0.1319	12.019	0	0.9999	1	0	239	248	0	2K(34.0631), 9K(34.0631), N-term(34.0631)		0	TRUE	sp|P0A6P1|EFTS_ECOLI	P0A6P1	EFTS_ECOLI	tsf	Elongation factor Ts
968	20220923_CRJL_M9H11_PICS_EColi_GluC_Neprosin_N3_5ug_163.19030.19030.3	VKGQKMAPPQISAE	n[29]VK[156]GQK[156]MAPPQISAE	DNGDAWVE.VKGQKMAPPQISAE.VIKKMKKT	E	V	14	3	3203.11	1566.89	1566.89	523.305	523.305	1566.88	523.301	0.0122	0.7579	1.1287	0.1299	12.392	0	0.9998	2	0	105	118	0	2K(28.0313), 5K(28.0313), N-term(28.0313)		0	TRUE	sp|P0A6Y8|DNAK_ECOLI	P0A6Y8	DNAK_ECOLI	dnaK	Chaperone protein DnaK
969	20220923_CRJL_M9H11_PICS_EColi_GluC_Neprosin_N3_5ug_163.19070.19070.0	NDRLTTQMKSVGE	n[35]NDRLTTQMK[162]SVGE	NFEKFAGA.NDRLTTQMKSVGE.VMAIGRTQ	A	V	13	3	3207.48	1545.86	1545.86	516.293	516.293	1545.85	516.289	0.0109	0.4414	3.5377	0.03715	13.295	0	0.9605	1	1	371	383	0	9K(34.0631), N-term(34.0631)		0	TRUE	sp|P00968|CARB_ECOLI	P00968	CARB_ECOLI	carB	Carbamoyl phosphate synthase large chain
970	20220923_CRJL_M9H11_PICS_EColi_GluC_Neprosin_N3_5ug_163.19104.19104.3	GGQHLNVNVMNRE	n[35]GGQHLNVNVMNRE	FHHEASIE.GGQHLNVNVMNRE.MIIDAMEN	E	M	13	3	3210.8	1500.77	1500.77	501.264	501.264	1500.77	501.263	0.002	0.8131	1.9785	0.003707	18.224	0	0.9998	2	0	702	714	0	N-term(34.0631)		0	FALSE	sp|P09373|PFLB_ECOLI	P09373	PFLB_ECOLI	pflB	Formate acetyltransferase 1	tdcE	sp|P42632|TDCE_ECOLI
971	20220923_CRJL_M9H11_PICS_EColi_GluC_Neprosin_N3_5ug_163.19105.19105.2	AGMMDCKKALTE	n[29]AGMMDC[160]K[156]K[156]ALTE	KEIRERTG.AGMMDCKKALTE.ANGDIEIA	G	A	12	2	3210.93	1437.72	1437.72	719.866	719.866	1437.7	719.859	0.0139	0.6222	1.444	0.04274	14.351	0	0.9913	1	1	18	29	0	6C(57.0214), 7K(28.0313), 8K(28.0313), N-term(28.0313)		0	TRUE	sp|P0A6P1|EFTS_ECOLI	P0A6P1	EFTS_ECOLI	tsf	Elongation factor Ts
972	20220923_CRJL_M9H11_PICS_EColi_GluC_Neprosin_N3_5ug_163.19106.19106.2	GGQHLNVNVMNRE	n[35]GGQHLNVNVMNRE	FHHEASIE.GGQHLNVNVMNRE.MIIDAMEN	E	M	13	2	3211.06	1500.78	1500.78	751.399	751.399	1500.77	751.391	0.0148	0.9465	1.9741	0.002366	18.077	0	1	2	0	702	714	0	N-term(34.0631)		0	FALSE	sp|P09373|PFLB_ECOLI	P09373	PFLB_ECOLI	pflB	Formate acetyltransferase 1	tdcE	sp|P42632|TDCE_ECOLI
973	20220923_CRJL_M9H11_PICS_EColi_GluC_Neprosin_N3_5ug_163.19108.19108.3	HVVPAVTKALNDCRE	HVVPAVTK[156]ALNDC[160]RE	PFSKIIPE.HVVPAVTKALNDCRE.NVERVVAQ	E	N	15	3	3211.28	1735.92	1735.92	579.647	579.647	1735.9	579.642	0.0141	0.7508	9.5299	2.666	8.023	0	0.9602	2	1	21	35	0	13C(57.0214), 8K(28.0313)		0	TRUE	sp|P27298|OPDA_ECOLI	P27298	OPDA_ECOLI	prlC	Oligopeptidase A
974	20220923_CRJL_M9H11_PICS_EColi_GluC_Neprosin_N3_5ug_163.19112.19112.0	TGAAKAVGKVLPE	n[35]TGAAK[162]AVGK[162]VLPE	SQNIIPSS.TGAAKAVGKVLPE.LNGKITGM	S	L	13	2	3211.62	1342.92	1342.92	672.468	672.468	1341.91	671.961	1.014	0.6409	15.0885	0.01801	14.478	0	0.9986	1	0	209	221	0	5K(34.0631), 9K(34.0631), N-term(34.0631)		0	TRUE	sp|P0A9B2|G3P1_ECOLI	P0A9B2	G3P1_ECOLI	gapA	Glyceraldehyde-3-phosphate dehydrogenase A
975	20220923_CRJL_M9H11_PICS_EColi_GluC_Neprosin_N3_5ug_163.19120.19120.2	GGQHLNVNVMNRE	n[29]GGQHLNVNVMNRE	FHHEASIE.GGQHLNVNVMNRE.MIIDAMEN	E	M	13	2	3212.54	1494.75	1494.75	748.384	748.384	1494.74	748.375	0.0166	0.9219	1.9494	0.0001019	13.345	0	1	2	0	702	714	0	N-term(28.0313)		0	FALSE	sp|P09373|PFLB_ECOLI	P09373	PFLB_ECOLI	pflB	Formate acetyltransferase 1	tdcE	sp|P42632|TDCE_ECOLI
976	20220923_CRJL_M9H11_PICS_EColi_GluC_Neprosin_N3_5ug_163.19133.19133.2	NMGAQMVKE	n[29]NMGAQMVK[156]E	IEIEDKFE.NMGAQMVKE.VASKANDA	E	V	9	2	3213.99	1062.53	1062.53	532.271	532.271	1062.52	532.267	0.0079	0.6822	3.5156	0.09943	11.51	0	1	2	0	68	76	0	8K(28.0313), N-term(28.0313)		0	TRUE	sp|P0A6F5|CH60_ECOLI	P0A6F5	CH60_ECOLI	groEL	Chaperonin GroEL
977	20220923_CRJL_M9H11_PICS_EColi_GluC_Neprosin_N3_5ug_163.19137.19137.3	GGQHLNVNVMNRE	n[29]GGQHLNVNVMNRE	FHHEASIE.GGQHLNVNVMNRE.MIIDAMEN	E	M	13	3	3214.28	1494.74	1494.74	499.253	499.253	1494.74	499.253	0.0001	0.7998	1.9205	0.003858	16.688	0	1	2	0	702	714	0	N-term(28.0313)		0	FALSE	sp|P09373|PFLB_ECOLI	P09373	PFLB_ECOLI	pflB	Formate acetyltransferase 1	tdcE	sp|P42632|TDCE_ECOLI
978	20220923_CRJL_M9H11_PICS_EColi_GluC_Neprosin_N3_5ug_163.19150.19150.2	LEPGSNPKGYE	n[29]LEPGSNPK[156]GYE	HVVIDMYP.LEPGSNPKGYE.FINDIKGG	P	F	11	2	3215.86	1245.63	1245.63	623.824	623.824	1245.62	623.819	0.0095	0.7009	5.8859	0.2204	7.783	0	0.9226	1	0	525	535	0	8K(28.0313), N-term(28.0313)		0	TRUE	sp|P0A6M8|EFG_ECOLI	P0A6M8	EFG_ECOLI	fusA	Elongation factor G
979	20220923_CRJL_M9H11_PICS_EColi_GluC_Neprosin_N3_5ug_163.19181.19181.2	TLAARGAKVIGTATSE	n[29]TLAARGAK[156]VIGTATSE	GIGRAIAE.TLAARGAKVIGTATSE.NGAQAISD	E	N	16	2	3219.36	1600.94	1600.94	801.475	801.475	1600.91	801.465	0.0203	0.736	0.1722	0.04378	12.935	0	0.9975	2	0	24	39	0	8K(28.0313), N-term(28.0313)		0	TRUE	sp|P0AEK2|FABG_ECOLI	P0AEK2	FABG_ECOLI	fabG	3-oxoacyl-[acyl-carrier-protein] reductase FabG
980	20220923_CRJL_M9H11_PICS_EColi_GluC_Neprosin_N3_5ug_163.19197.19197.2	SHRVIGGAIVGTNGGE	n[29]SHRVIGGAIVGTNGGE	TKIIFDKE.SHRVIGGAIVGTNGGE.LIGEIGIA	E	L	16	2	3221.15	1550.83	1550.83	776.422	776.422	1550.82	776.415	0.0135	0.8823	1.0051	3.697e-05	16.49	0	1	2	0	405	420	0	N-term(28.0313)		0	TRUE	sp|P0A9P0|DLDH_ECOLI	P0A9P0	DLDH_ECOLI	lpdA	Dihydrolipoyl dehydrogenase
981	20220923_CRJL_M9H11_PICS_EColi_GluC_Neprosin_N3_5ug_163.19199.19199.0	VARLPKDVKIE	n[29]VARLPK[156]DVK[156]IE	FPARSCVE.VARLPKDVKIE.IEAIAVRR	E	I	11	2	3221.36	1350.87	1350.87	676.442	676.442	1350.86	676.437	0.01	0.7767	1.462	0.9005	9.682	0	0.9987	2	1	110	120	0	6K(28.0313), 9K(28.0313), N-term(28.0313)		0	FALSE	sp|P0AF93|RIDA_ECOLI	P0AF93	RIDA_ECOLI	ridA	2-iminobutanoate/2-iminopropanoate deaminase	tdcF	sp|P0AGL2|TDCF_ECOLI
982	20220923_CRJL_M9H11_PICS_EColi_GluC_Neprosin_N3_5ug_163.19216.19216.2	QLDNFRQE	n[29]QLDNFRQE	IEGRITQE.QLDNFRQE.VHGNGISS	E	V	8	2	3223.21	1076.53	1076.53	539.274	539.274	1076.52	539.27	0.0076	0.7677	0.7472	2.527	9.271	0	0.995	2	1	162	169	0	N-term(28.0313)		0	TRUE	sp|P0AFG8|ODP1_ECOLI	P0AFG8	ODP1_ECOLI	aceE	Pyruvate dehydrogenase E1 component
983	20220923_CRJL_M9H11_PICS_EColi_GluC_Neprosin_N3_5ug_163.19221.19221.2	VLQQFAHVKD	n[35]VLQQFAHVK[162]D	FPHKAMQE.VLQQFAHVKD.FVWCQEEP	E	F	10	2	3223.81	1251.77	1251.77	626.894	626.894	1251.76	626.888	0.0116	0.5855	1.8151	0.1419	7.348	0	0.9999	2	0	859	868	0	9K(34.0631), N-term(34.0631)		0	TRUE	sp|P0AFG3|ODO1_ECOLI	P0AFG3	ODO1_ECOLI	sucA	2-oxoglutarate dehydrogenase E1 component
984	20220923_CRJL_M9H11_PICS_EColi_GluC_Neprosin_N3_5ug_163.19254.19254.3	LIAGGHTLGKTHGAGPTSNVGPDPE	n[35]LIAGGHTLGK[162]THGAGPTSNVGPDPE	MNDEETVA.LIAGGHTLGKTHGAGPTSNVGPDPE.AAPIEEQG	A	A	25	3	3227.69	2450.34	2450.34	817.788	817.788	2450.32	817.78	0.0229	0.8318	1.2859	0.006338	11.771	0	1	1	0	262	286	0	10K(34.0631), N-term(34.0631)		0	TRUE	sp|P13029|KATG_ECOLI	P13029	KATG_ECOLI	katG	Catalase-peroxidase
985	20220923_CRJL_M9H11_PICS_EColi_GluC_Neprosin_N3_5ug_163.19259.19259.0	VARLPKDVKIE	n[29]VARLPK[156]DVK[156]IE	FPARSCVE.VARLPKDVKIE.IEAIAVRR	E	I	11	2	3228.06	1351.87	1351.87	676.945	676.945	1350.86	676.437	1.015	0.7995	1.3504	0.16	11.144	0	0.9998	2	1	110	120	0	6K(28.0313), 9K(28.0313), N-term(28.0313)		0	FALSE	sp|P0AF93|RIDA_ECOLI	P0AF93	RIDA_ECOLI	ridA	2-iminobutanoate/2-iminopropanoate deaminase	tdcF	sp|P0AGL2|TDCF_ECOLI
986	20220923_CRJL_M9H11_PICS_EColi_GluC_Neprosin_N3_5ug_163.19261.19261.3	SKTVGQLLKE	n[35]SK[162]TVGQLLK[162]E	GQPFVMEP.SKTVGQLLKE.HNAEVTGF	P	H	10	3	3228.43	1203.81	1203.81	402.278	402.278	1203.83	402.284	-0.0172	0.9016	14.2862	0.1146	11.263	0	0.9953	1	0	239	248	0	2K(34.0631), 9K(34.0631), N-term(34.0631)		0	TRUE	sp|P0A6P1|EFTS_ECOLI	P0A6P1	EFTS_ECOLI	tsf	Elongation factor Ts
987	20220923_CRJL_M9H11_PICS_EColi_GluC_Neprosin_N3_5ug_163.19265.19265.2	GFVARAPE	n[35]GFVARAPE	IENKIANE.GFVARAPE.AVIAKERE	E	A	8	2	3228.78	879.497	879.497	440.756	440.756	879.503	440.759	-0.006	0.6129	0.776	0.1962	8.692	0	0.9981	2	0	914	921	0	N-term(34.0631)		0	TRUE	sp|P07118|SYV_ECOLI	P07118	SYV_ECOLI	valS	Valine--tRNA ligase
988	20220923_CRJL_M9H11_PICS_EColi_GluC_Neprosin_N3_5ug_163.19267.19267.3	APTITKDGVSVARE	n[35]APTITK[162]DGVSVARE	VVIDKSFG.APTITKDGVSVARE.IEIEDKFE	G	I	14	3	3228.93	1510.9	1510.9	504.641	504.641	1510.9	504.64	0.0018	0.6448	0.1788	0.02991	13.732	0	0.9976	1	1	46	59	0	6K(34.0631), N-term(34.0631)		0	TRUE	sp|P0A6F5|CH60_ECOLI	P0A6F5	CH60_ECOLI	groEL	Chaperonin GroEL
989	20220923_CRJL_M9H11_PICS_EColi_GluC_Neprosin_N3_5ug_163.19271.19271.2	DFAKTGATTMRE	n[35]DFAK[162]TGATTMRE	ARDVIRRE.DFAKTGATTMRE.VINRIPGV	E	V	12	2	3229.45	1394.76	1394.76	698.389	698.389	1394.75	698.382	0.0144	0.7637	3.9344	1.02	9.468	0	0.9995	2	1	144	155	0	4K(34.0631), N-term(34.0631)		0	TRUE	sp|P13036|FECA_ECOLI	P13036	FECA_ECOLI	fecA	Fe(3+) dicitrate transport protein FecA
990	20220923_CRJL_M9H11_PICS_EColi_GluC_Neprosin_N3_5ug_163.19307.19307.0	AAPAAAPAPAAGVKE	n[29]AAPAAAPAPAAGVK[156]E	AAPAAKQE.AAPAAAPAPAAGVKE.VNVPDIGG	E	V	15	2	3233.42	1346.77	1346.77	674.392	674.392	1346.76	674.385	0.0131	0.8408	6.472	2.488	11.754	10.048	0.9736	2	0	194	208	0	14K(28.0313), N-term(28.0313)		0	TRUE	sp|P06959|ODP2_ECOLI	P06959	ODP2_ECOLI	aceF	Dihydrolipoyllysine-residue acetyltransferase component of pyruvate dehydrogenase complex
991	20220923_CRJL_M9H11_PICS_EColi_GluC_Neprosin_N3_5ug_163.19312.19312.3	MYAVFQSGGKQHRVSE	n[35]MYAVFQSGGK[162]QHRVSE	.MYAVFQSGGKQHRVSE.GQTVRIEK	-	G	16	3	3234.13	1892.01	1892.01	631.677	631.677	1891	631.342	1.0047	0.5894	1.4814	7.599	6.487	0	0.9964	2	0	1	16	0	10K(34.0631), N-term(34.0631)		0	TRUE	sp|P0AG48|RL21_ECOLI	P0AG48	RL21_ECOLI	rplU	Large ribosomal subunit protein bL21
992	20220923_CRJL_M9H11_PICS_EColi_GluC_Neprosin_N3_5ug_163.19318.19318.0	AAPAAAPAPAAGVKE	n[29]AAPAAAPAPAAGVK[156]E	AAPAAKQE.AAPAAAPAPAAGVKE.VNVPDIGG	E	V	15	2	3234.72	1347.77	1347.77	674.894	674.894	1346.76	674.385	1.018	0.8583	6.4937	0.3338	13.14	0	1	2	0	194	208	0	14K(28.0313), N-term(28.0313)		0	TRUE	sp|P06959|ODP2_ECOLI	P06959	ODP2_ECOLI	aceF	Dihydrolipoyllysine-residue acetyltransferase component of pyruvate dehydrogenase complex
993	20220923_CRJL_M9H11_PICS_EColi_GluC_Neprosin_N3_5ug_163.19326.19326.0	DFAKTGATTMRE	n[35]DFAK[162]TGATTMRE	ARDVIRRE.DFAKTGATTMRE.VINRIPGV	E	V	12	3	3235.53	1394.75	1394.75	465.925	465.925	1394.75	465.924	0.0018	0.6149	4.0357	0.9147	10.656	0	0.9999	2	1	144	155	0	4K(34.0631), N-term(34.0631)		0	TRUE	sp|P13036|FECA_ECOLI	P13036	FECA_ECOLI	fecA	Fe(3+) dicitrate transport protein FecA
994	20220923_CRJL_M9H11_PICS_EColi_GluC_Neprosin_N3_5ug_163.19333.19333.2	QNLAWKE	n[35]QNLAWK[156]E	PQVGIIAL.QNLAWKE.VEPYPIDV	L	V	7	2	3236.15	949.541	949.541	475.778	475.778	949.544	475.779	-0.0036	0.539	14.0864	2.059	8.542	0	0.8069	1	0	61	67	0	6K(28.0313), N-term(34.0631)		0	TRUE	sp|P37306|ALLK_ECOLI	P37306	ALLK_ECOLI	allK	Carbamate kinase
995	20220923_CRJL_M9H11_PICS_EColi_GluC_Neprosin_N3_5ug_163.19337.19337.0	AAPAAAPAPAAGVKE	n[29]AAPAAAPAPAAGVK[156]E	AAPAAKQE.AAPAAAPAPAAGVKE.VNVPDIGG	E	V	15	3	3236.49	1346.75	1346.75	449.923	449.923	1346.76	449.926	-0.0092	0.7814	6.5232	0.1266	11.09	0	1	2	0	194	208	0	14K(28.0313), N-term(28.0313)		0	TRUE	sp|P06959|ODP2_ECOLI	P06959	ODP2_ECOLI	aceF	Dihydrolipoyllysine-residue acetyltransferase component of pyruvate dehydrogenase complex
996	20220923_CRJL_M9H11_PICS_EColi_GluC_Neprosin_N3_5ug_163.19366.19366.0	AAPAAAPAPAAGVKE	n[29]AAPAAAPAPAAGVK[156]E	AAPAAKQE.AAPAAAPAPAAGVKE.VNVPDIGG	E	V	15	3	3239.62	1347.75	1347.75	450.257	450.257	1346.76	449.926	0.9943	0.783	6.5754	0.0002971	13.944	0	0.9995	2	0	194	208	0	14K(28.0313), N-term(28.0313)		0	TRUE	sp|P06959|ODP2_ECOLI	P06959	ODP2_ECOLI	aceF	Dihydrolipoyllysine-residue acetyltransferase component of pyruvate dehydrogenase complex
997	20220923_CRJL_M9H11_PICS_EColi_GluC_Neprosin_N3_5ug_163.19390.19390.3	GGQHLNVNVMNRE	n[35]GGQHLNVNVMNRE	FHHEASIE.GGQHLNVNVMNRE.MIIDAMEN	E	M	13	3	3242.12	1500.77	1500.77	501.264	501.264	1500.77	501.263	0.0017	0.807	1.4565	0.001918	13.737	0	0.9998	2	0	702	714	0	N-term(34.0631)		0	FALSE	sp|P09373|PFLB_ECOLI	P09373	PFLB_ECOLI	pflB	Formate acetyltransferase 1	tdcE	sp|P42632|TDCE_ECOLI
998	20220923_CRJL_M9H11_PICS_EColi_GluC_Neprosin_N3_5ug_163.19391.19391.2	GGQHLNVNVMNRE	n[35]GGQHLNVNVMNRE	FHHEASIE.GGQHLNVNVMNRE.MIIDAMEN	E	M	13	2	3242.25	1500.78	1500.78	751.399	751.399	1500.77	751.391	0.0163	0.9206	1.4543	3.018	11.041	0	0.9989	2	0	702	714	0	N-term(34.0631)		0	FALSE	sp|P09373|PFLB_ECOLI	P09373	PFLB_ECOLI	pflB	Formate acetyltransferase 1	tdcE	sp|P42632|TDCE_ECOLI
999	20220923_CRJL_M9H11_PICS_EColi_GluC_Neprosin_N3_5ug_163.19393.19393.2	QAVHTTVSQSLE	n[35]QAVHTTVSQSLE	ESGDDHSA.QAVHTTVSQSLE.KAIGAGEI	A	K	12	2	3242.46	1332.72	1332.72	667.365	667.365	1332.71	667.362	0.0065	0.8006	1.1875	4.158	10.81	0	0.9998	1	0	51	62	0	N-term(34.0631)		0	TRUE	sp|P64540|YFCL_ECOLI	P64540	YFCL_ECOLI	yfcL	Uncharacterized protein YfcL
1000	20220923_CRJL_M9H11_PICS_EColi_GluC_Neprosin_N3_5ug_163.19442.19442.3	IHIDYQAQGRE	n[35]IHIDYQAQGRE	VIPDPDVE.IHIDYQAQGRE.ARVSAVSS	E	A	11	3	3247.63	1362.7	1362.7	455.241	455.241	1362.71	455.244	-0.0096	0.8304	0.2482	0.01797	10.752	0	0.9999	2	1	124	134	0	N-term(34.0631)		0	TRUE	sp|P0AF67|TSAE_ECOLI	P0AF67	TSAE_ECOLI	tsaE	tRNA threonylcarbamoyladenosine biosynthesis protein TsaE
1001	20220923_CRJL_M9H11_PICS_EColi_GluC_Neprosin_N3_5ug_163.19533.19533.2	SKTVGQLLKE	n[35]SK[162]TVGQLLK[162]E	GQPFVMEP.SKTVGQLLKE.HNAEVTGF	P	H	10	2	3257.23	1203.84	1203.84	602.927	602.927	1203.83	602.922	0.0097	0.6187	13.8062	0.2919	8.639	0	0.9522	1	0	239	248	0	2K(34.0631), 9K(34.0631), N-term(34.0631)		0	TRUE	sp|P0A6P1|EFTS_ECOLI	P0A6P1	EFTS_ECOLI	tsf	Elongation factor Ts
1002	20220923_CRJL_M9H11_PICS_EColi_GluC_Neprosin_N3_5ug_163.19549.19549.2	GKLKGILD	n[35]GK[162]LK[162]GILD	GGYNDEIE.GKLKGILD.SFKATQSW	E	S	8	2	3259.16	944.714	944.714	473.364	473.364	944.712	473.363	0.0023	0.6709	22.8754	0.3255	8.45	0	0.9928	2	0	498	505	0	2K(34.0631), 4K(34.0631), N-term(34.0631)		0	TRUE	sp|P0ABB0|ATPA_ECOLI	P0ABB0	ATPA_ECOLI	atpA	ATP synthase subunit alpha
1003	20220923_CRJL_M9H11_PICS_EColi_GluC_Neprosin_N3_5ug_163.19563.19563.0	GQKLAGALKVHVDE	n[29]GQK[156]LAGALK[156]VHVDE	YISVPKTE.GQKLAGALKVHVDE.YDVDVIDS	E	Y	14	3	3260.38	1548.92	1548.92	517.314	517.314	1547.9	516.975	1.0155	0.418	9.4256	0.04439	17.52	0	0.9956	2	1	266	279	0	3K(28.0313), 9K(28.0313), N-term(28.0313)		0	TRUE	sp|P35340|AHPF_ECOLI	P35340	AHPF_ECOLI	ahpF	Alkyl hydroperoxide reductase subunit F
1004	20220923_CRJL_M9H11_PICS_EColi_GluC_Neprosin_N3_5ug_163.19574.19574.0	AIRTTVTHWVKE	n[35]AIRTTVTHWVK[162]E	QPIEAVMD.AIRTTVTHWVKE.LDA	D	L	12	3	3261.68	1507.92	1507.92	503.646	503.646	1507.91	503.646	0.0009	0.5783	13.8522	0.04538	9.323	0	0.9999	2	0	199	210	0	11K(34.0631), N-term(34.0631)		0	TRUE	sp|P0A720|KTHY_ECOLI	P0A720	KTHY_ECOLI	tmk	Thymidylate kinase
1005	20220923_CRJL_M9H11_PICS_EColi_GluC_Neprosin_N3_5ug_163.19577.19577.0	GAIGRSMADAPE	n[35]GAIGRSMADAPE	IIDEVDEE.GAIGRSMADAPE.IDGAVYIN	E	I	12	2	3262.04	1208.62	1208.62	605.318	605.318	1207.61	604.811	1.013	0.7532	0.6817	2.526	8.754	0	0.9978	2	1	394	405	0	N-term(34.0631)		0	TRUE	sp|P0AEI4|RIMO_ECOLI	P0AEI4	RIMO_ECOLI	rimO	Ribosomal protein uS12 methylthiotransferase RimO
1006	20220923_CRJL_M9H11_PICS_EColi_GluC_Neprosin_N3_5ug_163.19597.19597.2	AAPAAAPAPAAGVKE	n[29]AAPAAAPAPAAGVK[156]E	AAPAAKQE.AAPAAAPAPAAGVKE.VNVPDIGG	E	V	15	2	3264.26	1346.77	1346.77	674.392	674.392	1346.76	674.385	0.0129	0.8245	6.986	0.0002853	13.148	0	0.9997	2	0	194	208	0	14K(28.0313), N-term(28.0313)		0	TRUE	sp|P06959|ODP2_ECOLI	P06959	ODP2_ECOLI	aceF	Dihydrolipoyllysine-residue acetyltransferase component of pyruvate dehydrogenase complex
1007	20220923_CRJL_M9H11_PICS_EColi_GluC_Neprosin_N3_5ug_163.19602.19602.2	GQKLAGALKVHVDE	n[29]GQK[156]LAGALK[156]VHVDE	YISVPKTE.GQKLAGALKVHVDE.YDVDVIDS	E	Y	14	2	3264.81	1547.92	1547.92	774.968	774.968	1547.9	774.959	0.0181	0.8019	9.3518	0.01205	18.186	0	1	2	1	266	279	0	3K(28.0313), 9K(28.0313), N-term(28.0313)		0	TRUE	sp|P35340|AHPF_ECOLI	P35340	AHPF_ECOLI	ahpF	Alkyl hydroperoxide reductase subunit F
1008	20220923_CRJL_M9H11_PICS_EColi_GluC_Neprosin_N3_5ug_163.19630.19630.3	AAPAAAPAPAAGVKE	n[29]AAPAAAPAPAAGVK[156]E	AAPAAKQE.AAPAAAPAPAAGVKE.VNVPDIGG	E	V	15	3	3267.9	1346.75	1346.75	449.923	449.923	1346.76	449.926	-0.0074	0.7919	7.0466	0.8905	11.576	0	0.9978	2	0	194	208	0	14K(28.0313), N-term(28.0313)		0	TRUE	sp|P06959|ODP2_ECOLI	P06959	ODP2_ECOLI	aceF	Dihydrolipoyllysine-residue acetyltransferase component of pyruvate dehydrogenase complex
1009	20220923_CRJL_M9H11_PICS_EColi_GluC_Neprosin_N3_5ug_163.19663.19663.0	STHTDSSAQTVSLE	n[29]STHTDSSAQTVSLE	IAKIIRFA.STHTDSSAQTVSLE.DYVSRMKE	A	D	14	2	3271.32	1489.71	1489.71	745.86	745.86	1489.69	745.852	0.0167	0.7092	0.925	0.2749	8.743	0	0.9829	1	1	404	417	0	N-term(28.0313)		0	TRUE	sp|P0A6Z3|HTPG_ECOLI	P0A6Z3	HTPG_ECOLI	htpG	Chaperone protein HtpG
1010	20220923_CRJL_M9H11_PICS_EColi_GluC_Neprosin_N3_5ug_163.19668.19668.0	SFTVDHTRME	n[29]SFTVDHTRME	MPIID.SFTVDHTRME.APAVRVAK	D	A	10	3	3271.87	1249.56	1249.56	417.527	417.527	1249.58	417.533	-0.0157	0.7343	0.2052	1.077	7.361	0	0.9993	2	1	6	15	0	N-term(28.0313)		0	TRUE	sp|P45578|LUXS_ECOLI	P45578	LUXS_ECOLI	luxS	S-ribosylhomocysteine lyase
1011	20220923_CRJL_M9H11_PICS_EColi_GluC_Neprosin_N3_5ug_163.19681.19681.3	RFATHGGYLLQGKE	n[35]RFATHGGYLLQGK[162]E	SVYDAVRE.RFATHGGYLLQGKE.LKAVQDVI	E	L	14	3	3273.03	1643.95	1643.95	548.991	548.991	1643.94	548.988	0.01	0.5949	0.974	0.3416	10.366	0	0.9989	2	0	265	278	0	13K(34.0631), N-term(34.0631)		0	TRUE	sp|P0A9Q7|ADHE_ECOLI	P0A9Q7	ADHE_ECOLI	adhE	Bifunctional aldehyde-alcohol dehydrogenase AdhE
1012	20220923_CRJL_M9H11_PICS_EColi_GluC_Neprosin_N3_5ug_163.19691.19691.0	SFTVDHTRME	n[29]SFTVDHTRME	MPIID.SFTVDHTRME.APAVRVAK	D	A	10	3	3273.99	1250.56	1250.56	417.862	417.862	1249.58	417.533	0.9876	0.7347	0.1698	0.362	8.265	0	0.9986	2	1	6	15	0	N-term(28.0313)		0	TRUE	sp|P45578|LUXS_ECOLI	P45578	LUXS_ECOLI	luxS	S-ribosylhomocysteine lyase
1013	20220923_CRJL_M9H11_PICS_EColi_GluC_Neprosin_N3_5ug_163.19709.19709.2	LKRYYLGNADE	n[35]LK[162]RYYLGNADE	EFDENFKP.LKRYYLGNADE.IAAKAAAV	P	I	11	2	3276.3	1408.81	1408.81	705.414	705.414	1408.8	705.407	0.0148	0.6757	0.677	0.1643	9.637	0	0.997	1	1	225	235	0	2K(34.0631), N-term(34.0631)		0	TRUE	sp|P62707|GPMA_ECOLI	P62707	GPMA_ECOLI	gpmA	2,3-bisphosphoglycerate-dependent phosphoglycerate mutase
1014	20220923_CRJL_M9H11_PICS_EColi_GluC_Neprosin_N3_5ug_163.19726.19726.3	LKRYYLGNADE	n[35]LK[162]RYYLGNADE	EFDENFKP.LKRYYLGNADE.IAAKAAAV	P	I	11	3	3278.09	1408.8	1408.8	470.607	470.607	1408.8	470.607	0.0009	0.8275	0.6471	0.3503	10.322	0	0.9969	1	1	225	235	0	2K(34.0631), N-term(34.0631)		0	TRUE	sp|P62707|GPMA_ECOLI	P62707	GPMA_ECOLI	gpmA	2,3-bisphosphoglycerate-dependent phosphoglycerate mutase
1015	20220923_CRJL_M9H11_PICS_EColi_GluC_Neprosin_N3_5ug_163.19748.19748.0	SRFLNVE	n[29]SRFLNVE	QPQTEAAT.SRFLNVE.EAGKTIRI	T	E	7	2	3280.31	891.476	891.476	446.745	446.745	891.481	446.748	-0.0055	0.9056	29.9172	1.162	11.227	0	0.9862	1	0	12	18	0	N-term(28.0313)		0	TRUE	sp|P77044|MHPC_ECOLI	P77044	MHPC_ECOLI	mhpC	2-hydroxy-6-oxononadienedioate/2-hydroxy-6-oxononatrienedioate hydrolase
1016	20220923_CRJL_M9H11_PICS_EColi_GluC_Neprosin_N3_5ug_163.19757.19757.0	GVAKVLDD	n[35]GVAK[162]VLDD	DKDAITRE.GVAKVLDD.LKAMDFEF	E	L	8	2	3281.19	883.56	883.56	442.787	442.787	883.565	442.79	-0.0053	0.604	12.5125	2.272	6.535	0	0.9796	2	1	101	108	0	4K(34.0631), N-term(34.0631)		0	TRUE	sp|P0AEZ3|MIND_ECOLI	P0AEZ3	MIND_ECOLI	minD	Septum site-determining protein MinD
1017	20220923_CRJL_M9H11_PICS_EColi_GluC_Neprosin_N3_5ug_163.19766.19766.2	AVQYLGKNE	n[29]AVQYLGK[156]NE	GIVDGINF.AVQYLGKNE.RDTARRSN	F	R	9	2	3282.32	1077.6	1077.6	539.809	539.809	1076.59	539.301	1.0169	0.6797	5.3159	3.896	8.231	0	0.9416	1	0	176	184	0	7K(28.0313), N-term(28.0313)		0	TRUE	sp|P02931|OMPF_ECOLI	P02931	OMPF_ECOLI	ompF	Outer membrane porin F
1018	20220923_CRJL_M9H11_PICS_EColi_GluC_Neprosin_N3_5ug_163.19796.19796.0	AFVSGKALKDAVK	n[35]AFVSGK[162]ALK[162]DAVK[162]	KIAAANVP.AFVSGKALKDAVK.	P	-	13	3	3285.39	1469.03	1469.03	490.684	490.684	1469.03	490.683	0.0022	0.7384	0.7045	0.005811	14.443	0	0.9999	1	1	78	90	0	13K(34.0631), 6K(34.0631), 9K(34.0631), N-term(34.0631)		0	TRUE	sp|P0ACF0|DBHA_ECOLI	P0ACF0	DBHA_ECOLI	hupA	DNA-binding protein HU-alpha
1019	20220923_CRJL_M9H11_PICS_EColi_GluC_Neprosin_N3_5ug_163.19798.19798.0	AFVSGKALKDAVK	n[35]AFVSGK[162]ALK[162]DAVK[162]	KIAAANVP.AFVSGKALKDAVK.	P	-	13	3	3285.53	1470.03	1470.03	491.018	491.018	1469.03	490.683	1.0046	0.7712	0.7021	0.8993	12.25	0	0.9993	1	1	78	90	0	13K(34.0631), 6K(34.0631), 9K(34.0631), N-term(34.0631)		0	TRUE	sp|P0ACF0|DBHA_ECOLI	P0ACF0	DBHA_ECOLI	hupA	DNA-binding protein HU-alpha
1020	20220923_CRJL_M9H11_PICS_EColi_GluC_Neprosin_N3_5ug_163.19808.19808.2	MNKTQGVELE	n[35]MNK[162]TQGVELE	AGQGVQSA.MNKTQGVELE.IRKDDGNT	A	I	10	2	3286.61	1215.69	1215.69	608.853	608.853	1215.68	608.847	0.0114	0.8057	0.3434	0.7692	10.937	0	0.993	1	1	106	115	0	3K(34.0631), N-term(34.0631)		0	TRUE	sp|P0A905|SLYB_ECOLI	P0A905	SLYB_ECOLI	slyB	Outer membrane lipoprotein SlyB
1021	20220923_CRJL_M9H11_PICS_EColi_GluC_Neprosin_N3_5ug_163.19825.19825.2	SKTVGQLLKE	n[35]SK[162]TVGQLLK[162]E	GQPFVMEP.SKTVGQLLKE.HNAEVTGF	P	H	10	2	3288.56	1203.84	1203.84	602.927	602.927	1203.83	602.922	0.0111	0.6888	13.2841	0.08284	11.827	0	0.9957	1	0	239	248	0	2K(34.0631), 9K(34.0631), N-term(34.0631)		0	TRUE	sp|P0A6P1|EFTS_ECOLI	P0A6P1	EFTS_ECOLI	tsf	Elongation factor Ts
1022	20220923_CRJL_M9H11_PICS_EColi_GluC_Neprosin_N3_5ug_163.19921.19921.2	VEQHYGPMSE	n[35]VEQHYGPMSE	IIIGVGIP.VEQHYGPMSE.VAPGWKIR	P	V	10	2	3298.95	1209.56	1209.56	605.79	605.79	1209.55	605.785	0.01	0.5895	3.2108	0.7088	7.098	0	0.9692	1	1	146	155	0	N-term(34.0631)		0	TRUE	sp|P0A9U3|YBIT_ECOLI	P0A9U3	YBIT_ECOLI	ybiT	Probable ATP-binding protein YbiT
1023	20220923_CRJL_M9H11_PICS_EColi_GluC_Neprosin_N3_5ug_163.19975.19975.0	AKTITIAE	n[35]AK[162]TITIAE	SVIDIDRE.AKTITIAE.LRDEKGEI	E	L	8	2	3304.65	914.608	914.608	458.312	458.312	913.612	457.813	0.9964	0.8523	0.1948	2.29	9.926	9.926	0.9912	2	0	91	98	0	2K(34.0631), N-term(34.0631)		0	TRUE	sp|P00393|NDH_ECOLI	P00393	NDH_ECOLI	ndh	Type II NADH:quinone oxidoreductase
1024	20220923_CRJL_M9H11_PICS_EColi_GluC_Neprosin_N3_5ug_163.19985.19985.3	SSQVHAQGLVIRD	n[35]SSQVHAQGLVIRD	GTNDADEE.SSQVHAQGLVIRD.LPIIASNF	E	L	13	3	3305.73	1442.81	1442.81	481.942	481.942	1442.81	481.942	0.0002	0.7345	5.7586	0.03599	13.214	0	1	2	0	72	84	0	N-term(34.0631)		0	TRUE	sp|P0A6F1|CARA_ECOLI	P0A6F1	CARA_ECOLI	carA	Carbamoyl phosphate synthase small chain
1025	20220923_CRJL_M9H11_PICS_EColi_GluC_Neprosin_N3_5ug_163.20003.20003.3	HVVPAVTKALNDCRE	n[29]HVVPAVTK[156]ALNDC[160]RE	PFSKIIPE.HVVPAVTKALNDCRE.NVERVVAQ	E	N	15	3	3307.74	1763.95	1763.95	588.989	588.989	1763.94	588.986	0.0109	0.725	7.9222	0.08567	10.467	0	0.9983	2	1	21	35	0	13C(57.0214), 8K(28.0313), N-term(28.0313)		0	TRUE	sp|P27298|OPDA_ECOLI	P27298	OPDA_ECOLI	prlC	Oligopeptidase A
1026	20220923_CRJL_M9H11_PICS_EColi_GluC_Neprosin_N3_5ug_163.20006.20006.3	APTITKDGVSVARE	n[35]APTITK[162]DGVSVARE	VVIDKSFG.APTITKDGVSVARE.IEIEDKFE	G	I	14	3	3308.13	1510.9	1510.9	504.64	504.64	1510.9	504.64	-0.0011	0.682	1.4989	0.0005795	18.127	0	0.9993	1	1	46	59	0	6K(34.0631), N-term(34.0631)		0	TRUE	sp|P0A6F5|CH60_ECOLI	P0A6F5	CH60_ECOLI	groEL	Chaperonin GroEL
1027	20220923_CRJL_M9H11_PICS_EColi_GluC_Neprosin_N3_5ug_163.20032.20032.2	APTITKDGVSVARE	n[35]APTITK[162]DGVSVARE	VVIDKSFG.APTITKDGVSVARE.IEIEDKFE	G	I	14	2	3311.28	1510.91	1510.91	756.464	756.464	1510.9	756.457	0.0139	0.7065	1.5513	0.1498	9.798	0	0.9765	1	1	46	59	0	6K(34.0631), N-term(34.0631)		0	TRUE	sp|P0A6F5|CH60_ECOLI	P0A6F5	CH60_ECOLI	groEL	Chaperonin GroEL
1028	20220923_CRJL_M9H11_PICS_EColi_GluC_Neprosin_N3_5ug_163.20038.20038.2	MAINHIKSQLRATGE	n[35]MAINHIK[162]SQLRATGE	PVSSDDVE.MAINHIKSQLRATGE.REVPSKMI	E	R	15	2	3312.07	1736.02	1736.02	869.019	869.019	1736	869.009	0.0192	0.7514	0.3135	0.1213	10.164	0	0.9998	2	0	86	100	0	7K(34.0631), N-term(34.0631)		0	TRUE	sp|P0A8D0|NRDR_ECOLI	P0A8D0	NRDR_ECOLI	nrdR	Transcriptional repressor NrdR
1029	20220923_CRJL_M9H11_PICS_EColi_GluC_Neprosin_N3_5ug_163.20049.20049.2	GSQIPLRE	n[29]GSQIPLRE	AGIIPAIE.GSQIPLRE.TSFVYTRR	E	T	8	2	3313.27	926.518	926.518	464.266	464.266	926.519	464.267	-0.0003	0.8818	0.311	0.2327	10.001	0	1	2	0	125	132	0	N-term(28.0313)		0	TRUE	sp|P17445|BETB_ECOLI	P17445	BETB_ECOLI	betB	Betaine aldehyde dehydrogenase
1030	20220923_CRJL_M9H11_PICS_EColi_GluC_Neprosin_N3_5ug_163.20054.20054.2	GIYYCPHHPQGSVEE	n[29]GIYYC[160]PHHPQGSVEE	ADRDVDID.GIYYCPHHPQGSVEE.FRQVCDCR	D	F	15	2	3313.89	1799.81	1799.81	900.915	900.915	1799.79	900.904	0.0212	0.7024	0.1209	0.09705	12.552	0	0.9996	2	1	88	102	0	5C(57.0214), N-term(28.0313)		0	TRUE	sp|P63228|GMHBB_ECOLI	P63228	GMHBB_ECOLI	gmhB	D-glycero-beta-D-manno-heptose-1,7-bisphosphate 7-phosphatase
1031	20220923_CRJL_M9H11_PICS_EColi_GluC_Neprosin_N3_5ug_163.20075.20075.0	AATGKADRVGFRFE	n[35]AATGK[162]ADRVGFRFE	VSNVAIFN.AATGKADRVGFRFE.DGKKVRFF	N	D	14	3	3316.05	1592.93	1592.93	531.983	531.983	1591.91	531.644	1.0179	0.6133	26.4249	2.876	6.769	0	0.7703	1	1	75	88	0	5K(34.0631), N-term(34.0631)		0	TRUE	sp|P60624|RL24_ECOLI	P60624	RL24_ECOLI	rplX	Large ribosomal subunit protein uL24
1032	20220923_CRJL_M9H11_PICS_EColi_GluC_Neprosin_N3_5ug_163.20077.20077.3	AFVSGKALKDAVK	n[35]AFVSGK[162]ALK[162]DAVK[162]	KIAAANVP.AFVSGKALKDAVK.	P	-	13	3	3316.43	1469.03	1469.03	490.684	490.684	1469.03	490.683	0.0012	0.7626	0.1872	0.0025	15.908	0	0.9999	1	1	78	90	0	13K(34.0631), 6K(34.0631), 9K(34.0631), N-term(34.0631)		0	TRUE	sp|P0ACF0|DBHA_ECOLI	P0ACF0	DBHA_ECOLI	hupA	DNA-binding protein HU-alpha
1033	20220923_CRJL_M9H11_PICS_EColi_GluC_Neprosin_N3_5ug_163.20080.20080.2	ITPANADTVTRE	n[35]ITPANADTVTRE	TAFERRAE.ITPANADTVTRE.AVNQVIAI	E	A	12	2	3316.7	1320.72	1320.72	661.367	661.367	1320.71	661.362	0.0092	0.5504	6.3629	0.09912	11.309	0	0.9997	2	1	18	29	0	N-term(34.0631)		0	TRUE	sp|P0A9D8|DAPD_ECOLI	P0A9D8	DAPD_ECOLI	dapD	2,3,4,5-tetrahydropyridine-2,6-dicarboxylate N-succinyltransferase
1034	20220923_CRJL_M9H11_PICS_EColi_GluC_Neprosin_N3_5ug_163.20093.20093.2	AFVSGKALKDAVK	n[35]AFVSGK[162]ALK[162]DAVK[162]	KIAAANVP.AFVSGKALKDAVK.	P	-	13	2	3318.47	1469.04	1469.04	735.529	735.529	1469.03	735.522	0.0152	0.7882	0.1532	0.02193	14.136	0	1	1	1	78	90	0	13K(34.0631), 6K(34.0631), 9K(34.0631), N-term(34.0631)		0	TRUE	sp|P0ACF0|DBHA_ECOLI	P0ACF0	DBHA_ECOLI	hupA	DNA-binding protein HU-alpha
1035	20220923_CRJL_M9H11_PICS_EColi_GluC_Neprosin_N3_5ug_163.20101.20101.2	AATGKADRVGFRFE	n[29]AATGK[156]ADRVGFRFE	VSNVAIFN.AATGKADRVGFRFE.DGKKVRFF	N	D	14	2	3319.32	1579.86	1579.86	790.94	790.94	1579.85	790.931	0.0179	0.7773	26.3705	0.01821	10.931	0	0.9839	1	1	75	88	0	5K(28.0313), N-term(28.0313)		0	TRUE	sp|P60624|RL24_ECOLI	P60624	RL24_ECOLI	rplX	Large ribosomal subunit protein uL24
1036	20220923_CRJL_M9H11_PICS_EColi_GluC_Neprosin_N3_5ug_163.20107.20107.0	APTITKDGVSVARE	n[29]APTITK[156]DGVSVARE	VVIDKSFG.APTITKDGVSVARE.IEIEDKFE	G	I	14	2	3320.03	1498.85	1498.85	750.435	750.435	1498.84	750.425	0.0192	0.7084	1.6972	0.01249	14.114	0	0.9998	1	1	46	59	0	6K(28.0313), N-term(28.0313)		0	TRUE	sp|P0A6F5|CH60_ECOLI	P0A6F5	CH60_ECOLI	groEL	Chaperonin GroEL
[truncated: 6,273 more rows]

## Sheet: PICS 5B
PICS Data Table 5B. Protease cleavage specificity analysis of the neprosin variant XGR3 was performed using a dimethylation-based Proteomic Identification of protease Cleavage Sites (PICS) approach and a GluC-derived E. coli peptide library. Only peptides identified by at least 2 Peptide Spectrum Matches (PSMs) and exclusively detected in the protease-treated sample (indicated by N-terminal heavy…
[truncated: 546 more rows]
