# Supplementary material for: Targeted enzymatic therapy for coeliac disease
Source: EMBO Mol Med. 2026 May 14;18(6):2236–71. doi: 10.1038/s44321-026-00430-8 (PMC13269764; doi:10.1038/s44321-026-00430-8)
Supplement: Supplementary file 3 — Source data Fig. 1 [file 44321_2026_430_MOESM3_ESM.zip › Figure 1/1l/PICS Data Tables (1l).xls]

## Sheet: PICS Data Tables
	Source Data: Proteomic Specificity Profiling of Celiacase and Neprosin Variant XGR3
	PICS Data Table			Active Site specificity profiling of the prolyl endopeptidase celiacase.
		1A		All Peptide-Spectrum Matches (PSMs) identified by LC-MS/MS after incubation of a trypsin-derived E. coli proteome peptide library with celiacase.									Figure 1k
		1B		Protease cleavage specificity analysis of celiacase using a dimethylation-based PICS workflow and a trypsin-derived E. coli peptide library.
		2A		All Peptide-Spectrum Matches (PSMs) identified by LC-MS/MS after incubation of a GluC-derived E. coli proteome peptide library with celiacase.									Figure S1a
		2B		Protease cleavage specificity analysis of celiacase using a dimethylation-based PICS workflow and a GluC-derived E. coli peptide library.
		3A		All Peptide-Spectrum Matches (PSMs) identified by LC-MS/MS after incubation of Sigma Gliadin G3375 with celiacase.									Figure 1m
		3B		Protease cleavage specificity analysis of celiacase using a modified PICS workflow and Sigma Gliadin G3375 as a substrate.
	PICS Data Table			Active Site specificity profiling of the neprosin variant XGR3.
		4A		All Peptide-Spectrum Matches (PSMs) identified by LC-MS/MS after incubation of a trypsin-derived E. coli proteome peptide library with neprosin variant XGR3.									Figure 1l
		4B		Protease cleavage specificity analysis of neprosin variant XGR3 using a dimethylation-based PICS workflow and a trypsin-derived E. coli peptide library.
		5A		All Peptide-Spectrum Matches (PSMs) identified by LC-MS/MS after incubation of a GluC-derived E. coli proteome peptide library with neprosin variant XGR3.									Figure S1b
		5B		Protease cleavage specificity analysis of neprosin variant XGR3 using a dimethylation-based PICS workflow and a GluC-derived E. coli peptide library.
		6A		All Peptide-Spectrum Matches (PSMs) identified by LC-MS/MS after incubation of Sigma Gliadin G3375 with neprosin variant XGR3.									Figure 1n
		6B		Protease cleavage specificity analysis of neprosin variant XGR3 using a modified PICS workflow and Sigma Gliadin G3375 as a substrate.

## Sheet: PICS 4A
PICS Data Table 4A. All Peptide-Spectrum Matches (PSMs) identified by LC-MS/MS in a dimethylation-based Proteomic Identification of protease Cleavage Sites (PICS) approach after incubation of a trypsin-derived E. coli proteome peptide library with the neprosin variant XGR3. Data were analyzed using MSFragger (v4.1; Kong et al. 2017), MSBooster (v1.2.31; Yang et al. 2023), Percolator (v3.6.5; The …
Index	Spectrum	Peptide	Modified Peptide	Extended Peptide	Prev AA	Next AA	Peptide Length	Charge	Retention	Observed Mass	Calibrated Observed Mass	Observed M/Z	Calibrated Observed M/Z	Calculated Peptide Mass	Calculated M/Z	Delta Mass	SpectralSim	RTScore	Expectation	Hyperscore	Nextscore	Probability	Number of Enzymatic Termini	Number of Missed Cleavages	Protein Start	Protein End	Intensity	Assigned Modifications	Observed Modifications	Purity	Is Unique	Protein	Protein ID	Entry Name	Gene	Protein Description	Mapped Genes	Mapped Proteins
1	20220923_CRJL_M9H11_PICS_EColi_Tryps_Neprosin_N3_5ug_156.06439.06439.3	TQDATHGNSLSHR	n[29]TQDATHGNSLSHR	TVKRWNFR.TQDATHGNSLSHR.VPGSIGQN	R	V	13	3	1700.77	1450.69	1450.69	484.572	484.57	1450.69	484.571	-0.0031	0.6498	4.2469	0.08887	11.705	0	0.9999	2	0	129	141	0	N-term(28.0313)		0	TRUE	sp|P60438|RL3_ECOLI	P60438	RL3_ECOLI	rplC	Large ribosomal subunit protein uL3
2	20220923_CRJL_M9H11_PICS_EColi_Tryps_Neprosin_N3_5ug_156.06443.06443.2	TQDATHGNSLSHR	n[29]TQDATHGNSLSHR	TVKRWNFR.TQDATHGNSLSHR.VPGSIGQN	R	V	13	2	1701.72	1450.7	1450.7	726.359	726.358	1450.69	726.353	0.01	0.7203	4.2309	0.02204	13.127	0	1	2	0	129	141	0	N-term(28.0313)		0	TRUE	sp|P60438|RL3_ECOLI	P60438	RL3_ECOLI	rplC	Large ribosomal subunit protein uL3
3	20220923_CRJL_M9H11_PICS_EColi_Tryps_Neprosin_N3_5ug_156.06448.06448.2	SMEHPGAAAR	n[29]SM[147]EHPGAAAR	VGPTIIAY.SMEHPGAAAR.LFKEFAKA	Y	L	10	2	1702.81	1069.5	1069.5	535.759	535.759	1069.5	535.756	0.0051	0.8402	4.6472	0.2371	9	0	0.9959	1	0	85	94	0	2M(15.9949), N-term(28.0313)		0	TRUE	sp|P0A7J3|RL10_ECOLI	P0A7J3	RL10_ECOLI	rplJ	Large ribosomal subunit protein uL10
4	20220923_CRJL_M9H11_PICS_EColi_Tryps_Neprosin_N3_5ug_156.06454.06454.2	TQDATHGNSLSHR		TVKRWNFR.TQDATHGNSLSHR.VPGSIGQN	R	V	13	2	1703.6	1422.67	1422.67	712.342	712.342	1422.66	712.337	0.0105	0.8664	4.1996	0.1235	12.134	0	0.9999	2	0	129	141	0			0	TRUE	sp|P60438|RL3_ECOLI	P60438	RL3_ECOLI	rplC	Large ribosomal subunit protein uL3
5	20220923_CRJL_M9H11_PICS_EColi_Tryps_Neprosin_N3_5ug_156.06468.06468.0	TQDATHGNSLSHR		TVKRWNFR.TQDATHGNSLSHR.VPGSIGQN	R	V	13	3	1705.77	1422.66	1422.66	475.226	475.226	1422.66	475.227	-0.0028	0.5697	4.1635	1.78	9.498	0	0.9784	2	0	129	141	0			0	TRUE	sp|P60438|RL3_ECOLI	P60438	RL3_ECOLI	rplC	Large ribosomal subunit protein uL3
6	20220923_CRJL_M9H11_PICS_EColi_Tryps_Neprosin_N3_5ug_156.06506.06506.0	AEVVAHGR	n[29]AEVVAHGR	FVDGGVIK.AEVVAHGR.GEKVKIVK	K	G	8	2	1713.57	866.472	866.472	434.243	434.243	865.477	433.746	0.9955	0.5863	6.3416	1.218	8.337	0	0.996	2	0	61	68	0	N-term(28.0313)		0	TRUE	sp|P0AG48|RL21_ECOLI	P0AG48	RL21_ECOLI	rplU	Large ribosomal subunit protein bL21
7	20220923_CRJL_M9H11_PICS_EColi_Tryps_Neprosin_N3_5ug_156.06565.06565.3	TQDATHGNSLSHR	n[29]TQDATHGNSLSHR	TVKRWNFR.TQDATHGNSLSHR.VPGSIGQN	R	V	13	3	1731.36	1450.69	1450.69	484.572	484.57	1450.69	484.571	-0.0031	0.4486	3.737	0.142	9.891	0	0.9988	2	0	129	141	0	N-term(28.0313)		0	TRUE	sp|P60438|RL3_ECOLI	P60438	RL3_ECOLI	rplC	Large ribosomal subunit protein uL3
8	20220923_CRJL_M9H11_PICS_EColi_Tryps_Neprosin_N3_5ug_156.06807.06807.2	LEACPQKR	LEAC[160]PQK[156]R	VAKSNVPA.LEACPQKR.GVCTRVYT	A	G	8	2	1799.93	1028.55	1028.55	515.283	515.282	1028.54	515.279	0.0057	0.8621	6.0766	0.4509	9.985	0	0.892	1	1	24	31	0	4C(57.0214), 7K(28.0313)		0	TRUE	sp|P0A7S3|RS12_ECOLI	P0A7S3	RS12_ECOLI	rpsL	Small ribosomal subunit protein uS12
9	20220923_CRJL_M9H11_PICS_EColi_Tryps_Neprosin_N3_5ug_156.06846.06846.3	IEQAPGQHGAR	n[29]IEQAPGQHGAR	RAIDTKCK.IEQAPGQHGAR.KPRISDYG	K	K	11	3	1809.89	1190.6	1190.6	397.873	397.873	1190.62	397.879	-0.0192	0.7022	4.0326	0.001035	11.378	0	1	2	0	34	44	0	N-term(28.0313)		0	TRUE	sp|P0A7V8|RS4_ECOLI	P0A7V8	RS4_ECOLI	rpsD	Small ribosomal subunit protein uS4
10	20220923_CRJL_M9H11_PICS_EColi_Tryps_Neprosin_N3_5ug_156.06848.06848.2	IEQAPGQHGAR	n[29]IEQAPGQHGAR	RAIDTKCK.IEQAPGQHGAR.KPRISDYG	K	K	11	2	1810.33	1190.62	1190.62	596.319	596.319	1190.62	596.315	0.0075	0.4155	4.0253	0.1081	10.365	0	0.9998	2	0	34	44	0	N-term(28.0313)		0	TRUE	sp|P0A7V8|RS4_ECOLI	P0A7V8	RS4_ECOLI	rpsD	Small ribosomal subunit protein uS4
11	20220923_CRJL_M9H11_PICS_EColi_Tryps_Neprosin_N3_5ug_156.06896.06896.2	RYPEGTK	n[29]RYPEGTK[156]	DPWVAIAK.RYPEGTK.LTGRVTNI	K	L	7	2	1825.45	905.489	905.489	453.752	453.752	905.497	453.756	-0.0082	0.3401	4.7425	1.459	9.844	0	0.9756	2	1	273	279	0	7K(28.0313), N-term(28.0313)		0	TRUE	sp|P0AG67|RS1_ECOLI	P0AG67	RS1_ECOLI	rpsA	Small ribosomal subunit protein bS1
12	20220923_CRJL_M9H11_PICS_EColi_Tryps_Neprosin_N3_5ug_156.06915.06915.2	LEACPQKR	LEAC[160]PQK[156]R	VAKSNVPA.LEACPQKR.GVCTRVYT	A	G	8	2	1830.21	1028.55	1028.55	515.282	515.282	1028.54	515.279	0.0056	0.839	5.572	0.3715	10.22	0	0.8632	1	1	24	31	0	4C(57.0214), 7K(28.0313)		0	TRUE	sp|P0A7S3|RS12_ECOLI	P0A7S3	RS12_ECOLI	rpsL	Small ribosomal subunit protein uS12
13	20220923_CRJL_M9H11_PICS_EColi_Tryps_Neprosin_N3_5ug_156.06960.06960.3	IEQAPGQHGAR	n[29]IEQAPGQHGAR	RAIDTKCK.IEQAPGQHGAR.KPRISDYG	K	K	11	3	1840.29	1190.6	1190.6	397.873	397.873	1190.62	397.879	-0.0192	0.6917	3.5259	0.3094	8.538	0	0.9991	2	0	34	44	0	N-term(28.0313)		0	TRUE	sp|P0A7V8|RS4_ECOLI	P0A7V8	RS4_ECOLI	rpsD	Small ribosomal subunit protein uS4
14	20220923_CRJL_M9H11_PICS_EColi_Tryps_Neprosin_N3_5ug_156.07081.07081.2	SKDGAYVR	n[29]SK[156]DGAYVR	DGDYQTFK.SKDGAYVR.EHFFGKYP	K	E	8	2	1874.54	950.518	950.518	476.266	476.266	950.519	476.267	-0.0006	0.6143	5.7731	0.3373	11.388	0	0.9988	2	1	328	335	0	2K(28.0313), N-term(28.0313)		0	TRUE	sp|P0AFG8|ODP1_ECOLI	P0AFG8	ODP1_ECOLI	aceE	Pyruvate dehydrogenase E1 component
15	20220923_CRJL_M9H11_PICS_EColi_Tryps_Neprosin_N3_5ug_156.07197.07197.3	IEAQMHGGGHER	n[29]IEAQMHGGGHER	VRRKPRVR.IEAQMHGGGHER.GMRSGTIP	R	G	12	3	1908.98	1348.62	1348.62	450.547	450.547	1348.63	450.551	-0.0116	0.7482	2.3961	0.8256	8.833	0	1	2	0	226	237	0	N-term(28.0313)		0	TRUE	sp|P0A6B7|ISCS_ECOLI	P0A6B7	ISCS_ECOLI	iscS	Cysteine desulfurase IscS
16	20220923_CRJL_M9H11_PICS_EColi_Tryps_Neprosin_N3_5ug_156.07292.07292.0	NIAHQVK	n[29]NIAHQVK[156]	MGDAAEGK.NIAHQVK.KMNMDGVR	K	K	7	2	1936.75	864.511	864.511	433.263	433.263	864.518	433.266	-0.0066	0.8171	4.0596	0.4592	6.852	0	0.9999	2	0	405	411	0	7K(28.0313), N-term(28.0313)		0	TRUE	sp|P0AFG8|ODP1_ECOLI	P0AFG8	ODP1_ECOLI	aceE	Pyruvate dehydrogenase E1 component
17	20220923_CRJL_M9H11_PICS_EColi_Tryps_Neprosin_N3_5ug_156.07377.07377.2	HGESQWNK	HGESQWNK[156]	VTKIVIVR.HGESQWNK.ENRFTGWY	R	E	8	2	1958.93	1012.48	1012.48	507.247	507.247	1012.47	507.244	0.0062	0.5705	3.0788	0.1146	10.263	0	0.9945	2	0	11	18	0	8K(28.0313)		0	TRUE	sp|P62707|GPMA_ECOLI	P62707	GPMA_ECOLI	gpmA	2,3-bisphosphoglycerate-dependent phosphoglycerate mutase
18	20220923_CRJL_M9H11_PICS_EColi_Tryps_Neprosin_N3_5ug_156.07383.07383.2	GTAMNPVDHPHGGGEGR	n[29]GTAM[147]NPVDHPHGGGEGR	RGVRPTVR.GTAMNPVDHPHGGGEGR.NFGKHPVT	R	N	17	2	1960.13	1731.8	1731.79	866.905	866.904	1731.77	866.895	0.018	0.6971	3.7801	0.22	12.13	0	0.9956	2	0	222	238	0	4M(15.9949), N-term(28.0313)		0	TRUE	sp|P60422|RL2_ECOLI	P60422	RL2_ECOLI	rplB	Large ribosomal subunit protein uL2
19	20220923_CRJL_M9H11_PICS_EColi_Tryps_Neprosin_N3_5ug_156.07452.07452.3	GTAMNPVDHPHGGGEGR	n[29]GTAM[147]NPVDHPHGGGEGR	RGVRPTVR.GTAMNPVDHPHGGGEGR.NFGKHPVT	R	N	17	3	1979.6	1731.79	1731.79	578.27	578.269	1731.77	578.265	0.0119	0.6764	3.4556	3.441e-07	26.139	0	1	2	0	222	238	0	4M(15.9949), N-term(28.0313)		0	TRUE	sp|P60422|RL2_ECOLI	P60422	RL2_ECOLI	rplB	Large ribosomal subunit protein uL2
20	20220923_CRJL_M9H11_PICS_EColi_Tryps_Neprosin_N3_5ug_156.07481.07481.4	GTAMNPVDHPHGGGEGR	n[29]GTAM[147]NPVDHPHGGGEGR	RGVRPTVR.GTAMNPVDHPHGGGEGR.NFGKHPVT	R	N	17	4	1986.41	1731.76	1731.76	433.947	433.947	1731.77	433.951	-0.0152	0.6296	3.3421	0.00468	18.819	0	1	2	0	222	238	0	4M(15.9949), N-term(28.0313)		0	TRUE	sp|P60422|RL2_ECOLI	P60422	RL2_ECOLI	rplB	Large ribosomal subunit protein uL2
21	20220923_CRJL_M9H11_PICS_EColi_Tryps_Neprosin_N3_5ug_156.07495.07495.2	GTAMNPVDHPHGGGEGR	n[29]GTAM[147]NPVDHPHGGGEGR	RGVRPTVR.GTAMNPVDHPHGGGEGR.NFGKHPVT	R	N	17	2	1990.56	1731.79	1731.79	866.904	866.904	1731.77	866.895	0.018	0.8542	3.2729	0.009971	16.505	0	1	2	0	222	238	0	4M(15.9949), N-term(28.0313)		0	TRUE	sp|P60422|RL2_ECOLI	P60422	RL2_ECOLI	rplB	Large ribosomal subunit protein uL2
22	20220923_CRJL_M9H11_PICS_EColi_Tryps_Neprosin_N3_5ug_156.07562.07562.3	GTAMNPVDHPHGGGEGR	n[29]GTAM[147]NPVDHPHGGGEGR	RGVRPTVR.GTAMNPVDHPHGGGEGR.NFGKHPVT	R	N	17	3	2009.94	1731.79	1731.79	578.27	578.269	1731.77	578.265	0.0119	0.5633	2.9498	0.0106	16.398	0	1	2	0	222	238	0	4M(15.9949), N-term(28.0313)		0	TRUE	sp|P60422|RL2_ECOLI	P60422	RL2_ECOLI	rplB	Large ribosomal subunit protein uL2
23	20220923_CRJL_M9H11_PICS_EColi_Tryps_Neprosin_N3_5ug_156.07637.07637.2	RNNVVVSR	n[29]RNNVVVSR	KVIKIDQK.RNNVVVSR.RAVIESEN	K	R	8	2	2031.2	970.567	970.566	486.291	486.29	970.567	486.291	-0.0011	0.7049	2.9689	0.7573	9.676	0	0.9998	2	1	163	170	0	N-term(28.0313)		0	TRUE	sp|P0AG67|RS1_ECOLI	P0AG67	RS1_ECOLI	rpsA	Small ribosomal subunit protein bS1
24	20220923_CRJL_M9H11_PICS_EColi_Tryps_Neprosin_N3_5ug_156.07781.07781.0	DLTEHQR	n[29]DLTEHQR	FPEIKGVR.DLTEHQR.GEHSYY	R	G	7	2	2067.32	925.461	925.461	463.738	463.738	925.462	463.738	-0.0007	0.6459	2.6159	15.38	7.133	0	0.9997	2	0	179	185	0	N-term(28.0313)		0	TRUE	sp|P63020|NFUA_ECOLI	P63020	NFUA_ECOLI	nfuA	Fe/S biogenesis protein NfuA
25	20220923_CRJL_M9H11_PICS_EColi_Tryps_Neprosin_N3_5ug_156.07792.07792.2	SMEHPGAAAR	n[29]SMEHPGAAAR	VGPTIIAY.SMEHPGAAAR.LFKEFAKA	Y	L	10	2	2070.08	1053.51	1053.51	527.762	527.762	1053.5	527.759	0.0063	0.8876	1.4724	0.0006926	12.861	0	1	1	0	85	94	0	N-term(28.0313)		0	TRUE	sp|P0A7J3|RL10_ECOLI	P0A7J3	RL10_ECOLI	rplJ	Large ribosomal subunit protein uL10
26	20220923_CRJL_M9H11_PICS_EColi_Tryps_Neprosin_N3_5ug_156.08001.08001.3	GTAMNPVDHPHGGGEGR	n[29]GTAM[147]NPVDHPHGGGEGR	RGVRPTVR.GTAMNPVDHPHGGGEGR.NFGKHPVT	R	N	17	3	2118.6	1731.79	1731.79	578.27	578.269	1731.77	578.265	0.0112	0.5761	1.1389	0.05895	13.418	0	0.9998	2	0	222	238	0	4M(15.9949), N-term(28.0313)		0	TRUE	sp|P60422|RL2_ECOLI	P60422	RL2_ECOLI	rplB	Large ribosomal subunit protein uL2
27	20220923_CRJL_M9H11_PICS_EColi_Tryps_Neprosin_N3_5ug_156.08007.08007.2	AAPAAAAAK	n[29]AAPAAAAAK[156]	EKKEAAPA.AAPAAAAAK.DVNVPDIG	A	D	9	2	2119.93	796.47	796.473	399.242	399.244	796.481	399.248	-0.0074	0.5976	1.7663	0.389	10.14	0	0.81	1	0	98	106	0	9K(28.0313), N-term(28.0313)		0	TRUE	sp|P06959|ODP2_ECOLI	P06959	ODP2_ECOLI	aceF	Dihydrolipoyllysine-residue acetyltransferase component of pyruvate dehydrogenase complex
28	20220923_CRJL_M9H11_PICS_EColi_Tryps_Neprosin_N3_5ug_156.08036.08036.2	GTAMNPVDHPHGGGEGR	n[29]GTAM[147]NPVDHPHGGGEGR	RGVRPTVR.GTAMNPVDHPHGGGEGR.NFGKHPVT	R	N	17	2	2127.05	1731.8	1731.79	866.905	866.904	1731.77	866.895	0.0188	0.7358	0.998	0.002174	12.151	0	0.9995	2	0	222	238	0	4M(15.9949), N-term(28.0313)		0	TRUE	sp|P60422|RL2_ECOLI	P60422	RL2_ECOLI	rplB	Large ribosomal subunit protein uL2
29	20220923_CRJL_M9H11_PICS_EColi_Tryps_Neprosin_N3_5ug_156.08045.08045.3	GTAMNPVDHPHGGGEGR	n[35]GTAM[147]NPVDHPHGGGEGR	RGVRPTVR.GTAMNPVDHPHGGGEGR.NFGKHPVT	R	N	17	3	2129.36	1737.82	1737.82	580.281	580.28	1737.81	580.276	0.0112	0.5781	0.9596	0.002061	12.244	0	1	2	0	222	238	0	4M(15.9949), N-term(34.0631)		0	TRUE	sp|P60422|RL2_ECOLI	P60422	RL2_ECOLI	rplB	Large ribosomal subunit protein uL2
30	20220923_CRJL_M9H11_PICS_EColi_Tryps_Neprosin_N3_5ug_156.08048.08048.2	VHPNGIR	n[29]VHPNGIR	MGQK.VHPNGIR.LGIVKPWN	K	L	7	2	2130.21	819.459	819.46	410.737	410.737	819.471	410.743	-0.012	0.6516	3.4733	0.8188	6.645	0	0.9979	2	0	5	11	0	N-term(28.0313)		0	TRUE	sp|P0A7V3|RS3_ECOLI	P0A7V3	RS3_ECOLI	rpsC	Small ribosomal subunit protein uS3
31	20220923_CRJL_M9H11_PICS_EColi_Tryps_Neprosin_N3_5ug_156.08139.08139.3	GTAMNPVDHPHGGGEGR	n[29]GTAM[147]NPVDHPHGGGEGR	RGVRPTVR.GTAMNPVDHPHGGGEGR.NFGKHPVT	R	N	17	3	2148.87	1731.79	1731.79	578.27	578.269	1731.77	578.265	0.0105	0.7349	0.6344	1.065e-07	31.076	0	1	2	0	222	238	0	4M(15.9949), N-term(28.0313)		0	TRUE	sp|P60422|RL2_ECOLI	P60422	RL2_ECOLI	rplB	Large ribosomal subunit protein uL2
32	20220923_CRJL_M9H11_PICS_EColi_Tryps_Neprosin_N3_5ug_156.08161.08161.4	GTAMNPVDHPHGGGEGR	n[29]GTAM[147]NPVDHPHGGGEGR	RGVRPTVR.GTAMNPVDHPHGGGEGR.NFGKHPVT	R	N	17	4	2153.95	1731.76	1731.76	433.947	433.947	1731.77	433.951	-0.0163	0.6757	0.5497	0.0004406	22.924	0	1	2	0	222	238	0	4M(15.9949), N-term(28.0313)		0	TRUE	sp|P60422|RL2_ECOLI	P60422	RL2_ECOLI	rplB	Large ribosomal subunit protein uL2
33	20220923_CRJL_M9H11_PICS_EColi_Tryps_Neprosin_N3_5ug_156.08177.08177.2	GTAMNPVDHPHGGGEGR	n[29]GTAM[147]NPVDHPHGGGEGR	RGVRPTVR.GTAMNPVDHPHGGGEGR.NFGKHPVT	R	N	17	2	2157.34	1731.8	1731.79	866.905	866.904	1731.77	866.895	0.0188	0.849	0.4932	0.0006879	22.15	0	1	2	0	222	238	0	4M(15.9949), N-term(28.0313)		0	TRUE	sp|P60422|RL2_ECOLI	P60422	RL2_ECOLI	rplB	Large ribosomal subunit protein uL2
34	20220923_CRJL_M9H11_PICS_EColi_Tryps_Neprosin_N3_5ug_156.08184.08184.0	SVAAVGHDAK	n[29]SVAAVGHDAK[156]	QDRAGSPK.SVAAVGHDAK.QMIGRTPG	K	Q	10	2	2158.65	1010.57	1010.56	506.29	506.289	1009.56	505.785	1.0084	0.6874	0.6221	0.1547	10.516	0	1	2	0	51	60	0	10K(28.0313), N-term(28.0313)		0	TRUE	sp|P0A9X4|MREB_ECOLI	P0A9X4	MREB_ECOLI	mreB	Cell shape-determining protein MreB
35	20220923_CRJL_M9H11_PICS_EColi_Tryps_Neprosin_N3_5ug_156.08288.08288.3	GTAMNPVDHPHGGGEGR	n[29]GTAM[147]NPVDHPHGGGEGR	RGVRPTVR.GTAMNPVDHPHGGGEGR.NFGKHPVT	R	N	17	3	2179.49	1731.79	1731.78	578.27	578.269	1731.77	578.265	0.0097	0.638	0.1241	0.0001413	24.9	0	1	2	0	222	238	0	4M(15.9949), N-term(28.0313)		0	TRUE	sp|P60422|RL2_ECOLI	P60422	RL2_ECOLI	rplB	Large ribosomal subunit protein uL2
36	20220923_CRJL_M9H11_PICS_EColi_Tryps_Neprosin_N3_5ug_156.08307.08307.0	GTAMNPVDHPHGGGEGR	n[29]GTAM[147]NPVDHPHGGGEGR	RGVRPTVR.GTAMNPVDHPHGGGEGR.NFGKHPVT	R	N	17	4	2184.09	1731.76	1731.76	433.947	433.947	1731.77	433.951	-0.0163	0.6225	0.0474	0.1215	8.162	0	0.9999	2	0	222	238	0	4M(15.9949), N-term(28.0313)		0	TRUE	sp|P60422|RL2_ECOLI	P60422	RL2_ECOLI	rplB	Large ribosomal subunit protein uL2
37	20220923_CRJL_M9H11_PICS_EColi_Tryps_Neprosin_N3_5ug_156.08308.08308.0	GTAMNPVDHPHGGGEGR	n[29]GTAM[147]NPVDHPHGGGEGR	RGVRPTVR.GTAMNPVDHPHGGGEGR.NFGKHPVT	R	N	17	4	2184.22	1732.76	1732.76	434.198	434.198	1731.77	433.951	0.9866	0.4287	0.0452	0.7794	5.933	0	0.9713	2	0	222	238	0	4M(15.9949), N-term(28.0313)		0	TRUE	sp|P60422|RL2_ECOLI	P60422	RL2_ECOLI	rplB	Large ribosomal subunit protein uL2
38	20220923_CRJL_M9H11_PICS_EColi_Tryps_Neprosin_N3_5ug_156.08337.08337.3	LHSQGNLSQTNNSK	n[29]LHSQGNLSQTNNSK[156]	VRPVATER.LHSQGNLSQTNNSK.DVAIKGQG	R	D	14	3	2190.06	1582.82	1582.81	528.613	528.612	1582.81	528.609	0.0084	0.8273	2.1151	0.02675	12.791	0	1	2	0	80	93	0	14K(28.0313), N-term(28.0313)		0	TRUE	sp|P0ABX5|FLGG_ECOLI	P0ABX5	FLGG_ECOLI	flgG	Flagellar basal-body rod protein FlgG
39	20220923_CRJL_M9H11_PICS_EColi_Tryps_Neprosin_N3_5ug_156.08433.08433.3	GTAMNPVDHPHGGGEGR	n[29]GTAM[147]NPVDHPHGGGEGR	RGVRPTVR.GTAMNPVDHPHGGGEGR.NFGKHPVT	R	N	17	3	2209.63	1731.79	1731.78	578.269	578.268	1731.77	578.265	0.0087	0.6958	0.3783	0.0005768	22.456	0	1	2	0	222	238	0	4M(15.9949), N-term(28.0313)		0	TRUE	sp|P60422|RL2_ECOLI	P60422	RL2_ECOLI	rplB	Large ribosomal subunit protein uL2
40	20220923_CRJL_M9H11_PICS_EColi_Tryps_Neprosin_N3_5ug_156.08444.08444.2	QLDQTTQR	n[29]QLDQTTQR	AQKEAIYR.QLDQTTQR.FNVGIVAI	R	F	8	2	2211.81	1016.53	1016.53	509.273	509.272	1016.53	509.27	0.0034	0.6609	1.049	1.777	9.187	0	0.9999	2	0	158	165	0	N-term(28.0313)		0	TRUE	sp|P02930|TOLC_ECOLI	P02930	TOLC_ECOLI	tolC	Outer membrane protein TolC
41	20220923_CRJL_M9H11_PICS_EColi_Tryps_Neprosin_N3_5ug_156.08445.08445.0	AGVHFGHQTR	n[29]AGVHFGHQTR	VSMRDMIK.AGVHFGHQTR.YWNPKMKP	K	Y	10	2	2211.94	1136.59	1136.59	569.304	569.303	1136.58	569.299	0.0069	0.6631	1.1408	0.7586	11.704	0	0.9999	2	0	12	21	0	N-term(28.0313)		0	TRUE	sp|P0A7V0|RS2_ECOLI	P0A7V0	RS2_ECOLI	rpsB	Small ribosomal subunit protein uS2
42	20220923_CRJL_M9H11_PICS_EColi_Tryps_Neprosin_N3_5ug_156.08456.08456.2	AGVHFGHQTR	n[35]AGVHFGHQTR	VSMRDMIK.AGVHFGHQTR.YWNPKMKP	K	Y	10	2	2213.93	1142.62	1142.62	572.319	572.318	1142.62	572.315	0.0053	0.6005	1.1077	0.2851	12.68	0	0.9999	2	0	12	21	0	N-term(34.0631)		0	TRUE	sp|P0A7V0|RS2_ECOLI	P0A7V0	RS2_ECOLI	rpsB	Small ribosomal subunit protein uS2
43	20220923_CRJL_M9H11_PICS_EColi_Tryps_Neprosin_N3_5ug_156.08459.08459.0	GTAMNPVDHPHGGGEGR	n[29]GTAM[147]NPVDHPHGGGEGR	RGVRPTVR.GTAMNPVDHPHGGGEGR.NFGKHPVT	R	N	17	4	2214.46	1731.76	1731.76	433.948	433.947	1731.77	433.951	-0.0162	0.4121	0.4587	0.9279	6.63	0	0.9608	2	0	222	238	0	4M(15.9949), N-term(28.0313)		0	TRUE	sp|P60422|RL2_ECOLI	P60422	RL2_ECOLI	rplB	Large ribosomal subunit protein uL2
44	20220923_CRJL_M9H11_PICS_EColi_Tryps_Neprosin_N3_5ug_156.08464.08464.0	GTAMNPVDHPHGGGEGR	n[29]GTAM[147]NPVDHPHGGGEGR	RGVRPTVR.GTAMNPVDHPHGGGEGR.NFGKHPVT	R	N	17	4	2215.32	1732.77	1732.76	434.199	434.198	1731.77	433.951	0.9886	0.4552	0.4731	0.9311	5.624	0	0.9886	2	0	222	238	0	4M(15.9949), N-term(28.0313)		0	TRUE	sp|P60422|RL2_ECOLI	P60422	RL2_ECOLI	rplB	Large ribosomal subunit protein uL2
45	20220923_CRJL_M9H11_PICS_EColi_Tryps_Neprosin_N3_5ug_156.08491.08491.2	GTAMNPVDHPHGGGEGR	n[29]GTAM[147]NPVDHPHGGGEGR	RGVRPTVR.GTAMNPVDHPHGGGEGR.NFGKHPVT	R	N	17	2	2219.32	1731.79	1731.79	866.903	866.904	1731.77	866.895	0.0188	0.7081	0.5397	0.165	11.63	0	0.9969	2	0	222	238	0	4M(15.9949), N-term(28.0313)		0	TRUE	sp|P60422|RL2_ECOLI	P60422	RL2_ECOLI	rplB	Large ribosomal subunit protein uL2
46	20220923_CRJL_M9H11_PICS_EColi_Tryps_Neprosin_N3_5ug_156.08501.08501.2	SDVQAAKDDAAR	n[29]SDVQAAK[156]DDAAR	SNDVNAMR.SDVQAAKDDAAR.ANQRIDNM	R	A	12	2	2220.69	1301.67	1301.66	651.84	651.84	1301.66	651.836	0.0072	0.7513	2.1593	0.1791	14.488	0	0.9999	2	1	53	64	0	7K(28.0313), N-term(28.0313)		0	TRUE	sp|P69776|LPP_ECOLI	P69776	LPP_ECOLI	lpp	Major outer membrane lipoprotein Lpp
47	20220923_CRJL_M9H11_PICS_EColi_Tryps_Neprosin_N3_5ug_156.08518.08518.2	AMDVYCHR	n[29]AM[147]DVYC[160]HR	ATKEDAKR.AMDVYCHR.LAKYIGAY	R	L	8	2	2223.41	1094.47	1094.47	548.242	548.241	1094.46	548.239	0.004	0.6649	2.9336	0.2934	9.63	0	0.9999	2	0	302	309	0	2M(15.9949), 6C(57.0214), N-term(28.0313)		0	TRUE	sp|P0A6A3|ACKA_ECOLI	P0A6A3	ACKA_ECOLI	ackA	Acetate kinase
48	20220923_CRJL_M9H11_PICS_EColi_Tryps_Neprosin_N3_5ug_156.08570.08570.0	SDVQAAKDDAAR	n[29]SDVQAAK[156]DDAAR	SNDVNAMR.SDVQAAKDDAAR.ANQRIDNM	R	A	12	3	2232.36	1302.66	1302.66	435.227	435.226	1301.66	434.893	0.9978	0.6416	2.3537	0.002429	16.036	0	1	2	1	53	64	0	7K(28.0313), N-term(28.0313)		0	TRUE	sp|P69776|LPP_ECOLI	P69776	LPP_ECOLI	lpp	Major outer membrane lipoprotein Lpp
49	20220923_CRJL_M9H11_PICS_EColi_Tryps_Neprosin_N3_5ug_156.08619.08619.3	GTAMNPVDHPHGGGEGR	n[29]GTAM[147]NPVDHPHGGGEGR	RGVRPTVR.GTAMNPVDHPHGGGEGR.NFGKHPVT	R	N	17	3	2239.93	1731.79	1731.78	578.27	578.268	1731.77	578.265	0.008	0.5767	0.8833	0.008232	16.838	0	1	2	0	222	238	0	4M(15.9949), N-term(28.0313)		0	TRUE	sp|P60422|RL2_ECOLI	P60422	RL2_ECOLI	rplB	Large ribosomal subunit protein uL2
50	20220923_CRJL_M9H11_PICS_EColi_Tryps_Neprosin_N3_5ug_156.08633.08633.0	SDVQAAKDDAAR	n[29]SDVQAAK[156]DDAAR	SNDVNAMR.SDVQAAKDDAAR.ANQRIDNM	R	A	12	3	2241.89	1302.69	1302.69	435.237	435.236	1301.66	434.893	1.028	0.6978	2.5125	0.9721	10.526	0	0.9923	2	1	53	64	0	7K(28.0313), N-term(28.0313)		0	TRUE	sp|P69776|LPP_ECOLI	P69776	LPP_ECOLI	lpp	Major outer membrane lipoprotein Lpp
51	20220923_CRJL_M9H11_PICS_EColi_Tryps_Neprosin_N3_5ug_156.08636.08636.2	AGVHFGHQTR	n[29]AGVHFGHQTR	VSMRDMIK.AGVHFGHQTR.YWNPKMKP	K	Y	10	2	2242.36	1136.59	1136.59	569.303	569.301	1136.58	569.299	0.0037	0.8096	0.6339	0.0004182	15.733	0	1	2	0	12	21	0	N-term(28.0313)		0	TRUE	sp|P0A7V0|RS2_ECOLI	P0A7V0	RS2_ECOLI	rpsB	Small ribosomal subunit protein uS2
52	20220923_CRJL_M9H11_PICS_EColi_Tryps_Neprosin_N3_5ug_156.08640.08640.0	NEAYVTHR	n[29]NEAYVTHR	AVIFNPAR.NEAYVTHR.QAGKVSVI	R	Q	8	2	2242.81	1016.51	1016.51	509.263	509.262	1016.5	509.259	0.0044	0.7498	1.4913	8.535	6.91	5.269	0.9999	2	0	284	291	0	N-term(28.0313)		0	TRUE	sp|P76116|YNCE_ECOLI	P76116	YNCE_ECOLI	yncE	Uncharacterized protein YncE
53	20220923_CRJL_M9H11_PICS_EColi_Tryps_Neprosin_N3_5ug_156.08655.08655.2	AHNPYGDGQACSR	n[29]AHNPYGDGQAC[160]SR	NEYQAMSR.AHNPYGDGQACSR.IIEAIKNN	R	I	13	2	2244.97	1459.64	1459.64	730.826	730.826	1459.63	730.82	0.0106	0.6914	0.224	0.9068	10.67	0	0.9999	2	0	352	364	0	11C(57.0214), N-term(28.0313)		0	TRUE	sp|P27828|WECB_ECOLI	P27828	WECB_ECOLI	wecB	UDP-N-acetylglucosamine 2-epimerase
54	20220923_CRJL_M9H11_PICS_EColi_Tryps_Neprosin_N3_5ug_156.08661.08661.2	HGISNLK	HGISNLK[156]	ETIEQRYR.HGISNLK.LKHANHK	R	L	7	2	2245.75	795.448	795.446	398.731	398.731	795.46	398.737	-0.0139	0.636	1.9504	0.9988	10.502	0	0.9328	2	0	207	213	0	7K(28.0313)		0	TRUE	sp|P61517|CAN_ECOLI	P61517	CAN_ECOLI	can	Carbonic anhydrase 2
55	20220923_CRJL_M9H11_PICS_EColi_Tryps_Neprosin_N3_5ug_156.08671.08671.0	AHNPYGDGQACSR	n[29]AHNPYGDGQAC[160]SR	NEYQAMSR.AHNPYGDGQACSR.IIEAIKNN	R	I	13	3	2247.3	1460.63	1460.63	487.884	487.882	1459.63	487.549	0.9993	0.6522	0.2627	1.789	9.49	0	0.9992	2	0	352	364	0	11C(57.0214), N-term(28.0313)		0	TRUE	sp|P27828|WECB_ECOLI	P27828	WECB_ECOLI	wecB	UDP-N-acetylglucosamine 2-epimerase
56	20220923_CRJL_M9H11_PICS_EColi_Tryps_Neprosin_N3_5ug_156.08675.08675.0	AAVTMPSSK	n[29]AAVTM[147]PSSK[156]	RNGQAANK.AAVTMPSSK.LKVAIANV	K	L	9	2	2247.82	963.512	963.51	482.763	482.762	962.511	482.263	0.9993	0.6563	0.3826	0.07451	10.321	0	0.9993	2	0	23	31	0	5M(15.9949), 9K(28.0313), N-term(28.0313)		0	TRUE	sp|P0A7W7|RS8_ECOLI	P0A7W7	RS8_ECOLI	rpsH	Small ribosomal subunit protein uS8
57	20220923_CRJL_M9H11_PICS_EColi_Tryps_Neprosin_N3_5ug_156.08688.08688.0	GTAMNPVDHPHGGGEGR	n[29]GTAM[147]NPVDHPHGGGEGR	RGVRPTVR.GTAMNPVDHPHGGGEGR.NFGKHPVT	R	N	17	4	2249.44	1731.76	1731.76	433.948	433.947	1731.77	433.951	-0.0169	0.2576	1.0417	0.6099	6.359	0	0.8572	2	0	222	238	0	4M(15.9949), N-term(28.0313)		0	TRUE	sp|P60422|RL2_ECOLI	P60422	RL2_ECOLI	rplB	Large ribosomal subunit protein uL2
58	20220923_CRJL_M9H11_PICS_EColi_Tryps_Neprosin_N3_5ug_156.08689.08689.0	AGQEHLVAK	n[29]AGQEHLVAK[156]	TEEQVRER.AGQEHLVAK.YIDGVTVR	R	Y	9	2	2249.57	1007.57	1007.57	504.794	504.793	1007.58	504.796	-0.0045	0.3654	1.0169	1.15	8.173	0	0.9853	2	0	829	837	0	9K(28.0313), N-term(28.0313)		0	TRUE	sp|P07813|SYL_ECOLI	P07813	SYL_ECOLI	leuS	Leucine--tRNA ligase
59	20220923_CRJL_M9H11_PICS_EColi_Tryps_Neprosin_N3_5ug_156.08695.08695.2	AGQTSMIAR	n[29]AGQTSM[147]IAR	YDPRVWIR.AGQTSMIAR.LEKAFQEI	R	L	9	2	2250.48	977.496	977.493	489.755	489.754	977.496	489.755	-0.0034	0.4478	0.2889	1.415	7.238	0	0.9985	2	0	337	345	0	6M(15.9949), N-term(28.0313)		0	TRUE	sp|P0AB71|ALF_ECOLI	P0AB71	ALF_ECOLI	fbaA	Fructose-bisphosphate aldolase class 2
60	20220923_CRJL_M9H11_PICS_EColi_Tryps_Neprosin_N3_5ug_156.08702.08702.0	AGQEHLVAK	n[29]AGQEHLVAK[156]	TEEQVRER.AGQEHLVAK.YIDGVTVR	R	Y	9	2	2251.35	1008.58	1008.58	505.296	505.295	1007.58	504.796	0.9994	0.5355	1.0466	0.0439	12.93	0	1	2	0	829	837	0	9K(28.0313), N-term(28.0313)		0	TRUE	sp|P07813|SYL_ECOLI	P07813	SYL_ECOLI	leuS	Leucine--tRNA ligase
61	20220923_CRJL_M9H11_PICS_EColi_Tryps_Neprosin_N3_5ug_156.08706.08706.2	SDVQAAKDDAAR	n[29]SDVQAAK[156]DDAAR	SNDVNAMR.SDVQAAKDDAAR.ANQRIDNM	R	A	12	2	2251.99	1301.67	1301.66	651.841	651.839	1301.66	651.836	0.0067	0.6269	2.6808	0.04254	14.867	0	0.9983	2	1	53	64	0	7K(28.0313), N-term(28.0313)		0	TRUE	sp|P69776|LPP_ECOLI	P69776	LPP_ECOLI	lpp	Major outer membrane lipoprotein Lpp
62	20220923_CRJL_M9H11_PICS_EColi_Tryps_Neprosin_N3_5ug_156.08711.08711.0	SDVQAAKDDAAR	n[29]SDVQAAK[156]DDAAR	SNDVNAMR.SDVQAAKDDAAR.ANQRIDNM	R	A	12	3	2252.62	1301.65	1301.64	434.89	434.889	1301.66	434.893	-0.0124	0.5766	2.6914	2.326	5.555	0	0.8351	2	1	53	64	0	7K(28.0313), N-term(28.0313)		0	TRUE	sp|P69776|LPP_ECOLI	P69776	LPP_ECOLI	lpp	Major outer membrane lipoprotein Lpp
63	20220923_CRJL_M9H11_PICS_EColi_Tryps_Neprosin_N3_5ug_156.08715.08715.0	GTAMNPVDHPHGGGEGR	n[29]GTAM[147]NPVDHPHGGGEGR	RGVRPTVR.GTAMNPVDHPHGGGEGR.NFGKHPVT	R	N	17	4	2253.11	1732.77	1732.76	434.199	434.198	1731.77	433.951	0.9866	0.4747	1.103	0.7875	6.915	0	0.9915	2	0	222	238	0	4M(15.9949), N-term(28.0313)		0	TRUE	sp|P60422|RL2_ECOLI	P60422	RL2_ECOLI	rplB	Large ribosomal subunit protein uL2
64	20220923_CRJL_M9H11_PICS_EColi_Tryps_Neprosin_N3_5ug_156.08721.08721.2	AMDVYCHR	n[29]AM[147]DVYC[160]HR	ATKEDAKR.AMDVYCHR.LAKYIGAY	R	L	8	2	2254.16	1094.47	1094.47	548.242	548.241	1094.46	548.239	0.0035	0.7423	2.4211	0.06241	11.319	0	1	2	0	302	309	0	2M(15.9949), 6C(57.0214), N-term(28.0313)		0	TRUE	sp|P0A6A3|ACKA_ECOLI	P0A6A3	ACKA_ECOLI	ackA	Acetate kinase
65	20220923_CRJL_M9H11_PICS_EColi_Tryps_Neprosin_N3_5ug_156.08743.08743.2	ATDGPMPQTR	n[29]ATDGPM[147]PQTR	DGAIIVVA.ATDGPMPQTR.EHIIIGRQ	A	E	10	2	2257.27	1116.53	1116.53	559.273	559.271	1116.52	559.269	0.0047	0.4715	0.2269	0.4164	9.022	0	0.9423	1	0	108	117	0	6M(15.9949), N-term(28.0313)		0	FALSE	sp|P0CE47|EFTU1_ECOLI	P0CE47	EFTU1_ECOLI	tufA	Elongation factor Tu 1	tufB	sp|P0CE48|EFTU2_ECOLI
66	20220923_CRJL_M9H11_PICS_EColi_Tryps_Neprosin_N3_5ug_156.08793.08793.0	TRDNEIVAK	TRDNEIVAK[156]	NRRIAFAR.TRDNEIVAK.LFNEIGPR	R	L	9	2	2264.26	1072.59	1072.59	537.303	537.302	1072.59	537.301	0.0018	0.761	0.2427	0.1032	13.401	0	0.9994	2	1	70	78	0	9K(28.0313)		0	TRUE	sp|P0AG44|RL17_ECOLI	P0AG44	RL17_ECOLI	rplQ	Large ribosomal subunit protein bL17
67	20220923_CRJL_M9H11_PICS_EColi_Tryps_Neprosin_N3_5ug_156.08803.08803.2	QLEQEQMK	n[29]QLEQEQM[147]K[156]	MSNIIK.QLEQEQMK.QDVPSFRP	K	Q	8	2	2265.7	1104.56	1104.55	553.285	553.284	1104.55	553.281	0.004	0.7617	1.1103	1.384	7.935	0	0.9998	2	0	7	14	0	7M(15.9949), 8K(28.0313), N-term(28.0313)		0	TRUE	sp|P0A7K6|RL19_ECOLI	P0A7K6	RL19_ECOLI	rplS	Large ribosomal subunit protein bL19
68	20220923_CRJL_M9H11_PICS_EColi_Tryps_Neprosin_N3_5ug_156.08808.08808.0	TVSDHIR	n[29]TVSDHIR	GAKAITIC.TVSDHIR.THEQTTAA	C	T	7	2	2266.35	854.455	854.453	428.235	428.234	854.461	428.238	-0.0077	0.6551	0.9007	8.636	6.555	0	0.7893	1	0	202	208	0	N-term(28.0313)		0	TRUE	sp|P0ABP8|DEOD_ECOLI	P0ABP8	DEOD_ECOLI	deoD	Purine nucleoside phosphorylase DeoD-type
69	20220923_CRJL_M9H11_PICS_EColi_Tryps_Neprosin_N3_5ug_156.08820.08820.0	SAAGCTIK	n[29]SAAGC[160]TIK[156]	ITDASAER.SAAGCTIK.LNKEPIIE	R	L	8	2	2268.08	862.453	862.45	432.234	432.233	862.458	432.236	-0.0077	0.5803	0.3201	0.01462	8.489	0	1	2	0	603	610	0	5C(57.0214), 8K(28.0313), N-term(28.0313)		0	TRUE	sp|P36683|ACNB_ECOLI	P36683	ACNB_ECOLI	acnB	Aconitate hydratase B
70	20220923_CRJL_M9H11_PICS_EColi_Tryps_Neprosin_N3_5ug_156.08824.08824.0	TRDNEIVAK	TRDNEIVAK[156]	NRRIAFAR.TRDNEIVAK.LFNEIGPR	R	L	9	2	2268.61	1073.6	1073.6	537.806	537.805	1072.59	537.301	1.0078	0.7098	0.1702	4.274e-05	15.43	0	1	2	1	70	78	0	9K(28.0313)		0	TRUE	sp|P0AG44|RL17_ECOLI	P0AG44	RL17_ECOLI	rplQ	Large ribosomal subunit protein bL17
71	20220923_CRJL_M9H11_PICS_EColi_Tryps_Neprosin_N3_5ug_156.08835.08835.2	HLPVGQR		MTTIIK.HLPVGQR.IGIAFSGG	K	I	7	2	2270.25	805.444	805.441	403.729	403.728	805.456	403.735	-0.0147	0.9333	3.6305	1.049	9.602	0	0.9784	2	0	7	13	0			0	TRUE	sp|P0A6E4|ASSY_ECOLI	P0A6E4	ASSY_ECOLI	argG	Argininosuccinate synthase
72	20220923_CRJL_M9H11_PICS_EColi_Tryps_Neprosin_N3_5ug_156.08840.08840.0	GHISNAIR	n[29]GHISNAIR	IQPVRAHK.GHISNAIR.IQGQSGHS	K	I	8	2	2270.91	894.497	894.494	448.256	448.255	894.504	448.259	-0.0091	0.649	2.3172	0.413	9.036	0	0.9999	2	0	181	188	0	N-term(28.0313)		0	TRUE	sp|P23908|ARGE_ECOLI	P23908	ARGE_ECOLI	argE	Acetylornithine deacetylase
73	20220923_CRJL_M9H11_PICS_EColi_Tryps_Neprosin_N3_5ug_156.08866.08866.0	AGVHFGHQTR	n[29]AGVHFGHQTR	VSMRDMIK.AGVHFGHQTR.YWNPKMKP	K	Y	10	2	2274.46	1136.59	1136.59	569.303	569.301	1136.58	569.299	0.0037	0.6627	0.0989	0.2069	12.237	0	1	2	0	12	21	0	N-term(28.0313)		0	TRUE	sp|P0A7V0|RS2_ECOLI	P0A7V0	RS2_ECOLI	rpsB	Small ribosomal subunit protein uS2
74	20220923_CRJL_M9H11_PICS_EColi_Tryps_Neprosin_N3_5ug_156.08867.08867.0	SAAGCTIK	n[29]SAAGC[160]TIK[156]	ITDASAER.SAAGCTIK.LNKEPIIE	R	L	8	2	2274.59	863.458	863.456	432.736	432.735	862.458	432.236	0.9979	0.6532	0.2117	0.4695	6.922	0	0.9995	2	0	603	610	0	5C(57.0214), 8K(28.0313), N-term(28.0313)		0	TRUE	sp|P36683|ACNB_ECOLI	P36683	ACNB_ECOLI	acnB	Aconitate hydratase B
75	20220923_CRJL_M9H11_PICS_EColi_Tryps_Neprosin_N3_5ug_156.08873.08873.2	NQGDHLLHSTR		FEEIVQTR.NQGDHLLHSTR.KQVEEAGD	R	K	11	2	2275.36	1276.64	1276.63	639.325	639.324	1276.63	639.321	0.0067	0.7821	0.7483	0.3857	12.155	0	0.9999	2	0	537	547	0			0	TRUE	sp|P0A6Y8|DNAK_ECOLI	P0A6Y8	DNAK_ECOLI	dnaK	Chaperone protein DnaK
76	20220923_CRJL_M9H11_PICS_EColi_Tryps_Neprosin_N3_5ug_156.08883.08883.0	QNLAQQER	n[29]QNLAQQER	PTAIIISR.QNLAQQER.TEEQIANI	R	T	8	2	2276.78	1013.53	1013.53	507.774	507.772	1013.53	507.77	0.0045	0.7322	0.9082	0.07896	12.182	0	1	2	0	521	528	0	N-term(28.0313)		0	TRUE	sp|P27302|TKT1_ECOLI	P27302	TKT1_ECOLI	tktA	Transketolase 1
77	20220923_CRJL_M9H11_PICS_EColi_Tryps_Neprosin_N3_5ug_156.08887.08887.0	QNLAQQER	n[29]QNLAQQER	PTAIIISR.QNLAQQER.TEEQIANI	R	T	8	2	2277.3	1014.54	1014.53	508.275	508.274	1013.53	507.77	1.007	0.7416	0.8995	0.005071	11.745	0	1	2	0	521	528	0	N-term(28.0313)		0	TRUE	sp|P27302|TKT1_ECOLI	P27302	TKT1_ECOLI	tktA	Transketolase 1
78	20220923_CRJL_M9H11_PICS_EColi_Tryps_Neprosin_N3_5ug_156.08894.08894.2	AAVTMPSSK	n[29]AAVTM[147]PSSK[156]	RNGQAANK.AAVTMPSSK.LKVAIANV	K	L	9	2	2278.35	962.511	962.508	482.263	482.261	962.511	482.263	-0.0026	0.728	0.8913	0.01429	13.468	7.706	1	2	0	23	31	0	5M(15.9949), 9K(28.0313), N-term(28.0313)		0	TRUE	sp|P0A7W7|RS8_ECOLI	P0A7W7	RS8_ECOLI	rpsH	Small ribosomal subunit protein uS8
79	20220923_CRJL_M9H11_PICS_EColi_Tryps_Neprosin_N3_5ug_156.08928.08928.2	RPDGSVIR	n[29]RPDGSVIR	VRTKKGVR.RPDGSVIR.FDGNACVI	R	F	8	2	2282.62	926.53	926.526	464.272	464.27	926.53	464.272	-0.0041	0.8933	3.0626	0.3449	11.349	0	0.9998	2	1	71	78	0	N-term(28.0313)		0	TRUE	sp|P0ADY3|RL14_ECOLI	P0ADY3	RL14_ECOLI	rplN	Large ribosomal subunit protein uL14
80	20220923_CRJL_M9H11_PICS_EColi_Tryps_Neprosin_N3_5ug_156.08929.08929.2	NQGDHLLHSTR	n[29]NQGDHLLHSTR	FEEIVQTR.NQGDHLLHSTR.KQVEEAGD	R	K	11	2	2282.76	1304.67	1304.67	653.343	653.34	1304.66	653.337	0.007	0.7702	0.6251	0.001709	14.21	0	1	2	0	537	547	0	N-term(28.0313)		0	TRUE	sp|P0A6Y8|DNAK_ECOLI	P0A6Y8	DNAK_ECOLI	dnaK	Chaperone protein DnaK
81	20220923_CRJL_M9H11_PICS_EColi_Tryps_Neprosin_N3_5ug_156.08931.08931.0	NQGDHLLHSTR	n[29]NQGDHLLHSTR	FEEIVQTR.NQGDHLLHSTR.KQVEEAGD	R	K	11	3	2283.01	1304.65	1304.65	435.891	435.89	1304.66	435.893	-0.0103	0.741	0.6208	0.7123	9.768	0	0.9999	2	0	537	547	0	N-term(28.0313)		0	TRUE	sp|P0A6Y8|DNAK_ECOLI	P0A6Y8	DNAK_ECOLI	dnaK	Chaperone protein DnaK
82	20220923_CRJL_M9H11_PICS_EColi_Tryps_Neprosin_N3_5ug_156.08932.08932.0	NQGDHLLHSTR	n[29]NQGDHLLHSTR	FEEIVQTR.NQGDHLLHSTR.KQVEEAGD	R	K	11	3	2283.14	1305.65	1305.65	436.225	436.223	1304.66	435.893	0.9899	0.738	0.6186	10.83	9.154	0	0.9916	2	0	537	547	0	N-term(28.0313)		0	TRUE	sp|P0A6Y8|DNAK_ECOLI	P0A6Y8	DNAK_ECOLI	dnaK	Chaperone protein DnaK
83	20220923_CRJL_M9H11_PICS_EColi_Tryps_Neprosin_N3_5ug_156.08947.08947.2	NQGDHLLHSTR	n[35]NQGDHLLHSTR	FEEIVQTR.NQGDHLLHSTR.KQVEEAGD	R	K	11	2	2285.21	1310.7	1310.7	656.358	656.356	1310.69	656.352	0.0073	0.6399	0.5841	2.825	9.778	0	0.9995	2	0	537	547	0	N-term(34.0631)		0	TRUE	sp|P0A6Y8|DNAK_ECOLI	P0A6Y8	DNAK_ECOLI	dnaK	Chaperone protein DnaK
84	20220923_CRJL_M9H11_PICS_EColi_Tryps_Neprosin_N3_5ug_156.08960.08960.0	HFQTAVK	HFQTAVK[156]	TGCIPFYK.HFQTAVK.SCSQGGVR	K	S	7	2	2287.03	857.468	857.465	429.741	429.74	857.476	429.745	-0.0106	0.522	1.5351	4.081	5.697	0	0.8102	2	0	284	290	0	7K(28.0313)		0	TRUE	sp|P00452|RIR1_ECOLI	P00452	RIR1_ECOLI	nrdA	Ribonucleoside-diphosphate reductase 1 subunit alpha
85	20220923_CRJL_M9H11_PICS_EColi_Tryps_Neprosin_N3_5ug_156.08961.08961.0	EEHPLHGGTGIAHTR	n[35]EEHPLHGGTGIAHTR	VQMIAQAA.EEHPLHGGTGIAHTR.WATHGEPS	A	W	15	3	2287.16	1644.86	1644.86	549.295	549.294	1644.85	549.292	0.0054	0.6589	0.162	1.159	9.123	0	0.9922	1	0	60	74	0	N-term(34.0631)		0	TRUE	sp|P17169|GLMS_ECOLI	P17169	GLMS_ECOLI	glmS	Glutamine--fructose-6-phosphate aminotransferase [isomerizing]
86	20220923_CRJL_M9H11_PICS_EColi_Tryps_Neprosin_N3_5ug_156.08964.08964.0	EEHPLHGGTGIAHTR	n[35]EEHPLHGGTGIAHTR	VQMIAQAA.EEHPLHGGTGIAHTR.WATHGEPS	A	W	15	3	2287.55	1645.87	1645.86	549.63	549.628	1644.85	549.292	1.0085	0.7598	0.1555	1.222	8.794	0	0.9924	1	0	60	74	0	N-term(34.0631)		0	TRUE	sp|P17169|GLMS_ECOLI	P17169	GLMS_ECOLI	glmS	Glutamine--fructose-6-phosphate aminotransferase [isomerizing]
87	20220923_CRJL_M9H11_PICS_EColi_Tryps_Neprosin_N3_5ug_156.08965.08965.0	TVVGDGNGR	n[29]TVVGDGNGR	RIFSFTAL.TVVGDGNGR.VGFGYGKA	L	V	9	2	2287.68	901.473	901.471	451.744	451.743	901.462	451.738	0.0089	0.6636	1.3393	2.326	7.941	0	0.9156	1	0	37	45	0	N-term(28.0313)		0	TRUE	sp|P0A7W1|RS5_ECOLI	P0A7W1	RS5_ECOLI	rpsE	Small ribosomal subunit protein uS5
88	20220923_CRJL_M9H11_PICS_EColi_Tryps_Neprosin_N3_5ug_156.08974.08974.3	SATPAQAQAVHK	n[29]SATPAQAQAVHK[156]	VWAIGTGK.SATPAQAQAVHK.FIRDHIAK	K	F	12	3	2288.91	1263.68	1263.67	422.232	422.231	1263.69	422.238	-0.0233	0.6131	1.585	0.02928	15.634	0	1	2	0	177	188	0	12K(28.0313), N-term(28.0313)		0	TRUE	sp|P0A858|TPIS_ECOLI	P0A858	TPIS_ECOLI	tpiA	Triosephosphate isomerase
89	20220923_CRJL_M9H11_PICS_EColi_Tryps_Neprosin_N3_5ug_156.08975.08975.2	EEHTYLHAQR	n[35]EEHTYLHAQR	YITFPEGS.EEHTYLHAQR.QKIHGYIP	S	Q	10	2	2289.04	1316.68	1316.68	659.346	659.345	1316.67	659.341	0.0069	0.5915	0.5165	0.08086	12.869	0	1	1	0	447	456	0	N-term(34.0631)		0	TRUE	sp|P0AFG8|ODP1_ECOLI	P0AFG8	ODP1_ECOLI	aceE	Pyruvate dehydrogenase E1 component
90	20220923_CRJL_M9H11_PICS_EColi_Tryps_Neprosin_N3_5ug_156.08979.08979.0	AAVTMPSSK	n[35]AAVTM[147]PSSK[162]	RNGQAANK.AAVTMPSSK.LKVAIANV	K	L	9	2	2289.56	974.572	974.569	488.293	488.292	974.574	488.294	-0.0051	0.6775	1.0783	0.1597	10.687	0	1	2	0	23	31	0	5M(15.9949), 9K(34.0631), N-term(34.0631)		0	TRUE	sp|P0A7W7|RS8_ECOLI	P0A7W7	RS8_ECOLI	rpsH	Small ribosomal subunit protein uS8
91	20220923_CRJL_M9H11_PICS_EColi_Tryps_Neprosin_N3_5ug_156.08981.08981.0	EEHTYLHAQR	n[35]EEHTYLHAQR	YITFPEGS.EEHTYLHAQR.QKIHGYIP	S	Q	10	3	2289.82	1316.66	1316.65	439.893	439.892	1316.67	439.897	-0.0146	0.4895	0.5035	2.387	8.449	0	0.9138	1	0	447	456	0	N-term(34.0631)		0	TRUE	sp|P0AFG8|ODP1_ECOLI	P0AFG8	ODP1_ECOLI	aceE	Pyruvate dehydrogenase E1 component
92	20220923_CRJL_M9H11_PICS_EColi_Tryps_Neprosin_N3_5ug_156.08990.08990.2	HGQVVSVGK	HGQVVSVGK[156]	IQKIVDEK.HGQVVSVGK.IADIYANC	K	I	9	2	2291.07	937.533	937.53	469.774	469.772	937.534	469.774	-0.0046	0.4938	0.1139	0.1601	11.682	0	0.9865	2	0	251	259	0	9K(28.0313)		0	TRUE	sp|P0A6K6|DEOB_ECOLI	P0A6K6	DEOB_ECOLI	deoB	Phosphopentomutase
93	20220923_CRJL_M9H11_PICS_EColi_Tryps_Neprosin_N3_5ug_156.08992.08992.2	SATPAQAQAVHK	n[29]SATPAQAQAVHK[156]	VWAIGTGK.SATPAQAQAVHK.FIRDHIAK	K	F	12	2	2291.33	1263.7	1263.7	632.859	632.857	1263.69	632.854	0.0063	0.7243	1.6254	0.1025	13.457	0	1	2	0	177	188	0	12K(28.0313), N-term(28.0313)		0	TRUE	sp|P0A858|TPIS_ECOLI	P0A858	TPIS_ECOLI	tpiA	Triosephosphate isomerase
94	20220923_CRJL_M9H11_PICS_EColi_Tryps_Neprosin_N3_5ug_156.09001.09001.0	TSHTSIMAR		FITDAGGR.TSHTSIMAR.SIEIPAIV	R	S	9	2	2292.45	1002.49	1002.49	502.252	502.251	1002.49	502.253	-0.004	0.8324	2.9512	2.095	9.192	0	0.9982	2	0	187	195	0			0	TRUE	sp|P08839|PT1_ECOLI	P08839	PT1_ECOLI	ptsI	Phosphoenolpyruvate-protein phosphotransferase
95	20220923_CRJL_M9H11_PICS_EColi_Tryps_Neprosin_N3_5ug_156.09009.09009.2	RIQGMEK	n[29]RIQGMEK[156]	GDRRTIER.RIQGMEK.WIANPEII	R	W	7	2	2293.65	916.51	916.507	459.262	459.261	916.516	459.265	-0.0092	0.3791	1.5066	1.949	10.335	0	0.8626	2	1	644	650	0	7K(28.0313), N-term(28.0313)		0	TRUE	sp|P36683|ACNB_ECOLI	P36683	ACNB_ECOLI	acnB	Aconitate hydratase B
96	20220923_CRJL_M9H11_PICS_EColi_Tryps_Neprosin_N3_5ug_156.09010.09010.2	YVVHNVAHR	n[29]YVVHNVAHR	ADEIQIYK.YVVHNVAHR.FGKTATFM	K	F	9	2	2293.78	1121.62	1121.61	561.818	561.814	1121.61	561.812	0.0047	0.4254	0.6855	0.2856	8.677	0	0.9987	2	0	241	249	0	N-term(28.0313)		0	TRUE	sp|P0A9C5|GLN1B_ECOLI	P0A9C5	GLN1B_ECOLI	glnA	Glutamine synthetase
97	20220923_CRJL_M9H11_PICS_EColi_Tryps_Neprosin_N3_5ug_156.09015.09015.2	ALMGANMQR	n[29]ALM[147]GANM[147]QR	IEHDDANR.ALMGANMQR.QAVPTIRA	R	Q	9	2	2294.42	1050.5	1050.5	526.258	526.257	1050.49	526.255	0.0037	0.4033	1.3115	1.514	9.779	0	0.9882	2	0	679	687	0	3M(15.9949), 7M(15.9949), N-term(28.0313)		0	TRUE	sp|P0A8V2|RPOB_ECOLI	P0A8V2	RPOB_ECOLI	rpoB	DNA-directed RNA polymerase subunit beta
98	20220923_CRJL_M9H11_PICS_EColi_Tryps_Neprosin_N3_5ug_156.09037.09037.2	SATDAANAAQNR	n[29]SATDAANAAQNR	VISAGIDK.SATDAANAAQNR.ASTTMDVQ	K	A	12	2	2297.38	1216.59	1216.58	609.302	609.3	1216.58	609.297	0.0052	0.6427	2.198	0.003315	20.418	0	1	2	0	212	223	0	N-term(28.0313)		0	TRUE	sp|P0A903|BAMC_ECOLI	P0A903	BAMC_ECOLI	bamC	Outer membrane protein assembly factor BamC
99	20220923_CRJL_M9H11_PICS_EColi_Tryps_Neprosin_N3_5ug_156.09043.09043.0	ASATDQLKK	n[29]ASATDQLK[156]K[156]	HKDIDIAK.ASATDQLKK.AKAEAQVI	K	A	9	2	2298.17	1044.63	1044.62	523.32	523.318	1044.62	523.316	0.0043	0.4211	2.7955	1.128	10.45	0	0.7566	2	1	59	67	0	8K(28.0313), 9K(28.0313), N-term(28.0313)		0	TRUE	sp|P0ABA0|ATPF_ECOLI	P0ABA0	ATPF_ECOLI	atpF	ATP synthase subunit b
100	20220923_CRJL_M9H11_PICS_EColi_Tryps_Neprosin_N3_5ug_156.09044.09044.0	TSHTSIMAR		FITDAGGR.TSHTSIMAR.SIEIPAIV	R	S	9	2	2298.3	1003.49	1003.49	502.755	502.753	1002.49	502.253	0.9996	0.7461	2.8537	0.2896	10.653	0	0.9993	2	0	187	195	0			0	TRUE	sp|P08839|PT1_ECOLI	P08839	PT1_ECOLI	ptsI	Phosphoenolpyruvate-protein phosphotransferase
101	20220923_CRJL_M9H11_PICS_EColi_Tryps_Neprosin_N3_5ug_156.09046.09046.0	WQATHPR	n[29]WQATHPR	FIIWTSEK.WQATHPR.DFSQDVDR	K	D	7	2	2298.56	922.47	922.468	462.243	462.241	922.477	462.246	-0.0097	0.7731	2.4092	0.0189	7.125	0	1	2	0	499	505	0	N-term(28.0313)		0	TRUE	sp|P0CB39|EPTC_ECOLI	P0CB39	EPTC_ECOLI	eptC	Phosphoethanolamine transferase EptC
102	20220923_CRJL_M9H11_PICS_EColi_Tryps_Neprosin_N3_5ug_156.09051.09051.0	TFKPER	n[29]TFK[156]PER	KPETINYR.TFKPER.DGIFCARI	R	D	6	2	2299.34	833.472	833.469	417.743	417.742	832.481	417.248	0.9887	0.4108	0.2954	19.06	8.079	0	0.6596	2	1	48	53	0	3K(28.0313), N-term(28.0313)		0	TRUE	sp|P0A8T7|RPOC_ECOLI	P0A8T7	RPOC_ECOLI	rpoC	DNA-directed RNA polymerase subunit beta'
103	20220923_CRJL_M9H11_PICS_EColi_Tryps_Neprosin_N3_5ug_156.09059.09059.0	ASATDQLKK	n[29]ASATDQLK[156]K[156]	HKDIDIAK.ASATDQLKK.AKAEAQVI	K	A	9	2	2300.39	1045.63	1045.62	523.821	523.819	1044.62	523.316	1.0057	0.462	2.8325	0.5053	11.932	0	0.982	2	1	59	67	0	8K(28.0313), 9K(28.0313), N-term(28.0313)		0	TRUE	sp|P0ABA0|ATPF_ECOLI	P0ABA0	ATPF_ECOLI	atpF	ATP synthase subunit b
104	20220923_CRJL_M9H11_PICS_EColi_Tryps_Neprosin_N3_5ug_156.09060.09060.0	WQATHPR	n[29]WQATHPR	FIIWTSEK.WQATHPR.DFSQDVDR	K	D	7	2	2300.51	923.472	923.47	462.743	462.742	922.477	462.246	0.9923	0.8135	2.3766	0.3243	7.456	0	1	2	0	499	505	0	N-term(28.0313)		0	TRUE	sp|P0CB39|EPTC_ECOLI	P0CB39	EPTC_ECOLI	eptC	Phosphoethanolamine transferase EptC
105	20220923_CRJL_M9H11_PICS_EColi_Tryps_Neprosin_N3_5ug_156.09061.09061.0	STSDDIHNTTATGK	n[29]STSDDIHNTTATGK[156]	.STSDDIHNTTATGK.CPFHQGGH	M	C	14	3	2300.64	1502.72	1502.71	501.913	501.912	1502.72	501.914	-0.0076	0.498	2.2806	7.517e-05	13.024	13.024	1	2	0	2	15	0	14K(28.0313), N-term(28.0313)		0	TRUE	sp|P13029|KATG_ECOLI	P13029	KATG_ECOLI	katG	Catalase-peroxidase
106	20220923_CRJL_M9H11_PICS_EColi_Tryps_Neprosin_N3_5ug_156.09063.09063.0	AAVTMPSSK	n[35]AAVTM[147]PSSK[162]	RNGQAANK.AAVTMPSSK.LKVAIANV	K	L	9	2	2300.9	975.576	975.573	488.795	488.794	974.574	488.294	0.9988	0.6456	1.2672	5.164	7.697	0	0.9943	2	0	23	31	0	5M(15.9949), 9K(34.0631), N-term(34.0631)		0	TRUE	sp|P0A7W7|RS8_ECOLI	P0A7W7	RS8_ECOLI	rpsH	Small ribosomal subunit protein uS8
107	20220923_CRJL_M9H11_PICS_EColi_Tryps_Neprosin_N3_5ug_156.09069.09069.2	SGEYVSR	n[29]SGEYVSR	EVIKVDTR.SGEYVSR.VK	R	V	7	2	2301.78	824.391	824.387	413.203	413.201	824.403	413.209	-0.0153	0.6201	2.8092	0.2253	10.089	0	0.9998	2	0	180	186	0	N-term(28.0313)		0	TRUE	sp|P0A6N4|EFP_ECOLI	P0A6N4	EFP_ECOLI	efp	Elongation factor P
108	20220923_CRJL_M9H11_PICS_EColi_Tryps_Neprosin_N3_5ug_156.09074.09074.0	AVQNAMR	n[29]AVQNAMR	MFRRAMKR.AVQNAMR.LGAKGIKV	R	L	7	2	2302.39	816.415	816.413	409.215	409.214	816.428	409.221	-0.0149	0.5584	2.0066	2.011	7.098	0	0.9959	2	0	137	143	0	N-term(28.0313)		0	TRUE	sp|P0A7V3|RS3_ECOLI	P0A7V3	RS3_ECOLI	rpsC	Small ribosomal subunit protein uS3
109	20220923_CRJL_M9H11_PICS_EColi_Tryps_Neprosin_N3_5ug_156.09076.09076.0	GTIAMAR	n[29]GTIAM[147]AR	NNGIKNTR.GTIAMAR.TQAPHSAT	R	T	7	2	2302.6	763.416	763.414	382.716	382.714	762.406	382.21	1.0084	0.6397	1.7707	5.323	8.345	6.688	0.988	2	0	81	87	0	5M(15.9949), N-term(28.0313)		0	FALSE	sp|P23869|PPIB_ECOLI	P23869	PPIB_ECOLI	ppiB	Peptidyl-prolyl cis-trans isomerase B	ppiA	sp|P0AFL3|PPIA_ECOLI
110	20220923_CRJL_M9H11_PICS_EColi_Tryps_Neprosin_N3_5ug_156.09087.09087.3	SATDAANAAQNR	n[29]SATDAANAAQNR	VISAGIDK.SATDAANAAQNR.ASTTMDVQ	K	A	12	3	2303.98	1216.56	1216.56	406.528	406.527	1216.58	406.534	-0.0205	0.6934	2.3079	0.04261	15.982	0	1	2	0	212	223	0	N-term(28.0313)		0	TRUE	sp|P0A903|BAMC_ECOLI	P0A903	BAMC_ECOLI	bamC	Outer membrane protein assembly factor BamC
111	20220923_CRJL_M9H11_PICS_EColi_Tryps_Neprosin_N3_5ug_156.09131.09131.2	AAVTMPSSK	n[29]AAVTM[147]PSSK[156]	RNGQAANK.AAVTMPSSK.LKVAIANV	K	L	9	2	2309.65	962.51	962.507	482.262	482.261	962.511	482.263	-0.0031	0.7642	1.4131	0.001526	13.679	0	1	2	0	23	31	0	5M(15.9949), 9K(28.0313), N-term(28.0313)		0	TRUE	sp|P0A7W7|RS8_ECOLI	P0A7W7	RS8_ECOLI	rpsH	Small ribosomal subunit protein uS8
112	20220923_CRJL_M9H11_PICS_EColi_Tryps_Neprosin_N3_5ug_156.09135.09135.2	YTLHSQGK	n[29]YTLHSQGK[156]	SRGQVMER.YTLHSQGK.IIAEGRAI	R	I	8	2	2310.1	988.53	988.527	495.272	495.271	988.534	495.274	-0.007	0.7251	2.323	0.3008	8.587	0	0.9996	2	0	350	357	0	8K(28.0313), N-term(28.0313)		0	TRUE	sp|P23538|PPSA_ECOLI	P23538	PPSA_ECOLI	ppsA	Phosphoenolpyruvate synthase
113	20220923_CRJL_M9H11_PICS_EColi_Tryps_Neprosin_N3_5ug_156.09141.09141.0	HFSTTPAEK	HFSTTPAEK[156]	SGAHAMDK.HFSTTPAEK.NIPVIIAI	K	N	9	2	2310.87	1044.53	1044.53	523.273	523.272	1044.52	523.269	0.0048	0.835	0.4995	0.001473	13.453	0	1	2	0	303	311	0	9K(28.0313)		0	TRUE	sp|P0A6T1|G6PI_ECOLI	P0A6T1	G6PI_ECOLI	pgi	Glucose-6-phosphate isomerase
114	20220923_CRJL_M9H11_PICS_EColi_Tryps_Neprosin_N3_5ug_156.09155.09155.0	HFSTTPAEK	HFSTTPAEK[156]	SGAHAMDK.HFSTTPAEK.NIPVIIAI	K	N	9	2	2312.56	1045.53	1045.53	523.774	523.772	1044.52	523.269	1.0057	0.8395	0.4713	0.06273	13.275	0	1	2	0	303	311	0	9K(28.0313)		0	TRUE	sp|P0A6T1|G6PI_ECOLI	P0A6T1	G6PI_ECOLI	pgi	Glucose-6-phosphate isomerase
115	20220923_CRJL_M9H11_PICS_EColi_Tryps_Neprosin_N3_5ug_156.09163.09163.2	RPDGSVIR	n[29]RPDGSVIR	VRTKKGVR.RPDGSVIR.FDGNACVI	R	F	8	2	2313.61	926.528	926.525	464.271	464.27	926.53	464.272	-0.0046	0.8287	2.5462	0.1493	12.287	9.242	1	2	1	71	78	0	N-term(28.0313)		0	TRUE	sp|P0ADY3|RL14_ECOLI	P0ADY3	RL14_ECOLI	rplN	Large ribosomal subunit protein uL14
116	20220923_CRJL_M9H11_PICS_EColi_Tryps_Neprosin_N3_5ug_156.09165.09165.2	NQGDHLLHSTR	n[29]NQGDHLLHSTR	FEEIVQTR.NQGDHLLHSTR.KQVEEAGD	R	K	11	2	2313.86	1304.67	1304.66	653.341	653.34	1304.66	653.337	0.0065	0.634	0.1067	0.2228	12.108	0	0.9999	2	0	537	547	0	N-term(28.0313)		0	TRUE	sp|P0A6Y8|DNAK_ECOLI	P0A6Y8	DNAK_ECOLI	dnaK	Chaperone protein DnaK
117	20220923_CRJL_M9H11_PICS_EColi_Tryps_Neprosin_N3_5ug_156.09166.09166.2	TRDNEIVAK	n[29]TRDNEIVAK[156]	NRRIAFAR.TRDNEIVAK.LFNEIGPR	R	L	9	2	2313.99	1100.63	1100.62	551.321	551.318	1100.62	551.317	0.0024	0.4367	0.5861	0.3898	10.965	0	0.9916	2	1	70	78	0	9K(28.0313), N-term(28.0313)		0	TRUE	sp|P0AG44|RL17_ECOLI	P0AG44	RL17_ECOLI	rplQ	Large ribosomal subunit protein bL17
118	20220923_CRJL_M9H11_PICS_EColi_Tryps_Neprosin_N3_5ug_156.09181.09181.2	LEACPQK	LEAC[160]PQK[156]	VAKSNVPA.LEACPQK.RGVCTRVY	A	R	7	2	2316	872.436	872.433	437.225	437.224	872.443	437.229	-0.009	0.6946	0.569	0.2934	9.63	0	0.8222	1	0	24	30	0	4C(57.0214), 7K(28.0313)		0	TRUE	sp|P0A7S3|RS12_ECOLI	P0A7S3	RS12_ECOLI	rpsL	Small ribosomal subunit protein uS12
119	20220923_CRJL_M9H11_PICS_EColi_Tryps_Neprosin_N3_5ug_156.09184.09184.2	RPDGSVIR	n[35]RPDGSVIR	VRTKKGVR.RPDGSVIR.FDGNACVI	R	F	8	2	2316.39	932.56	932.557	467.287	467.286	932.562	467.288	-0.0049	0.7541	2.4998	2.498	9.791	0	0.9999	2	1	71	78	0	N-term(34.0631)		0	TRUE	sp|P0ADY3|RL14_ECOLI	P0ADY3	RL14_ECOLI	rplN	Large ribosomal subunit protein uL14
120	20220923_CRJL_M9H11_PICS_EColi_Tryps_Neprosin_N3_5ug_156.09212.09212.3	SATPAQAQAVHK	n[29]SATPAQAQAVHK[156]	VWAIGTGK.SATPAQAQAVHK.FIRDHIAK	K	F	12	3	2320.07	1263.67	1263.67	422.232	422.231	1263.69	422.238	-0.0238	0.609	2.1044	0.0001575	23.048	9.195	1	2	0	177	188	0	12K(28.0313), N-term(28.0313)		0	TRUE	sp|P0A858|TPIS_ECOLI	P0A858	TPIS_ECOLI	tpiA	Triosephosphate isomerase
121	20220923_CRJL_M9H11_PICS_EColi_Tryps_Neprosin_N3_5ug_156.09220.09220.0	VTDDIGRR	n[29]VTDDIGRR	DVHKTIAK.VTDDIGRR.QTFNTAIA	K	Q	8	2	2321.11	958.519	958.516	480.267	480.265	958.52	480.267	-0.0034	0.2675	1.6769	2.173	8.095	0	0.9859	2	1	712	719	0	N-term(28.0313)		0	TRUE	sp|P07813|SYL_ECOLI	P07813	SYL_ECOLI	leuS	Leucine--tRNA ligase
122	20220923_CRJL_M9H11_PICS_EColi_Tryps_Neprosin_N3_5ug_156.09228.09228.2	SATPAQAQAVHK	n[29]SATPAQAQAVHK[156]	VWAIGTGK.SATPAQAQAVHK.FIRDHIAK	K	F	12	2	2322.29	1263.7	1263.7	632.859	632.857	1263.69	632.854	0.0057	0.8301	2.1414	0.001837	21.736	0	1	2	0	177	188	0	12K(28.0313), N-term(28.0313)		0	TRUE	sp|P0A858|TPIS_ECOLI	P0A858	TPIS_ECOLI	tpiA	Triosephosphate isomerase
123	20220923_CRJL_M9H11_PICS_EColi_Tryps_Neprosin_N3_5ug_156.09246.09246.2	VTINGAHNCR	n[29]VTINGAHNC[160]R	ESGAGIVK.VTINGAHNCR.RVEIDPSI	K	R	10	2	2324.57	1168.59	1168.58	585.3	585.298	1168.58	585.296	0.0048	0.3507	0.8187	0.3067	8.553	0	0.9965	2	0	44	53	0	9C(57.0214), N-term(28.0313)		0	TRUE	sp|P0A8B5|YBAB_ECOLI	P0A8B5	YBAB_ECOLI	ybaB	Nucleoid-associated protein YbaB
124	20220923_CRJL_M9H11_PICS_EColi_Tryps_Neprosin_N3_5ug_156.09255.09255.0	QAGELQEK	n[29]QAGELQEK[156]	MAHIEK.QAGELQEK.LIAVNRVS	K	L	8	2	2325.72	957.513	957.51	479.764	479.762	957.513	479.764	-0.0035	0.834	0.1059	0.6771	10.987	0	1	2	0	7	14	0	8K(28.0313), N-term(28.0313)		0	TRUE	sp|P0A7W1|RS5_ECOLI	P0A7W1	RS5_ECOLI	rpsE	Small ribosomal subunit protein uS5
125	20220923_CRJL_M9H11_PICS_EColi_Tryps_Neprosin_N3_5ug_156.09267.09267.0	AEQAALQADKR	n[29]AEQAALQADK[156]R	EAIEIAAR.AEQAALQADKR.ITNTEGGS	R	I	11	3	2327.44	1256.67	1256.67	419.898	419.896	1255.69	419.57	0.9791	0.6754	0.111	0.03519	10.267	0	0.9992	2	1	144	154	0	10K(28.0313), N-term(28.0313)		0	TRUE	sp|P0AFK0|PMBA_ECOLI	P0AFK0	PMBA_ECOLI	pmbA	Metalloprotease PmbA
126	20220923_CRJL_M9H11_PICS_EColi_Tryps_Neprosin_N3_5ug_156.09278.09278.2	GYQDVEHR	n[29]GYQDVEHR	ESSSYYGK.GYQDVEHR.KPSIRNAH	K	K	8	2	2328.93	1030.49	1030.49	516.252	516.251	1030.48	516.249	0.0035	0.6175	1.4175	1.477	10.823	0	0.9998	2	0	612	619	0	N-term(28.0313)		0	TRUE	sp|P77398|ARNA_ECOLI	P77398	ARNA_ECOLI	arnA	Bifunctional polymyxin resistance protein ArnA
127	20220923_CRJL_M9H11_PICS_EColi_Tryps_Neprosin_N3_5ug_156.09288.09288.0	GEQQAMQVATR	n[29]GEQQAM[147]QVATR	SDSPITAK.GEQQAMQVATR.AKEIGITH	K	A	11	2	2330.21	1261.62	1261.61	631.816	631.814	1261.61	631.812	0.0057	0.6262	0.6367	1.326	9.647	0	0.9973	2	0	32	42	0	6M(15.9949), N-term(28.0313)		0	TRUE	sp|P0A7A2|GPMB_ECOLI	P0A7A2	GPMB_ECOLI	gpmB	Probable phosphoglycerate mutase GpmB
128	20220923_CRJL_M9H11_PICS_EColi_Tryps_Neprosin_N3_5ug_156.09295.09295.0	DSQEYVSKK	n[29]DSQEYVSK[156]K[156]	VITPTIIR.DSQEYVSKK.HNIPHNSI	R	H	9	2	2331.22	1166.63	1166.62	584.32	584.318	1166.62	584.316	0.004	0.7172	3.2431	0.3431	10.697	0	0.9999	2	1	244	252	0	8K(28.0313), 9K(28.0313), N-term(28.0313)		0	TRUE	sp|P0AB71|ALF_ECOLI	P0AB71	ALF_ECOLI	fbaA	Fructose-bisphosphate aldolase class 2
129	20220923_CRJL_M9H11_PICS_EColi_Tryps_Neprosin_N3_5ug_156.09298.09298.0	TEDSSDYHVTTSQHAR		KWTDNAEP.TEDSSDYHVTTSQHAR.QAEDESDR	P	Q	16	3	2331.56	1832.81	1832.8	611.943	611.941	1832.79	611.938	0.0087	0.5331	0.1332	0.2311	9.045	0	0.7663	1	0	222	237	0			0	TRUE	sp|P0A705|IF2_ECOLI	P0A705	IF2_ECOLI	infB	Translation initiation factor IF-2
130	20220923_CRJL_M9H11_PICS_EColi_Tryps_Neprosin_N3_5ug_156.09300.09300.0	DSQEYVSKK	n[29]DSQEYVSK[156]K[156]	VITPTIIR.DSQEYVSKK.HNIPHNSI	R	H	9	2	2331.8	1167.63	1167.62	584.822	584.82	1166.62	584.316	1.0068	0.9304	3.2527	0.5187	10.519	0	1	2	1	244	252	0	8K(28.0313), 9K(28.0313), N-term(28.0313)		0	TRUE	sp|P0AB71|ALF_ECOLI	P0AB71	ALF_ECOLI	fbaA	Fructose-bisphosphate aldolase class 2
131	20220923_CRJL_M9H11_PICS_EColi_Tryps_Neprosin_N3_5ug_156.09302.09302.0	TEDSSDYHVTTSQHAR		KWTDNAEP.TEDSSDYHVTTSQHAR.QAEDESDR	P	Q	16	3	2332.06	1833.81	1833.8	612.277	612.275	1832.79	611.938	1.012	0.5311	0.1249	0.242	10.965	0	0.9216	1	0	222	237	0			0	TRUE	sp|P0A705|IF2_ECOLI	P0A705	IF2_ECOLI	infB	Translation initiation factor IF-2
132	20220923_CRJL_M9H11_PICS_EColi_Tryps_Neprosin_N3_5ug_156.09343.09343.0	VEQEYGKPGEK	n[29]VEQEYGK[156]PGEK[156]	HGIPIEIK.VEQEYGKPGEK.FTAAEFRA	K	F	11	3	2337.26	1346.7	1346.7	449.908	449.906	1346.71	449.91	-0.0118	0.8146	2.0498	0.2124	10.191	0	0.9999	2	1	106	116	0	11K(28.0313), 7K(28.0313), N-term(28.0313)		0	TRUE	sp|P00956|SYI_ECOLI	P00956	SYI_ECOLI	ileS	Isoleucine--tRNA ligase
133	20220923_CRJL_M9H11_PICS_EColi_Tryps_Neprosin_N3_5ug_156.09349.09349.0	STLIHQGEK	n[29]STLIHQGEK[156]	HIHKYPSK.STLIHQGEK.AETIYYIV	K	A	9	2	2338.02	1067.61	1067.6	534.81	534.808	1067.6	534.806	0.005	0.5317	1.1748	0.2359	9.009	0	0.9993	2	0	28	36	0	9K(28.0313), N-term(28.0313)		0	TRUE	sp|P0ACJ8|CRP_ECOLI	P0ACJ8	CRP_ECOLI	crp	DNA-binding transcriptional dual regulator CRP
134	20220923_CRJL_M9H11_PICS_EColi_Tryps_Neprosin_N3_5ug_156.09359.09359.2	EAQKPDTASYR	n[29]EAQK[156]PDTASYR	KYYKVDMK.EAQKPDTASYR.TFNEFFVR	K	T	11	2	2339.33	1320.68	1320.68	661.346	661.345	1320.67	661.341	0.0084	0.71	1.7251	0.274	10.749	0	0.994	2	1	51	61	0	4K(28.0313), N-term(28.0313)		0	TRUE	sp|P0A8K1|PSD_ECOLI	P0A8K1	PSD_ECOLI	psd	Phosphatidylserine decarboxylase proenzyme
135	20220923_CRJL_M9H11_PICS_EColi_Tryps_Neprosin_N3_5ug_156.09364.09364.0	STLIHQGEK	n[29]STLIHQGEK[156]	HIHKYPSK.STLIHQGEK.AETIYYIV	K	A	9	2	2339.99	1068.61	1068.6	535.311	535.309	1067.6	534.806	1.0068	0.6094	1.142	0.6037	10.762	0	1	2	0	28	36	0	9K(28.0313), N-term(28.0313)		0	TRUE	sp|P0ACJ8|CRP_ECOLI	P0ACJ8	CRP_ECOLI	crp	DNA-binding transcriptional dual regulator CRP
136	20220923_CRJL_M9H11_PICS_EColi_Tryps_Neprosin_N3_5ug_156.09365.09365.0	EAQKPDTASYR	n[29]EAQK[156]PDTASYR	KYYKVDMK.EAQKPDTASYR.TFNEFFVR	K	T	11	3	2340.12	1320.66	1320.65	441.226	441.225	1320.67	441.23	-0.0144	0.4234	1.7382	1.507	8.606	0	0.9194	2	1	51	61	0	4K(28.0313), N-term(28.0313)		0	TRUE	sp|P0A8K1|PSD_ECOLI	P0A8K1	PSD_ECOLI	psd	Phosphatidylserine decarboxylase proenzyme
137	20220923_CRJL_M9H11_PICS_EColi_Tryps_Neprosin_N3_5ug_156.09369.09369.0	TNELKADEER	n[29]TNELK[156]ADEER	IIIGEVIR.TNELKADEER.VKGIIEEM	R	V	10	3	2340.58	1259.62	1259.61	420.88	420.878	1259.64	420.886	-0.0228	0.6469	0.2445	17.96	7.491	0	0.9089	2	1	357	366	0	5K(28.0313), N-term(28.0313)		0	TRUE	sp|P0A850|TIG_ECOLI	P0A850	TIG_ECOLI	tig	Trigger factor
138	20220923_CRJL_M9H11_PICS_EColi_Tryps_Neprosin_N3_5ug_156.09372.09372.2	GMEGAINAK	n[29]GM[147]EGAINAK[156]	EAADIIVK.GMEGAINAK.TVTYDFER	K	T	9	2	2341.05	961.49	961.487	481.752	481.751	961.49	481.752	-0.0033	0.8041	0.5513	0.1928	10.36	0	1	2	0	379	387	0	2M(15.9949), 9K(28.0313), N-term(28.0313)		0	TRUE	sp|P08200|IDH_ECOLI	P08200	IDH_ECOLI	icd	Isocitrate dehydrogenase [NADP]
139	20220923_CRJL_M9H11_PICS_EColi_Tryps_Neprosin_N3_5ug_156.09377.09377.0	ETCHEVLK	n[29]ETC[160]HEVLK[156]	DPRATVMR.ETCHEVLK.EIGTKDDI	R	E	8	2	2341.68	1070.55	1070.55	536.283	536.281	1070.54	536.279	0.0046	0.4192	0.2638	1.408	8.279	0	0.9989	2	0	321	328	0	3C(57.0214), 8K(28.0313), N-term(28.0313)		0	TRUE	sp|P0ABH7|CISY_ECOLI	P0ABH7	CISY_ECOLI	gltA	Citrate synthase
140	20220923_CRJL_M9H11_PICS_EColi_Tryps_Neprosin_N3_5ug_156.09381.09381.0	RLQVTSEK	n[29]RLQVTSEK[156]	RISAQMAR.RLQVTSEK.VGNIAFID	R	V	8	2	2342.21	1015.61	1015.61	508.812	508.81	1015.6	508.809	0.0034	0.3787	0.7525	8.913	10.157	0	0.8722	2	1	124	131	0	8K(28.0313), N-term(28.0313)		0	TRUE	sp|P0ACJ8|CRP_ECOLI	P0ACJ8	CRP_ECOLI	crp	DNA-binding transcriptional dual regulator CRP
141	20220923_CRJL_M9H11_PICS_EColi_Tryps_Neprosin_N3_5ug_156.09384.09384.0	EAQKPDTASYR	n[29]EAQK[156]PDTASYR	KYYKVDMK.EAQKPDTASYR.TFNEFFVR	K	T	11	3	2342.6	1321.66	1321.66	441.561	441.56	1320.67	441.23	0.9895	0.5348	1.7795	0.226	10.413	0	0.9932	2	1	51	61	0	4K(28.0313), N-term(28.0313)		0	TRUE	sp|P0A8K1|PSD_ECOLI	P0A8K1	PSD_ECOLI	psd	Phosphatidylserine decarboxylase proenzyme
142	20220923_CRJL_M9H11_PICS_EColi_Tryps_Neprosin_N3_5ug_156.09385.09385.0	ETCHEVLK	n[29]ETC[160]HEVLK[156]	DPRATVMR.ETCHEVLK.EIGTKDDI	R	E	8	2	2342.73	1071.56	1071.55	536.785	536.783	1070.54	536.279	1.0084	0.4567	0.2464	1.239	8.287	0	0.997	2	0	321	328	0	3C(57.0214), 8K(28.0313), N-term(28.0313)		0	TRUE	sp|P0ABH7|CISY_ECOLI	P0ABH7	CISY_ECOLI	gltA	Citrate synthase
143	20220923_CRJL_M9H11_PICS_EColi_Tryps_Neprosin_N3_5ug_156.09391.09391.2	TSHTSIMAR	n[29]TSHTSIMAR	FITDAGGR.TSHTSIMAR.SIEIPAIV	R	S	9	2	2343.65	1030.53	1030.53	516.273	516.273	1030.52	516.269	0.0087	0.4842	2.0978	0.0818	12.849	0	1	2	0	187	195	0	N-term(28.0313)		0	TRUE	sp|P08839|PT1_ECOLI	P08839	PT1_ECOLI	ptsI	Phosphoenolpyruvate-protein phosphotransferase
144	20220923_CRJL_M9H11_PICS_EColi_Tryps_Neprosin_N3_5ug_156.09395.09395.0	EAPEGTVK	n[29]EAPEGTVK[156]	IRIVIYER.EAPEGTVK.DIKEQEVY	R	D	8	2	2344.17	885.475	885.472	443.745	443.743	885.481	443.748	-0.0089	0.5587	0.7757	1.795	8.66	0	0.9898	2	0	108	115	0	8K(28.0313), N-term(28.0313)		0	TRUE	sp|P0A8V2|RPOB_ECOLI	P0A8V2	RPOB_ECOLI	rpoB	DNA-directed RNA polymerase subunit beta
145	20220923_CRJL_M9H11_PICS_EColi_Tryps_Neprosin_N3_5ug_156.09399.09399.0	RLQVTSEK	n[29]RLQVTSEK[156]	RISAQMAR.RLQVTSEK.VGNIAFID	R	V	8	2	2344.64	1016.61	1016.61	509.314	509.312	1015.6	508.809	1.007	0.4011	0.793	11.3	11.107	0	0.9317	2	1	124	131	0	8K(28.0313), N-term(28.0313)		0	TRUE	sp|P0ACJ8|CRP_ECOLI	P0ACJ8	CRP_ECOLI	crp	DNA-binding transcriptional dual regulator CRP
146	20220923_CRJL_M9H11_PICS_EColi_Tryps_Neprosin_N3_5ug_156.09403.09403.2	RPDGSVIR	n[29]RPDGSVIR	VRTKKGVR.RPDGSVIR.FDGNACVI	R	F	8	2	2345.31	926.53	926.525	464.272	464.27	926.53	464.272	-0.0051	0.8129	2.0179	0.02181	14.158	0	1	2	1	71	78	0	N-term(28.0313)		0	TRUE	sp|P0ADY3|RL14_ECOLI	P0ADY3	RL14_ECOLI	rplN	Large ribosomal subunit protein uL14
147	20220923_CRJL_M9H11_PICS_EColi_Tryps_Neprosin_N3_5ug_156.09413.09413.0	HSTAEKPVFNR	HSTAEK[156]PVFNR	GYFCIDSR.HSTAEKPVFNR.TVGIRDTW	R	T	11	3	2346.55	1312.68	1312.68	438.568	438.566	1312.69	438.57	-0.0123	0.6167	0.2795	0.7075	8.648	0	0.9408	2	1	531	541	0	6K(28.0313)		0	TRUE	sp|P00962|SYQ_ECOLI	P00962	SYQ_ECOLI	glnS	Glutamine--tRNA ligase
148	20220923_CRJL_M9H11_PICS_EColi_Tryps_Neprosin_N3_5ug_156.09423.09423.2	IKADAEEAAR	n[29]IK[156]ADAEEAAR	DYEERKAK.IKADAEEAAR.KIGGNADI	K	K	10	2	2347.99	1128.62	1128.62	565.319	565.317	1128.61	565.314	0.0048	0.4026	2.0735	3.879	8.13	0	0.7355	2	1	226	235	0	2K(28.0313), N-term(28.0313)		0	TRUE	sp|P00961|SYGB_ECOLI	P00961	SYGB_ECOLI	glyS	Glycine--tRNA ligase beta subunit
149	20220923_CRJL_M9H11_PICS_EColi_Tryps_Neprosin_N3_5ug_156.09425.09425.2	GRGYVPASTR	n[29]GRGYVPASTR	SMRIKVQR.GRGYVPASTR.IHSEEDER	R	I	10	2	2348.25	1090.6	1090.59	546.307	546.303	1090.59	546.301	0.0037	0.7893	2.793	3.075	11.935	0	0.998	2	1	149	158	0	N-term(28.0313)		0	TRUE	sp|P0A7Z4|RPOA_ECOLI	P0A7Z4	RPOA_ECOLI	rpoA	DNA-directed RNA polymerase subunit alpha
150	20220923_CRJL_M9H11_PICS_EColi_Tryps_Neprosin_N3_5ug_156.09433.09433.0	LEACPQK	LEAC[160]PQK[156]	VAKSNVPA.LEACPQK.RGVCTRVY	A	R	7	2	2349.17	872.437	872.433	437.226	437.224	872.443	437.229	-0.0093	0.9537	0.016	1.187	9.349	0	0.9346	1	0	24	30	0	4C(57.0214), 7K(28.0313)		0	TRUE	sp|P0A7S3|RS12_ECOLI	P0A7S3	RS12_ECOLI	rpsL	Small ribosomal subunit protein uS12
151	20220923_CRJL_M9H11_PICS_EColi_Tryps_Neprosin_N3_5ug_156.09440.09440.3	TVAVHSSADRDLK	TVAVHSSADRDLK[156]	ACKEIGIK.TVAVHSSADRDLK.HVIIADET	K	H	13	3	2350.24	1425.76	1425.75	476.26	476.258	1425.76	476.26	-0.0039	0.5744	0.4528	2.353	10.106	0	0.8708	2	1	28	40	0	13K(28.0313)		0	TRUE	sp|P24182|ACCC_ECOLI	P24182	ACCC_ECOLI	accC	Biotin carboxylase
152	20220923_CRJL_M9H11_PICS_EColi_Tryps_Neprosin_N3_5ug_156.09459.09459.0	SATPAQAQAVHK	n[29]SATPAQAQAVHK[156]	VWAIGTGK.SATPAQAQAVHK.FIRDHIAK	K	F	12	3	2352.73	1263.68	1263.67	422.233	422.231	1263.69	422.238	-0.0228	0.5494	2.6487	0.004063	10.929	0	1	2	0	177	188	0	12K(28.0313), N-term(28.0313)		0	TRUE	sp|P0A858|TPIS_ECOLI	P0A858	TPIS_ECOLI	tpiA	Triosephosphate isomerase
153	20220923_CRJL_M9H11_PICS_EColi_Tryps_Neprosin_N3_5ug_156.09463.09463.0	SATPAQAQAVHK	n[29]SATPAQAQAVHK[156]	VWAIGTGK.SATPAQAQAVHK.FIRDHIAK	K	F	12	3	2353.25	1264.68	1264.67	422.566	422.565	1263.69	422.238	0.979	0.255	2.6574	2.206	7.012	0	0.585	2	0	177	188	0	12K(28.0313), N-term(28.0313)		0	TRUE	sp|P0A858|TPIS_ECOLI	P0A858	TPIS_ECOLI	tpiA	Triosephosphate isomerase
154	20220923_CRJL_M9H11_PICS_EColi_Tryps_Neprosin_N3_5ug_156.09476.09476.0	EEIKEVR	n[29]EEIK[156]EVR	VQMHANKR.EEIKEVR.AGDIAAAI	R	A	7	2	2355.1	958.554	958.551	480.284	480.283	957.549	479.782	1.001	0.4836	1.4826	10.51	6.943	0	0.9824	2	1	372	378	0	4K(28.0313), N-term(28.0313)		0	TRUE	sp|P0A6M8|EFG_ECOLI	P0A6M8	EFG_ECOLI	fusA	Elongation factor G
155	20220923_CRJL_M9H11_PICS_EColi_Tryps_Neprosin_N3_5ug_156.09502.09502.2	AEQQGINAEK	n[29]AEQQGINAEK[156]	FNDGDFIR.AEQQGINAEK.LTKVIYPN	R	L	10	2	2358.73	1142.6	1142.6	572.31	572.307	1142.59	572.304	0.0061	0.6396	1.4858	1.247	10.116	0	0.9978	2	0	242	251	0	10K(28.0313), N-term(28.0313)		0	TRUE	sp|P00490|PHSM_ECOLI	P00490	PHSM_ECOLI	malP	Maltodextrin phosphorylase
156	20220923_CRJL_M9H11_PICS_EColi_Tryps_Neprosin_N3_5ug_156.09504.09504.0	HAVTEASPMVK	HAVTEASPM[147]VK[156]	RSMVMRTK.HAVTEASPMVK.AKDERRER	K	A	11	3	2358.99	1213.61	1213.6	405.542	405.541	1212.62	405.213	0.9834	0.6251	0.7511	0.05149	13.386	0	0.9969	2	0	94	104	0	11K(28.0313), 9M(15.9949)		0	TRUE	sp|P02358|RS6_ECOLI	P02358	RS6_ECOLI	rpsF	Small ribosomal subunit protein bS6
157	20220923_CRJL_M9H11_PICS_EColi_Tryps_Neprosin_N3_5ug_156.09506.09506.0	GTVQQYR	n[29]GTVQQYR	VGEPTFGK.GTVQQYR.SINRIYDQ	K	S	7	2	2359.25	878.461	878.457	440.238	440.236	878.461	440.238	-0.0036	0.5651	3.3951	0.3733	10.183	0	0.9996	2	0	478	484	0	N-term(28.0313)		0	TRUE	sp|P23865|PRC_ECOLI	P23865	PRC_ECOLI	prc	Tail-specific protease
158	20220923_CRJL_M9H11_PICS_EColi_Tryps_Neprosin_N3_5ug_156.09522.09522.0	AENQYYGTGRR	n[29]AENQYYGTGRR	.AENQYYGTGRR.KSSAARVF	M	K	11	3	2361.42	1341.64	1341.63	448.22	448.218	1341.64	448.221	-0.01	0.5699	1.932	1.757	5.521	5.521	0.998	2	1	2	12	0	N-term(28.0313)		0	TRUE	sp|P0A7X3|RS9_ECOLI	P0A7X3	RS9_ECOLI	rpsI	Small ribosomal subunit protein uS9
159	20220923_CRJL_M9H11_PICS_EColi_Tryps_Neprosin_N3_5ug_156.09557.09557.0	ATHADSAVNVTK	n[29]ATHADSAVNVTK[156]	KGIMAGIK.ATHADSAVNVTK.FCADYKRG	K	F	12	3	2365.98	1268.66	1268.65	423.892	423.891	1268.67	423.898	-0.0222	0.7809	0.3727	4.148	8.007	0	0.9979	2	0	15	26	0	12K(28.0313), N-term(28.0313)		0	TRUE	sp|P64574|YGHW_ECOLI	P64574	YGHW_ECOLI	yghW	Uncharacterized protein YghW
160	20220923_CRJL_M9H11_PICS_EColi_Tryps_Neprosin_N3_5ug_156.09559.09559.0	TEPVGER	n[35]TEPVGER	IGPGIAAL.TEPVGER.LDQITVIE	L	L	7	2	2366.24	820.445	820.441	411.23	411.228	820.45	411.232	-0.0089	0.6421	0.2232	2.65	7.846	0	0.9763	1	0	52	58	0	N-term(34.0631)		0	TRUE	sp|P06992|RSMA_ECOLI	P06992	RSMA_ECOLI	rsmA	Ribosomal RNA small subunit methyltransferase A
161	20220923_CRJL_M9H11_PICS_EColi_Tryps_Neprosin_N3_5ug_156.09566.09566.3	GTAMNPVDHPHGGGEGR	n[29]GTAMNPVDHPHGGGEGR	RGVRPTVR.GTAMNPVDHPHGGGEGR.NFGKHPVT	R	N	17	3	2367.28	1715.79	1715.79	572.939	572.936	1715.78	572.934	0.0057	0.6204	0.3094	0.0003008	22.587	0	1	2	0	222	238	0	N-term(28.0313)		0	TRUE	sp|P60422|RL2_ECOLI	P60422	RL2_ECOLI	rplB	Large ribosomal subunit protein uL2
162	20220923_CRJL_M9H11_PICS_EColi_Tryps_Neprosin_N3_5ug_156.09567.09567.3	MTTVHATTATQK	n[29]MTTVHATTATQK[156]	NFGIIEGL.MTTVHATTATQK.TVDGPSHK	L	T	12	3	2367.4	1344.7	1344.69	449.239	449.238	1344.71	449.243	-0.0166	0.8667	1.5502	0.06918	13.713	0	0.9996	1	0	173	184	0	12K(28.0313), N-term(28.0313)		0	TRUE	sp|P0A9B2|G3P1_ECOLI	P0A9B2	G3P1_ECOLI	gapA	Glyceraldehyde-3-phosphate dehydrogenase A
163	20220923_CRJL_M9H11_PICS_EColi_Tryps_Neprosin_N3_5ug_156.09568.09568.2	GNYSMGVR	n[29]GNYSM[147]GVR	SAKSFDGR.GNYSMGVR.EQIIFPEI	R	E	8	2	2367.53	926.429	926.424	464.222	464.219	926.428	464.221	-0.0038	0.5647	3.8008	1.022	10.463	0	0.9974	2	0	126	133	0	5M(15.9949), N-term(28.0313)		0	TRUE	sp|P62399|RL5_ECOLI	P62399	RL5_ECOLI	rplE	Large ribosomal subunit protein uL5
164	20220923_CRJL_M9H11_PICS_EColi_Tryps_Neprosin_N3_5ug_156.09569.09569.2	ATHADSAVNVTK	n[29]ATHADSAVNVTK[156]	KGIMAGIK.ATHADSAVNVTK.FCADYKRG	K	F	12	2	2367.66	1268.68	1268.68	635.349	635.346	1268.67	635.343	0.0059	0.7189	0.4009	3.654e-05	17.296	9.24	1	2	0	15	26	0	12K(28.0313), N-term(28.0313)		0	TRUE	sp|P64574|YGHW_ECOLI	P64574	YGHW_ECOLI	yghW	Uncharacterized protein YghW
165	20220923_CRJL_M9H11_PICS_EColi_Tryps_Neprosin_N3_5ug_156.09570.09570.2	GTAMNPVDHPHGGGEGR	n[29]GTAMNPVDHPHGGGEGR	RGVRPTVR.GTAMNPVDHPHGGGEGR.NFGKHPVT	R	N	17	2	2367.8	1715.8	1715.8	858.908	858.907	1715.78	858.897	0.0192	0.8278	0.318	8.265e-05	24.831	0	1	2	0	222	238	0	N-term(28.0313)		0	TRUE	sp|P60422|RL2_ECOLI	P60422	RL2_ECOLI	rplB	Large ribosomal subunit protein uL2
166	20220923_CRJL_M9H11_PICS_EColi_Tryps_Neprosin_N3_5ug_156.09573.09573.0	GTAMNPVDHPHGGGEGR	n[29]GTAMNPVDHPHGGGEGR	RGVRPTVR.GTAMNPVDHPHGGGEGR.NFGKHPVT	R	N	17	4	2368.16	1715.77	1715.76	429.949	429.947	1715.78	429.952	-0.0195	0.5271	0.324	0.06074	11.366	0	0.9999	2	0	222	238	0	N-term(28.0313)		0	TRUE	sp|P60422|RL2_ECOLI	P60422	RL2_ECOLI	rplB	Large ribosomal subunit protein uL2
167	20220923_CRJL_M9H11_PICS_EColi_Tryps_Neprosin_N3_5ug_156.09575.09575.0	GTAMNPVDHPHGGGEGR	n[29]GTAMNPVDHPHGGGEGR	RGVRPTVR.GTAMNPVDHPHGGGEGR.NFGKHPVT	R	N	17	4	2368.39	1716.77	1716.76	430.2	430.198	1715.78	429.952	0.9821	0.5979	0.3278	0.002485	12.675	0	1	2	0	222	238	0	N-term(28.0313)		0	TRUE	sp|P60422|RL2_ECOLI	P60422	RL2_ECOLI	rplB	Large ribosomal subunit protein uL2
168	20220923_CRJL_M9H11_PICS_EColi_Tryps_Neprosin_N3_5ug_156.09580.09580.2	MTTVHATTATQK	n[29]MTTVHATTATQK[156]	NFGIIEGL.MTTVHATTATQK.TVDGPSHK	L	T	12	2	2369.14	1344.72	1344.72	673.367	673.366	1344.71	673.361	0.0094	0.7433	1.5791	0.004282	17.284	0	0.9999	1	0	173	184	0	12K(28.0313), N-term(28.0313)		0	TRUE	sp|P0A9B2|G3P1_ECOLI	P0A9B2	G3P1_ECOLI	gapA	Glyceraldehyde-3-phosphate dehydrogenase A
169	20220923_CRJL_M9H11_PICS_EColi_Tryps_Neprosin_N3_5ug_156.09582.09582.3	GSHEYCDVMGR	n[29]GSHEYC[160]DVM[147]GR	GFVGENGR.GSHEYCDVMGR.VDIITGTI	R	V	11	3	2369.4	1353.54	1353.53	452.186	452.183	1353.54	452.189	-0.0162	0.5817	0.7589	0.1887	12.397	0	0.9997	2	0	224	234	0	6C(57.0214), 9M(15.9949), N-term(28.0313)		0	TRUE	sp|P0AB77|KBL_ECOLI	P0AB77	KBL_ECOLI	kbl	2-amino-3-ketobutyrate coenzyme A ligase
170	20220923_CRJL_M9H11_PICS_EColi_Tryps_Neprosin_N3_5ug_156.09586.09586.3	TEDSSDYHVTTSQHAR	n[35]TEDSSDYHVTTSQHAR	KWTDNAEP.TEDSSDYHVTTSQHAR.QAEDESDR	P	Q	16	3	2369.92	1866.88	1866.86	623.299	623.295	1866.86	623.293	0.0084	0.5144	0.506	0.01803	15.476	0	0.9997	1	0	222	237	0	N-term(34.0631)		0	TRUE	sp|P0A705|IF2_ECOLI	P0A705	IF2_ECOLI	infB	Translation initiation factor IF-2
171	20220923_CRJL_M9H11_PICS_EColi_Tryps_Neprosin_N3_5ug_156.09592.09592.3	GTAMNPVDHPHGGGEGR	n[35]GTAMNPVDHPHGGGEGR	RGVRPTVR.GTAMNPVDHPHGGGEGR.NFGKHPVT	R	N	17	3	2370.7	1721.83	1721.82	574.95	574.946	1721.81	574.944	0.0056	0.585	0.3664	0.001891	19.393	0	1	2	0	222	238	0	N-term(34.0631)		0	TRUE	sp|P60422|RL2_ECOLI	P60422	RL2_ECOLI	rplB	Large ribosomal subunit protein uL2
172	20220923_CRJL_M9H11_PICS_EColi_Tryps_Neprosin_N3_5ug_156.09597.09597.2	MAGQMGNER	n[29]MAGQMGNER	GKVFKGKK.MAGQMGNER.VTVQSIDV	K	V	9	2	2371.5	1020.46	1020.45	511.235	511.232	1020.45	511.231	0.0012	0.6646	0.9966	0.2508	8.903	0	0.9999	2	0	161	169	0	N-term(28.0313)		0	TRUE	sp|P60438|RL3_ECOLI	P60438	RL3_ECOLI	rplC	Large ribosomal subunit protein uL3
173	20220923_CRJL_M9H11_PICS_EColi_Tryps_Neprosin_N3_5ug_156.09599.09599.3	IEQMLSQDKR	n[29]IEQM[147]LSQDK[156]R	GIQAIPSR.IEQMLSQDKR.IEAIAEDF	R	I	10	3	2371.76	1318.68	1318.68	440.568	440.566	1318.69	440.571	-0.0158	0.8848	4.3819	0.1362	9.963	0	1	2	1	445	454	0	4M(15.9949), 9K(28.0313), N-term(28.0313)		0	TRUE	sp|P17169|GLMS_ECOLI	P17169	GLMS_ECOLI	glmS	Glutamine--fructose-6-phosphate aminotransferase [isomerizing]
174	20220923_CRJL_M9H11_PICS_EColi_Tryps_Neprosin_N3_5ug_156.09601.09601.2	GTAMNPVDHPHGGGEGR	n[35]GTAMNPVDHPHGGGEGR	RGVRPTVR.GTAMNPVDHPHGGGEGR.NFGKHPVT	R	N	17	2	2372.02	1721.83	1721.83	861.923	861.923	1721.81	861.913	0.0191	0.7457	0.3884	0.01009	18.485	0	1	2	0	222	238	0	N-term(34.0631)		0	TRUE	sp|P60422|RL2_ECOLI	P60422	RL2_ECOLI	rplB	Large ribosomal subunit protein uL2
175	20220923_CRJL_M9H11_PICS_EColi_Tryps_Neprosin_N3_5ug_156.09614.09614.3	LREEIAEQHR	n[29]LREEIAEQHR	VNIEQTIR.LREEIAEQHR.AIGQMKEM	R	A	10	3	2373.78	1307.69	1307.68	436.902	436.9	1307.69	436.905	-0.0159	0.902	0.0572	0.0002575	18.545	0	1	2	1	220	229	0	N-term(28.0313)		0	TRUE	sp|P09373|PFLB_ECOLI	P09373	PFLB_ECOLI	pflB	Formate acetyltransferase 1
176	20220923_CRJL_M9H11_PICS_EColi_Tryps_Neprosin_N3_5ug_156.09618.09618.0	GTAMNPVDHPHGGGEGR	n[35]GTAMNPVDHPHGGGEGR	RGVRPTVR.GTAMNPVDHPHGGGEGR.NFGKHPVT	R	N	17	4	2374.27	1721.8	1721.79	431.457	431.455	1721.81	431.46	-0.0189	0.4996	0.4258	0.002561	11.325	0	1	2	0	222	238	0	N-term(34.0631)		0	TRUE	sp|P60422|RL2_ECOLI	P60422	RL2_ECOLI	rplB	Large ribosomal subunit protein uL2
177	20220923_CRJL_M9H11_PICS_EColi_Tryps_Neprosin_N3_5ug_156.09620.09620.0	GTAMNPVDHPHGGGEGR	n[35]GTAMNPVDHPHGGGEGR	RGVRPTVR.GTAMNPVDHPHGGGEGR.NFGKHPVT	R	N	17	4	2374.47	1722.8	1722.8	431.708	431.706	1721.81	431.46	0.9836	0.5183	0.4291	0.01248	8.774	0	1	2	0	222	238	0	N-term(34.0631)		0	TRUE	sp|P60422|RL2_ECOLI	P60422	RL2_ECOLI	rplB	Large ribosomal subunit protein uL2
178	20220923_CRJL_M9H11_PICS_EColi_Tryps_Neprosin_N3_5ug_156.09623.09623.0	GVYIKK	n[29]GVYIK[156]K[156]	KAKPTQAK.GVYIKK.VSISTTMG	K	V	6	2	2374.8	790.521	790.518	396.268	396.266	790.532	396.273	-0.0137	0.7281	1.072	0.9457	10.577	0	0.9974	2	1	206	211	0	5K(28.0313), 6K(28.0313), N-term(28.0313)		0	TRUE	sp|P0A7L0|RL1_ECOLI	P0A7L0	RL1_ECOLI	rplA	Large ribosomal subunit protein uL1
179	20220923_CRJL_M9H11_PICS_EColi_Tryps_Neprosin_N3_5ug_156.09629.09629.0	AAEQLEK	n[29]AAEQLEK[156]	ASTWQGIR.AAEQLEK.EGINCNIT	R	E	7	2	2375.66	843.46	843.456	422.737	422.735	843.47	422.742	-0.0139	0.8452	0.9747	0.5698	8.86	0	0.9996	2	0	142	148	0	7K(28.0313), N-term(28.0313)		0	TRUE	sp|P0A870|TALB_ECOLI	P0A870	TALB_ECOLI	talB	Transaldolase B
180	20220923_CRJL_M9H11_PICS_EColi_Tryps_Neprosin_N3_5ug_156.09645.09645.2	AAVTMPSSK	n[29]AAVTM[147]PSSK[156]	RNGQAANK.AAVTMPSSK.LKVAIANV	K	L	9	2	2377.7	962.512	962.51	482.263	482.262	962.511	482.263	-0.001	0.6748	2.5472	0.1663	11.012	8.245	0.9986	2	0	23	31	0	5M(15.9949), 9K(28.0313), N-term(28.0313)		0	TRUE	sp|P0A7W7|RS8_ECOLI	P0A7W7	RS8_ECOLI	rpsH	Small ribosomal subunit protein uS8
181	20220923_CRJL_M9H11_PICS_EColi_Tryps_Neprosin_N3_5ug_156.09646.09646.2	IASVQNTQK	n[29]IASVQNTQK[156]	GAKEIRSK.IASVQNTQK.ITKAMEMV	K	I	9	2	2377.83	1043.6	1043.6	522.81	522.807	1043.6	522.806	0.0028	0.594	1.8192	0.3544	8.302	0	0.9985	2	0	11	19	0	9K(28.0313), N-term(28.0313)		0	TRUE	sp|P0ABA6|ATPG_ECOLI	P0ABA6	ATPG_ECOLI	atpG	ATP synthase gamma chain
182	20220923_CRJL_M9H11_PICS_EColi_Tryps_Neprosin_N3_5ug_156.09661.09661.0	GNYSMGVR	n[35]GNYSM[147]GVR	SAKSFDGR.GNYSMGVR.EQIIFPEI	R	E	8	2	2379.72	933.461	933.457	467.738	467.736	932.46	467.237	0.9975	0.6186	3.5978	0.03713	13.262	0	1	2	0	126	133	0	5M(15.9949), N-term(34.0631)		0	TRUE	sp|P62399|RL5_ECOLI	P62399	RL5_ECOLI	rplE	Large ribosomal subunit protein uL5
183	20220923_CRJL_M9H11_PICS_EColi_Tryps_Neprosin_N3_5ug_156.09662.09662.2	GYGMGDAAEGK	n[29]GYGM[147]GDAAEGK[156]	VIIAHTIK.GYGMGDAAEGK.NIAHQVKK	K	N	11	2	2379.85	1126.5	1126.5	564.26	564.258	1126.5	564.255	0.0042	0.6744	1.1533	0.2516	9.897	0	0.9989	2	0	394	404	0	11K(28.0313), 4M(15.9949), N-term(28.0313)		0	TRUE	sp|P0AFG8|ODP1_ECOLI	P0AFG8	ODP1_ECOLI	aceE	Pyruvate dehydrogenase E1 component
184	20220923_CRJL_M9H11_PICS_EColi_Tryps_Neprosin_N3_5ug_156.09663.09663.2	RAVIESENSAER	n[29]RAVIESENSAER	RNNVVVSR.RAVIESENSAER.DQIIENIQ	R	D	12	2	2379.98	1387.72	1387.71	694.866	694.865	1387.71	694.86	0.0095	0.7877	0.5862	0.1598	13.686	0	0.9999	2	1	171	182	0	N-term(28.0313)		0	TRUE	sp|P0AG67|RS1_ECOLI	P0AG67	RS1_ECOLI	rpsA	Small ribosomal subunit protein bS1
185	20220923_CRJL_M9H11_PICS_EColi_Tryps_Neprosin_N3_5ug_156.09664.09664.2	GYGMGDAAEGK	n[35]GYGM[147]GDAAEGK[162]	VIIAHTIK.GYGMGDAAEGK.NIAHQVKK	K	N	11	2	2380.11	1138.57	1138.56	570.292	570.289	1138.56	570.287	0.0036	0.5861	1.1577	1.18	9.212	0	0.9948	2	0	394	404	0	11K(34.0631), 4M(15.9949), N-term(34.0631)		0	TRUE	sp|P0AFG8|ODP1_ECOLI	P0AFG8	ODP1_ECOLI	aceE	Pyruvate dehydrogenase E1 component
186	20220923_CRJL_M9H11_PICS_EColi_Tryps_Neprosin_N3_5ug_156.09665.09665.2	IHSEEDERPIGR	n[29]IHSEEDERPIGR	GYVPASTR.IHSEEDERPIGR.LIVDACYS	R	L	12	2	2380.24	1464.75	1464.74	733.381	733.379	1464.73	733.373	0.0116	0.5636	0.9529	1.093	7.345	0	0.9783	2	1	159	170	0	N-term(28.0313)		0	TRUE	sp|P0A7Z4|RPOA_ECOLI	P0A7Z4	RPOA_ECOLI	rpoA	DNA-directed RNA polymerase subunit alpha
187	20220923_CRJL_M9H11_PICS_EColi_Tryps_Neprosin_N3_5ug_156.09669.09669.0	AAEQLEK	n[29]AAEQLEK[156]	ASTWQGIR.AAEQLEK.EGINCNIT	R	E	7	2	2380.68	844.462	844.458	423.238	423.236	843.47	422.742	0.9877	0.8523	1.0584	2.718	8.973	0	0.9991	2	0	142	148	0	7K(28.0313), N-term(28.0313)		0	TRUE	sp|P0A870|TALB_ECOLI	P0A870	TALB_ECOLI	talB	Transaldolase B
188	20220923_CRJL_M9H11_PICS_EColi_Tryps_Neprosin_N3_5ug_156.09678.09678.3	IHSEEDERPIGR	n[35]IHSEEDERPIGR	GYVPASTR.IHSEEDERPIGR.LIVDACYS	R	L	12	3	2381.95	1470.76	1470.76	491.262	491.259	1470.76	491.262	-0.0076	0.4261	0.9245	2.629	7.965	0	0.9972	2	1	159	170	0	N-term(34.0631)		0	TRUE	sp|P0A7Z4|RPOA_ECOLI	P0A7Z4	RPOA_ECOLI	rpoA	DNA-directed RNA polymerase subunit alpha
189	20220923_CRJL_M9H11_PICS_EColi_Tryps_Neprosin_N3_5ug_156.09679.09679.2	SGYLEQGKR	n[29]SGYLEQGK[156]R	GFYTQTIR.SGYLEQGKR.ITISPRNY	R	I	9	2	2382.08	1092.6	1092.59	547.307	547.304	1092.59	547.304	0.0012	0.436	1.2275	0.1531	10.76	0	0.9998	2	1	399	407	0	8K(28.0313), N-term(28.0313)		0	TRUE	sp|P13036|FECA_ECOLI	P13036	FECA_ECOLI	fecA	Fe(3+) dicitrate transport protein FecA
190	20220923_CRJL_M9H11_PICS_EColi_Tryps_Neprosin_N3_5ug_156.09681.09681.2	AVGVHQSAYK	n[29]AVGVHQSAYK[156]	KMDDPSGR.AVGVHQSAYK.	R	-	10	2	2382.34	1114.62	1114.62	558.319	558.316	1114.61	558.314	0.0042	0.4998	1.2244	0.007187	15.312	0	0.9999	2	0	545	554	0	10K(28.0313), N-term(28.0313)		0	TRUE	sp|P22106|ASNB_ECOLI	P22106	ASNB_ECOLI	asnB	Asparagine synthetase B [glutamine-hydrolyzing]
191	20220923_CRJL_M9H11_PICS_EColi_Tryps_Neprosin_N3_5ug_156.09686.09686.0	IHSEEDERPIGR	n[29]IHSEEDERPIGR	GYVPASTR.IHSEEDERPIGR.LIVDACYS	R	L	12	3	2382.98	1465.73	1465.73	489.585	489.583	1464.73	489.251	0.995	0.5323	0.9072	0.02765	9.745	0	0.9999	2	1	159	170	0	N-term(28.0313)		0	TRUE	sp|P0A7Z4|RPOA_ECOLI	P0A7Z4	RPOA_ECOLI	rpoA	DNA-directed RNA polymerase subunit alpha
192	20220923_CRJL_M9H11_PICS_EColi_Tryps_Neprosin_N3_5ug_156.09698.09698.0	VVNDNAPQTAK	n[29]VVNDNAPQTAK[156]	QEQKPVAK.VVNDNAPQTAK.EPDYIDIP	K	E	11	2	2384.49	1211.66	1211.66	606.838	606.836	1211.65	606.833	0.0057	0.7289	2.5831	2.798	10.659	0	0.9995	2	0	357	367	0	11K(28.0313), N-term(28.0313)		0	TRUE	sp|P0A9A6|FTSZ_ECOLI	P0A9A6	FTSZ_ECOLI	ftsZ	Cell division protein FtsZ
193	20220923_CRJL_M9H11_PICS_EColi_Tryps_Neprosin_N3_5ug_156.09702.09702.0	ETKVTAVEAK	n[29]ETK[156]VTAVEAK[156]	SKKFNIML.ETKVTAVEAK.EDGIYVTM	L	E	10	3	2384.92	1158.68	1158.67	387.234	387.232	1158.69	387.236	-0.0113	0.4756	1.1079	0.4171	8.019	0	0.5433	1	1	235	244	0	10K(28.0313), 3K(28.0313), N-term(28.0313)		0	TRUE	sp|P0A9P0|DLDH_ECOLI	P0A9P0	DLDH_ECOLI	lpdA	Dihydrolipoyl dehydrogenase
194	20220923_CRJL_M9H11_PICS_EColi_Tryps_Neprosin_N3_5ug_156.09707.09707.2	HAVTEASPMVK	HAVTEASPM[147]VK[156]	RSMVMRTK.HAVTEASPMVK.AKDERRER	K	A	11	2	2385.7	1212.63	1212.62	607.32	607.318	1212.62	607.316	0.0036	0.8196	1.1963	0.0001828	20.525	9.742	1	2	0	94	104	0	11K(28.0313), 9M(15.9949)		0	TRUE	sp|P02358|RS6_ECOLI	P02358	RS6_ECOLI	rpsF	Small ribosomal subunit protein bS6
195	20220923_CRJL_M9H11_PICS_EColi_Tryps_Neprosin_N3_5ug_156.09710.09710.2	RTEPAAPVASTK	n[29]RTEPAAPVASTK[156]	KPVAQTPK.RTEPAAPVASTK.APAATSTP	K	A	12	2	2386.03	1282.73	1282.73	642.375	642.373	1282.72	642.37	0.0063	0.4519	1.4398	1.456	11.847	0	0.7444	2	1	285	296	0	12K(28.0313), N-term(28.0313)		0	TRUE	sp|P11557|DAMX_ECOLI	P11557	DAMX_ECOLI	damX	Cell division protein DamX
196	20220923_CRJL_M9H11_PICS_EColi_Tryps_Neprosin_N3_5ug_156.09712.09712.2	RAVIESENSAER	n[35]RAVIESENSAER	RNNVVVSR.RAVIESENSAER.DQIIENIQ	R	D	12	2	2386.29	1393.75	1393.75	697.882	697.881	1393.74	697.876	0.0102	0.5234	0.6914	2.132	9.185	0	0.999	2	1	171	182	0	N-term(34.0631)		0	TRUE	sp|P0AG67|RS1_ECOLI	P0AG67	RS1_ECOLI	rpsA	Small ribosomal subunit protein bS1
197	20220923_CRJL_M9H11_PICS_EColi_Tryps_Neprosin_N3_5ug_156.09715.09715.0	VVNDNAPQTAK	n[29]VVNDNAPQTAK[156]	QEQKPVAK.VVNDNAPQTAK.EPDYIDIP	K	E	11	2	2386.64	1212.66	1212.66	607.339	607.336	1211.65	606.833	1.0067	0.7469	2.6191	0.002882	14.617	0	1	2	0	357	367	0	11K(28.0313), N-term(28.0313)		0	TRUE	sp|P0A9A6|FTSZ_ECOLI	P0A9A6	FTSZ_ECOLI	ftsZ	Cell division protein FtsZ
198	20220923_CRJL_M9H11_PICS_EColi_Tryps_Neprosin_N3_5ug_156.09726.09726.2	GAAGTQYDDSNMGQNK	n[29]GAAGTQYDDSNM[147]GQNK[156]	SYSGSKTR.GAAGTQYDDSNMGQNK.VGISFSIP	R	V	16	2	2388.07	1727.76	1727.76	864.887	864.888	1727.74	864.878	0.0196	0.5469	2.9906	0.002101	12.21	0	0.9982	2	0	290	305	0	12M(15.9949), 16K(28.0313), N-term(28.0313)		0	TRUE	sp|P02930|TOLC_ECOLI	P02930	TOLC_ECOLI	tolC	Outer membrane protein TolC
199	20220923_CRJL_M9H11_PICS_EColi_Tryps_Neprosin_N3_5ug_156.09734.09734.0	VHTSYHQAVTATGR	n[29]VHTSYHQAVTATGR	MINPKTGR.VHTSYHQAVTATGR.LSSTDPNI	R	L	14	3	2389.11	1554.8	1554.79	519.273	519.271	1554.79	519.271	0.0006	0.6791	0.9736	0.3575	7.287	0	1	2	0	655	668	0	N-term(28.0313)		0	TRUE	sp|P00582|DPO1_ECOLI	P00582	DPO1_ECOLI	polA	DNA polymerase I
200	20220923_CRJL_M9H11_PICS_EColi_Tryps_Neprosin_N3_5ug_156.09737.09737.0	RTEPAAPVASTK	n[29]RTEPAAPVASTK[156]	KPVAQTPK.RTEPAAPVASTK.APAATSTP	K	A	12	3	2389.51	1282.71	1282.71	428.579	428.577	1282.72	428.582	-0.0158	0.7982	1.4977	1.154	8.387	0	0.9955	2	1	285	296	0	12K(28.0313), N-term(28.0313)		0	TRUE	sp|P11557|DAMX_ECOLI	P11557	DAMX_ECOLI	damX	Cell division protein DamX
201	20220923_CRJL_M9H11_PICS_EColi_Tryps_Neprosin_N3_5ug_156.09741.09741.0	AAVLVKK	n[29]AAVLVK[156]K[156]	IITYTNKK.AAVLVKK.VIESAIAN	K	V	7	2	2390.16	812.581	812.577	407.298	407.296	811.589	406.802	0.9879	0.6865	0.4574	0.9141	10.656	0	0.9922	2	1	43	49	0	6K(28.0313), 7K(28.0313), N-term(28.0313)		0	TRUE	sp|P61175|RL22_ECOLI	P61175	RL22_ECOLI	rplV	Large ribosomal subunit protein uL22
202	20220923_CRJL_M9H11_PICS_EColi_Tryps_Neprosin_N3_5ug_156.09748.09748.0	VHTSYHQAVTATGR	n[29]VHTSYHQAVTATGR	MINPKTGR.VHTSYHQAVTATGR.LSSTDPNI	R	L	14	3	2391.07	1555.8	1555.79	519.608	519.605	1554.79	519.271	1.0042	0.7151	1.0062	0.1259	9.1	0	1	2	0	655	668	0	N-term(28.0313)		0	TRUE	sp|P00582|DPO1_ECOLI	P00582	DPO1_ECOLI	polA	DNA polymerase I
203	20220923_CRJL_M9H11_PICS_EColi_Tryps_Neprosin_N3_5ug_156.09750.09750.0	GREQILK	n[29]GREQILK[156]	VVGIPDVR.GREQILK.VHMRRVPI	R	V	7	2	2391.33	898.553	898.549	450.284	450.282	898.56	450.287	-0.0111	0.8392	2.1988	2.516	10.646	9.462	0.998	2	1	326	332	0	7K(28.0313), N-term(28.0313)		0	TRUE	sp|P0AAI3|FTSH_ECOLI	P0AAI3	FTSH_ECOLI	ftsH	ATP-dependent zinc metalloprotease FtsH
204	20220923_CRJL_M9H11_PICS_EColi_Tryps_Neprosin_N3_5ug_156.09758.09758.2	QVASHINEETGR	n[29]QVASHINEETGR	GRNEEKIR.QVASHINEETGR.QPQWFIID	R	Q	12	2	2392.47	1367.69	1367.69	684.852	684.852	1367.68	684.847	0.01	0.5921	0.7145	0.06573	13.229	0	1	2	0	51	62	0	N-term(28.0313)		0	TRUE	sp|P31808|YCIK_ECOLI	P31808	YCIK_ECOLI	yciK	Uncharacterized oxidoreductase YciK
205	20220923_CRJL_M9H11_PICS_EColi_Tryps_Neprosin_N3_5ug_156.09759.09759.2	RIDNQLR	n[29]RIDNQLR	GTERHESR.RIDNQLR.GRSGRQGD	R	G	7	2	2392.6	941.54	941.539	471.777	471.777	941.541	471.778	-0.0018	0.735	1.7205	1.425	11.224	0	0.9999	2	1	566	572	0	N-term(28.0313)		0	TRUE	sp|P10408|SECA_ECOLI	P10408	SECA_ECOLI	secA	Protein translocase subunit SecA
206	20220923_CRJL_M9H11_PICS_EColi_Tryps_Neprosin_N3_5ug_156.09780.09780.2	GREQILK	n[29]GREQILK[156]	VVGIPDVR.GREQILK.VHMRRVPI	R	V	7	2	2395.34	899.561	899.554	450.788	450.784	898.56	450.287	0.9945	0.879	2.1321	4.599	8.325	7.897	0.9952	2	1	326	332	0	7K(28.0313), N-term(28.0313)		0	TRUE	sp|P0AAI3|FTSH_ECOLI	P0AAI3	FTSH_ECOLI	ftsH	ATP-dependent zinc metalloprotease FtsH
207	20220923_CRJL_M9H11_PICS_EColi_Tryps_Neprosin_N3_5ug_156.09784.09784.0	RVVEVAER	n[29]RVVEVAER	AIVISTAR.RVVEVAER.VKAGEWTA	R	V	8	2	2395.81	984.572	984.567	493.293	493.291	984.572	493.293	-0.0043	0.7555	1.5197	0.6583	12.806	0	1	2	1	117	124	0	N-term(28.0313)		0	TRUE	sp|P37666|GHRB_ECOLI	P37666	GHRB_ECOLI	ghrB	Glyoxylate/hydroxypyruvate reductase B
208	20220923_CRJL_M9H11_PICS_EColi_Tryps_Neprosin_N3_5ug_156.09791.09791.3	HAVTEASPMVK	n[29]HAVTEASPM[147]VK[156]	RSMVMRTK.HAVTEASPMVK.AKDERRER	K	A	11	3	2396.75	1240.63	1240.62	414.551	414.549	1240.65	414.557	-0.0234	0.7115	1.3805	0.4341	12.355	0	0.9993	2	0	94	104	0	11K(28.0313), 9M(15.9949), N-term(28.0313)		0	TRUE	sp|P02358|RS6_ECOLI	P02358	RS6_ECOLI	rpsF	Small ribosomal subunit protein bS6
209	20220923_CRJL_M9H11_PICS_EColi_Tryps_Neprosin_N3_5ug_156.09795.09795.0	VVMTGPSK	n[29]VVM[147]TGPSK[156]	HITAGAKK.VVMTGPSK.DNTPMFVK	K	D	8	2	2397.22	889.488	889.484	445.751	445.749	889.494	445.754	-0.0106	0.7927	3.6346	0.3641	6.255	0	0.9997	2	0	117	124	0	3M(15.9949), 8K(28.0313), N-term(28.0313)		0	TRUE	sp|P0A9B2|G3P1_ECOLI	P0A9B2	G3P1_ECOLI	gapA	Glyceraldehyde-3-phosphate dehydrogenase A
210	20220923_CRJL_M9H11_PICS_EColi_Tryps_Neprosin_N3_5ug_156.09799.09799.0	TYQQQVAK	n[29]TYQQQVAK[156]	EAMEPEFK.TYQQQVAK.NAKAMVEV	K	N	8	2	2397.63	1021.57	1021.57	511.793	511.79	1020.56	511.288	1.0054	0.6408	1.6061	0.0411	10.561	0	1	2	0	286	293	0	8K(28.0313), N-term(28.0313)		0	TRUE	sp|P0A825|GLYA_ECOLI	P0A825	GLYA_ECOLI	glyA	Serine hydroxymethyltransferase
211	20220923_CRJL_M9H11_PICS_EColi_Tryps_Neprosin_N3_5ug_156.09801.09801.0	EVCSGDTGHAEAVR	n[29]EVC[160]SGDTGHAEAVR	YTPNPTYR.EVCSGDTGHAEAVR.IVYDPSVI	R	I	14	3	2397.89	1514.69	1514.68	505.904	505.901	1514.68	505.9	0.0041	0.5991	1.081	0.399	10.096	0	1	2	0	85	98	0	3C(57.0214), N-term(28.0313)		0	TRUE	sp|P0A744|MSRA_ECOLI	P0A744	MSRA_ECOLI	msrA	Peptide methionine sulfoxide reductase MsrA
212	20220923_CRJL_M9H11_PICS_EColi_Tryps_Neprosin_N3_5ug_156.09803.09803.2	GNYSMGVR	n[29]GNYSM[147]GVR	SAKSFDGR.GNYSMGVR.EQIIFPEI	R	E	8	2	2398.28	926.428	926.424	464.221	464.219	926.428	464.221	-0.0043	0.5987	3.2883	0.1855	9.427	0	0.9995	2	0	126	133	0	5M(15.9949), N-term(28.0313)		0	TRUE	sp|P62399|RL5_ECOLI	P62399	RL5_ECOLI	rplE	Large ribosomal subunit protein uL5
213	20220923_CRJL_M9H11_PICS_EColi_Tryps_Neprosin_N3_5ug_156.09804.09804.3	GTAMNPVDHPHGGGEGR	n[29]GTAMNPVDHPHGGGEGR	RGVRPTVR.GTAMNPVDHPHGGGEGR.NFGKHPVT	R	N	17	3	2398.39	1715.79	1715.78	572.938	572.936	1715.78	572.934	0.005	0.6746	0.8278	2.589e-09	29.91	0	1	2	0	222	238	0	N-term(28.0313)		0	TRUE	sp|P60422|RL2_ECOLI	P60422	RL2_ECOLI	rplB	Large ribosomal subunit protein uL2
214	20220923_CRJL_M9H11_PICS_EColi_Tryps_Neprosin_N3_5ug_156.09805.09805.2	GNYSMGVR	n[35]GNYSM[147]GVR	SAKSFDGR.GNYSMGVR.EQIIFPEI	R	E	8	2	2398.47	932.458	932.454	467.236	467.234	932.46	467.237	-0.0061	0.4812	3.2852	0.144	10.866	0	0.9977	2	0	126	133	0	5M(15.9949), N-term(34.0631)		0	TRUE	sp|P62399|RL5_ECOLI	P62399	RL5_ECOLI	rplE	Large ribosomal subunit protein uL5
215	20220923_CRJL_M9H11_PICS_EColi_Tryps_Neprosin_N3_5ug_156.09806.09806.2	GTAMNPVDHPHGGGEGR	n[29]GTAMNPVDHPHGGGEGR	RGVRPTVR.GTAMNPVDHPHGGGEGR.NFGKHPVT	R	N	17	2	2398.6	1715.8	1715.8	858.909	858.907	1715.78	858.897	0.0191	0.8485	0.8314	3.835e-06	31.165	0	1	2	0	222	238	0	N-term(28.0313)		0	TRUE	sp|P60422|RL2_ECOLI	P60422	RL2_ECOLI	rplB	Large ribosomal subunit protein uL2
216	20220923_CRJL_M9H11_PICS_EColi_Tryps_Neprosin_N3_5ug_156.09808.09808.2	EVCSGDTGHAEAVR	n[29]EVC[160]SGDTGHAEAVR	YTPNPTYR.EVCSGDTGHAEAVR.IVYDPSVI	R	I	14	2	2398.86	1514.7	1514.69	758.356	758.353	1514.68	758.346	0.014	0.5756	1.0972	0.8467	8.789	0	0.9974	2	0	85	98	0	3C(57.0214), N-term(28.0313)		0	TRUE	sp|P0A744|MSRA_ECOLI	P0A744	MSRA_ECOLI	msrA	Peptide methionine sulfoxide reductase MsrA
217	20220923_CRJL_M9H11_PICS_EColi_Tryps_Neprosin_N3_5ug_156.09812.09812.0	LNSQPACTAR	n[29]LNSQPAC[160]TAR	IGIVQGSR.LNSQPACTAR.RRTRVIII	R	R	10	2	2399.38	1144.58	1144.57	573.295	573.293	1144.57	573.29	0.005	0.4523	0.6423	0.1201	10.407	0	0.9991	2	0	304	313	0	7C(57.0214), N-term(28.0313)		0	TRUE	sp|P77398|ARNA_ECOLI	P77398	ARNA_ECOLI	arnA	Bifunctional polymyxin resistance protein ArnA
218	20220923_CRJL_M9H11_PICS_EColi_Tryps_Neprosin_N3_5ug_156.09816.09816.0	LNSQPACTAR	n[29]LNSQPAC[160]TAR	IGIVQGSR.LNSQPACTAR.RRTRVIII	R	R	10	2	2399.9	1145.58	1145.57	573.797	573.795	1144.57	573.29	1.009	0.4597	0.651	1.017	8.488	0	0.9931	2	0	304	313	0	7C(57.0214), N-term(28.0313)		0	TRUE	sp|P77398|ARNA_ECOLI	P77398	ARNA_ECOLI	arnA	Bifunctional polymyxin resistance protein ArnA
219	20220923_CRJL_M9H11_PICS_EColi_Tryps_Neprosin_N3_5ug_156.09820.09820.0	GTAMNPVDHPHGGGEGR	n[29]GTAMNPVDHPHGGGEGR	RGVRPTVR.GTAMNPVDHPHGGGEGR.NFGKHPVT	R	N	17	4	2400.54	1715.77	1715.76	429.95	429.948	1715.78	429.952	-0.0184	0.4896	0.8637	0.002911	10.931	0	1	2	0	222	238	0	N-term(28.0313)		0	TRUE	sp|P60422|RL2_ECOLI	P60422	RL2_ECOLI	rplB	Large ribosomal subunit protein uL2
220	20220923_CRJL_M9H11_PICS_EColi_Tryps_Neprosin_N3_5ug_156.09821.09821.0	GTAMNPVDHPHGGGEGR	n[29]GTAMNPVDHPHGGGEGR	RGVRPTVR.GTAMNPVDHPHGGGEGR.NFGKHPVT	R	N	17	4	2400.66	1716.77	1716.76	430.2	430.198	1715.78	429.952	0.9848	0.6013	0.8656	7.86e-06	14.267	5.777	1	2	0	222	238	0	N-term(28.0313)		0	TRUE	sp|P60422|RL2_ECOLI	P60422	RL2_ECOLI	rplB	Large ribosomal subunit protein uL2
221	20220923_CRJL_M9H11_PICS_EColi_Tryps_Neprosin_N3_5ug_156.09822.09822.2	GKGFAGTVK	n[29]GK[156]GFAGTVK[156]	VDVTGTSK.GKGFAGTVK.RWNFRTQD	K	R	9	2	2400.79	947.581	947.576	474.798	474.795	947.58	474.798	-0.0045	0.7844	1.0362	0.04329	16.472	0	1	2	1	115	123	0	2K(28.0313), 9K(28.0313), N-term(28.0313)		0	TRUE	sp|P60438|RL3_ECOLI	P60438	RL3_ECOLI	rplC	Large ribosomal subunit protein uL3
222	20220923_CRJL_M9H11_PICS_EColi_Tryps_Neprosin_N3_5ug_156.09835.09835.3	IEQMLSQDKR	n[29]IEQM[147]LSQDK[156]R	GIQAIPSR.IEQMLSQDKR.IEAIAEDF	R	I	10	3	2402.61	1318.68	1318.68	440.568	440.566	1318.69	440.571	-0.0158	0.9482	3.8677	0.05076	11.678	0	1	2	1	445	454	0	4M(15.9949), 9K(28.0313), N-term(28.0313)		0	TRUE	sp|P17169|GLMS_ECOLI	P17169	GLMS_ECOLI	glmS	Glutamine--fructose-6-phosphate aminotransferase [isomerizing]
223	20220923_CRJL_M9H11_PICS_EColi_Tryps_Neprosin_N3_5ug_156.09837.09837.2	EHGTQHSDAILTR	n[29]EHGTQHSDAILTR	DDAIAHIR.EHGTQHSDAILTR.DMRNAQRF	R	D	13	2	2402.87	1491.76	1491.76	746.885	746.885	1491.74	746.879	0.0127	0.7439	1.4732	0.1324	11.012	0	1	2	0	335	347	0	N-term(28.0313)		0	TRUE	sp|P07004|PROA_ECOLI	P07004	PROA_ECOLI	proA	Gamma-glutamyl phosphate reductase
224	20220923_CRJL_M9H11_PICS_EColi_Tryps_Neprosin_N3_5ug_156.09849.09849.0	NKELMDNMR	n[29]NK[156]ELMDNM[147]R	EVIEFYSK.NKELMDNMR.NVAIEEQA	K	N	9	3	2404.31	1222.57	1222.56	408.531	408.529	1221.58	408.202	0.9802	0.9316	1.5112	1.45	7.854	0	0.9996	2	1	391	399	0	2K(28.0313), 8M(15.9949), N-term(28.0313)		0	TRUE	sp|P0A850|TIG_ECOLI	P0A850	TIG_ECOLI	tig	Trigger factor
225	20220923_CRJL_M9H11_PICS_EColi_Tryps_Neprosin_N3_5ug_156.09851.09851.3	LREEIAEQHR	n[29]LREEIAEQHR	VNIEQTIR.LREEIAEQHR.AIGQMKEM	R	A	10	3	2404.7	1307.68	1307.68	436.902	436.9	1307.69	436.905	-0.0164	0.8941	0.4582	0.0004443	16.585	0	1	2	1	220	229	0	N-term(28.0313)		0	TRUE	sp|P09373|PFLB_ECOLI	P09373	PFLB_ECOLI	pflB	Formate acetyltransferase 1
226	20220923_CRJL_M9H11_PICS_EColi_Tryps_Neprosin_N3_5ug_156.09856.09856.2	GDHELNEVK	n[29]GDHELNEVK[156]	PQVAIIVR.GDHELNEVK.AEKIPQVA	R	A	9	2	2405.32	1095.56	1095.56	548.789	548.787	1095.56	548.785	0.0034	0.6506	0.6914	0.02445	15.947	0	1	2	0	300	308	0	9K(28.0313), N-term(28.0313)		0	TRUE	sp|P16659|SYP_ECOLI	P16659	SYP_ECOLI	proS	Proline--tRNA ligase
227	20220923_CRJL_M9H11_PICS_EColi_Tryps_Neprosin_N3_5ug_156.09860.09860.0	LEPGSNPK	n[29]LEPGSNPK[156]	HVVIDMYP.LEPGSNPK.GYEFINDI	P	G	8	2	2405.71	896.489	896.485	449.252	449.25	896.497	449.256	-0.0118	0.7113	2.9706	0.6869	7.81	0	0.9	1	0	525	532	0	8K(28.0313), N-term(28.0313)		0	TRUE	sp|P0A6M8|EFG_ECOLI	P0A6M8	EFG_ECOLI	fusA	Elongation factor G
228	20220923_CRJL_M9H11_PICS_EColi_Tryps_Neprosin_N3_5ug_156.09867.09867.2	GVYIKK	n[29]GVYIK[156]K[156]	KAKPTQAK.GVYIKK.VSISTTMG	K	V	6	2	2406.67	790.52	790.516	396.267	396.265	790.532	396.273	-0.0153	0.7313	0.5409	1.536	10.716	0	0.9987	2	1	206	211	0	5K(28.0313), 6K(28.0313), N-term(28.0313)		0	TRUE	sp|P0A7L0|RL1_ECOLI	P0A7L0	RL1_ECOLI	rplA	Large ribosomal subunit protein uL1
229	20220923_CRJL_M9H11_PICS_EColi_Tryps_Neprosin_N3_5ug_156.09875.09875.0	LEPGSNPK	n[29]LEPGSNPK[156]	HVVIDMYP.LEPGSNPK.GYEFINDI	P	G	8	2	2407.62	897.494	897.489	449.754	449.752	896.497	449.256	0.9927	0.6813	3.0024	0.2378	7.644	0	0.9644	1	0	525	532	0	8K(28.0313), N-term(28.0313)		0	TRUE	sp|P0A6M8|EFG_ECOLI	P0A6M8	EFG_ECOLI	fusA	Elongation factor G
230	20220923_CRJL_M9H11_PICS_EColi_Tryps_Neprosin_N3_5ug_156.09886.09886.2	IASVQNTQK	n[29]IASVQNTQK[156]	GAKEIRSK.IASVQNTQK.ITKAMEMV	K	I	9	2	2409.09	1043.61	1043.6	522.81	522.807	1043.6	522.806	0.0023	0.6374	2.3404	0.1816	7.915	0	0.9994	2	0	11	19	0	9K(28.0313), N-term(28.0313)		0	TRUE	sp|P0ABA6|ATPG_ECOLI	P0ABA6	ATPG_ECOLI	atpG	ATP synthase gamma chain
231	20220923_CRJL_M9H11_PICS_EColi_Tryps_Neprosin_N3_5ug_156.09887.09887.2	QEAAAPAPAAK	n[29]QEAAAPAPAAK[156]	APAAAPAK.QEAAAPAPAAK.AEAPAAAP	K	A	11	2	2409.23	1079.61	1079.6	540.81	540.808	1079.6	540.806	0.003	0.8753	2.8874	0.008327	15.818	9.98	1	2	0	292	302	0	11K(28.0313), N-term(28.0313)		0	TRUE	sp|P06959|ODP2_ECOLI	P06959	ODP2_ECOLI	aceF	Dihydrolipoyllysine-residue acetyltransferase component of pyruvate dehydrogenase complex
232	20220923_CRJL_M9H11_PICS_EColi_Tryps_Neprosin_N3_5ug_156.09888.09888.2	FQGNNSEGADAQTGNK	n[35]FQGNNSEGADAQTGNK[162]	GYGQWEYN.FQGNNSEGADAQTGNK.TRIAFAGI	N	T	16	2	2409.36	1704.85	1704.85	853.434	853.434	1704.83	853.424	0.0191	0.7065	2.5934	0.1299	10.045	0	0.9886	1	0	87	102	0	16K(34.0631), N-term(34.0631)		0	TRUE	sp|P02931|OMPF_ECOLI	P02931	OMPF_ECOLI	ompF	Outer membrane porin F
233	20220923_CRJL_M9H11_PICS_EColi_Tryps_Neprosin_N3_5ug_156.09890.09890.0	AAVTMPSSK	n[29]AAVTM[147]PSSK[156]	RNGQAANK.AAVTMPSSK.LKVAIANV	K	L	9	2	2409.62	962.512	962.508	482.264	482.261	962.511	482.263	-0.0026	0.7244	3.0792	0.01244	12.737	0	1	2	0	23	31	0	5M(15.9949), 9K(28.0313), N-term(28.0313)		0	TRUE	sp|P0A7W7|RS8_ECOLI	P0A7W7	RS8_ECOLI	rpsH	Small ribosomal subunit protein uS8
234	20220923_CRJL_M9H11_PICS_EColi_Tryps_Neprosin_N3_5ug_156.09894.09894.0	AAVTMPSSK	n[29]AAVTM[147]PSSK[156]	RNGQAANK.AAVTMPSSK.LKVAIANV	K	L	9	2	2410.08	963.516	963.511	482.765	482.763	962.511	482.263	1.0007	0.6938	3.0869	0.003939	13.004	0	1	2	0	23	31	0	5M(15.9949), 9K(28.0313), N-term(28.0313)		0	TRUE	sp|P0A7W7|RS8_ECOLI	P0A7W7	RS8_ECOLI	rpsH	Small ribosomal subunit protein uS8
235	20220923_CRJL_M9H11_PICS_EColi_Tryps_Neprosin_N3_5ug_156.09900.09900.2	GYGMGDAAEGK	n[29]GYGM[147]GDAAEGK[156]	VIIAHTIK.GYGMGDAAEGK.NIAHQVKK	K	N	11	2	2410.9	1126.51	1126.5	564.261	564.257	1126.5	564.255	0.0039	0.6675	1.6708	0.005855	17.43	0	1	2	0	394	404	0	11K(28.0313), 4M(15.9949), N-term(28.0313)		0	TRUE	sp|P0AFG8|ODP1_ECOLI	P0AFG8	ODP1_ECOLI	aceE	Pyruvate dehydrogenase E1 component
236	20220923_CRJL_M9H11_PICS_EColi_Tryps_Neprosin_N3_5ug_156.09903.09903.2	FQGNNSEGADAQTGNK	n[29]FQGNNSEGADAQTGNK[156]	GYGQWEYN.FQGNNSEGADAQTGNK.TRIAFAGI	N	T	16	2	2411.29	1692.79	1692.79	847.402	847.402	1692.77	847.392	0.0196	0.8905	2.6255	3e-14	25.392	0	1	1	0	87	102	0	16K(28.0313), N-term(28.0313)		0	TRUE	sp|P02931|OMPF_ECOLI	P02931	OMPF_ECOLI	ompF	Outer membrane porin F
237	20220923_CRJL_M9H11_PICS_EColi_Tryps_Neprosin_N3_5ug_156.09913.09913.0	FQGNNSEGADAQTGNK	n[29]FQGNNSEGADAQTGNK[156]	GYGQWEYN.FQGNNSEGADAQTGNK.TRIAFAGI	N	T	16	3	2412.54	1693.79	1693.78	565.603	565.601	1692.77	565.264	1.0097	0.8581	2.6464	1.239e-07	19.679	0	1	1	0	87	102	0	16K(28.0313), N-term(28.0313)		0	TRUE	sp|P02931|OMPF_ECOLI	P02931	OMPF_ECOLI	ompF	Outer membrane porin F
238	20220923_CRJL_M9H11_PICS_EColi_Tryps_Neprosin_N3_5ug_156.09918.09918.2	GSVENGAYK	n[29]GSVENGAYK[156]	WIGRMPYK.GSVENGAYK.AQGVQITA	K	A	9	2	2413.24	979.498	979.494	490.756	490.754	979.497	490.756	-0.0031	0.705	0.3144	0.02029	19.032	0	1	2	0	86	94	0	9K(28.0313), N-term(28.0313)		0	TRUE	sp|P0A910|OMPA_ECOLI	P0A910	OMPA_ECOLI	ompA	Outer membrane protein A
239	20220923_CRJL_M9H11_PICS_EColi_Tryps_Neprosin_N3_5ug_156.09919.09919.2	LAAEEQAQR	n[29]LAAEEQAQR	RDPQEAER.LAAEEQAQR.EAEEQARR	R	E	9	2	2413.33	1042.55	1042.54	522.282	522.279	1042.54	522.278	0.0033	0.55	1.7961	0.1639	8.449	0	0.9988	2	0	102	110	0	N-term(28.0313)		0	TRUE	sp|P0A705|IF2_ECOLI	P0A705	IF2_ECOLI	infB	Translation initiation factor IF-2
240	20220923_CRJL_M9H11_PICS_EColi_Tryps_Neprosin_N3_5ug_156.09922.09922.2	EGSEEHTYLHAQR	n[35]EGSEEHTYLHAQR	KIPYITFP.EGSEEHTYLHAQR.QKIHGYIP	P	Q	13	2	2413.72	1589.78	1589.78	795.899	795.897	1589.76	795.889	0.015	0.7545	1.6872	0.004016	18.085	0	1	1	0	444	456	0	N-term(34.0631)		0	TRUE	sp|P0AFG8|ODP1_ECOLI	P0AFG8	ODP1_ECOLI	aceE	Pyruvate dehydrogenase E1 component
241	20220923_CRJL_M9H11_PICS_EColi_Tryps_Neprosin_N3_5ug_156.09934.09934.3	VTKPEAGHFAK	n[29]VTK[156]PEAGHFAK[156]	TGAKKANR.VTKPEAGHFAK.AGVEAGRG	R	A	11	3	2415.33	1267.71	1267.7	423.578	423.575	1267.73	423.584	-0.0239	0.7685	3.2523	0.000367	16.267	0	1	2	1	60	70	0	11K(28.0313), 3K(28.0313), N-term(28.0313)		0	TRUE	sp|P60438|RL3_ECOLI	P60438	RL3_ECOLI	rplC	Large ribosomal subunit protein uL3
242	20220923_CRJL_M9H11_PICS_EColi_Tryps_Neprosin_N3_5ug_156.09936.09936.2	THTASGLVER	n[29]THTASGLVER	IMDDWNVR.THTASGLVER.VKASTMGD	R	V	10	2	2415.59	1097.59	1097.59	549.804	549.801	1097.58	549.799	0.0048	0.4835	1.1966	0.002462	11.788	0	1	2	0	65	74	0	N-term(28.0313)		0	TRUE	sp|P0A784|ORN_ECOLI	P0A784	ORN_ECOLI	orn	Oligoribonuclease
243	20220923_CRJL_M9H11_PICS_EColi_Tryps_Neprosin_N3_5ug_156.09938.09938.2	GIASMHCSANVGEK	n[29]GIASM[147]HC[160]SANVGEK[156]	MNYIIPIK.GIASMHCSANVGEK.GDVAVFFG	K	G	14	2	2415.86	1531.73	1531.73	766.872	766.87	1531.71	766.863	0.0134	0.5942	0.839	0.1431	13.878	0	0.9995	2	0	227	240	0	14K(28.0313), 5M(15.9949), 7C(57.0214), N-term(28.0313)		0	TRUE	sp|P22259|PCKA_ECOLI	P22259	PCKA_ECOLI	pckA	Phosphoenolpyruvate carboxykinase (ATP)
244	20220923_CRJL_M9H11_PICS_EColi_Tryps_Neprosin_N3_5ug_156.09947.09947.2	HAVTEASPMVK	HAVTEASPM[147]VK[156]	RSMVMRTK.HAVTEASPMVK.AKDERRER	K	A	11	2	2417.08	1212.63	1212.62	607.32	607.317	1212.62	607.316	0.0031	0.6934	1.7193	0.02089	13.683	0	0.9989	2	0	94	104	0	11K(28.0313), 9M(15.9949)		0	TRUE	sp|P02358|RS6_ECOLI	P02358	RS6_ECOLI	rpsF	Small ribosomal subunit protein bS6
245	20220923_CRJL_M9H11_PICS_EColi_Tryps_Neprosin_N3_5ug_156.09950.09950.2	VAEHAEICGR	n[29]VAEHAEIC[160]GR	HYTQDVGK.VAEHAEICGR.CVSNVAGD	K	C	10	2	2417.45	1168.58	1168.57	585.295	585.292	1168.57	585.29	0.004	0.4159	0.9342	0.02328	13.032	0	1	2	0	914	923	0	8C(57.0214), N-term(28.0313)		0	TRUE	sp|P00956|SYI_ECOLI	P00956	SYI_ECOLI	ileS	Isoleucine--tRNA ligase
246	20220923_CRJL_M9H11_PICS_EColi_Tryps_Neprosin_N3_5ug_156.09956.09956.0	GSALINDKR	n[29]GSALINDK[156]R	TQEIIFGK.GSALINDKR.ARTAQTPG	K	A	9	2	2418.2	1028.6	1028.6	515.31	515.307	1028.6	515.306	0.0022	0.5233	1.3554	0.003521	14.5	8.595	1	2	1	86	94	0	8K(28.0313), N-term(28.0313)		0	TRUE	sp|P00509|AAT_ECOLI	P00509	AAT_ECOLI	aspC	Aspartate aminotransferase
247	20220923_CRJL_M9H11_PICS_EColi_Tryps_Neprosin_N3_5ug_156.09957.09957.0	DDAEALKK	n[29]DDAEALK[156]K[156]	AIKEGVSK.DDAEALKK.AIEEAGAE	K	A	8	2	2418.29	972.549	972.545	487.282	487.28	972.549	487.282	-0.004	0.7054	3.6486	1.018	10.483	0	0.9997	2	1	102	109	0	7K(28.0313), 8K(28.0313), N-term(28.0313)		0	TRUE	sp|P0A7K2|RL7_ECOLI	P0A7K2	RL7_ECOLI	rplL	Large ribosomal subunit protein bL12
248	20220923_CRJL_M9H11_PICS_EColi_Tryps_Neprosin_N3_5ug_156.09958.09958.0	GIASMHCSANVGEK	n[29]GIASM[147]HC[160]SANVGEK[156]	MNYIIPIK.GIASMHCSANVGEK.GDVAVFFG	K	G	14	3	2418.38	1531.72	1531.72	511.582	511.579	1531.71	511.578	0.0041	0.4319	0.7969	1.746	6.532	0	0.9952	2	0	227	240	0	14K(28.0313), 5M(15.9949), 7C(57.0214), N-term(28.0313)		0	TRUE	sp|P22259|PCKA_ECOLI	P22259	PCKA_ECOLI	pckA	Phosphoenolpyruvate carboxykinase (ATP)
249	20220923_CRJL_M9H11_PICS_EColi_Tryps_Neprosin_N3_5ug_156.09961.09961.0	GSALINDKR	n[29]GSALINDK[156]R	TQEIIFGK.GSALINDKR.ARTAQTPG	K	A	9	2	2418.77	1029.61	1029.6	515.811	515.809	1028.6	515.306	1.0052	0.5482	1.3459	0.002246	19.017	0	1	2	1	86	94	0	8K(28.0313), N-term(28.0313)		0	TRUE	sp|P00509|AAT_ECOLI	P00509	AAT_ECOLI	aspC	Aspartate aminotransferase
250	20220923_CRJL_M9H11_PICS_EColi_Tryps_Neprosin_N3_5ug_156.09965.09965.0	EGSEEHTYLHAQR	n[35]EGSEEHTYLHAQR	KIPYITFP.EGSEEHTYLHAQR.QKIHGYIP	P	Q	13	3	2419.43	1590.78	1590.77	531.267	531.264	1589.76	530.929	1.0064	0.5607	1.5921	0.7542	8.832	0	0.9983	1	0	444	456	0	N-term(34.0631)		0	TRUE	sp|P0AFG8|ODP1_ECOLI	P0AFG8	ODP1_ECOLI	aceE	Pyruvate dehydrogenase E1 component
251	20220923_CRJL_M9H11_PICS_EColi_Tryps_Neprosin_N3_5ug_156.09966.09966.3	GHSSAQYSGEIK	n[29]GHSSAQYSGEIK[156]	NVNVEFRK.GHSSAQYSGEIK.GYDYDTYT	K	G	12	3	2419.55	1318.64	1318.64	440.555	440.553	1318.65	440.558	-0.0151	0.8966	0.0349	0.01457	14.301	0	1	2	0	34	45	0	12K(28.0313), N-term(28.0313)		0	TRUE	sp|P76002|PLIG_ECOLI	P76002	PLIG_ECOLI	pliG	Inhibitor of g-type lysozyme
252	20220923_CRJL_M9H11_PICS_EColi_Tryps_Neprosin_N3_5ug_156.09967.09967.2	GHSSAQYSGEIK	n[29]GHSSAQYSGEIK[156]	NVNVEFRK.GHSSAQYSGEIK.GYDYDTYT	K	G	12	2	2419.68	1318.66	1318.65	660.337	660.334	1318.65	660.333	0.002	0.8231	0.0371	0.0007638	18.968	0	1	2	0	34	45	0	12K(28.0313), N-term(28.0313)		0	TRUE	sp|P76002|PLIG_ECOLI	P76002	PLIG_ECOLI	pliG	Inhibitor of g-type lysozyme
253	20220923_CRJL_M9H11_PICS_EColi_Tryps_Neprosin_N3_5ug_156.09968.09968.2	TGAGMMDCKK	n[29]TGAGMMDC[160]K[156]K[156]	IVKEIRER.TGAGMMDCKK.AITEANGD	R	A	10	2	2419.81	1181.57	1181.56	591.794	591.79	1181.56	591.788	0.0042	0.4575	2.2205	0.1934	13.354	0	0.999	2	1	16	25	0	10K(28.0313), 8C(57.0214), 9K(28.0313), N-term(28.0313)		0	TRUE	sp|P0A6P1|EFTS_ECOLI	P0A6P1	EFTS_ECOLI	tsf	Elongation factor Ts
254	20220923_CRJL_M9H11_PICS_EColi_Tryps_Neprosin_N3_5ug_156.09972.09972.0	ALREEGYR	n[29]ALREEGYR	YSGAQACK.ALREEGYR.VIIVNSNP	K	V	8	2	2420.31	1020.54	1020.54	511.279	511.277	1020.54	511.275	0.0038	0.8491	1.2039	1.991	10.878	8.196	0.9998	2	1	36	43	0	N-term(28.0313)		0	TRUE	sp|P00968|CARB_ECOLI	P00968	CARB_ECOLI	carB	Carbamoyl phosphate synthase large chain
255	20220923_CRJL_M9H11_PICS_EColi_Tryps_Neprosin_N3_5ug_156.09976.09976.0	TGAGMMDCKK	n[29]TGAGMMDC[160]K[156]K[156]	IVKEIRER.TGAGMMDCKK.AITEANGD	R	A	10	3	2420.83	1181.55	1181.54	394.856	394.854	1181.56	394.861	-0.0207	0.8154	2.2375	0.0922	13.641	8.355	0.9997	2	1	16	25	0	10K(28.0313), 8C(57.0214), 9K(28.0313), N-term(28.0313)		0	TRUE	sp|P0A6P1|EFTS_ECOLI	P0A6P1	EFTS_ECOLI	tsf	Elongation factor Ts
256	20220923_CRJL_M9H11_PICS_EColi_Tryps_Neprosin_N3_5ug_156.09977.09977.0	HAVTEASPMVK	HAVTEASPM[147]VK[156]	RSMVMRTK.HAVTEASPMVK.AKDERRER	K	A	11	3	2420.96	1212.6	1212.6	405.208	405.206	1212.62	405.213	-0.021	0.6674	1.784	0.1262	13.456	0	0.999	2	0	94	104	0	11K(28.0313), 9M(15.9949)		0	TRUE	sp|P02358|RS6_ECOLI	P02358	RS6_ECOLI	rpsF	Small ribosomal subunit protein bS6
257	20220923_CRJL_M9H11_PICS_EColi_Tryps_Neprosin_N3_5ug_156.09979.09979.3	NKELMDNMR	n[29]NK[156]ELM[147]DNMR	EVIEFYSK.NKELMDNMR.NVAIEEQA	K	N	9	3	2421.36	1221.57	1221.56	408.197	408.194	1221.58	408.202	-0.0231	0.7907	0.8242	0.8714	9.617	9.341	0.9959	2	1	391	399	0	2K(28.0313), 5M(15.9949), N-term(28.0313)		0	TRUE	sp|P0A850|TIG_ECOLI	P0A850	TIG_ECOLI	tig	Trigger factor
258	20220923_CRJL_M9H11_PICS_EColi_Tryps_Neprosin_N3_5ug_156.09982.09982.2	ANAYGHGIER	n[29]ANAYGHGIER	ARVWSVVK.ANAYGHGIER.IWSAIGAT	K	I	10	2	2421.71	1114.56	1114.56	558.287	558.286	1114.55	558.283	0.0048	0.4101	1.4741	0.08575	10.767	0	0.9999	2	0	36	45	0	N-term(28.0313)		0	TRUE	sp|P29012|ALR2_ECOLI	P29012	ALR2_ECOLI	dadX	Alanine racemase, catabolic
259	20220923_CRJL_M9H11_PICS_EColi_Tryps_Neprosin_N3_5ug_156.10000.10000.2	SRPEAIVR	n[29]SRPEAIVR	NACQAIFQ.SRPEAIVR.AWFIQSVT	Q	A	8	2	2424.11	954.563	954.556	478.289	478.285	954.561	478.288	-0.0051	0.7575	2.0777	1.875	11.016	0	0.974	1	1	122	129	0	N-term(28.0313)		0	TRUE	sp|P0AGJ5|YFIF_ECOLI	P0AGJ5	YFIF_ECOLI	yfiF	Uncharacterized tRNA/rRNA methyltransferase YfiF
260	20220923_CRJL_M9H11_PICS_EColi_Tryps_Neprosin_N3_5ug_156.100001.100001.2	YINIGVAVDTPNGLVVPVFK	n[29]YINIGVAVDTPNGLVVPVFK[156]	GQRITIKK.YINIGVAVDTPNGLVVPVFK.DVNKKGII	K	D	20	2	12778.6	2170.26	2170.24	1086.14	1086.13	2170.24	1086.13	0.0017	0.8141	4.2892	1e-14	35.68	0	1	2	0	493	512	0	20K(28.0313), N-term(28.0313)		0	TRUE	sp|P06959|ODP2_ECOLI	P06959	ODP2_ECOLI	aceF	Dihydrolipoyllysine-residue acetyltransferase component of pyruvate dehydrogenase complex
261	20220923_CRJL_M9H11_PICS_EColi_Tryps_Neprosin_N3_5ug_156.100002.100002.3	QLAFNMLPLLPDSEGSVR	n[29]QLAFNMLPLLPDSEGSVR	DEEDFFGR.QLAFNMLPLLPDSEGSVR.EERRIVDE	R	E	18	3	12778.7	2014.08	2014.07	672.367	672.362	2014.06	672.359	0.0097	0.7701	0.3646	6.586e-06	22.995	0	1	2	0	194	211	0	N-term(28.0313)		0	TRUE	sp|P08390|USG_ECOLI	P08390	USG_ECOLI	usg	USG-1 protein
262	20220923_CRJL_M9H11_PICS_EColi_Tryps_Neprosin_N3_5ug_156.100003.100003.3	ATIDAYIPPQSLEEMWDIPGLQER	n[29]ATIDAYIPPQSLEEM[147]WDIPGLQER	SIREDVFK.ATIDAYIPPQSLEEMWDIPGLQER.LKNDFDID	K	L	24	3	12778.9	2815.39	2815.36	939.471	939.461	2815.37	939.465	-0.0112	0.8202	4.9525	6.21e-12	32.231	0	1	2	0	686	709	0	15M(15.9949), N-term(28.0313)		0	TRUE	sp|P10408|SECA_ECOLI	P10408	SECA_ECOLI	secA	Protein translocase subunit SecA
263	20220923_CRJL_M9H11_PICS_EColi_Tryps_Neprosin_N3_5ug_156.100008.100008.2	DIAGLAEAMLK	n[29]DIAGLAEAMLK[156]	EVAFANIN.DIAGLAEAMLK.YVFKAVIE	N	Y	11	2	12779.5	1186.67	1186.66	594.343	594.34	1186.66	594.339	0.0019	0.8145	21.2065	0.02012	14.972	0	0.9996	1	0	261	271	0	11K(28.0313), N-term(28.0313)		0	TRUE	sp|P0A8M0|SYN_ECOLI	P0A8M0	SYN_ECOLI	asnS	Asparagine--tRNA ligase
264	20220923_CRJL_M9H11_PICS_EColi_Tryps_Neprosin_N3_5ug_156.100012.100012.0	VPDIGADEVEITEILVK	n[29]VPDIGADEVEITEILVK[156]	MAIEIK.VPDIGADEVEITEILVK.VGDKVEAE	K	V	17	3	12780.1	1896.06	1896.06	633.029	633.026	1895.05	632.691	1.0073	0.8899	3.4394	3.78e-06	21.316	5.306	1	2	0	7	23	0	17K(28.0313), N-term(28.0313)		0	TRUE	sp|P06959|ODP2_ECOLI	P06959	ODP2_ECOLI	aceF	Dihydrolipoyllysine-residue acetyltransferase component of pyruvate dehydrogenase complex
265	20220923_CRJL_M9H11_PICS_EColi_Tryps_Neprosin_N3_5ug_156.100013.100013.0	VPDIGADEVEITEILVK	n[29]VPDIGADEVEITEILVK[156]	MAIEIK.VPDIGADEVEITEILVK.VGDKVEAE	K	V	17	3	12780.1	1895.06	1895.06	632.694	632.692	1895.05	632.691	0.005	0.8877	3.4406	1.191e-05	21.233	0	1	2	0	7	23	0	17K(28.0313), N-term(28.0313)		0	TRUE	sp|P06959|ODP2_ECOLI	P06959	ODP2_ECOLI	aceF	Dihydrolipoyllysine-residue acetyltransferase component of pyruvate dehydrogenase complex
266	20220923_CRJL_M9H11_PICS_EColi_Tryps_Neprosin_N3_5ug_156.100014.100014.2	QVGVPYIIVFLNK	n[29]QVGVPYIIVFLNK[156]	REHIIIGR.QVGVPYIIVFLNK.CDMVDDEE	R	C	13	2	12780.3	1544.94	1544.94	773.48	773.475	1544.93	773.474	0.0029	0.7952	1.9412	3.56e-06	25.623	7.126	1	2	0	125	137	0	13K(28.0313), N-term(28.0313)		0	FALSE	sp|P0CE47|EFTU1_ECOLI	P0CE47	EFTU1_ECOLI	tufA	Elongation factor Tu 1	tufB	sp|P0CE48|EFTU2_ECOLI
267	20220923_CRJL_M9H11_PICS_EColi_Tryps_Neprosin_N3_5ug_156.100016.100016.3	VVYDFVNVIQGDATLNQALIK	n[35]VVYDFVNVIQGDATLNQALIK[162]	IIMGCERR.VVYDFVNVIQGDATLNQALIK.DKRTENIY	R	D	21	3	12780.5	2387.4	2387.38	796.806	796.801	2387.37	796.798	0.0075	0.9021	0.6922	3.1e-12	40.138	0	1	2	0	56	76	0	21K(34.0631), N-term(34.0631)		0	TRUE	sp|P0AEZ3|MIND_ECOLI	P0AEZ3	MIND_ECOLI	minD	Septum site-determining protein MinD
268	20220923_CRJL_M9H11_PICS_EColi_Tryps_Neprosin_N3_5ug_156.100017.100017.3	SMISPVVCSNIDDFSGLIIK	n[29]SMISPVVC[160]SNIDDFSGLIIK[156]	DYINANAR.SMISPVVCSNIDDFSGLIIK.AQGHIVAG	R	A	20	3	12780.7	2250.18	2250.16	751.068	751.062	2250.16	751.062	-0.0007	0.8258	3.3873	1.632e-09	33.434	9.114	1	2	0	612	631	0	20K(28.0313), 8C(57.0214), N-term(28.0313)		0	TRUE	sp|P09323|PTW3C_ECOLI	P09323	PTW3C_ECOLI	nagE	PTS system N-acetylglucosamine-specific EIICBA component
269	20220923_CRJL_M9H11_PICS_EColi_Tryps_Neprosin_N3_5ug_156.100019.100019.3	VAYDFGPQMADLNLAFGVK	n[29]VAYDFGPQMADLNLAFGVK[156]	GFMIWGAR.VAYDFGPQMADLNLAFGVK.NIFDQDYF	R	N	19	3	12780.9	2111.09	2111.08	704.705	704.702	2111.08	704.699	0.008	0.821	2.1143	4.023e-09	30.256	0	1	2	0	721	739	0	19K(28.0313), N-term(28.0313)		0	TRUE	sp|P13036|FECA_ECOLI	P13036	FECA_ECOLI	fecA	Fe(3+) dicitrate transport protein FecA
270	20220923_CRJL_M9H11_PICS_EColi_Tryps_Neprosin_N3_5ug_156.100020.100020.2	MAPFSDLVPEVFR	n[29]MAPFSDLVPEVFR	KVVRIQSM.MAPFSDLVPEVFR.SPVSHYRM	M	S	13	2	12781.1	1534.8	1534.81	768.406	768.412	1534.79	768.4	0.0236	0.6342	2.3869	6.185e-05	19.998	0	1	1	0	26	38	0	N-term(28.0313)		0	TRUE	sp|P23003|TRMA_ECOLI	P23003	TRMA_ECOLI	trmA	tRNA/tmRNA (uracil-C(5))-methyltransferase
271	20220923_CRJL_M9H11_PICS_EColi_Tryps_Neprosin_N3_5ug_156.100027.100027.2	VPDIGADEVEITEILVK	n[29]VPDIGADEVEITEILVK[156]	MAIEIK.VPDIGADEVEITEILVK.VGDKVEAE	K	V	17	2	12782	1895.07	1895.05	948.543	948.534	1895.05	948.532	0.0031	0.688	3.472	8.89e-08	37.057	7.355	1	2	0	7	23	0	17K(28.0313), N-term(28.0313)		0	TRUE	sp|P06959|ODP2_ECOLI	P06959	ODP2_ECOLI	aceF	Dihydrolipoyllysine-residue acetyltransferase component of pyruvate dehydrogenase complex
272	20220923_CRJL_M9H11_PICS_EColi_Tryps_Neprosin_N3_5ug_156.100029.100029.3	VDLGGVDGLLHITDMAWK	n[29]VDLGGVDGLLHITDMAWK[156]	NITDYGAF.VDLGGVDGLLHITDMAWK.RVKHPSEI	F	R	18	3	12782.3	1996.09	1996.06	666.37	666.36	1995.05	666.024	1.0086	0.5437	0.255	0.001161	17.542	10.921	0.9999	1	0	209	226	0	18K(28.0313), N-term(28.0313)		0	TRUE	sp|P0AG67|RS1_ECOLI	P0AG67	RS1_ECOLI	rpsA	Small ribosomal subunit protein bS1
273	20220923_CRJL_M9H11_PICS_EColi_Tryps_Neprosin_N3_5ug_156.100030.100030.3	VVYDFVNVIQGDATLNQALIK	n[29]VVYDFVNVIQGDATLNQALIK[156]	IIMGCERR.VVYDFVNVIQGDATLNQALIK.DKRTENIY	R	D	21	3	12782.4	2375.33	2375.32	792.784	792.78	2375.31	792.777	0.0075	0.8852	0.6614	1.15e-11	38.136	0	1	2	0	56	76	0	21K(28.0313), N-term(28.0313)		0	TRUE	sp|P0AEZ3|MIND_ECOLI	P0AEZ3	MIND_ECOLI	minD	Septum site-determining protein MinD
274	20220923_CRJL_M9H11_PICS_EColi_Tryps_Neprosin_N3_5ug_156.10004.10004.0	SGFQYHGR		IKDVSFDR.SGFQYHGR.VQAIADAA	R	V	8	2	2424.61	950.437	950.432	476.226	476.223	950.436	476.225	-0.0037	0.7655	2.7783	0.2609	9.834	0	0.9995	2	0	95	102	0			0	TRUE	sp|P0C018|RL18_ECOLI	P0C018	RL18_ECOLI	rplR	Large ribosomal subunit protein uL18
275	20220923_CRJL_M9H11_PICS_EColi_Tryps_Neprosin_N3_5ug_156.100047.100047.3	VDLGGVDGLLHITDMAWK	n[35]VDLGGVDGLLHITDMAWK[162]	NITDYGAF.VDLGGVDGLLHITDMAWK.RVKHPSEI	F	R	18	3	12784.6	2007.13	2007.12	670.049	670.047	2007.11	670.045	0.0048	0.7197	0.2943	1.713e-11	36.153	0	1	1	0	209	226	0	18K(34.0631), N-term(34.0631)		0	TRUE	sp|P0AG67|RS1_ECOLI	P0AG67	RS1_ECOLI	rpsA	Small ribosomal subunit protein bS1
276	20220923_CRJL_M9H11_PICS_EColi_Tryps_Neprosin_N3_5ug_156.10005.10005.0	AAVLVKK	n[29]AAVLVK[156]K[156]	IITYTNKK.AAVLVKK.VIESAIAN	K	V	7	2	2424.74	811.578	811.574	406.796	406.794	811.589	406.802	-0.015	0.6694	0.119	1.423	8.114	0	0.9866	2	1	43	49	0	6K(28.0313), 7K(28.0313), N-term(28.0313)		0	TRUE	sp|P61175|RL22_ECOLI	P61175	RL22_ECOLI	rplV	Large ribosomal subunit protein uL22
277	20220923_CRJL_M9H11_PICS_EColi_Tryps_Neprosin_N3_5ug_156.100050.100050.3	QVGVPYIIVFLNK	n[29]QVGVPYIIVFLNK[156]	REHIIIGR.QVGVPYIIVFLNK.CDMVDDEE	R	C	13	3	12785	1544.94	1544.94	515.987	515.986	1544.93	515.985	0.0045	0.8257	1.8623	5.609e-05	18.169	0	1	2	0	125	137	0	13K(28.0313), N-term(28.0313)		0	FALSE	sp|P0CE47|EFTU1_ECOLI	P0CE47	EFTU1_ECOLI	tufA	Elongation factor Tu 1	tufB	sp|P0CE48|EFTU2_ECOLI
278	20220923_CRJL_M9H11_PICS_EColi_Tryps_Neprosin_N3_5ug_156.100054.100054.3	SVMDVVELISAMEEK	n[29]SVMDVVELISAM[147]EEK[156]	IIEAVAAM.SVMDVVELISAMEEK.FGVSAAAA	M	F	15	3	12785.5	1750.88	1750.88	584.635	584.633	1750.87	584.632	0.0047	0.6669	1.9977	0.01205	15.016	0	0.9952	1	0	16	30	0	12M(15.9949), 15K(28.0313), N-term(28.0313)		0	TRUE	sp|P0A7K2|RL7_ECOLI	P0A7K2	RL7_ECOLI	rplL	Large ribosomal subunit protein bL12
279	20220923_CRJL_M9H11_PICS_EColi_Tryps_Neprosin_N3_5ug_156.100060.100060.3	VALQDAGLSVSDIDDVILVGGQTR	n[29]VALQDAGLSVSDIDDVILVGGQTR	NRSIEPIK.VALQDAGLSVSDIDDVILVGGQTR.MPMVQKKV	K	M	24	3	12786.4	2468.33	2468.31	823.784	823.779	2468.31	823.778	0.0026	0.9181	5.9963	0	59.26	0	1	2	0	322	345	0	N-term(28.0313)		0	TRUE	sp|P0A6Y8|DNAK_ECOLI	P0A6Y8	DNAK_ECOLI	dnaK	Chaperone protein DnaK
280	20220923_CRJL_M9H11_PICS_EColi_Tryps_Neprosin_N3_5ug_156.100062.100062.3	FGGQILDTVDIENYISVPK	n[35]FGGQILDTVDIENYISVPK[162]	RTGIMGER.FGGQILDTVDIENYISVPK.TEGQKIAG	R	T	19	3	12786.6	2175.23	2175.22	726.082	726.081	2175.21	726.077	0.0119	0.8344	5.7902	2.228e-11	29.585	0	1	2	0	245	263	0	19K(34.0631), N-term(34.0631)		0	TRUE	sp|P35340|AHPF_ECOLI	P35340	AHPF_ECOLI	ahpF	Alkyl hydroperoxide reductase subunit F
281	20220923_CRJL_M9H11_PICS_EColi_Tryps_Neprosin_N3_5ug_156.100063.100063.3	FGGQILDTVDIENYISVPK	n[29]FGGQILDTVDIENYISVPK[156]	RTGIMGER.FGGQILDTVDIENYISVPK.TEGQKIAG	R	T	19	3	12786.7	2163.16	2163.15	722.062	722.058	2163.15	722.056	0.0051	0.8239	5.7921	2.301e-07	27.485	8.753	1	2	0	245	263	0	19K(28.0313), N-term(28.0313)		0	TRUE	sp|P35340|AHPF_ECOLI	P35340	AHPF_ECOLI	ahpF	Alkyl hydroperoxide reductase subunit F
282	20220923_CRJL_M9H11_PICS_EColi_Tryps_Neprosin_N3_5ug_156.100066.100066.2	FGGQILDTVDIENYISVPK	n[35]FGGQILDTVDIENYISVPK[162]	RTGIMGER.FGGQILDTVDIENYISVPK.TEGQKIAG	R	T	19	2	12787.1	2175.23	2175.21	1088.62	1088.61	2175.21	1088.61	0.0012	0.8702	5.7987	0	41.539	7.294	1	2	0	245	263	0	19K(34.0631), N-term(34.0631)		0	TRUE	sp|P35340|AHPF_ECOLI	P35340	AHPF_ECOLI	ahpF	Alkyl hydroperoxide reductase subunit F
283	20220923_CRJL_M9H11_PICS_EColi_Tryps_Neprosin_N3_5ug_156.100068.100068.2	FGGQILDTVDIENYISVPK	n[29]FGGQILDTVDIENYISVPK[156]	RTGIMGER.FGGQILDTVDIENYISVPK.TEGQKIAG	R	T	19	2	12787.4	2163.17	2163.15	1082.59	1082.58	2163.15	1082.58	0.0009	0.789	5.8031	3.7e-13	34.315	0	1	2	0	245	263	0	19K(28.0313), N-term(28.0313)		0	TRUE	sp|P35340|AHPF_ECOLI	P35340	AHPF_ECOLI	ahpF	Alkyl hydroperoxide reductase subunit F
284	20220923_CRJL_M9H11_PICS_EColi_Tryps_Neprosin_N3_5ug_156.100069.100069.2	YEFLCDFINTVSGK	n[35]YEFLC[160]DFINTVSGK[162]	IGIDDQDS.YEFLCDFINTVSGK.GECEMFII	S	G	14	2	12787.5	1759.91	1759.9	880.964	880.956	1759.91	880.964	-0.0158	0.78	1.8459	2.308e-09	24.452	6.822	1	1	0	164	177	0	14K(34.0631), 5C(57.0214), N-term(34.0631)		0	TRUE	sp|P32695|DUSA_ECOLI	P32695	DUSA_ECOLI	dusA	tRNA-dihydrouridine(20/20a) synthase
285	20220923_CRJL_M9H11_PICS_EColi_Tryps_Neprosin_N3_5ug_156.100083.100083.3	NVVVETLEQLGIR	n[29]NVVVETLEQLGIR	GAGKTTAR.NVVVETLEQLGIR.DMVFTREP	R	D	13	3	12789.2	1496.85	1496.85	499.959	499.957	1496.86	499.959	-0.0053	0.7483	28.3321	0.08377	15.687	0	0.9973	2	0	21	33	0	N-term(28.0313)		0	TRUE	sp|P0A720|KTHY_ECOLI	P0A720	KTHY_ECOLI	tmk	Thymidylate kinase
286	20220923_CRJL_M9H11_PICS_EColi_Tryps_Neprosin_N3_5ug_156.100094.100094.2	DATGIDPVSLIAFDK	n[29]DATGIDPVSLIAFDK[156]	NIHKVDVR.DATGIDPVSLIAFDK.VVMTADAV	R	V	15	2	12790.6	1616.88	1616.87	809.448	809.441	1616.87	809.44	0.0013	0.8955	10.733	8.372e-07	31.865	0	1	2	0	171	185	0	15K(28.0313), N-term(28.0313)		0	TRUE	sp|P60723|RL4_ECOLI	P60723	RL4_ECOLI	rplD	Large ribosomal subunit protein uL4
287	20220923_CRJL_M9H11_PICS_EColi_Tryps_Neprosin_N3_5ug_156.100095.100095.3	FNNFINDSLLEGAIDALKR	n[29]FNNFINDSLLEGAIDALK[156]R	RVAITIAR.FNNFINDSLLEGAIDALKR.IGQVKDEN	R	I	19	3	12790.7	2205.19	2205.18	736.072	736.068	2205.18	736.067	0.0019	0.8708	2.5698	0	51.495	11.994	1	2	1	22	40	0	18K(28.0313), N-term(28.0313)		0	TRUE	sp|P61714|RISB_ECOLI	P61714	RISB_ECOLI	ribE	6,7-dimethyl-8-ribityllumazine synthase
288	20220923_CRJL_M9H11_PICS_EColi_Tryps_Neprosin_N3_5ug_156.100098.100098.3	DATGIDPVSLIAFDK	n[29]DATGIDPVSLIAFDK[156]	NIHKVDVR.DATGIDPVSLIAFDK.VVMTADAV	R	V	15	3	12791.1	1616.87	1616.87	539.966	539.964	1616.87	539.963	0.0037	0.8703	10.7415	0.002002	20.977	0	1	2	0	171	185	0	15K(28.0313), N-term(28.0313)		0	TRUE	sp|P60723|RL4_ECOLI	P60723	RL4_ECOLI	rplD	Large ribosomal subunit protein uL4
289	20220923_CRJL_M9H11_PICS_EColi_Tryps_Neprosin_N3_5ug_156.100101.100101.3	TAISLASTDQTFADDLQQLLHCGK	n[35]TAISLASTDQTFADDLQQLLHC[160]GK[162]	KEIAAGIP.TAISLASTDQTFADDLQQLLHCGK.SFRVYSNP	P	S	24	3	12791.5	2700.43	2700.41	901.152	901.143	2700.41	901.143	0.0002	0.7219	4.7443	5.79e-12	42.838	0	1	1	0	152	175	0	22C(57.0214), 24K(34.0631), N-term(34.0631)		0	TRUE	sp|P0A6S7|GPDA_ECOLI	P0A6S7	GPDA_ECOLI	gpsA	Glycerol-3-phosphate dehydrogenase [NAD(P)+]
290	20220923_CRJL_M9H11_PICS_EColi_Tryps_Neprosin_N3_5ug_156.100104.100104.3	ANDIDVPAALIDSEIDVLRR	n[29]ANDIDVPAALIDSEIDVLRR	QAIEGIVK.ANDIDVPAALIDSEIDVLRR.QAAQRFGG	K	Q	20	3	12791.9	2223.19	2223.18	742.071	742.067	2222.19	741.737	0.9902	0.7248	3.5925	0.2041	14.419	10.255	0.999	2	1	297	316	0	N-term(28.0313)		0	TRUE	sp|P0A850|TIG_ECOLI	P0A850	TIG_ECOLI	tig	Trigger factor
291	20220923_CRJL_M9H11_PICS_EColi_Tryps_Neprosin_N3_5ug_156.100107.100107.2	AFQELNAIDVL	n[29]AFQELNAIDVL	SMIARIEK.AFQELNAIDVL.	K	-	11	2	12792.4	1259.69	1259.68	630.85	630.847	1259.68	630.845	0.0037	0.74	10.7433	0.03111	14.468	0	1	2	0	349	359	0	N-term(28.0313)		0	TRUE	sp|P0AB71|ALF_ECOLI	P0AB71	ALF_ECOLI	fbaA	Fructose-bisphosphate aldolase class 2
292	20220923_CRJL_M9H11_PICS_EColi_Tryps_Neprosin_N3_5ug_156.10011.10011.2	HAVTEASPMVK	n[29]HAVTEASPM[147]VK[156]	RSMVMRTK.HAVTEASPMVK.AKDERRER	K	A	11	2	2425.6	1240.66	1240.65	621.338	621.334	1240.65	621.332	0.0056	0.8081	1.8612	0.01051	14.413	0	1	2	0	94	104	0	11K(28.0313), 9M(15.9949), N-term(28.0313)		0	TRUE	sp|P02358|RS6_ECOLI	P02358	RS6_ECOLI	rpsF	Small ribosomal subunit protein bS6
293	20220923_CRJL_M9H11_PICS_EColi_Tryps_Neprosin_N3_5ug_156.100110.100110.2	NVVVETLEQLGIR	n[29]NVVVETLEQLGIR	GAGKTTAR.NVVVETLEQLGIR.DMVFTREP	R	D	13	2	12792.7	1496.87	1496.86	749.442	749.437	1496.86	749.435	0.0029	0.8161	28.3902	8.922e-06	24.679	0	1	2	0	21	33	0	N-term(28.0313)		0	TRUE	sp|P0A720|KTHY_ECOLI	P0A720	KTHY_ECOLI	tmk	Thymidylate kinase
294	20220923_CRJL_M9H11_PICS_EColi_Tryps_Neprosin_N3_5ug_156.100112.100112.2	GIIDFLNQYEEAVK	n[35]GIIDFLNQYEEAVK[162]	GANVTSDK.GIIDFLNQYEEAVK.VDPRSPQE	K	V	14	2	12793	1705.97	1705.96	853.994	853.986	1705.96	853.985	0.0007	0.8532	1.6096	2.005e-06	31.51	10.654	1	2	0	469	482	0	14K(34.0631), N-term(34.0631)		0	TRUE	sp|P33363|BGLX_ECOLI	P33363	BGLX_ECOLI	bglX	Periplasmic beta-glucosidase
295	20220923_CRJL_M9H11_PICS_EColi_Tryps_Neprosin_N3_5ug_156.100113.100113.3	LLSNFFAQTEALAFGK	n[35]LLSNFFAQTEALAFGK[162]	PISDHHQK.LLSNFFAQTEALAFGK.SREVVEQE	K	S	16	3	12793.1	1824.06	1824.05	609.027	609.024	1824.05	609.023	0.0034	0.7388	0.9534	0.02957	14.409	9.336	0.9999	2	0	420	435	0	16K(34.0631), N-term(34.0631)		0	TRUE	sp|P0A6T1|G6PI_ECOLI	P0A6T1	G6PI_ECOLI	pgi	Glucose-6-phosphate isomerase
296	20220923_CRJL_M9H11_PICS_EColi_Tryps_Neprosin_N3_5ug_156.100128.100128.3	YTDMLPEFGGDTAYSDDFFVGR	n[29]YTDMLPEFGGDTAYSDDFFVGR	GVVYDAIG.YTDMLPEFGGDTAYSDDFFVGR.VGGVATYR	G	V	22	3	12794.9	2530.13	2530.1	844.383	844.374	2530.1	844.374	0.0017	0.7943	4.5622	2.8e-13	44.31	0	1	1	0	133	154	0	N-term(28.0313)		0	TRUE	sp|P02931|OMPF_ECOLI	P02931	OMPF_ECOLI	ompF	Outer membrane porin F
297	20220923_CRJL_M9H11_PICS_EColi_Tryps_Neprosin_N3_5ug_156.100131.100131.2	MAIGPVIDNGFYYDVDLDR	n[29]MAIGPVIDNGFYYDVDLDR	KQIWPHTK.MAIGPVIDNGFYYDVDLDR.TITQEDVE	K	T	19	2	12795.3	2201.06	2201.03	1101.54	1101.52	2200.05	1101.03	0.9814	0.5043	14.5011	2.573e-06	20.806	0	1	2	0	92	110	0	N-term(28.0313)		0	TRUE	sp|P0A8M3|SYT_ECOLI	P0A8M3	SYT_ECOLI	thrS	Threonine--tRNA ligase
298	20220923_CRJL_M9H11_PICS_EColi_Tryps_Neprosin_N3_5ug_156.100141.100141.3	LLSNFFAQTEALAFGK	n[29]LLSNFFAQTEALAFGK[156]	PISDHHQK.LLSNFFAQTEALAFGK.SREVVEQE	K	S	16	3	12796.7	1811.99	1811.99	605.005	605.003	1811.98	605.001	0.0037	0.811	0.8926	1.09e-05	22.371	0	1	2	0	420	435	0	16K(28.0313), N-term(28.0313)		0	TRUE	sp|P0A6T1|G6PI_ECOLI	P0A6T1	G6PI_ECOLI	pgi	Glucose-6-phosphate isomerase
299	20220923_CRJL_M9H11_PICS_EColi_Tryps_Neprosin_N3_5ug_156.100142.100142.2	LLSNFFAQTEALAFGK	n[29]LLSNFFAQTEALAFGK[156]	PISDHHQK.LLSNFFAQTEALAFGK.SREVVEQE	K	S	16	2	12796.9	1812	1811.98	907.008	906.998	1811.98	906.998	-0.0006	0.8653	0.8904	1.33e-12	34.4	7.485	1	2	0	420	435	0	16K(28.0313), N-term(28.0313)		0	TRUE	sp|P0A6T1|G6PI_ECOLI	P0A6T1	G6PI_ECOLI	pgi	Glucose-6-phosphate isomerase
300	20220923_CRJL_M9H11_PICS_EColi_Tryps_Neprosin_N3_5ug_156.100149.100149.1	DATGIDPVSLIAFDK	n[29]DATGIDPVSLIAFDK[156]	NIHKVDVR.DATGIDPVSLIAFDK.VVMTADAV	R	V	15	1	12797.8	1616.87	1616.87	1617.88	1617.88	1616.87	1617.87	0.0056	0.8816	10.8532	1.87e-12	34.585	0	1	2	0	171	185	0	15K(28.0313), N-term(28.0313)		0	TRUE	sp|P60723|RL4_ECOLI	P60723	RL4_ECOLI	rplD	Large ribosomal subunit protein uL4
301	20220923_CRJL_M9H11_PICS_EColi_Tryps_Neprosin_N3_5ug_156.100152.100152.3	NYTPYEGDESFLAGATEATTTLWDK	n[29]NYTPYEGDESFLAGATEATTTLWDK[156]	NVRDFIQK.NYTPYEGDESFLAGATEATTTLWDK.VMEGVKIE	K	V	25	3	12798.2	2836.34	2836.32	946.453	946.446	2835.31	946.111	1.0034	0.9057	1.3496	1.591e-10	49.693	0	1	2	0	33	57	0	25K(28.0313), N-term(28.0313)		0	TRUE	sp|P09373|PFLB_ECOLI	P09373	PFLB_ECOLI	pflB	Formate acetyltransferase 1
302	20220923_CRJL_M9H11_PICS_EColi_Tryps_Neprosin_N3_5ug_156.100157.100157.0	GDLGVEIPVEEVIFAQK	n[29]GDLGVEIPVEEVIFAQK[156]	SDGIMVAR.GDLGVEIPVEEVIFAQK.MMIEKCIR	R	M	17	3	12798.8	1899.05	1899.05	634.026	634.024	1898.04	633.687	1.0086	0.7827	9.3269	0.01658	13.009	0	1	2	0	245	261	0	17K(28.0313), N-term(28.0313)		0	TRUE	sp|P0AD61|KPYK1_ECOLI	P0AD61	KPYK1_ECOLI	pykF	Pyruvate kinase I
303	20220923_CRJL_M9H11_PICS_EColi_Tryps_Neprosin_N3_5ug_156.100158.100158.2	GDLGVEIPVEEVIFAQK	n[29]GDLGVEIPVEEVIFAQK[156]	SDGIMVAR.GDLGVEIPVEEVIFAQK.MMIEKCIR	R	M	17	2	12799	1898.06	1898.04	950.037	950.029	1898.04	950.027	0.0033	0.8483	9.329	1.487e-09	36.339	12.311	1	2	0	245	261	0	17K(28.0313), N-term(28.0313)		0	TRUE	sp|P0AD61|KPYK1_ECOLI	P0AD61	KPYK1_ECOLI	pykF	Pyruvate kinase I
304	20220923_CRJL_M9H11_PICS_EColi_Tryps_Neprosin_N3_5ug_156.100159.100159.2	YTDMLPEFGGDTAYSDDFFVGR	n[29]YTDMLPEFGGDTAYSDDFFVGR	GVVYDAIG.YTDMLPEFGGDTAYSDDFFVGR.VGGVATYR	G	V	22	2	12799.1	2530.11	2530.09	1266.06	1266.05	2530.1	1266.06	-0.008	0.7174	4.6316	5.383e-10	47.576	0	1	1	0	133	154	0	N-term(28.0313)		0	TRUE	sp|P02931|OMPF_ECOLI	P02931	OMPF_ECOLI	ompF	Outer membrane porin F
305	20220923_CRJL_M9H11_PICS_EColi_Tryps_Neprosin_N3_5ug_156.100163.100163.2	GLVDGLNFAVQYLGK	n[29]GLVDGLNFAVQYLGK[156]	TYRNSNFF.GLVDGLNFAVQYLGK.NERDTARR	F	N	15	2	12799.5	1649.93	1649.92	825.972	825.968	1648.92	825.467	1.003	0.8443	0.8902	9.479e-11	39.23	11.987	1	1	0	168	182	0	15K(28.0313), N-term(28.0313)		0	TRUE	sp|P02931|OMPF_ECOLI	P02931	OMPF_ECOLI	ompF	Outer membrane porin F
306	20220923_CRJL_M9H11_PICS_EColi_Tryps_Neprosin_N3_5ug_156.100165.100165.0	SLITVEGDKASMEVPAPFAGVVK	n[29]SLITVEGDKASMEVPAPFAGVVK[156]	GDKVAAEQ.SLITVEGDKASMEVPAPFAGVVK.EIKVNVGD	Q	E	23	3	12799.8	2401.29	2401.27	801.436	801.431	2400.3	801.106	0.9736	0.7856	39.7972	5.714e-06	27.252	24.557	1	1	1	237	259	0	23K(28.0313), N-term(28.0313)		0	TRUE	sp|P06959|ODP2_ECOLI	P06959	ODP2_ECOLI	aceF	Dihydrolipoyllysine-residue acetyltransferase component of pyruvate dehydrogenase complex
307	20220923_CRJL_M9H11_PICS_EColi_Tryps_Neprosin_N3_5ug_156.100166.100166.0	SLITVEGDKASMEVPAPFAGVVK	n[29]SLITVEGDKASMEVPAPFAGVVK[156]	GDKVAAEQ.SLITVEGDKASMEVPAPFAGVVK.EIKVNVGD	Q	E	23	3	12799.9	2400.28	2400.27	801.102	801.097	2400.3	801.106	-0.0283	0.7866	39.7992	2.644e-06	26.951	25.454	1	1	1	237	259	0	23K(28.0313), N-term(28.0313)		0	TRUE	sp|P06959|ODP2_ECOLI	P06959	ODP2_ECOLI	aceF	Dihydrolipoyllysine-residue acetyltransferase component of pyruvate dehydrogenase complex
308	20220923_CRJL_M9H11_PICS_EColi_Tryps_Neprosin_N3_5ug_156.100167.100167.0	VAAVVNNGVVLESDVDGLMQSVK	n[29]VAAVVNNGVVLESDVDGLMQSVK[156]	AAPQVVDK.VAAVVNNGVVLESDVDGLMQSVK.LNAAQARQ	K	L	23	3	12800	2399.28	2399.27	800.768	800.763	2398.28	800.433	0.9904	0.7357	10.8823	4.171e-07	29.542	0	1	2	0	28	50	0	23K(28.0313), N-term(28.0313)		0	TRUE	sp|P0ABZ6|SURA_ECOLI	P0ABZ6	SURA_ECOLI	surA	Chaperone SurA
309	20220923_CRJL_M9H11_PICS_EColi_Tryps_Neprosin_N3_5ug_156.100169.100169.0	VADYPFTTLVPSLGVVRMDNEK	n[35]VADYPFTTLVPSLGVVRMDNEK[156]	AVSAAKPK.VADYPFTTLVPSLGVVRMDNEK.SFVVADIP	K	S	22	4	12800.2	2513.4	2513.39	629.357	629.355	2512.35	629.094	1.0446	0.148	8.4471	0.025	13.25	0	0.9774	2	1	186	207	0	22K(28.0313), N-term(34.0631)		0	TRUE	sp|P42641|OBG_ECOLI	P42641	OBG_ECOLI	obgE	GTPase ObgE/CgtA
310	20220923_CRJL_M9H11_PICS_EColi_Tryps_Neprosin_N3_5ug_156.100171.100171.3	LLMEETGIPVVVAEDPLTCVAR	n[29]LLMEETGIPVVVAEDPLTC[160]VAR	AIIRNIDR.LLMEETGIPVVVAEDPLTCVAR.GGGKAIEM	R	G	22	3	12800.6	2439.3	2439.29	814.108	814.104	2439.28	814.099	0.0144	0.8746	4.1536	2.185e-06	24.783	0	1	2	0	306	327	0	19C(57.0214), N-term(28.0313)		0	TRUE	sp|P0A9X4|MREB_ECOLI	P0A9X4	MREB_ECOLI	mreB	Cell shape-determining protein MreB
311	20220923_CRJL_M9H11_PICS_EColi_Tryps_Neprosin_N3_5ug_156.100172.100172.0	GIIDFLNQYEEAVK	n[29]GIIDFLNQYEEAVK[156]	GANVTSDK.GIIDFLNQYEEAVK.VDPRSPQE	K	V	14	2	12800.7	1693.9	1693.89	847.96	847.954	1693.89	847.954	0.0002	0.8593	1.7391	2.02e-10	31.059	0	1	2	0	469	482	0	14K(28.0313), N-term(28.0313)		0	TRUE	sp|P33363|BGLX_ECOLI	P33363	BGLX_ECOLI	bglX	Periplasmic beta-glucosidase
312	20220923_CRJL_M9H11_PICS_EColi_Tryps_Neprosin_N3_5ug_156.100175.100175.3	AFTSEEFTHFLEELTK	n[29]AFTSEEFTHFLEELTK[156]	VIAGEGNK.AFTSEEFTHFLEELTK.QYPIVSIE	K	Q	16	3	12801.1	1983.99	1983.99	662.338	662.336	1983.98	662.335	0.0031	0.6933	2.1799	4.199e-11	29.259	11.793	1	2	0	267	282	0	16K(28.0313), N-term(28.0313)		0	TRUE	sp|P0A6P9|ENO_ECOLI	P0A6P9	ENO_ECOLI	eno	Enolase
313	20220923_CRJL_M9H11_PICS_EColi_Tryps_Neprosin_N3_5ug_156.100176.100176.2	NYTPYEGDESFLAGATEATTTLWDK	n[29]NYTPYEGDESFLAGATEATTTLWDK[156]	NVRDFIQK.NYTPYEGDESFLAGATEATTTLWDK.VMEGVKIE	K	V	25	2	12801.2	2835.32	2835.33	1418.67	1418.67	2835.31	1418.66	0.0158	0.9206	1.4002	7.64e-12	53.967	0	1	2	0	33	57	0	25K(28.0313), N-term(28.0313)		0	TRUE	sp|P09373|PFLB_ECOLI	P09373	PFLB_ECOLI	pflB	Formate acetyltransferase 1
314	20220923_CRJL_M9H11_PICS_EColi_Tryps_Neprosin_N3_5ug_156.100187.100187.0	GDLGVEIPVEEVIFAQK	n[29]GDLGVEIPVEEVIFAQK[156]	SDGIMVAR.GDLGVEIPVEEVIFAQK.MMIEKCIR	R	M	17	3	12802.5	1898.05	1898.04	633.69	633.688	1898.04	633.687	0.003	0.801	9.3886	9.065e-05	19.995	0	1	2	0	245	261	0	17K(28.0313), N-term(28.0313)		0	TRUE	sp|P0AD61|KPYK1_ECOLI	P0AD61	KPYK1_ECOLI	pykF	Pyruvate kinase I
315	20220923_CRJL_M9H11_PICS_EColi_Tryps_Neprosin_N3_5ug_156.100195.100195.0	CADLGLETVIVER	C[160]ADLGLETVIVER	AGYSAAFR.CADLGLETVIVER.YNTIGGVC	R	Y	13	2	12803.4	1474.76	1474.75	738.388	738.384	1473.75	737.882	1.0035	0.6766	64.7359	1.307	12.272	9.743	0.7188	2	0	25	37	0	1C(57.0214)		0	TRUE	sp|P0A9P0|DLDH_ECOLI	P0A9P0	DLDH_ECOLI	lpdA	Dihydrolipoyl dehydrogenase
316	20220923_CRJL_M9H11_PICS_EColi_Tryps_Neprosin_N3_5ug_156.100197.100197.0	VAAVVNNGVVLESDVDGLMQSVK	n[35]VAAVVNNGVVLESDVDGLMQSVK[162]	AAPQVVDK.VAAVVNNGVVLESDVDGLMQSVK.LNAAQARQ	K	L	23	3	12803.6	2411.34	2411.33	804.788	804.783	2410.34	804.454	0.9868	0.7371	10.9427	1.689e-05	24.119	8.29	1	2	0	28	50	0	23K(34.0631), N-term(34.0631)		0	TRUE	sp|P0ABZ6|SURA_ECOLI	P0ABZ6	SURA_ECOLI	surA	Chaperone SurA
317	20220923_CRJL_M9H11_PICS_EColi_Tryps_Neprosin_N3_5ug_156.100199.100199.0	GLVDGLNFAVQYLGK	n[29]GLVDGLNFAVQYLGK[156]	TYRNSNFF.GLVDGLNFAVQYLGK.NERDTARR	F	N	15	3	12803.9	1649.93	1649.92	550.983	550.982	1648.92	550.647	1.0053	0.7988	0.9628	3.806e-05	20.221	0	1	1	0	168	182	0	15K(28.0313), N-term(28.0313)		0	TRUE	sp|P02931|OMPF_ECOLI	P02931	OMPF_ECOLI	ompF	Outer membrane porin F
318	20220923_CRJL_M9H11_PICS_EColi_Tryps_Neprosin_N3_5ug_156.10020.10020.0	SGFQYHGR		IKDVSFDR.SGFQYHGR.VQAIADAA	R	V	8	2	2426.71	951.44	951.435	476.727	476.725	950.436	476.225	0.9995	0.8074	2.7434	0.04266	12.98	0	1	2	0	95	102	0			0	TRUE	sp|P0C018|RL18_ECOLI	P0C018	RL18_ECOLI	rplR	Large ribosomal subunit protein uL18
319	20220923_CRJL_M9H11_PICS_EColi_Tryps_Neprosin_N3_5ug_156.100201.100201.0	GLVDGLNFAVQYLGK	n[29]GLVDGLNFAVQYLGK[156]	TYRNSNFF.GLVDGLNFAVQYLGK.NERDTARR	F	N	15	3	12804.1	1648.92	1648.92	550.649	550.648	1648.92	550.647	0.0028	0.7935	0.9669	2.73e-07	20.306	0	1	1	0	168	182	0	15K(28.0313), N-term(28.0313)		0	TRUE	sp|P02931|OMPF_ECOLI	P02931	OMPF_ECOLI	ompF	Outer membrane porin F
320	20220923_CRJL_M9H11_PICS_EColi_Tryps_Neprosin_N3_5ug_156.100206.100206.2	GIIDFLNQYEEAVK	n[29]GIIDFLNQYEEAVK[156]	GANVTSDK.GIIDFLNQYEEAVK.VDPRSPQE	K	V	14	2	12804.8	1693.9	1693.89	847.959	847.953	1693.89	847.954	-0.0008	0.8526	1.8066	2.762e-06	32.133	0	1	2	0	469	482	0	14K(28.0313), N-term(28.0313)		0	TRUE	sp|P33363|BGLX_ECOLI	P33363	BGLX_ECOLI	bglX	Periplasmic beta-glucosidase
321	20220923_CRJL_M9H11_PICS_EColi_Tryps_Neprosin_N3_5ug_156.100207.100207.2	SLAELLNAGLGGSDNE	n[35]SLAELLNAGLGGSDNE	VTAEDASA.SLAELLNAGLGGSDNE.	A	-	16	2	12804.9	1592.82	1592.82	797.417	797.415	1592.81	797.413	0.0045	0.6222	20.3229	9.16e-07	23.858	0	1	1	0	1392	1407	0	N-term(34.0631)		0	TRUE	sp|P0A8T7|RPOC_ECOLI	P0A8T7	RPOC_ECOLI	rpoC	DNA-directed RNA polymerase subunit beta'
322	20220923_CRJL_M9H11_PICS_EColi_Tryps_Neprosin_N3_5ug_156.100208.100208.3	ANPDMSAMVEGIELTLK	n[29]ANPDMSAMVEGIELTLK[156]	RAIEVADK.ANPDMSAMVEGIELTLK.SMIDVVRK	K	S	17	3	12805	1873.96	1873.96	625.661	625.66	1873.95	625.658	0.0045	0.864	1.5204	1.484e-07	28.346	12.723	1	2	0	112	128	0	17K(28.0313), N-term(28.0313)		0	TRUE	sp|P09372|GRPE_ECOLI	P09372	GRPE_ECOLI	grpE	Protein GrpE
323	20220923_CRJL_M9H11_PICS_EColi_Tryps_Neprosin_N3_5ug_156.100209.100209.3	LPTSFWTEDVEVIALPK	n[35]LPTSFWTEDVEVIALPK[162]	DYWHNVEP.LPTSFWTEDVEVIALPK.ADGIGSII	P	A	17	3	12805.2	2012.16	2012.15	671.728	671.725	2012.15	671.724	0.0025	0.8449	1.261	2.635e-06	23.446	0	1	1	0	95	111	0	17K(34.0631), N-term(34.0631)		0	TRUE	sp|P21165|PEPQ_ECOLI	P21165	PEPQ_ECOLI	pepQ	Xaa-Pro dipeptidase
324	20220923_CRJL_M9H11_PICS_EColi_Tryps_Neprosin_N3_5ug_156.100210.100210.2	NGELSSYLIDITK	n[29]NGELSSYLIDITK[156]	AQTFTEWN.NGELSSYLIDITK.DIFTKKDE	N	D	13	2	12805.3	1508.81	1508.8	755.411	755.408	1507.81	754.914	0.9888	0.7875	42.9958	8.893e-06	20.748	10.412	1	1	0	224	236	0	13K(28.0313), N-term(28.0313)		0	TRUE	sp|P00350|6PGD_ECOLI	P00350	6PGD_ECOLI	gnd	6-phosphogluconate dehydrogenase, decarboxylating
325	20220923_CRJL_M9H11_PICS_EColi_Tryps_Neprosin_N3_5ug_156.100211.100211.3	LMEEEGILAGISSGAAVAAALK	n[29]LMEEEGILAGISSGAAVAAALK[156]	EAISTARR.LMEEEGILAGISSGAAVAAALK.LQEDESFT	R	L	22	3	12805.4	2156.19	2156.18	719.736	719.735	2156.18	719.733	0.007	0.8683	1.9859	1.72e-12	37.4	11.334	1	2	0	262	283	0	22K(28.0313), N-term(28.0313)		0	TRUE	sp|P0ABK5|CYSK_ECOLI	P0ABK5	CYSK_ECOLI	cysK	Cysteine synthase A
326	20220923_CRJL_M9H11_PICS_EColi_Tryps_Neprosin_N3_5ug_156.100212.100212.2	ALLAAFDFPFR	n[29]ALLAAFDFPFR	AKSDEEGR.ALLAAFDFPFR.	R	K	11	2	12805.5	1295.73	1295.71	648.87	648.864	1294.71	648.361	1.0069	0.5412	0.8719	0.05837	14.917	0	0.9978	2	0	168	178	0	N-term(28.0313)		0	TRUE	sp|P62399|RL5_ECOLI	P62399	RL5_ECOLI	rplE	Large ribosomal subunit protein uL5
327	20220923_CRJL_M9H11_PICS_EColi_Tryps_Neprosin_N3_5ug_156.100213.100213.0	QYPIVSIEDGLDESDWDGFAYQTK	n[29]QYPIVSIEDGLDESDWDGFAYQTK[156]	HFIEEITK.QYPIVSIEDGLDESDWDGFAYQTK.VIGDKIQI	K	V	24	3	12805.7	2832.34	2832.32	945.122	945.113	2831.32	944.78	1.0007	0.9103	5.0665	6.972e-11	42.021	0	1	2	0	283	306	0	24K(28.0313), N-term(28.0313)		0	TRUE	sp|P0A6P9|ENO_ECOLI	P0A6P9	ENO_ECOLI	eno	Enolase
328	20220923_CRJL_M9H11_PICS_EColi_Tryps_Neprosin_N3_5ug_156.100215.100215.0	QYPIVSIEDGLDESDWDGFAYQTK	n[29]QYPIVSIEDGLDESDWDGFAYQTK[156]	HFIEEITK.QYPIVSIEDGLDESDWDGFAYQTK.VIGDKIQI	K	V	24	3	12805.9	2831.34	2831.32	944.788	944.779	2831.32	944.78	-0.0019	0.9092	5.0709	1.6e-13	42.155	0	1	2	0	283	306	0	24K(28.0313), N-term(28.0313)		0	TRUE	sp|P0A6P9|ENO_ECOLI	P0A6P9	ENO_ECOLI	eno	Enolase
329	20220923_CRJL_M9H11_PICS_EColi_Tryps_Neprosin_N3_5ug_156.100216.100216.0	VGTYEELIPQADLVINLTPDK	n[29]VGTYEELIPQADLVINLTPDK[156]	KATENGFK.VGTYEELIPQADLVINLTPDK.QHSDVVRT	K	Q	21	3	12806.1	2384.31	2384.29	795.777	795.772	2383.29	795.437	1.0061	0.7397	1.5521	2.682e-08	32.407	0	1	2	0	89	109	0	21K(28.0313), N-term(28.0313)		0	TRUE	sp|P05793|ILVC_ECOLI	P05793	ILVC_ECOLI	ilvC	Ketol-acid reductoisomerase (NADP(+))
330	20220923_CRJL_M9H11_PICS_EColi_Tryps_Neprosin_N3_5ug_156.100224.100224.3	SDDVADCLSYADIAETVVSHVEGAR	n[29]SDDVADC[160]LSYADIAETVVSHVEGAR	WDNRKAAK.SDDVADCLSYADIAETVVSHVEGAR.FAIVERVA	K	F	25	3	12807.2	2706.27	2706.24	903.098	903.088	2706.24	903.089	-0.0012	0.7149	2.7102	4.803e-10	45.774	0	1	2	0	44	68	0	7C(57.0214), N-term(28.0313)		0	TRUE	sp|P0AC16|FOLB_ECOLI	P0AC16	FOLB_ECOLI	folB	Dihydroneopterin aldolase
331	20220923_CRJL_M9H11_PICS_EColi_Tryps_Neprosin_N3_5ug_156.100228.100228.3	AFTSEEFTHFLEELTK	n[35]AFTSEEFTHFLEELTK[162]	VIAGEGNK.AFTSEEFTHFLEELTK.QYPIVSIE	K	Q	16	3	12807.7	1997.06	1997.06	666.695	666.693	1996.05	666.356	1.0094	0.6545	2.0693	0	34.031	0	1	2	0	267	282	0	16K(34.0631), N-term(34.0631)		0	TRUE	sp|P0A6P9|ENO_ECOLI	P0A6P9	ENO_ECOLI	eno	Enolase
332	20220923_CRJL_M9H11_PICS_EColi_Tryps_Neprosin_N3_5ug_156.100229.100229.3	FALPAVNCVGTDSINAVLETAAK	n[29]FALPAVNC[160]VGTDSINAVLETAAK[156]	FQVAKENN.FALPAVNCVGTDSINAVLETAAK.VKAPVIVQ	N	V	23	3	12807.8	2417.29	2417.28	806.77	806.768	2416.27	806.43	1.0156	0.8638	1.426	3.366e-09	33.95	8.205	1	1	0	30	52	0	23K(28.0313), 8C(57.0214), N-term(28.0313)		0	TRUE	sp|P0AB71|ALF_ECOLI	P0AB71	ALF_ECOLI	fbaA	Fructose-bisphosphate aldolase class 2
333	20220923_CRJL_M9H11_PICS_EColi_Tryps_Neprosin_N3_5ug_156.100236.100236.0	ALDAIIASVTESLK	n[29]ALDAIIASVTESLK[156]	ISKAAAGR.ALDAIIASVTESLK.EGDDVAIV	R	E	14	2	12808.7	1486.88	1486.87	744.447	744.443	1485.87	743.94	1.0054	0.8491	1.3446	3.313e-09	32.73	8.852	1	2	0	24	37	0	14K(28.0313), N-term(28.0313)		0	TRUE	sp|P0ACF4|DBHB_ECOLI	P0ACF4	DBHB_ECOLI	hupB	DNA-binding protein HU-beta
334	20220923_CRJL_M9H11_PICS_EColi_Tryps_Neprosin_N3_5ug_156.100237.100237.0	ALDAIIASVTESLK	n[29]ALDAIIASVTESLK[156]	ISKAAAGR.ALDAIIASVTESLK.EGDDVAIV	R	E	14	2	12808.8	1485.88	1485.87	743.945	743.941	1485.87	743.94	0.0026	0.7989	1.3461	2.254e-08	32.728	0	1	2	0	24	37	0	14K(28.0313), N-term(28.0313)		0	TRUE	sp|P0ACF4|DBHB_ECOLI	P0ACF4	DBHB_ECOLI	hupB	DNA-binding protein HU-beta
335	20220923_CRJL_M9H11_PICS_EColi_Tryps_Neprosin_N3_5ug_156.100238.100238.3	SLAELLNAGLGGSDNE	n[35]SLAELLNAGLGGSDNE	VTAEDASA.SLAELLNAGLGGSDNE.	A	-	16	3	12808.9	1592.82	1592.82	531.946	531.946	1592.81	531.944	0.0057	0.591	20.3899	0.006368	14.83	0	0.9995	1	0	1392	1407	0	N-term(34.0631)		0	TRUE	sp|P0A8T7|RPOC_ECOLI	P0A8T7	RPOC_ECOLI	rpoC	DNA-directed RNA polymerase subunit beta'
336	20220923_CRJL_M9H11_PICS_EColi_Tryps_Neprosin_N3_5ug_156.100243.100243.0	ALDAIIASVTESLK	n[29]ALDAIIASVTESLK[156]	ISKAAAGR.ALDAIIASVTESLK.EGDDVAIV	R	E	14	3	12809.5	1486.86	1486.86	496.628	496.628	1485.87	496.296	0.9958	0.831	1.3578	0.03682	16.13	6.008	1	2	0	24	37	0	14K(28.0313), N-term(28.0313)		0	TRUE	sp|P0ACF4|DBHB_ECOLI	P0ACF4	DBHB_ECOLI	hupB	DNA-binding protein HU-beta
337	20220923_CRJL_M9H11_PICS_EColi_Tryps_Neprosin_N3_5ug_156.100244.100244.0	EIDATCTFSNQAFDSLIPSLK	n[29]EIDATC[160]TFSNQAFDSLIPSLK[156]	DIAQAICK.EIDATCTFSNQAFDSLIPSLK.FRRVEAVM	K	F	21	3	12809.6	2413.22	2413.2	805.413	805.408	2412.19	805.07	1.0153	0.9146	4.7533	2.362e-07	26.514	7.758	1	2	0	57	77	0	21K(28.0313), 6C(57.0214), N-term(28.0313)		0	TRUE	sp|P30859|ARTI_ECOLI	P30859	ARTI_ECOLI	artI	Putative ABC transporter arginine-binding protein 2
338	20220923_CRJL_M9H11_PICS_EColi_Tryps_Neprosin_N3_5ug_156.100252.100252.0	VGTYEELIPQADLVINLTPDK	n[29]VGTYEELIPQADLVINLTPDK[156]	KATENGFK.VGTYEELIPQADLVINLTPDK.QHSDVVRT	K	Q	21	3	12810.7	2383.31	2383.29	795.443	795.439	2383.29	795.437	0.0058	0.7396	1.6299	1.081e-08	32.495	9.728	1	2	0	89	109	0	21K(28.0313), N-term(28.0313)		0	TRUE	sp|P05793|ILVC_ECOLI	P05793	ILVC_ECOLI	ilvC	Ketol-acid reductoisomerase (NADP(+))
339	20220923_CRJL_M9H11_PICS_EColi_Tryps_Neprosin_N3_5ug_156.100253.100253.0	ANPDMSAMVEGIELTLK	n[29]ANPDMSAMVEGIELTLK[156]	RAIEVADK.ANPDMSAMVEGIELTLK.SMIDVVRK	K	S	17	2	12810.9	1874.97	1874.96	938.494	938.486	1873.95	937.984	1.0041	0.8769	1.6179	4.455e-11	43.599	12.938	1	2	0	112	128	0	17K(28.0313), N-term(28.0313)		0	TRUE	sp|P09372|GRPE_ECOLI	P09372	GRPE_ECOLI	grpE	Protein GrpE
340	20220923_CRJL_M9H11_PICS_EColi_Tryps_Neprosin_N3_5ug_156.100255.100255.4	QYPIVSIEDGLDESDWDGFAYQTK	n[29]QYPIVSIEDGLDESDWDGFAYQTK[156]	HFIEEITK.QYPIVSIEDGLDESDWDGFAYQTK.VIGDKIQI	K	V	24	4	12811.1	2831.34	2831.33	708.842	708.839	2831.32	708.837	0.0109	0.8379	5.1575	9.914e-06	28.515	0	1	2	0	283	306	0	24K(28.0313), N-term(28.0313)		0	TRUE	sp|P0A6P9|ENO_ECOLI	P0A6P9	ENO_ECOLI	eno	Enolase
341	20220923_CRJL_M9H11_PICS_EColi_Tryps_Neprosin_N3_5ug_156.100257.100257.3	GIIDFLNQYEEAVK	n[29]GIIDFLNQYEEAVK[156]	GANVTSDK.GIIDFLNQYEEAVK.VDPRSPQE	K	V	14	3	12811.4	1693.9	1693.9	565.641	565.639	1693.89	565.638	0.004	0.7445	1.917	0.002175	18.122	0	1	2	0	469	482	0	14K(28.0313), N-term(28.0313)		0	TRUE	sp|P33363|BGLX_ECOLI	P33363	BGLX_ECOLI	bglX	Periplasmic beta-glucosidase
342	20220923_CRJL_M9H11_PICS_EColi_Tryps_Neprosin_N3_5ug_156.100258.100258.0	EIDATCTFSNQAFDSLIPSLK	n[29]EIDATC[160]TFSNQAFDSLIPSLK[156]	DIAQAICK.EIDATCTFSNQAFDSLIPSLK.FRRVEAVM	K	F	21	3	12811.5	2412.21	2412.2	805.078	805.073	2412.19	805.07	0.0085	0.9006	4.7851	9.987e-08	32.721	10.086	1	2	0	57	77	0	21K(28.0313), 6C(57.0214), N-term(28.0313)		0	TRUE	sp|P30859|ARTI_ECOLI	P30859	ARTI_ECOLI	artI	Putative ABC transporter arginine-binding protein 2
343	20220923_CRJL_M9H11_PICS_EColi_Tryps_Neprosin_N3_5ug_156.100259.100259.0	ANPDMSAMVEGIELTLK	n[29]ANPDMSAMVEGIELTLK[156]	RAIEVADK.ANPDMSAMVEGIELTLK.SMIDVVRK	K	S	17	2	12811.7	1873.97	1873.96	937.993	937.985	1873.95	937.984	0.0023	0.8737	1.631	3.5e-09	43.567	12.943	1	2	0	112	128	0	17K(28.0313), N-term(28.0313)		0	TRUE	sp|P09372|GRPE_ECOLI	P09372	GRPE_ECOLI	grpE	Protein GrpE
344	20220923_CRJL_M9H11_PICS_EColi_Tryps_Neprosin_N3_5ug_156.100260.100260.2	QYPIVSIEDGLDESDWDGFAYQTK	n[29]QYPIVSIEDGLDESDWDGFAYQTK[156]	HFIEEITK.QYPIVSIEDGLDESDWDGFAYQTK.VIGDKIQI	K	V	24	2	12811.8	2832.33	2832.34	1417.17	1417.18	2831.32	1416.67	1.018	0.8755	5.1685	0	51.802	0	1	2	0	283	306	0	24K(28.0313), N-term(28.0313)		0	TRUE	sp|P0A6P9|ENO_ECOLI	P0A6P9	ENO_ECOLI	eno	Enolase
345	20220923_CRJL_M9H11_PICS_EColi_Tryps_Neprosin_N3_5ug_156.100264.100264.0	VPDIGADEVEITEILVK	n[29]VPDIGADEVEITEILVK[156]	MAIEIK.VPDIGADEVEITEILVK.VGDKVEAE	K	V	17	3	12812.2	1896.06	1896.06	633.029	633.026	1895.05	632.691	1.0073	0.7268	3.9747	1.142	11.361	0	0.9994	2	0	7	23	0	17K(28.0313), N-term(28.0313)		0	TRUE	sp|P06959|ODP2_ECOLI	P06959	ODP2_ECOLI	aceF	Dihydrolipoyllysine-residue acetyltransferase component of pyruvate dehydrogenase complex
346	20220923_CRJL_M9H11_PICS_EColi_Tryps_Neprosin_N3_5ug_156.100268.100268.0	VPDIGADEVEITEILVK	n[29]VPDIGADEVEITEILVK[156]	MAIEIK.VPDIGADEVEITEILVK.VGDKVEAE	K	V	17	2	12812.8	1895.07	1895.05	948.541	948.533	1895.05	948.532	0.0009	0.4486	3.9844	1.793e-05	17.81	0	1	2	0	7	23	0	17K(28.0313), N-term(28.0313)		0	TRUE	sp|P06959|ODP2_ECOLI	P06959	ODP2_ECOLI	aceF	Dihydrolipoyllysine-residue acetyltransferase component of pyruvate dehydrogenase complex
347	20220923_CRJL_M9H11_PICS_EColi_Tryps_Neprosin_N3_5ug_156.10027.10027.3	FICGTQDSHK	n[29]FIC[160]GTQDSHK[156]	GFGMASVR.FICGTQDSHK.EIEQKIAA	R	E	10	3	2427.69	1247.58	1247.57	416.867	416.865	1247.6	416.873	-0.0235	0.7169	0.1658	0.1019	10.468	0	1	2	0	81	90	0	10K(28.0313), 3C(57.0214), N-term(28.0313)		0	TRUE	sp|P0AB77|KBL_ECOLI	P0AB77	KBL_ECOLI	kbl	2-amino-3-ketobutyrate coenzyme A ligase
348	20220923_CRJL_M9H11_PICS_EColi_Tryps_Neprosin_N3_5ug_156.100270.100270.2	ALVTPEDTADVLNIFR	n[29]ALVTPEDTADVLNIFR	GMTSVTPN.ALVTPEDTADVLNIFR.CFGEAEVI	N	C	16	2	12813	1800.98	1800.96	901.496	901.489	1800.96	901.488	0.0007	0.7827	4.8646	8.457e-07	36.201	0	1	1	0	137	152	0	N-term(28.0313)		0	TRUE	sp|P0A9L8|P5CR_ECOLI	P0A9L8	P5CR_ECOLI	proC	Pyrroline-5-carboxylate reductase
349	20220923_CRJL_M9H11_PICS_EColi_Tryps_Neprosin_N3_5ug_156.100272.100272.3	LDLHQAIVDAIIQSDGDAAFK	n[29]LDLHQAIVDAIIQSDGDAAFK[156]	ITSDTVIK.LDLHQAIVDAIIQSDGDAAFK.ACQAIIRS	K	A	21	3	12813.3	2295.24	2295.25	766.087	766.09	2295.21	766.078	0.0385	0.8155	5.9378	3.756e-07	26.296	23.495	1	2	0	199	219	0	21K(28.0313), N-term(28.0313)		0	TRUE	sp|P31475|YIEP_ECOLI	P31475	YIEP_ECOLI	yieP	Uncharacterized HTH-type transcriptional regulator YieP
350	20220923_CRJL_M9H11_PICS_EColi_Tryps_Neprosin_N3_5ug_156.100274.100274.2	EIDATCTFSNQAFDSLIPSLK	n[29]EIDATC[160]TFSNQAFDSLIPSLK[156]	DIAQAICK.EIDATCTFSNQAFDSLIPSLK.FRRVEAVM	K	F	21	2	12813.6	2412.21	2412.19	1207.11	1207.1	2412.19	1207.1	0.0026	0.9038	4.8192	1.346e-08	39.111	0	1	2	0	57	77	0	21K(28.0313), 6C(57.0214), N-term(28.0313)		0	TRUE	sp|P30859|ARTI_ECOLI	P30859	ARTI_ECOLI	artI	Putative ABC transporter arginine-binding protein 2
351	20220923_CRJL_M9H11_PICS_EColi_Tryps_Neprosin_N3_5ug_156.100275.100275.3	IVTTPAYMLAQNIAEAASGIDK	n[29]IVTTPAYM[147]LAQNIAEAASGIDK[156]	IVVDEDNK.IVTTPAYMLAQNIAEAASGIDK.LVSRVIVI	K	L	22	3	12813.7	2348.24	2348.23	783.755	783.752	2348.23	783.75	0.0039	0.8469	4.3898	1.462e-10	32.893	11.722	1	2	0	186	207	0	22K(28.0313), 8M(15.9949), N-term(28.0313)		0	TRUE	sp|P0ABU5|ELBB_ECOLI	P0ABU5	ELBB_ECOLI	elbB	Glyoxalase ElbB
352	20220923_CRJL_M9H11_PICS_EColi_Tryps_Neprosin_N3_5ug_156.100276.100276.3	EIPCVEQVFDSETNYILAR	n[29]EIPC[160]VEQVFDSETNYILAR	EYIIAAIK.EIPCVEQVFDSETNYILAR.FKASSAVF	K	F	19	3	12813.8	2310.14	2310.12	771.055	771.049	2310.12	771.047	0.0041	0.8212	1.2438	3.845e-10	31.731	0	1	2	0	285	303	0	4C(57.0214), N-term(28.0313)		0	TRUE	sp|P06986|HIS8_ECOLI	P06986	HIS8_ECOLI	hisC	Histidinol-phosphate aminotransferase
353	20220923_CRJL_M9H11_PICS_EColi_Tryps_Neprosin_N3_5ug_156.100287.100287.3	TEDIDLINVINEETLLQQPEER	n[29]TEDIDLINVINEETLLQQPEER	RQINVFIR.TEDIDLINVINEETLLQQPEER.FAWIRSKK	R	F	22	3	12815.3	2638.36	2638.34	880.462	880.453	2638.33	880.452	0.0043	0.8919	2.9579	1.045e-11	39.709	0	1	2	0	219	240	0	N-term(28.0313)		0	TRUE	sp|P0AC84|GLO2_ECOLI	P0AC84	GLO2_ECOLI	gloB	Hydroxyacylglutathione hydrolase GloB
354	20220923_CRJL_M9H11_PICS_EColi_Tryps_Neprosin_N3_5ug_156.10029.10029.3	HAVTEASPMVK	n[29]HAVTEASPM[147]VK[156]	RSMVMRTK.HAVTEASPMVK.AKDERRER	K	A	11	3	2427.89	1240.63	1240.62	414.551	414.549	1240.65	414.557	-0.0234	0.7804	1.8995	0.01417	15.296	0	1	2	0	94	104	0	11K(28.0313), 9M(15.9949), N-term(28.0313)		0	TRUE	sp|P02358|RS6_ECOLI	P02358	RS6_ECOLI	rpsF	Small ribosomal subunit protein bS6
355	20220923_CRJL_M9H11_PICS_EColi_Tryps_Neprosin_N3_5ug_156.100290.100290.3	NVPAILANGVEWYQNISK	n[29]NVPAILANGVEWYQNISK[156]	VNNVETIC.NVPAILANGVEWYQNISK.SKDAGTKI	C	S	18	3	12815.7	2071.12	2071.12	691.38	691.379	2071.11	691.377	0.0053	0.8531	11.1527	1.114e-05	23.158	0	1	1	0	224	241	0	18K(28.0313), N-term(28.0313)		0	TRUE	sp|P31979|NUOF_ECOLI	P31979	NUOF_ECOLI	nuoF	NADH-quinone oxidoreductase subunit F
356	20220923_CRJL_M9H11_PICS_EColi_Tryps_Neprosin_N3_5ug_156.100292.100292.0	ALVTPEDTADVLNIFR	n[29]ALVTPEDTADVLNIFR	GMTSVTPN.ALVTPEDTADVLNIFR.CFGEAEVI	N	C	16	3	12815.9	1801.97	1801.97	601.666	601.664	1800.96	601.328	1.0079	0.7981	4.9129	0.0001754	20.151	0	1	1	0	137	152	0	N-term(28.0313)		0	TRUE	sp|P0A9L8|P5CR_ECOLI	P0A9L8	P5CR_ECOLI	proC	Pyrroline-5-carboxylate reductase
357	20220923_CRJL_M9H11_PICS_EColi_Tryps_Neprosin_N3_5ug_156.100294.100294.0	ALVTPEDTADVLNIFR	n[29]ALVTPEDTADVLNIFR	GMTSVTPN.ALVTPEDTADVLNIFR.CFGEAEVI	N	C	16	3	12816.1	1800.97	1800.96	601.33	601.328	1800.96	601.328	0	0.7448	4.9152	0.006226	16.662	9.406	1	1	0	137	152	0	N-term(28.0313)		0	TRUE	sp|P0A9L8|P5CR_ECOLI	P0A9L8	P5CR_ECOLI	proC	Pyrroline-5-carboxylate reductase
358	20220923_CRJL_M9H11_PICS_EColi_Tryps_Neprosin_N3_5ug_156.100296.100296.3	GITVNPVQSTITEETFQTLLVSR	n[29]GITVNPVQSTITEETFQTLLVSR	FAADIPGK.GITVNPVQSTITEETFQTLLVSR.AIEKIGYT	K	A	23	3	12816.3	2561.39	2561.38	854.805	854.802	2560.37	854.466	1.009	0.7985	0.0481	1.63e-12	39.423	12.128	1	2	0	28	50	0	N-term(28.0313)		0	TRUE	sp|P0AFM2|PROX_ECOLI	P0AFM2	PROX_ECOLI	proX	Glycine betaine/proline betaine-binding periplasmic protein
359	20220923_CRJL_M9H11_PICS_EColi_Tryps_Neprosin_N3_5ug_156.100302.100302.3	ALEVLQAVDLIAAEDTR	n[29]ALEVLQAVDLIAAEDTR	NIADITQR.ALEVLQAVDLIAAEDTR.HTGIIIQH	R	H	17	3	12817.1	1854.02	1854.02	619.016	619.013	1854.01	619.01	0.0084	0.8421	2.7419	5.6e-13	34.789	11.97	1	2	0	31	47	0	N-term(28.0313)		0	TRUE	sp|P67087|RSMI_ECOLI	P67087	RSMI_ECOLI	rsmI	Ribosomal RNA small subunit methyltransferase I
360	20220923_CRJL_M9H11_PICS_EColi_Tryps_Neprosin_N3_5ug_156.100305.100305.2	NVPAILANGVEWYQNISK	n[29]NVPAILANGVEWYQNISK[156]	VNNVETIC.NVPAILANGVEWYQNISK.SKDAGTKI	C	S	18	2	12817.5	2071.13	2071.11	1036.57	1036.56	2071.11	1036.56	-0.0017	0.8241	11.1815	6.512e-10	28.395	0	1	1	0	224	241	0	18K(28.0313), N-term(28.0313)		0	TRUE	sp|P31979|NUOF_ECOLI	P31979	NUOF_ECOLI	nuoF	NADH-quinone oxidoreductase subunit F
361	20220923_CRJL_M9H11_PICS_EColi_Tryps_Neprosin_N3_5ug_156.100307.100307.0	VALQDAGLSVSDIDDVILVGGQTR	n[29]VALQDAGLSVSDIDDVILVGGQTR	NRSIEPIK.VALQDAGLSVSDIDDVILVGGQTR.MPMVQKKV	K	M	24	3	12817.7	2469.33	2469.31	824.117	824.112	2468.31	823.778	1.0009	0.8775	6.5185	0	46.721	0	1	2	0	322	345	0	N-term(28.0313)		0	TRUE	sp|P0A6Y8|DNAK_ECOLI	P0A6Y8	DNAK_ECOLI	dnaK	Chaperone protein DnaK
362	20220923_CRJL_M9H11_PICS_EColi_Tryps_Neprosin_N3_5ug_156.100308.100308.0	FESEVYILSK	n[29]FESEVYILSK[156]	GTIKPHTK.FESEVYILSK.DEGGRHTP	K	D	10	2	12817.8	1269.68	1269.68	635.848	635.846	1269.69	635.85	-0.0081	0.7058	87.9826	0.07766	11.184	0	0.68	2	0	305	314	0	10K(28.0313), N-term(28.0313)		0	FALSE	sp|P0CE47|EFTU1_ECOLI	P0CE47	EFTU1_ECOLI	tufA	Elongation factor Tu 1	tufB	sp|P0CE48|EFTU2_ECOLI
363	20220923_CRJL_M9H11_PICS_EColi_Tryps_Neprosin_N3_5ug_156.100313.100313.0	VPDIGADEVEITEILVK	n[29]VPDIGADEVEITEILVK[156]	MAIEIK.VPDIGADEVEITEILVK.VGDKVEAE	K	V	17	3	12818.3	1895.06	1895.05	632.694	632.692	1895.05	632.691	0.0028	0.8245	4.0758	0.003232	17.124	0	1	2	0	7	23	0	17K(28.0313), N-term(28.0313)		0	TRUE	sp|P06959|ODP2_ECOLI	P06959	ODP2_ECOLI	aceF	Dihydrolipoyllysine-residue acetyltransferase component of pyruvate dehydrogenase complex
364	20220923_CRJL_M9H11_PICS_EColi_Tryps_Neprosin_N3_5ug_156.100315.100315.3	FGGQILDTVDIENYISVPK	n[29]FGGQILDTVDIENYISVPK[156]	RTGIMGER.FGGQILDTVDIENYISVPK.TEGQKIAG	R	T	19	3	12818.6	2163.16	2163.15	722.06	722.057	2163.15	722.056	0.0029	0.7994	6.3242	6.031e-07	25.503	0	1	2	0	245	263	0	19K(28.0313), N-term(28.0313)		0	TRUE	sp|P35340|AHPF_ECOLI	P35340	AHPF_ECOLI	ahpF	Alkyl hydroperoxide reductase subunit F
365	20220923_CRJL_M9H11_PICS_EColi_Tryps_Neprosin_N3_5ug_156.100323.100323.3	LNIPMLSAAMDTVTEAR	n[29]LNIPMLSAAMDTVTEAR	TQITKTIR.LNIPMLSAAMDTVTEAR.LAIAIAQE	R	L	17	3	12819.6	1860.96	1860.96	621.328	621.327	1859.95	620.99	1.0092	0.8022	0.5283	0.02362	16.071	12.343	1	2	0	40	56	0	N-term(28.0313)		0	TRUE	sp|P0ADG7|IMDH_ECOLI	P0ADG7	IMDH_ECOLI	guaB	Inosine-5'-monophosphate dehydrogenase
366	20220923_CRJL_M9H11_PICS_EColi_Tryps_Neprosin_N3_5ug_156.100328.100328.0	DNPPQDLIDLNPNQSVPTLVDR	n[29]DNPPQDLIDLNPNQSVPTLVDR	FEIEHVEK.DNPPQDLIDLNPNQSVPTLVDR.EITIWESR	K	E	22	3	12820.2	2487.27	2487.25	830.097	830.091	2487.26	830.094	-0.008	0.8447	37.6498	0.0007394	18.005	0	1	2	0	44	65	0	N-term(28.0313)		0	TRUE	sp|P0ACA3|SSPA_ECOLI	P0ACA3	SSPA_ECOLI	sspA	Stringent starvation protein A
367	20220923_CRJL_M9H11_PICS_EColi_Tryps_Neprosin_N3_5ug_156.100329.100329.0	DNPPQDLIDLNPNQSVPTLVDR	n[29]DNPPQDLIDLNPNQSVPTLVDR	FEIEHVEK.DNPPQDLIDLNPNQSVPTLVDR.EITIWESR	K	E	22	3	12820.3	2488.25	2488.23	830.423	830.418	2487.26	830.094	0.9711	0.8386	37.652	0.006468	16.279	8.91	1	2	0	44	65	0	N-term(28.0313)		0	TRUE	sp|P0ACA3|SSPA_ECOLI	P0ACA3	SSPA_ECOLI	sspA	Stringent starvation protein A
368	20220923_CRJL_M9H11_PICS_EColi_Tryps_Neprosin_N3_5ug_156.100332.100332.0	GIMVARGDLGVEIPVEEVIFAQK	n[35]GIMVARGDLGVEIPVEEVIFAQK[156]	DEIIEASD.GIMVARGDLGVEIPVEEVIFAQK.MMIEKCIR	D	M	23	4	12820.7	2531.43	2531.42	633.865	633.863	2531.42	633.863	-0.0007	0.5549	8.6617	0.06615	13.42	0	0.9836	1	1	239	261	0	23K(28.0313), N-term(34.0631)		0	TRUE	sp|P0AD61|KPYK1_ECOLI	P0AD61	KPYK1_ECOLI	pykF	Pyruvate kinase I
369	20220923_CRJL_M9H11_PICS_EColi_Tryps_Neprosin_N3_5ug_156.100339.100339.3	GISLLDAFGAANDVLK	n[29]GISLLDAFGAANDVLK[156]	KIIKVIGR.GISLLDAFGAANDVLK.GAVQGIAE	R	G	16	3	12821.7	1659.92	1659.91	554.315	554.312	1658.92	553.982	0.9906	0.3504	0.4563	0.01246	13.968	0	0.9988	2	0	175	190	0	16K(28.0313), N-term(28.0313)		0	TRUE	sp|P0A9A6|FTSZ_ECOLI	P0A9A6	FTSZ_ECOLI	ftsZ	Cell division protein FtsZ
370	20220923_CRJL_M9H11_PICS_EColi_Tryps_Neprosin_N3_5ug_156.100342.100342.0	FGGQILDTVDIENYISVPK	n[35]FGGQILDTVDIENYISVPK[162]	RTGIMGER.FGGQILDTVDIENYISVPK.TEGQKIAG	R	T	19	3	12822.1	2176.24	2176.23	726.422	726.419	2175.21	726.077	1.0246	0.4307	6.3812	0.001158	20.532	0	1	2	0	245	263	0	19K(34.0631), N-term(34.0631)		0	TRUE	sp|P35340|AHPF_ECOLI	P35340	AHPF_ECOLI	ahpF	Alkyl hydroperoxide reductase subunit F
371	20220923_CRJL_M9H11_PICS_EColi_Tryps_Neprosin_N3_5ug_156.100347.100347.2	DATGIDPVSLIAFDK	n[29]DATGIDPVSLIAFDK[156]	NIHKVDVR.DATGIDPVSLIAFDK.VVMTADAV	R	V	15	2	12822.7	1616.88	1616.87	809.447	809.441	1616.87	809.44	0.0011	0.8929	11.2684	5.823e-06	31.665	0	1	2	0	171	185	0	15K(28.0313), N-term(28.0313)		0	TRUE	sp|P60723|RL4_ECOLI	P60723	RL4_ECOLI	rplD	Large ribosomal subunit protein uL4
372	20220923_CRJL_M9H11_PICS_EColi_Tryps_Neprosin_N3_5ug_156.100348.100348.3	DATGIDPVSLIAFDK	n[29]DATGIDPVSLIAFDK[156]	NIHKVDVR.DATGIDPVSLIAFDK.VVMTADAV	R	V	15	3	12822.8	1616.87	1616.87	539.965	539.964	1616.87	539.963	0.004	0.8618	11.2696	0.1692	17.913	0	1	2	0	171	185	0	15K(28.0313), N-term(28.0313)		0	TRUE	sp|P60723|RL4_ECOLI	P60723	RL4_ECOLI	rplD	Large ribosomal subunit protein uL4
373	20220923_CRJL_M9H11_PICS_EColi_Tryps_Neprosin_N3_5ug_156.100349.100349.2	AFQELNAIDVL	n[29]AFQELNAIDVL	SMIARIEK.AFQELNAIDVL.	K	-	11	2	12822.9	1259.68	1259.68	630.85	630.847	1259.68	630.845	0.004	0.7311	11.2512	1.353	11.225	0	0.9997	2	0	349	359	0	N-term(28.0313)		0	TRUE	sp|P0AB71|ALF_ECOLI	P0AB71	ALF_ECOLI	fbaA	Fructose-bisphosphate aldolase class 2
374	20220923_CRJL_M9H11_PICS_EColi_Tryps_Neprosin_N3_5ug_156.10036.10036.0	LAVVHDK	n[29]LAVVHDK[156]	GDEKVWAK.LAVVHDK.QVHMANIC	K	Q	7	2	2428.69	836.5	836.497	419.258	419.256	836.512	419.263	-0.0152	0.7694	0.3865	1.337	6.996	0	0.9998	2	0	397	403	0	7K(28.0313), N-term(28.0313)		0	TRUE	sp|P00490|PHSM_ECOLI	P00490	PHSM_ECOLI	malP	Maltodextrin phosphorylase
375	20220923_CRJL_M9H11_PICS_EColi_Tryps_Neprosin_N3_5ug_156.10037.10037.0	ALREEGYR	n[29]ALREEGYR	YSGAQACK.ALREEGYR.VIIVNSNP	K	V	8	2	2428.82	1021.54	1021.53	511.777	511.774	1020.54	511.275	0.999	0.6909	1.0622	2.198	10.87	0	0.9998	2	1	36	43	0	N-term(28.0313)		0	TRUE	sp|P00968|CARB_ECOLI	P00968	CARB_ECOLI	carB	Carbamoyl phosphate synthase large chain
376	20220923_CRJL_M9H11_PICS_EColi_Tryps_Neprosin_N3_5ug_156.100370.100370.2	LNIPMLSAAMDTVTEAR	n[29]LNIPMLSAAMDTVTEAR	TQITKTIR.LNIPMLSAAMDTVTEAR.LAIAIAQE	R	L	17	2	12825.6	1859.97	1859.95	930.993	930.982	1859.95	930.981	0.0015	0.738	0.4281	4.616e-05	19.487	9.375	1	2	0	40	56	0	N-term(28.0313)		0	TRUE	sp|P0ADG7|IMDH_ECOLI	P0ADG7	IMDH_ECOLI	guaB	Inosine-5'-monophosphate dehydrogenase
377	20220923_CRJL_M9H11_PICS_EColi_Tryps_Neprosin_N3_5ug_156.100372.100372.3	VVYDFVNVIQGDATLNQALIK	n[29]VVYDFVNVIQGDATLNQALIK[156]	IIMGCERR.VVYDFVNVIQGDATLNQALIK.DKRTENIY	R	D	21	3	12825.8	2375.33	2375.32	792.785	792.78	2375.31	792.777	0.007	0.8678	0.0627	2.002e-10	30.659	0	1	2	0	56	76	0	21K(28.0313), N-term(28.0313)		0	TRUE	sp|P0AEZ3|MIND_ECOLI	P0AEZ3	MIND_ECOLI	minD	Septum site-determining protein MinD
378	20220923_CRJL_M9H11_PICS_EColi_Tryps_Neprosin_N3_5ug_156.100376.100376.3	YAADLSYLPLMQELEK	n[29]YAADLSYLPLMQELEK[156]	IVIVHAAR.YAADLSYLPLMQELEK.RYEGKIRI	R	R	16	3	12826.3	1939.02	1939.01	647.346	647.343	1939	647.341	0.0076	0.8535	1.1206	1.367e-05	23.404	0	1	2	0	145	160	0	16K(28.0313), N-term(28.0313)		0	TRUE	sp|P28861|FENR_ECOLI	P28861	FENR_ECOLI	fpr	Flavodoxin/ferredoxin--NADP reductase
379	20220923_CRJL_M9H11_PICS_EColi_Tryps_Neprosin_N3_5ug_156.100379.100379.3	YTDMLPEFGGDTAYSDDFFVGR	n[29]YTDMLPEFGGDTAYSDDFFVGR	GVVYDAIG.YTDMLPEFGGDTAYSDDFFVGR.VGGVATYR	G	V	22	3	12826.8	2530.12	2530.1	844.382	844.374	2530.1	844.374	0.0012	0.787	5.0939	2.173e-07	35.152	0	1	1	0	133	154	0	N-term(28.0313)		0	TRUE	sp|P02931|OMPF_ECOLI	P02931	OMPF_ECOLI	ompF	Outer membrane porin F
380	20220923_CRJL_M9H11_PICS_EColi_Tryps_Neprosin_N3_5ug_156.100383.100383.3	VINDNFGIIEGLMTTVHATTATQK	n[29]VINDNFGIIEGLMTTVHATTATQK[156]	NCIAPIAK.VINDNFGIIEGLMTTVHATTATQK.TVDGPSHK	K	T	24	3	12827.3	2630.39	2630.37	877.804	877.797	2629.38	877.467	0.9912	0.8277	0.7837	1.006e-11	42.718	0	1	2	0	161	184	0	24K(28.0313), N-term(28.0313)		0	TRUE	sp|P0A9B2|G3P1_ECOLI	P0A9B2	G3P1_ECOLI	gapA	Glyceraldehyde-3-phosphate dehydrogenase A
381	20220923_CRJL_M9H11_PICS_EColi_Tryps_Neprosin_N3_5ug_156.100385.100385.2	ALEVLQAVDLIAAEDTR	n[29]ALEVLQAVDLIAAEDTR	NIADITQR.ALEVLQAVDLIAAEDTR.HTGIIIQH	R	H	17	2	12827.6	1854.03	1854.01	928.023	928.013	1854.01	928.012	0.0025	0.8539	2.5663	2.903e-09	39.5	0	1	2	0	31	47	0	N-term(28.0313)		0	TRUE	sp|P67087|RSMI_ECOLI	P67087	RSMI_ECOLI	rsmI	Ribosomal RNA small subunit methyltransferase I
382	20220923_CRJL_M9H11_PICS_EColi_Tryps_Neprosin_N3_5ug_156.100386.100386.3	SLPAIALNTDNVVLTAIANDR	n[29]SLPAIALNTDNVVLTAIANDR	NRFETERP.SLPAIALNTDNVVLTAIANDR.LHDEVYAK	P	L	21	3	12827.7	2208.22	2208.2	737.081	737.075	2208.21	737.078	-0.0083	0.908	0.9087	1.329e-09	35.038	0	1	1	0	73	93	0	N-term(28.0313)		0	TRUE	sp|P66817|DIAA_ECOLI	P66817	DIAA_ECOLI	diaA	DnaA initiator-associating protein DiaA
383	20220923_CRJL_M9H11_PICS_EColi_Tryps_Neprosin_N3_5ug_156.100390.100390.2	TNPLLTPFELPPFSK	TNPLLTPFELPPFSK[156]	.TNPLLTPFELPPFSK.IIPEHVVP	M	I	15	2	12828.2	1727.97	1727.95	864.99	864.985	1727.95	864.982	0.0048	0.8731	3.1117	3.585e-06	21.322	21.322	1	2	0	2	16	0	15K(28.0313)		0	TRUE	sp|P27298|OPDA_ECOLI	P27298	OPDA_ECOLI	prlC	Oligopeptidase A
384	20220923_CRJL_M9H11_PICS_EColi_Tryps_Neprosin_N3_5ug_156.100399.100399.2	YAADLSYLPLMQELEK	n[29]YAADLSYLPLMQELEK[156]	IVIVHAAR.YAADLSYLPLMQELEK.RYEGKIRI	R	R	16	2	12829.4	1939.02	1939	970.519	970.51	1939	970.508	0.0037	0.9257	1.1723	0	38.134	8.781	1	2	0	145	160	0	16K(28.0313), N-term(28.0313)		0	TRUE	sp|P28861|FENR_ECOLI	P28861	FENR_ECOLI	fpr	Flavodoxin/ferredoxin--NADP reductase
385	20220923_CRJL_M9H11_PICS_EColi_Tryps_Neprosin_N3_5ug_156.100407.100407.0	MVVTLIHPIAMDDGLR	n[29]MVVTLIHPIAM[147]DDGLR	VMPGDNIK.MVVTLIHPIAMDDGLR.FAIREGGR	K	F	16	2	12830.4	1823.97	1823.95	912.992	912.985	1823.96	912.989	-0.0091	0.7397	66.1055	0.01583	15.515	8.607	0.9914	2	0	359	374	0	11M(15.9949), N-term(28.0313)		0	FALSE	sp|P0CE47|EFTU1_ECOLI	P0CE47	EFTU1_ECOLI	tufA	Elongation factor Tu 1	tufB	sp|P0CE48|EFTU2_ECOLI
386	20220923_CRJL_M9H11_PICS_EColi_Tryps_Neprosin_N3_5ug_156.100408.100408.0	QPIFDLFDVENEIQR	n[35]QPIFDLFDVENEIQR	KIEHYTGR.QPIFDLFDVENEIQR.AIERKVEI	R	A	15	3	12830.5	1896.98	1896.97	633.334	633.332	1895.98	633.002	0.9901	0.748	0.9498	1.708	10.976	10.678	0.9999	2	0	264	278	0	N-term(34.0631)		0	TRUE	sp|P0A9J0|RNG_ECOLI	P0A9J0	RNG_ECOLI	rng	Ribonuclease G
387	20220923_CRJL_M9H11_PICS_EColi_Tryps_Neprosin_N3_5ug_156.100413.100413.3	GDLGVEIPVEEVIFAQK	n[29]GDLGVEIPVEEVIFAQK[156]	SDGIMVAR.GDLGVEIPVEEVIFAQK.MMIEKCIR	R	M	17	3	12831.3	1898.05	1898.05	633.692	633.69	1898.04	633.687	0.0089	0.7972	9.8678	9.194e-07	23.576	0	1	2	0	245	261	0	17K(28.0313), N-term(28.0313)		0	TRUE	sp|P0AD61|KPYK1_ECOLI	P0AD61	KPYK1_ECOLI	pykF	Pyruvate kinase I
388	20220923_CRJL_M9H11_PICS_EColi_Tryps_Neprosin_N3_5ug_156.100414.100414.2	GDLGVEIPVEEVIFAQK	n[29]GDLGVEIPVEEVIFAQK[156]	SDGIMVAR.GDLGVEIPVEEVIFAQK.MMIEKCIR	R	M	17	2	12831.4	1898.06	1898.04	950.039	950.028	1898.04	950.027	0.0012	0.8542	9.8694	3.026e-09	33.803	11.01	1	2	0	245	261	0	17K(28.0313), N-term(28.0313)		0	TRUE	sp|P0AD61|KPYK1_ECOLI	P0AD61	KPYK1_ECOLI	pykF	Pyruvate kinase I
389	20220923_CRJL_M9H11_PICS_EColi_Tryps_Neprosin_N3_5ug_156.100415.100415.3	MVENALLEIPTGLIEASR	n[29]MVENALLEIPTGLIEASR	GAAPFIAR.MVENALLEIPTGLIEASR.AMGATPMQ	R	A	18	3	12831.5	1983.09	1983.08	662.036	662.033	1983.07	662.031	0.0057	0.7838	3.7806	4.481e-06	21.653	0	1	2	0	107	124	0	N-term(28.0313)		0	TRUE	sp|P31547|METI_ECOLI	P31547	METI_ECOLI	metI	D-methionine transport system permease protein MetI
390	20220923_CRJL_M9H11_PICS_EColi_Tryps_Neprosin_N3_5ug_156.100419.100419.2	DSWLALLDEAGMK	n[29]DSWLALLDEAGM[147]K[156]	INRTHHSR.DSWLALLDEAGMK.GFPHADYP	R	G	13	2	12832	1519.77	1519.76	760.893	760.889	1519.76	760.887	0.0048	0.8482	3.2352	0.0007874	19.873	0	1	2	0	186	198	0	12M(15.9949), 13K(28.0313), N-term(28.0313)		0	TRUE	sp|P36929|RSMB_ECOLI	P36929	RSMB_ECOLI	rsmB	Ribosomal RNA small subunit methyltransferase B
391	20220923_CRJL_M9H11_PICS_EColi_Tryps_Neprosin_N3_5ug_156.100423.100423.3	AIDKPFLLPIEDVFSISGR		SYIPEPER.AIDKPFLLPIEDVFSISGR.GTVVTGRV	R	G	19	3	12832.5	2116.17	2116.15	706.398	706.389	2116.16	706.393	-0.0112	0.93	6.1383	2.332e-07	28.618	9.75	1	2	1	206	224	0			0	FALSE	sp|P0CE47|EFTU1_ECOLI	P0CE47	EFTU1_ECOLI	tufA	Elongation factor Tu 1	tufB	sp|P0CE48|EFTU2_ECOLI
392	20220923_CRJL_M9H11_PICS_EColi_Tryps_Neprosin_N3_5ug_156.100424.100424.0	VINDNFGIIEGLMTTVHATTATQK	n[29]VINDNFGIIEGLMTTVHATTATQK[156]	NCIAPIAK.VINDNFGIIEGLMTTVHATTATQK.TVDGPSHK	K	T	24	4	12832.7	2630.38	2630.38	658.603	658.601	2629.38	658.352	0.9968	0.7582	0.6951	6.829e-10	25.356	10.253	1	2	0	161	184	0	24K(28.0313), N-term(28.0313)		0	TRUE	sp|P0A9B2|G3P1_ECOLI	P0A9B2	G3P1_ECOLI	gapA	Glyceraldehyde-3-phosphate dehydrogenase A
393	20220923_CRJL_M9H11_PICS_EColi_Tryps_Neprosin_N3_5ug_156.100428.100428.0	ALDAIIASVTESLK	n[29]ALDAIIASVTESLK[156]	ISKAAAGR.ALDAIIASVTESLK.EGDDVAIV	R	E	14	3	12833.2	1485.87	1485.87	496.297	496.296	1485.87	496.296	0.0017	0.6974	1.7531	0.1675	14.009	6.825	1	2	0	24	37	0	14K(28.0313), N-term(28.0313)		0	TRUE	sp|P0ACF4|DBHB_ECOLI	P0ACF4	DBHB_ECOLI	hupB	DNA-binding protein HU-beta
394	20220923_CRJL_M9H11_PICS_EColi_Tryps_Neprosin_N3_5ug_156.10043.10043.2	GNYSMGVR	n[29]GNYSM[147]GVR	SAKSFDGR.GNYSMGVR.EQIIFPEI	R	E	8	2	2429.62	926.428	926.423	464.221	464.219	926.428	464.221	-0.0046	0.5527	2.7661	0.1551	13.737	0	1	2	0	126	133	0	5M(15.9949), N-term(28.0313)		0	TRUE	sp|P62399|RL5_ECOLI	P62399	RL5_ECOLI	rplE	Large ribosomal subunit protein uL5
395	20220923_CRJL_M9H11_PICS_EColi_Tryps_Neprosin_N3_5ug_156.100430.100430.3	IVPELTFFYDNSLVEGMR	n[29]IVPELTFFYDNSLVEGM[147]R	IGKAMRIR.IVPELTFFYDNSLVEGMR.MSNIVTSV	R	M	18	3	12833.5	2173.09	2173.07	725.372	725.363	2173.08	725.366	-0.009	0.8154	2.4931	0.0001047	19.733	8.872	1	2	0	91	108	0	17M(15.9949), N-term(28.0313)		0	TRUE	sp|P0A7G2|RBFA_ECOLI	P0A7G2	RBFA_ECOLI	rbfA	30S ribosome-binding factor
396	20220923_CRJL_M9H11_PICS_EColi_Tryps_Neprosin_N3_5ug_156.100431.100431.3	IAPDLDQVLVALDEPPAR	n[29]IAPDLDQVLVALDEPPAR	TFADRIAR.IAPDLDQVLVALDEPPAR.TINNAPDN	R	T	18	3	12833.6	1960.08	1960.07	654.366	654.364	1959.07	654.03	1.0013	0.7717	2.3955	1.122	13.383	10.446	0.9999	2	0	363	380	0	N-term(28.0313)		0	TRUE	sp|P21865|KDPD_ECOLI	P21865	KDPD_ECOLI	kdpD	Sensor protein KdpD
397	20220923_CRJL_M9H11_PICS_EColi_Tryps_Neprosin_N3_5ug_156.100435.100435.3	SVMDVVELISAMEEK	n[29]SVMDVVELISAM[147]EEK[156]	IIEAVAAM.SVMDVVELISAMEEK.FGVSAAAA	M	F	15	3	12834.1	1750.89	1750.88	584.638	584.634	1750.87	584.632	0.0067	0.746	1.1876	0.01788	16.491	0	0.9999	1	0	16	30	0	12M(15.9949), 15K(28.0313), N-term(28.0313)		0	TRUE	sp|P0A7K2|RL7_ECOLI	P0A7K2	RL7_ECOLI	rplL	Large ribosomal subunit protein bL12
398	20220923_CRJL_M9H11_PICS_EColi_Tryps_Neprosin_N3_5ug_156.100437.100437.2	GYWQDLPLTDILTR	n[29]GYWQDLPLTDILTR	FARRYREK.GYWQDLPLTDILTR.HAASDSIA	K	H	14	2	12834.4	1718.92	1718.9	860.465	860.458	1717.9	859.959	0.9971	0.8229	1.9278	5.846	11.509	0	0.9948	2	0	20	33	0	N-term(28.0313)		0	TRUE	sp|P10378|ENTE_ECOLI	P10378	ENTE_ECOLI	entE	Enterobactin synthase component E
399	20220923_CRJL_M9H11_PICS_EColi_Tryps_Neprosin_N3_5ug_156.100449.100449.2	FDMEIEEDLVEEVAR	n[35]FDMEIEEDLVEEVAR	QAVAPSWR.FDMEIEEDLVEEVAR.VYGYNNIP	R	V	15	2	12836	1856.91	1856.9	929.464	929.456	1856.89	929.453	0.005	0.8474	1.7419	2.478e-10	27.674	0	1	2	0	453	467	0	N-term(34.0631)		0	TRUE	sp|P07395|SYFB_ECOLI	P07395	SYFB_ECOLI	pheT	Phenylalanine--tRNA ligase beta subunit
400	20220923_CRJL_M9H11_PICS_EColi_Tryps_Neprosin_N3_5ug_156.10045.10045.3	GTAMNPVDHPHGGGEGR	n[29]GTAMNPVDHPHGGGEGR	RGVRPTVR.GTAMNPVDHPHGGGEGR.NFGKHPVT	R	N	17	3	2429.88	1715.79	1715.78	572.939	572.935	1715.78	572.934	0.0047	0.5959	1.3527	0.004909	18.253	0	1	2	0	222	238	0	N-term(28.0313)		0	TRUE	sp|P60422|RL2_ECOLI	P60422	RL2_ECOLI	rplB	Large ribosomal subunit protein uL2
401	20220923_CRJL_M9H11_PICS_EColi_Tryps_Neprosin_N3_5ug_156.100450.100450.2	ESLFENLFFSEDR	n[35]ESLFENLFFSEDR	EPPTREAA.ESLFENLFFSEDR.YDISAVGR	A	Y	13	2	12836.2	1665.83	1665.81	833.92	833.913	1665.81	833.912	0.0025	0.7052	0.4016	3.58e-06	27.33	0	1	1	0	382	394	0	N-term(34.0631)		0	TRUE	sp|P0A8V2|RPOB_ECOLI	P0A8V2	RPOB_ECOLI	rpoB	DNA-directed RNA polymerase subunit beta
402	20220923_CRJL_M9H11_PICS_EColi_Tryps_Neprosin_N3_5ug_156.100451.100451.3	LDVFYDLYNLAQK	n[35]LDVFYDLYNLAQK[162]	GDEIRSGK.LDVFYDLYNLAQK.RRFERYQY	K	R	13	3	12836.3	1668.95	1668.95	557.325	557.323	1668.94	557.321	0.0084	0.7441	2.4532	1.333e-05	15.494	0	1	2	0	109	121	0	13K(34.0631), N-term(34.0631)		0	TRUE	sp|P23865|PRC_ECOLI	P23865	PRC_ECOLI	prc	Tail-specific protease
403	20220923_CRJL_M9H11_PICS_EColi_Tryps_Neprosin_N3_5ug_156.100459.100459.3	QYPIVSIEDGLDESDWDGFAYQTK	n[29]QYPIVSIEDGLDESDWDGFAYQTK[156]	HFIEEITK.QYPIVSIEDGLDESDWDGFAYQTK.VIGDKIQI	K	V	24	3	12837.5	2831.35	2831.32	944.792	944.782	2831.32	944.78	0.0058	0.9238	5.5963	5.26e-10	46.616	0	1	2	0	283	306	0	24K(28.0313), N-term(28.0313)		0	TRUE	sp|P0A6P9|ENO_ECOLI	P0A6P9	ENO_ECOLI	eno	Enolase
404	20220923_CRJL_M9H11_PICS_EColi_Tryps_Neprosin_N3_5ug_156.100460.100460.2	SLAELLNAGLGGSDNE	n[35]SLAELLNAGLGGSDNE	VTAEDASA.SLAELLNAGLGGSDNE.	A	-	16	2	12837.5	1592.83	1592.81	797.422	797.415	1592.81	797.413	0.0043	0.5833	20.8667	0.0001209	18.41	0	1	1	0	1392	1407	0	N-term(34.0631)		0	TRUE	sp|P0A8T7|RPOC_ECOLI	P0A8T7	RPOC_ECOLI	rpoC	DNA-directed RNA polymerase subunit beta'
405	20220923_CRJL_M9H11_PICS_EColi_Tryps_Neprosin_N3_5ug_156.100462.100462.3	GQFTDLQDQVISNLFK	n[35]GQFTDLQDQVISNLFK[162]	DDIGIGEK.GQFTDLQDQVISNLFK.LYPWEFMI	K	L	16	3	12837.8	1920.08	1920.07	641.034	641.031	1920.06	641.028	0.0073	0.841	2.5552	2.503e-07	25.025	0	1	2	0	217	232	0	16K(34.0631), N-term(34.0631)		0	TRUE	sp|P0ADT5|YGIC_ECOLI	P0ADT5	YGIC_ECOLI	ygiC	Putative acid--amine ligase YgiC
406	20220923_CRJL_M9H11_PICS_EColi_Tryps_Neprosin_N3_5ug_156.100468.100468.3	EQLVNTYDNTLVYVDYIVDK	n[29]EQLVNTYDNTLVYVDYIVDK[156]	NEIQTCTK.EQLVNTYDNTLVYVDYIVDK.AINIIKEH	K	A	20	3	12838.6	2459.28	2459.26	820.766	820.759	2459.25	820.756	0.0092	0.8566	0.8475	2.605e-06	28.839	0	1	2	0	415	434	0	20K(28.0313), N-term(28.0313)		0	TRUE	sp|P30845|EPTA_ECOLI	P30845	EPTA_ECOLI	eptA	Phosphoethanolamine transferase EptA
407	20220923_CRJL_M9H11_PICS_EColi_Tryps_Neprosin_N3_5ug_156.10047.10047.2	AMEYGAENAR	n[29]AM[147]EYGAENAR	DYDAIPRR.AMEYGAENAR.LIDCRKQI	R	L	10	2	2430.14	1154.51	1154.51	578.265	578.262	1154.5	578.259	0.0069	0.7815	1.0132	0.3784	9.188	0	1	2	0	60	69	0	2M(15.9949), N-term(28.0313)		0	TRUE	sp|P0A6E4|ASSY_ECOLI	P0A6E4	ASSY_ECOLI	argG	Argininosuccinate synthase
408	20220923_CRJL_M9H11_PICS_EColi_Tryps_Neprosin_N3_5ug_156.100471.100471.3	DVPTNEGVLGEIALSSLPR	n[35]DVPTNEGVLGEIALSSLPR	TISIVGWR.DVPTNEGVLGEIALSSLPR.IEQIFVNA	R	I	19	3	12839	2000.12	2000.11	667.713	667.71	2000.1	667.707	0.0085	0.8971	16.0291	3.053e-07	28.35	0	1	2	0	118	136	0	N-term(34.0631)		0	TRUE	sp|P09831|GLTB_ECOLI	P09831	GLTB_ECOLI	gltB	Glutamate synthase [NADPH] large chain
409	20220923_CRJL_M9H11_PICS_EColi_Tryps_Neprosin_N3_5ug_156.100476.100476.2	ALDAIIASVTESLK	n[29]ALDAIIASVTESLK[156]	ISKAAAGR.ALDAIIASVTESLK.EGDDVAIV	R	E	14	2	12839.8	1485.88	1485.87	743.948	743.942	1485.87	743.94	0.003	0.7875	1.8617	3.058e-07	30.93	8.68	1	2	0	24	37	0	14K(28.0313), N-term(28.0313)		0	TRUE	sp|P0ACF4|DBHB_ECOLI	P0ACF4	DBHB_ECOLI	hupB	DNA-binding protein HU-beta
410	20220923_CRJL_M9H11_PICS_EColi_Tryps_Neprosin_N3_5ug_156.100477.100477.3	SLAELLNAGLGGSDNE	n[35]SLAELLNAGLGGSDNE	VTAEDASA.SLAELLNAGLGGSDNE.	A	-	16	3	12839.9	1592.82	1592.82	531.948	531.946	1592.81	531.944	0.0059	0.601	20.9059	6.971e-05	16.963	0	1	1	0	1392	1407	0	N-term(34.0631)		0	TRUE	sp|P0A8T7|RPOC_ECOLI	P0A8T7	RPOC_ECOLI	rpoC	DNA-directed RNA polymerase subunit beta'
411	20220923_CRJL_M9H11_PICS_EColi_Tryps_Neprosin_N3_5ug_156.100480.100480.3	GQFTDLQDQVISNLFK	n[29]GQFTDLQDQVISNLFK[156]	DDIGIGEK.GQFTDLQDQVISNLFK.LYPWEFMI	K	L	16	3	12840.2	1908.01	1908.01	637.012	637.01	1908	637.007	0.0078	0.8587	2.5959	1.586e-07	27.292	10.151	1	2	0	217	232	0	16K(28.0313), N-term(28.0313)		0	TRUE	sp|P0ADT5|YGIC_ECOLI	P0ADT5	YGIC_ECOLI	ygiC	Putative acid--amine ligase YgiC
412	20220923_CRJL_M9H11_PICS_EColi_Tryps_Neprosin_N3_5ug_156.100487.100487.3	EDALTVVGDWLGDAR	n[35]EDALTVVGDWLGDAR	IEPAPAPK.EDALTVVGDWLGDAR.ENDVFEHA	K	E	15	3	12841.2	1649.86	1649.85	550.96	550.959	1649.85	550.956	0.0068	0.6768	4.479	0.0006865	20.348	0	1	2	0	112	126	0	N-term(34.0631)		0	TRUE	sp|P13036|FECA_ECOLI	P13036	FECA_ECOLI	fecA	Fe(3+) dicitrate transport protein FecA
413	20220923_CRJL_M9H11_PICS_EColi_Tryps_Neprosin_N3_5ug_156.100491.100491.3	EIDATCTFSNQAFDSLIPSLK	n[29]EIDATC[160]TFSNQAFDSLIPSLK[156]	DIAQAICK.EIDATCTFSNQAFDSLIPSLK.FRRVEAVM	K	F	21	3	12841.8	2412.21	2412.19	805.079	805.072	2412.19	805.07	0.0068	0.9212	5.2898	0	35.358	0	1	2	0	57	77	0	21K(28.0313), 6C(57.0214), N-term(28.0313)		0	TRUE	sp|P30859|ARTI_ECOLI	P30859	ARTI_ECOLI	artI	Putative ABC transporter arginine-binding protein 2
414	20220923_CRJL_M9H11_PICS_EColi_Tryps_Neprosin_N3_5ug_156.100494.100494.3	GMDQYAEQLYTDVVDLQK	n[29]GMDQYAEQLYTDVVDLQK[156]	IFGDNTTK.GMDQYAEQLYTDVVDLQK.RISEIAFP	K	R	18	3	12842.1	2171.06	2171.06	724.696	724.693	2171.05	724.689	0.0105	0.8892	10.9278	1.171e-11	31.435	12.322	1	2	0	231	248	0	18K(28.0313), N-term(28.0313)		0	TRUE	sp|P0AB24|EFEO_ECOLI	P0AB24	EFEO_ECOLI	efeO	Iron uptake system component EfeO
415	20220923_CRJL_M9H11_PICS_EColi_Tryps_Neprosin_N3_5ug_156.100497.100497.4	SALQYAASVAGLMITTECMVTDLPK	n[29]SALQYAASVAGLM[147]ITTEC[160]MVTDLPK[156]	IDPTKVTR.SALQYAASVAGLMITTECMVTDLPK.NDAADIGA	R	N	25	4	12842.5	2741.39	2741.38	686.356	686.352	2741.37	686.35	0.0124	0.7347	5.4188	9.115e-07	34.661	23.247	1	2	0	502	526	0	13M(15.9949), 18C(57.0214), 25K(28.0313), N-term(28.0313)		0	TRUE	sp|P0A6F5|CH60_ECOLI	P0A6F5	CH60_ECOLI	groEL	Chaperonin GroEL
416	20220923_CRJL_M9H11_PICS_EColi_Tryps_Neprosin_N3_5ug_156.100499.100499.3	ANPDMSAMVEGIELTLK	n[29]ANPDMSAMVEGIELTLK[156]	RAIEVADK.ANPDMSAMVEGIELTLK.SMIDVVRK	K	S	17	3	12842.8	1874.96	1874.96	625.994	625.994	1873.95	625.658	1.0063	0.8571	2.15	2.156e-06	20.691	0	1	2	0	112	128	0	17K(28.0313), N-term(28.0313)		0	TRUE	sp|P09372|GRPE_ECOLI	P09372	GRPE_ECOLI	grpE	Protein GrpE
417	20220923_CRJL_M9H11_PICS_EColi_Tryps_Neprosin_N3_5ug_156.100500.100500.3	LDVFYDLYNLAQK	n[29]LDVFYDLYNLAQK[156]	GDEIRSGK.LDVFYDLYNLAQK.RRFERYQY	K	R	13	3	12842.9	1656.89	1656.89	553.303	553.302	1656.88	553.299	0.009	0.7388	2.5638	0.01388	15.51	0	1	2	0	109	121	0	13K(28.0313), N-term(28.0313)		0	TRUE	sp|P23865|PRC_ECOLI	P23865	PRC_ECOLI	prc	Tail-specific protease
418	20220923_CRJL_M9H11_PICS_EColi_Tryps_Neprosin_N3_5ug_156.100502.100502.3	TAIESALTALETALKGEDK	TAIESALTALETALK[156]GEDK[156]	DKIPADDK.TAIESALTALETALKGEDK.AAIEAKMQ	K	A	19	3	12843.2	2016.11	2016.1	673.045	673.041	2016.1	673.04	0.0017	0.8231	3.7642	3.272e-08	28.114	0	1	2	1	563	581	0	15K(28.0313), 19K(28.0313)		0	TRUE	sp|P0A6Y8|DNAK_ECOLI	P0A6Y8	DNAK_ECOLI	dnaK	Chaperone protein DnaK
419	20220923_CRJL_M9H11_PICS_EColi_Tryps_Neprosin_N3_5ug_156.100503.100503.2	RIVDTLTASALNEPSAMAAALEL	n[29]RIVDTLTASALNEPSAMAAALEL	KVITGITK.RIVDTLTASALNEPSAMAAALEL.	K	-	23	2	12843.3	2384.3	2384.27	1193.16	1193.14	2384.26	1193.14	0.0051	0.8491	1.4449	0.0001195	23.191	0	1	2	1	287	309	0	N-term(28.0313)		0	TRUE	sp|P0AAI9|FABD_ECOLI	P0AAI9	FABD_ECOLI	fabD	Malonyl CoA-acyl carrier protein transacylase
420	20220923_CRJL_M9H11_PICS_EColi_Tryps_Neprosin_N3_5ug_156.10051.10051.2	GTAMNPVDHPHGGGEGR	n[29]GTAMNPVDHPHGGGEGR	RGVRPTVR.GTAMNPVDHPHGGGEGR.NFGKHPVT	R	N	17	2	2430.66	1715.8	1715.8	858.909	858.906	1715.78	858.897	0.0175	0.755	1.3658	0.1023	11.461	0	0.999	2	0	222	238	0	N-term(28.0313)		0	TRUE	sp|P60422|RL2_ECOLI	P60422	RL2_ECOLI	rplB	Large ribosomal subunit protein uL2
421	20220923_CRJL_M9H11_PICS_EColi_Tryps_Neprosin_N3_5ug_156.100511.100511.2	EDALTVVGDWLGDAR	n[35]EDALTVVGDWLGDAR	IEPAPAPK.EDALTVVGDWLGDAR.ENDVFEHA	K	E	15	2	12844.3	1649.86	1649.85	825.939	825.933	1649.85	825.931	0.0033	0.8605	4.5317	5.869e-07	27.546	0	1	2	0	112	126	0	N-term(34.0631)		0	TRUE	sp|P13036|FECA_ECOLI	P13036	FECA_ECOLI	fecA	Fe(3+) dicitrate transport protein FecA
422	20220923_CRJL_M9H11_PICS_EColi_Tryps_Neprosin_N3_5ug_156.100513.100513.3	EISLSEAPNFAEAIINNQIQGR	n[29]EISLSEAPNFAEAIINNQIQGR	SFYTQAAK.EISLSEAPNFAEAIINNQIQGR.TIVKVN	K	T	22	3	12844.6	2441.29	2441.28	814.769	814.768	2441.26	814.759	0.0285	0.8211	1.349	5.6e-13	41.881	11.842	1	2	0	297	318	0	N-term(28.0313)		0	TRUE	sp|P26646|ACUI_ECOLI	P26646	ACUI_ECOLI	acuI	Probable acrylyl-CoA reductase AcuI
423	20220923_CRJL_M9H11_PICS_EColi_Tryps_Neprosin_N3_5ug_156.100514.100514.3	QALDMGLVNTVVPLADLEK	n[29]QALDMGLVNTVVPLADLEK[156]	ICRQYDAK.QALDMGLVNTVVPLADLEK.ETVRWCRE	K	E	19	3	12844.7	2081.16	2081.15	694.729	694.725	2081.14	694.722	0.0097	0.8262	2.6023	2.186e-10	34.282	8.389	1	2	0	194	212	0	19K(28.0313), N-term(28.0313)		0	TRUE	sp|P0ABU0|MENB_ECOLI	P0ABU0	MENB_ECOLI	menB	1,4-dihydroxy-2-naphthoyl-CoA synthase
424	20220923_CRJL_M9H11_PICS_EColi_Tryps_Neprosin_N3_5ug_156.100515.100515.2	GQFTDLQDQVISNLFK	n[35]GQFTDLQDQVISNLFK[162]	DDIGIGEK.GQFTDLQDQVISNLFK.LYPWEFMI	K	L	16	2	12844.9	1920.09	1920.07	961.05	961.041	1920.06	961.039	0.0053	0.8788	2.6728	1.028e-11	42.377	9.054	1	2	0	217	232	0	16K(34.0631), N-term(34.0631)		0	TRUE	sp|P0ADT5|YGIC_ECOLI	P0ADT5	YGIC_ECOLI	ygiC	Putative acid--amine ligase YgiC
425	20220923_CRJL_M9H11_PICS_EColi_Tryps_Neprosin_N3_5ug_156.100517.100517.2	GMDQYAEQLYTDVVDLQK	n[29]GMDQYAEQLYTDVVDLQK[156]	IFGDNTTK.GMDQYAEQLYTDVVDLQK.RISEIAFP	K	R	18	2	12845.1	2171.07	2171.05	1086.54	1086.53	2171.05	1086.53	0.0017	0.8421	10.9774	1.331e-09	40.6	11.481	1	2	0	231	248	0	18K(28.0313), N-term(28.0313)		0	TRUE	sp|P0AB24|EFEO_ECOLI	P0AB24	EFEO_ECOLI	efeO	Iron uptake system component EfeO
426	20220923_CRJL_M9H11_PICS_EColi_Tryps_Neprosin_N3_5ug_156.100518.100518.2	QYPIVSIEDGLDESDWDGFAYQTK	n[29]QYPIVSIEDGLDESDWDGFAYQTK[156]	HFIEEITK.QYPIVSIEDGLDESDWDGFAYQTK.VIGDKIQI	K	V	24	2	12845.3	2831.34	2831.33	1416.68	1416.67	2831.32	1416.67	0.0153	0.8861	5.7261	1.242e-08	40.124	0	1	2	0	283	306	0	24K(28.0313), N-term(28.0313)		0	TRUE	sp|P0A6P9|ENO_ECOLI	P0A6P9	ENO_ECOLI	eno	Enolase
427	20220923_CRJL_M9H11_PICS_EColi_Tryps_Neprosin_N3_5ug_156.100527.100527.3	EDALTVVGDWLGDAR	n[29]EDALTVVGDWLGDAR	IEPAPAPK.EDALTVVGDWLGDAR.ENDVFEHA	K	E	15	3	12846.3	1643.83	1643.82	548.949	548.948	1643.82	548.946	0.0069	0.6978	4.5653	3.229e-05	22.208	0	1	2	0	112	126	0	N-term(28.0313)		0	TRUE	sp|P13036|FECA_ECOLI	P13036	FECA_ECOLI	fecA	Fe(3+) dicitrate transport protein FecA
428	20220923_CRJL_M9H11_PICS_EColi_Tryps_Neprosin_N3_5ug_156.100529.100529.3	SALQYAASVAGLMITTECMVTDLPK	n[29]SALQYAASVAGLM[147]ITTEC[160]MVTDLPK[156]	IDPTKVTR.SALQYAASVAGLMITTECMVTDLPK.NDAADIGA	R	N	25	3	12846.6	2741.4	2741.37	914.808	914.797	2741.37	914.797	0	0.853	5.351	4.92e-12	39.449	24.959	1	2	0	502	526	0	13M(15.9949), 18C(57.0214), 25K(28.0313), N-term(28.0313)		0	TRUE	sp|P0A6F5|CH60_ECOLI	P0A6F5	CH60_ECOLI	groEL	Chaperonin GroEL
429	20220923_CRJL_M9H11_PICS_EColi_Tryps_Neprosin_N3_5ug_156.10053.10053.2	TTTSNGHNPFRN		VVQQTSAR.TTTSNGHNPFRN.	R	-	12	2	2430.93	1344.63	1344.63	673.324	673.32	1344.62	673.316	0.008	0.6249	3.2634	0.214	11.178	0	0.962	2	1	482	493	0			0	TRUE	sp|P02930|TOLC_ECOLI	P02930	TOLC_ECOLI	tolC	Outer membrane protein TolC
430	20220923_CRJL_M9H11_PICS_EColi_Tryps_Neprosin_N3_5ug_156.100530.100530.3	SLIDSGKDYVVSMLDSLGK	n[29]SLIDSGK[156]DYVVSMLDSLGK[156]	VEIHCIIR.SLIDSGKDYVVSMLDSLGK.LAGAKTEA	R	L	19	3	12846.7	2110.14	2110.12	704.388	704.381	2110.12	704.382	-0.0019	0.8928	1.0942	1e-14	48.606	11.97	1	2	1	366	384	0	19K(28.0313), 7K(28.0313), N-term(28.0313)		0	TRUE	sp|P15288|PEPD_ECOLI	P15288	PEPD_ECOLI	pepD	Cytosol non-specific dipeptidase
431	20220923_CRJL_M9H11_PICS_EColi_Tryps_Neprosin_N3_5ug_156.100539.100539.3	AEGILGTIAGDDTIFTTPANGFTVK	n[29]AEGILGTIAGDDTIFTTPANGFTVK[156]	RIIDSIGK.AEGILGTIAGDDTIFTTPANGFTVK.DIYEAIIE	K	D	25	3	12848	2564.37	2564.35	855.796	855.79	2564.34	855.786	0.0124	0.8476	4.5927	6.99e-12	40.557	0	1	2	0	118	142	0	25K(28.0313), N-term(28.0313)		0	TRUE	sp|P0A6D0|ARGR_ECOLI	P0A6D0	ARGR_ECOLI	argR	Arginine repressor
432	20220923_CRJL_M9H11_PICS_EColi_Tryps_Neprosin_N3_5ug_156.10054.10054.0	SAQLNATAK	n[29]SAQLNATAK[156]	AVIVPKDR.SAQLNATAK.KVACGAAE	R	K	9	2	2431.06	958.547	958.542	480.281	480.278	958.545	480.28	-0.0025	0.6598	1.3375	0.002015	15.059	8.659	1	2	0	131	139	0	9K(28.0313), N-term(28.0313)		0	TRUE	sp|P63177|RLMB_ECOLI	P63177	RLMB_ECOLI	rlmB	23S rRNA (guanosine-2'-O-)-methyltransferase RlmB
433	20220923_CRJL_M9H11_PICS_EColi_Tryps_Neprosin_N3_5ug_156.100540.100540.3	NVPAILANGVEWYQNISK	n[29]NVPAILANGVEWYQNISK[156]	VNNVETIC.NVPAILANGVEWYQNISK.SKDAGTKI	C	S	18	3	12848.1	2071.13	2071.11	691.383	691.379	2071.11	691.377	0.0048	0.6006	11.6918	0.05386	12.292	0	0.9763	1	0	224	241	0	18K(28.0313), N-term(28.0313)		0	TRUE	sp|P31979|NUOF_ECOLI	P31979	NUOF_ECOLI	nuoF	NADH-quinone oxidoreductase subunit F
434	20220923_CRJL_M9H11_PICS_EColi_Tryps_Neprosin_N3_5ug_156.100541.100541.0	EDALTVVGDWLGDAR	n[29]EDALTVVGDWLGDAR	IEPAPAPK.EDALTVVGDWLGDAR.ENDVFEHA	K	E	15	2	12848.2	1643.83	1643.82	822.922	822.917	1643.82	822.915	0.003	0.858	4.5962	1.675e-06	30.312	8.706	1	2	0	112	126	0	N-term(28.0313)		0	TRUE	sp|P13036|FECA_ECOLI	P13036	FECA_ECOLI	fecA	Fe(3+) dicitrate transport protein FecA
435	20220923_CRJL_M9H11_PICS_EColi_Tryps_Neprosin_N3_5ug_156.100542.100542.3	DVPTNEGVLGEIALSSLPR	n[29]DVPTNEGVLGEIALSSLPR	TISIVGWR.DVPTNEGVLGEIALSSLPR.IEQIFVNA	R	I	19	3	12848.3	1994.08	1994.07	665.702	665.696	1994.07	665.697	-0.0031	0.904	16.1845	1.165e-09	36.852	0	1	2	0	118	136	0	N-term(28.0313)		0	TRUE	sp|P09831|GLTB_ECOLI	P09831	GLTB_ECOLI	gltB	Glutamate synthase [NADPH] large chain
436	20220923_CRJL_M9H11_PICS_EColi_Tryps_Neprosin_N3_5ug_156.100544.100544.3	AWDPQQGEILLNDSPIASLNEAALR	n[29]AWDPQQGEILLNDSPIASLNEAALR	TIIQQITR.AWDPQQGEILLNDSPIASLNEAALR.QTISVVPQ	R	Q	25	3	12848.6	2748.44	2748.42	917.154	917.146	2748.41	917.143	0.0083	0.8994	3.4954	1.334e-11	39.767	0	1	2	0	389	413	0	N-term(28.0313)		0	TRUE	sp|P23886|CYDC_ECOLI	P23886	CYDC_ECOLI	cydC	Glutathione/L-cysteine transport system ATP-binding/permease protein CydC
437	20220923_CRJL_M9H11_PICS_EColi_Tryps_Neprosin_N3_5ug_156.100546.100546.2	QALDMGLVNTVVPLADLEK	n[29]QALDMGLVNTVVPLADLEK[156]	ICRQYDAK.QALDMGLVNTVVPLADLEK.ETVRWCRE	K	E	19	2	12848.8	2081.17	2081.15	1041.59	1041.58	2081.14	1041.58	0.0031	0.8766	2.6709	6.05e-12	39.669	0	1	2	0	194	212	0	19K(28.0313), N-term(28.0313)		0	TRUE	sp|P0ABU0|MENB_ECOLI	P0ABU0	MENB_ECOLI	menB	1,4-dihydroxy-2-naphthoyl-CoA synthase
438	20220923_CRJL_M9H11_PICS_EColi_Tryps_Neprosin_N3_5ug_156.100547.100547.3	ADVDKLPIPDPEDELGYVMNAVR	n[29]ADVDK[156]LPIPDPEDELGYVMNAVR	FTSPVTCK.ADVDKLPIPDPEDELGYVMNAVR.TIRREIKG	K	T	23	3	12849	2611.35	2611.32	871.457	871.449	2611.32	871.447	0.0041	0.8181	4.4685	2.486e-09	33.178	0	1	2	1	107	129	0	5K(28.0313), N-term(28.0313)		0	TRUE	sp|P29680|DCUP_ECOLI	P29680	DCUP_ECOLI	hemE	Uroporphyrinogen decarboxylase
439	20220923_CRJL_M9H11_PICS_EColi_Tryps_Neprosin_N3_5ug_156.100548.100548.2	MLIIETLPLLR	n[29]MLIIETLPLLR	.MLIIETLPLLR.QQIRRIRM	-	Q	11	2	12849.1	1338.84	1338.84	670.429	670.426	1338.83	670.423	0.0067	0.6372	0.7149	0.01081	15.364	0	1	2	0	1	11	0	N-term(28.0313)		0	TRUE	sp|P31663|PANC_ECOLI	P31663	PANC_ECOLI	panC	Pantothenate synthetase
440	20220923_CRJL_M9H11_PICS_EColi_Tryps_Neprosin_N3_5ug_156.100550.100550.3	QLIQAALALEGVQLGAALER	n[29]QLIQAALALEGVQLGAALER	GAGGRMGR.QLIQAALALEGVQLGAALER.EGSSIIGS	R	E	20	3	12849.4	2091.22	2091.21	698.081	698.079	2091.2	698.076	0.0087	0.8589	4.5531	4.455e-09	31.389	0	1	2	0	20	39	0	N-term(28.0313)		0	TRUE	sp|P04036|DAPB_ECOLI	P04036	DAPB_ECOLI	dapB	4-hydroxy-tetrahydrodipicolinate reductase
441	20220923_CRJL_M9H11_PICS_EColi_Tryps_Neprosin_N3_5ug_156.100551.100551.2	EIDATCTFSNQAFDSLIPSLK	n[29]EIDATC[160]TFSNQAFDSLIPSLK[156]	DIAQAICK.EIDATCTFSNQAFDSLIPSLK.FRRVEAVM	K	F	21	2	12849.5	2412.21	2412.19	1207.11	1207.1	2412.19	1207.1	0.0017	0.8758	5.4179	2.712e-05	25.767	0	1	2	0	57	77	0	21K(28.0313), 6C(57.0214), N-term(28.0313)		0	TRUE	sp|P30859|ARTI_ECOLI	P30859	ARTI_ECOLI	artI	Putative ABC transporter arginine-binding protein 2
442	20220923_CRJL_M9H11_PICS_EColi_Tryps_Neprosin_N3_5ug_156.100555.100555.3	LNIPMLSAAMDTVTEAR	n[29]LNIPMLSAAMDTVTEAR	TQITKTIR.LNIPMLSAAMDTVTEAR.LAIAIAQE	R	L	17	3	12850.1	1859.96	1859.96	620.995	620.993	1859.95	620.99	0.0079	0.8644	0.019	4.17e-08	26.058	0	1	2	0	40	56	0	N-term(28.0313)		0	TRUE	sp|P0ADG7|IMDH_ECOLI	P0ADG7	IMDH_ECOLI	guaB	Inosine-5'-monophosphate dehydrogenase
443	20220923_CRJL_M9H11_PICS_EColi_Tryps_Neprosin_N3_5ug_156.100560.100560.2	LLEQEMVNFLFEGK	n[35]LLEQEMVNFLFEGK[162]	MMNAEHRK.LLEQEMVNFLFEGK.EVHIEGYT	K	E	14	2	12850.7	1764	1763.98	883.006	883	1763.98	882.997	0.0041	0.7616	4.3493	1.521e-09	28.912	0	1	2	0	65	78	0	14K(34.0631), N-term(34.0631)		0	TRUE	sp|P0A8P3|FETP_ECOLI	P0A8P3	FETP_ECOLI	yggX	Probable Fe(2+)-trafficking protein
444	20220923_CRJL_M9H11_PICS_EColi_Tryps_Neprosin_N3_5ug_156.100564.100564.3	LLEQEMVNFLFEGK	n[35]LLEQEMVNFLFEGK[162]	MMNAEHRK.LLEQEMVNFLFEGK.EVHIEGYT	K	E	14	3	12851.3	1764	1763.99	589.006	589.004	1763.98	589.001	0.0097	0.8154	4.3406	0.03824	15.17	0	1	2	0	65	78	0	14K(34.0631), N-term(34.0631)		0	TRUE	sp|P0A8P3|FETP_ECOLI	P0A8P3	FETP_ECOLI	yggX	Probable Fe(2+)-trafficking protein
445	20220923_CRJL_M9H11_PICS_EColi_Tryps_Neprosin_N3_5ug_156.100565.100565.0	NYLGIDGIPEFGR	n[29]NYLGIDGIPEFGR	IIENETTK.NYLGIDGIPEFGR.CTQEIIFG	K	C	13	2	12851.4	1478.75	1478.75	740.384	740.38	1477.76	739.885	0.9887	0.8645	38.3842	0.002609	20.238	0	1	2	0	64	76	0	N-term(28.0313)		0	TRUE	sp|P00509|AAT_ECOLI	P00509	AAT_ECOLI	aspC	Aspartate aminotransferase
446	20220923_CRJL_M9H11_PICS_EColi_Tryps_Neprosin_N3_5ug_156.100569.100569.0	GQFTDLQDQVISNLFK	n[29]GQFTDLQDQVISNLFK[156]	DDIGIGEK.GQFTDLQDQVISNLFK.LYPWEFMI	K	L	16	2	12851.9	1909.02	1909.01	955.519	955.51	1908	955.007	1.0063	0.8687	2.7897	1e-14	44.855	11.07	1	2	0	217	232	0	16K(28.0313), N-term(28.0313)		0	TRUE	sp|P0ADT5|YGIC_ECOLI	P0ADT5	YGIC_ECOLI	ygiC	Putative acid--amine ligase YgiC
447	20220923_CRJL_M9H11_PICS_EColi_Tryps_Neprosin_N3_5ug_156.100579.100579.2	DVAEDASIDTMFAELGK	n[29]DVAEDASIDTMFAELGK[156]	GSDIVIQC.DVAEDASIDTMFAELGK.VWPKFDGF	C	V	17	2	12853.3	1866.92	1866.9	934.467	934.459	1866.89	934.453	0.0114	0.8499	11.769	1.235e-08	27.673	0	1	1	0	64	80	0	17K(28.0313), N-term(28.0313)		0	TRUE	sp|P0AEK4|FABI_ECOLI	P0AEK4	FABI_ECOLI	fabI	Enoyl-[acyl-carrier-protein] reductase [NADH] FabI
448	20220923_CRJL_M9H11_PICS_EColi_Tryps_Neprosin_N3_5ug_156.100580.100580.2	EISLSEAPNFAEAIINNQIQGR	n[29]EISLSEAPNFAEAIINNQIQGR	SFYTQAAK.EISLSEAPNFAEAIINNQIQGR.TIVKVN	K	T	22	2	12853.4	2441.27	2441.25	1221.64	1221.63	2441.26	1221.63	-0.0087	0.8024	1.4962	4.781e-05	25.782	0	1	2	0	297	318	0	N-term(28.0313)		0	TRUE	sp|P26646|ACUI_ECOLI	P26646	ACUI_ECOLI	acuI	Probable acrylyl-CoA reductase AcuI
449	20220923_CRJL_M9H11_PICS_EColi_Tryps_Neprosin_N3_5ug_156.100587.100587.2	DATGIDPVSLIAFDK	n[29]DATGIDPVSLIAFDK[156]	NIHKVDVR.DATGIDPVSLIAFDK.VVMTADAV	R	V	15	2	12854.4	1616.88	1616.87	809.448	809.441	1616.87	809.44	0.0008	0.8952	11.7967	2.59e-07	33.07	0	1	2	0	171	185	0	15K(28.0313), N-term(28.0313)		0	TRUE	sp|P60723|RL4_ECOLI	P60723	RL4_ECOLI	rplD	Large ribosomal subunit protein uL4
450	20220923_CRJL_M9H11_PICS_EColi_Tryps_Neprosin_N3_5ug_156.100588.100588.3	DATGIDPVSLIAFDK	n[29]DATGIDPVSLIAFDK[156]	NIHKVDVR.DATGIDPVSLIAFDK.VVMTADAV	R	V	15	3	12854.5	1616.88	1616.87	539.966	539.964	1616.87	539.963	0.0042	0.8582	11.7987	0.04353	19.94	0	1	2	0	171	185	0	15K(28.0313), N-term(28.0313)		0	TRUE	sp|P60723|RL4_ECOLI	P60723	RL4_ECOLI	rplD	Large ribosomal subunit protein uL4
451	20220923_CRJL_M9H11_PICS_EColi_Tryps_Neprosin_N3_5ug_156.100589.100589.2	AFQELNAIDVL	n[29]AFQELNAIDVL	SMIARIEK.AFQELNAIDVL.	K	-	11	2	12854.7	1259.69	1259.68	630.85	630.847	1259.68	630.845	0.0042	0.6974	11.7812	0.9291	11.599	0	0.9986	2	0	349	359	0	N-term(28.0313)		0	TRUE	sp|P0AB71|ALF_ECOLI	P0AB71	ALF_ECOLI	fbaA	Fructose-bisphosphate aldolase class 2
452	20220923_CRJL_M9H11_PICS_EColi_Tryps_Neprosin_N3_5ug_156.10059.10059.0	GKGFAGTVK	n[29]GK[156]GFAGTVK[156]	VDVTGTSK.GKGFAGTVK.RWNFRTQD	K	R	9	2	2431.79	947.581	947.577	474.798	474.796	947.58	474.798	-0.0034	0.6873	0.5194	0.004678	17.152	0	1	2	1	115	123	0	2K(28.0313), 9K(28.0313), N-term(28.0313)		0	TRUE	sp|P60438|RL3_ECOLI	P60438	RL3_ECOLI	rplC	Large ribosomal subunit protein uL3
453	20220923_CRJL_M9H11_PICS_EColi_Tryps_Neprosin_N3_5ug_156.100592.100592.3	LLELQGIANTTLEMVAER	n[35]LLELQGIANTTLEMVAER	DVIGEAIK.LLELQGIANTTLEMVAER.VDYPIDEI	K	V	18	3	12855	2034.14	2034.13	679.054	679.051	2034.12	679.049	0.0078	0.828	6.4014	1.141e-08	30.832	0	1	2	0	13	30	0	N-term(34.0631)		0	TRUE	sp|P0ACU7|YJDC_ECOLI	P0ACU7	YJDC_ECOLI	yjdC	HTH-type transcriptional regulator YjdC
454	20220923_CRJL_M9H11_PICS_EColi_Tryps_Neprosin_N3_5ug_156.100594.100594.0	AEAAKAAGAELVGMEDLADQIK	n[29]AEAAK[156]AAGAELVGMEDLADQIK[162]	AVFTQGAN.AEAAKAAGAELVGMEDLADQIK.KGEMNFDV	N	K	22	3	12855.2	2290.28	2290.26	764.433	764.429	2290.23	764.417	0.0336	0.6799	40.9557	5.991e-05	20.683	0	0.9996	1	1	84	105	0	22K(34.0631), 5K(28.0313), N-term(28.0313)		0	TRUE	sp|P0A7L0|RL1_ECOLI	P0A7L0	RL1_ECOLI	rplA	Large ribosomal subunit protein uL1
455	20220923_CRJL_M9H11_PICS_EColi_Tryps_Neprosin_N3_5ug_156.100595.100595.0	EDALTVVGDWLGDAR	n[29]EDALTVVGDWLGDAR	IEPAPAPK.EDALTVVGDWLGDAR.ENDVFEHA	K	E	15	2	12855.4	1644.83	1644.82	823.423	823.417	1643.82	822.915	1.0042	0.8532	4.7156	3.375e-07	30.095	8.707	1	2	0	112	126	0	N-term(28.0313)		0	TRUE	sp|P13036|FECA_ECOLI	P13036	FECA_ECOLI	fecA	Fe(3+) dicitrate transport protein FecA
456	20220923_CRJL_M9H11_PICS_EColi_Tryps_Neprosin_N3_5ug_156.100598.100598.0	LDTAEFGVVPGVTDK	n[29]LDTAEFGVVPGVTDK[156]	NICDRFCR.LDTAEFGVVPGVTDK.GYYTNSFH	R	G	15	2	12855.7	1602.87	1602.86	802.442	802.437	1602.85	802.433	0.009	0.7555	79.8517	3.483	11.263	9.024	0.5796	2	0	556	570	0	15K(28.0313), N-term(28.0313)		0	TRUE	sp|P28903|NRDD_ECOLI	P28903	NRDD_ECOLI	nrdD	Anaerobic ribonucleoside-triphosphate reductase
457	20220923_CRJL_M9H11_PICS_EColi_Tryps_Neprosin_N3_5ug_156.10060.10060.0	GKGFAGTVK	n[29]GK[156]GFAGTVK[156]	VDVTGTSK.GKGFAGTVK.RWNFRTQD	K	R	9	2	2431.87	948.584	948.58	475.299	475.297	947.58	474.798	0.9995	0.6764	0.5181	0.08338	12.51	0	1	2	1	115	123	0	2K(28.0313), 9K(28.0313), N-term(28.0313)		0	TRUE	sp|P60438|RL3_ECOLI	P60438	RL3_ECOLI	rplC	Large ribosomal subunit protein uL3
458	20220923_CRJL_M9H11_PICS_EColi_Tryps_Neprosin_N3_5ug_156.100601.100601.2	LALWQNYYDALAPLAK	n[29]LALWQNYYDALAPLAK[156]	ADRINQQR.LALWQNYYDALAPLAK.AGRIEIPS	R	A	16	2	12856.1	1906.06	1906.05	954.039	954.032	1905.04	953.527	1.0096	0.9135	1.5918	7.158e-10	36.741	0	1	2	0	258	273	0	16K(28.0313), N-term(28.0313)		0	TRUE	sp|P27833|WECE_ECOLI	P27833	WECE_ECOLI	wecE	dTDP-4-amino-4,6-dideoxygalactose transaminase
459	20220923_CRJL_M9H11_PICS_EColi_Tryps_Neprosin_N3_5ug_156.100607.100607.3	AAGDGTTTATVLAQAIITEGLK	AAGDGTTTATVLAQAIITEGLK[156]	EVASKAND.AAGDGTTTATVLAQAIITEGLK.AVAAGMNP	D	A	22	3	12856.9	2129.18	2129.16	710.733	710.729	2129.16	710.726	0.007	0.8643	11.8472	6.044e-10	27.896	0	1	1	0	84	105	0	22K(28.0313)		0	TRUE	sp|P0A6F5|CH60_ECOLI	P0A6F5	CH60_ECOLI	groEL	Chaperonin GroEL
460	20220923_CRJL_M9H11_PICS_EColi_Tryps_Neprosin_N3_5ug_156.100610.100610.3	LLELQGIANTTLEMVAER	n[29]LLELQGIANTTLEMVAER	DVIGEAIK.LLELQGIANTTLEMVAER.VDYPIDEI	K	V	18	3	12857.3	2028.11	2028.1	677.044	677.041	2028.09	677.038	0.0083	0.826	6.3635	2.054e-07	26.147	10.43	1	2	0	13	30	0	N-term(28.0313)		0	TRUE	sp|P0ACU7|YJDC_ECOLI	P0ACU7	YJDC_ECOLI	yjdC	HTH-type transcriptional regulator YjdC
461	20220923_CRJL_M9H11_PICS_EColi_Tryps_Neprosin_N3_5ug_156.100622.100622.3	IENQEGLNNFDEILEASDGIMVAR	n[35]IENQEGLNNFDEILEASDGIMVAR	ENIHIISK.IENQEGLNNFDEILEASDGIMVAR.GDIGVEIP	K	G	24	3	12859	2710.36	2710.34	904.461	904.452	2710.33	904.452	0.0022	0.923	1.34	3.194e-09	42.261	0	1	2	0	221	244	0	N-term(34.0631)		0	TRUE	sp|P0AD61|KPYK1_ECOLI	P0AD61	KPYK1_ECOLI	pykF	Pyruvate kinase I
462	20220923_CRJL_M9H11_PICS_EColi_Tryps_Neprosin_N3_5ug_156.100627.100627.2	SLIDSGKDYVVSMLDSLGK	n[29]SLIDSGK[156]DYVVSMLDSLGK[156]	VEIHCIIR.SLIDSGKDYVVSMLDSLGK.LAGAKTEA	R	L	19	2	12859.7	2110.15	2110.13	1056.08	1056.07	2110.12	1056.07	0.0024	0.7188	1.3097	0.0001177	22.167	0	1	2	1	366	384	0	19K(28.0313), 7K(28.0313), N-term(28.0313)		0	TRUE	sp|P15288|PEPD_ECOLI	P15288	PEPD_ECOLI	pepD	Cytosol non-specific dipeptidase
463	20220923_CRJL_M9H11_PICS_EColi_Tryps_Neprosin_N3_5ug_156.100628.100628.0	ELVGMEDLADQIK	n[35]ELVGMEDLADQIK[162]	EAAKAAGA.ELVGMEDLADQIK.KGEMNFDV	A	K	13	2	12859.7	1527.85	1527.84	764.933	764.928	1527.85	764.932	-0.0068	0.9028	52.193	6.003e-07	20.45	0	1	1	0	93	105	0	13K(34.0631), N-term(34.0631)		0	TRUE	sp|P0A7L0|RL1_ECOLI	P0A7L0	RL1_ECOLI	rplA	Large ribosomal subunit protein uL1
464	20220923_CRJL_M9H11_PICS_EColi_Tryps_Neprosin_N3_5ug_156.100629.100629.0	EVDWTQLDHVIDAVVAK	n[29]EVDWTQLDHVIDAVVAK[156]	IHSTIISR.EVDWTQLDHVIDAVVAK.IPEIAGIK	R	I	17	2	12859.9	1994.09	1994.07	998.053	998.043	1993.05	997.533	1.0188	0.8036	1.6458	5e-14	42.466	9.756	1	2	0	663	679	0	17K(28.0313), N-term(28.0313)		0	TRUE	sp|P33602|NUOG_ECOLI	P33602	NUOG_ECOLI	nuoG	NADH-quinone oxidoreductase subunit G
465	20220923_CRJL_M9H11_PICS_EColi_Tryps_Neprosin_N3_5ug_156.100630.100630.3	LDGDPVDVLVPTPYPLQPGSVIR	n[29]LDGDPVDVLVPTPYPLQPGSVIR	GYINHTIS.LDGDPVDVLVPTPYPLQPGSVIR.CRPVGVIK	S	C	23	3	12860	2475.37	2475.35	826.13	826.123	2474.34	825.788	1.0048	0.8451	11.8161	1.082e-08	30.348	12.749	1	1	0	65	87	0	N-term(28.0313)		0	TRUE	sp|P0A7A9|IPYR_ECOLI	P0A7A9	IPYR_ECOLI	ppa	Inorganic pyrophosphatase
466	20220923_CRJL_M9H11_PICS_EColi_Tryps_Neprosin_N3_5ug_156.100631.100631.3	WIFGAPPAGEITVDEGATAAILER	n[29]WIFGAPPAGEITVDEGATAAILER	TPIENRKR.WIFGAPPAGEITVDEGATAAILER.GSSIIPKG	R	G	24	3	12860.1	2512.33	2512.32	838.451	838.447	2511.3	838.107	1.0195	0.8138	3.3998	6.9e-12	39.056	8.847	1	2	0	268	291	0	N-term(28.0313)		0	TRUE	sp|P0A7B5|PROB_ECOLI	P0A7B5	PROB_ECOLI	proB	Glutamate 5-kinase
467	20220923_CRJL_M9H11_PICS_EColi_Tryps_Neprosin_N3_5ug_156.100632.100632.3	LDMLIEPIIQEHQADQLAALSEQE	n[29]LDMLIEPIIQEHQADQLAALSEQE	IDEVMEGK.LDMLIEPIIQEHQADQLAALSEQE.	K	-	24	3	12860.3	2762.4	2762.38	921.808	921.801	2761.38	921.469	0.997	0.7133	8.1633	0.0002069	20.871	0	1	2	0	337	360	0	N-term(28.0313)		0	TRUE	sp|P0A7I0|RF1_ECOLI	P0A7I0	RF1_ECOLI	prfA	Peptide chain release factor RF1
468	20220923_CRJL_M9H11_PICS_EColi_Tryps_Neprosin_N3_5ug_156.100633.100633.0	DSLGETAFNMLLDR	n[35]DSLGETAFNMLLDR	ITTIHQPK.DSLGETAFNMLLDR.IVNKREEP	K	I	14	2	12860.4	1614.83	1614.82	808.42	808.415	1614.81	808.414	0.0026	0.9518	3.3798	2.852e-05	24.433	0	1	2	0	295	308	0	N-term(34.0631)		0	TRUE	sp|P0ACP7|PURR_ECOLI	P0ACP7	PURR_ECOLI	purR	HTH-type transcriptional repressor PurR
469	20220923_CRJL_M9H11_PICS_EColi_Tryps_Neprosin_N3_5ug_156.100636.100636.2	TNPLLTPFELPPFSK	TNPLLTPFELPPFSK[156]	.TNPLLTPFELPPFSK.IIPEHVVP	M	I	15	2	12860.9	1727.97	1727.95	864.992	864.984	1727.95	864.982	0.0046	0.8631	3.6566	0.0001703	22.531	22.531	1	2	0	2	16	0	15K(28.0313)		0	TRUE	sp|P27298|OPDA_ECOLI	P27298	OPDA_ECOLI	prlC	Oligopeptidase A
470	20220923_CRJL_M9H11_PICS_EColi_Tryps_Neprosin_N3_5ug_156.100638.100638.3	VAALVGEVLPDGMVNIIGVGSCPSR	n[29]VAALVGEVLPDGMVNIIGVGSC[160]PSR	GIEIGTAK.VAALVGEVLPDGMVNIIGVGSCPSR.GMDKGGVN	K	G	25	3	12861.2	2537.36	2537.32	846.793	846.78	2537.33	846.785	-0.0168	0.8448	1.4603	3e-14	40.803	0	1	2	0	20	44	0	22C(57.0214), N-term(28.0313)		0	TRUE	sp|P0ABH0|FTSA_ECOLI	P0ABH0	FTSA_ECOLI	ftsA	Cell division protein FtsA
471	20220923_CRJL_M9H11_PICS_EColi_Tryps_Neprosin_N3_5ug_156.10064.10064.2	YAEGYPGKR	n[35]YAEGYPGK[162]R	QGSQITNK.YAEGYPGKR.YYGGCEYV	K	Y	9	2	2432.32	1107.64	1107.64	554.829	554.827	1107.63	554.825	0.0037	0.6247	0.1467	0.2967	8.611	0	0.9996	2	1	55	63	0	8K(34.0631), N-term(34.0631)		0	TRUE	sp|P0A825|GLYA_ECOLI	P0A825	GLYA_ECOLI	glyA	Serine hydroxymethyltransferase
472	20220923_CRJL_M9H11_PICS_EColi_Tryps_Neprosin_N3_5ug_156.100646.100646.2	LDGDPVDVLVPTPYPLQPGSVIR	n[29]LDGDPVDVLVPTPYPLQPGSVIR	GYINHTIS.LDGDPVDVLVPTPYPLQPGSVIR.CRPVGVIK	S	C	23	2	12862.2	2474.36	2474.33	1238.19	1238.17	2474.34	1238.18	-0.0095	0.8988	11.8531	0.0002095	25.215	0	1	1	0	65	87	0	N-term(28.0313)		0	TRUE	sp|P0A7A9|IPYR_ECOLI	P0A7A9	IPYR_ECOLI	ppa	Inorganic pyrophosphatase
473	20220923_CRJL_M9H11_PICS_EColi_Tryps_Neprosin_N3_5ug_156.100647.100647.0	IENQEGLNNFDEILEASDGIMVAR	n[29]IENQEGLNNFDEILEASDGIMVAR	ENIHIISK.IENQEGLNNFDEILEASDGIMVAR.GDIGVEIP	K	G	24	3	12862.3	2705.33	2705.31	902.784	902.777	2704.3	902.441	1.0078	0.9164	1.3953	3e-14	44.655	0	1	2	0	221	244	0	N-term(28.0313)		0	TRUE	sp|P0AD61|KPYK1_ECOLI	P0AD61	KPYK1_ECOLI	pykF	Pyruvate kinase I
474	20220923_CRJL_M9H11_PICS_EColi_Tryps_Neprosin_N3_5ug_156.100649.100649.0	IENQEGLNNFDEILEASDGIMVAR	n[29]IENQEGLNNFDEILEASDGIMVAR	ENIHIISK.IENQEGLNNFDEILEASDGIMVAR.GDIGVEIP	K	G	24	3	12862.5	2704.33	2704.31	902.45	902.443	2704.3	902.441	0.0058	0.9191	1.3987	7e-14	46.876	11.508	1	2	0	221	244	0	N-term(28.0313)		0	TRUE	sp|P0AD61|KPYK1_ECOLI	P0AD61	KPYK1_ECOLI	pykF	Pyruvate kinase I
475	20220923_CRJL_M9H11_PICS_EColi_Tryps_Neprosin_N3_5ug_156.100654.100654.3	AIDKPFLLPIEDVFSISGR	n[29]AIDK[156]PFLLPIEDVFSISGR	SYIPEPER.AIDKPFLLPIEDVFSISGR.GTVVTGRV	R	G	19	3	12863.1	2172.24	2172.22	725.086	725.082	2172.22	725.08	0.0056	0.899	5.6282	4.639e-09	32.9	0	1	2	1	206	224	0	4K(28.0313), N-term(28.0313)		0	FALSE	sp|P0CE47|EFTU1_ECOLI	P0CE47	EFTU1_ECOLI	tufA	Elongation factor Tu 1	tufB	sp|P0CE48|EFTU2_ECOLI
476	20220923_CRJL_M9H11_PICS_EColi_Tryps_Neprosin_N3_5ug_156.100656.100656.3	ATANAAFGNAASVLVGDFIYTR	n[29]ATANAAFGNAASVLVGDFIYTR	ESDMRRGK.ATANAAFGNAASVLVGDFIYTR.AFQMMTSI	K	A	22	3	12863.4	2256.17	2256.15	753.063	753.059	2256.15	753.058	0.0002	0.895	2.2582	3.465e-11	39.343	10.359	1	2	0	97	118	0	N-term(28.0313)		0	TRUE	sp|P0AD57|ISPB_ECOLI	P0AD57	ISPB_ECOLI	ispB	Octaprenyl diphosphate synthase
477	20220923_CRJL_M9H11_PICS_EColi_Tryps_Neprosin_N3_5ug_156.100658.100658.2	IENQEGLNNFDEILEASDGIMVAR	n[29]IENQEGLNNFDEILEASDGIMVAR	ENIHIISK.IENQEGLNNFDEILEASDGIMVAR.GDIGVEIP	K	G	24	2	12863.7	2704.32	2704.31	1353.17	1353.16	2704.3	1353.16	0.0073	0.9062	1.4175	9.897e-09	41.518	0	1	2	0	221	244	0	N-term(28.0313)		0	TRUE	sp|P0AD61|KPYK1_ECOLI	P0AD61	KPYK1_ECOLI	pykF	Pyruvate kinase I
478	20220923_CRJL_M9H11_PICS_EColi_Tryps_Neprosin_N3_5ug_156.10066.10066.0	GTAMNPVDHPHGGGEGR	n[29]GTAMNPVDHPHGGGEGR	RGVRPTVR.GTAMNPVDHPHGGGEGR.NFGKHPVT	R	N	17	4	2432.57	1715.77	1715.76	429.949	429.947	1715.78	429.952	-0.0224	0.2909	1.3976	0.1101	7.02	0	0.9945	2	0	222	238	0	N-term(28.0313)		0	TRUE	sp|P60422|RL2_ECOLI	P60422	RL2_ECOLI	rplB	Large ribosomal subunit protein uL2
479	20220923_CRJL_M9H11_PICS_EColi_Tryps_Neprosin_N3_5ug_156.100660.100660.2	DIFSLTNEEVQELAK	n[29]DIFSLTNEEVQELAK[156]	EDVPQEQR.DIFSLTNEEVQELAK.QAVQIEKH	R	Q	15	2	12863.9	1790.95	1790.93	896.482	896.473	1790.93	896.472	0.002	0.9362	11.9505	5.785e-05	28.249	0	1	2	0	290	304	0	15K(28.0313), N-term(28.0313)		0	TRUE	sp|P23538|PPSA_ECOLI	P23538	PPSA_ECOLI	ppsA	Phosphoenolpyruvate synthase
480	20220923_CRJL_M9H11_PICS_EColi_Tryps_Neprosin_N3_5ug_156.100662.100662.0	DIFSLTNEEVQELAK	n[35]DIFSLTNEEVQELAK[162]	EDVPQEQR.DIFSLTNEEVQELAK.QAVQIEKH	R	Q	15	2	12864.1	1803.01	1803	902.513	902.505	1802.99	902.504	0.0028	0.8975	11.9532	1.852e-07	28.27	10.42	1	2	0	290	304	0	15K(34.0631), N-term(34.0631)		0	TRUE	sp|P23538|PPSA_ECOLI	P23538	PPSA_ECOLI	ppsA	Phosphoenolpyruvate synthase
481	20220923_CRJL_M9H11_PICS_EColi_Tryps_Neprosin_N3_5ug_156.100663.100663.0	DIFSLTNEEVQELAK	n[35]DIFSLTNEEVQELAK[162]	EDVPQEQR.DIFSLTNEEVQELAK.QAVQIEKH	R	Q	15	2	12864.2	1804.02	1804	903.016	903.008	1802.99	902.504	1.0083	0.9257	11.9544	1.236e-06	28.384	11.046	1	2	0	290	304	0	15K(34.0631), N-term(34.0631)		0	TRUE	sp|P23538|PPSA_ECOLI	P23538	PPSA_ECOLI	ppsA	Phosphoenolpyruvate synthase
482	20220923_CRJL_M9H11_PICS_EColi_Tryps_Neprosin_N3_5ug_156.100664.100664.0	DIFSLTNEEVQELAK	n[35]DIFSLTNEEVQELAK[162]	EDVPQEQR.DIFSLTNEEVQELAK.QAVQIEKH	R	Q	15	3	12864.2	1803	1803	602.008	602.007	1802.99	602.005	0.0058	0.7679	11.9556	20.4	7.84	0	0.9474	2	0	290	304	0	15K(34.0631), N-term(34.0631)		0	TRUE	sp|P23538|PPSA_ECOLI	P23538	PPSA_ECOLI	ppsA	Phosphoenolpyruvate synthase
483	20220923_CRJL_M9H11_PICS_EColi_Tryps_Neprosin_N3_5ug_156.100665.100665.0	NVEEGGSLTIIATALIDTGSK	n[29]NVEEGGSLTIIATALIDTGSK[156]	KRFFGAAR.NVEEGGSLTIIATALIDTGSK.MDEVIYEE	R	M	21	3	12864.4	2145.18	2145.17	716.066	716.063	2144.16	715.726	1.01	0.8227	4.4736	1.573e-10	32.131	18.706	1	2	0	306	326	0	21K(28.0313), N-term(28.0313)		0	TRUE	sp|P0AG30|RHO_ECOLI	P0AG30	RHO_ECOLI	rho	Transcription termination factor Rho
484	20220923_CRJL_M9H11_PICS_EColi_Tryps_Neprosin_N3_5ug_156.100667.100667.0	DIFSLTNEEVQELAK	n[35]DIFSLTNEEVQELAK[162]	EDVPQEQR.DIFSLTNEEVQELAK.QAVQIEKH	R	Q	15	3	12864.7	1804.01	1804	602.343	602.342	1802.99	602.005	1.0097	0.803	11.964	0.3327	11.401	0	1	2	0	290	304	0	15K(34.0631), N-term(34.0631)		0	TRUE	sp|P23538|PPSA_ECOLI	P23538	PPSA_ECOLI	ppsA	Phosphoenolpyruvate synthase
485	20220923_CRJL_M9H11_PICS_EColi_Tryps_Neprosin_N3_5ug_156.100668.100668.0	NVEEGGSLTIIATALIDTGSK	n[29]NVEEGGSLTIIATALIDTGSK[156]	KRFFGAAR.NVEEGGSLTIIATALIDTGSK.MDEVIYEE	R	M	21	3	12864.9	2144.18	2144.17	715.733	715.729	2144.16	715.726	0.0085	0.8543	4.482	2.124e-11	32.278	16.871	1	2	0	306	326	0	21K(28.0313), N-term(28.0313)		0	TRUE	sp|P0AG30|RHO_ECOLI	P0AG30	RHO_ECOLI	rho	Transcription termination factor Rho
486	20220923_CRJL_M9H11_PICS_EColi_Tryps_Neprosin_N3_5ug_156.100669.100669.0	DIAVVVAENVPAADILSECK	n[29]DIAVVVAENVPAADILSEC[160]K[156]	SRFPANRR.DIAVVVAENVPAADILSECK.KVGVNQVV	R	K	20	3	12864.9	2169.16	2169.15	724.06	724.056	2168.14	723.721	1.007	0.824	24.8922	9.735e-08	28.283	0	1	2	0	709	728	0	19C(57.0214), 20K(28.0313), N-term(28.0313)		0	TRUE	sp|P07395|SYFB_ECOLI	P07395	SYFB_ECOLI	pheT	Phenylalanine--tRNA ligase beta subunit
487	20220923_CRJL_M9H11_PICS_EColi_Tryps_Neprosin_N3_5ug_156.100670.100670.2	AIDKPFLLPIEDVFSISGR	n[29]AIDK[156]PFLLPIEDVFSISGR	SYIPEPER.AIDKPFLLPIEDVFSISGR.GTVVTGRV	R	G	19	2	12865.1	2172.25	2172.22	1087.13	1087.12	2172.22	1087.12	0.0007	0.9058	5.596	6.419e-10	47.377	0	1	2	1	206	224	0	4K(28.0313), N-term(28.0313)		0	FALSE	sp|P0CE47|EFTU1_ECOLI	P0CE47	EFTU1_ECOLI	tufA	Elongation factor Tu 1	tufB	sp|P0CE48|EFTU2_ECOLI
488	20220923_CRJL_M9H11_PICS_EColi_Tryps_Neprosin_N3_5ug_156.100671.100671.3	DIFSLTNEEVQELAK	n[29]DIFSLTNEEVQELAK[156]	EDVPQEQR.DIFSLTNEEVQELAK.QAVQIEKH	R	Q	15	3	12865.2	1790.94	1790.94	597.988	597.986	1790.93	597.984	0.0064	0.8672	11.9717	0.000296	22.015	0	1	2	0	290	304	0	15K(28.0313), N-term(28.0313)		0	TRUE	sp|P23538|PPSA_ECOLI	P23538	PPSA_ECOLI	ppsA	Phosphoenolpyruvate synthase
489	20220923_CRJL_M9H11_PICS_EColi_Tryps_Neprosin_N3_5ug_156.100673.100673.4	IENQEGLNNFDEILEASDGIMVAR	n[35]IENQEGLNNFDEILEASDGIMVAR	ENIHIISK.IENQEGLNNFDEILEASDGIMVAR.GDIGVEIP	K	G	24	4	12865.4	2710.35	2710.34	678.595	678.592	2710.33	678.591	0.0078	0.8588	1.4473	2.4e-13	32.929	0	1	2	0	221	244	0	N-term(34.0631)		0	TRUE	sp|P0AD61|KPYK1_ECOLI	P0AD61	KPYK1_ECOLI	pykF	Pyruvate kinase I
490	20220923_CRJL_M9H11_PICS_EColi_Tryps_Neprosin_N3_5ug_156.100674.100674.2	SVEEILNAL	n[35]SVEEILNAL	YPRIARVR.SVEEILNAL.	R	-	9	2	12865.6	1020.6	1020.59	511.305	511.305	1020.59	511.303	0.0033	0.8189	7.2296	0.004463	11.827	0	1	2	0	180	188	0	N-term(34.0631)		0	TRUE	sp|P0ADI7|YECD_ECOLI	P0ADI7	YECD_ECOLI	yecD	Isochorismatase family protein YecD
491	20220923_CRJL_M9H11_PICS_EColi_Tryps_Neprosin_N3_5ug_156.100681.100681.2	EVDWTQLDHVIDAVVAK	n[29]EVDWTQLDHVIDAVVAK[156]	IHSTIISR.EVDWTQLDHVIDAVVAK.IPEIAGIK	R	I	17	2	12866.4	1993.07	1993.04	997.541	997.53	1993.05	997.533	-0.0072	0.8354	1.7552	0	51.074	13.014	1	2	0	663	679	0	17K(28.0313), N-term(28.0313)		0	TRUE	sp|P33602|NUOG_ECOLI	P33602	NUOG_ECOLI	nuoG	NADH-quinone oxidoreductase subunit G
492	20220923_CRJL_M9H11_PICS_EColi_Tryps_Neprosin_N3_5ug_156.100684.100684.0	DIAVVVAENVPAADILSECK	n[29]DIAVVVAENVPAADILSEC[160]K[156]	SRFPANRR.DIAVVVAENVPAADILSECK.KVGVNQVV	R	K	20	3	12867	2168.15	2168.14	723.725	723.722	2168.14	723.721	0.0046	0.8398	24.9259	1.505e-08	30.477	10.178	1	2	0	709	728	0	19C(57.0214), 20K(28.0313), N-term(28.0313)		0	TRUE	sp|P07395|SYFB_ECOLI	P07395	SYFB_ECOLI	pheT	Phenylalanine--tRNA ligase beta subunit
493	20220923_CRJL_M9H11_PICS_EColi_Tryps_Neprosin_N3_5ug_156.100686.100686.3	GLTNMALDDSALQGFFGVDR	n[29]GLTNMALDDSALQGFFGVDR	IDYVMYMR.GLTNMALDDSALQGFFGVDR.SDRDPQHA	R	S	20	3	12867.1	2154.06	2154.05	719.026	719.023	2154.04	719.021	0.0056	0.8452	1.8135	2.033e-10	36.985	9.802	1	2	0	113	132	0	N-term(28.0313)		0	TRUE	sp|P0AC02|BAMD_ECOLI	P0AC02	BAMD_ECOLI	bamD	Outer membrane protein assembly factor BamD
494	20220923_CRJL_M9H11_PICS_EColi_Tryps_Neprosin_N3_5ug_156.100689.100689.3	QVAAALVQAGNVAEGYVNGMLAR	n[29]QVAAALVQAGNVAEGYVNGMLAR	GDKEEAIR.QVAAALVQAGNVAEGYVNGMLAR.EQQTSTFI	R	E	23	3	12867.5	2330.23	2330.21	777.75	777.744	2329.22	777.414	0.9882	0.4764	5.3255	0.001208	15.025	0	1	2	0	24	46	0	N-term(28.0313)		0	TRUE	sp|P69811|PTFAH_ECOLI	P69811	PTFAH_ECOLI	fruB	Multiphosphoryl transfer protein
495	20220923_CRJL_M9H11_PICS_EColi_Tryps_Neprosin_N3_5ug_156.100694.100694.0	INLIPWNPFPGAPYGR	n[29]INLIPWNPFPGAPYGR	IIKDTPCK.INLIPWNPFPGAPYGR.SSNSRIDR	K	S	16	2	12868.1	1840	1839.99	921.009	921.001	1838.98	920.499	1.0036	0.7915	2.0219	0.0001149	28.266	14.55	1	2	0	306	321	0	N-term(28.0313)		0	TRUE	sp|P36979|RLMN_ECOLI	P36979	RLMN_ECOLI	rlmN	Dual-specificity RNA methyltransferase RlmN
496	20220923_CRJL_M9H11_PICS_EColi_Tryps_Neprosin_N3_5ug_156.100695.100695.0	DSLGETAFNMLLDR	n[35]DSLGETAFNMLLDR	ITTIHQPK.DSLGETAFNMLLDR.IVNKREEP	K	I	14	2	12868.2	1615.83	1615.82	808.921	808.916	1614.81	808.414	1.0036	0.9353	3.5093	0.00113	24.781	0	1	2	0	295	308	0	N-term(34.0631)		0	TRUE	sp|P0ACP7|PURR_ECOLI	P0ACP7	PURR_ECOLI	purR	HTH-type transcriptional repressor PurR
497	20220923_CRJL_M9H11_PICS_EColi_Tryps_Neprosin_N3_5ug_156.100696.100696.0	DSLGETAFNMLLDR	n[29]DSLGETAFNMLLDR	ITTIHQPK.DSLGETAFNMLLDR.IVNKREEP	K	I	14	2	12868.3	1609.8	1609.79	805.905	805.9	1608.78	805.398	1.0042	0.9511	3.5108	9.022e-07	29.813	0	1	2	0	295	308	0	N-term(28.0313)		0	TRUE	sp|P0ACP7|PURR_ECOLI	P0ACP7	PURR_ECOLI	purR	HTH-type transcriptional repressor PurR
498	20220923_CRJL_M9H11_PICS_EColi_Tryps_Neprosin_N3_5ug_156.100697.100697.0	INLIPWNPFPGAPYGR	n[29]INLIPWNPFPGAPYGR	IIKDTPCK.INLIPWNPFPGAPYGR.SSNSRIDR	K	S	16	2	12868.4	1839	1838.98	920.508	920.5	1838.98	920.499	0.0015	0.8024	2.0267	3.387e-06	30.98	14.686	1	2	0	306	321	0	N-term(28.0313)		0	TRUE	sp|P36979|RLMN_ECOLI	P36979	RLMN_ECOLI	rlmN	Dual-specificity RNA methyltransferase RlmN
499	20220923_CRJL_M9H11_PICS_EColi_Tryps_Neprosin_N3_5ug_156.100699.100699.3	QYPIVSIEDGLDESDWDGFAYQTK	n[29]QYPIVSIEDGLDESDWDGFAYQTK[156]	HFIEEITK.QYPIVSIEDGLDESDWDGFAYQTK.VIGDKIQI	K	V	24	3	12868.8	2831.35	2831.32	944.79	944.782	2831.32	944.78	0.0056	0.9127	6.1182	8.585e-09	41.765	0	1	2	0	283	306	0	24K(28.0313), N-term(28.0313)		0	TRUE	sp|P0A6P9|ENO_ECOLI	P0A6P9	ENO_ECOLI	eno	Enolase
500	20220923_CRJL_M9H11_PICS_EColi_Tryps_Neprosin_N3_5ug_156.100700.100700.0	SLAELLNAGLGGSDNE	n[35]SLAELLNAGLGGSDNE	VTAEDASA.SLAELLNAGLGGSDNE.	A	-	16	2	12868.8	1592.82	1592.81	797.419	797.414	1592.81	797.413	0.0039	0.5073	21.3886	1.766	8.801	0	0.7671	1	0	1392	1407	0	N-term(34.0631)		0	TRUE	sp|P0A8T7|RPOC_ECOLI	P0A8T7	RPOC_ECOLI	rpoC	DNA-directed RNA polymerase subunit beta'
501	20220923_CRJL_M9H11_PICS_EColi_Tryps_Neprosin_N3_5ug_156.100705.100705.3	GQFTDLQDQVISNLFK	n[35]GQFTDLQDQVISNLFK[162]	DDIGIGEK.GQFTDLQDQVISNLFK.LYPWEFMI	K	L	16	3	12869.4	1920.08	1920.07	641.033	641.031	1920.06	641.028	0.0078	0.8	3.0826	6.162e-05	17.953	0	1	2	0	217	232	0	16K(34.0631), N-term(34.0631)		0	TRUE	sp|P0ADT5|YGIC_ECOLI	P0ADT5	YGIC_ECOLI	ygiC	Putative acid--amine ligase YgiC
502	20220923_CRJL_M9H11_PICS_EColi_Tryps_Neprosin_N3_5ug_156.100707.100707.3	FLNTLYTMGPSPEPNMTILWSEK	n[29]FLNTLYTMGPSPEPNMTILWSEK[156]	IVTKNSFR.FLNTLYTMGPSPEPNMTILWSEK.LPINFKKF	R	L	23	3	12869.7	2725.38	2725.33	909.468	909.451	2724.35	909.125	0.9775	0.8558	0.2112	3.859e-10	32.844	0	1	2	0	357	379	0	23K(28.0313), N-term(28.0313)		0	TRUE	sp|P09373|PFLB_ECOLI	P09373	PFLB_ECOLI	pflB	Formate acetyltransferase 1
503	20220923_CRJL_M9H11_PICS_EColi_Tryps_Neprosin_N3_5ug_156.100709.100709.4	AIDKPFLLPIEDVFSISGR	n[29]AIDK[156]PFLLPIEDVFSISGR	SYIPEPER.AIDKPFLLPIEDVFSISGR.GTVVTGRV	R	G	19	4	12869.9	2173.24	2173.23	544.318	544.316	2172.22	544.062	1.0153	0.7124	5.5155	0.0007447	19.053	0	1	2	1	206	224	0	4K(28.0313), N-term(28.0313)		0	FALSE	sp|P0CE47|EFTU1_ECOLI	P0CE47	EFTU1_ECOLI	tufA	Elongation factor Tu 1	tufB	sp|P0CE48|EFTU2_ECOLI
504	20220923_CRJL_M9H11_PICS_EColi_Tryps_Neprosin_N3_5ug_156.10071.10071.0	LAVVHDK	n[29]LAVVHDK[156]	GDEKVWAK.LAVVHDK.QVHMANIC	K	Q	7	2	2433.05	837.503	837.5	419.759	419.757	836.512	419.263	0.9876	0.8895	0.3137	0.826	8.59	0	0.9999	2	0	397	403	0	7K(28.0313), N-term(28.0313)		0	TRUE	sp|P00490|PHSM_ECOLI	P00490	PHSM_ECOLI	malP	Maltodextrin phosphorylase
505	20220923_CRJL_M9H11_PICS_EColi_Tryps_Neprosin_N3_5ug_156.100711.100711.2	GLTNMALDDSALQGFFGVDR	n[29]GLTNMALDDSALQGFFGVDR	IDYVMYMR.GLTNMALDDSALQGFFGVDR.SDRDPQHA	R	S	20	2	12870.1	2155.07	2155.04	1078.54	1078.53	2154.04	1078.03	1.0014	0.9046	1.8639	1e-12	52.977	11.692	1	2	0	113	132	0	N-term(28.0313)		0	TRUE	sp|P0AC02|BAMD_ECOLI	P0AC02	BAMD_ECOLI	bamD	Outer membrane protein assembly factor BamD
506	20220923_CRJL_M9H11_PICS_EColi_Tryps_Neprosin_N3_5ug_156.100712.100712.0	INLIPWNPFPGAPYGR	n[29]INLIPWNPFPGAPYGR	IIKDTPCK.INLIPWNPFPGAPYGR.SSNSRIDR	K	S	16	3	12870.2	1838.99	1838.99	614.005	614.003	1838.98	614.002	0.0048	0.653	2.0575	0.0001011	18.748	0	1	2	0	306	321	0	N-term(28.0313)		0	TRUE	sp|P36979|RLMN_ECOLI	P36979	RLMN_ECOLI	rlmN	Dual-specificity RNA methyltransferase RlmN
507	20220923_CRJL_M9H11_PICS_EColi_Tryps_Neprosin_N3_5ug_156.100713.100713.0	NVEEGGSLTIIATALIDTGSK	n[29]NVEEGGSLTIIATALIDTGSK[156]	KRFFGAAR.NVEEGGSLTIIATALIDTGSK.MDEVIYEE	R	M	21	2	12870.4	2145.19	2145.16	1073.6	1073.59	2144.16	1073.09	1.0058	0.8624	4.5741	0	49.403	0	1	2	0	306	326	0	21K(28.0313), N-term(28.0313)		0	TRUE	sp|P0AG30|RHO_ECOLI	P0AG30	RHO_ECOLI	rho	Transcription termination factor Rho
508	20220923_CRJL_M9H11_PICS_EColi_Tryps_Neprosin_N3_5ug_156.100720.100720.2	IENQEGLNNFDEILEASDGIMVAR	n[35]IENQEGLNNFDEILEASDGIMVAR	ENIHIISK.IENQEGLNNFDEILEASDGIMVAR.GDIGVEIP	K	G	24	2	12871.4	2710.35	2710.34	1356.18	1356.18	2710.33	1356.17	0.0068	0.8849	1.5469	1.74e-12	45.82	0	1	2	0	221	244	0	N-term(34.0631)		0	TRUE	sp|P0AD61|KPYK1_ECOLI	P0AD61	KPYK1_ECOLI	pykF	Pyruvate kinase I
509	20220923_CRJL_M9H11_PICS_EColi_Tryps_Neprosin_N3_5ug_156.100727.100727.4	IENQEGLNNFDEILEASDGIMVAR	n[29]IENQEGLNNFDEILEASDGIMVAR	ENIHIISK.IENQEGLNNFDEILEASDGIMVAR.GDIGVEIP	K	G	24	4	12872.3	2704.32	2704.31	677.088	677.085	2704.3	677.083	0.0112	0.8449	1.5622	2.906e-06	32.647	0	1	2	0	221	244	0	N-term(28.0313)		0	TRUE	sp|P0AD61|KPYK1_ECOLI	P0AD61	KPYK1_ECOLI	pykF	Pyruvate kinase I
510	20220923_CRJL_M9H11_PICS_EColi_Tryps_Neprosin_N3_5ug_156.100733.100733.0	DSLGETAFNMLLDR	n[29]DSLGETAFNMLLDR	ITTIHQPK.DSLGETAFNMLLDR.IVNKREEP	K	I	14	2	12873.2	1608.8	1608.79	805.406	805.4	1608.78	805.398	0.0048	0.9463	3.5923	8.311e-08	28.734	13.732	1	2	0	295	308	0	N-term(28.0313)		0	TRUE	sp|P0ACP7|PURR_ECOLI	P0ACP7	PURR_ECOLI	purR	HTH-type transcriptional repressor PurR
511	20220923_CRJL_M9H11_PICS_EColi_Tryps_Neprosin_N3_5ug_156.100734.100734.3	AEGEILLDGDNILTNSQDIALLR	n[35]AEGEILLDGDNILTNSQDIALLR	FEIYPEQR.AEGEILLDGDNILTNSQDIALLR.AKVGMVFQ	R	A	23	3	12873.3	2516.37	2516.36	839.799	839.793	2516.35	839.792	0.0029	0.8671	4.6912	3.36e-10	44.566	0	1	2	0	68	90	0	N-term(34.0631)		0	TRUE	sp|P0AAH0|PSTB_ECOLI	P0AAH0	PSTB_ECOLI	pstB	Phosphate import ATP-binding protein PstB
512	20220923_CRJL_M9H11_PICS_EColi_Tryps_Neprosin_N3_5ug_156.100742.100742.3	SIVEAALLDTMYDLPSMEDVEK	n[29]SIVEAALLDTMYDLPSM[147]EDVEK[156]	KTGARGIR.SIVEAALLDTMYDLPSMEDVEK.VVIDESVI	R	V	22	3	12874.2	2541.24	2541.23	848.088	848.083	2540.23	847.75	0.9997	0.8391	5.519	9.866e-10	31.82	20.474	1	2	0	374	395	0	17M(15.9949), 22K(28.0313), N-term(28.0313)		0	TRUE	sp|P0A6H1|CLPX_ECOLI	P0A6H1	CLPX_ECOLI	clpX	ATP-dependent Clp protease ATP-binding subunit ClpX
513	20220923_CRJL_M9H11_PICS_EColi_Tryps_Neprosin_N3_5ug_156.100744.100744.0	AEGEILLDGDNILTNSQDIALLR	n[29]AEGEILLDGDNILTNSQDIALLR	FEIYPEQR.AEGEILLDGDNILTNSQDIALLR.AKVGMVFQ	R	A	23	3	12874.4	2510.34	2510.32	837.788	837.782	2510.32	837.781	0.0007	0.9092	4.7102	6.666e-11	39.736	0	1	2	0	68	90	0	N-term(28.0313)		0	TRUE	sp|P0AAH0|PSTB_ECOLI	P0AAH0	PSTB_ECOLI	pstB	Phosphate import ATP-binding protein PstB
514	20220923_CRJL_M9H11_PICS_EColi_Tryps_Neprosin_N3_5ug_156.100745.100745.0	VLADMAAAEQELEQAFER	n[29]VLADMAAAEQELEQAFER	QPHEQTQK.VLADMAAAEQELEQAFER.WEYIEAIK	K	W	18	3	12874.5	2049.01	2049	684.009	684.006	2047.99	683.67	1.0095	0.8431	1.7884	5.795e-08	22.345	0	1	2	0	607	624	0	N-term(28.0313)		0	TRUE	sp|P43672|UUP_ECOLI	P43672	UUP_ECOLI	uup	ATP-binding protein Uup
515	20220923_CRJL_M9H11_PICS_EColi_Tryps_Neprosin_N3_5ug_156.100749.100749.0	SLAELLNAGLGGSDNE	n[35]SLAELLNAGLGGSDNE	VTAEDASA.SLAELLNAGLGGSDNE.	A	-	16	2	12875.1	1593.83	1593.82	797.92	797.915	1592.81	797.413	1.0051	0.5488	21.493	3.049	9.166	0	0.7612	1	0	1392	1407	0	N-term(34.0631)		0	TRUE	sp|P0A8T7|RPOC_ECOLI	P0A8T7	RPOC_ECOLI	rpoC	DNA-directed RNA polymerase subunit beta'
516	20220923_CRJL_M9H11_PICS_EColi_Tryps_Neprosin_N3_5ug_156.100750.100750.2	VGLETLLGVLNASSR	n[35]VGLETLLGVLNASSR	GGSEANIR.VGLETLLGVLNASSR.QGINAEIT	R	Q	15	2	12875.2	1561.94	1561.93	781.976	781.972	1561.92	781.97	0.004	0.6103	0.7002	1.269e-05	26.612	10.372	1	2	0	64	78	0	N-term(34.0631)		0	TRUE	sp|P25746|HFLD_ECOLI	P25746	HFLD_ECOLI	hflD	High frequency lysogenization protein HflD
517	20220923_CRJL_M9H11_PICS_EColi_Tryps_Neprosin_N3_5ug_156.100751.100751.2	YVLSADIWPLLAK	n[29]YVLSADIWPLLAK[156]	SNIAIVGR.YVLSADIWPLLAK.TPPGAGDE	R	T	13	2	12875.4	1543.92	1543.9	772.965	772.96	1543.9	772.958	0.003	0.7317	0.5887	1.283e-07	19.878	0	1	2	0	218	230	0	13K(28.0313), N-term(28.0313)		0	TRUE	sp|P0AEP3|GALU_ECOLI	P0AEP3	GALU_ECOLI	galU	UTP--glucose-1-phosphate uridylyltransferase
518	20220923_CRJL_M9H11_PICS_EColi_Tryps_Neprosin_N3_5ug_156.100752.100752.3	IGSFIPIPGIDAAVLAK	n[29]IGSFIPIPGIDAAVLAK[156]	IGAIIVFR.IGSFIPIPGIDAAVLAK.LIEQQRGT	R	L	17	3	12875.5	1737.06	1737.05	580.026	580.024	1737.04	580.022	0.0075	0.7558	2.5665	0.0004283	22.973	0	1	2	0	35	51	0	17K(28.0313), N-term(28.0313)		0	TRUE	sp|P0AGA2|SECY_ECOLI	P0AGA2	SECY_ECOLI	secY	Protein translocase subunit SecY
519	20220923_CRJL_M9H11_PICS_EColi_Tryps_Neprosin_N3_5ug_156.100757.100757.0	VLADMAAAEQELEQAFER	n[29]VLADMAAAEQELEQAFER	QPHEQTQK.VLADMAAAEQELEQAFER.WEYIEAIK	K	W	18	3	12876	2048	2047.99	683.674	683.672	2047.99	683.67	0.0046	0.8473	1.763	1.373e-07	22.885	0	1	2	0	607	624	0	N-term(28.0313)		0	TRUE	sp|P43672|UUP_ECOLI	P43672	UUP_ECOLI	uup	ATP-binding protein Uup
520	20220923_CRJL_M9H11_PICS_EColi_Tryps_Neprosin_N3_5ug_156.100759.100759.0	GLTNMALDDSALQGFFGVDR	n[35]GLTNMALDDSALQGFFGVDR	IDYVMYMR.GLTNMALDDSALQGFFGVDR.SDRDPQHA	R	S	20	3	12876.3	2161.08	2161.07	721.368	721.365	2160.07	721.032	0.9985	0.671	1.9657	0.03227	15.337	8.813	1	2	0	113	132	0	N-term(34.0631)		0	TRUE	sp|P0AC02|BAMD_ECOLI	P0AC02	BAMD_ECOLI	bamD	Outer membrane protein assembly factor BamD
521	20220923_CRJL_M9H11_PICS_EColi_Tryps_Neprosin_N3_5ug_156.10076.10076.0	GHSSAQYSGEIK	n[29]GHSSAQYSGEIK[156]	NVNVEFRK.GHSSAQYSGEIK.GYDYDTYT	K	G	12	3	2433.81	1318.68	1318.68	440.568	440.566	1318.65	440.558	0.0252	0.7831	0.2726	2.992	7.205	0	0.9957	2	0	34	45	0	12K(28.0313), N-term(28.0313)		0	TRUE	sp|P76002|PLIG_ECOLI	P76002	PLIG_ECOLI	pliG	Inhibitor of g-type lysozyme
522	20220923_CRJL_M9H11_PICS_EColi_Tryps_Neprosin_N3_5ug_156.100765.100765.0	IGSFIPIPGIDAAVLAK	n[29]IGSFIPIPGIDAAVLAK[156]	IGAIIVFR.IGSFIPIPGIDAAVLAK.LIEQQRGT	R	L	17	2	12877.1	1738.06	1738.04	870.036	870.029	1737.04	869.529	0.9998	0.8467	2.5928	1.579e-06	32.723	0	1	2	0	35	51	0	17K(28.0313), N-term(28.0313)		0	TRUE	sp|P0AGA2|SECY_ECOLI	P0AGA2	SECY_ECOLI	secY	Protein translocase subunit SecY
523	20220923_CRJL_M9H11_PICS_EColi_Tryps_Neprosin_N3_5ug_156.100768.100768.3	VGLETLLGVLNASSR	n[35]VGLETLLGVLNASSR	GGSEANIR.VGLETLLGVLNASSR.QGINAEIT	R	Q	15	3	12877.4	1561.93	1561.93	521.652	521.651	1561.92	521.649	0.0067	0.6859	0.664	0.0003801	23.863	12.236	1	2	0	64	78	0	N-term(34.0631)		0	TRUE	sp|P25746|HFLD_ECOLI	P25746	HFLD_ECOLI	hflD	High frequency lysogenization protein HflD
524	20220923_CRJL_M9H11_PICS_EColi_Tryps_Neprosin_N3_5ug_156.100770.100770.2	GDLGVEIPVEEVIFAQK	n[29]GDLGVEIPVEEVIFAQK[156]	SDGIMVAR.GDLGVEIPVEEVIFAQK.MMIEKCIR	R	M	17	2	12877.7	1898.05	1898.04	950.034	950.028	1898.04	950.027	0.0015	0.7869	10.6411	0.0005399	18.831	0	1	2	0	245	261	0	17K(28.0313), N-term(28.0313)		0	TRUE	sp|P0AD61|KPYK1_ECOLI	P0AD61	KPYK1_ECOLI	pykF	Pyruvate kinase I
525	20220923_CRJL_M9H11_PICS_EColi_Tryps_Neprosin_N3_5ug_156.100774.100774.3	EVDWTQLDHVIDAVVAK	n[29]EVDWTQLDHVIDAVVAK[156]	IHSTIISR.EVDWTQLDHVIDAVVAK.IPEIAGIK	R	I	17	3	12878.1	1993.06	1993.06	665.361	665.361	1993.05	665.358	0.0078	0.6033	1.9503	1.462e-05	23.457	0	1	2	0	663	679	0	17K(28.0313), N-term(28.0313)		0	TRUE	sp|P33602|NUOG_ECOLI	P33602	NUOG_ECOLI	nuoG	NADH-quinone oxidoreductase subunit G
526	20220923_CRJL_M9H11_PICS_EColi_Tryps_Neprosin_N3_5ug_156.100775.100775.3	QGIQVATGDGILNLLSLQPAGK	n[29]QGIQVATGDGILNLLSLQPAGK[156]	GTIIEANK.QGIQVATGDGILNLLSLQPAGK.KAMSAQDI	K	K	22	3	12878.3	2249.29	2249.28	750.772	750.768	2248.28	750.433	1.0039	0.8804	1.459	5.3e-13	38.89	0	1	2	0	271	292	0	22K(28.0313), N-term(28.0313)		0	TRUE	sp|P23882|FMT_ECOLI	P23882	FMT_ECOLI	fmt	Methionyl-tRNA formyltransferase
527	20220923_CRJL_M9H11_PICS_EColi_Tryps_Neprosin_N3_5ug_156.100777.100777.3	GLQFLDLIQEGNIGLMK	n[35]GLQFLDLIQEGNIGLM[147]K[162]	IAKKYTNR.GLQFLDLIQEGNIGLMK.AVDKFEYR	R	A	17	3	12878.5	1972.14	1972.14	658.389	658.387	1972.13	658.385	0.0048	0.7681	0.9157	3.374e-08	24.493	9.832	1	2	0	398	414	0	16M(15.9949), 17K(34.0631), N-term(34.0631)		0	TRUE	sp|P00579|RPOD_ECOLI	P00579	RPOD_ECOLI	rpoD	RNA polymerase sigma factor RpoD
528	20220923_CRJL_M9H11_PICS_EColi_Tryps_Neprosin_N3_5ug_156.100779.100779.3	TPGGAPSTSEEVLEELALDYPLPK	n[29]TPGGAPSTSEEVLEELALDYPLPK[156]	QGIKPIKK.TPGGAPSTSEEVLEELALDYPLPK.VIIEYRGI	K	V	24	3	12878.9	2569.35	2569.33	857.456	857.451	2568.32	857.114	1.0117	0.925	4.9499	3.046e-09	41.728	0	1	2	0	602	625	0	24K(28.0313), N-term(28.0313)		0	TRUE	sp|P00582|DPO1_ECOLI	P00582	DPO1_ECOLI	polA	DNA polymerase I
529	20220923_CRJL_M9H11_PICS_EColi_Tryps_Neprosin_N3_5ug_156.100786.100786.3	LLADLADLDVLSTEDLK	n[35]LLADLADLDVLSTEDLK[162]	MAASIKAQ.LLADLADLDVLSTEDLK.NRRYQRIM	Q	N	17	3	12879.7	1911.12	1911.11	638.047	638.045	1911.11	638.043	0.0043	0.8929	4.0383	6.068e-07	23.534	10.761	1	1	0	290	306	0	17K(34.0631), N-term(34.0631)		0	TRUE	sp|P0ABD5|ACCA_ECOLI	P0ABD5	ACCA_ECOLI	accA	Acetyl-coenzyme A carboxylase carboxyl transferase subunit alpha
530	20220923_CRJL_M9H11_PICS_EColi_Tryps_Neprosin_N3_5ug_156.100787.100787.3	YVLSADIWPLLAK	n[29]YVLSADIWPLLAK[156]	SNIAIVGR.YVLSADIWPLLAK.TPPGAGDE	R	T	13	3	12879.9	1543.91	1543.91	515.643	515.643	1543.9	515.641	0.0065	0.7448	0.6637	0.02531	12.428	0	1	2	0	218	230	0	13K(28.0313), N-term(28.0313)		0	TRUE	sp|P0AEP3|GALU_ECOLI	P0AEP3	GALU_ECOLI	galU	UTP--glucose-1-phosphate uridylyltransferase
531	20220923_CRJL_M9H11_PICS_EColi_Tryps_Neprosin_N3_5ug_156.100789.100789.0	IGSFIPIPGIDAAVLAK	n[29]IGSFIPIPGIDAAVLAK[156]	IGAIIVFR.IGSFIPIPGIDAAVLAK.LIEQQRGT	R	L	17	2	12880.1	1737.06	1737.05	869.537	869.53	1737.04	869.529	0.0018	0.854	2.6438	1.403e-08	30.338	0	1	2	0	35	51	0	17K(28.0313), N-term(28.0313)		0	TRUE	sp|P0AGA2|SECY_ECOLI	P0AGA2	SECY_ECOLI	secY	Protein translocase subunit SecY
532	20220923_CRJL_M9H11_PICS_EColi_Tryps_Neprosin_N3_5ug_156.100790.100790.0	QGIQVATGDGILNLLSLQPAGK	n[35]QGIQVATGDGILNLLSLQPAGK[162]	GTIIEANK.QGIQVATGDGILNLLSLQPAGK.KAMSAQDI	K	K	22	3	12880.3	2261.36	2261.35	754.794	754.79	2260.34	754.455	1.007	0.8377	1.4922	4.762e-08	27.411	0	1	2	0	271	292	0	22K(34.0631), N-term(34.0631)		0	TRUE	sp|P23882|FMT_ECOLI	P23882	FMT_ECOLI	fmt	Methionyl-tRNA formyltransferase
533	20220923_CRJL_M9H11_PICS_EColi_Tryps_Neprosin_N3_5ug_156.100793.100793.0	GLQFLDLIQEGNIGLMK	n[29]GLQFLDLIQEGNIGLM[147]K[156]	IAKKYTNR.GLQFLDLIQEGNIGLMK.AVDKFEYR	R	A	17	3	12880.6	1960.08	1960.07	654.367	654.365	1960.07	654.364	0.0031	0.6601	0.9509	0.01033	16.902	9.111	1	2	0	398	414	0	16M(15.9949), 17K(28.0313), N-term(28.0313)		0	TRUE	sp|P00579|RPOD_ECOLI	P00579	RPOD_ECOLI	rpoD	RNA polymerase sigma factor RpoD
534	20220923_CRJL_M9H11_PICS_EColi_Tryps_Neprosin_N3_5ug_156.100795.100795.3	ADVDKLPIPDPEDELGYVMNAVR	n[29]ADVDK[156]LPIPDPEDELGYVMNAVR	FTSPVTCK.ADVDKLPIPDPEDELGYVMNAVR.TIRREIKG	K	T	23	3	12881	2611.34	2611.32	871.454	871.448	2611.32	871.447	0.0036	0.9328	3.9351	2.571e-10	37.149	0	1	2	1	107	129	0	5K(28.0313), N-term(28.0313)		0	TRUE	sp|P29680|DCUP_ECOLI	P29680	DCUP_ECOLI	hemE	Uroporphyrinogen decarboxylase
535	20220923_CRJL_M9H11_PICS_EColi_Tryps_Neprosin_N3_5ug_156.100800.100800.2	VGLETLLGVLNASSR	n[29]VGLETLLGVLNASSR	GGSEANIR.VGLETLLGVLNASSR.QGINAEIT	R	Q	15	2	12881.6	1555.9	1555.9	778.96	778.957	1555.89	778.954	0.0052	0.631	0.5943	9.637e-10	33.449	11.708	1	2	0	64	78	0	N-term(28.0313)		0	TRUE	sp|P25746|HFLD_ECOLI	P25746	HFLD_ECOLI	hflD	High frequency lysogenization protein HflD
536	20220923_CRJL_M9H11_PICS_EColi_Tryps_Neprosin_N3_5ug_156.100805.100805.0	GLQFLDLIQEGNIGLMK	n[29]GLQFLDLIQEGNIGLM[147]K[156]	IAKKYTNR.GLQFLDLIQEGNIGLMK.AVDKFEYR	R	A	17	3	12882.2	1961.08	1961.08	654.702	654.699	1960.07	654.364	1.0065	0.6779	0.9778	0.0006492	18.878	0	1	2	0	398	414	0	16M(15.9949), 17K(28.0313), N-term(28.0313)		0	TRUE	sp|P00579|RPOD_ECOLI	P00579	RPOD_ECOLI	rpoD	RNA polymerase sigma factor RpoD
537	20220923_CRJL_M9H11_PICS_EColi_Tryps_Neprosin_N3_5ug_156.100807.100807.0	VQEYVANYINADWIESLTATSER	n[29]VQEYVANYINADWIESLTATSER	DDHERIEK.VQEYVANYINADWIESLTATSER.SRRISPPA	K	S	23	3	12882.4	2699.34	2699.32	900.787	900.78	2699.31	900.777	0.0092	0.8617	3.0002	9.183e-11	38.789	9.04	1	2	0	361	383	0	N-term(28.0313)		0	TRUE	sp|P0A9M8|PTA_ECOLI	P0A9M8	PTA_ECOLI	pta	Phosphate acetyltransferase
538	20220923_CRJL_M9H11_PICS_EColi_Tryps_Neprosin_N3_5ug_156.100815.100815.3	VGLETLLGVLNASSR	n[29]VGLETLLGVLNASSR	GGSEANIR.VGLETLLGVLNASSR.QGINAEIT	R	Q	15	3	12883.5	1555.9	1555.9	519.641	519.641	1555.89	519.638	0.0089	0.8666	0.5619	3.671e-07	26.075	10.916	1	2	0	64	78	0	N-term(28.0313)		0	TRUE	sp|P25746|HFLD_ECOLI	P25746	HFLD_ECOLI	hflD	High frequency lysogenization protein HflD
539	20220923_CRJL_M9H11_PICS_EColi_Tryps_Neprosin_N3_5ug_156.100818.100818.0	VQEYVANYINADWIESLTATSER	n[29]VQEYVANYINADWIESLTATSER	DDHERIEK.VQEYVANYINADWIESLTATSER.SRRISPPA	K	S	23	3	12883.9	2700.33	2700.31	901.119	901.111	2699.31	900.777	1.0041	0.8573	2.9749	6.8e-13	42.542	0	1	2	0	361	383	0	N-term(28.0313)		0	TRUE	sp|P0A9M8|PTA_ECOLI	P0A9M8	PTA_ECOLI	pta	Phosphate acetyltransferase
540	20220923_CRJL_M9H11_PICS_EColi_Tryps_Neprosin_N3_5ug_156.100827.100827.2	DATGIDPVSLIAFDK	n[29]DATGIDPVSLIAFDK[156]	NIHKVDVR.DATGIDPVSLIAFDK.VVMTADAV	R	V	15	2	12885.1	1616.88	1616.87	809.447	809.441	1616.87	809.44	0.0006	0.8962	12.3089	4.442e-08	31.881	0	1	2	0	171	185	0	15K(28.0313), N-term(28.0313)		0	TRUE	sp|P60723|RL4_ECOLI	P60723	RL4_ECOLI	rplD	Large ribosomal subunit protein uL4
541	20220923_CRJL_M9H11_PICS_EColi_Tryps_Neprosin_N3_5ug_156.100828.100828.3	DATGIDPVSLIAFDK	n[29]DATGIDPVSLIAFDK[156]	NIHKVDVR.DATGIDPVSLIAFDK.VVMTADAV	R	V	15	3	12885.3	1616.88	1616.87	539.966	539.964	1616.87	539.963	0.0046	0.8097	12.3111	0.0004288	16.946	0	1	2	0	171	185	0	15K(28.0313), N-term(28.0313)		0	TRUE	sp|P60723|RL4_ECOLI	P60723	RL4_ECOLI	rplD	Large ribosomal subunit protein uL4
542	20220923_CRJL_M9H11_PICS_EColi_Tryps_Neprosin_N3_5ug_156.100829.100829.2	AFQELNAIDVL	n[29]AFQELNAIDVL	SMIARIEK.AFQELNAIDVL.	K	-	11	2	12885.4	1259.69	1259.68	630.852	630.847	1259.68	630.845	0.0041	0.7186	12.2936	5.745	11.13	0	0.9964	2	0	349	359	0	N-term(28.0313)		0	TRUE	sp|P0AB71|ALF_ECOLI	P0AB71	ALF_ECOLI	fbaA	Fructose-bisphosphate aldolase class 2
543	20220923_CRJL_M9H11_PICS_EColi_Tryps_Neprosin_N3_5ug_156.10083.10083.0	AAIEAAGGK	n[29]AAIEAAGGK[156]	IRVTKGAR.AAIEAAGGK.IEE	R	I	9	2	2434.73	842.475	842.471	422.245	422.243	842.486	422.25	-0.0155	0.7303	2.474	0.01618	14.071	0	1	2	0	133	141	0	9K(28.0313), N-term(28.0313)		0	TRUE	sp|P02413|RL15_ECOLI	P02413	RL15_ECOLI	rplO	Large ribosomal subunit protein uL15
544	20220923_CRJL_M9H11_PICS_EColi_Tryps_Neprosin_N3_5ug_156.100832.100832.3	SALQYAASVAGLMITTECMVTDLPK	n[29]SALQYAASVAGLM[147]ITTEC[160]MVTDLPK[156]	IDPTKVTR.SALQYAASVAGLMITTECMVTDLPK.NDAADIGA	R	N	25	3	12885.8	2741.4	2741.37	914.806	914.797	2741.37	914.797	-0.0004	0.8567	4.6979	1.382e-10	36.881	24.788	1	2	0	502	526	0	13M(15.9949), 18C(57.0214), 25K(28.0313), N-term(28.0313)		0	TRUE	sp|P0A6F5|CH60_ECOLI	P0A6F5	CH60_ECOLI	groEL	Chaperonin GroEL
545	20220923_CRJL_M9H11_PICS_EColi_Tryps_Neprosin_N3_5ug_156.100835.100835.2	VLADMAAAEQELEQAFER	n[29]VLADMAAAEQELEQAFER	QPHEQTQK.VLADMAAAEQELEQAFER.WEYIEAIK	K	W	18	2	12886.2	2048.02	2048	1025.02	1025.01	2047.99	1025	0.0076	0.8266	1.5941	0	33.851	0	1	2	0	607	624	0	N-term(28.0313)		0	TRUE	sp|P43672|UUP_ECOLI	P43672	UUP_ECOLI	uup	ATP-binding protein Uup
546	20220923_CRJL_M9H11_PICS_EColi_Tryps_Neprosin_N3_5ug_156.10084.10084.0	VNVGDKVK	n[29]VNVGDK[156]VK[156]	AGVVKEIK.VNVGDKVK.TGSIIMIF	K	T	8	2	2434.86	941.592	941.588	471.803	471.801	941.591	471.803	-0.0033	0.6973	0.7916	0.8979	8.687	0	0.9993	2	1	263	270	0	6K(28.0313), 8K(28.0313), N-term(28.0313)		0	TRUE	sp|P06959|ODP2_ECOLI	P06959	ODP2_ECOLI	aceF	Dihydrolipoyllysine-residue acetyltransferase component of pyruvate dehydrogenase complex
547	20220923_CRJL_M9H11_PICS_EColi_Tryps_Neprosin_N3_5ug_156.100840.100840.0	ELLSQYDFPGDDTPIVR	n[35]ELLSQYDFPGDDTPIVR	EIVEMEVR.ELLSQYDFPGDDTPIVR.GSAIKAIE	R	G	17	3	12886.8	1998.01	1998.01	667.012	667.01	1998.02	667.013	-0.0081	0.8756	47.8163	0.00575	15.977	0	1	2	0	156	172	0	N-term(34.0631)		0	FALSE	sp|P0CE47|EFTU1_ECOLI	P0CE47	EFTU1_ECOLI	tufA	Elongation factor Tu 1	tufB	sp|P0CE48|EFTU2_ECOLI
548	20220923_CRJL_M9H11_PICS_EColi_Tryps_Neprosin_N3_5ug_156.100848.100848.3	IEAVADDLASLVLDAR	n[35]IEAVADDLASLVLDAR	IYQEKDPK.IEAVADDLASLVLDAR.MEQEGYAR	K	M	16	3	12887.9	1703.96	1703.96	568.994	568.994	1703.95	568.991	0.0083	0.8089	1.9051	0.0002511	21.454	0	1	2	0	273	288	0	N-term(34.0631)		0	TRUE	sp|P13024|FDHE_ECOLI	P13024	FDHE_ECOLI	fdhE	Protein FdhE
549	20220923_CRJL_M9H11_PICS_EColi_Tryps_Neprosin_N3_5ug_156.10085.10085.0	NATPITNK	n[35]NATPITNK[162]	AANYGETR.NATPITNK.FTNTSGFA	R	F	8	2	2434.95	925.587	925.583	463.801	463.799	925.587	463.801	-0.0037	0.7761	0.7841	4.115	8.567	0	0.9997	2	0	258	265	0	8K(34.0631), N-term(34.0631)		0	TRUE	sp|P02931|OMPF_ECOLI	P02931	OMPF_ECOLI	ompF	Outer membrane porin F
550	20220923_CRJL_M9H11_PICS_EColi_Tryps_Neprosin_N3_5ug_156.100861.100861.3	IENQEGLNNFDEILEASDGIMVAR	n[35]IENQEGLNNFDEILEASDGIMVAR	ENIHIISK.IENQEGLNNFDEILEASDGIMVAR.GDIGVEIP	K	G	24	3	12889.7	2711.36	2711.34	904.794	904.786	2710.33	904.452	1.0031	0.9269	1.8513	5.367e-09	40.013	0	1	2	0	221	244	0	N-term(34.0631)		0	TRUE	sp|P0AD61|KPYK1_ECOLI	P0AD61	KPYK1_ECOLI	pykF	Pyruvate kinase I
551	20220923_CRJL_M9H11_PICS_EColi_Tryps_Neprosin_N3_5ug_156.100862.100862.2	IEAVADDLASLVLDAR	n[35]IEAVADDLASLVLDAR	IYQEKDPK.IEAVADDLASLVLDAR.MEQEGYAR	K	M	16	2	12889.8	1703.97	1703.96	852.991	852.985	1703.95	852.983	0.0039	0.6076	1.9376	6.896e-09	29.551	7.416	1	2	0	273	288	0	N-term(34.0631)		0	TRUE	sp|P13024|FDHE_ECOLI	P13024	FDHE_ECOLI	fdhE	Protein FdhE
552	20220923_CRJL_M9H11_PICS_EColi_Tryps_Neprosin_N3_5ug_156.100866.100866.2	IVDTLTASALNEPSAMAAALEL	n[29]IVDTLTASALNEPSAM[147]AAALEL	VITGITKR.IVDTLTASALNEPSAMAAALEL.	R	-	22	2	12890.3	2244.19	2244.16	1123.1	1123.09	2244.16	1123.09	0.0036	0.7543	12.3972	0.01081	17.364	0	1	2	0	288	309	0	16M(15.9949), N-term(28.0313)		0	TRUE	sp|P0AAI9|FABD_ECOLI	P0AAI9	FABD_ECOLI	fabD	Malonyl CoA-acyl carrier protein transacylase
553	20220923_CRJL_M9H11_PICS_EColi_Tryps_Neprosin_N3_5ug_156.100867.100867.3	EGATVVQMYLQDVTASMSR	n[29]EGATVVQMYLQDVTASMSR	QVTNTGKR.EGATVVQMYLQDVTASMSR.PVKQIKGF	R	P	19	3	12890.5	2113.04	2113.03	705.353	705.349	2113.02	705.347	0.0078	0.8348	1.9415	5.005e-07	26.958	0	1	2	0	682	700	0	N-term(28.0313)		0	TRUE	sp|P33363|BGLX_ECOLI	P33363	BGLX_ECOLI	bglX	Periplasmic beta-glucosidase
554	20220923_CRJL_M9H11_PICS_EColi_Tryps_Neprosin_N3_5ug_156.100868.100868.3	FSQVIDEDVYPILSLQSCLDK	n[29]FSQVIDEDVYPILSLQSC[160]LDK[156]	IPISEIQK.FSQVIDEDVYPILSLQSCLDK.RAAKGGVS	K	R	21	3	12890.6	2524.3	2524.29	842.441	842.436	2524.28	842.433	0.0087	0.859	3.0283	3.331e-10	34.951	0	1	2	0	413	433	0	18C(57.0214), 21K(28.0313), N-term(28.0313)		0	TRUE	sp|P11447|ARLY_ECOLI	P11447	ARLY_ECOLI	argH	Argininosuccinate lyase
555	20220923_CRJL_M9H11_PICS_EColi_Tryps_Neprosin_N3_5ug_156.100877.100877.0	AEGEILLDGDNILTNSQDIALLR	n[29]AEGEILLDGDNILTNSQDIALLR	FEIYPEQR.AEGEILLDGDNILTNSQDIALLR.AKVGMVFQ	R	A	23	3	12891.8	2511.35	2511.34	838.125	838.119	2510.32	837.781	1.0134	0.8414	5.0004	1.877e-09	38.601	17.64	1	2	0	68	90	0	N-term(28.0313)		0	TRUE	sp|P0AAH0|PSTB_ECOLI	P0AAH0	PSTB_ECOLI	pstB	Phosphate import ATP-binding protein PstB
556	20220923_CRJL_M9H11_PICS_EColi_Tryps_Neprosin_N3_5ug_156.100881.100881.3	LPDVDLLPELITPR	n[29]LPDVDLLPELITPR	KIPINAQR.LPDVDLLPELITPR.SRIIAIGQ	R	S	14	3	12892.4	1617.95	1617.94	540.322	540.321	1617.93	540.319	0.0074	0.8441	1.8421	0.001689	20.562	0	1	2	0	147	160	0	N-term(28.0313)		0	TRUE	sp|Q46925|CSDA_ECOLI	Q46925	CSDA_ECOLI	csdA	Cysteine desulfurase CsdA
557	20220923_CRJL_M9H11_PICS_EColi_Tryps_Neprosin_N3_5ug_156.100882.100882.3	AVTPVPDTLSEYAFAGLLR	n[29]AVTPVPDTLSEYAFAGLLR	ADPATIIG.AVTPVPDTLSEYAFAGLLR.GTKTEVVK	G	G	19	3	12892.5	2047.12	2047.11	683.38	683.377	2047.1	683.374	0.0095	0.83	2.1513	3.209e-07	25.48	0	1	1	0	231	249	0	N-term(28.0313)		0	TRUE	sp|P0AAB4|UBID_ECOLI	P0AAB4	UBID_ECOLI	ubiD	3-octaprenyl-4-hydroxybenzoate carboxy-lyase
558	20220923_CRJL_M9H11_PICS_EColi_Tryps_Neprosin_N3_5ug_156.100884.100884.3	TGIEINPQAIFDIQIK	n[29]TGIEINPQAIFDIQIK[156]	IAEFVKVR.TGIEINPQAIFDIQIK.RIHEYKRQ	R	R	16	3	12892.7	1855.06	1855.04	619.36	619.352	1855.05	619.356	-0.0101	0.8364	3.8774	3.713e-07	26.296	0	1	2	0	519	534	0	16K(28.0313), N-term(28.0313)		0	TRUE	sp|P00490|PHSM_ECOLI	P00490	PHSM_ECOLI	malP	Maltodextrin phosphorylase
559	20220923_CRJL_M9H11_PICS_EColi_Tryps_Neprosin_N3_5ug_156.100887.100887.2	TGIEINPQAIFDIQIK	n[29]TGIEINPQAIFDIQIK[156]	IAEFVKVR.TGIEINPQAIFDIQIK.RIHEYKRQ	R	R	16	2	12893.1	1855.07	1855.05	928.542	928.532	1855.05	928.53	0.003	0.8718	3.8839	9.9e-13	37.348	0	1	2	0	519	534	0	16K(28.0313), N-term(28.0313)		0	TRUE	sp|P00490|PHSM_ECOLI	P00490	PHSM_ECOLI	malP	Maltodextrin phosphorylase
560	20220923_CRJL_M9H11_PICS_EColi_Tryps_Neprosin_N3_5ug_156.100891.100891.3	AIDKPFLLPIEDVFSISGR	n[29]AIDK[156]PFLLPIEDVFSISGR	SYIPEPER.AIDKPFLLPIEDVFSISGR.GTVVTGRV	R	G	19	3	12893.8	2172.24	2172.22	725.086	725.082	2172.22	725.08	0.0056	0.9022	5.1174	1.901e-11	40.19	0	1	2	1	206	224	0	4K(28.0313), N-term(28.0313)		0	FALSE	sp|P0CE47|EFTU1_ECOLI	P0CE47	EFTU1_ECOLI	tufA	Elongation factor Tu 1	tufB	sp|P0CE48|EFTU2_ECOLI
561	20220923_CRJL_M9H11_PICS_EColi_Tryps_Neprosin_N3_5ug_156.100896.100896.2	IEAVADDLASLVLDAR	n[29]IEAVADDLASLVLDAR	IYQEKDPK.IEAVADDLASLVLDAR.MEQEGYAR	K	M	16	2	12894.4	1697.94	1697.92	849.977	849.969	1697.92	849.967	0.0041	0.5781	2.0146	2.745e-09	28.734	9.342	1	2	0	273	288	0	N-term(28.0313)		0	TRUE	sp|P13024|FDHE_ECOLI	P13024	FDHE_ECOLI	fdhE	Protein FdhE
562	20220923_CRJL_M9H11_PICS_EColi_Tryps_Neprosin_N3_5ug_156.100902.100902.2	TNPLLTPFELPPFSK	TNPLLTPFELPPFSK[156]	.TNPLLTPFELPPFSK.IIPEHVVP	M	I	15	2	12895.2	1727.97	1727.95	864.994	864.984	1727.95	864.982	0.0036	0.8058	4.2285	0.002294	15.527	15.527	0.9999	2	0	2	16	0	15K(28.0313)		0	TRUE	sp|P27298|OPDA_ECOLI	P27298	OPDA_ECOLI	prlC	Oligopeptidase A
563	20220923_CRJL_M9H11_PICS_EColi_Tryps_Neprosin_N3_5ug_156.100907.100907.2	AIDKPFLLPIEDVFSISGR	n[29]AIDK[156]PFLLPIEDVFSISGR	SYIPEPER.AIDKPFLLPIEDVFSISGR.GTVVTGRV	R	G	19	2	12896	2172.25	2172.22	1087.13	1087.12	2172.22	1087.12	0.0002	0.9007	5.0808	6.79e-12	53.977	0	1	2	1	206	224	0	4K(28.0313), N-term(28.0313)		0	FALSE	sp|P0CE47|EFTU1_ECOLI	P0CE47	EFTU1_ECOLI	tufA	Elongation factor Tu 1	tufB	sp|P0CE48|EFTU2_ECOLI
564	20220923_CRJL_M9H11_PICS_EColi_Tryps_Neprosin_N3_5ug_156.100908.100908.2	SVEEILNAL	n[35]SVEEILNAL	YPRIARVR.SVEEILNAL.	R	-	9	2	12896.1	1020.6	1020.59	511.305	511.305	1020.59	511.303	0.0033	0.7874	7.7384	0.003188	11.307	0	1	2	0	180	188	0	N-term(34.0631)		0	TRUE	sp|P0ADI7|YECD_ECOLI	P0ADI7	YECD_ECOLI	yecD	Isochorismatase family protein YecD
565	20220923_CRJL_M9H11_PICS_EColi_Tryps_Neprosin_N3_5ug_156.10091.10091.2	YAEGYPGKR	n[29]YAEGYPGK[156]R	QGSQITNK.YAEGYPGKR.YYGGCEYV	K	Y	9	2	2435.69	1095.58	1095.57	548.797	548.794	1095.57	548.793	0.003	0.5765	0.0905	0.02253	8.692	0	1	2	1	55	63	0	8K(28.0313), N-term(28.0313)		0	TRUE	sp|P0A825|GLYA_ECOLI	P0A825	GLYA_ECOLI	glyA	Serine hydroxymethyltransferase
566	20220923_CRJL_M9H11_PICS_EColi_Tryps_Neprosin_N3_5ug_156.100914.100914.2	SIAGGGDTLAAIDLFGIADK	n[29]SIAGGGDTLAAIDLFGIADK[156]	AIADSEAF.SIAGGGDTLAAIDLFGIADK.ISYISTGG	F	I	20	2	12896.8	1960.08	1960.06	981.045	981.037	1960.05	981.033	0.0086	0.8376	3.4311	9e-14	42.101	15.02	1	1	0	336	355	0	20K(28.0313), N-term(28.0313)		0	TRUE	sp|P0A799|PGK_ECOLI	P0A799	PGK_ECOLI	pgk	Phosphoglycerate kinase
567	20220923_CRJL_M9H11_PICS_EColi_Tryps_Neprosin_N3_5ug_156.100923.100923.3	IVDTLTASALNEPSAMAAALEL	n[29]IVDTLTASALNEPSAM[147]AAALEL	VITGITKR.IVDTLTASALNEPSAMAAALEL.	R	-	22	3	12898	2244.18	2244.16	749.067	749.062	2244.16	749.059	0.0085	0.7287	12.5255	2.344e-05	20.009	0	1	2	0	288	309	0	16M(15.9949), N-term(28.0313)		0	TRUE	sp|P0AAI9|FABD_ECOLI	P0AAI9	FABD_ECOLI	fabD	Malonyl CoA-acyl carrier protein transacylase
568	20220923_CRJL_M9H11_PICS_EColi_Tryps_Neprosin_N3_5ug_156.100927.100927.3	IEAVADDLASLVLDAR	n[29]IEAVADDLASLVLDAR	IYQEKDPK.IEAVADDLASLVLDAR.MEQEGYAR	K	M	16	3	12898.5	1697.93	1697.93	566.985	566.983	1697.92	566.981	0.0086	0.8164	2.0821	0.001138	21.698	0	1	2	0	273	288	0	N-term(28.0313)		0	TRUE	sp|P13024|FDHE_ECOLI	P13024	FDHE_ECOLI	fdhE	Protein FdhE
569	20220923_CRJL_M9H11_PICS_EColi_Tryps_Neprosin_N3_5ug_156.100928.100928.3	VGDNDNLSALAAILAGADK	n[29]VGDNDNLSALAAILAGADK[156]	AVATAEIK.VGDNDNLSALAAILAGADK.LIIITDQK	K	L	19	3	12898.6	1883.02	1883.01	628.679	628.677	1883	628.674	0.0084	0.8763	0.7973	1.869e-09	37.626	14.403	1	2	0	146	164	0	19K(28.0313), N-term(28.0313)		0	TRUE	sp|P0A7B5|PROB_ECOLI	P0A7B5	PROB_ECOLI	proB	Glutamate 5-kinase
570	20220923_CRJL_M9H11_PICS_EColi_Tryps_Neprosin_N3_5ug_156.100931.100931.3	LLMPQSGTVFLGDNPINMLSSR	n[29]LLMPQSGTVFLGDNPINMLSSR	TIINCFSR.LLMPQSGTVFLGDNPINMLSSR.QIARRISI	R	Q	22	3	12898.9	2417.27	2417.25	806.762	806.757	2417.24	806.755	0.0043	0.8756	1.356	1.676e-09	30.595	0	1	2	0	51	72	0	N-term(28.0313)		0	TRUE	sp|P15031|FECE_ECOLI	P15031	FECE_ECOLI	fecE	Fe(3+) dicitrate transport ATP-binding protein FecE
571	20220923_CRJL_M9H11_PICS_EColi_Tryps_Neprosin_N3_5ug_156.100933.100933.3	DFAQVDYTDAVTILENCGR	n[35]DFAQVDYTDAVTILENC[160]GR	RIERFIEA.DFAQVDYTDAVTILENCGR.KFENPVYW	A	K	19	3	12899.2	2220.07	2220.06	741.031	741.027	2220.06	741.027	0.0004	0.8853	12.5345	1.959e-08	30.373	0	1	1	0	307	325	0	17C(57.0214), N-term(34.0631)		0	TRUE	sp|P0A8M0|SYN_ECOLI	P0A8M0	SYN_ECOLI	asnS	Asparagine--tRNA ligase
572	20220923_CRJL_M9H11_PICS_EColi_Tryps_Neprosin_N3_5ug_156.100940.100940.2	SLAELLNAGLGGSDNE	n[35]SLAELLNAGLGGSDNE	VTAEDASA.SLAELLNAGLGGSDNE.	A	-	16	2	12900.2	1592.82	1592.81	797.418	797.414	1592.81	797.413	0.0036	0.5156	21.9115	0.02992	14.929	0	0.9909	1	0	1392	1407	0	N-term(34.0631)		0	TRUE	sp|P0A8T7|RPOC_ECOLI	P0A8T7	RPOC_ECOLI	rpoC	DNA-directed RNA polymerase subunit beta'
573	20220923_CRJL_M9H11_PICS_EColi_Tryps_Neprosin_N3_5ug_156.100941.100941.3	TDDILAILTEQQFR	n[29]TDDILAILTEQQFR	IRIAFSIK.TDDILAILTEQQFR.VSMPEITA	K	V	14	3	12900.4	1689.91	1689.9	564.31	564.309	1689.89	564.305	0.0109	0.8156	1.0255	1.57e-05	16.823	0	1	2	0	101	114	0	N-term(28.0313)		0	TRUE	sp|P33355|YEHS_ECOLI	P33355	YEHS_ECOLI	yehS	Uncharacterized protein YehS
574	20220923_CRJL_M9H11_PICS_EColi_Tryps_Neprosin_N3_5ug_156.100942.100942.3	ATEALAGELDGVVITVPAYFDDAQR	n[29]ATEALAGELDGVVITVPAYFDDAQR	IIKAIAAR.ATEALAGELDGVVITVPAYFDDAQR.QGTKDAAR	R	Q	25	3	12900.5	2648.36	2648.34	883.795	883.787	2648.33	883.785	0.0065	0.8801	5.2534	8.31e-12	40.497	0	1	2	0	141	165	0	N-term(28.0313)		0	TRUE	sp|P0A6Z1|HSCA_ECOLI	P0A6Z1	HSCA_ECOLI	hscA	Chaperone protein HscA
575	20220923_CRJL_M9H11_PICS_EColi_Tryps_Neprosin_N3_5ug_156.100943.100943.3	GLAYAPYADLVWCETSTPDLELAR	n[29]GLAYAPYADLVWC[160]ETSTPDLELAR	GIEQAISR.GLAYAPYADLVWCETSTPDLELAR.RFAQAIHA	R	R	24	3	12900.6	2738.36	2738.33	913.794	913.785	2738.33	913.783	0.007	0.8147	3.0693	5.547e-11	37.238	0	1	2	0	276	299	0	13C(57.0214), N-term(28.0313)		0	TRUE	sp|P0A9G6|ACEA_ECOLI	P0A9G6	ACEA_ECOLI	aceA	Isocitrate lyase
576	20220923_CRJL_M9H11_PICS_EColi_Tryps_Neprosin_N3_5ug_156.100946.100946.3	IEIVVPDDIVDTCVDTIIR	n[29]IEIVVPDDIVDTC[160]VDTIIR	VDFIPKVK.IEIVVPDDIVDTCVDTIIR.TAQTGKIG	K	T	19	3	12901	2212.19	2212.17	738.403	738.398	2212.17	738.396	0.0063	0.8414	0.5283	4.276e-07	28.575	0	1	2	0	61	79	0	13C(57.0214), N-term(28.0313)		0	TRUE	sp|P0A9Z1|GLNB_ECOLI	P0A9Z1	GLNB_ECOLI	glnB	Nitrogen regulatory protein P-II 1
577	20220923_CRJL_M9H11_PICS_EColi_Tryps_Neprosin_N3_5ug_156.10095.10095.1	AAIEAAGGK	n[29]AAIEAAGGK[156]	IRVTKGAR.AAIEAAGGK.IEE	R	I	9	1	2436.15	842.496	842.495	843.503	843.503	842.486	843.493	0.009	0.6312	2.4977	0.002799	13.958	0	0.9999	2	0	133	141	0	9K(28.0313), N-term(28.0313)		0	TRUE	sp|P02413|RL15_ECOLI	P02413	RL15_ECOLI	rplO	Large ribosomal subunit protein uL15
578	20220923_CRJL_M9H11_PICS_EColi_Tryps_Neprosin_N3_5ug_156.100950.100950.3	GEPIPLVLLDDPSPFR	n[29]GEPIPLVLLDDPSPFR	AAEYIIQK.GEPIPLVLLDDPSPFR.DMVIATIN	K	D	16	3	12901.5	1792	1792	598.339	598.34	1791.98	598.333	0.022	0.7657	3.2142	3.338e-06	21.252	8.606	1	2	0	184	199	0	N-term(28.0313)		0	TRUE	sp|P36771|LRHA_ECOLI	P36771	LRHA_ECOLI	lrhA	Probable HTH-type transcriptional regulator LrhA
579	20220923_CRJL_M9H11_PICS_EColi_Tryps_Neprosin_N3_5ug_156.100951.100951.3	AEGEILLDGDNILTNSQDIALLR	n[29]AEGEILLDGDNILTNSQDIALLR	FEIYPEQR.AEGEILLDGDNILTNSQDIALLR.AKVGMVFQ	R	A	23	3	12901.6	2510.35	2510.32	837.791	837.782	2510.32	837.781	0.0004	0.8777	5.1632	1.008e-08	37.6	0	1	2	0	68	90	0	N-term(28.0313)		0	TRUE	sp|P0AAH0|PSTB_ECOLI	P0AAH0	PSTB_ECOLI	pstB	Phosphate import ATP-binding protein PstB
580	20220923_CRJL_M9H11_PICS_EColi_Tryps_Neprosin_N3_5ug_156.100953.100953.2	WDLGDILGAK	n[35]WDLGDILGAK[162]	VYNEQFKK.WDLGDILGAK.GKIFKTKT	K	G	10	2	12901.9	1154.71	1154.7	578.36	578.358	1154.7	578.356	0.0052	0.8058	22.3388	0.02585	13.719	0	1	2	0	116	125	0	10K(34.0631), N-term(34.0631)		0	TRUE	sp|P0A8N3|SYK1_ECOLI	P0A8N3	SYK1_ECOLI	lysS	Lysine--tRNA ligase
581	20220923_CRJL_M9H11_PICS_EColi_Tryps_Neprosin_N3_5ug_156.100958.100958.2	VGDNDNLSALAAILAGADK	n[29]VGDNDNLSALAAILAGADK[156]	AVATAEIK.VGDNDNLSALAAILAGADK.LIIITDQK	K	L	19	2	12902.6	1883.02	1883	942.518	942.509	1883	942.507	0.0034	0.8743	0.8641	0	49.725	13.871	1	2	0	146	164	0	19K(28.0313), N-term(28.0313)		0	TRUE	sp|P0A7B5|PROB_ECOLI	P0A7B5	PROB_ECOLI	proB	Glutamate 5-kinase
582	20220923_CRJL_M9H11_PICS_EColi_Tryps_Neprosin_N3_5ug_156.100964.100964.3	AITDDIASLSAVSQVDYDGIILK	n[29]AITDDIASLSAVSQVDYDGIILK[156]	PSIITVRR.AITDDIASLSAVSQVDYDGIILK.LNQISNQV	R	L	23	3	12903.4	2462.35	2462.32	821.79	821.781	2462.32	821.779	0.0068	0.8685	6.3699	3.507e-11	38.025	0	1	2	0	183	205	0	23K(28.0313), N-term(28.0313)		0	TRUE	sp|P09127|HEMX_ECOLI	P09127	HEMX_ECOLI	hemX	Protein HemX
583	20220923_CRJL_M9H11_PICS_EColi_Tryps_Neprosin_N3_5ug_156.100965.100965.3	VEAPQEVIDELETTFR	n[29]VEAPQEVIDELETTFR	KAHYVIMN.VEAPQEVIDELETTFR.FNDAVIRS	N	F	16	3	12903.5	1902.97	1902.96	635.33	635.328	1902.96	635.326	0.0062	0.8053	3.177	1.361e-07	25.444	0	1	1	0	64	79	0	N-term(28.0313)		0	TRUE	sp|P02358|RS6_ECOLI	P02358	RS6_ECOLI	rpsF	Small ribosomal subunit protein bS6
584	20220923_CRJL_M9H11_PICS_EColi_Tryps_Neprosin_N3_5ug_156.100968.100968.3	DAGIPQGVYGWLNADNDGVSQMIK	n[29]DAGIPQGVYGWLNADNDGVSQMIK[156]	QIIAQVFK.DAGIPQGVYGWLNADNDGVSQMIK.DSRIAAVT	K	D	24	3	12903.9	2603.29	2603.27	868.769	868.764	2603.27	868.764	0.0026	0.7613	6.6245	3.363e-07	24.006	0	1	2	0	178	201	0	24K(28.0313), N-term(28.0313)		0	TRUE	sp|P76149|SAD_ECOLI	P76149	SAD_ECOLI	sad	Succinate semialdehyde dehydrogenase [NAD(P)+] Sad
585	20220923_CRJL_M9H11_PICS_EColi_Tryps_Neprosin_N3_5ug_156.100972.100972.2	GLAYAPYADLVWCETSTPDLELAR	n[29]GLAYAPYADLVWC[160]ETSTPDLELAR	GIEQAISR.GLAYAPYADLVWCETSTPDLELAR.RFAQAIHA	R	R	24	2	12904.5	2738.35	2738.34	1370.18	1370.18	2738.33	1370.17	0.0136	0.7941	3.1342	3.745e-05	29.206	0	1	2	0	276	299	0	13C(57.0214), N-term(28.0313)		0	TRUE	sp|P0A9G6|ACEA_ECOLI	P0A9G6	ACEA_ECOLI	aceA	Isocitrate lyase
586	20220923_CRJL_M9H11_PICS_EColi_Tryps_Neprosin_N3_5ug_156.100975.100975.3	IIDGAELLIPMAGLINKEDELAR	n[29]IIDGAELLIPMAGLINK[156]EDELAR	KGPVSVTK.IIDGAELLIPMAGLINKEDELAR.LAKEVAKI	K	L	23	3	12904.8	2549.44	2549.42	850.821	850.813	2549.41	850.812	0.0051	0.8326	4.2975	9e-14	50.085	8.55	1	2	1	869	891	0	17K(28.0313), N-term(28.0313)		0	TRUE	sp|P07118|SYV_ECOLI	P07118	SYV_ECOLI	valS	Valine--tRNA ligase
587	20220923_CRJL_M9H11_PICS_EColi_Tryps_Neprosin_N3_5ug_156.100976.100976.3	DVPVEFPQGLGLVTICER	n[29]DVPVEFPQGLGLVTIC[160]ER	DIAVHSMK.DVPVEFPQGLGLVTICER.EDPRDAFV	K	E	18	3	12904.9	2056.08	2056.08	686.369	686.366	2056.07	686.363	0.0095	0.876	7.5539	5.433e-09	30.693	0	1	2	0	84	101	0	16C(57.0214), N-term(28.0313)		0	TRUE	sp|P06983|HEM3_ECOLI	P06983	HEM3_ECOLI	hemC	Porphobilinogen deaminase
588	20220923_CRJL_M9H11_PICS_EColi_Tryps_Neprosin_N3_5ug_156.100978.100978.2	IEIVVPDDIVDTCVDTIIR	n[29]IEIVVPDDIVDTC[160]VDTIIR	VDFIPKVK.IEIVVPDDIVDTCVDTIIR.TAQTGKIG	K	T	19	2	12905.2	2212.2	2212.17	1107.11	1107.09	2212.17	1107.09	0.0019	0.8164	0.5987	0	41.619	0	1	2	0	61	79	0	13C(57.0214), N-term(28.0313)		0	TRUE	sp|P0A9Z1|GLNB_ECOLI	P0A9Z1	GLNB_ECOLI	glnB	Nitrogen regulatory protein P-II 1
589	20220923_CRJL_M9H11_PICS_EColi_Tryps_Neprosin_N3_5ug_156.10098.10098.0	AAIEAAGGK	n[29]AAIEAAGGK[156]	IRVTKGAR.AAIEAAGGK.IEE	R	I	9	2	2436.44	843.478	843.474	422.746	422.744	842.486	422.25	0.988	0.7083	2.5025	0.01765	10.541	0	0.9999	2	0	133	141	0	9K(28.0313), N-term(28.0313)		0	TRUE	sp|P02413|RL15_ECOLI	P02413	RL15_ECOLI	rplO	Large ribosomal subunit protein uL15
590	20220923_CRJL_M9H11_PICS_EColi_Tryps_Neprosin_N3_5ug_156.100980.100980.3	FAALAGAIDEEKVVLESLGSIK	n[29]FAALAGAIDEEK[156]VVLESLGSIK[156]	SGEYAMIK.FAALAGAIDEEKVVLESLGSIK.RAGADIIF	K	R	22	3	12905.4	2343.35	2343.33	782.125	782.119	2343.33	782.117	0.0046	0.7963	5.0993	3e-14	50.509	9.187	1	2	1	281	302	0	12K(28.0313), 22K(28.0313), N-term(28.0313)		0	TRUE	sp|P0ACB2|HEM2_ECOLI	P0ACB2	HEM2_ECOLI	hemB	Delta-aminolevulinic acid dehydratase
591	20220923_CRJL_M9H11_PICS_EColi_Tryps_Neprosin_N3_5ug_156.100982.100982.3	AEGEILLDGDNILTNSQDIALLR	n[35]AEGEILLDGDNILTNSQDIALLR	FEIYPEQR.AEGEILLDGDNILTNSQDIALLR.AKVGMVFQ	R	A	23	3	12905.7	2516.39	2516.36	839.803	839.793	2516.35	839.792	0.0022	0.8493	5.2316	1.894e-09	27.911	0	1	2	0	68	90	0	N-term(34.0631)		0	TRUE	sp|P0AAH0|PSTB_ECOLI	P0AAH0	PSTB_ECOLI	pstB	Phosphate import ATP-binding protein PstB
592	20220923_CRJL_M9H11_PICS_EColi_Tryps_Neprosin_N3_5ug_156.100983.100983.3	VNPGSIILSAEMMLR	n[29]VNPGSIILSAEM[147]MLR	PKYAGQDK.VNPGSIILSAEMMLR.HMGWTEAA	K	H	15	3	12905.8	1673.9	1673.89	558.973	558.971	1673.88	558.969	0.0057	0.8371	5.3493	6.142e-05	21.968	19.939	1	2	0	351	365	0	12M(15.9949), N-term(28.0313)		0	TRUE	sp|P08200|IDH_ECOLI	P08200	IDH_ECOLI	icd	Isocitrate dehydrogenase [NADP]
593	20220923_CRJL_M9H11_PICS_EColi_Tryps_Neprosin_N3_5ug_156.100987.100987.2	YVLSADIWPLLAK	n[29]YVLSADIWPLLAK[156]	SNIAIVGR.YVLSADIWPLLAK.TPPGAGDE	R	T	13	2	12906.5	1543.91	1543.9	772.965	772.959	1543.9	772.958	0.0028	0.7815	1.1073	2.031e-11	24.302	0	1	2	0	218	230	0	13K(28.0313), N-term(28.0313)		0	TRUE	sp|P0AEP3|GALU_ECOLI	P0AEP3	GALU_ECOLI	galU	UTP--glucose-1-phosphate uridylyltransferase
594	20220923_CRJL_M9H11_PICS_EColi_Tryps_Neprosin_N3_5ug_156.100993.100993.2	DVPVEFPQGLGLVTICER	n[29]DVPVEFPQGLGLVTIC[160]ER	DIAVHSMK.DVPVEFPQGLGLVTICER.EDPRDAFV	K	E	18	2	12907.2	2056.1	2056.07	1029.06	1029.04	2056.07	1029.04	0.0073	0.9174	7.5914	6.5e-12	40.097	0	1	2	0	84	101	0	16C(57.0214), N-term(28.0313)		0	TRUE	sp|P06983|HEM3_ECOLI	P06983	HEM3_ECOLI	hemC	Porphobilinogen deaminase
595	20220923_CRJL_M9H11_PICS_EColi_Tryps_Neprosin_N3_5ug_156.100995.100995.2	FINELLPVIDSLDR	n[29]FINELLPVIDSLDR	AHKFAIEK.FINELLPVIDSLDR.AIEVADKA	K	A	14	2	12907.4	1670.94	1670.93	836.477	836.471	1670.92	836.469	0.0033	0.7466	0.684	1.408e-08	29.874	9.59	1	2	0	91	104	0	N-term(28.0313)		0	TRUE	sp|P09372|GRPE_ECOLI	P09372	GRPE_ECOLI	grpE	Protein GrpE
596	20220923_CRJL_M9H11_PICS_EColi_Tryps_Neprosin_N3_5ug_156.100996.100996.2	IGLELGLPYDMLYR	n[29]IGLELGLPYDMLYR	IFKDEVRK.IGLELGLPYDMLYR.HPFPGPGI	K	H	14	2	12907.6	1679.91	1679.9	840.963	840.956	1679.9	840.955	0.0028	0.6451	1.0769	5.189e-08	33.797	9.877	1	2	0	387	400	0	N-term(28.0313)		0	TRUE	sp|P04079|GUAA_ECOLI	P04079	GUAA_ECOLI	guaA	GMP synthase [glutamine-hydrolyzing]
597	20220923_CRJL_M9H11_PICS_EColi_Tryps_Neprosin_N3_5ug_156.10100.10100.0	TYDGIHR	n[29]TYDGIHR	GEKSFMGK.TYDGIHR.ISFIIDAD	K	I	7	2	2436.64	888.44	888.436	445.227	445.225	888.445	445.23	-0.0096	0.7067	1.5637	1.094	5.344	0	0.9996	2	0	115	121	0	N-term(28.0313)		0	TRUE	sp|P0AE52|BCP_ECOLI	P0AE52	BCP_ECOLI	bcp	Peroxiredoxin Bcp
598	20220923_CRJL_M9H11_PICS_EColi_Tryps_Neprosin_N3_5ug_156.101004.101004.0	DAGLNIAPFITLTR	n[29]DAGLNIAPFITLTR	DVTKRIIR.DAGLNIAPFITLTR.ANRHNISF	R	A	14	2	12908.7	1528.87	1528.87	765.444	765.44	1528.86	765.438	0.004	0.8923	6.5058	5.943e-05	29.207	0	1	2	0	150	163	0	N-term(28.0313)		0	TRUE	sp|P0A6J8|DDLA_ECOLI	P0A6J8	DDLA_ECOLI	ddlA	D-alanine--D-alanine ligase A
599	20220923_CRJL_M9H11_PICS_EColi_Tryps_Neprosin_N3_5ug_156.101006.101006.3	LLAEDETLDENELGEILHAIEK	n[35]LLAEDETLDENELGEILHAIEK[162]	IKSETIAT.LLAEDETLDENELGEILHAIEK.NVVRSRVI	T	N	22	3	12908.9	2561.4	2561.38	854.808	854.801	2561.37	854.799	0.0051	0.8069	4.943	0	49.741	14.321	1	1	0	281	302	0	22K(34.0631), N-term(34.0631)		0	TRUE	sp|P05055|PNP_ECOLI	P05055	PNP_ECOLI	pnp	Polyribonucleotide nucleotidyltransferase
600	20220923_CRJL_M9H11_PICS_EColi_Tryps_Neprosin_N3_5ug_156.101007.101007.3	IEDMPYDENGTPVDIVLNPLGVPSR	n[29]IEDMPYDENGTPVDIVLNPLGVPSR	GVISKINP.IEDMPYDENGTPVDIVLNPLGVPSR.MNIGQIIE	P	M	25	3	12909	2767.41	2767.38	923.476	923.466	2767.37	923.465	0.0034	0.7728	12.6989	3.9e-13	39.632	0	1	1	0	1082	1106	0	N-term(28.0313)		0	TRUE	sp|P0A8V2|RPOB_ECOLI	P0A8V2	RPOB_ECOLI	rpoB	DNA-directed RNA polymerase subunit beta
601	20220923_CRJL_M9H11_PICS_EColi_Tryps_Neprosin_N3_5ug_156.101008.101008.3	FINELLPVIDSLDR	n[29]FINELLPVIDSLDR	AHKFAIEK.FINELLPVIDSLDR.AIEVADKA	K	A	14	3	12909.2	1670.93	1670.93	557.986	557.985	1670.92	557.982	0.0084	0.8698	0.7129	1.037e-05	21.966	0	1	2	0	91	104	0	N-term(28.0313)		0	TRUE	sp|P09372|GRPE_ECOLI	P09372	GRPE_ECOLI	grpE	Protein GrpE
602	20220923_CRJL_M9H11_PICS_EColi_Tryps_Neprosin_N3_5ug_156.101009.101009.2	VEAPQEVIDELETTFR	n[29]VEAPQEVIDELETTFR	KAHYVIMN.VEAPQEVIDELETTFR.FNDAVIRS	N	F	16	2	12909.3	1902.97	1902.96	952.493	952.489	1902.96	952.486	0.0069	0.7612	3.274	4.144e-06	21.398	0	1	1	0	64	79	0	N-term(28.0313)		0	TRUE	sp|P02358|RS6_ECOLI	P02358	RS6_ECOLI	rpsF	Small ribosomal subunit protein bS6
603	20220923_CRJL_M9H11_PICS_EColi_Tryps_Neprosin_N3_5ug_156.101012.101012.2	DLGAVFLVGIGGK	n[29]DLGAVFLVGIGGK[156]	GRERAIAK.DLGAVFLVGIGGK.LSDGHRHD	K	L	13	2	12909.7	1300.79	1300.79	651.404	651.401	1300.78	651.395	0.0127	0.6934	12.7097	0.003661	17.167	0	1	2	0	192	204	0	13K(28.0313), N-term(28.0313)		0	TRUE	sp|P00963|ASNA_ECOLI	P00963	ASNA_ECOLI	asnA	Aspartate--ammonia ligase
604	20220923_CRJL_M9H11_PICS_EColi_Tryps_Neprosin_N3_5ug_156.101019.101019.0	TNPLLTPFELPPFSK	n[29]TNPLLTPFELPPFSK[156]	.TNPLLTPFELPPFSK.IIPEHVVP	M	I	15	2	12910.7	1757.01	1757	879.514	879.507	1755.98	878.998	1.0184	0.8942	4.4867	6.481e-07	27.224	27.224	1	2	0	2	16	0	15K(28.0313), N-term(28.0313)		0	TRUE	sp|P27298|OPDA_ECOLI	P27298	OPDA_ECOLI	prlC	Oligopeptidase A
605	20220923_CRJL_M9H11_PICS_EColi_Tryps_Neprosin_N3_5ug_156.101024.101024.3	ILFAALLAEEPVEIQNVPK	n[29]ILFAALLAEEPVEIQNVPK[156]	GAKNAAIP.ILFAALLAEEPVEIQNVPK.LKDVDTSM	P	L	19	3	12911.2	2149.26	2149.25	717.427	717.423	2149.24	717.42	0.0063	0.8256	0.9607	2.125e-05	25.791	0	1	1	0	28	46	0	19K(28.0313), N-term(28.0313)		0	TRUE	sp|P0A749|MURA_ECOLI	P0A749	MURA_ECOLI	murA	UDP-N-acetylglucosamine 1-carboxyvinyltransferase
606	20220923_CRJL_M9H11_PICS_EColi_Tryps_Neprosin_N3_5ug_156.101026.101026.3	QLLANYQSVPNNLISAIVDANR	n[29]QLLANYQSVPNNLISAIVDANR	YCIPKDTK.QLLANYQSVPNNLISAIVDANR.TRKDFIAD	K	T	22	3	12911.5	2440.33	2440.32	814.449	814.446	2440.31	814.443	0.009	0.8204	2.0415	2.163e-10	37.703	0	1	2	0	260	281	0	N-term(28.0313)		0	TRUE	sp|P76373|UDG_ECOLI	P76373	UDG_ECOLI	ugd	UDP-glucose 6-dehydrogenase
607	20220923_CRJL_M9H11_PICS_EColi_Tryps_Neprosin_N3_5ug_156.101036.101036.3	SIAGGGDTLAAIDLFGIADK	n[29]SIAGGGDTLAAIDLFGIADK[156]	AIADSEAF.SIAGGGDTLAAIDLFGIADK.ISYISTGG	F	I	20	3	12912.9	1960.08	1960.07	654.368	654.365	1960.05	654.358	0.0203	0.6953	3.6994	0.001039	18.219	17.293	1	1	0	336	355	0	20K(28.0313), N-term(28.0313)		0	TRUE	sp|P0A799|PGK_ECOLI	P0A799	PGK_ECOLI	pgk	Phosphoglycerate kinase
608	20220923_CRJL_M9H11_PICS_EColi_Tryps_Neprosin_N3_5ug_156.101038.101038.2	DAGLNIAPFITLTR	n[29]DAGLNIAPFITLTR	DVTKRIIR.DAGLNIAPFITLTR.ANRHNISF	R	A	14	2	12913.1	1528.87	1528.87	765.445	765.44	1528.86	765.438	0.0042	0.8924	6.5797	2.753e-05	29.102	0	1	2	0	150	163	0	N-term(28.0313)		0	TRUE	sp|P0A6J8|DDLA_ECOLI	P0A6J8	DDLA_ECOLI	ddlA	D-alanine--D-alanine ligase A
609	20220923_CRJL_M9H11_PICS_EColi_Tryps_Neprosin_N3_5ug_156.101044.101044.2	MISVFDIFK	n[29]MISVFDIFK[156]	.MISVFDIFK.IGIGPSSS	-	I	9	2	12913.9	1154.65	1154.65	578.332	578.33	1154.64	578.328	0.005	0.739	2.9466	0.0328	10.413	6.964	1	2	0	1	9	0	9K(28.0313), N-term(28.0313)		0	TRUE	sp|P30744|SDHM_ECOLI	P30744	SDHM_ECOLI	sdaB	L-serine dehydratase 2
610	20220923_CRJL_M9H11_PICS_EColi_Tryps_Neprosin_N3_5ug_156.101046.101046.3	ACIGIITNPVNTTVAIAAEVLKK	n[29]AC[160]IGIITNPVNTTVAIAAEVLK[156]K[156]	QVAKTCPK.ACIGIITNPVNTTVAIAAEVLKK.AGVYDKNK	K	A	23	3	12914.1	2479.47	2479.45	827.496	827.49	2479.44	827.489	0.0029	0.8554	8.7168	0	53.51	0	1	2	1	112	134	0	22K(28.0313), 23K(28.0313), 2C(57.0214), N-term(28.0313)		0	TRUE	sp|P61889|MDH_ECOLI	P61889	MDH_ECOLI	mdh	Malate dehydrogenase
611	20220923_CRJL_M9H11_PICS_EColi_Tryps_Neprosin_N3_5ug_156.101047.101047.2	GEPIPLVLLDDPSPFR	n[29]GEPIPLVLLDDPSPFR	AAEYIIQK.GEPIPLVLLDDPSPFR.DMVIATIN	K	D	16	2	12914.3	1792.01	1792	897.011	897.006	1791.98	896.996	0.0214	0.8296	3.4273	0.0005469	19.468	11.137	1	2	0	184	199	0	N-term(28.0313)		0	TRUE	sp|P36771|LRHA_ECOLI	P36771	LRHA_ECOLI	lrhA	Probable HTH-type transcriptional regulator LrhA
612	20220923_CRJL_M9H11_PICS_EColi_Tryps_Neprosin_N3_5ug_156.101048.101048.3	DAGLNIAPFITLTR	n[29]DAGLNIAPFITLTR	DVTKRIIR.DAGLNIAPFITLTR.ANRHNISF	R	A	14	3	12914.4	1528.87	1528.87	510.631	510.63	1528.86	510.628	0.007	0.7878	6.6011	0.02782	15.643	0	1	2	0	150	163	0	N-term(28.0313)		0	TRUE	sp|P0A6J8|DDLA_ECOLI	P0A6J8	DDLA_ECOLI	ddlA	D-alanine--D-alanine ligase A
613	20220923_CRJL_M9H11_PICS_EColi_Tryps_Neprosin_N3_5ug_156.101051.101051.2	WDLGDILGAK	n[29]WDLGDILGAK[156]	VYNEQFKK.WDLGDILGAK.GKIFKTKT	K	G	10	2	12914.9	1142.64	1142.64	572.328	572.326	1142.63	572.324	0.0036	0.8472	22.5559	0.003762	12.927	9.522	1	2	0	116	125	0	10K(28.0313), N-term(28.0313)		0	TRUE	sp|P0A8N3|SYK1_ECOLI	P0A8N3	SYK1_ECOLI	lysS	Lysine--tRNA ligase
614	20220923_CRJL_M9H11_PICS_EColi_Tryps_Neprosin_N3_5ug_156.101054.101054.2	TNPLLTPFELPPFSK	n[29]TNPLLTPFELPPFSK[156]	.TNPLLTPFELPPFSK.IIPEHVVP	M	I	15	2	12915.2	1756.01	1755.99	879.01	879.001	1755.98	878.998	0.0056	0.9025	4.562	1.143e-07	28.456	28.456	1	2	0	2	16	0	15K(28.0313), N-term(28.0313)		0	TRUE	sp|P27298|OPDA_ECOLI	P27298	OPDA_ECOLI	prlC	Oligopeptidase A
615	20220923_CRJL_M9H11_PICS_EColi_Tryps_Neprosin_N3_5ug_156.101055.101055.3	SMLNPGSALLTLSYLGAER	n[29]SMLNPGSALLTLSYLGAER	VAMAKACR.SMLNPGSALLTLSYLGAER.AIPNYNVM	R	A	19	3	12915.3	2020.08	2020.07	674.368	674.365	2020.07	674.363	0.0064	0.8956	3.2168	7.548e-08	30.399	11.103	1	2	0	133	151	0	N-term(28.0313)		0	TRUE	sp|P0AEK4|FABI_ECOLI	P0AEK4	FABI_ECOLI	fabI	Enoyl-[acyl-carrier-protein] reductase [NADH] FabI
616	20220923_CRJL_M9H11_PICS_EColi_Tryps_Neprosin_N3_5ug_156.101056.101056.3	LNALPDVLEQFIHLR	n[29]LNALPDVLEQFIHLR	RVMAENGR.LNALPDVLEQFIHLR.AVSEATAE	R	A	15	3	12915.4	1805.03	1805.01	602.684	602.679	1805.02	602.681	-0.0056	0.5553	6.6918	1.701e-05	23.288	0	1	2	0	86	100	0	N-term(28.0313)		0	TRUE	sp|P0ABA4|ATPD_ECOLI	P0ABA4	ATPD_ECOLI	atpH	ATP synthase subunit delta
617	20220923_CRJL_M9H11_PICS_EColi_Tryps_Neprosin_N3_5ug_156.101058.101058.2	SMLNPGSALLTLSYLGAER	n[29]SMLNPGSALLTLSYLGAER	VAMAKACR.SMLNPGSALLTLSYLGAER.AIPNYNVM	R	A	19	2	12915.7	2020.09	2020.07	1011.05	1011.04	2020.07	1011.04	0.0012	0.871	3.211	1.14e-12	42.01	8.829	1	2	0	133	151	0	N-term(28.0313)		0	TRUE	sp|P0AEK4|FABI_ECOLI	P0AEK4	FABI_ECOLI	fabI	Enoyl-[acyl-carrier-protein] reductase [NADH] FabI
618	20220923_CRJL_M9H11_PICS_EColi_Tryps_Neprosin_N3_5ug_156.101060.101060.3	GPVTLEQLAAAPWILR	n[29]GPVTLEQLAAAPWILR	APTSPIAR.GPVTLEQLAAAPWILR.ERGSGTRE	R	E	16	3	12915.9	1762.02	1762.02	588.348	588.347	1762.01	588.345	0.0048	0.7609	3.375	0.000751	15.304	0	1	2	0	176	191	0	N-term(28.0313)		0	TRUE	sp|P0ACR4|YEIE_ECOLI	P0ACR4	YEIE_ECOLI	yeiE	Uncharacterized HTH-type transcriptional regulator YeiE
619	20220923_CRJL_M9H11_PICS_EColi_Tryps_Neprosin_N3_5ug_156.101061.101061.3	DLGILTVAVVTKPFNFEGK	n[29]DLGILTVAVVTK[156]PFNFEGK[156]	PVVAEVAK.DLGILTVAVVTKPFNFEGK.KRMAFAEQ	K	K	19	3	12916.1	2131.25	2131.24	711.425	711.419	2131.23	711.417	0.0075	0.8082	3.2221	0.0001439	23.868	0	1	2	1	122	140	0	12K(28.0313), 19K(28.0313), N-term(28.0313)		0	TRUE	sp|P0A9A6|FTSZ_ECOLI	P0A9A6	FTSZ_ECOLI	ftsZ	Cell division protein FtsZ
620	20220923_CRJL_M9H11_PICS_EColi_Tryps_Neprosin_N3_5ug_156.101063.101063.2	GDLGVEIPVEEVIFAQK	n[29]GDLGVEIPVEEVIFAQK[156]	SDGIMVAR.GDLGVEIPVEEVIFAQK.MMIEKCIR	R	M	17	2	12916.3	1898.07	1898.04	950.04	950.028	1898.04	950.027	0.0012	0.7549	11.2852	0.02295	14.057	0	1	2	0	245	261	0	17K(28.0313), N-term(28.0313)		0	TRUE	sp|P0AD61|KPYK1_ECOLI	P0AD61	KPYK1_ECOLI	pykF	Pyruvate kinase I
621	20220923_CRJL_M9H11_PICS_EColi_Tryps_Neprosin_N3_5ug_156.101067.101067.2	DATGIDPVSLIAFDK	n[29]DATGIDPVSLIAFDK[156]	NIHKVDVR.DATGIDPVSLIAFDK.VVMTADAV	R	V	15	2	12917	1616.88	1616.87	809.448	809.44	1616.87	809.44	0.0001	0.8939	12.8394	1.297e-08	31.91	0	1	2	0	171	185	0	15K(28.0313), N-term(28.0313)		0	TRUE	sp|P60723|RL4_ECOLI	P60723	RL4_ECOLI	rplD	Large ribosomal subunit protein uL4
622	20220923_CRJL_M9H11_PICS_EColi_Tryps_Neprosin_N3_5ug_156.101072.101072.3	TLPTTMEFVDIAGLVK	n[29]TLPTTMEFVDIAGLVK[156]	AEIVKPQR.TLPTTMEFVDIAGLVK.GASKGEGI	R	G	16	3	12917.5	1790	1790	597.675	597.673	1789.99	597.671	0.007	0.8824	2.168	9.834e-08	26.294	0	1	2	0	63	78	0	16K(28.0313), N-term(28.0313)		0	TRUE	sp|P0ABU2|YCHF_ECOLI	P0ABU2	YCHF_ECOLI	ychF	Ribosome-binding ATPase YchF
623	20220923_CRJL_M9H11_PICS_EColi_Tryps_Neprosin_N3_5ug_156.101077.101077.0	ALGSQIDVVEMFDQVIPAADKDIVK	n[29]ALGSQIDVVEMFDQVIPAADK[156]DIVK[156]	IEMGTVYH.ALGSQIDVVEMFDQVIPAADKDIVK.VFTKRISK	H	V	25	4	12918.2	2785.53	2785.51	697.389	697.386	2784.5	697.132	1.0151	0.7951	4.8222	3.443e-07	25.667	14.99	1	1	1	196	220	0	21K(28.0313), 25K(28.0313), N-term(28.0313)		0	TRUE	sp|P0A9P0|DLDH_ECOLI	P0A9P0	DLDH_ECOLI	lpdA	Dihydrolipoyl dehydrogenase
624	20220923_CRJL_M9H11_PICS_EColi_Tryps_Neprosin_N3_5ug_156.101080.101080.0	TNPLLTPFELPPFSK	n[29]TNPLLTPFELPPFSK[156]	.TNPLLTPFELPPFSK.IIPEHVVP	M	I	15	3	12918.5	1755.99	1755.99	586.337	586.336	1755.98	586.334	0.0059	0.7279	4.6163	24.35	7.306	7.306	0.9902	2	0	2	16	0	15K(28.0313), N-term(28.0313)		0	TRUE	sp|P27298|OPDA_ECOLI	P27298	OPDA_ECOLI	prlC	Oligopeptidase A
625	20220923_CRJL_M9H11_PICS_EColi_Tryps_Neprosin_N3_5ug_156.101085.101085.3	IEAVADDLASLVLDAR	n[35]IEAVADDLASLVLDAR	IYQEKDPK.IEAVADDLASLVLDAR.MEQEGYAR	K	M	16	3	12919.3	1703.96	1703.96	568.995	568.994	1703.95	568.991	0.0078	0.7971	2.4284	0.006229	16.829	0	1	2	0	273	288	0	N-term(34.0631)		0	TRUE	sp|P13024|FDHE_ECOLI	P13024	FDHE_ECOLI	fdhE	Protein FdhE
626	20220923_CRJL_M9H11_PICS_EColi_Tryps_Neprosin_N3_5ug_156.101086.101086.3	GYTDMLPEFGGDTAYSDDFFVGR	n[29]GYTDMLPEFGGDTAYSDDFFVGR	YGVVYDAL.GYTDMLPEFGGDTAYSDDFFVGR.VGGVATYR	L	V	23	3	12919.4	2587.15	2587.12	863.389	863.382	2587.12	863.381	0.0039	0.8298	4.3655	1.839e-08	37.442	0	1	1	0	132	154	0	N-term(28.0313)		0	TRUE	sp|P02931|OMPF_ECOLI	P02931	OMPF_ECOLI	ompF	Outer membrane porin F
627	20220923_CRJL_M9H11_PICS_EColi_Tryps_Neprosin_N3_5ug_156.101087.101087.3	ALGSQIDVVEMFDQVIPAADKDIVK	n[29]ALGSQIDVVEMFDQVIPAADK[156]DIVK[156]	IEMGTVYH.ALGSQIDVVEMFDQVIPAADKDIVK.VFTKRISK	H	V	25	3	12919.5	2784.53	2784.5	929.185	929.174	2784.5	929.173	0.0022	0.8712	4.7994	2e-14	50.643	10.901	1	1	1	196	220	0	21K(28.0313), 25K(28.0313), N-term(28.0313)		0	TRUE	sp|P0A9P0|DLDH_ECOLI	P0A9P0	DLDH_ECOLI	lpdA	Dihydrolipoyl dehydrogenase
628	20220923_CRJL_M9H11_PICS_EColi_Tryps_Neprosin_N3_5ug_156.101092.101092.2	LDVPLLVEVGSGENWDQAH	n[29]LDVPLLVEVGSGENWDQAH	QIMENCTR.LDVPLLVEVGSGENWDQAH.	R	-	19	2	12920.2	2105.07	2105.05	1053.54	1053.53	2105.04	1053.53	0.0065	0.8363	12.8755	1.191e-06	32.197	0	1	2	0	910	928	0	N-term(28.0313)		0	TRUE	sp|P00582|DPO1_ECOLI	P00582	DPO1_ECOLI	polA	DNA polymerase I
629	20220923_CRJL_M9H11_PICS_EColi_Tryps_Neprosin_N3_5ug_156.101100.101100.0	ALGSQIDVVEMFDQVIPAADKDIVK	n[29]ALGSQIDVVEMFDQVIPAADK[156]DIVK[156]	IEMGTVYH.ALGSQIDVVEMFDQVIPAADKDIVK.VFTKRISK	H	V	25	4	12921.2	2784.52	2784.51	697.137	697.134	2784.5	697.132	0.0073	0.8018	4.7713	7.36e-12	34.261	0	1	1	1	196	220	0	21K(28.0313), 25K(28.0313), N-term(28.0313)		0	TRUE	sp|P0A9P0|DLDH_ECOLI	P0A9P0	DLDH_ECOLI	lpdA	Dihydrolipoyl dehydrogenase
630	20220923_CRJL_M9H11_PICS_EColi_Tryps_Neprosin_N3_5ug_156.101101.101101.0	TNPLLTPFELPPFSK	n[29]TNPLLTPFELPPFSK[156]	.TNPLLTPFELPPFSK.IIPEHVVP	M	I	15	3	12921.3	1757	1756.99	586.673	586.672	1755.98	586.334	1.0124	0.7505	4.6627	2.734	9.589	9.589	0.9994	2	0	2	16	0	15K(28.0313), N-term(28.0313)		0	TRUE	sp|P27298|OPDA_ECOLI	P27298	OPDA_ECOLI	prlC	Oligopeptidase A
631	20220923_CRJL_M9H11_PICS_EColi_Tryps_Neprosin_N3_5ug_156.101102.101102.3	APMILALANPEPEILPPLAK	n[29]APMILALANPEPEILPPLAK[156]	EMVKKMAR.APMILALANPEPEILPPLAK.EVRPDAII	R	E	20	3	12921.4	2153.27	2153.26	718.765	718.76	2153.25	718.758	0.0046	0.867	4.2709	7.442e-06	25.116	0	1	2	0	280	299	0	20K(28.0313), N-term(28.0313)		0	TRUE	sp|P76558|MAO2_ECOLI	P76558	MAO2_ECOLI	maeB	NADP-dependent malic enzyme
632	20220923_CRJL_M9H11_PICS_EColi_Tryps_Neprosin_N3_5ug_156.101103.101103.2	GYTDMLPEFGGDTAYSDDFFVGR	n[29]GYTDMLPEFGGDTAYSDDFFVGR	YGVVYDAL.GYTDMLPEFGGDTAYSDDFFVGR.VGGVATYR	L	V	23	2	12921.6	2587.14	2587.12	1294.58	1294.57	2587.12	1294.57	-0.0024	0.7801	4.4014	1.92e-09	42.367	0	1	1	0	132	154	0	N-term(28.0313)		0	TRUE	sp|P02931|OMPF_ECOLI	P02931	OMPF_ECOLI	ompF	Outer membrane porin F
633	20220923_CRJL_M9H11_PICS_EColi_Tryps_Neprosin_N3_5ug_156.101104.101104.2	IDGVFGDTAVVTEWLK	n[35]IDGVFGDTAVVTEWLK[162]	KIDIQNGR.IDGVFGDTAVVTEWLK.DNPKIAAV	R	D	16	2	12921.7	1817.04	1817.03	909.528	909.52	1817.02	909.52	0.0012	0.7295	2.6782	2.7e-13	37.772	9.002	1	2	0	168	183	0	16K(34.0631), N-term(34.0631)		0	TRUE	sp|P30859|ARTI_ECOLI	P30859	ARTI_ECOLI	artI	Putative ABC transporter arginine-binding protein 2
634	20220923_CRJL_M9H11_PICS_EColi_Tryps_Neprosin_N3_5ug_156.101105.101105.3	GYTDMLPEFGGDTAYSDDFFVGR	n[29]GYTDM[147]LPEFGGDTAYSDDFFVGR	YGVVYDAL.GYTDMLPEFGGDTAYSDDFFVGR.VGGVATYR	L	V	23	3	12921.8	2604.17	2604.15	869.065	869.058	2603.12	868.713	1.0356	0.7963	12.914	4.244e-07	31.989	0	1	1	0	132	154	0	5M(15.9949), N-term(28.0313)		0	TRUE	sp|P02931|OMPF_ECOLI	P02931	OMPF_ECOLI	ompF	Outer membrane porin F
635	20220923_CRJL_M9H11_PICS_EColi_Tryps_Neprosin_N3_5ug_156.101113.101113.0	IDGVFGDTAVVTEWLK	n[35]IDGVFGDTAVVTEWLK[162]	KIDIQNGR.IDGVFGDTAVVTEWLK.DNPKIAAV	R	D	16	3	12922.8	1818.04	1818.03	607.02	607.019	1817.02	606.682	1.009	0.8557	2.6964	1.124e-06	23.867	0	1	2	0	168	183	0	16K(34.0631), N-term(34.0631)		0	TRUE	sp|P30859|ARTI_ECOLI	P30859	ARTI_ECOLI	artI	Putative ABC transporter arginine-binding protein 2
636	20220923_CRJL_M9H11_PICS_EColi_Tryps_Neprosin_N3_5ug_156.101118.101118.3	IDGVFGDTAVVTEWLK	n[35]IDGVFGDTAVVTEWLK[162]	KIDIQNGR.IDGVFGDTAVVTEWLK.DNPKIAAV	R	D	16	3	12923.4	1817.04	1817.03	606.686	606.685	1817.02	606.682	0.0078	0.8825	2.7072	3.239e-07	24.357	0	1	2	0	168	183	0	16K(34.0631), N-term(34.0631)		0	TRUE	sp|P30859|ARTI_ECOLI	P30859	ARTI_ECOLI	artI	Putative ABC transporter arginine-binding protein 2
637	20220923_CRJL_M9H11_PICS_EColi_Tryps_Neprosin_N3_5ug_156.101120.101120.3	VIALVNNLGATPLSELYGVYNR	n[29]VIALVNNLGATPLSELYGVYNR	QPIQSGDR.VIALVNNLGATPLSELYGVYNR.LTTRCQQA	R	L	22	3	12923.7	2403.35	2403.32	802.122	802.115	2403.32	802.113	0.0073	0.8188	0.3893	2e-14	44.445	0	1	2	0	278	299	0	N-term(28.0313)		0	TRUE	sp|P76015|DHAK_ECOLI	P76015	DHAK_ECOLI	dhaK	PEP-dependent dihydroxyacetone kinase, dihydroxyacetone-binding subunit DhaK
638	20220923_CRJL_M9H11_PICS_EColi_Tryps_Neprosin_N3_5ug_156.101121.101121.3	VIFLTADAFGVLPPVSR	n[29]VIFLTADAFGVLPPVSR	SKAGHATK.VIFLTADAFGVLPPVSR.LTADQTQY	K	L	17	3	12923.8	1829.06	1829.05	610.693	610.691	1829.04	610.689	0.0073	0.8181	2.3278	2.231e-08	26.988	0	1	2	0	357	373	0	N-term(28.0313)		0	TRUE	sp|P22259|PCKA_ECOLI	P22259	PCKA_ECOLI	pckA	Phosphoenolpyruvate carboxykinase (ATP)
639	20220923_CRJL_M9H11_PICS_EColi_Tryps_Neprosin_N3_5ug_156.101125.101125.3	AENISVAQYCQMANYLAENAPLQES	n[29]AENISVAQYC[160]QMANYLAENAPLQES	MGIDPAMR.AENISVAQYCQMANYLAENAPLQES.	R	-	25	3	12924.4	2841.32	2841.3	948.115	948.107	2841.3	948.106	0.0029	0.6708	9.2087	2.486e-05	24.918	0	1	2	0	249	273	0	10C(57.0214), N-term(28.0313)		0	TRUE	sp|P06992|RSMA_ECOLI	P06992	RSMA_ECOLI	rsmA	Ribosomal RNA small subunit methyltransferase A
640	20220923_CRJL_M9H11_PICS_EColi_Tryps_Neprosin_N3_5ug_156.101131.101131.3	AIDKPFLLPIEDVFSISGR	n[29]AIDK[156]PFLLPIEDVFSISGR	SYIPEPER.AIDKPFLLPIEDVFSISGR.GTVVTGRV	R	G	19	3	12925.2	2172.24	2172.22	725.086	725.082	2172.22	725.08	0.0046	0.89	4.5929	3.849e-09	33.336	8.711	1	2	1	206	224	0	4K(28.0313), N-term(28.0313)		0	FALSE	sp|P0CE47|EFTU1_ECOLI	P0CE47	EFTU1_ECOLI	tufA	Elongation factor Tu 1	tufB	sp|P0CE48|EFTU2_ECOLI
641	20220923_CRJL_M9H11_PICS_EColi_Tryps_Neprosin_N3_5ug_156.101134.101134.3	IDGVFGDTAVVTEWLK	n[29]IDGVFGDTAVVTEWLK[156]	KIDIQNGR.IDGVFGDTAVVTEWLK.DNPKIAAV	R	D	16	3	12925.5	1804.97	1804.97	602.665	602.663	1804.96	602.661	0.0052	0.818	2.7412	3.012e-08	22.468	0	1	2	0	168	183	0	16K(28.0313), N-term(28.0313)		0	TRUE	sp|P30859|ARTI_ECOLI	P30859	ARTI_ECOLI	artI	Putative ABC transporter arginine-binding protein 2
642	20220923_CRJL_M9H11_PICS_EColi_Tryps_Neprosin_N3_5ug_156.101135.101135.2	SVEELNTELLNLLR	n[35]SVEELNTELLNLLR	KAKEIREK.SVEELNTELLNLLR.EQFNIRMQ	K	E	14	2	12925.6	1676	1675.97	839.007	838.993	1675.96	838.986	0.0144	0.8549	1.3965	5.246e-06	26.403	8.925	1	2	0	10	23	0	N-term(34.0631)		0	TRUE	sp|P0A7M6|RL29_ECOLI	P0A7M6	RL29_ECOLI	rpmC	Large ribosomal subunit protein uL29
643	20220923_CRJL_M9H11_PICS_EColi_Tryps_Neprosin_N3_5ug_156.101140.101140.2	ADDFIEALFARED	n[29]ADDFIEALFARED	IEDIRPFK.ADDFIEALFARED.	K	-	13	2	12926.2	1538.74	1538.73	770.377	770.371	1538.73	770.37	0.0025	0.8258	3.4285	1.547e-05	24.352	0	1	2	1	485	497	0	N-term(28.0313)		0	TRUE	sp|P10121|FTSY_ECOLI	P10121	FTSY_ECOLI	ftsY	Signal recognition particle receptor FtsY
644	20220923_CRJL_M9H11_PICS_EColi_Tryps_Neprosin_N3_5ug_156.101142.101142.3	SIVEAALLDTMYDLPSMEDVEK	n[29]SIVEAALLDTMYDLPSM[147]EDVEK[156]	KTGARGIR.SIVEAALLDTMYDLPSMEDVEK.VVIDESVI	R	V	22	3	12926.5	2540.26	2540.23	847.759	847.75	2540.23	847.75	-0.0012	0.6923	4.6476	0.0002595	14.923	11.655	1	2	0	374	395	0	17M(15.9949), 22K(28.0313), N-term(28.0313)		0	TRUE	sp|P0A6H1|CLPX_ECOLI	P0A6H1	CLPX_ECOLI	clpX	ATP-dependent Clp protease ATP-binding subunit ClpX
645	20220923_CRJL_M9H11_PICS_EColi_Tryps_Neprosin_N3_5ug_156.101145.101145.0	FLSQPFFVAEVFTGSPGK	n[29]FLSQPFFVAEVFTGSPGK[156]	ARARKIQR.FLSQPFFVAEVFTGSPGK.YVSIKDTI	R	Y	18	3	12926.8	2014.08	2014.07	672.366	672.364	2013.06	672.028	1.008	0.7334	1.8438	3.697e-08	27.808	9.636	1	2	0	400	417	0	18K(28.0313), N-term(28.0313)		0	TRUE	sp|P0ABB4|ATPB_ECOLI	P0ABB4	ATPB_ECOLI	atpD	ATP synthase subunit beta
646	20220923_CRJL_M9H11_PICS_EColi_Tryps_Neprosin_N3_5ug_156.101147.101147.2	AIDKPFLLPIEDVFSISGR	n[29]AIDK[156]PFLLPIEDVFSISGR	SYIPEPER.AIDKPFLLPIEDVFSISGR.GTVVTGRV	R	G	19	2	12927.2	2172.24	2172.22	1087.13	1087.12	2172.22	1087.12	0.0002	0.8833	4.5604	9.905e-07	28.072	9.466	1	2	1	206	224	0	4K(28.0313), N-term(28.0313)		0	FALSE	sp|P0CE47|EFTU1_ECOLI	P0CE47	EFTU1_ECOLI	tufA	Elongation factor Tu 1	tufB	sp|P0CE48|EFTU2_ECOLI
647	20220923_CRJL_M9H11_PICS_EColi_Tryps_Neprosin_N3_5ug_156.101148.101148.0	IDGVFGDTAVVTEWLK	n[29]IDGVFGDTAVVTEWLK[156]	KIDIQNGR.IDGVFGDTAVVTEWLK.DNPKIAAV	R	D	16	2	12927.3	1805.98	1805.96	903.997	903.989	1804.96	903.488	1.0025	0.806	2.7714	1.84e-12	37.552	9.087	1	2	0	168	183	0	16K(28.0313), N-term(28.0313)		0	TRUE	sp|P30859|ARTI_ECOLI	P30859	ARTI_ECOLI	artI	Putative ABC transporter arginine-binding protein 2
648	20220923_CRJL_M9H11_PICS_EColi_Tryps_Neprosin_N3_5ug_156.101149.101149.0	FLSQPFFVAEVFTGSPGK	n[29]FLSQPFFVAEVFTGSPGK[156]	ARARKIQR.FLSQPFFVAEVFTGSPGK.YVSIKDTI	R	Y	18	3	12927.3	2013.08	2013.07	672.032	672.03	2013.06	672.028	0.0061	0.721	1.8349	1.001e-07	27.804	0	1	2	0	400	417	0	18K(28.0313), N-term(28.0313)		0	TRUE	sp|P0ABB4|ATPB_ECOLI	P0ABB4	ATPB_ECOLI	atpD	ATP synthase subunit beta
649	20220923_CRJL_M9H11_PICS_EColi_Tryps_Neprosin_N3_5ug_156.101150.101150.2	FLSQPFFVAEVFTGSPGK	n[29]FLSQPFFVAEVFTGSPGK[156]	ARARKIQR.FLSQPFFVAEVFTGSPGK.YVSIKDTI	R	Y	18	2	12927.5	2013.08	2013.06	1007.55	1007.54	2013.06	1007.54	0.0006	0.7872	1.8327	0	32.639	0	1	2	0	400	417	0	18K(28.0313), N-term(28.0313)		0	TRUE	sp|P0ABB4|ATPB_ECOLI	P0ABB4	ATPB_ECOLI	atpD	ATP synthase subunit beta
650	20220923_CRJL_M9H11_PICS_EColi_Tryps_Neprosin_N3_5ug_156.101151.101151.3	DILLLDEPTNNLDIDTIR	n[35]DILLLDEPTNNLDIDTIR	AQAIFADP.DILLLDEPTNNLDIDTIR.WIEQVINE	P	W	18	3	12927.6	2116.16	2116.16	706.395	706.392	2116.15	706.39	0.0078	0.7969	12.04	1.22e-07	24.664	0	1	1	0	175	192	0	N-term(34.0631)		0	TRUE	sp|P0A9U3|YBIT_ECOLI	P0A9U3	YBIT_ECOLI	ybiT	Probable ATP-binding protein YbiT
651	20220923_CRJL_M9H11_PICS_EColi_Tryps_Neprosin_N3_5ug_156.101153.101153.2	DILLLDEPTNNLDIDTIR	n[35]DILLLDEPTNNLDIDTIR	AQAIFADP.DILLLDEPTNNLDIDTIR.WIEQVINE	P	W	18	2	12927.9	2116.17	2116.15	1059.09	1059.08	2116.15	1059.08	0.0022	0.8013	12.0444	2.085e-09	33.195	9.976	1	1	0	175	192	0	N-term(34.0631)		0	TRUE	sp|P0A9U3|YBIT_ECOLI	P0A9U3	YBIT_ECOLI	ybiT	Probable ATP-binding protein YbiT
652	20220923_CRJL_M9H11_PICS_EColi_Tryps_Neprosin_N3_5ug_156.101154.101154.2	QLLANYQSVPNNLISAIVDANR	n[29]QLLANYQSVPNNLISAIVDANR	YCIPKDTK.QLLANYQSVPNNLISAIVDANR.TRKDFIAD	K	T	22	2	12928	2440.32	2440.29	1221.17	1221.15	2440.31	1221.16	-0.0136	0.8406	1.766	4.63e-12	39.761	10.261	1	2	0	260	281	0	N-term(28.0313)		0	TRUE	sp|P76373|UDG_ECOLI	P76373	UDG_ECOLI	ugd	UDP-glucose 6-dehydrogenase
653	20220923_CRJL_M9H11_PICS_EColi_Tryps_Neprosin_N3_5ug_156.101177.101177.2	VGDTVIEFDLPLLEEK	n[29]VGDTVIEFDLPLLEEK[156]	AEEGQRVK.VGDTVIEFDLPLLEEK.AKSTITPV	K	A	16	2	12930.9	1873.04	1873.02	937.526	937.517	1872.01	937.014	1.0063	0.8914	3.2833	8.906e-10	39.731	8.276	1	2	0	116	131	0	16K(28.0313), N-term(28.0313)		0	TRUE	sp|P69783|PTGA_ECOLI	P69783	PTGA_ECOLI	crr	PTS system glucose-specific EIIA component
654	20220923_CRJL_M9H11_PICS_EColi_Tryps_Neprosin_N3_5ug_156.101182.101182.3	VGDTVIEFDLPLLEEK	n[29]VGDTVIEFDLPLLEEK[156]	AEEGQRVK.VGDTVIEFDLPLLEEK.AKSTITPV	K	A	16	3	12931.5	1872.03	1872.02	625.016	625.014	1872.01	625.012	0.0067	0.8508	3.2942	2.37e-06	27.761	0	1	2	0	116	131	0	16K(28.0313), N-term(28.0313)		0	TRUE	sp|P69783|PTGA_ECOLI	P69783	PTGA_ECOLI	crr	PTS system glucose-specific EIIA component
655	20220923_CRJL_M9H11_PICS_EColi_Tryps_Neprosin_N3_5ug_156.101185.101185.2	GISLLDAFGAANDVLK	n[29]GISLLDAFGAANDVLK[156]	KIIKVIGR.GISLLDAFGAANDVLK.GAVQGIAE	R	G	16	2	12931.8	1658.94	1658.93	830.478	830.47	1658.92	830.469	0.0018	0.8501	1.3797	6.439e-09	38.377	14.415	1	2	0	175	190	0	16K(28.0313), N-term(28.0313)		0	TRUE	sp|P0A9A6|FTSZ_ECOLI	P0A9A6	FTSZ_ECOLI	ftsZ	Cell division protein FtsZ
656	20220923_CRJL_M9H11_PICS_EColi_Tryps_Neprosin_N3_5ug_156.101186.101186.3	GISLLDAFGAANDVLK	n[29]GISLLDAFGAANDVLK[156]	KIIKVIGR.GISLLDAFGAANDVLK.GAVQGIAE	R	G	16	3	12932	1658.94	1658.93	553.986	553.984	1658.92	553.982	0.0069	0.7888	1.3818	6.333e-08	26.536	9.085	1	2	0	175	190	0	16K(28.0313), N-term(28.0313)		0	TRUE	sp|P0A9A6|FTSZ_ECOLI	P0A9A6	FTSZ_ECOLI	ftsZ	Cell division protein FtsZ
657	20220923_CRJL_M9H11_PICS_EColi_Tryps_Neprosin_N3_5ug_156.101190.101190.3	ELNLADSSLSEEALIQAMVDNPK	n[29]ELNLADSSLSEEALIQAMVDNPK[156]	RQKEDIYK.ELNLADSSLSEEALIQAMVDNPK.LMERPIVV	K	L	23	3	12932.5	2542.31	2542.29	848.443	848.436	2542.28	848.435	0.0031	0.8638	4.4768	1.15e-12	39.465	10.027	1	2	0	70	92	0	23K(28.0313), N-term(28.0313)		0	TRUE	sp|P76569|YFGD_ECOLI	P76569	YFGD_ECOLI	yfgD	Uncharacterized protein YfgD
658	20220923_CRJL_M9H11_PICS_EColi_Tryps_Neprosin_N3_5ug_156.101193.101193.0	GISLLDAFGAANDVLK	n[35]GISLLDAFGAANDVLK[162]	KIIKVIGR.GISLLDAFGAANDVLK.GAVQGIAE	R	G	16	3	12932.8	1671	1671	558.007	558.006	1670.99	558.003	0.0075	0.7849	1.3961	1.053e-05	19.85	0	1	2	0	175	190	0	16K(34.0631), N-term(34.0631)		0	TRUE	sp|P0A9A6|FTSZ_ECOLI	P0A9A6	FTSZ_ECOLI	ftsZ	Cell division protein FtsZ
659	20220923_CRJL_M9H11_PICS_EColi_Tryps_Neprosin_N3_5ug_156.101195.101195.2	IDGVFGDTAVVTEWLK	n[29]IDGVFGDTAVVTEWLK[156]	KIDIQNGR.IDGVFGDTAVVTEWLK.DNPKIAAV	R	D	16	2	12933.2	1804.98	1804.96	903.496	903.488	1804.96	903.488	0.0007	0.7018	2.8701	2.349e-10	31.651	0	1	2	0	168	183	0	16K(28.0313), N-term(28.0313)		0	TRUE	sp|P30859|ARTI_ECOLI	P30859	ARTI_ECOLI	artI	Putative ABC transporter arginine-binding protein 2
660	20220923_CRJL_M9H11_PICS_EColi_Tryps_Neprosin_N3_5ug_156.101196.101196.3	IEIVVPDDIVDTCVDTIIR	n[29]IEIVVPDDIVDTC[160]VDTIIR	VDFIPKVK.IEIVVPDDIVDTCVDTIIR.TAQTGKIG	K	T	19	3	12933.3	2212.18	2212.17	738.401	738.396	2212.17	738.396	0.0014	0.8336	1.0677	6.824e-07	26.406	9.412	1	2	0	61	79	0	13C(57.0214), N-term(28.0313)		0	TRUE	sp|P0A9Z1|GLNB_ECOLI	P0A9Z1	GLNB_ECOLI	glnB	Nitrogen regulatory protein P-II 1
661	20220923_CRJL_M9H11_PICS_EColi_Tryps_Neprosin_N3_5ug_156.101197.101197.0	GISLLDAFGAANDVLK	n[35]GISLLDAFGAANDVLK[162]	KIIKVIGR.GISLLDAFGAANDVLK.GAVQGIAE	R	G	16	2	12933.4	1671	1670.99	836.507	836.501	1670.99	836.501	-0.0004	0.8551	1.4059	7.311e-11	33.988	0	1	2	0	175	190	0	16K(34.0631), N-term(34.0631)		0	TRUE	sp|P0A9A6|FTSZ_ECOLI	P0A9A6	FTSZ_ECOLI	ftsZ	Cell division protein FtsZ
662	20220923_CRJL_M9H11_PICS_EColi_Tryps_Neprosin_N3_5ug_156.101203.101203.2	QLPLNFYQIQTK	QLPLNFYQIQTK[156]	RNEISSYK.QLPLNFYQIQTK.FRDEVRPR	K	F	12	2	12934.1	1519.85	1519.82	760.932	760.92	1519.84	760.927	-0.0151	0.6596	52.265	0.005275	15.741	11.033	0.9892	2	0	127	138	0	12K(28.0313)		0	TRUE	sp|P16659|SYP_ECOLI	P16659	SYP_ECOLI	proS	Proline--tRNA ligase
663	20220923_CRJL_M9H11_PICS_EColi_Tryps_Neprosin_N3_5ug_156.101209.101209.2	TDALLEIAAITLK	n[29]TDALLEIAAITLK[156]	ETAGFNAK.TDALLEIAAITLK.MDEQGWIM	K	M	13	2	12934.9	1426.88	1426.87	714.447	714.442	1426.86	714.44	0.0039	0.7206	3.2888	1.215e-05	25.042	0	1	2	0	33	45	0	13K(28.0313), N-term(28.0313)		0	TRUE	sp|P30014|RNT_ECOLI	P30014	RNT_ECOLI	rnt	Ribonuclease T
664	20220923_CRJL_M9H11_PICS_EColi_Tryps_Neprosin_N3_5ug_156.101213.101213.0	GISLLDAFGAANDVLK	n[35]GISLLDAFGAANDVLK[162]	KIIKVIGR.GISLLDAFGAANDVLK.GAVQGIAE	R	G	16	3	12935.5	1672	1672	558.341	558.34	1670.99	558.003	1.0101	0.7939	1.4408	2.52e-06	20.159	0	1	2	0	175	190	0	16K(34.0631), N-term(34.0631)		0	TRUE	sp|P0A9A6|FTSZ_ECOLI	P0A9A6	FTSZ_ECOLI	ftsZ	Cell division protein FtsZ
665	20220923_CRJL_M9H11_PICS_EColi_Tryps_Neprosin_N3_5ug_156.101218.101218.3	LAEENVQLEQLLALSSPIYR	n[29]LAEENVQLEQLLALSSPIYR	ATFAYGIH.LAEENVQLEQLLALSSPIYR.LEIAMVGR	H	L	20	3	12936.1	2313.28	2313.24	772.1	772.087	2313.26	772.093	-0.018	0.896	0.414	5.895e-09	35.132	10.118	1	1	0	267	286	0	N-term(28.0313)		0	TRUE	sp|P07023|TYRA_ECOLI	P07023	TYRA_ECOLI	tyrA	T-protein
666	20220923_CRJL_M9H11_PICS_EColi_Tryps_Neprosin_N3_5ug_156.101219.101219.2	VIFLTADAFGVLPPVSR	n[29]VIFLTADAFGVLPPVSR	SKAGHATK.VIFLTADAFGVLPPVSR.LTADQTQY	K	L	17	2	12936.2	1829.07	1829.05	915.54	915.53	1829.04	915.53	0.0012	0.8293	2.5343	6.336e-09	30.983	12.381	1	2	0	357	373	0	N-term(28.0313)		0	TRUE	sp|P22259|PCKA_ECOLI	P22259	PCKA_ECOLI	pckA	Phosphoenolpyruvate carboxykinase (ATP)
667	20220923_CRJL_M9H11_PICS_EColi_Tryps_Neprosin_N3_5ug_156.101222.101222.3	QYPIVSIEDGLDESDWDGFAYQTK	n[29]QYPIVSIEDGLDESDWDGFAYQTK[156]	HFIEEITK.QYPIVSIEDGLDESDWDGFAYQTK.VIGDKIQI	K	V	24	3	12936.6	2831.35	2831.32	944.79	944.781	2831.32	944.78	0.0046	0.8512	7.2487	2.382e-06	30.992	0	1	2	0	283	306	0	24K(28.0313), N-term(28.0313)		0	TRUE	sp|P0A6P9|ENO_ECOLI	P0A6P9	ENO_ECOLI	eno	Enolase
668	20220923_CRJL_M9H11_PICS_EColi_Tryps_Neprosin_N3_5ug_156.101225.101225.0	GISLLDAFGAANDVLK	n[35]GISLLDAFGAANDVLK[162]	KIIKVIGR.GISLLDAFGAANDVLK.GAVQGIAE	R	G	16	2	12936.9	1672.01	1672	837.011	837.005	1670.99	836.501	1.0075	0.8643	1.4649	1.383e-11	35.46	0	1	2	0	175	190	0	16K(34.0631), N-term(34.0631)		0	TRUE	sp|P0A9A6|FTSZ_ECOLI	P0A9A6	FTSZ_ECOLI	ftsZ	Cell division protein FtsZ
669	20220923_CRJL_M9H11_PICS_EColi_Tryps_Neprosin_N3_5ug_156.101238.101238.0	ASVIYVPAPFCKDSILEAIDAGIK	n[35]ASVIYVPAPFCK[162]DSILEAIDAGIK[162]	AVAATGAT.ASVIYVPAPFCKDSILEAIDAGIK.LIITITEG	T	L	24	4	12938.5	2621.57	2621.56	656.401	656.398	2621.52	656.388	0.0405	0.4585	6.0366	0.2316	14.125	0	0.6489	1	1	68	91	0	12K(34.0631), 24K(34.0631), N-term(34.0631)		0	TRUE	sp|P0AGE9|SUCD_ECOLI	P0AGE9	SUCD_ECOLI	sucD	Succinate--CoA ligase [ADP-forming] subunit alpha
670	20220923_CRJL_M9H11_PICS_EColi_Tryps_Neprosin_N3_5ug_156.10124.10124.2	QEAAAPAPAAK	n[29]QEAAAPAPAAK[156]	APAAAPAK.QEAAAPAPAAK.AEAPAAAP	K	A	11	2	2439.64	1079.61	1079.6	540.81	540.808	1079.6	540.806	0.003	0.8594	3.3943	0.00778	15.936	10.491	1	2	0	292	302	0	11K(28.0313), N-term(28.0313)		0	TRUE	sp|P06959|ODP2_ECOLI	P06959	ODP2_ECOLI	aceF	Dihydrolipoyllysine-residue acetyltransferase component of pyruvate dehydrogenase complex
671	20220923_CRJL_M9H11_PICS_EColi_Tryps_Neprosin_N3_5ug_156.101241.101241.0	SVEELNTELLNLLR	n[29]SVEELNTELLNLLR	KAKEIREK.SVEELNTELLNLLR.EQFNIRMQ	K	E	14	3	12938.7	1669.93	1669.93	557.652	557.651	1669.92	557.649	0.0057	0.7753	1.616	2.948	9.779	0	1	2	0	10	23	0	N-term(28.0313)		0	TRUE	sp|P0A7M6|RL29_ECOLI	P0A7M6	RL29_ECOLI	rpmC	Large ribosomal subunit protein uL29
672	20220923_CRJL_M9H11_PICS_EColi_Tryps_Neprosin_N3_5ug_156.101243.101243.2	FINELLPVIDSLDR	n[29]FINELLPVIDSLDR	AHKFAIEK.FINELLPVIDSLDR.AIEVADKA	K	A	14	2	12939.1	1670.94	1670.93	836.477	836.471	1670.92	836.469	0.0026	0.7516	1.212	5.525e-06	23.462	15.247	1	2	0	91	104	0	N-term(28.0313)		0	TRUE	sp|P09372|GRPE_ECOLI	P09372	GRPE_ECOLI	grpE	Protein GrpE
673	20220923_CRJL_M9H11_PICS_EColi_Tryps_Neprosin_N3_5ug_156.101244.101244.3	YQDALVELAELREPVDAFFDK	n[29]YQDALVELAELREPVDAFFDK[156]	EPYFTEGR.YQDALVELAELREPVDAFFDK.VMVMVDDK	R	V	21	3	12939.2	2523.3	2523.29	842.108	842.104	2523.29	842.104	-0.0004	0.7331	1.0912	0	48.802	11.549	1	2	1	634	654	0	21K(28.0313), N-term(28.0313)		0	TRUE	sp|P00961|SYGB_ECOLI	P00961	SYGB_ECOLI	glyS	Glycine--tRNA ligase beta subunit
674	20220923_CRJL_M9H11_PICS_EColi_Tryps_Neprosin_N3_5ug_156.101247.101247.3	ANDAAGDGTTTATVLAQAIITEGLK	n[29]ANDAAGDGTTTATVLAQAIITEGLK[156]	MVKEVASK.ANDAAGDGTTTATVLAQAIITEGLK.AVAAGMNP	K	A	25	3	12939.6	2457.32	2457.3	820.114	820.107	2457.3	820.106	0.0022	0.9073	13.2007	0	54.894	12.698	1	2	0	81	105	0	25K(28.0313), N-term(28.0313)		0	TRUE	sp|P0A6F5|CH60_ECOLI	P0A6F5	CH60_ECOLI	groEL	Chaperonin GroEL
675	20220923_CRJL_M9H11_PICS_EColi_Tryps_Neprosin_N3_5ug_156.101259.101259.3	LLAEDETLDENELGEILHAIEK	n[35]LLAEDETLDENELGEILHAIEK[162]	IKSETIAT.LLAEDETLDENELGEILHAIEK.NVVRSRVI	T	N	22	3	12941.1	2561.4	2561.38	854.809	854.8	2561.37	854.799	0.0043	0.7681	4.4058	7.04e-12	39.252	10.13	1	1	0	281	302	0	22K(34.0631), N-term(34.0631)		0	TRUE	sp|P05055|PNP_ECOLI	P05055	PNP_ECOLI	pnp	Polyribonucleotide nucleotidyltransferase
676	20220923_CRJL_M9H11_PICS_EColi_Tryps_Neprosin_N3_5ug_156.101260.101260.0	FINELLPVIDSLDR	n[29]FINELLPVIDSLDR	AHKFAIEK.FINELLPVIDSLDR.AIEVADKA	K	A	14	3	12941.2	1670.94	1670.93	557.986	557.984	1670.92	557.982	0.0073	0.8421	1.2469	5.236e-06	18.799	7.254	1	2	0	91	104	0	N-term(28.0313)		0	TRUE	sp|P09372|GRPE_ECOLI	P09372	GRPE_ECOLI	grpE	Protein GrpE
677	20220923_CRJL_M9H11_PICS_EColi_Tryps_Neprosin_N3_5ug_156.101261.101261.0	FINELLPVIDSLDR	n[29]FINELLPVIDSLDR	AHKFAIEK.FINELLPVIDSLDR.AIEVADKA	K	A	14	3	12941.3	1671.94	1671.93	558.32	558.318	1670.92	557.982	1.0091	0.8477	1.2481	2.119e-05	18.972	9.258	1	2	0	91	104	0	N-term(28.0313)		0	TRUE	sp|P09372|GRPE_ECOLI	P09372	GRPE_ECOLI	grpE	Protein GrpE
678	20220923_CRJL_M9H11_PICS_EColi_Tryps_Neprosin_N3_5ug_156.101262.101262.3	DIGLPGVADAHIVLTNLTSQIGR	n[29]DIGLPGVADAHIVLTNLTSQIGR	AKHNNFSK.DIGLPGVADAHIVLTNLTSQIGR.EEPNKVTI	K	E	23	3	12941.4	2387.34	2387.32	796.788	796.782	2387.32	796.78	0.0056	0.7427	1.3217	1.189e-09	30.452	0	1	2	0	45	67	0	N-term(28.0313)		0	TRUE	sp|P0AB26|YCEB_ECOLI	P0AB26	YCEB_ECOLI	yceB	Uncharacterized lipoprotein YceB
679	20220923_CRJL_M9H11_PICS_EColi_Tryps_Neprosin_N3_5ug_156.101264.101264.2	DILLLDEPTNNLDIDTIR	n[29]DILLLDEPTNNLDIDTIR	AQAIFADP.DILLLDEPTNNLDIDTIR.WIEQVINE	P	W	18	2	12941.7	2110.14	2110.12	1056.08	1056.07	2110.12	1056.07	0.0002	0.8166	12.2743	1.7e-13	33.246	9.776	1	1	0	175	192	0	N-term(28.0313)		0	TRUE	sp|P0A9U3|YBIT_ECOLI	P0A9U3	YBIT_ECOLI	ybiT	Probable ATP-binding protein YbiT
680	20220923_CRJL_M9H11_PICS_EColi_Tryps_Neprosin_N3_5ug_156.101265.101265.3	FESIDANNQIVGFDVDLAQALCK	n[35]FESIDANNQIVGFDVDLAQALC[160]K[162]	ATEASYPP.FESIDANNQIVGFDVDLAQALCK.EIDATCTF	P	E	23	3	12941.8	2635.39	2635.37	879.47	879.463	2634.36	879.128	1.0031	0.8738	0.3811	7e-14	41.71	0	1	1	0	34	56	0	22C(57.0214), 23K(34.0631), N-term(34.0631)		0	TRUE	sp|P30859|ARTI_ECOLI	P30859	ARTI_ECOLI	artI	Putative ABC transporter arginine-binding protein 2
681	20220923_CRJL_M9H11_PICS_EColi_Tryps_Neprosin_N3_5ug_156.101268.101268.3	LDESGIVYIGAEVTGGDILVGK	n[29]LDESGIVYIGAEVTGGDILVGK[156]	VGEAAISK.LDESGIVYIGAEVTGGDILVGK.VTPKGETQ	K	V	22	3	12942.1	2261.26	2261.23	754.759	754.752	2260.22	754.414	1.0141	0.852	6.1233	3.4e-13	43.55	0	1	2	0	865	886	0	22K(28.0313), N-term(28.0313)		0	TRUE	sp|P0A8V2|RPOB_ECOLI	P0A8V2	RPOB_ECOLI	rpoB	DNA-directed RNA polymerase subunit beta
682	20220923_CRJL_M9H11_PICS_EColi_Tryps_Neprosin_N3_5ug_156.101270.101270.4	ANDAAGDGTTTATVLAQAIITEGLK	n[29]ANDAAGDGTTTATVLAQAIITEGLK[156]	MVKEVASK.ANDAAGDGTTTATVLAQAIITEGLK.AVAAGMNP	K	A	25	4	12942.4	2458.32	2458.31	615.587	615.584	2457.3	615.331	1.0107	0.7897	13.2464	4.762e-10	34.12	0	1	2	0	81	105	0	25K(28.0313), N-term(28.0313)		0	TRUE	sp|P0A6F5|CH60_ECOLI	P0A6F5	CH60_ECOLI	groEL	Chaperonin GroEL
683	20220923_CRJL_M9H11_PICS_EColi_Tryps_Neprosin_N3_5ug_156.101273.101273.0	VMGQALPELVDQVVEVVQR	n[29]VM[147]GQALPELVDQVVEVVQR	FPTPFTYK.VMGQALPELVDQVVEVVQR.HAPGDYTP	K	H	19	3	12942.8	2153.18	2153.17	718.734	718.73	2152.16	718.393	1.0129	0.879	7.3174	1.113e-06	26.069	0	1	2	0	19	37	0	2M(15.9949), N-term(28.0313)		0	TRUE	sp|P0A8J4|YBED_ECOLI	P0A8J4	YBED_ECOLI	ybeD	UPF0250 protein YbeD
684	20220923_CRJL_M9H11_PICS_EColi_Tryps_Neprosin_N3_5ug_156.101278.101278.3	ELEQLPQLLEDLEAK	n[29]ELEQLPQLLEDLEAK[156]	KISYKIQR.ELEQLPQLLEDLEAK.LEAIQTQV	R	L	15	3	12943.4	1823.01	1823	608.677	608.675	1822.99	608.672	0.01	0.8085	0.3124	0.0005012	20.422	0	1	2	0	569	583	0	15K(28.0313), N-term(28.0313)		0	TRUE	sp|P43672|UUP_ECOLI	P43672	UUP_ECOLI	uup	ATP-binding protein Uup
685	20220923_CRJL_M9H11_PICS_EColi_Tryps_Neprosin_N3_5ug_156.101281.101281.3	EISEVLLQLPELQNIAGK	n[29]EISEVLLQLPELQNIAGK[156]	KIIYPQDR.EISEVLLQLPELQNIAGK.RAIIIRGN	R	R	18	3	12943.8	2049.19	2049.17	684.069	684.066	2049.17	684.065	0.0026	0.7927	2.6223	5.246e-07	24.536	0	1	2	0	110	127	0	18K(28.0313), N-term(28.0313)		0	TRUE	sp|P09126|HEM4_ECOLI	P09126	HEM4_ECOLI	hemD	Uroporphyrinogen-III synthase
686	20220923_CRJL_M9H11_PICS_EColi_Tryps_Neprosin_N3_5ug_156.101285.101285.0	VMGQALPELVDQVVEVVQR	n[29]VM[147]GQALPELVDQVVEVVQR	FPTPFTYK.VMGQALPELVDQVVEVVQR.HAPGDYTP	K	H	19	3	12944.3	2152.18	2152.16	718.399	718.396	2152.16	718.393	0.009	0.8839	7.2915	1.175e-10	32.378	0	1	2	0	19	37	0	2M(15.9949), N-term(28.0313)		0	TRUE	sp|P0A8J4|YBED_ECOLI	P0A8J4	YBED_ECOLI	ybeD	UPF0250 protein YbeD
687	20220923_CRJL_M9H11_PICS_EColi_Tryps_Neprosin_N3_5ug_156.101289.101289.0	DILLLDEPTNNLDIDTIR	n[29]DILLLDEPTNNLDIDTIR	AQAIFADP.DILLLDEPTNNLDIDTIR.WIEQVINE	P	W	18	3	12944.9	2111.14	2111.13	704.719	704.716	2110.12	704.379	1.01	0.7791	12.3274	0.001352	17.564	10.084	1	1	0	175	192	0	N-term(28.0313)		0	TRUE	sp|P0A9U3|YBIT_ECOLI	P0A9U3	YBIT_ECOLI	ybiT	Probable ATP-binding protein YbiT
688	20220923_CRJL_M9H11_PICS_EColi_Tryps_Neprosin_N3_5ug_156.101292.101292.2	TLPTTMEFVDIAGLVK	n[29]TLPTTMEFVDIAGLVK[156]	AEIVKPQR.TLPTTMEFVDIAGLVK.GASKGEGI	R	G	16	2	12945.4	1790.01	1789.99	896.011	896.004	1789.99	896.002	0.0029	0.824	1.7041	7.685e-09	33.98	11.874	1	2	0	63	78	0	16K(28.0313), N-term(28.0313)		0	TRUE	sp|P0ABU2|YCHF_ECOLI	P0ABU2	YCHF_ECOLI	ychF	Ribosome-binding ATPase YchF
689	20220923_CRJL_M9H11_PICS_EColi_Tryps_Neprosin_N3_5ug_156.101294.101294.2	ANDAAGDGTTTATVLAQAIITEGLK	n[29]ANDAAGDGTTTATVLAQAIITEGLK[156]	MVKEVASK.ANDAAGDGTTTATVLAQAIITEGLK.AVAAGMNP	K	A	25	2	12945.6	2457.31	2457.28	1229.66	1229.65	2457.3	1229.66	-0.0117	0.869	13.3004	0	77.994	0	1	2	0	81	105	0	25K(28.0313), N-term(28.0313)		0	TRUE	sp|P0A6F5|CH60_ECOLI	P0A6F5	CH60_ECOLI	groEL	Chaperonin GroEL
690	20220923_CRJL_M9H11_PICS_EColi_Tryps_Neprosin_N3_5ug_156.101298.101298.2	ELEQLPQLLEDLEAK	n[29]ELEQLPQLLEDLEAK[156]	KISYKIQR.ELEQLPQLLEDLEAK.LEAIQTQV	R	L	15	2	12946.1	1823.01	1823	912.514	912.506	1822.99	912.504	0.0056	0.9091	0.357	1.881e-07	31.305	0	1	2	0	569	583	0	15K(28.0313), N-term(28.0313)		0	TRUE	sp|P43672|UUP_ECOLI	P43672	UUP_ECOLI	uup	ATP-binding protein Uup
691	20220923_CRJL_M9H11_PICS_EColi_Tryps_Neprosin_N3_5ug_156.101299.101299.0	NTQAVLDGSLDQFIEASLK	n[29]NTQAVLDGSLDQFIEASLK[156]	IRTGVETR.NTQAVLDGSLDQFIEASLK.AGI	R	A	19	3	12946.2	2105.13	2105.12	702.717	702.714	2104.11	702.376	1.0139	0.8819	0.1126	3.086e-08	24.653	0	1	2	0	344	362	0	19K(28.0313), N-term(28.0313)		0	TRUE	sp|P07012|RF2_ECOLI	P07012	RF2_ECOLI	prfB	Peptide chain release factor RF2
692	20220923_CRJL_M9H11_PICS_EColi_Tryps_Neprosin_N3_5ug_156.101300.101300.0	NTQAVLDGSLDQFIEASLK	n[29]NTQAVLDGSLDQFIEASLK[156]	IRTGVETR.NTQAVLDGSLDQFIEASLK.AGI	R	A	19	3	12946.3	2104.12	2104.11	702.382	702.378	2104.11	702.376	0.0083	0.8784	0.1149	1.894e-07	25.579	0	1	2	0	344	362	0	19K(28.0313), N-term(28.0313)		0	TRUE	sp|P07012|RF2_ECOLI	P07012	RF2_ECOLI	prfB	Peptide chain release factor RF2
693	20220923_CRJL_M9H11_PICS_EColi_Tryps_Neprosin_N3_5ug_156.101307.101307.2	DATGIDPVSLIAFDK	n[29]DATGIDPVSLIAFDK[156]	NIHKVDVR.DATGIDPVSLIAFDK.VVMTADAV	R	V	15	2	12947.2	1616.88	1616.87	809.449	809.44	1616.87	809.44	-0.0006	0.8954	13.3436	3.463e-09	31.542	0	1	2	0	171	185	0	15K(28.0313), N-term(28.0313)		0	TRUE	sp|P60723|RL4_ECOLI	P60723	RL4_ECOLI	rplD	Large ribosomal subunit protein uL4
694	20220923_CRJL_M9H11_PICS_EColi_Tryps_Neprosin_N3_5ug_156.101308.101308.3	SMLNPGSALLTLSYLGAER	n[29]SMLNPGSALLTLSYLGAER	VAMAKACR.SMLNPGSALLTLSYLGAER.AIPNYNVM	R	A	19	3	12947.3	2020.08	2020.07	674.368	674.364	2020.07	674.363	0.0051	0.891	2.6831	1.081e-07	30.25	12.487	1	2	0	133	151	0	N-term(28.0313)		0	TRUE	sp|P0AEK4|FABI_ECOLI	P0AEK4	FABI_ECOLI	fabI	Enoyl-[acyl-carrier-protein] reductase [NADH] FabI
695	20220923_CRJL_M9H11_PICS_EColi_Tryps_Neprosin_N3_5ug_156.101309.101309.0	TNPLLTPFELPPFSK	n[29]TNPLLTPFELPPFSK[156]	.TNPLLTPFELPPFSK.IIPEHVVP	M	I	15	2	12947.4	1756	1755.99	879.008	879	1755.98	878.998	0.0048	0.8602	5.0984	2.753e-07	27.791	27.791	1	2	0	2	16	0	15K(28.0313), N-term(28.0313)		0	TRUE	sp|P27298|OPDA_ECOLI	P27298	OPDA_ECOLI	prlC	Oligopeptidase A
696	20220923_CRJL_M9H11_PICS_EColi_Tryps_Neprosin_N3_5ug_156.101310.101310.2	NTQAVLDGSLDQFIEASLK	n[29]NTQAVLDGSLDQFIEASLK[156]	IRTGVETR.NTQAVLDGSLDQFIEASLK.AGI	R	A	19	2	12947.6	2104.13	2104.11	1053.07	1053.06	2104.11	1053.06	0.0004	0.9308	0.136	1.903e-09	42.461	0	1	2	0	344	362	0	19K(28.0313), N-term(28.0313)		0	TRUE	sp|P07012|RF2_ECOLI	P07012	RF2_ECOLI	prfB	Peptide chain release factor RF2
697	20220923_CRJL_M9H11_PICS_EColi_Tryps_Neprosin_N3_5ug_156.101311.101311.2	VKPLELPLLDSLER		YAEAFIGR.VKPLELPLLDSLER.EIRRMTGV	R	E	14	2	12947.7	1621.94	1621.93	811.98	811.974	1620.94	811.48	0.988	0.8233	26.2893	0.002718	15.893	0	0.9996	2	1	932	945	0			0	TRUE	sp|P43329|HRPA_ECOLI	P43329	HRPA_ECOLI	hrpA	ATP-dependent RNA helicase HrpA
698	20220923_CRJL_M9H11_PICS_EColi_Tryps_Neprosin_N3_5ug_156.101315.101315.2	SMLNPGSALLTLSYLGAER	n[29]SMLNPGSALLTLSYLGAER	VAMAKACR.SMLNPGSALLTLSYLGAER.AIPNYNVM	R	A	19	2	12948.2	2020.09	2020.07	1011.05	1011.04	2020.07	1011.04	0.0009	0.8294	2.6685	2.493e-08	35.682	0	1	2	0	133	151	0	N-term(28.0313)		0	TRUE	sp|P0AEK4|FABI_ECOLI	P0AEK4	FABI_ECOLI	fabI	Enoyl-[acyl-carrier-protein] reductase [NADH] FabI
699	20220923_CRJL_M9H11_PICS_EColi_Tryps_Neprosin_N3_5ug_156.101324.101324.4	ALGSQIDVVEMFDQVIPAADKDIVK	n[29]ALGSQIDVVEMFDQVIPAADK[156]DIVK[156]	IEMGTVYH.ALGSQIDVVEMFDQVIPAADKDIVK.VFTKRISK	H	V	25	4	12949.5	2784.52	2784.5	697.136	697.133	2784.5	697.132	0.0056	0.8735	4.3004	1.249e-08	39.114	10.075	1	1	1	196	220	0	21K(28.0313), 25K(28.0313), N-term(28.0313)		0	TRUE	sp|P0A9P0|DLDH_ECOLI	P0A9P0	DLDH_ECOLI	lpdA	Dihydrolipoyl dehydrogenase
700	20220923_CRJL_M9H11_PICS_EColi_Tryps_Neprosin_N3_5ug_156.101328.101328.3	SFGDIPLVHGMPFISGIGIEALQNK	n[29]SFGDIPLVHGMPFISGIGIEALQNK[156]	CTTAKVDR.SFGDIPLVHGMPFISGIGIEALQNK.IITIIQG	R	I	25	3	12949.9	2695.46	2695.44	899.495	899.488	2695.44	899.487	0.0012	0.904	4.194	5e-14	53.242	8.978	1	2	0	63	87	0	25K(28.0313), N-term(28.0313)		0	TRUE	sp|P37188|PTKB_ECOLI	P37188	PTKB_ECOLI	gatB	PTS system galactitol-specific EIIB component
701	20220923_CRJL_M9H11_PICS_EColi_Tryps_Neprosin_N3_5ug_156.10133.10133.0	ASVEIDRK	n[29]ASVEIDRK[156]	KFINGIKK.ASVEIDRK.IIADIAVF	K	I	8	2	2440.58	973.563	973.559	487.789	487.787	972.56	487.288	0.9984	0.4441	0.2967	2.124	9.033	0	0.9616	2	1	86	93	0	8K(28.0313), N-term(28.0313)		0	TRUE	sp|P0A7L3|RL20_ECOLI	P0A7L3	RL20_ECOLI	rplT	Large ribosomal subunit protein bL20
702	20220923_CRJL_M9H11_PICS_EColi_Tryps_Neprosin_N3_5ug_156.101330.101330.3	TLPTTMEFVDIAGLVK	n[29]TLPTTMEFVDIAGLVK[156]	AEIVKPQR.TLPTTMEFVDIAGLVK.GASKGEGI	R	G	16	3	12950.2	1790.01	1790	597.676	597.673	1789.99	597.671	0.0057	0.847	1.6235	0.01542	18.748	0	1	2	0	63	78	0	16K(28.0313), N-term(28.0313)		0	TRUE	sp|P0ABU2|YCHF_ECOLI	P0ABU2	YCHF_ECOLI	ychF	Ribosome-binding ATPase YchF
703	20220923_CRJL_M9H11_PICS_EColi_Tryps_Neprosin_N3_5ug_156.101332.101332.3	VKPLELPLLDSLER		YAEAFIGR.VKPLELPLLDSLER.EIRRMTGV	R	E	14	3	12950.5	1621.94	1621.93	541.653	541.652	1620.94	541.322	0.989	0.7822	26.3354	0.23	12.182	0	0.9877	2	1	932	945	0			0	TRUE	sp|P43329|HRPA_ECOLI	P43329	HRPA_ECOLI	hrpA	ATP-dependent RNA helicase HrpA
704	20220923_CRJL_M9H11_PICS_EColi_Tryps_Neprosin_N3_5ug_156.101335.101335.3	DANGINSNATSASLQLTQSIFDMSK	n[29]DANGINSNATSASLQLTQSIFDMSK[156]	YTYSNGYR.DANGINSNATSASLQLTQSIFDMSK.WRAITIQE	R	W	25	3	12950.8	2669.32	2669.3	890.78	890.775	2668.3	890.441	1.0017	0.8714	7.6078	2.161e-10	37.298	0	1	2	0	78	102	0	25K(28.0313), N-term(28.0313)		0	TRUE	sp|P02930|TOLC_ECOLI	P02930	TOLC_ECOLI	tolC	Outer membrane protein TolC
705	20220923_CRJL_M9H11_PICS_EColi_Tryps_Neprosin_N3_5ug_156.101339.101339.3	ALGSQIDVVEMFDQVIPAADKDIVK	n[29]ALGSQIDVVEMFDQVIPAADK[156]DIVK[156]	IEMGTVYH.ALGSQIDVVEMFDQVIPAADKDIVK.VFTKRISK	H	V	25	3	12951.4	2784.53	2784.5	929.183	929.174	2784.5	929.173	0.0014	0.8495	4.2682	0	53.264	0	1	1	1	196	220	0	21K(28.0313), 25K(28.0313), N-term(28.0313)		0	TRUE	sp|P0A9P0|DLDH_ECOLI	P0A9P0	DLDH_ECOLI	lpdA	Dihydrolipoyl dehydrogenase
706	20220923_CRJL_M9H11_PICS_EColi_Tryps_Neprosin_N3_5ug_156.101341.101341.3	GYTDMLPEFGGDTAYSDDFFVGR	n[29]GYTDMLPEFGGDTAYSDDFFVGR	YGVVYDAL.GYTDMLPEFGGDTAYSDDFFVGR.VGGVATYR	L	V	23	3	12951.7	2587.14	2587.12	863.388	863.382	2587.12	863.381	0.0029	0.8333	4.9033	1.209e-07	34.171	0	1	1	0	132	154	0	N-term(28.0313)		0	TRUE	sp|P02931|OMPF_ECOLI	P02931	OMPF_ECOLI	ompF	Outer membrane porin F
707	20220923_CRJL_M9H11_PICS_EColi_Tryps_Neprosin_N3_5ug_156.101342.101342.3	TIAFSLLDLAPIPEGSSAR		MTDK.TIAFSLLDLAPIPEGSSAR.EAFSHSID	K	E	19	3	12951.8	1957.06	1957.06	653.361	653.36	1957.05	653.358	0.0047	0.8062	2.098	0.001217	17.635	0	1	2	0	5	23	0			0	TRUE	sp|P0ADV5|YHBW_ECOLI	P0ADV5	YHBW_ECOLI	yhbW	Luciferase-like monooxygenase
708	20220923_CRJL_M9H11_PICS_EColi_Tryps_Neprosin_N3_5ug_156.101343.101343.2	AGLTFLVDLIK	n[35]AGLTFLVDLIK[162]	GVDNAGAK.AGLTFLVDLIK.NKHMNADT	K	N	11	2	12951.9	1256.85	1256.84	629.43	629.428	1256.84	629.426	0.003	0.7127	2.3758	0.0005527	23.53	0	1	2	0	216	226	0	11K(34.0631), N-term(34.0631)		0	TRUE	sp|P0AEX9|MALE_ECOLI	P0AEX9	MALE_ECOLI	malE	Maltose/maltodextrin-binding periplasmic protein
709	20220923_CRJL_M9H11_PICS_EColi_Tryps_Neprosin_N3_5ug_156.101347.101347.0	AMLQDIATLTGGTVISEEIGMELEK	n[29]AM[147]LQDIATLTGGTVISEEIGM[147]ELEK[156]	PGFGDRRK.AMLQDIATLTGGTVISEEIGMELEK.ATIEDIGQ	K	A	25	3	12952.5	2737.41	2737.38	913.476	913.468	2736.38	913.134	1.0004	0.8724	3.6596	1.174e-06	30.117	9.714	1	2	0	287	311	0	21M(15.9949), 25K(28.0313), 2M(15.9949), N-term(28.0313)		0	TRUE	sp|P0A6F5|CH60_ECOLI	P0A6F5	CH60_ECOLI	groEL	Chaperonin GroEL
710	20220923_CRJL_M9H11_PICS_EColi_Tryps_Neprosin_N3_5ug_156.101364.101364.3	LIITITEGIPTLDMLTVK	n[29]LIITITEGIPTLDM[147]LTVK[156]	EAIDAGIK.LIITITEGIPTLDMLTVK.VKIDEAGV	K	V	18	3	12954.8	2042.21	2042.2	681.744	681.74	2042.19	681.739	0.0043	0.8505	0.4172	0.0001475	18.18	0	1	2	0	92	109	0	14M(15.9949), 18K(28.0313), N-term(28.0313)		0	TRUE	sp|P0AGE9|SUCD_ECOLI	P0AGE9	SUCD_ECOLI	sucD	Succinate--CoA ligase [ADP-forming] subunit alpha
711	20220923_CRJL_M9H11_PICS_EColi_Tryps_Neprosin_N3_5ug_156.101371.101371.3	AIDKPFLLPIEDVFSISGR	n[29]AIDK[156]PFLLPIEDVFSISGR	SYIPEPER.AIDKPFLLPIEDVFSISGR.GTVVTGRV	R	G	19	3	12955.8	2172.24	2172.22	725.086	725.082	2172.22	725.08	0.0036	0.9058	4.083	1e-13	42.285	8.464	1	2	1	206	224	0	4K(28.0313), N-term(28.0313)		0	FALSE	sp|P0CE47|EFTU1_ECOLI	P0CE47	EFTU1_ECOLI	tufA	Elongation factor Tu 1	tufB	sp|P0CE48|EFTU2_ECOLI
712	20220923_CRJL_M9H11_PICS_EColi_Tryps_Neprosin_N3_5ug_156.101373.101373.3	LLPWIDGLLDAGEK	n[29]LLPWIDGLLDAGEK[156]	HTDHCAKK.LLPWIDGLLDAGEK.HFAATGKP	K	H	14	3	12956.1	1594.91	1594.9	532.642	532.641	1594.9	532.64	0.0056	0.7772	3.9401	0.008096	17.068	0	1	2	0	116	129	0	14K(28.0313), N-term(28.0313)		0	TRUE	sp|P0AB71|ALF_ECOLI	P0AB71	ALF_ECOLI	fbaA	Fructose-bisphosphate aldolase class 2
713	20220923_CRJL_M9H11_PICS_EColi_Tryps_Neprosin_N3_5ug_156.101374.101374.3	LLQVGGNMLLLDEPTNDLDIETLR	n[29]LLQVGGNM[147]LLLDEPTNDLDIETLR	RGRIHIAK.LLQVGGNMLLLDEPTNDLDIETLR.AIENAIIE	K	A	24	3	12956.2	2726.48	2726.45	909.834	909.825	2725.42	909.481	1.0336	0.7659	3.1522	1.298e-10	33.345	0	1	2	0	458	481	0	8M(15.9949), N-term(28.0313)		0	TRUE	sp|P0A9W3|ETTA_ECOLI	P0A9W3	ETTA_ECOLI	ettA	Energy-dependent translational throttle protein EttA
714	20220923_CRJL_M9H11_PICS_EColi_Tryps_Neprosin_N3_5ug_156.101377.101377.2	LLPWIDGLLDAGEK	n[35]LLPWIDGLLDAGEK[162]	HTDHCAKK.LLPWIDGLLDAGEK.HFAATGKP	K	H	14	2	12956.6	1606.98	1606.96	804.496	804.489	1606.96	804.488	0.0024	0.767	3.9317	1.392e-06	22.176	6.944	1	2	0	116	129	0	14K(34.0631), N-term(34.0631)		0	TRUE	sp|P0AB71|ALF_ECOLI	P0AB71	ALF_ECOLI	fbaA	Fructose-bisphosphate aldolase class 2
715	20220923_CRJL_M9H11_PICS_EColi_Tryps_Neprosin_N3_5ug_156.101385.101385.3	IALLLPLNGQAAVFGR	n[29]IALLLPLNGQAAVFGR	FKPASTNK.IALLLPLNGQAAVFGR.TIQQGFEA	K	T	16	3	12957.7	1681	1681	561.341	561.34	1680.01	561.01	0.9886	0.6472	5.7803	0.02113	16.2	0	1	2	0	259	274	0	N-term(28.0313)		0	TRUE	sp|P45464|LPOA_ECOLI	P45464	LPOA_ECOLI	lpoA	Penicillin-binding protein activator LpoA
716	20220923_CRJL_M9H11_PICS_EColi_Tryps_Neprosin_N3_5ug_156.101387.101387.3	FLSQPFFVAEVFTGSPGK	n[29]FLSQPFFVAEVFTGSPGK[156]	ARARKIQR.FLSQPFFVAEVFTGSPGK.YVSIKDTI	R	Y	18	3	12958	2013.08	2013.06	672.033	672.028	2013.06	672.028	0.0007	0.7523	1.3233	1.536e-05	22.636	0	1	2	0	400	417	0	18K(28.0313), N-term(28.0313)		0	TRUE	sp|P0ABB4|ATPB_ECOLI	P0ABB4	ATPB_ECOLI	atpD	ATP synthase subunit beta
717	20220923_CRJL_M9H11_PICS_EColi_Tryps_Neprosin_N3_5ug_156.10139.10139.2	NATPITNK	n[29]NATPITNK[156]	AANYGETR.NATPITNK.FTNTSGFA	R	F	8	2	2441.35	913.518	913.512	457.766	457.764	913.523	457.769	-0.0108	0.7108	0.8908	0.02206	12.399	0	1	2	0	258	265	0	8K(28.0313), N-term(28.0313)		0	TRUE	sp|P02931|OMPF_ECOLI	P02931	OMPF_ECOLI	ompF	Outer membrane porin F
718	20220923_CRJL_M9H11_PICS_EColi_Tryps_Neprosin_N3_5ug_156.101391.101391.2	LLPWIDGLLDAGEK	n[29]LLPWIDGLLDAGEK[156]	HTDHCAKK.LLPWIDGLLDAGEK.HFAATGKP	K	H	14	2	12958.5	1594.91	1594.9	798.463	798.457	1594.9	798.456	0.003	0.7897	3.9008	4.568e-08	22.323	0	1	2	0	116	129	0	14K(28.0313), N-term(28.0313)		0	TRUE	sp|P0AB71|ALF_ECOLI	P0AB71	ALF_ECOLI	fbaA	Fructose-bisphosphate aldolase class 2
719	20220923_CRJL_M9H11_PICS_EColi_Tryps_Neprosin_N3_5ug_156.101393.101393.2	YAPNLGSNAEALAVIAEAVK	YAPNLGSNAEALAVIAEAVK[156]	TAVGDEGG.YAPNLGSNAEALAVIAEAVK.AAGYEIGK	G	A	20	2	12958.7	2028.08	2028.05	1015.04	1015.03	2028.09	1015.05	-0.0361	0.7167	5.0364	0.0004399	21.34	11.166	1	1	0	212	231	0	20K(28.0313)		0	TRUE	sp|P0A6P9|ENO_ECOLI	P0A6P9	ENO_ECOLI	eno	Enolase
720	20220923_CRJL_M9H11_PICS_EColi_Tryps_Neprosin_N3_5ug_156.101395.101395.3	IDGVFGDTAVVTEWLK	n[29]IDGVFGDTAVVTEWLK[156]	KIDIQNGR.IDGVFGDTAVVTEWLK.DNPKIAAV	R	D	16	3	12959	1804.97	1804.96	602.665	602.662	1804.96	602.661	0.0037	0.7991	3.2993	0.007202	15.179	0	1	2	0	168	183	0	16K(28.0313), N-term(28.0313)		0	TRUE	sp|P30859|ARTI_ECOLI	P30859	ARTI_ECOLI	artI	Putative ABC transporter arginine-binding protein 2
721	20220923_CRJL_M9H11_PICS_EColi_Tryps_Neprosin_N3_5ug_156.101406.101406.3	TALVANPWQLGNVAAMLER	n[29]TALVANPWQLGNVAAMLER	APTPAEAK.TALVANPWQLGNVAAMLER.AGDDAARP	K	A	19	3	12960.3	2081.12	2081.11	694.715	694.711	2081.11	694.71	0.0014	0.7414	1.8422	1.771e-07	29.008	9.772	1	2	0	408	426	0	N-term(28.0313)		0	TRUE	sp|P0AES4|GYRA_ECOLI	P0AES4	GYRA_ECOLI	gyrA	DNA gyrase subunit A
722	20220923_CRJL_M9H11_PICS_EColi_Tryps_Neprosin_N3_5ug_156.101409.101409.2	STQVYGQDVWLPAETLDLIR		MEIYTGEK.STQVYGQDVWLPAETLDLIR.EYRVAIKG	K	E	20	2	12960.7	2303.21	2303.18	1152.61	1152.6	2303.18	1152.6	0.0007	0.9175	1.346	0	44.647	0	1	2	0	74	93	0			0	TRUE	sp|P08200|IDH_ECOLI	P08200	IDH_ECOLI	icd	Isocitrate dehydrogenase [NADP]
723	20220923_CRJL_M9H11_PICS_EColi_Tryps_Neprosin_N3_5ug_156.10141.10141.2	AAVTMPSSK	n[29]AAVTM[147]PSSK[156]	RNGQAANK.AAVTMPSSK.LKVAIANV	K	L	9	2	2441.56	962.51	962.506	482.262	482.26	962.511	482.263	-0.0044	0.7098	3.6115	0.004077	13.753	7.956	1	2	0	23	31	0	5M(15.9949), 9K(28.0313), N-term(28.0313)		0	TRUE	sp|P0A7W7|RS8_ECOLI	P0A7W7	RS8_ECOLI	rpsH	Small ribosomal subunit protein uS8
724	20220923_CRJL_M9H11_PICS_EColi_Tryps_Neprosin_N3_5ug_156.10142.10142.3	GHSSAQYSGEIK	n[29]GHSSAQYSGEIK[156]	NVNVEFRK.GHSSAQYSGEIK.GYDYDTYT	K	G	12	3	2441.68	1318.68	1318.68	440.569	440.566	1318.65	440.558	0.0239	0.7846	0.4038	0.2321	10.037	0	0.9999	2	0	34	45	0	12K(28.0313), N-term(28.0313)		0	TRUE	sp|P76002|PLIG_ECOLI	P76002	PLIG_ECOLI	pliG	Inhibitor of g-type lysozyme
725	20220923_CRJL_M9H11_PICS_EColi_Tryps_Neprosin_N3_5ug_156.101420.101420.3	VGDTVIEFDLPLLEEK	n[29]VGDTVIEFDLPLLEEK[156]	AEEGQRVK.VGDTVIEFDLPLLEEK.AKSTITPV	K	A	16	3	12962.1	1872.03	1872.02	625.016	625.013	1872.01	625.012	0.0052	0.8348	3.8041	3.663e-06	23.919	0	1	2	0	116	131	0	16K(28.0313), N-term(28.0313)		0	TRUE	sp|P69783|PTGA_ECOLI	P69783	PTGA_ECOLI	crr	PTS system glucose-specific EIIA component
726	20220923_CRJL_M9H11_PICS_EColi_Tryps_Neprosin_N3_5ug_156.101422.101422.2	VGDTVIEFDLPLLEEK	n[29]VGDTVIEFDLPLLEEK[156]	AEEGQRVK.VGDTVIEFDLPLLEEK.AKSTITPV	K	A	16	2	12962.3	1872.03	1872.01	937.023	937.014	1872.01	937.014	0.0011	0.9191	3.808	5.825e-11	38.422	8.669	1	2	0	116	131	0	16K(28.0313), N-term(28.0313)		0	TRUE	sp|P69783|PTGA_ECOLI	P69783	PTGA_ECOLI	crr	PTS system glucose-specific EIIA component
727	20220923_CRJL_M9H11_PICS_EColi_Tryps_Neprosin_N3_5ug_156.101423.101423.3	NELNEAAETLANFLK	n[29]NELNEAAETLANFLK[156]	MYQDIIR.NELNEAAETLANFLK.DDANIHAI	R	D	15	3	12962.4	1731.92	1731.91	578.313	578.311	1731.9	578.309	0.0059	0.9063	3.8589	1.056e-06	26.075	0	1	2	0	8	22	0	15K(28.0313), N-term(28.0313)		0	TRUE	sp|P63224|GMHA_ECOLI	P63224	GMHA_ECOLI	gmhA	Phosphoheptose isomerase
728	20220923_CRJL_M9H11_PICS_EColi_Tryps_Neprosin_N3_5ug_156.101426.101426.2	NELNEAAETLANFLK	n[29]NELNEAAETLANFLK[156]	MYQDIIR.NELNEAAETLANFLK.DDANIHAI	R	D	15	2	12962.8	1731.93	1731.91	866.971	866.961	1731.9	866.959	0.0041	0.9025	3.8528	3.09e-11	27.359	0	1	2	0	8	22	0	15K(28.0313), N-term(28.0313)		0	TRUE	sp|P63224|GMHA_ECOLI	P63224	GMHA_ECOLI	gmhA	Phosphoheptose isomerase
729	20220923_CRJL_M9H11_PICS_EColi_Tryps_Neprosin_N3_5ug_156.101427.101427.3	AEGILGTIAGDDTIFTTPANGFTVK	n[29]AEGILGTIAGDDTIFTTPANGFTVK[156]	RIIDSIGK.AEGILGTIAGDDTIFTTPANGFTVK.DIYEAIIE	K	D	25	3	12962.9	2565.35	2565.32	856.124	856.115	2564.34	855.786	0.9865	0.3733	6.5093	4.259e-09	25.43	0	1	2	0	118	142	0	25K(28.0313), N-term(28.0313)		0	TRUE	sp|P0A6D0|ARGR_ECOLI	P0A6D0	ARGR_ECOLI	argR	Arginine repressor
730	20220923_CRJL_M9H11_PICS_EColi_Tryps_Neprosin_N3_5ug_156.10143.10143.3	MPYKGSVENGAYK	MPYKGSVENGAYK[156]	MGYDWIGR.MPYKGSVENGAYK.AQGVQITA	R	A	13	3	2441.82	1471.72	1471.71	491.58	491.577	1470.72	491.246	0.9923	0.5336	8.3619	0.08313	12.821	0	0.9901	2	1	82	94	0	13K(28.0313)		0	TRUE	sp|P0A910|OMPA_ECOLI	P0A910	OMPA_ECOLI	ompA	Outer membrane protein A
731	20220923_CRJL_M9H11_PICS_EColi_Tryps_Neprosin_N3_5ug_156.101432.101432.3	IVDTLTASALNEPSAMAAALEL	n[29]IVDTLTASALNEPSAM[147]AAALEL	VITGITKR.IVDTLTASALNEPSAMAAALEL.	R	-	22	3	12963.6	2244.18	2244.16	749.066	749.061	2244.16	749.059	0.0056	0.5382	13.6182	2.018	10.072	0	0.9422	2	0	288	309	0	16M(15.9949), N-term(28.0313)		0	TRUE	sp|P0AAI9|FABD_ECOLI	P0AAI9	FABD_ECOLI	fabD	Malonyl CoA-acyl carrier protein transacylase
732	20220923_CRJL_M9H11_PICS_EColi_Tryps_Neprosin_N3_5ug_156.101436.101436.3	LLQVGGNMLLLDEPTNDLDIETLR	n[29]LLQVGGNMLLLDEPTNDLDIETLR	RGRIHIAK.LLQVGGNMLLLDEPTNDLDIETLR.AIENAIIE	K	A	24	3	12964.2	2709.45	2709.43	904.159	904.151	2709.43	904.149	0.0043	0.8042	0.9368	4.49e-12	41.54	0	1	2	0	458	481	0	N-term(28.0313)		0	TRUE	sp|P0A9W3|ETTA_ECOLI	P0A9W3	ETTA_ECOLI	ettA	Energy-dependent translational throttle protein EttA
733	20220923_CRJL_M9H11_PICS_EColi_Tryps_Neprosin_N3_5ug_156.101437.101437.3	GISLLDAFGAANDVLK	n[35]GISLLDAFGAANDVLK[162]	KIIKVIGR.GISLLDAFGAANDVLK.GAVQGIAE	R	G	16	3	12964.3	1671	1670.99	558.007	558.005	1670.99	558.003	0.0053	0.8142	1.9215	5.604e-09	24.756	0	1	2	0	175	190	0	16K(34.0631), N-term(34.0631)		0	TRUE	sp|P0A9A6|FTSZ_ECOLI	P0A9A6	FTSZ_ECOLI	ftsZ	Cell division protein FtsZ
734	20220923_CRJL_M9H11_PICS_EColi_Tryps_Neprosin_N3_5ug_156.101438.101438.3	SVLCIGGSWLVPADALEAGDYDR	n[29]SVLC[160]IGGSWLVPADALEAGDYDR	YRDYIAIK.SVLCIGGSWLVPADALEAGDYDR.ITKIAREA	K	I	23	3	12964.5	2491.23	2491.21	831.416	831.409	2491.2	831.409	0.0009	0.895	3.3572	0	43.623	0	1	2	0	177	199	0	4C(57.0214), N-term(28.0313)		0	TRUE	sp|P0A955|ALKH_ECOLI	P0A955	ALKH_ECOLI	eda	KHG/KDPG aldolase
735	20220923_CRJL_M9H11_PICS_EColi_Tryps_Neprosin_N3_5ug_156.101439.101439.3	GISLLDAFGAANDVLK	n[29]GISLLDAFGAANDVLK[156]	KIIKVIGR.GISLLDAFGAANDVLK.GAVQGIAE	R	G	16	3	12964.6	1658.94	1658.93	553.986	553.984	1658.92	553.982	0.0058	0.7868	1.9256	1.027e-06	24.644	0	1	2	0	175	190	0	16K(28.0313), N-term(28.0313)		0	TRUE	sp|P0A9A6|FTSZ_ECOLI	P0A9A6	FTSZ_ECOLI	ftsZ	Cell division protein FtsZ
736	20220923_CRJL_M9H11_PICS_EColi_Tryps_Neprosin_N3_5ug_156.101440.101440.2	SVLCIGGSWLVPADALEAGDYDR	n[29]SVLC[160]IGGSWLVPADALEAGDYDR	YRDYIAIK.SVLCIGGSWLVPADALEAGDYDR.ITKIAREA	K	I	23	2	12964.7	2491.22	2491.2	1246.62	1246.6	2491.2	1246.61	-0.01	0.9024	3.3613	1e-14	50.257	0	1	2	0	177	199	0	4C(57.0214), N-term(28.0313)		0	TRUE	sp|P0A955|ALKH_ECOLI	P0A955	ALKH_ECOLI	eda	KHG/KDPG aldolase
737	20220923_CRJL_M9H11_PICS_EColi_Tryps_Neprosin_N3_5ug_156.101443.101443.2	TIAFSLLDLAPIPEGSSAR		MTDK.TIAFSLLDLAPIPEGSSAR.EAFSHSID	K	E	19	2	12965.1	1957.08	1957.05	979.547	979.534	1957.05	979.533	0.0013	0.932	1.876	0.0001241	20.756	0	1	2	0	5	23	0			0	TRUE	sp|P0ADV5|YHBW_ECOLI	P0ADV5	YHBW_ECOLI	yhbW	Luciferase-like monooxygenase
738	20220923_CRJL_M9H11_PICS_EColi_Tryps_Neprosin_N3_5ug_156.101444.101444.3	DILLLDEPTNNLDIDTIR	n[35]DILLLDEPTNNLDIDTIR	AQAIFADP.DILLLDEPTNNLDIDTIR.WIEQVINE	P	W	18	3	12965.2	2116.17	2116.15	706.396	706.392	2116.15	706.39	0.0063	0.7272	12.6672	0.005211	15.787	12.407	0.9993	1	0	175	192	0	N-term(34.0631)		0	TRUE	sp|P0A9U3|YBIT_ECOLI	P0A9U3	YBIT_ECOLI	ybiT	Probable ATP-binding protein YbiT
739	20220923_CRJL_M9H11_PICS_EColi_Tryps_Neprosin_N3_5ug_156.101447.101447.0	STQVYGQDVWLPAETLDLIR		MEIYTGEK.STQVYGQDVWLPAETLDLIR.EYRVAIKG	K	E	20	3	12965.6	2304.2	2304.19	769.075	769.07	2303.18	768.734	1.0075	0.8998	1.4279	1.61e-12	34.577	9.202	1	2	0	74	93	0			0	TRUE	sp|P08200|IDH_ECOLI	P08200	IDH_ECOLI	icd	Isocitrate dehydrogenase [NADP]
740	20220923_CRJL_M9H11_PICS_EColi_Tryps_Neprosin_N3_5ug_156.101449.101449.0	GISLLDAFGAANDVLK	n[29]GISLLDAFGAANDVLK[156]	KIIKVIGR.GISLLDAFGAANDVLK.GAVQGIAE	R	G	16	2	12965.8	1658.95	1658.93	830.48	830.473	1658.92	830.469	0.008	0.8538	1.9462	3.997e-09	38.62	14.623	1	2	0	175	190	0	16K(28.0313), N-term(28.0313)		0	TRUE	sp|P0A9A6|FTSZ_ECOLI	P0A9A6	FTSZ_ECOLI	ftsZ	Cell division protein FtsZ
741	20220923_CRJL_M9H11_PICS_EColi_Tryps_Neprosin_N3_5ug_156.101453.101453.0	STQVYGQDVWLPAETLDLIR		MEIYTGEK.STQVYGQDVWLPAETLDLIR.EYRVAIKG	K	E	20	3	12966.4	2303.2	2303.18	768.741	768.736	2303.18	768.734	0.0053	0.867	1.4412	2.55e-12	34.671	10.275	1	2	0	74	93	0			0	TRUE	sp|P08200|IDH_ECOLI	P08200	IDH_ECOLI	icd	Isocitrate dehydrogenase [NADP]
742	20220923_CRJL_M9H11_PICS_EColi_Tryps_Neprosin_N3_5ug_156.101458.101458.2	TALVANPWQLGNVAAMLER	n[29]TALVANPWQLGNVAAMLER	APTPAEAK.TALVANPWQLGNVAAMLER.AGDDAARP	K	A	19	2	12967.1	2081.13	2081.11	1041.57	1041.56	2081.11	1041.56	-0.0009	0.7833	1.7298	9.229e-10	36.397	12.5	1	2	0	408	426	0	N-term(28.0313)		0	TRUE	sp|P0AES4|GYRA_ECOLI	P0AES4	GYRA_ECOLI	gyrA	DNA gyrase subunit A
743	20220923_CRJL_M9H11_PICS_EColi_Tryps_Neprosin_N3_5ug_156.101462.101462.2	MDYFTLFGLPAR	n[35]MDYFTLFGLPAR	.MDYFTLFGLPAR.YQIDTQAI	-	Y	12	2	12967.6	1463.78	1463.77	732.897	732.892	1463.77	732.892	0.0002	0.7117	2.809	1.653e-05	19.568	0	1	2	0	1	12	0	N-term(34.0631)		0	TRUE	sp|P0A6L9|HSCB_ECOLI	P0A6L9	HSCB_ECOLI	hscB	Co-chaperone protein HscB
744	20220923_CRJL_M9H11_PICS_EColi_Tryps_Neprosin_N3_5ug_156.10147.10147.2	GYGMGDAAEGK	n[29]GYGM[147]GDAAEGK[156]	VIIAHTIK.GYGMGDAAEGK.NIAHQVKK	K	N	11	2	2442.29	1126.51	1126.5	564.26	564.257	1126.5	564.255	0.0037	0.6672	2.1941	0.1493	11.804	0	0.9998	2	0	394	404	0	11K(28.0313), 4M(15.9949), N-term(28.0313)		0	TRUE	sp|P0AFG8|ODP1_ECOLI	P0AFG8	ODP1_ECOLI	aceE	Pyruvate dehydrogenase E1 component
745	20220923_CRJL_M9H11_PICS_EColi_Tryps_Neprosin_N3_5ug_156.101477.101477.3	GAPYTWENLCQPLAEVDDVLGR	n[29]GAPYTWENLC[160]QPLAEVDDVLGR	NVERVVAQ.GAPYTWENLCQPLAEVDDVLGR.IFSPVSHI	Q	I	22	3	12969.6	2530.24	2530.22	844.421	844.414	2530.22	844.413	0.0029	0.9008	0.5838	4.8e-13	34.723	0	1	1	0	44	65	0	10C(57.0214), N-term(28.0313)		0	TRUE	sp|P27298|OPDA_ECOLI	P27298	OPDA_ECOLI	prlC	Oligopeptidase A
746	20220923_CRJL_M9H11_PICS_EColi_Tryps_Neprosin_N3_5ug_156.10148.10148.0	VTGIVEHK	n[29]VTGIVEHK[156]	RITRENGK.VTGIVEHK.DATDEQRQ	K	D	8	2	2442.42	937.56	937.556	469.787	469.785	937.56	469.787	-0.0042	0.7065	1.3929	0.3608	8.271	0	0.9998	2	0	149	156	0	8K(28.0313), N-term(28.0313)		0	TRUE	sp|P0ACC7|GLMU_ECOLI	P0ACC7	GLMU_ECOLI	glmU	Bifunctional protein GlmU
747	20220923_CRJL_M9H11_PICS_EColi_Tryps_Neprosin_N3_5ug_156.101483.101483.3	ANDAAGDGTTTATVLAQAIITEGLK	n[29]ANDAAGDGTTTATVLAQAIITEGLK[156]	MVKEVASK.ANDAAGDGTTTATVLAQAIITEGLK.AVAAGMNP	K	A	25	3	12970.5	2457.32	2457.3	820.113	820.106	2457.3	820.106	0.0014	0.8924	13.715	0	54.831	12.687	1	2	0	81	105	0	25K(28.0313), N-term(28.0313)		0	TRUE	sp|P0A6F5|CH60_ECOLI	P0A6F5	CH60_ECOLI	groEL	Chaperonin GroEL
748	20220923_CRJL_M9H11_PICS_EColi_Tryps_Neprosin_N3_5ug_156.101486.101486.3	NVEAPQEVIDELETTFR	n[29]NVEAPQEVIDELETTFR	HKAHYVIM.NVEAPQEVIDELETTFR.FNDAVIRS	M	F	17	3	12970.8	2017.02	2017.01	673.346	673.343	2017	673.341	0.0057	0.8624	4.1165	2.563e-08	30.898	0	1	1	0	63	79	0	N-term(28.0313)		0	TRUE	sp|P02358|RS6_ECOLI	P02358	RS6_ECOLI	rpsF	Small ribosomal subunit protein bS6
749	20220923_CRJL_M9H11_PICS_EColi_Tryps_Neprosin_N3_5ug_156.101499.101499.0	VAFMPWNGYNFEDSILVSER	n[29]VAFMPWNGYNFEDSILVSER	IAIGQNMR.VAFMPWNGYNFEDSILVSER.VVQEDRFT	R	V	20	3	12972.7	2401.2	2401.18	801.406	801.4	2401.14	801.388	0.0368	0.7025	0.5918	2.117e-07	25.545	8.829	1	2	0	802	821	0	N-term(28.0313)		0	TRUE	sp|P0A8V2|RPOB_ECOLI	P0A8V2	RPOB_ECOLI	rpoB	DNA-directed RNA polymerase subunit beta
750	20220923_CRJL_M9H11_PICS_EColi_Tryps_Neprosin_N3_5ug_156.10150.10150.0	GGSEELYKK	n[29]GGSEELYK[156]K[156]	RGGIIIAK.GGSEELYKK.LNSAVFPG	K	L	9	2	2442.67	1093.61	1093.61	547.813	547.81	1093.6	547.808	0.0037	0.5217	2.1629	0.2128	9.188	0	0.991	2	1	243	251	0	8K(28.0313), 9K(28.0313), N-term(28.0313)		0	TRUE	sp|P0A825|GLYA_ECOLI	P0A825	GLYA_ECOLI	glyA	Serine hydroxymethyltransferase
751	20220923_CRJL_M9H11_PICS_EColi_Tryps_Neprosin_N3_5ug_156.101502.101502.3	MYVDEIFSGLDYANFPK	n[29]MYVDEIFSGLDYANFPK[156]	ETPHRIAK.MYVDEIFSGLDYANFPK.ITIIENKM	K	I	17	3	12973	2064.01	2063.99	689.01	689.005	2063.99	689.004	0.0029	0.8165	2.6372	6.057e-06	19.923	0	1	2	0	70	86	0	17K(28.0313), N-term(28.0313)		0	TRUE	sp|P0A6T5|GCH1_ECOLI	P0A6T5	GCH1_ECOLI	folE	GTP cyclohydrolase 1
752	20220923_CRJL_M9H11_PICS_EColi_Tryps_Neprosin_N3_5ug_156.101503.101503.3	AEFGEVDILVNNAGITR	n[35]AEFGEVDILVNNAGITR	ESVIEKIR.AEFGEVDILVNNAGITR.DNIIMRMK	R	D	17	3	12973.1	1851.98	1851.98	618.334	618.332	1850.99	618.006	0.9809	0.8594	42.035	0.08777	13.643	0	0.9968	2	0	75	91	0	N-term(34.0631)		0	TRUE	sp|P0AEK2|FABG_ECOLI	P0AEK2	FABG_ECOLI	fabG	3-oxoacyl-[acyl-carrier-protein] reductase FabG
753	20220923_CRJL_M9H11_PICS_EColi_Tryps_Neprosin_N3_5ug_156.101504.101504.2	NVEAPQEVIDELETTFR	n[29]NVEAPQEVIDELETTFR	HKAHYVIM.NVEAPQEVIDELETTFR.FNDAVIRS	M	F	17	2	12973.2	2017.02	2017	1009.52	1009.51	2017	1009.51	0.0007	0.8127	4.1563	5.861e-07	33.687	0	1	1	0	63	79	0	N-term(28.0313)		0	TRUE	sp|P02358|RS6_ECOLI	P02358	RS6_ECOLI	rpsF	Small ribosomal subunit protein bS6
754	20220923_CRJL_M9H11_PICS_EColi_Tryps_Neprosin_N3_5ug_156.101507.101507.3	YLSTALFADLFTEK	n[29]YLSTALFADLFTEK[156]	IIPSSGER.YLSTALFADLFTEK.EIQQ	R	E	14	3	12973.6	1673.9	1673.9	558.974	558.972	1673.89	558.971	0.0037	0.8286	2.41	0.002056	16.092	9.397	1	2	0	306	319	0	14K(28.0313), N-term(28.0313)		0	TRUE	sp|P0ABK5|CYSK_ECOLI	P0ABK5	CYSK_ECOLI	cysK	Cysteine synthase A
755	20220923_CRJL_M9H11_PICS_EColi_Tryps_Neprosin_N3_5ug_156.10151.10151.0	TYDGIHR	n[29]TYDGIHR	GEKSFMGK.TYDGIHR.ISFIIDAD	K	I	7	2	2442.74	889.443	889.439	445.729	445.727	888.445	445.23	0.9937	0.6967	1.462	0.6427	5.268	0	0.9992	2	0	115	121	0	N-term(28.0313)		0	TRUE	sp|P0AE52|BCP_ECOLI	P0AE52	BCP_ECOLI	bcp	Peroxiredoxin Bcp
756	20220923_CRJL_M9H11_PICS_EColi_Tryps_Neprosin_N3_5ug_156.101513.101513.0	MYVDEIFSGLDYANFPK	n[35]MYVDEIFSGLDYANFPK[162]	ETPHRIAK.MYVDEIFSGLDYANFPK.ITIIENKM	K	I	17	3	12974.4	2077.07	2077.06	693.365	693.361	2076.05	693.026	1.0053	0.8162	2.661	1.507e-06	23.374	8.495	1	2	0	70	86	0	17K(34.0631), N-term(34.0631)		0	TRUE	sp|P0A6T5|GCH1_ECOLI	P0A6T5	GCH1_ECOLI	folE	GTP cyclohydrolase 1
757	20220923_CRJL_M9H11_PICS_EColi_Tryps_Neprosin_N3_5ug_156.101515.101515.4	ANDAAGDGTTTATVLAQAIITEGLK	n[29]ANDAAGDGTTTATVLAQAIITEGLK[156]	MVKEVASK.ANDAAGDGTTTATVLAQAIITEGLK.AVAAGMNP	K	A	25	4	12974.8	2457.31	2457.3	615.336	615.333	2457.3	615.331	0.0061	0.7808	13.7864	3.723e-10	34.113	11.188	1	2	0	81	105	0	25K(28.0313), N-term(28.0313)		0	TRUE	sp|P0A6F5|CH60_ECOLI	P0A6F5	CH60_ECOLI	groEL	Chaperonin GroEL
758	20220923_CRJL_M9H11_PICS_EColi_Tryps_Neprosin_N3_5ug_156.101519.101519.3	SQLVDEITTEPDYEAALAVLKA	n[29]SQLVDEITTEPDYEAALAVLK[156]A	DENDNVIF.SQLVDEITTEPDYEAALAVLKA.	F	-	22	3	12975.3	2431.3	2431.28	811.441	811.434	2431.27	811.432	0.0063	0.7872	4.5954	3.49e-09	30.596	0	1	1	1	147	168	0	21K(28.0313), N-term(28.0313)		0	TRUE	sp|P0A862|TPX_ECOLI	P0A862	TPX_ECOLI	tpx	Thiol peroxidase
759	20220923_CRJL_M9H11_PICS_EColi_Tryps_Neprosin_N3_5ug_156.101522.101522.2	GEVLENLIPEAFAVVR	n[29]GEVLENLIPEAFAVVR	EFRARIEK.GEVLENLIPEAFAVVR.EASKRVFG	K	E	16	2	12975.6	1783.01	1782.99	892.512	892.502	1782.99	892.501	0.0015	0.8631	2.8851	1.086e-07	33.417	0	1	2	0	57	72	0	N-term(28.0313)		0	TRUE	sp|P10408|SECA_ECOLI	P10408	SECA_ECOLI	secA	Protein translocase subunit SecA
760	20220923_CRJL_M9H11_PICS_EColi_Tryps_Neprosin_N3_5ug_156.101526.101526.3	EMGTGLVVTELMGQGVSAITGDYSR	n[29]EM[147]GTGLVVTELMGQGVSAITGDYSR	ISFEQMIK.EMGTGLVVTELMGQGVSAITGDYSR.GAAGFWVE	K	G	25	3	12976.2	2614.28	2614.25	872.433	872.425	2614.26	872.428	-0.0083	0.8629	0.5103	1.876e-09	36.002	24.323	1	2	0	366	390	0	2M(15.9949), N-term(28.0313)		0	TRUE	sp|P0AFK0|PMBA_ECOLI	P0AFK0	PMBA_ECOLI	pmbA	Metalloprotease PmbA
761	20220923_CRJL_M9H11_PICS_EColi_Tryps_Neprosin_N3_5ug_156.101529.101529.3	DVMGSWSAAGVADQSVTVLTGIK	n[35]DVMGSWSAAGVADQSVTVLTGIK[162]	GPIADSKR.DVMGSWSAAGVADQSVTVLTGIK.NAVGENGK	R	N	23	3	12976.6	2359.3	2359.28	787.44	787.433	2359.27	787.432	0.0034	0.8369	11.4489	1e-14	26.82	11.045	1	2	0	425	447	0	23K(34.0631), N-term(34.0631)		0	TRUE	sp|P33363|BGLX_ECOLI	P33363	BGLX_ECOLI	bglX	Periplasmic beta-glucosidase
762	20220923_CRJL_M9H11_PICS_EColi_Tryps_Neprosin_N3_5ug_156.101531.101531.2	ANDAAGDGTTTATVLAQAIITEGLK	n[29]ANDAAGDGTTTATVLAQAIITEGLK[156]	MVKEVASK.ANDAAGDGTTTATVLAQAIITEGLK.AVAAGMNP	K	A	25	2	12977	2457.31	2457.28	1229.66	1229.65	2457.3	1229.66	-0.0117	0.8776	13.8229	0	73.053	0	1	2	0	81	105	0	25K(28.0313), N-term(28.0313)		0	TRUE	sp|P0A6F5|CH60_ECOLI	P0A6F5	CH60_ECOLI	groEL	Chaperonin GroEL
763	20220923_CRJL_M9H11_PICS_EColi_Tryps_Neprosin_N3_5ug_156.101535.101535.3	GEVLENLIPEAFAVVR	n[29]GEVLENLIPEAFAVVR	EFRARIEK.GEVLENLIPEAFAVVR.EASKRVFG	K	E	16	3	12977.5	1783	1782.99	595.34	595.338	1782.99	595.337	0.0039	0.832	2.8541	0.0003927	19.833	0	1	2	0	57	72	0	N-term(28.0313)		0	TRUE	sp|P10408|SECA_ECOLI	P10408	SECA_ECOLI	secA	Protein translocase subunit SecA
764	20220923_CRJL_M9H11_PICS_EColi_Tryps_Neprosin_N3_5ug_156.101537.101537.2	MYVDEIFSGLDYANFPK	n[29]MYVDEIFSGLDYANFPK[156]	ETPHRIAK.MYVDEIFSGLDYANFPK.ITIIENKM	K	I	17	2	12977.8	2064.01	2063.99	1033.01	1033	2063.99	1033	-0.0026	0.8325	2.7169	4e-14	31.668	0	1	2	0	70	86	0	17K(28.0313), N-term(28.0313)		0	TRUE	sp|P0A6T5|GCH1_ECOLI	P0A6T5	GCH1_ECOLI	folE	GTP cyclohydrolase 1
765	20220923_CRJL_M9H11_PICS_EColi_Tryps_Neprosin_N3_5ug_156.101538.101538.3	IEPGDVLVTDMTDPDWEPIMK	n[29]IEPGDVLVTDM[147]TDPDWEPIMK[156]	HDISEMNR.IEPGDVLVTDMTDPDWEPIMK.KASAIVTN	R	K	21	3	12977.9	2473.23	2473.22	825.418	825.413	2472.18	825.067	1.0358	0.9181	22.8168	5.448e-06	26.21	12.861	1	2	0	386	406	0	11M(15.9949), 21K(28.0313), N-term(28.0313)		0	TRUE	sp|P23538|PPSA_ECOLI	P23538	PPSA_ECOLI	ppsA	Phosphoenolpyruvate synthase
766	20220923_CRJL_M9H11_PICS_EColi_Tryps_Neprosin_N3_5ug_156.101548.101548.2	DATGIDPVSLIAFDK	n[29]DATGIDPVSLIAFDK[156]	NIHKVDVR.DATGIDPVSLIAFDK.VVMTADAV	R	V	15	2	12979.3	1616.88	1616.86	809.448	809.44	1616.87	809.44	-0.0012	0.8899	13.8784	6.958e-09	29.333	0	1	2	0	171	185	0	15K(28.0313), N-term(28.0313)		0	TRUE	sp|P60723|RL4_ECOLI	P60723	RL4_ECOLI	rplD	Large ribosomal subunit protein uL4
767	20220923_CRJL_M9H11_PICS_EColi_Tryps_Neprosin_N3_5ug_156.101549.101549.2	NTQAVLDGSLDQFIEASLK	n[29]NTQAVLDGSLDQFIEASLK[156]	IRTGVETR.NTQAVLDGSLDQFIEASLK.AGI	R	A	19	2	12979.4	2104.13	2104.11	1053.07	1053.06	2104.11	1053.06	0.0002	0.9193	0.6672	1.054e-09	39.724	0	1	2	0	344	362	0	19K(28.0313), N-term(28.0313)		0	TRUE	sp|P07012|RF2_ECOLI	P07012	RF2_ECOLI	prfB	Peptide chain release factor RF2
768	20220923_CRJL_M9H11_PICS_EColi_Tryps_Neprosin_N3_5ug_156.10155.10155.2	FQGNNSEGADAQTGNK	n[29]FQGNNSEGADAQTGNK[156]	GYGQWEYN.FQGNNSEGADAQTGNK.TRIAFAGI	N	T	16	2	2443.34	1692.79	1692.79	847.403	847.402	1692.77	847.392	0.0181	0.8048	3.1597	0.01191	14.196	0	0.9998	1	0	87	102	0	16K(28.0313), N-term(28.0313)		0	TRUE	sp|P02931|OMPF_ECOLI	P02931	OMPF_ECOLI	ompF	Outer membrane porin F
769	20220923_CRJL_M9H11_PICS_EColi_Tryps_Neprosin_N3_5ug_156.101551.101551.3	FINELLPVIDSLDR	n[29]FINELLPVIDSLDR	AHKFAIEK.FINELLPVIDSLDR.AIEVADKA	K	A	14	3	12979.7	1670.94	1670.93	557.986	557.984	1670.92	557.982	0.0059	0.8568	1.8885	1.038e-05	21.63	13.551	1	2	0	91	104	0	N-term(28.0313)		0	TRUE	sp|P09372|GRPE_ECOLI	P09372	GRPE_ECOLI	grpE	Protein GrpE
770	20220923_CRJL_M9H11_PICS_EColi_Tryps_Neprosin_N3_5ug_156.101556.101556.2	SQLVDEITTEPDYEAALAVLKA	n[29]SQLVDEITTEPDYEAALAVLK[156]A	DENDNVIF.SQLVDEITTEPDYEAALAVLKA.	F	-	22	2	12980.4	2431.3	2431.28	1216.66	1216.65	2431.27	1216.64	0.0024	0.7471	4.6802	0.0001394	26.923	0	1	1	1	147	168	0	21K(28.0313), N-term(28.0313)		0	TRUE	sp|P0A862|TPX_ECOLI	P0A862	TPX_ECOLI	tpx	Thiol peroxidase
771	20220923_CRJL_M9H11_PICS_EColi_Tryps_Neprosin_N3_5ug_156.101566.101566.3	MYVDEIFSGLDYANFPK	n[35]MYVDEIFSGLDYANFPK[162]	ETPHRIAK.MYVDEIFSGLDYANFPK.ITIIENKM	K	I	17	3	12981.7	2076.07	2076.06	693.03	693.027	2076.05	693.026	0.0041	0.8389	2.7829	6.528e-09	28.013	0	1	2	0	70	86	0	17K(34.0631), N-term(34.0631)		0	TRUE	sp|P0A6T5|GCH1_ECOLI	P0A6T5	GCH1_ECOLI	folE	GTP cyclohydrolase 1
772	20220923_CRJL_M9H11_PICS_EColi_Tryps_Neprosin_N3_5ug_156.101569.101569.3	DVMGSWSAAGVADQSVTVLTGIK	n[29]DVMGSWSAAGVADQSVTVLTGIK[156]	GPIADSKR.DVMGSWSAAGVADQSVTVLTGIK.NAVGENGK	R	N	23	3	12982.1	2347.23	2347.21	783.418	783.412	2347.21	783.41	0.0041	0.8858	11.5415	2.27e-05	29.076	0	1	2	0	425	447	0	23K(28.0313), N-term(28.0313)		0	TRUE	sp|P33363|BGLX_ECOLI	P33363	BGLX_ECOLI	bglX	Periplasmic beta-glucosidase
773	20220923_CRJL_M9H11_PICS_EColi_Tryps_Neprosin_N3_5ug_156.101571.101571.2	AIDKPFLLPIEDVFSISGR	n[29]AIDK[156]PFLLPIEDVFSISGR	SYIPEPER.AIDKPFLLPIEDVFSISGR.GTVVTGRV	R	G	19	2	12982.4	2172.25	2172.22	1087.13	1087.12	2172.22	1087.12	-0.0002	0.8331	3.6408	0.02111	17.202	0	0.9986	2	1	206	224	0	4K(28.0313), N-term(28.0313)		0	FALSE	sp|P0CE47|EFTU1_ECOLI	P0CE47	EFTU1_ECOLI	tufA	Elongation factor Tu 1	tufB	sp|P0CE48|EFTU2_ECOLI
774	20220923_CRJL_M9H11_PICS_EColi_Tryps_Neprosin_N3_5ug_156.101581.101581.0	IEPGDVLVTDMTDPDWEPIMK	n[29]IEPGDVLVTDMTDPDWEPIMK[156]	HDISEMNR.IEPGDVLVTDMTDPDWEPIMK.KASAIVTN	R	K	21	3	12983.6	2457.21	2457.19	820.078	820.071	2456.19	819.736	1.007	0.8363	12.2108	2.306e-05	21.006	0	1	2	0	386	406	0	21K(28.0313), N-term(28.0313)		0	TRUE	sp|P23538|PPSA_ECOLI	P23538	PPSA_ECOLI	ppsA	Phosphoenolpyruvate synthase
775	20220923_CRJL_M9H11_PICS_EColi_Tryps_Neprosin_N3_5ug_156.101584.101584.3	STQVYGQDVWLPAETLDLIR	n[29]STQVYGQDVWLPAETLDLIR	MEIYTGEK.STQVYGQDVWLPAETLDLIR.EYRVAIKG	K	E	20	3	12983.9	2331.24	2331.21	778.087	778.079	2331.21	778.078	0.0039	0.854	1.733	3.925e-09	33.731	9.21	1	2	0	74	93	0	N-term(28.0313)		0	TRUE	sp|P08200|IDH_ECOLI	P08200	IDH_ECOLI	icd	Isocitrate dehydrogenase [NADP]
776	20220923_CRJL_M9H11_PICS_EColi_Tryps_Neprosin_N3_5ug_156.101587.101587.2	MYVDEIFSGLDYANFPK	n[35]MYVDEIFSGLDYANFPK[162]	ETPHRIAK.MYVDEIFSGLDYANFPK.ITIIENKM	K	I	17	2	12984.3	2076.08	2076.05	1039.05	1039.03	2076.05	1039.03	-0.0014	0.8136	2.8268	2.508e-10	34.041	0	1	2	0	70	86	0	17K(34.0631), N-term(34.0631)		0	TRUE	sp|P0A6T5|GCH1_ECOLI	P0A6T5	GCH1_ECOLI	folE	GTP cyclohydrolase 1
777	20220923_CRJL_M9H11_PICS_EColi_Tryps_Neprosin_N3_5ug_156.101595.101595.2	MDYFTLFGLPAR	n[29]MDYFTLFGLPAR	.MDYFTLFGLPAR.YQIDTQAI	-	Y	12	2	12985.4	1457.75	1457.74	729.881	729.879	1457.74	729.876	0.0059	0.6795	3.1063	1.986e-06	19.675	0	1	2	0	1	12	0	N-term(28.0313)		0	TRUE	sp|P0A6L9|HSCB_ECOLI	P0A6L9	HSCB_ECOLI	hscB	Co-chaperone protein HscB
778	20220923_CRJL_M9H11_PICS_EColi_Tryps_Neprosin_N3_5ug_156.101601.101601.0	ELVEMEVRELLSQYDFPGDDTPIVR	n[35]ELVEMEVRELLSQYDFPGDDTPIVR	MVDDEEIL.ELVEMEVRELLSQYDFPGDDTPIVR.GSAIKAIE	L	G	25	3	12986.1	2984.49	2984.46	995.839	995.828	2983.51	995.509	0.957	0.8152	4.3461	2.887e-07	25.792	0	1	1	1	148	172	0	N-term(34.0631)		0	FALSE	sp|P0CE47|EFTU1_ECOLI	P0CE47	EFTU1_ECOLI	tufA	Elongation factor Tu 1	tufB	sp|P0CE48|EFTU2_ECOLI
779	20220923_CRJL_M9H11_PICS_EColi_Tryps_Neprosin_N3_5ug_156.101603.101603.0	IEPGDVLVTDMTDPDWEPIMK	n[29]IEPGDVLVTDMTDPDWEPIMK[156]	HDISEMNR.IEPGDVLVTDMTDPDWEPIMK.KASAIVTN	R	K	21	3	12986.3	2456.2	2456.18	819.742	819.735	2456.19	819.736	-0.0014	0.8418	12.2572	0.0003167	21.222	0	1	2	0	386	406	0	21K(28.0313), N-term(28.0313)		0	TRUE	sp|P23538|PPSA_ECOLI	P23538	PPSA_ECOLI	ppsA	Phosphoenolpyruvate synthase
780	20220923_CRJL_M9H11_PICS_EColi_Tryps_Neprosin_N3_5ug_156.101604.101604.3	NSLMITLSQSGETADTLAGLR	n[35]NSLMITLSQSGETADTLAGLR	YRKSAVRR.NSLMITLSQSGETADTLAGLR.LSKEIGYI	R	L	21	3	12986.5	2211.17	2211.16	738.064	738.059	2211.16	738.062	-0.0075	0.6603	26.9189	0.01762	15.246	0	1	2	0	341	361	0	N-term(34.0631)		0	TRUE	sp|P17169|GLMS_ECOLI	P17169	GLMS_ECOLI	glmS	Glutamine--fructose-6-phosphate aminotransferase [isomerizing]
781	20220923_CRJL_M9H11_PICS_EColi_Tryps_Neprosin_N3_5ug_156.101605.101605.0	AMLQDIATLTGGTVISEEIGMELEK	n[29]AM[147]LQDIATLTGGTVISEEIGM[147]ELEK[156]	PGFGDRRK.AMLQDIATLTGGTVISEEIGMELEK.ATIEDIGQ	K	A	25	3	12986.6	2737.41	2737.39	913.478	913.469	2736.38	913.134	1.0048	0.8492	4.2287	5.934e-09	37.302	0	1	2	0	287	311	0	21M(15.9949), 25K(28.0313), 2M(15.9949), N-term(28.0313)		0	TRUE	sp|P0A6F5|CH60_ECOLI	P0A6F5	CH60_ECOLI	groEL	Chaperonin GroEL
782	20220923_CRJL_M9H11_PICS_EColi_Tryps_Neprosin_N3_5ug_156.101606.101606.0	ELVEMEVRELLSQYDFPGDDTPIVR	n[35]ELVEMEVRELLSQYDFPGDDTPIVR	MVDDEEIL.ELVEMEVRELLSQYDFPGDDTPIVR.GSAIKAIE	L	G	25	3	12986.7	2983.48	2983.45	995.502	995.492	2983.51	995.509	-0.0524	0.7907	4.3361	1.212e-06	23.326	0	1	1	1	148	172	0	N-term(34.0631)		0	FALSE	sp|P0CE47|EFTU1_ECOLI	P0CE47	EFTU1_ECOLI	tufA	Elongation factor Tu 1	tufB	sp|P0CE48|EFTU2_ECOLI
783	20220923_CRJL_M9H11_PICS_EColi_Tryps_Neprosin_N3_5ug_156.101611.101611.3	AIDKPFLLPIEDVFSISGR	n[29]AIDK[156]PFLLPIEDVFSISGR	SYIPEPER.AIDKPFLLPIEDVFSISGR.GTVVTGRV	R	G	19	3	12987.5	2172.24	2172.22	725.088	725.081	2172.22	725.08	0.0024	0.9037	3.5562	1.413e-10	33.225	0	1	2	1	206	224	0	4K(28.0313), N-term(28.0313)		0	FALSE	sp|P0CE47|EFTU1_ECOLI	P0CE47	EFTU1_ECOLI	tufA	Elongation factor Tu 1	tufB	sp|P0CE48|EFTU2_ECOLI
784	20220923_CRJL_M9H11_PICS_EColi_Tryps_Neprosin_N3_5ug_156.101612.101612.3	LSLGDLDTLMPQDMINAK	n[29]LSLGDLDTLMPQDMINAK[156]	VERAVKER.LSLGDLDTLMPQDMINAK.PISAAVKE	R	P	18	3	12987.5	2030.06	2030.05	677.695	677.69	2030.04	677.688	0.0051	0.8542	6.5767	1.183e-07	25.722	0	1	2	0	479	496	0	18K(28.0313), N-term(28.0313)		0	TRUE	sp|P0A8V2|RPOB_ECOLI	P0A8V2	RPOB_ECOLI	rpoB	DNA-directed RNA polymerase subunit beta
785	20220923_CRJL_M9H11_PICS_EColi_Tryps_Neprosin_N3_5ug_156.101614.101614.2	STQVYGQDVWLPAETLDLIR	n[29]STQVYGQDVWLPAETLDLIR	MEIYTGEK.STQVYGQDVWLPAETLDLIR.EYRVAIKG	K	E	20	2	12987.8	2331.24	2331.21	1166.63	1166.61	2331.21	1166.61	0.0002	0.8791	1.7974	0	55.15	0	1	2	0	74	93	0	N-term(28.0313)		0	TRUE	sp|P08200|IDH_ECOLI	P08200	IDH_ECOLI	icd	Isocitrate dehydrogenase [NADP]
786	20220923_CRJL_M9H11_PICS_EColi_Tryps_Neprosin_N3_5ug_156.101619.101619.3	EPEIVDTANFLITLGAK	n[35]EPEIVDTANFLITLGAK[162]	TIIENAAR.EPEIVDTANFLITLGAK.ISGQGTDR	R	I	17	3	12988.5	1898.12	1898.11	633.713	633.71	1898.1	633.708	0.0033	0.8451	0.8972	4.579e-08	26.155	0	1	2	0	188	204	0	17K(34.0631), N-term(34.0631)		0	TRUE	sp|P0A749|MURA_ECOLI	P0A749	MURA_ECOLI	murA	UDP-N-acetylglucosamine 1-carboxyvinyltransferase
787	20220923_CRJL_M9H11_PICS_EColi_Tryps_Neprosin_N3_5ug_156.101631.101631.2	VEFDEPLVVIE	n[29]VEFDEPLVVIE	IIVESGQP.VEFDEPLVVIE.	P	-	11	2	12990.1	1315.7	1315.69	658.858	658.854	1315.69	658.853	0.003	0.6282	11.9614	0.0781	12.807	0	0.9386	1	0	146	156	0	N-term(28.0313)		0	TRUE	sp|P0ABD8|BCCP_ECOLI	P0ABD8	BCCP_ECOLI	accB	Biotin carboxyl carrier protein of acetyl-CoA carboxylase
788	20220923_CRJL_M9H11_PICS_EColi_Tryps_Neprosin_N3_5ug_156.101632.101632.3	EPEIVDTANFLITLGAK	n[29]EPEIVDTANFLITLGAK[156]	TIIENAAR.EPEIVDTANFLITLGAK.ISGQGTDR	R	I	17	3	12990.2	1886.05	1886.04	629.692	629.689	1886.04	629.687	0.0043	0.8432	0.8678	0.001324	22.277	0	1	2	0	188	204	0	17K(28.0313), N-term(28.0313)		0	TRUE	sp|P0A749|MURA_ECOLI	P0A749	MURA_ECOLI	murA	UDP-N-acetylglucosamine 1-carboxyvinyltransferase
789	20220923_CRJL_M9H11_PICS_EColi_Tryps_Neprosin_N3_5ug_156.101633.101633.3	IADQISDAVLDAILEQDPK	n[29]IADQISDAVLDAILEQDPK[156]	VSEGHPDK.IADQISDAVLDAILEQDPK.ARVACETY	K	A	19	3	12990.4	2109.14	2109.12	704.053	704.048	2109.12	704.047	0.0019	0.777	1.9526	6.954e-10	27.476	0	1	2	0	19	37	0	19K(28.0313), N-term(28.0313)		0	TRUE	sp|P0A817|METK_ECOLI	P0A817	METK_ECOLI	metK	S-adenosylmethionine synthase
790	20220923_CRJL_M9H11_PICS_EColi_Tryps_Neprosin_N3_5ug_156.101639.101639.0	LSLGDLDTLMPQDMINAK	n[29]LSLGDLDTLMPQDMINAK[156]	VERAVKER.LSLGDLDTLMPQDMINAK.PISAAVKE	R	P	18	2	12991.1	2031.07	2031.05	1016.54	1016.53	2030.04	1016.03	1.0062	0.907	6.6364	0	41.722	0	1	2	0	479	496	0	18K(28.0313), N-term(28.0313)		0	TRUE	sp|P0A8V2|RPOB_ECOLI	P0A8V2	RPOB_ECOLI	rpoB	DNA-directed RNA polymerase subunit beta
791	20220923_CRJL_M9H11_PICS_EColi_Tryps_Neprosin_N3_5ug_156.101644.101644.0	LSLGDLDTLMPQDMINAK	n[29]LSLGDLDTLMPQDMINAK[156]	VERAVKER.LSLGDLDTLMPQDMINAK.PISAAVKE	R	P	18	2	12991.9	2030.07	2030.05	1016.04	1016.03	2030.04	1016.03	0.0034	0.9102	6.6495	1.8e-13	41.546	0	1	2	0	479	496	0	18K(28.0313), N-term(28.0313)		0	TRUE	sp|P0A8V2|RPOB_ECOLI	P0A8V2	RPOB_ECOLI	rpoB	DNA-directed RNA polymerase subunit beta
792	20220923_CRJL_M9H11_PICS_EColi_Tryps_Neprosin_N3_5ug_156.101645.101645.3	FTMADATTLTEAGYVGEDVENIIQK	n[35]FTMADATTLTEAGYVGEDVENIIQK[162]	IARIIDVP.FTMADATTLTEAGYVGEDVENIIQK.LIQKCDYD	P	L	25	3	12992	2783.44	2783.41	928.822	928.812	2783.42	928.814	-0.0065	0.8576	0.2133	0	41.558	0	1	1	0	140	164	0	25K(34.0631), N-term(34.0631)		0	TRUE	sp|P0A6H1|CLPX_ECOLI	P0A6H1	CLPX_ECOLI	clpX	ATP-dependent Clp protease ATP-binding subunit ClpX
793	20220923_CRJL_M9H11_PICS_EColi_Tryps_Neprosin_N3_5ug_156.101646.101646.2	NLIEWLPGSTIWAGK	n[29]NLIEWLPGSTIWAGK[156]	REANVQGK.NLIEWLPGSTIWAGK.RFYQRHDV	K	R	15	2	12992.1	1739.98	1739.96	870.996	870.99	1739.96	870.988	0.0034	0.8752	0.1639	5.536e-09	31.115	0	1	2	0	115	129	0	15K(28.0313), N-term(28.0313)		0	TRUE	sp|P02943|LAMB_ECOLI	P02943	LAMB_ECOLI	lamB	Maltoporin
794	20220923_CRJL_M9H11_PICS_EColi_Tryps_Neprosin_N3_5ug_156.101647.101647.2	STQVYGQDVWLPAETLDLIR		MEIYTGEK.STQVYGQDVWLPAETLDLIR.EYRVAIKG	K	E	20	2	12992.3	2303.21	2303.18	1152.61	1152.6	2303.18	1152.6	0.0007	0.9065	1.8719	5.7e-13	33.312	0	1	2	0	74	93	0			0	TRUE	sp|P08200|IDH_ECOLI	P08200	IDH_ECOLI	icd	Isocitrate dehydrogenase [NADP]
795	20220923_CRJL_M9H11_PICS_EColi_Tryps_Neprosin_N3_5ug_156.101650.101650.2	EPEIVDTANFLITLGAK	n[29]EPEIVDTANFLITLGAK[156]	TIIENAAR.EPEIVDTANFLITLGAK.ISGQGTDR	R	I	17	2	12992.7	1886.06	1886.04	944.038	944.028	1886.04	944.027	0.0017	0.8605	0.827	0.0001477	28.637	0	1	2	0	188	204	0	17K(28.0313), N-term(28.0313)		0	TRUE	sp|P0A749|MURA_ECOLI	P0A749	MURA_ECOLI	murA	UDP-N-acetylglucosamine 1-carboxyvinyltransferase
796	20220923_CRJL_M9H11_PICS_EColi_Tryps_Neprosin_N3_5ug_156.101656.101656.3	VSGGSYEYFEGMGLPELISEVK	n[29]VSGGSYEYFEGMGLPELISEVK[156]	NAQNPYHK.VSGGSYEYFEGMGLPELISEVK.KVDDNTVQ	K	K	22	3	12993.4	2447.22	2447.2	816.748	816.739	2446.2	816.406	0.9987	0.8475	0.1909	2e-14	38.8	0	1	2	0	135	156	0	22K(28.0313), N-term(28.0313)		0	TRUE	sp|P23847|DPPA_ECOLI	P23847	DPPA_ECOLI	dppA	Dipeptide-binding protein
797	20220923_CRJL_M9H11_PICS_EColi_Tryps_Neprosin_N3_5ug_156.101659.101659.3	NELNEAAETLANFLK	n[29]NELNEAAETLANFLK[156]	MYQDIIR.NELNEAAETLANFLK.DDANIHAI	R	D	15	3	12993.9	1731.92	1731.91	578.312	578.31	1731.9	578.309	0.0047	0.8864	3.3354	2.632e-07	24.035	0	1	2	0	8	22	0	15K(28.0313), N-term(28.0313)		0	TRUE	sp|P63224|GMHA_ECOLI	P63224	GMHA_ECOLI	gmhA	Phosphoheptose isomerase
798	20220923_CRJL_M9H11_PICS_EColi_Tryps_Neprosin_N3_5ug_156.101661.101661.0	TVASTESCPFAIMANEEK	n[35]TVASTESCPFAIMANEEK[156]	TAIPSDFI.TVASTESCPFAIMANEEK.RFYGVQFH	I	R	18	2	12994.1	1989.99	1989.97	996.001	995.99	1988.96	995.49	1.0014	0.7895	78.4012	0.002468	18.486	0	0.9901	1	0	156	173	0	18K(28.0313), N-term(34.0631)		0	TRUE	sp|P04079|GUAA_ECOLI	P04079	GUAA_ECOLI	guaA	GMP synthase [glutamine-hydrolyzing]
799	20220923_CRJL_M9H11_PICS_EColi_Tryps_Neprosin_N3_5ug_156.101662.101662.3	DVNVPDIGSDEVEVTEILVK	n[29]DVNVPDIGSDEVEVTEILVK[156]	APAAAAAK.DVNVPDIGSDEVEVTEILVK.VGDKVEAE	K	V	20	3	12994.3	2225.19	2225.17	742.737	742.73	2225.17	742.73	0.0012	0.7113	7.0244	4.116e-10	28.687	8.704	1	2	0	107	126	0	20K(28.0313), N-term(28.0313)		0	TRUE	sp|P06959|ODP2_ECOLI	P06959	ODP2_ECOLI	aceF	Dihydrolipoyllysine-residue acetyltransferase component of pyruvate dehydrogenase complex
800	20220923_CRJL_M9H11_PICS_EColi_Tryps_Neprosin_N3_5ug_156.101666.101666.2	DVNVPDIGSDEVEVTEILVK	n[29]DVNVPDIGSDEVEVTEILVK[156]	APAAAAAK.DVNVPDIGSDEVEVTEILVK.VGDKVEAE	K	V	20	2	12994.8	2225.2	2225.17	1113.61	1113.59	2225.17	1113.59	-0.0007	0.7284	7.0332	7.548e-09	30.077	0	1	2	0	107	126	0	20K(28.0313), N-term(28.0313)		0	TRUE	sp|P06959|ODP2_ECOLI	P06959	ODP2_ECOLI	aceF	Dihydrolipoyllysine-residue acetyltransferase component of pyruvate dehydrogenase complex
801	20220923_CRJL_M9H11_PICS_EColi_Tryps_Neprosin_N3_5ug_156.101667.101667.3	NLIEWLPGSTIWAGK	n[29]NLIEWLPGSTIWAGK[156]	REANVQGK.NLIEWLPGSTIWAGK.RFYQRHDV	K	R	15	3	12994.9	1739.97	1739.96	580.999	580.995	1739.96	580.994	0.0029	0.8182	0.1179	8.593e-06	20.674	0	1	2	0	115	129	0	15K(28.0313), N-term(28.0313)		0	TRUE	sp|P02943|LAMB_ECOLI	P02943	LAMB_ECOLI	lamB	Maltoporin
802	20220923_CRJL_M9H11_PICS_EColi_Tryps_Neprosin_N3_5ug_156.101668.101668.2	IADQISDAVLDAILEQDPK	n[29]IADQISDAVLDAILEQDPK[156]	VSEGHPDK.IADQISDAVLDAILEQDPK.ARVACETY	K	A	19	2	12995	2109.15	2109.12	1055.58	1055.57	2109.12	1055.57	-0.0012	0.776	1.8746	1.462e-11	33.779	7.39	1	2	0	19	37	0	19K(28.0313), N-term(28.0313)		0	TRUE	sp|P0A817|METK_ECOLI	P0A817	METK_ECOLI	metK	S-adenosylmethionine synthase
803	20220923_CRJL_M9H11_PICS_EColi_Tryps_Neprosin_N3_5ug_156.101671.101671.2	DANFSLEGLTGFTMYGK	n[29]DANFSLEGLTGFTMYGK[156]	HRAYQRTR.DANFSLEGLTGFTMYGK.TAGVIGTG	R	T	17	2	12995.4	1905.93	1905.91	953.975	953.964	1905.92	953.966	-0.005	0.8891	7.0521	4.002e-08	34.409	0	1	2	0	129	145	0	17K(28.0313), N-term(28.0313)		0	TRUE	sp|P52643|LDHD_ECOLI	P52643	LDHD_ECOLI	ldhA	D-lactate dehydrogenase
804	20220923_CRJL_M9H11_PICS_EColi_Tryps_Neprosin_N3_5ug_156.10168.10168.0	TVAVHSSADRDLK	n[29]TVAVHSSADRDLK[156]	ACKEIGIK.TVAVHSSADRDLK.HVIIADET	K	H	13	3	2444.93	1453.79	1453.78	485.604	485.602	1453.79	485.603	-0.0052	0.8424	2.0311	0.01416	16.047	0	1	2	1	28	40	0	13K(28.0313), N-term(28.0313)		0	TRUE	sp|P24182|ACCC_ECOLI	P24182	ACCC_ECOLI	accC	Biotin carboxylase
805	20220923_CRJL_M9H11_PICS_EColi_Tryps_Neprosin_N3_5ug_156.101681.101681.3	EEEFLLDLLTNR	n[35]EEEFLLDLLTNR	IIKNPPAG.EEEFLLDLLTNR.VPPGVDEA	G	V	12	3	12996.8	1524.84	1524.83	509.286	509.284	1524.82	509.282	0.0042	0.6743	2.7058	0.02432	16.661	0	1	1	0	41	52	0	N-term(34.0631)		0	TRUE	sp|P36683|ACNB_ECOLI	P36683	ACNB_ECOLI	acnB	Aconitate hydratase B
806	20220923_CRJL_M9H11_PICS_EColi_Tryps_Neprosin_N3_5ug_156.101682.101682.3	GISLLDAFGAANDVLK	n[29]GISLLDAFGAANDVLK[156]	KIIKVIGR.GISLLDAFGAANDVLK.GAVQGIAE	R	G	16	3	12996.9	1658.94	1658.93	553.986	553.984	1658.92	553.982	0.005	0.8097	2.4647	1.349e-06	20.365	0	1	2	0	175	190	0	16K(28.0313), N-term(28.0313)		0	TRUE	sp|P0A9A6|FTSZ_ECOLI	P0A9A6	FTSZ_ECOLI	ftsZ	Cell division protein FtsZ
807	20220923_CRJL_M9H11_PICS_EColi_Tryps_Neprosin_N3_5ug_156.101689.101689.0	AMLQDIATLTGGTVISEEIGMELEK	n[29]AM[147]LQDIATLTGGTVISEEIGM[147]ELEK[156]	PGFGDRRK.AMLQDIATLTGGTVISEEIGMELEK.ATIEDIGQ	K	A	25	3	12997.7	2736.41	2736.38	913.142	913.134	2736.38	913.134	-0.0014	0.8858	4.4145	1.163e-11	39.382	0	1	2	0	287	311	0	21M(15.9949), 25K(28.0313), 2M(15.9949), N-term(28.0313)		0	TRUE	sp|P0A6F5|CH60_ECOLI	P0A6F5	CH60_ECOLI	groEL	Chaperonin GroEL
808	20220923_CRJL_M9H11_PICS_EColi_Tryps_Neprosin_N3_5ug_156.101693.101693.3	VLYTPEIAENQQMISLLSPFQNK	n[29]VLYTPEIAENQQMISLLSPFQNK[156]	WEDGKSER.VLYTPEIAENQQMISLLSPFQNK.GKAQIEVK	R	G	23	3	12998.3	2718.46	2718.43	907.16	907.15	2718.43	907.151	-0.0014	0.9017	1.2836	1.612e-11	32.805	0	1	2	0	333	355	0	23K(28.0313), N-term(28.0313)		0	TRUE	sp|P07024|USHA_ECOLI	P07024	USHA_ECOLI	ushA	Protein UshA
809	20220923_CRJL_M9H11_PICS_EColi_Tryps_Neprosin_N3_5ug_156.101695.101695.2	NFDEILEASDGIMVAR	n[29]NFDEILEASDGIMVAR	IENQEGIN.NFDEILEASDGIMVAR.GDIGVEIP	N	G	16	2	12998.6	1806.93	1806.91	904.471	904.461	1806.88	904.448	0.0256	0.7947	20.5558	0.04856	11.495	0	0.9544	1	0	229	244	0	N-term(28.0313)		0	TRUE	sp|P0AD61|KPYK1_ECOLI	P0AD61	KPYK1_ECOLI	pykF	Pyruvate kinase I
810	20220923_CRJL_M9H11_PICS_EColi_Tryps_Neprosin_N3_5ug_156.101697.101697.2	FINELLPVIDSLDR	n[29]FINELLPVIDSLDR	AHKFAIEK.FINELLPVIDSLDR.AIEVADKA	K	A	14	2	12998.9	1670.94	1670.93	836.477	836.47	1670.92	836.469	0.0015	0.7606	2.2079	7.029e-06	25.386	9.098	1	2	0	91	104	0	N-term(28.0313)		0	TRUE	sp|P09372|GRPE_ECOLI	P09372	GRPE_ECOLI	grpE	Protein GrpE
811	20220923_CRJL_M9H11_PICS_EColi_Tryps_Neprosin_N3_5ug_156.101702.101702.2	WYDLEEALADVVR	n[29]WYDLEEALADVVR	EEAGFAFR.WYDLEEALADVVR.	R	-	13	2	12999.5	1605.82	1605.83	803.916	803.921	1605.8	803.909	0.0245	0.7043	2.9161	0.1066	13.302	7.706	1	2	0	285	297	0	N-term(28.0313)		0	TRUE	sp|P77775|YFCH_ECOLI	P77775	YFCH_ECOLI	yfcH	Epimerase family protein YfcH
812	20220923_CRJL_M9H11_PICS_EColi_Tryps_Neprosin_N3_5ug_156.101716.101716.3	VGDTVIEFDLPLLEEK	n[29]VGDTVIEFDLPLLEEK[156]	AEEGQRVK.VGDTVIEFDLPLLEEK.AKSTITPV	K	A	16	3	13001.2	1872.03	1872.02	625.016	625.013	1872.01	625.012	0.0035	0.8109	4.4566	2.128e-07	23.705	0	1	2	0	116	131	0	16K(28.0313), N-term(28.0313)		0	TRUE	sp|P69783|PTGA_ECOLI	P69783	PTGA_ECOLI	crr	PTS system glucose-specific EIIA component
813	20220923_CRJL_M9H11_PICS_EColi_Tryps_Neprosin_N3_5ug_156.101720.101720.0	EEEFLLDLLTNR	n[35]EEEFLLDLLTNR	IIKNPPAG.EEEFLLDLLTNR.VPPGVDEA	G	V	12	2	13001.7	1524.84	1524.83	763.426	763.42	1524.82	763.42	0.0009	0.7063	2.7881	0.0002101	23.584	6.356	1	1	0	41	52	0	N-term(34.0631)		0	TRUE	sp|P36683|ACNB_ECOLI	P36683	ACNB_ECOLI	acnB	Aconitate hydratase B
814	20220923_CRJL_M9H11_PICS_EColi_Tryps_Neprosin_N3_5ug_156.101724.101724.3	NVEAPQEVIDELETTFR	n[29]NVEAPQEVIDELETTFR	HKAHYVIM.NVEAPQEVIDELETTFR.FNDAVIRS	M	F	17	3	13002.3	2017.02	2017	673.346	673.342	2017	673.341	0.0043	0.8721	4.6415	1.592e-06	28.5	0	1	1	0	63	79	0	N-term(28.0313)		0	TRUE	sp|P02358|RS6_ECOLI	P02358	RS6_ECOLI	rpsF	Small ribosomal subunit protein bS6
815	20220923_CRJL_M9H11_PICS_EColi_Tryps_Neprosin_N3_5ug_156.101725.101725.0	ANDAAGDGTTTATVLAQAIITEGLK	n[29]ANDAAGDGTTTATVLAQAIITEGLK[156]	MVKEVASK.ANDAAGDGTTTATVLAQAIITEGLK.AVAAGMNP	K	A	25	3	13002.4	2458.32	2458.3	820.447	820.44	2457.3	820.106	1.0024	0.8641	14.2471	0	46.499	10.453	1	2	0	81	105	0	25K(28.0313), N-term(28.0313)		0	TRUE	sp|P0A6F5|CH60_ECOLI	P0A6F5	CH60_ECOLI	groEL	Chaperonin GroEL
816	20220923_CRJL_M9H11_PICS_EColi_Tryps_Neprosin_N3_5ug_156.101727.101727.3	VLINLLPNTPETVGIINQQLLEK	n[29]VLINLLPNTPETVGIINQQLLEK[156]	SAFISQCR.VLINLLPNTPETVGIINQQLLEK.LPDGAYII	R	L	23	3	13002.6	2614.55	2614.53	872.525	872.518	2614.53	872.518	0.0009	0.9315	3.024	1.305e-07	38.037	0	1	2	0	193	215	0	23K(28.0313), N-term(28.0313)		0	TRUE	sp|P75913|GHRA_ECOLI	P75913	GHRA_ECOLI	ghrA	Glyoxylate/hydroxypyruvate reductase A
817	20220923_CRJL_M9H11_PICS_EColi_Tryps_Neprosin_N3_5ug_156.101730.101730.2	DADELLNWLR	n[35]DADELLNWLR	ITPIIEAP.DADELLNWLR.RQPIIQID	P	R	10	2	13003	1277.69	1277.68	639.852	639.85	1277.68	639.849	0.0017	0.8071	8.0034	0.001531	18.172	0	1	1	0	94	103	0	N-term(34.0631)		0	TRUE	sp|P05637|APAH_ECOLI	P05637	APAH_ECOLI	apaH	Bis(5'-nucleosyl)-tetraphosphatase [symmetrical]
818	20220923_CRJL_M9H11_PICS_EColi_Tryps_Neprosin_N3_5ug_156.101734.101734.4	SIGTLSAFEQNALEGMLDTLKK	n[29]SIGTLSAFEQNALEGMLDTLK[156]K[156]	KNGVEERK.SIGTLSAFEQNALEGMLDTLKK.DIAIGEEF	K	D	22	4	13003.5	2449.33	2449.32	613.339	613.337	2449.31	613.336	0.0056	0.7713	6.6379	5.603e-11	36.519	0	1	2	1	280	301	0	21K(28.0313), 22K(28.0313), N-term(28.0313)		0	TRUE	sp|P61889|MDH_ECOLI	P61889	MDH_ECOLI	mdh	Malate dehydrogenase
819	20220923_CRJL_M9H11_PICS_EColi_Tryps_Neprosin_N3_5ug_156.101735.101735.2	GTGDLFCAQLISGLLK	n[29]GTGDLFC[160]AQLISGLLK[156]	SRVKTDIK.GTGDLFCAQLISGLLK.GKAITDAV	K	G	16	2	13003.6	1747.97	1747.96	874.994	874.985	1747.95	874.984	0.0018	0.8592	0.2747	1.84e-12	39.017	0	1	2	0	230	245	0	16K(28.0313), 7C(57.0214), N-term(28.0313)		0	TRUE	sp|P40191|PDXK_ECOLI	P40191	PDXK_ECOLI	pdxK	Pyridoxine/pyridoxal/pyridoxamine kinase
820	20220923_CRJL_M9H11_PICS_EColi_Tryps_Neprosin_N3_5ug_156.101739.101739.2	NVEAPQEVIDELETTFR	n[29]NVEAPQEVIDELETTFR	HKAHYVIM.NVEAPQEVIDELETTFR.FNDAVIRS	M	F	17	2	13004.3	2017.02	2017	1009.52	1009.51	2017	1009.51	0.0004	0.8229	4.6742	2.763e-08	37.413	0	1	1	0	63	79	0	N-term(28.0313)		0	TRUE	sp|P02358|RS6_ECOLI	P02358	RS6_ECOLI	rpsF	Small ribosomal subunit protein bS6
821	20220923_CRJL_M9H11_PICS_EColi_Tryps_Neprosin_N3_5ug_156.101748.101748.3	VGAGPFPTELFDETGEFLCK	n[29]VGAGPFPTELFDETGEFLC[160]K[156]	IIKAYSTR.VGAGPFPTELFDETGEFLCK.QGNEFGAT	R	Q	20	3	13005.4	2269.12	2269.1	757.38	757.374	2269.1	757.373	0.0022	0.9156	0.1392	6.785e-10	34.408	0	1	2	0	274	293	0	19C(57.0214), 20K(28.0313), N-term(28.0313)		0	TRUE	sp|P0A7D4|PURA_ECOLI	P0A7D4	PURA_ECOLI	purA	Adenylosuccinate synthetase
822	20220923_CRJL_M9H11_PICS_EColi_Tryps_Neprosin_N3_5ug_156.101749.101749.4	VLINLLPNTPETVGIINQQLLEK	n[29]VLINLLPNTPETVGIINQQLLEK[156]	SAFISQCR.VLINLLPNTPETVGIINQQLLEK.LPDGAYII	R	L	23	4	13005.5	2614.55	2614.53	654.644	654.641	2614.53	654.64	0.0024	0.7736	2.9752	3.575e-06	31.287	0	1	2	0	193	215	0	23K(28.0313), N-term(28.0313)		0	TRUE	sp|P75913|GHRA_ECOLI	P75913	GHRA_ECOLI	ghrA	Glyoxylate/hydroxypyruvate reductase A
823	20220923_CRJL_M9H11_PICS_EColi_Tryps_Neprosin_N3_5ug_156.101750.101750.3	VFQEEIFGPVLAVTTFK	n[29]VFQEEIFGPVLAVTTFK[156]	IFGQNNMR.VFQEEIFGPVLAVTTFK.TMEEAIEI	R	T	17	3	13005.7	1980.11	1980.08	661.045	661.035	1980.1	661.04	-0.013	0.8703	2.4271	5.454e-08	24.513	0	1	2	0	404	420	0	17K(28.0313), N-term(28.0313)		0	TRUE	sp|P37685|ALDB_ECOLI	P37685	ALDB_ECOLI	aldB	Aldehyde dehydrogenase B
824	20220923_CRJL_M9H11_PICS_EColi_Tryps_Neprosin_N3_5ug_156.101757.101757.2	GEVLENLIPEAFAVVR	n[29]GEVLENLIPEAFAVVR	EFRARIEK.GEVLENLIPEAFAVVR.EASKRVFG	K	E	16	2	13006.6	1783	1782.99	892.507	892.502	1782.99	892.501	0.0012	0.861	2.3683	5.199e-06	30.196	0	1	2	0	57	72	0	N-term(28.0313)		0	TRUE	sp|P10408|SECA_ECOLI	P10408	SECA_ECOLI	secA	Protein translocase subunit SecA
825	20220923_CRJL_M9H11_PICS_EColi_Tryps_Neprosin_N3_5ug_156.101758.101758.3	DVSIPTVEELLAAHNPWAK	n[29]DVSIPTVEELLAAHNPWAK[156]	AFTIKIKK.DVSIPTVEELLAAHNPWAK.VVPNDREI	K	V	19	3	13006.7	2145.16	2145.15	716.062	716.056	2145.15	716.056	-0.0012	0.8253	2.3772	1.878e-09	34.186	8.621	1	2	0	285	303	0	19K(28.0313), N-term(28.0313)		0	TRUE	sp|P0A9Q9|DHAS_ECOLI	P0A9Q9	DHAS_ECOLI	asd	Aspartate-semialdehyde dehydrogenase
826	20220923_CRJL_M9H11_PICS_EColi_Tryps_Neprosin_N3_5ug_156.101759.101759.3	VNPADDIEVINTELALADLDTCER	n[29]VNPADDIEVINTELALADLDTC[160]ER	NIIHVSGK.VNPADDIEVINTELALADLDTCER.AIHRVQKK	K	A	24	3	13006.8	2713.34	2713.31	905.453	905.444	2713.31	905.444	-0.0009	0.931	0.0483	1.44e-12	49.324	0	1	2	0	119	142	0	22C(57.0214), N-term(28.0313)		0	TRUE	sp|P0ABU2|YCHF_ECOLI	P0ABU2	YCHF_ECOLI	ychF	Ribosome-binding ATPase YchF
827	20220923_CRJL_M9H11_PICS_EColi_Tryps_Neprosin_N3_5ug_156.10176.10176.2	SGQAETLADHEGR		NSIVATVR.SGQAETLADHEGR.HIIPSVVH	R	H	13	2	2446	1369.63	1369.63	685.825	685.822	1369.62	685.818	0.0083	0.826	1.1059	0.001747	20.531	0	1	2	0	38	50	0			0	TRUE	sp|P0A6Z1|HSCA_ECOLI	P0A6Z1	HSCA_ECOLI	hscA	Chaperone protein HscA
828	20220923_CRJL_M9H11_PICS_EColi_Tryps_Neprosin_N3_5ug_156.101761.101761.3	SIGTLSAFEQNALEGMLDTLKK	n[29]SIGTLSAFEQNALEGMLDTLK[156]K[156]	KNGVEERK.SIGTLSAFEQNALEGMLDTLKK.DIAIGEEF	K	D	22	3	13007.1	2449.34	2449.31	817.452	817.445	2449.31	817.445	-0.0012	0.8348	6.5781	0	49.19	10.926	1	2	1	280	301	0	21K(28.0313), 22K(28.0313), N-term(28.0313)		0	TRUE	sp|P61889|MDH_ECOLI	P61889	MDH_ECOLI	mdh	Malate dehydrogenase
829	20220923_CRJL_M9H11_PICS_EColi_Tryps_Neprosin_N3_5ug_156.101763.101763.2	VGPVPIFYSPYLQLPVGDK	n[29]VGPVPIFYSPYLQLPVGDK[156]	EIWNARFK.VGPVPIFYSPYLQLPVGDK.RRSGFIIP	K	R	19	2	13007.3	2144.22	2144.19	1073.12	1073.1	2144.19	1073.1	0.0014	0.8355	4.6874	1.426e-11	32.862	0	1	2	0	205	223	0	19K(28.0313), N-term(28.0313)		0	TRUE	sp|P31554|LPTD_ECOLI	P31554	LPTD_ECOLI	lptD	LPS-assembly protein LptD
830	20220923_CRJL_M9H11_PICS_EColi_Tryps_Neprosin_N3_5ug_156.101769.101769.2	VLINLLPNTPETVGIINQQLLEK	n[29]VLINLLPNTPETVGIINQQLLEK[156]	SAFISQCR.VLINLLPNTPETVGIINQQLLEK.LPDGAYII	R	L	23	2	13008.1	2614.55	2614.53	1308.28	1308.27	2614.53	1308.27	0.0009	0.8981	2.9317	1.568e-05	29.719	0	1	2	0	193	215	0	23K(28.0313), N-term(28.0313)		0	TRUE	sp|P75913|GHRA_ECOLI	P75913	GHRA_ECOLI	ghrA	Glyoxylate/hydroxypyruvate reductase A
831	20220923_CRJL_M9H11_PICS_EColi_Tryps_Neprosin_N3_5ug_156.101771.101771.3	GEVLENLIPEAFAVVR	n[29]GEVLENLIPEAFAVVR	EFRARIEK.GEVLENLIPEAFAVVR.EASKRVFG	K	E	16	3	13008.5	1783	1782.99	595.341	595.337	1782.99	595.337	0.0026	0.8337	2.337	0.0003045	19.828	0	1	2	0	57	72	0	N-term(28.0313)		0	TRUE	sp|P10408|SECA_ECOLI	P10408	SECA_ECOLI	secA	Protein translocase subunit SecA
832	20220923_CRJL_M9H11_PICS_EColi_Tryps_Neprosin_N3_5ug_156.101774.101774.2	VGAGPFPTELFDETGEFLCK	n[29]VGAGPFPTELFDETGEFLC[160]K[156]	IIKAYSTR.VGAGPFPTELFDETGEFLCK.QGNEFGAT	R	Q	20	2	13008.8	2269.12	2269.1	1135.57	1135.56	2269.1	1135.56	-0.0012	0.91	0.1958	5.79e-12	47.383	10.391	1	2	0	274	293	0	19C(57.0214), 20K(28.0313), N-term(28.0313)		0	TRUE	sp|P0A7D4|PURA_ECOLI	P0A7D4	PURA_ECOLI	purA	Adenylosuccinate synthetase
833	20220923_CRJL_M9H11_PICS_EColi_Tryps_Neprosin_N3_5ug_156.101778.101778.3	MIPFNAPPVVGTELDYMQSAMGSGK	n[29]MIPFNAPPVVGTELDYMQSAMGSGK[156]	.MIPFNAPPVVGTELDYMQSAMGSGK.LCGDGGFT	-	L	25	3	13009.3	2695.34	2695.3	899.453	899.442	2695.31	899.442	-0.0014	0.8106	3.063	2.1e-13	32.272	0	1	2	0	1	25	0	25K(28.0313), N-term(28.0313)		0	TRUE	sp|P27833|WECE_ECOLI	P27833	WECE_ECOLI	wecE	dTDP-4-amino-4,6-dideoxygalactose transaminase
834	20220923_CRJL_M9H11_PICS_EColi_Tryps_Neprosin_N3_5ug_156.101779.101779.4	VNPADDIEVINTELALADLDTCER	n[29]VNPADDIEVINTELALADLDTC[160]ER	NIIHVSGK.VNPADDIEVINTELALADLDTCER.AIHRVQKK	K	A	24	4	13009.4	2713.33	2713.32	679.34	679.337	2713.31	679.335	0.0058	0.8787	0.0058	1.521e-10	32.893	0	1	2	0	119	142	0	22C(57.0214), N-term(28.0313)		0	TRUE	sp|P0ABU2|YCHF_ECOLI	P0ABU2	YCHF_ECOLI	ychF	Ribosome-binding ATPase YchF
835	20220923_CRJL_M9H11_PICS_EColi_Tryps_Neprosin_N3_5ug_156.101780.101780.3	TPPGAGDEIQLTDAIDMLIEK	n[29]TPPGAGDEIQLTDAIDM[147]LIEK[156]	DIWPIIAK.TPPGAGDEIQLTDAIDMLIEK.ETVEAYHM	K	E	21	3	13009.5	2298.19	2298.17	767.07	767.063	2298.17	767.063	0.0012	0.8817	0.5927	4.825e-08	27.023	9.628	1	2	0	231	251	0	17M(15.9949), 21K(28.0313), N-term(28.0313)		0	TRUE	sp|P0AEP3|GALU_ECOLI	P0AEP3	GALU_ECOLI	galU	UTP--glucose-1-phosphate uridylyltransferase
836	20220923_CRJL_M9H11_PICS_EColi_Tryps_Neprosin_N3_5ug_156.101783.101783.0	FADVACAGPLLAAELDALGK	n[29]FADVAC[160]AGPLLAAELDALGK[156]	ASTHGIGK.FADVACAGPLLAAELDALGK.AIKEPARP	K	A	20	3	13009.8	2057.1	2057.09	686.708	686.704	2057.09	686.703	0.0022	0.7891	3.1265	1.151e-09	30.054	10.317	1	2	0	157	176	0	20K(28.0313), 6C(57.0214), N-term(28.0313)		0	TRUE	sp|P0A799|PGK_ECOLI	P0A799	PGK_ECOLI	pgk	Phosphoglycerate kinase
837	20220923_CRJL_M9H11_PICS_EColi_Tryps_Neprosin_N3_5ug_156.101784.101784.0	ANDIDVPAALIDSEIDVLRR	n[29]ANDIDVPAALIDSEIDVLRR	QAIEGIVK.ANDIDVPAALIDSEIDVLRR.QAAQRFGG	K	Q	20	3	13009.9	2222.2	2222.18	741.74	741.735	2222.19	741.737	-0.0087	0.7897	7.2257	9.93e-12	31.045	7.727	1	2	1	297	316	0	N-term(28.0313)		0	TRUE	sp|P0A850|TIG_ECOLI	P0A850	TIG_ECOLI	tig	Trigger factor
838	20220923_CRJL_M9H11_PICS_EColi_Tryps_Neprosin_N3_5ug_156.101785.101785.0	FADVACAGPLLAAELDALGK	n[29]FADVAC[160]AGPLLAAELDALGK[156]	ASTHGIGK.FADVACAGPLLAAELDALGK.AIKEPARP	K	A	20	3	13009.9	2058.11	2058.09	687.042	687.038	2057.09	686.703	1.0061	0.8002	3.1289	1.231e-09	30.32	10.306	1	2	0	157	176	0	20K(28.0313), 6C(57.0214), N-term(28.0313)		0	TRUE	sp|P0A799|PGK_ECOLI	P0A799	PGK_ECOLI	pgk	Phosphoglycerate kinase
839	20220923_CRJL_M9H11_PICS_EColi_Tryps_Neprosin_N3_5ug_156.101793.101793.3	FADPDILLLDEPTNNLDIDTIR	n[29]FADPDILLLDEPTNNLDIDTIR	RVIIAQAL.FADPDILLLDEPTNNLDIDTIR.WIEQVINE	L	W	22	3	13011	2540.32	2540.29	847.781	847.771	2540.3	847.774	-0.0105	0.8104	4.1833	4.498e-08	30.583	11.251	1	1	0	171	192	0	N-term(28.0313)		0	TRUE	sp|P0A9U3|YBIT_ECOLI	P0A9U3	YBIT_ECOLI	ybiT	Probable ATP-binding protein YbiT
840	20220923_CRJL_M9H11_PICS_EColi_Tryps_Neprosin_N3_5ug_156.101794.101794.3	DDVMGESLYNPMLPGIVADLK	n[29]DDVMGESLYNPM[147]LPGIVADLK[156]	RINVTITR.DDVMGESLYNPMLPGIVADLK.AKGIAVES	R	A	21	3	13011.1	2348.18	2348.16	783.735	783.729	2348.16	783.729	0.0007	0.8313	0.381	2e-13	31.232	15.785	1	2	0	253	273	0	12M(15.9949), 21K(28.0313), N-term(28.0313)		0	TRUE	sp|P11875|SYR_ECOLI	P11875	SYR_ECOLI	argS	Arginine--tRNA ligase
841	20220923_CRJL_M9H11_PICS_EColi_Tryps_Neprosin_N3_5ug_156.101795.101795.2	LADDVGIWPLVVIR	n[29]LADDVGIWPLVVIR	SVVIGDVR.LADDVGIWPLVVIR.GDVHYVQI	R	G	14	2	13011.2	1592.94	1592.93	797.477	797.472	1592.93	797.472	0.0003	0.7018	0.3593	4.875e-10	28.31	0	1	2	0	33	46	0	N-term(28.0313)		0	TRUE	sp|P0A9W9|YRDA_ECOLI	P0A9W9	YRDA_ECOLI	yrdA	Protein YrdA
842	20220923_CRJL_M9H11_PICS_EColi_Tryps_Neprosin_N3_5ug_156.101799.101799.0	FADVACAGPLLAAELDALGK	n[29]FADVAC[160]AGPLLAAELDALGK[156]	ASTHGIGK.FADVACAGPLLAAELDALGK.AIKEPARP	K	A	20	2	13011.7	2058.11	2058.09	1030.06	1030.05	2057.09	1029.55	1.0046	0.815	3.1585	9.31e-12	44.667	8.451	1	2	0	157	176	0	20K(28.0313), 6C(57.0214), N-term(28.0313)		0	TRUE	sp|P0A799|PGK_ECOLI	P0A799	PGK_ECOLI	pgk	Phosphoglycerate kinase
843	20220923_CRJL_M9H11_PICS_EColi_Tryps_Neprosin_N3_5ug_156.101800.101800.0	FADVACAGPLLAAELDALGK	n[29]FADVAC[160]AGPLLAAELDALGK[156]	ASTHGIGK.FADVACAGPLLAAELDALGK.AIKEPARP	K	A	20	2	13011.8	2057.11	2057.09	1029.56	1029.55	2057.09	1029.55	-0.0002	0.8223	3.16	1e-14	48.565	8.662	1	2	0	157	176	0	20K(28.0313), 6C(57.0214), N-term(28.0313)		0	TRUE	sp|P0A799|PGK_ECOLI	P0A799	PGK_ECOLI	pgk	Phosphoglycerate kinase
844	20220923_CRJL_M9H11_PICS_EColi_Tryps_Neprosin_N3_5ug_156.101806.101806.3	SIIPPGTTLLAEVPLLDNNGK	n[29]SIIPPGTTLLAEVPLLDNNGK[156]	RASVASDR.SIIPPGTTLLAEVPLLDNNGK.FNGQYEIR	R	F	21	3	13012.6	2217.28	2217.26	740.1	740.095	2217.26	740.095	0.0012	0.8137	4.1564	2.959e-05	22.471	9.912	1	2	0	283	303	0	21K(28.0313), N-term(28.0313)		0	TRUE	sp|P0A935|MLTA_ECOLI	P0A935	MLTA_ECOLI	mltA	Membrane-bound lytic murein transglycosylase A
845	20220923_CRJL_M9H11_PICS_EColi_Tryps_Neprosin_N3_5ug_156.101808.101808.2	FVAINFEPVVGEILEK	n[29]FVAINFEPVVGEILEK[156]	FGSSHRVR.FVAINFEPVVGEILEK.IDDGQMGV	R	I	16	2	13012.8	1859.06	1859.04	930.539	930.529	1859.04	930.529	-0.0007	0.8071	2.8461	1.459e-10	33.261	0	1	2	0	239	254	0	16K(28.0313), N-term(28.0313)		0	TRUE	sp|P77718|THII_ECOLI	P77718	THII_ECOLI	thiI	tRNA sulfurtransferase
846	20220923_CRJL_M9H11_PICS_EColi_Tryps_Neprosin_N3_5ug_156.101809.101809.2	VNPADDIEVINTELALADLDTCER	n[29]VNPADDIEVINTELALADLDTC[160]ER	NIIHVSGK.VNPADDIEVINTELALADLDTCER.AIHRVQKK	K	A	24	2	13013	2713.33	2713.32	1357.67	1357.67	2713.31	1357.66	0.0068	0.9363	0.0537	1.7e-13	63.53	0	1	2	0	119	142	0	22C(57.0214), N-term(28.0313)		0	TRUE	sp|P0ABU2|YCHF_ECOLI	P0ABU2	YCHF_ECOLI	ychF	Ribosome-binding ATPase YchF
847	20220923_CRJL_M9H11_PICS_EColi_Tryps_Neprosin_N3_5ug_156.10181.10181.0	LKQGIESATQK	n[29]LK[156]QGIESATQK[156]	KTWFVEAK.LKQGIESATQK.KIVKMIKD	K	K	11	3	2446.65	1285.75	1285.74	429.591	429.589	1285.76	429.594	-0.0153	0.9184	1.5713	0.1542	9.748	0	0.9999	2	1	98	108	0	11K(28.0313), 2K(28.0313), N-term(28.0313)		0	TRUE	sp|P0A8E7|YAJQ_ECOLI	P0A8E7	YAJQ_ECOLI	yajQ	UPF0234 protein YajQ
848	20220923_CRJL_M9H11_PICS_EColi_Tryps_Neprosin_N3_5ug_156.101811.101811.4	ANDAAGDGTTTATVLAQAIITEGLK	n[29]ANDAAGDGTTTATVLAQAIITEGLK[156]	MVKEVASK.ANDAAGDGTTTATVLAQAIITEGLK.AVAAGMNP	K	A	25	4	13013.2	2457.3	2457.3	615.333	615.332	2457.3	615.331	0.0036	0.7179	14.4271	1.606e-08	25.391	0	1	2	0	81	105	0	25K(28.0313), N-term(28.0313)		0	TRUE	sp|P0A6F5|CH60_ECOLI	P0A6F5	CH60_ECOLI	groEL	Chaperonin GroEL
849	20220923_CRJL_M9H11_PICS_EColi_Tryps_Neprosin_N3_5ug_156.101812.101812.3	LADDVGIWPLVVIR	n[29]LADDVGIWPLVVIR	SVVIGDVR.LADDVGIWPLVVIR.GDVHYVQI	R	G	14	3	13013.4	1592.93	1592.93	531.985	531.985	1592.93	531.984	0.0041	0.7926	0.3239	0.003148	17.508	0	1	2	0	33	46	0	N-term(28.0313)		0	TRUE	sp|P0A9W9|YRDA_ECOLI	P0A9W9	YRDA_ECOLI	yrdA	Protein YrdA
850	20220923_CRJL_M9H11_PICS_EColi_Tryps_Neprosin_N3_5ug_156.101819.101819.3	STQVYGQDVWLPAETLDLIR	n[29]STQVYGQDVWLPAETLDLIR	MEIYTGEK.STQVYGQDVWLPAETLDLIR.EYRVAIKG	K	E	20	3	13014.2	2331.23	2331.21	778.084	778.079	2331.21	778.078	0.0031	0.883	2.2373	3.865e-10	35.85	0	1	2	0	74	93	0	N-term(28.0313)		0	TRUE	sp|P08200|IDH_ECOLI	P08200	IDH_ECOLI	icd	Isocitrate dehydrogenase [NADP]
851	20220923_CRJL_M9H11_PICS_EColi_Tryps_Neprosin_N3_5ug_156.101821.101821.0	ANDAAGDGTTTATVLAQAIITEGLK	n[29]ANDAAGDGTTTATVLAQAIITEGLK[156]	MVKEVASK.ANDAAGDGTTTATVLAQAIITEGLK.AVAAGMNP	K	A	25	3	13014.5	2457.32	2457.3	820.112	820.106	2457.3	820.106	-0.0007	0.8704	14.4479	0	47.29	12.979	1	2	0	81	105	0	25K(28.0313), N-term(28.0313)		0	TRUE	sp|P0A6F5|CH60_ECOLI	P0A6F5	CH60_ECOLI	groEL	Chaperonin GroEL
852	20220923_CRJL_M9H11_PICS_EColi_Tryps_Neprosin_N3_5ug_156.101824.101824.2	DGVLFTPPFTSSALPGITR	n[29]DGVLFTPPFTSSALPGITR	GENIFEVK.DGVLFTPPFTSSALPGITR.DAIIKIAK	K	D	19	2	13014.8	2003.1	2003.07	1002.56	1002.54	2003.07	1002.54	0.0006	0.867	9.7421	8.596e-07	33.084	0	1	2	0	205	223	0	N-term(28.0313)		0	TRUE	sp|P0AB80|ILVE_ECOLI	P0AB80	ILVE_ECOLI	ilvE	Branched-chain-amino-acid aminotransferase
853	20220923_CRJL_M9H11_PICS_EColi_Tryps_Neprosin_N3_5ug_156.101825.101825.3	GALLDLFPMGSELPYR	n[29]GALLDLFPMGSELPYR	EHGEYATR.GALLDLFPMGSELPYR.LDFFDDEI	R	L	16	3	13014.9	1805.91	1805.91	602.977	602.976	1805.94	602.987	-0.0329	0.6448	0.9397	7.625e-05	20.2	0	1	2	0	166	181	0	N-term(28.0313)		0	TRUE	sp|P30958|MFD_ECOLI	P30958	MFD_ECOLI	mfd	Transcription-repair-coupling factor
854	20220923_CRJL_M9H11_PICS_EColi_Tryps_Neprosin_N3_5ug_156.101831.101831.0	FVAINFEPVVGEILEK	n[29]FVAINFEPVVGEILEK[156]	FGSSHRVR.FVAINFEPVVGEILEK.IDDGQMGV	R	I	16	3	13015.6	1860.06	1860.05	621.028	621.024	1859.04	620.689	1.0069	0.8268	2.7996	0.009585	23.547	0	1	2	0	239	254	0	16K(28.0313), N-term(28.0313)		0	TRUE	sp|P77718|THII_ECOLI	P77718	THII_ECOLI	thiI	tRNA sulfurtransferase
855	20220923_CRJL_M9H11_PICS_EColi_Tryps_Neprosin_N3_5ug_156.101833.101833.0	FVAINFEPVVGEILEK	n[29]FVAINFEPVVGEILEK[156]	FGSSHRVR.FVAINFEPVVGEILEK.IDDGQMGV	R	I	16	3	13015.8	1859.06	1859.05	620.693	620.69	1859.04	620.689	0.004	0.8282	2.7969	2.141e-08	23.452	9.3	1	2	0	239	254	0	16K(28.0313), N-term(28.0313)		0	TRUE	sp|P77718|THII_ECOLI	P77718	THII_ECOLI	thiI	tRNA sulfurtransferase
856	20220923_CRJL_M9H11_PICS_EColi_Tryps_Neprosin_N3_5ug_156.101836.101836.0	TILLAENIYPSTVLQLDPAVVK	n[29]TILLAENIYPSTVLQLDPAVVK[156]	EIPQFNSP.TILLAENIYPSTVLQLDPAVVK.GICISAGS	P	G	22	3	13016.3	2453.45	2453.43	818.823	818.816	2452.42	818.48	1.0068	0.8162	2.7673	2.182e-09	29.557	9.1	1	1	0	397	418	0	22K(28.0313), N-term(28.0313)		0	TRUE	sp|P37349|DHAM_ECOLI	P37349	DHAM_ECOLI	dhaM	PEP-dependent dihydroxyacetone kinase, phosphoryl donor subunit DhaM
857	20220923_CRJL_M9H11_PICS_EColi_Tryps_Neprosin_N3_5ug_156.101838.101838.2	ANDIDVPAALIDSEIDVLR	n[29]ANDIDVPAALIDSEIDVLR	QAIEGIVK.ANDIDVPAALIDSEIDVLR.RQAAQRFG	K	R	19	2	13016.5	2066.11	2066.09	1034.06	1034.05	2066.09	1034.05	-0.0014	0.8396	1.1661	0	53.803	10.987	1	2	0	297	315	0	N-term(28.0313)		0	TRUE	sp|P0A850|TIG_ECOLI	P0A850	TIG_ECOLI	tig	Trigger factor
858	20220923_CRJL_M9H11_PICS_EColi_Tryps_Neprosin_N3_5ug_156.101839.101839.2	DVLLFVDNIYR	n[35]DVLLFVDNIYR	EKFRDEGR.DVLLFVDNIYR.YTIAGTEV	R	Y	11	2	13016.6	1399.8	1399.79	700.909	700.904	1399.79	700.903	0.0008	0.8376	10.4877	0.01036	19.906	0	1	2	0	237	247	0	N-term(34.0631)		0	TRUE	sp|P0ABB4|ATPB_ECOLI	P0ABB4	ATPB_ECOLI	atpD	ATP synthase subunit beta
859	20220923_CRJL_M9H11_PICS_EColi_Tryps_Neprosin_N3_5ug_156.101840.101840.2	DLDGTILATGFPFK	n[35]DLDGTILATGFPFK[162]	RIRGSTAR.DLDGTILATGFPFK.AKQYATTY	R	A	14	2	13016.8	1561.92	1561.9	781.965	781.959	1561.9	781.959	0.0002	0.9315	14.4948	1.153e-05	29.51	0	1	2	0	147	160	0	14K(34.0631), N-term(34.0631)		0	TRUE	sp|P0ADG4|SUHB_ECOLI	P0ADG4	SUHB_ECOLI	suhB	Nus factor SuhB
860	20220923_CRJL_M9H11_PICS_EColi_Tryps_Neprosin_N3_5ug_156.101841.101841.3	DGVLFTPPFTSSALPGITR	n[29]DGVLFTPPFTSSALPGITR	GENIFEVK.DGVLFTPPFTSSALPGITR.DAIIKIAK	K	D	19	3	13016.9	2003.09	2003.07	668.703	668.698	2003.07	668.698	0.0006	0.7743	9.7766	8.095e-10	31.245	11.758	1	2	0	205	223	0	N-term(28.0313)		0	TRUE	sp|P0AB80|ILVE_ECOLI	P0AB80	ILVE_ECOLI	ilvE	Branched-chain-amino-acid aminotransferase
861	20220923_CRJL_M9H11_PICS_EColi_Tryps_Neprosin_N3_5ug_156.101843.101843.2	EEEFLLDLLTNR	n[35]EEEFLLDLLTNR	IIKNPPAG.EEEFLLDLLTNR.VPPGVDEA	G	V	12	2	13017.1	1524.84	1524.83	763.427	763.421	1524.82	763.42	0.0022	0.7388	3.044	0.0001527	23.523	5.306	1	1	0	41	52	0	N-term(34.0631)		0	TRUE	sp|P36683|ACNB_ECOLI	P36683	ACNB_ECOLI	acnB	Aconitate hydratase B
862	20220923_CRJL_M9H11_PICS_EColi_Tryps_Neprosin_N3_5ug_156.101846.101846.3	DLDGTILATGFPFK	n[29]DLDGTILATGFPFK[156]	RIRGSTAR.DLDGTILATGFPFK.AKQYATTY	R	A	14	3	13017.5	1549.85	1549.84	517.624	517.622	1549.84	517.62	0.0046	0.6713	14.5071	0.04685	16.888	0	1	2	0	147	160	0	14K(28.0313), N-term(28.0313)		0	TRUE	sp|P0ADG4|SUHB_ECOLI	P0ADG4	SUHB_ECOLI	suhB	Nus factor SuhB
863	20220923_CRJL_M9H11_PICS_EColi_Tryps_Neprosin_N3_5ug_156.101847.101847.2	AAPSNEPPMDFDDDIPF	n[29]AAPSNEPPMDFDDDIPF	SRPQQSAP.AAPSNEPPMDFDDDIPF.	P	-	17	2	13017.6	1904.83	1904.81	953.424	953.414	1904.81	953.414	-0.0008	0.7057	20.0243	0.207	9.236	0	0.8869	1	0	162	178	0	N-term(28.0313)		0	TRUE	sp|P0AGE0|SSB_ECOLI	P0AGE0	SSB_ECOLI	ssb	Single-stranded DNA-binding protein
864	20220923_CRJL_M9H11_PICS_EColi_Tryps_Neprosin_N3_5ug_156.101848.101848.3	DLDGTILATGFPFK	n[35]DLDGTILATGFPFK[162]	RIRGSTAR.DLDGTILATGFPFK.AKQYATTY	R	A	14	3	13017.8	1561.91	1561.91	521.644	521.643	1561.9	521.641	0.0035	0.7567	14.5115	0.01108	17.822	0	1	2	0	147	160	0	14K(34.0631), N-term(34.0631)		0	TRUE	sp|P0ADG4|SUHB_ECOLI	P0ADG4	SUHB_ECOLI	suhB	Nus factor SuhB
865	20220923_CRJL_M9H11_PICS_EColi_Tryps_Neprosin_N3_5ug_156.101851.101851.2	STQVYGQDVWLPAETLDLIR	n[29]STQVYGQDVWLPAETLDLIR	MEIYTGEK.STQVYGQDVWLPAETLDLIR.EYRVAIKG	K	E	20	2	13018.3	2331.24	2331.21	1166.63	1166.61	2331.21	1166.61	-0.0007	0.8708	2.305	6e-14	50.201	0	1	2	0	74	93	0	N-term(28.0313)		0	TRUE	sp|P08200|IDH_ECOLI	P08200	IDH_ECOLI	icd	Isocitrate dehydrogenase [NADP]
866	20220923_CRJL_M9H11_PICS_EColi_Tryps_Neprosin_N3_5ug_156.101852.101852.3	AIDKPFLLPIEDVFSISGR	n[29]AIDK[156]PFLLPIEDVFSISGR	SYIPEPER.AIDKPFLLPIEDVFSISGR.GTVVTGRV	R	G	19	3	13018.4	2172.24	2172.22	725.086	725.081	2172.22	725.08	0.0009	0.8845	3.0404	7.934e-11	33.085	0	1	2	1	206	224	0	4K(28.0313), N-term(28.0313)		0	FALSE	sp|P0CE47|EFTU1_ECOLI	P0CE47	EFTU1_ECOLI	tufA	Elongation factor Tu 1	tufB	sp|P0CE48|EFTU2_ECOLI
867	20220923_CRJL_M9H11_PICS_EColi_Tryps_Neprosin_N3_5ug_156.101855.101855.3	TIAFSLLDLAPIPEGSSAR	n[29]TIAFSLLDLAPIPEGSSAR	MTDK.TIAFSLLDLAPIPEGSSAR.EAFSHSID	K	E	19	3	13018.8	1985.1	1985.09	662.706	662.703	1985.08	662.702	0.0031	0.7946	0.9814	4.609e-10	30.05	0	1	2	0	5	23	0	N-term(28.0313)		0	TRUE	sp|P0ADV5|YHBW_ECOLI	P0ADV5	YHBW_ECOLI	yhbW	Luciferase-like monooxygenase
868	20220923_CRJL_M9H11_PICS_EColi_Tryps_Neprosin_N3_5ug_156.101856.101856.2	MISLFDMFK	n[35]MISLFDMFK[162]	.MISLFDMFK.VGIGPSSS	-	V	9	2	13018.9	1198.68	1198.67	600.349	600.344	1198.68	600.346	-0.0025	0.7269	0.7729	0.003333	12.523	0	1	2	0	1	9	0	9K(34.0631), N-term(34.0631)		0	TRUE	sp|P16095|SDHL_ECOLI	P16095	SDHL_ECOLI	sdaA	L-serine dehydratase 1
869	20220923_CRJL_M9H11_PICS_EColi_Tryps_Neprosin_N3_5ug_156.101862.101862.0	ANQFLGMEPLPTFIANDVIK	n[29]ANQFLGMEPLPTFIANDVIK[156]	GVYIPFHK.ANQFLGMEPLPTFIANDVIK.MPDVPRYT	K	M	20	3	13019.7	2273.23	2273.21	758.75	758.745	2273.21	758.745	-0.0002	0.7508	1.624	4.705e-09	23.106	7.982	1	2	0	154	173	0	20K(28.0313), N-term(28.0313)		0	TRUE	sp|P0AEY5|MDAB_ECOLI	P0AEY5	MDAB_ECOLI	mdaB	NADPH:quinone oxidoreductase MdaB
870	20220923_CRJL_M9H11_PICS_EColi_Tryps_Neprosin_N3_5ug_156.101864.101864.0	ANQFLGMEPLPTFIANDVIK	n[29]ANQFLGMEPLPTFIANDVIK[156]	GVYIPFHK.ANQFLGMEPLPTFIANDVIK.MPDVPRYT	K	M	20	3	13019.8	2274.23	2274.21	759.084	759.079	2273.21	758.745	1.0017	0.8142	1.6216	4.613e-08	26.346	11.408	1	2	0	154	173	0	20K(28.0313), N-term(28.0313)		0	TRUE	sp|P0AEY5|MDAB_ECOLI	P0AEY5	MDAB_ECOLI	mdaB	NADPH:quinone oxidoreductase MdaB
871	20220923_CRJL_M9H11_PICS_EColi_Tryps_Neprosin_N3_5ug_156.101865.101865.0	DLDGTILATGFPFK	n[29]DLDGTILATGFPFK[156]	RIRGSTAR.DLDGTILATGFPFK.AKQYATTY	R	A	14	2	13019.9	1549.85	1549.84	775.933	775.927	1549.84	775.927	0.0006	0.9272	14.5473	3.069e-08	32.621	10.501	1	2	0	147	160	0	14K(28.0313), N-term(28.0313)		0	TRUE	sp|P0ADG4|SUHB_ECOLI	P0ADG4	SUHB_ECOLI	suhB	Nus factor SuhB
872	20220923_CRJL_M9H11_PICS_EColi_Tryps_Neprosin_N3_5ug_156.101868.101868.0	DLDGTILATGFPFK	n[29]DLDGTILATGFPFK[156]	RIRGSTAR.DLDGTILATGFPFK.AKQYATTY	R	A	14	2	13020.4	1550.85	1550.84	776.434	776.428	1549.84	775.927	1.0033	0.8336	14.5551	1.027e-08	32.48	6.759	1	2	0	147	160	0	14K(28.0313), N-term(28.0313)		0	TRUE	sp|P0ADG4|SUHB_ECOLI	P0ADG4	SUHB_ECOLI	suhB	Nus factor SuhB
873	20220923_CRJL_M9H11_PICS_EColi_Tryps_Neprosin_N3_5ug_156.10187.10187.3	VTKPEAGHFAK	n[29]VTK[156]PEAGHFAK[156]	TGAKKANR.VTKPEAGHFAK.AGVEAGRG	R	A	11	3	2447.51	1267.71	1267.71	423.577	423.576	1267.73	423.584	-0.0234	0.7778	3.7887	0.002639	15.131	0	1	2	1	60	70	0	11K(28.0313), 3K(28.0313), N-term(28.0313)		0	TRUE	sp|P60438|RL3_ECOLI	P60438	RL3_ECOLI	rplC	Large ribosomal subunit protein uL3
874	20220923_CRJL_M9H11_PICS_EColi_Tryps_Neprosin_N3_5ug_156.101870.101870.2	TIAFSLLDLAPIPEGSSAR	n[29]TIAFSLLDLAPIPEGSSAR	MTDK.TIAFSLLDLAPIPEGSSAR.EAFSHSID	K	E	19	2	13020.6	1985.1	1985.08	993.559	993.549	1985.08	993.549	0.0007	0.8779	0.9506	4.153e-10	40.192	10.767	1	2	0	5	23	0	N-term(28.0313)		0	TRUE	sp|P0ADV5|YHBW_ECOLI	P0ADV5	YHBW_ECOLI	yhbW	Luciferase-like monooxygenase
875	20220923_CRJL_M9H11_PICS_EColi_Tryps_Neprosin_N3_5ug_156.101872.101872.2	ANQFLGMEPLPTFIANDVIK	n[29]ANQFLGMEPLPTFIANDVIK[156]	GVYIPFHK.ANQFLGMEPLPTFIANDVIK.MPDVPRYT	K	M	20	2	13020.9	2273.24	2273.21	1137.63	1137.61	2273.21	1137.61	0.0014	0.8402	1.6032	5.915e-09	35.08	12.006	1	2	0	154	173	0	20K(28.0313), N-term(28.0313)		0	TRUE	sp|P0AEY5|MDAB_ECOLI	P0AEY5	MDAB_ECOLI	mdaB	NADPH:quinone oxidoreductase MdaB
876	20220923_CRJL_M9H11_PICS_EColi_Tryps_Neprosin_N3_5ug_156.101877.101877.0	LEFPAVADFECTTALVEAAK	n[29]LEFPAVADFEC[160]TTALVEAAK[156]	GASIHFAP.LEFPAVADFECTTALVEAAK.SIGATTHV	P	S	20	3	13021.5	2238.16	2238.14	747.059	747.054	2237.13	746.717	1.0112	0.7913	4.5882	0.0001437	19.981	0	1	1	0	126	145	0	11C(57.0214), 20K(28.0313), N-term(28.0313)		0	TRUE	sp|P12758|UDP_ECOLI	P12758	UDP_ECOLI	udp	Uridine phosphorylase
877	20220923_CRJL_M9H11_PICS_EColi_Tryps_Neprosin_N3_5ug_156.10188.10188.2	VTKPEAGHFAK	n[29]VTK[156]PEAGHFAK[156]	TGAKKANR.VTKPEAGHFAK.AGVEAGRG	R	A	11	2	2447.61	1267.74	1267.73	634.877	634.875	1267.73	634.872	0.0062	0.7048	3.7903	0.0001081	19.434	0	1	2	1	60	70	0	11K(28.0313), 3K(28.0313), N-term(28.0313)		0	TRUE	sp|P60438|RL3_ECOLI	P60438	RL3_ECOLI	rplC	Large ribosomal subunit protein uL3
878	20220923_CRJL_M9H11_PICS_EColi_Tryps_Neprosin_N3_5ug_156.101883.101883.3	IADQISDAVLDAILEQDPK	n[29]IADQISDAVLDAILEQDPK[156]	VSEGHPDK.IADQISDAVLDAILEQDPK.ARVACETY	K	A	19	3	13022.2	2109.13	2109.12	704.052	704.048	2109.12	704.047	0.0004	0.7738	1.4211	9.114e-11	29.459	0	1	2	0	19	37	0	19K(28.0313), N-term(28.0313)		0	TRUE	sp|P0A817|METK_ECOLI	P0A817	METK_ECOLI	metK	S-adenosylmethionine synthase
879	20220923_CRJL_M9H11_PICS_EColi_Tryps_Neprosin_N3_5ug_156.101900.101900.2	DAWLDYDPVSLISQGQR	n[29]DAWLDYDPVSLISQGQR	AAYIAENK.DAWLDYDPVSLISQGQR.VAEIMVDQ	K	V	17	2	13024.6	1990	1989.97	996.006	995.991	1989.98	995.997	-0.012	0.8182	7.9823	0.0002997	18.319	9.418	1	2	0	193	209	0	N-term(28.0313)		0	TRUE	sp|P51025|SFGH1_ECOLI	P51025	SFGH1_ECOLI	frmB	S-formylglutathione hydrolase FrmB
880	20220923_CRJL_M9H11_PICS_EColi_Tryps_Neprosin_N3_5ug_156.10191.10191.2	QVLGTHVSQK	n[29]QVLGTHVSQK[156]	HIMHAAIR.QVLGTHVSQK.GSIVNDKV	R	G	10	2	2447.98	1151.68	1151.67	576.845	576.842	1151.67	576.84	0.0037	0.6724	0.4189	0.02876	12.974	0	1	2	0	576	585	0	10K(28.0313), N-term(28.0313)		0	TRUE	sp|P00957|SYA_ECOLI	P00957	SYA_ECOLI	alaS	Alanine--tRNA ligase
881	20220923_CRJL_M9H11_PICS_EColi_Tryps_Neprosin_N3_5ug_156.101915.101915.2	DVNVPDIGSDEVEVTEILVK	n[29]DVNVPDIGSDEVEVTEILVK[156]	APAAAAAK.DVNVPDIGSDEVEVTEILVK.VGDKVEAE	K	V	20	2	13026.4	2225.19	2225.17	1113.6	1113.59	2225.17	1113.59	-0.0002	0.7209	7.5608	2.032e-07	24.913	0	1	2	0	107	126	0	20K(28.0313), N-term(28.0313)		0	TRUE	sp|P06959|ODP2_ECOLI	P06959	ODP2_ECOLI	aceF	Dihydrolipoyllysine-residue acetyltransferase component of pyruvate dehydrogenase complex
882	20220923_CRJL_M9H11_PICS_EColi_Tryps_Neprosin_N3_5ug_156.101916.101916.2	IADQISDAVLDAILEQDPK	n[29]IADQISDAVLDAILEQDPK[156]	VSEGHPDK.IADQISDAVLDAILEQDPK.ARVACETY	K	A	19	2	13026.6	2109.15	2109.12	1055.58	1055.57	2109.12	1055.57	-0.0014	0.6787	1.3492	1.584e-05	19.769	0	1	2	0	19	37	0	19K(28.0313), N-term(28.0313)		0	TRUE	sp|P0A817|METK_ECOLI	P0A817	METK_ECOLI	metK	S-adenosylmethionine synthase
883	20220923_CRJL_M9H11_PICS_EColi_Tryps_Neprosin_N3_5ug_156.101917.101917.0	DQAVLIEPFDTVTVQGFYR	n[29]DQAVLIEPFDTVTVQGFYR	NGVVEIPK.DQAVLIEPFDTVTVQGFYR.SQPEVNDA	K	S	19	3	13026.7	2226.19	2226.17	743.069	743.064	2225.14	742.72	1.0327	0.8125	7.3853	0.001062	19.096	11.094	1	2	0	113	131	0	N-term(28.0313)		0	TRUE	sp|P76177|YDGH_ECOLI	P76177	YDGH_ECOLI	ydgH	Protein YdgH
884	20220923_CRJL_M9H11_PICS_EColi_Tryps_Neprosin_N3_5ug_156.101918.101918.2	APFDSWLNESL	n[35]APFDSWLNESL	MINGAVPK.APFDSWLNESL.	K	-	11	2	13026.8	1311.67	1311.66	656.84	656.837	1311.66	656.835	0.0029	0.8686	7.5752	0.07209	15.786	0	1	2	0	129	139	0	N-term(34.0631)		0	TRUE	sp|P0AGG4|THIO2_ECOLI	P0AGG4	THIO2_ECOLI	trxC	Thioredoxin 2
885	20220923_CRJL_M9H11_PICS_EColi_Tryps_Neprosin_N3_5ug_156.101920.101920.2	DATGIDPVSLIAFDK	n[29]DATGIDPVSLIAFDK[156]	NIHKVDVR.DATGIDPVSLIAFDK.VVMTADAV	R	V	15	2	13027.1	1616.87	1616.86	809.445	809.439	1616.87	809.44	-0.0022	0.8797	14.6743	1.782e-08	24.454	0	1	2	0	171	185	0	15K(28.0313), N-term(28.0313)		0	TRUE	sp|P60723|RL4_ECOLI	P60723	RL4_ECOLI	rplD	Large ribosomal subunit protein uL4
886	20220923_CRJL_M9H11_PICS_EColi_Tryps_Neprosin_N3_5ug_156.101921.101921.2	APFDSWLNESL	n[29]APFDSWLNESL	MINGAVPK.APFDSWLNESL.	K	-	11	2	13027.2	1305.63	1305.63	653.823	653.822	1305.62	653.819	0.0043	0.8069	7.5816	0.01541	12.165	0	1	2	0	129	139	0	N-term(28.0313)		0	TRUE	sp|P0AGG4|THIO2_ECOLI	P0AGG4	THIO2_ECOLI	trxC	Thioredoxin 2
887	20220923_CRJL_M9H11_PICS_EColi_Tryps_Neprosin_N3_5ug_156.101925.101925.0	DQAVLIEPFDTVTVQGFYR	n[29]DQAVLIEPFDTVTVQGFYR	NGVVEIPK.DQAVLIEPFDTVTVQGFYR.SQPEVNDA	K	S	19	3	13027.6	2225.18	2225.16	742.734	742.729	2225.14	742.72	0.0275	0.7997	7.4007	0.0005547	18.171	8.549	1	2	0	113	131	0	N-term(28.0313)		0	TRUE	sp|P76177|YDGH_ECOLI	P76177	YDGH_ECOLI	ydgH	Protein YdgH
888	20220923_CRJL_M9H11_PICS_EColi_Tryps_Neprosin_N3_5ug_156.101926.101926.0	GNTGENLLALLEGR	n[29]GNTGENLLALLEGR	YKEAARIK.GNTGENLLALLEGR.LDNVVYRM	K	L	14	2	13027.7	1484.8	1484.78	743.405	743.4	1483.8	742.907	0.9854	0.8722	14.3792	0.05248	15.656	0	1	2	0	84	97	0	N-term(28.0313)		0	TRUE	sp|P0A7V8|RS4_ECOLI	P0A7V8	RS4_ECOLI	rpsD	Small ribosomal subunit protein uS4
889	20220923_CRJL_M9H11_PICS_EColi_Tryps_Neprosin_N3_5ug_156.101927.101927.0	GNTGENLLALLEGR	n[29]GNTGENLLALLEGR	YKEAARIK.GNTGENLLALLEGR.LDNVVYRM	K	L	14	2	13027.8	1483.8	1483.79	742.906	742.901	1483.8	742.907	-0.0125	0.9349	14.3804	0.0004243	21.226	12.051	1	2	0	84	97	0	N-term(28.0313)		0	TRUE	sp|P0A7V8|RS4_ECOLI	P0A7V8	RS4_ECOLI	rpsD	Small ribosomal subunit protein uS4
890	20220923_CRJL_M9H11_PICS_EColi_Tryps_Neprosin_N3_5ug_156.101935.101935.3	TAVAYPPASLVNTFGEWMAK	n[29]TAVAYPPASLVNTFGEWMAK[156]	TEYAADIK.TAVAYPPASLVNTFGEWMAK.NDKTQIRI	K	N	20	3	13028.9	2208.15	2208.13	737.056	737.049	2208.13	737.05	-0.0031	0.6528	0.8958	5.598e-06	22.732	0	1	2	0	304	323	0	20K(28.0313), N-term(28.0313)		0	TRUE	sp|P37689|GPMI_ECOLI	P37689	GPMI_ECOLI	gpmI	2,3-bisphosphoglycerate-independent phosphoglycerate mutase
891	20220923_CRJL_M9H11_PICS_EColi_Tryps_Neprosin_N3_5ug_156.101937.101937.2	MISLFDMFK	n[29]MISLFDMFK[156]	.MISLFDMFK.VGIGPSSS	-	V	9	2	13029.1	1186.62	1186.61	594.318	594.314	1186.61	594.314	0.0002	0.7373	0.6028	0.0002549	12.733	0	1	2	0	1	9	0	9K(28.0313), N-term(28.0313)		0	TRUE	sp|P16095|SDHL_ECOLI	P16095	SDHL_ECOLI	sdaA	L-serine dehydratase 1
892	20220923_CRJL_M9H11_PICS_EColi_Tryps_Neprosin_N3_5ug_156.101944.101944.3	AGPAILNTLLTAINER	n[29]AGPAILNTLLTAINER	VFIDEIWK.AGPAILNTLLTAINER.QFRNGAHV	K	Q	16	3	13030	1693.98	1693.98	565.668	565.666	1693.97	565.665	0.0025	0.8399	0.4086	0.0002939	15.926	0	1	2	0	119	134	0	N-term(28.0313)		0	TRUE	sp|P31473|RAVA_ECOLI	P31473	RAVA_ECOLI	ravA	ATPase RavA
893	20220923_CRJL_M9H11_PICS_EColi_Tryps_Neprosin_N3_5ug_156.101954.101954.3	LTPILESLAAQYNGQFILAK	n[29]LTPILESLAAQYNGQFILAK[156]	ERSQHCIQ.LTPILESLAAQYNGQFILAK.LDCDAEQM	Q	L	20	3	13031.4	2245.29	2245.27	749.438	749.432	2245.27	749.431	0.0014	0.7267	2.9483	5.148e-07	23.944	0	1	1	0	41	60	0	20K(28.0313), N-term(28.0313)		0	TRUE	sp|P77395|CNOX_ECOLI	P77395	CNOX_ECOLI	cnoX	Chaperedoxin
894	20220923_CRJL_M9H11_PICS_EColi_Tryps_Neprosin_N3_5ug_156.101955.101955.3	DAWLDYDPVSLISQGQR	n[29]DAWLDYDPVSLISQGQR	AAYIAENK.DAWLDYDPVSLISQGQR.VAEIMVDQ	K	V	17	3	13031.5	1989.98	1989.97	664.336	664.33	1989.98	664.334	-0.0108	0.7883	8.0975	0.1074	15.484	0	0.9999	2	0	193	209	0	N-term(28.0313)		0	TRUE	sp|P51025|SFGH1_ECOLI	P51025	SFGH1_ECOLI	frmB	S-formylglutathione hydrolase FrmB
895	20220923_CRJL_M9H11_PICS_EColi_Tryps_Neprosin_N3_5ug_156.101977.101977.0	EYAPAEDPGVVSVSEIYQYYK	n[29]EYAPAEDPGVVSVSEIYQYYK[156]	YKANTDKK.EYAPAEDPGVVSVSEIYQYYK.EHGYETVV	K	E	21	3	13034.2	2462.2	2462.18	821.741	821.734	2462.19	821.737	-0.0095	0.8503	36.2889	0.0004109	18.287	9.51	1	2	0	194	214	0	21K(28.0313), N-term(28.0313)		0	TRUE	sp|P0A870|TALB_ECOLI	P0A870	TALB_ECOLI	talB	Transaldolase B
896	20220923_CRJL_M9H11_PICS_EColi_Tryps_Neprosin_N3_5ug_156.101979.101979.3	ANDIDVPAALIDSEIDVLR	n[29]ANDIDVPAALIDSEIDVLR	QAIEGIVK.ANDIDVPAALIDSEIDVLR.RQAAQRFG	K	R	19	3	13034.5	2066.11	2066.09	689.709	689.703	2066.09	689.704	-0.0007	0.8295	0.8652	3.3e-10	30.006	0	1	2	0	297	315	0	N-term(28.0313)		0	TRUE	sp|P0A850|TIG_ECOLI	P0A850	TIG_ECOLI	tig	Trigger factor
897	20220923_CRJL_M9H11_PICS_EColi_Tryps_Neprosin_N3_5ug_156.101980.101980.3	VLINLLPNTPETVGIINQQLLEK	n[29]VLINLLPNTPETVGIINQQLLEK[156]	SAFISQCR.VLINLLPNTPETVGIINQQLLEK.LPDGAYII	R	L	23	3	13034.7	2614.56	2614.53	872.526	872.518	2614.53	872.518	0	0.9325	2.4894	5.604e-06	31.506	0	1	2	0	193	215	0	23K(28.0313), N-term(28.0313)		0	TRUE	sp|P75913|GHRA_ECOLI	P75913	GHRA_ECOLI	ghrA	Glyoxylate/hydroxypyruvate reductase A
898	20220923_CRJL_M9H11_PICS_EColi_Tryps_Neprosin_N3_5ug_156.101983.101983.2	SMLLDSVEPLPLVDVVK	n[29]SMLLDSVEPLPLVDVVK[156]	REKTEAVR.SMLLDSVEPLPLVDVVK.SWHGRRPM	R	S	17	2	13035.1	1909.11	1909.09	955.56	955.55	1909.08	955.549	0.0014	0.7792	2.1599	3.831e-07	23.918	0	1	2	0	81	97	0	17K(28.0313), N-term(28.0313)		0	TRUE	sp|P77475|YQAB_ECOLI	P77475	YQAB_ECOLI	yqaB	Fructose-1-phosphate phosphatase YqaB
899	20220923_CRJL_M9H11_PICS_EColi_Tryps_Neprosin_N3_5ug_156.101988.101988.3	ANDAAGDGTTTATVLAQAIITEGLK	n[29]ANDAAGDGTTTATVLAQAIITEGLK[156]	MVKEVASK.ANDAAGDGTTTATVLAQAIITEGLK.AVAAGMNP	K	A	25	3	13035.7	2458.32	2458.3	820.447	820.439	2457.3	820.106	0.9997	0.8966	14.8013	0	49.801	11.579	1	2	0	81	105	0	25K(28.0313), N-term(28.0313)		0	TRUE	sp|P0A6F5|CH60_ECOLI	P0A6F5	CH60_ECOLI	groEL	Chaperonin GroEL
900	20220923_CRJL_M9H11_PICS_EColi_Tryps_Neprosin_N3_5ug_156.101992.101992.0	SVDEAANSDIVDKLVAEL	n[35]SVDEAANSDIVDK[162]LVAEL	GAEKIIER.SVDEAANSDIVDKLVAEL.	R	-	18	3	13036.1	1956.09	1956.08	653.038	653.034	1955.07	652.698	1.0062	0.6358	4.6885	7.217e-06	21.007	7.247	1	2	1	139	156	0	13K(34.0631), N-term(34.0631)		0	TRUE	sp|P0ABA0|ATPF_ECOLI	P0ABA0	ATPF_ECOLI	atpF	ATP synthase subunit b
901	20220923_CRJL_M9H11_PICS_EColi_Tryps_Neprosin_N3_5ug_156.101995.101995.3	VGAGPFPTELFDETGEFLCK	n[29]VGAGPFPTELFDETGEFLC[160]K[156]	IIKAYSTR.VGAGPFPTELFDETGEFLCK.QGNEFGAT	R	Q	20	3	13036.5	2269.12	2269.1	757.38	757.373	2269.1	757.373	0.0009	0.9151	0.658	2.346e-08	32.362	0	1	2	0	274	293	0	19C(57.0214), 20K(28.0313), N-term(28.0313)		0	TRUE	sp|P0A7D4|PURA_ECOLI	P0A7D4	PURA_ECOLI	purA	Adenylosuccinate synthetase
902	20220923_CRJL_M9H11_PICS_EColi_Tryps_Neprosin_N3_5ug_156.102000.102000.3	VNGELVDACDLIENDAQLSIITAK	n[29]VNGELVDAC[160]DLIENDAQLSIITAK[156]	AKACIAGR.VNGELVDACDLIENDAQLSIITAK.DEEGIEII	R	D	24	3	13037.1	2657.37	2657.35	886.799	886.79	2656.36	886.462	0.986	0.704	6.6535	0.003306	18.423	0	1	2	0	40	63	0	24K(28.0313), 9C(57.0214), N-term(28.0313)		0	TRUE	sp|P0A8M3|SYT_ECOLI	P0A8M3	SYT_ECOLI	thrS	Threonine--tRNA ligase
903	20220923_CRJL_M9H11_PICS_EColi_Tryps_Neprosin_N3_5ug_156.102007.102007.2	LSFDILIPPDQIMGAR	n[29]LSFDILIPPDQIMGAR	FVVPDDSR.LSFDILIPPDQIMGAR.MGFVVVVE	R	M	16	2	13038	1813	1812.98	907.507	907.498	1812.98	907.498	0.0017	0.8393	4.4713	3.994e-05	22.766	0	1	2	0	172	187	0	N-term(28.0313)		0	TRUE	sp|P21499|RNR_ECOLI	P21499	RNR_ECOLI	rnr	Ribonuclease R
904	20220923_CRJL_M9H11_PICS_EColi_Tryps_Neprosin_N3_5ug_156.102009.102009.0	SVDEAANSDIVDKLVAEL	n[35]SVDEAANSDIVDK[162]LVAEL	GAEKIIER.SVDEAANSDIVDKLVAEL.	R	-	18	3	13038.2	1955.09	1955.08	652.703	652.699	1955.07	652.698	0.0018	0.6739	4.7246	5.685e-07	21.946	0	1	2	1	139	156	0	13K(34.0631), N-term(34.0631)		0	TRUE	sp|P0ABA0|ATPF_ECOLI	P0ABA0	ATPF_ECOLI	atpF	ATP synthase subunit b
905	20220923_CRJL_M9H11_PICS_EColi_Tryps_Neprosin_N3_5ug_156.10201.10201.0	LKQGIESATQK	n[29]LK[156]QGIESATQK[156]	KTWFVEAK.LKQGIESATQK.KIVKMIKD	K	K	11	3	2449.19	1286.76	1286.75	429.926	429.924	1285.76	429.594	0.9888	0.9225	1.6136	0.1316	10.023	0	0.9999	2	1	98	108	0	11K(28.0313), 2K(28.0313), N-term(28.0313)		0	TRUE	sp|P0A8E7|YAJQ_ECOLI	P0A8E7	YAJQ_ECOLI	yajQ	UPF0234 protein YajQ
906	20220923_CRJL_M9H11_PICS_EColi_Tryps_Neprosin_N3_5ug_156.102013.102013.3	VNPADDIEVINTELALADLDTCER	n[29]VNPADDIEVINTELALADLDTC[160]ER	NIIHVSGK.VNPADDIEVINTELALADLDTCER.AIHRVQKK	K	A	24	3	13038.9	2714.34	2714.31	905.787	905.778	2713.31	905.444	1.0007	0.9249	0.4856	6.64e-12	42.172	0	1	2	0	119	142	0	22C(57.0214), N-term(28.0313)		0	TRUE	sp|P0ABU2|YCHF_ECOLI	P0ABU2	YCHF_ECOLI	ychF	Ribosome-binding ATPase YchF
907	20220923_CRJL_M9H11_PICS_EColi_Tryps_Neprosin_N3_5ug_156.102014.102014.2	DVLLFVDNIYR	n[29]DVLLFVDNIYR	EKFRDEGR.DVLLFVDNIYR.YTIAGTEV	R	Y	11	2	13039	1393.77	1393.76	697.893	697.887	1393.76	697.888	-0.0001	0.8332	10.8607	0.002359	18.74	7.259	1	2	0	237	247	0	N-term(28.0313)		0	TRUE	sp|P0ABB4|ATPB_ECOLI	P0ABB4	ATPB_ECOLI	atpD	ATP synthase subunit beta
908	20220923_CRJL_M9H11_PICS_EColi_Tryps_Neprosin_N3_5ug_156.102015.102015.2	SVDEAANSDIVDKLVAEL	n[29]SVDEAANSDIVDK[156]LVAEL	GAEKIIER.SVDEAANSDIVDKLVAEL.	R	-	18	2	13039.1	1943.03	1943.01	972.524	972.513	1943.01	972.512	0.0018	0.774	4.7395	9.891e-07	30.079	11.854	1	2	1	139	156	0	13K(28.0313), N-term(28.0313)		0	TRUE	sp|P0ABA0|ATPF_ECOLI	P0ABA0	ATPF_ECOLI	atpF	ATP synthase subunit b
909	20220923_CRJL_M9H11_PICS_EColi_Tryps_Neprosin_N3_5ug_156.102018.102018.2	SLNFLDFEQPIAELEAK	SLNFLDFEQPIAELEAK[156]	.SLNFLDFEQPIAELEAK.IDSITAVS	M	I	17	2	13039.5	1991.06	1991.02	996.535	996.518	1991.03	996.52	-0.0042	0.8853	0.1199	2.005e-10	28.786	28.786	1	2	0	2	18	0	17K(28.0313)		0	TRUE	sp|P0ABD5|ACCA_ECOLI	P0ABD5	ACCA_ECOLI	accA	Acetyl-coenzyme A carboxylase carboxyl transferase subunit alpha
910	20220923_CRJL_M9H11_PICS_EColi_Tryps_Neprosin_N3_5ug_156.102022.102022.3	DATGIDPVSLIAFDKVVMTADAVK	n[29]DATGIDPVSLIAFDK[156]VVM[147]TADAVK[156]	NIHKVDVR.DATGIDPVSLIAFDKVVMTADAVK.QVEEMIA	R	Q	24	3	13040	2575.41	2575.39	859.478	859.469	2575.38	859.468	0.0034	0.7455	6.2807	0.02594	17.844	0	0.9999	2	1	171	194	0	15K(28.0313), 18M(15.9949), 24K(28.0313), N-term(28.0313)		0	TRUE	sp|P60723|RL4_ECOLI	P60723	RL4_ECOLI	rplD	Large ribosomal subunit protein uL4
911	20220923_CRJL_M9H11_PICS_EColi_Tryps_Neprosin_N3_5ug_156.102025.102025.2	LDMVDGISLPELLEK	n[29]LDMVDGISLPELLEK[156]	SKGNVIDP.LDMVDGISLPELLEK.RTGNMMQP	P	R	15	2	13040.4	1726.96	1726.94	864.489	864.479	1726.94	864.479	0.0001	0.8121	5.3616	0.0002109	23.204	0	1	1	0	566	580	0	15K(28.0313), N-term(28.0313)		0	TRUE	sp|P07118|SYV_ECOLI	P07118	SYV_ECOLI	valS	Valine--tRNA ligase
912	20220923_CRJL_M9H11_PICS_EColi_Tryps_Neprosin_N3_5ug_156.102027.102027.3	FADVACAGPLLAAELDALGK	n[29]FADVAC[160]AGPLLAAELDALGK[156]	ASTHGIGK.FADVACAGPLLAAELDALGK.AIKEPARP	K	A	20	3	13040.8	2057.1	2057.09	686.709	686.705	2057.09	686.703	0.0048	0.7969	3.6436	1.295e-09	32.039	0	1	2	0	157	176	0	20K(28.0313), 6C(57.0214), N-term(28.0313)		0	TRUE	sp|P0A799|PGK_ECOLI	P0A799	PGK_ECOLI	pgk	Phosphoglycerate kinase
913	20220923_CRJL_M9H11_PICS_EColi_Tryps_Neprosin_N3_5ug_156.102028.102028.2	VGAGPFPTELFDETGEFLCK	n[29]VGAGPFPTELFDETGEFLC[160]K[156]	IIKAYSTR.VGAGPFPTELFDETGEFLCK.QGNEFGAT	R	Q	20	2	13041	2269.12	2269.1	1135.57	1135.56	2269.1	1135.56	-0.0014	0.8933	0.7318	1e-13	51.937	10.695	1	2	0	274	293	0	19C(57.0214), 20K(28.0313), N-term(28.0313)		0	TRUE	sp|P0A7D4|PURA_ECOLI	P0A7D4	PURA_ECOLI	purA	Adenylosuccinate synthetase
914	20220923_CRJL_M9H11_PICS_EColi_Tryps_Neprosin_N3_5ug_156.102030.102030.2	SVDEAANSDIVDKLVAEL	n[35]SVDEAANSDIVDK[162]LVAEL	GAEKIIER.SVDEAANSDIVDKLVAEL.	R	-	18	2	13041.2	1955.1	1955.07	978.556	978.544	1955.07	978.544	0.0008	0.7735	4.7735	4.05e-09	37.282	11.057	1	2	1	139	156	0	13K(34.0631), N-term(34.0631)		0	TRUE	sp|P0ABA0|ATPF_ECOLI	P0ABA0	ATPF_ECOLI	atpF	ATP synthase subunit b
915	20220923_CRJL_M9H11_PICS_EColi_Tryps_Neprosin_N3_5ug_156.102039.102039.0	YGMAACAVDNLIDALQGK	n[29]YGMAAC[160]AVDNLIDALQGK[156]	GSATHETR.YGMAACAVDNLIDALQGK.VEKNCVNP	R	V	18	3	13042.3	1965.99	1965.98	656.336	656.332	1964.97	655.997	1.0051	0.8581	2.8885	4.429e-08	24.754	0	1	2	0	295	312	0	18K(28.0313), 6C(57.0214), N-term(28.0313)		0	TRUE	sp|P37666|GHRB_ECOLI	P37666	GHRB_ECOLI	ghrB	Glyoxylate/hydroxypyruvate reductase B
916	20220923_CRJL_M9H11_PICS_EColi_Tryps_Neprosin_N3_5ug_156.102043.102043.2	FADVACAGPLLAAELDALGK	n[29]FADVAC[160]AGPLLAAELDALGK[156]	ASTHGIGK.FADVACAGPLLAAELDALGK.AIKEPARP	K	A	20	2	13042.9	2057.11	2057.09	1029.56	1029.55	2057.09	1029.55	0.0043	0.7888	3.6777	3e-14	44.644	8.433	1	2	0	157	176	0	20K(28.0313), 6C(57.0214), N-term(28.0313)		0	TRUE	sp|P0A799|PGK_ECOLI	P0A799	PGK_ECOLI	pgk	Phosphoglycerate kinase
917	20220923_CRJL_M9H11_PICS_EColi_Tryps_Neprosin_N3_5ug_156.102045.102045.3	DDVMGESLYNPMLPGIVADLK	n[29]DDVMGESLYNPM[147]LPGIVADLK[156]	RINVTITR.DDVMGESLYNPMLPGIVADLK.AKGIAVES	R	A	21	3	13043.1	2348.17	2348.16	783.732	783.727	2348.16	783.729	-0.0041	0.8073	0.9139	6.62e-06	23.078	17.814	1	2	0	253	273	0	12M(15.9949), 21K(28.0313), N-term(28.0313)		0	TRUE	sp|P11875|SYR_ECOLI	P11875	SYR_ECOLI	argS	Arginine--tRNA ligase
918	20220923_CRJL_M9H11_PICS_EColi_Tryps_Neprosin_N3_5ug_156.102049.102049.3	LEDLAEQGIDDLADIEGLTDEK	n[35]LEDLAEQGIDDLADIEGLTDEK[162]	IAARGVCT.LEDLAEQGIDDLADIEGLTDEK.AGAIIMAA	T	A	22	3	13043.5	2469.29	2469.26	824.102	824.095	2469.26	824.095	-0.0007	0.8511	0.2523	4e-14	41.524	9.75	1	1	0	456	477	0	22K(34.0631), N-term(34.0631)		0	TRUE	sp|P0AFF6|NUSA_ECOLI	P0AFF6	NUSA_ECOLI	nusA	Transcription termination/antitermination protein NusA
919	20220923_CRJL_M9H11_PICS_EColi_Tryps_Neprosin_N3_5ug_156.102051.102051.3	LSFDILIPPDQIMGAR	n[29]LSFDILIPPDQIMGAR	FVVPDDSR.LSFDILIPPDQIMGAR.MGFVVVVE	R	M	16	3	13043.8	1812.99	1812.98	605.338	605.335	1812.98	605.334	0.0018	0.8708	4.568	1.815e-05	17.708	0	1	2	0	172	187	0	N-term(28.0313)		0	TRUE	sp|P21499|RNR_ECOLI	P21499	RNR_ECOLI	rnr	Ribonuclease R
920	20220923_CRJL_M9H11_PICS_EColi_Tryps_Neprosin_N3_5ug_156.102054.102054.3	DVLLFVDNIYR	n[29]DVLLFVDNIYR	EKFRDEGR.DVLLFVDNIYR.YTIAGTEV	R	Y	11	3	13044.2	1393.76	1393.76	465.594	465.593	1393.76	465.594	-0.0045	0.709	10.9474	0.7194	11.133	0	0.9978	2	0	237	247	0	N-term(28.0313)		0	TRUE	sp|P0ABB4|ATPB_ECOLI	P0ABB4	ATPB_ECOLI	atpD	ATP synthase subunit beta
921	20220923_CRJL_M9H11_PICS_EColi_Tryps_Neprosin_N3_5ug_156.10206.10206.2	LTREDVEK	n[29]LTREDVEK[156]	KGTGVGGR.LTREDVEK.HIAKAPAK	R	H	8	2	2449.98	1044.59	1044.58	523.302	523.299	1044.58	523.298	0.0026	0.763	4.2591	2.087	9.714	8.312	0.9699	2	1	141	148	0	8K(28.0313), N-term(28.0313)		0	TRUE	sp|P0AFG6|ODO2_ECOLI	P0AFG6	ODO2_ECOLI	sucB	Dihydrolipoyllysine-residue succinyltransferase component of 2-oxoglutarate dehydrogenase complex
922	20220923_CRJL_M9H11_PICS_EColi_Tryps_Neprosin_N3_5ug_156.102062.102062.3	SPAGAIQFEAVDAPEIIPDPFDPSK	n[29]SPAGAIQFEAVDAPEIIPDPFDPSK[156]	KYEWVQTR.SPAGAIQFEAVDAPEIIPDPFDPSK.KRKPTMIV	R	K	25	3	13045.4	2666.38	2666.35	889.8	889.79	2666.35	889.79	0.0004	0.8788	8.3248	6.87e-12	38.565	0	1	2	0	343	367	0	25K(28.0313), N-term(28.0313)		0	TRUE	sp|P13029|KATG_ECOLI	P13029	KATG_ECOLI	katG	Catalase-peroxidase
923	20220923_CRJL_M9H11_PICS_EColi_Tryps_Neprosin_N3_5ug_156.102063.102063.3	DDHVLDAVLPPDIPIPSIAEVQR	n[29]DDHVLDAVLPPDIPIPSIAEVQR	VIAHAYIR.DDHVLDAVLPPDIPIPSIAEVQR.AIYDATKI	R	A	23	3	13045.5	2536.38	2536.36	846.468	846.461	2536.35	846.458	0.0078	0.9337	13.2521	1.8e-11	41.704	9.157	1	2	0	327	349	0	N-term(28.0313)		0	TRUE	sp|P0AE12|AMN_ECOLI	P0AE12	AMN_ECOLI	amn	AMP nucleosidase
924	20220923_CRJL_M9H11_PICS_EColi_Tryps_Neprosin_N3_5ug_156.102075.102075.2	ANDIDVPAALIDSEIDVLR	n[29]ANDIDVPAALIDSEIDVLR	QAIEGIVK.ANDIDVPAALIDSEIDVLR.RQAAQRFG	K	R	19	2	13047.1	2066.11	2066.09	1034.06	1034.05	2066.09	1034.05	-0.0017	0.8453	0.6563	4e-14	49.491	10.518	1	2	0	297	315	0	N-term(28.0313)		0	TRUE	sp|P0A850|TIG_ECOLI	P0A850	TIG_ECOLI	tig	Trigger factor
925	20220923_CRJL_M9H11_PICS_EColi_Tryps_Neprosin_N3_5ug_156.102076.102076.2	DVLLFVDNIYR	n[35]DVLLFVDNIYR	EKFRDEGR.DVLLFVDNIYR.YTIAGTEV	R	Y	11	2	13047.2	1399.8	1399.79	700.908	700.903	1399.79	700.903	-0.0001	0.8322	10.9976	0.0001508	17.896	0	1	2	0	237	247	0	N-term(34.0631)		0	TRUE	sp|P0ABB4|ATPB_ECOLI	P0ABB4	ATPB_ECOLI	atpD	ATP synthase subunit beta
926	20220923_CRJL_M9H11_PICS_EColi_Tryps_Neprosin_N3_5ug_156.102077.102077.2	DGVLFTPPFTSSALPGITR	n[29]DGVLFTPPFTSSALPGITR	GENIFEVK.DGVLFTPPFTSSALPGITR.DAIIKIAK	K	D	19	2	13047.3	2003.1	2003.07	1002.56	1002.54	2003.07	1002.54	0.0002	0.8322	10.2848	6.663e-05	24.344	0	1	2	0	205	223	0	N-term(28.0313)		0	TRUE	sp|P0AB80|ILVE_ECOLI	P0AB80	ILVE_ECOLI	ilvE	Branched-chain-amino-acid aminotransferase
927	20220923_CRJL_M9H11_PICS_EColi_Tryps_Neprosin_N3_5ug_156.102081.102081.2	DLDGTILATGFPFK	n[35]DLDGTILATGFPFK[162]	RIRGSTAR.DLDGTILATGFPFK.AKQYATTY	R	A	14	2	13047.8	1561.92	1561.9	781.965	781.958	1561.9	781.959	-0.0004	0.8378	15.0125	1.149e-06	29.44	0	1	2	0	147	160	0	14K(34.0631), N-term(34.0631)		0	TRUE	sp|P0ADG4|SUHB_ECOLI	P0ADG4	SUHB_ECOLI	suhB	Nus factor SuhB
928	20220923_CRJL_M9H11_PICS_EColi_Tryps_Neprosin_N3_5ug_156.102091.102091.3	DLDGTILATGFPFK	n[29]DLDGTILATGFPFK[156]	RIRGSTAR.DLDGTILATGFPFK.AKQYATTY	R	A	14	3	13049.2	1549.85	1549.84	517.623	517.621	1549.84	517.62	0.0036	0.7669	15.0351	0.001186	21.24	0	1	2	0	147	160	0	14K(28.0313), N-term(28.0313)		0	TRUE	sp|P0ADG4|SUHB_ECOLI	P0ADG4	SUHB_ECOLI	suhB	Nus factor SuhB
929	20220923_CRJL_M9H11_PICS_EColi_Tryps_Neprosin_N3_5ug_156.102093.102093.3	DLDGTILATGFPFK	n[35]DLDGTILATGFPFK[162]	RIRGSTAR.DLDGTILATGFPFK.AKQYATTY	R	A	14	3	13049.4	1561.91	1561.91	521.645	521.642	1561.9	521.641	0.0026	0.6931	15.0395	0.04062	16.065	0	1	2	0	147	160	0	14K(34.0631), N-term(34.0631)		0	TRUE	sp|P0ADG4|SUHB_ECOLI	P0ADG4	SUHB_ECOLI	suhB	Nus factor SuhB
930	20220923_CRJL_M9H11_PICS_EColi_Tryps_Neprosin_N3_5ug_156.102098.102098.2	SPAGAIQFEAVDAPEIIPDPFDPSK	n[29]SPAGAIQFEAVDAPEIIPDPFDPSK[156]	KYEWVQTR.SPAGAIQFEAVDAPEIIPDPFDPSK.KRKPTMIV	R	K	25	2	13050.1	2666.36	2666.35	1334.19	1334.18	2666.35	1334.18	0.0058	0.7476	8.4035	0.004202	18.006	0	1	2	0	343	367	0	25K(28.0313), N-term(28.0313)		0	TRUE	sp|P13029|KATG_ECOLI	P13029	KATG_ECOLI	katG	Catalase-peroxidase
931	20220923_CRJL_M9H11_PICS_EColi_Tryps_Neprosin_N3_5ug_156.102107.102107.2	DLDGTILATGFPFK	n[29]DLDGTILATGFPFK[156]	RIRGSTAR.DLDGTILATGFPFK.AKQYATTY	R	A	14	2	13051.2	1549.85	1549.84	775.934	775.927	1549.84	775.927	0.0001	0.8341	15.0696	1.116e-07	32.669	0	1	2	0	147	160	0	14K(28.0313), N-term(28.0313)		0	TRUE	sp|P0ADG4|SUHB_ECOLI	P0ADG4	SUHB_ECOLI	suhB	Nus factor SuhB
932	20220923_CRJL_M9H11_PICS_EColi_Tryps_Neprosin_N3_5ug_156.102108.102108.2	TIAFSLLDLAPIPEGSSAR	n[29]TIAFSLLDLAPIPEGSSAR	MTDK.TIAFSLLDLAPIPEGSSAR.EAFSHSID	K	E	19	2	13051.4	1985.07	1985.06	993.542	993.538	1985.08	993.549	-0.022	0.866	0.4383	9.5e-07	26.395	0	1	2	0	5	23	0	N-term(28.0313)		0	TRUE	sp|P0ADV5|YHBW_ECOLI	P0ADV5	YHBW_ECOLI	yhbW	Luciferase-like monooxygenase
933	20220923_CRJL_M9H11_PICS_EColi_Tryps_Neprosin_N3_5ug_156.102117.102117.0	FSLPDQDGEQVNLTDFQGQR	n[29]FSLPDQDGEQVNLTDFQGQR	KAGDIAPK.FSLPDQDGEQVNLTDFQGQR.VIVYFYPK	K	V	20	3	13052.5	2321.1	2321.08	774.707	774.701	2321.09	774.705	-0.0117	0.8482	58.3954	0.01475	16.66	0	0.9998	2	0	13	32	0	N-term(28.0313)		0	TRUE	sp|P0AE52|BCP_ECOLI	P0AE52	BCP_ECOLI	bcp	Peroxiredoxin Bcp
934	20220923_CRJL_M9H11_PICS_EColi_Tryps_Neprosin_N3_5ug_156.102119.102119.0	AGEEFTIDVTFPEEYHAENLKGK	n[35]AGEEFTIDVTFPEEYHAENLK[162]GK[156]	EDGIKGHK.AGEEFTIDVTFPEEYHAENLKGK.AAKFAINI	K	A	23	4	13052.7	2719.39	2719.37	680.854	680.849	2719.4	680.858	-0.0332	0.3241	66.5314	0.0141	14.443	13.363	0.8825	2	1	207	229	0	21K(34.0631), 23K(28.0313), N-term(34.0631)		0	TRUE	sp|P0A850|TIG_ECOLI	P0A850	TIG_ECOLI	tig	Trigger factor
935	20220923_CRJL_M9H11_PICS_EColi_Tryps_Neprosin_N3_5ug_156.102120.102120.0	TIAFSLLDLAPIPEGSSAR	n[29]TIAFSLLDLAPIPEGSSAR	MTDK.TIAFSLLDLAPIPEGSSAR.EAFSHSID	K	E	19	3	13052.7	1985.06	1985.05	662.694	662.69	1985.08	662.702	-0.0362	0.7484	0.4154	4.779	9.629	0	0.9994	2	0	5	23	0	N-term(28.0313)		0	TRUE	sp|P0ADV5|YHBW_ECOLI	P0ADV5	YHBW_ECOLI	yhbW	Luciferase-like monooxygenase
936	20220923_CRJL_M9H11_PICS_EColi_Tryps_Neprosin_N3_5ug_156.102124.102124.3	IADQISDAVLDAILEQDPK	n[29]IADQISDAVLDAILEQDPK[156]	VSEGHPDK.IADQISDAVLDAILEQDPK.ARVACETY	K	A	19	3	13053.4	2109.14	2109.12	704.054	704.047	2109.12	704.047	-0.0007	0.7671	0.9021	9.768e-10	27.282	0	1	2	0	19	37	0	19K(28.0313), N-term(28.0313)		0	TRUE	sp|P0A817|METK_ECOLI	P0A817	METK_ECOLI	metK	S-adenosylmethionine synthase
937	20220923_CRJL_M9H11_PICS_EColi_Tryps_Neprosin_N3_5ug_156.102129.102129.3	AIDKPFLLPIEDVFSISGR	n[29]AIDK[156]PFLLPIEDVFSISGR	SYIPEPER.AIDKPFLLPIEDVFSISGR.GTVVTGRV	R	G	19	3	13054	2172.24	2172.22	725.086	725.08	2172.22	725.08	-0.0004	0.8781	2.4472	5.355e-09	30.989	0	1	2	1	206	224	0	4K(28.0313), N-term(28.0313)		0	FALSE	sp|P0CE47|EFTU1_ECOLI	P0CE47	EFTU1_ECOLI	tufA	Elongation factor Tu 1	tufB	sp|P0CE48|EFTU2_ECOLI
938	20220923_CRJL_M9H11_PICS_EColi_Tryps_Neprosin_N3_5ug_156.102134.102134.2	SVFLLDEPLSNLDAALR	n[29]SVFLLDEPLSNLDAALR	GRTIVAEP.SVFLLDEPLSNLDAALR.VQMRIEIS	P	V	17	2	13054.6	1900.05	1900.03	951.034	951.023	1900.03	951.023	0.0013	0.8186	0.779	3.672e-09	30.656	10.016	1	1	0	153	169	0	N-term(28.0313)		0	TRUE	sp|P68187|MALK_ECOLI	P68187	MALK_ECOLI	malK	Maltose/maltodextrin import ATP-binding protein MalK
939	20220923_CRJL_M9H11_PICS_EColi_Tryps_Neprosin_N3_5ug_156.102147.102147.2	LEDLAEQGIDDLADIEGLTDEK	n[35]LEDLAEQGIDDLADIEGLTDEK[162]	IAARGVCT.LEDLAEQGIDDLADIEGLTDEK.AGAIIMAA	T	A	22	2	13056.4	2469.28	2469.25	1235.65	1235.63	2469.26	1235.64	-0.0114	0.8376	0.4671	2.9e-13	44.548	0	1	1	0	456	477	0	22K(34.0631), N-term(34.0631)		0	TRUE	sp|P0AFF6|NUSA_ECOLI	P0AFF6	NUSA_ECOLI	nusA	Transcription termination/antitermination protein NusA
940	20220923_CRJL_M9H11_PICS_EColi_Tryps_Neprosin_N3_5ug_156.102157.102157.2	APFDSWLNESL	n[35]APFDSWLNESL	MINGAVPK.APFDSWLNESL.	K	-	11	2	13057.7	1311.67	1311.66	656.841	656.836	1311.66	656.835	0.002	0.8476	8.0904	0.002786	15.723	0	1	2	0	129	139	0	N-term(34.0631)		0	TRUE	sp|P0AGG4|THIO2_ECOLI	P0AGG4	THIO2_ECOLI	trxC	Thioredoxin 2
941	20220923_CRJL_M9H11_PICS_EColi_Tryps_Neprosin_N3_5ug_156.10216.10216.0	TVAVHSSADRDLK	n[29]TVAVHSSADRDLK[156]	ACKEIGIK.TVAVHSSADRDLK.HVIIADET	K	H	13	3	2451.22	1454.79	1454.79	485.938	485.936	1453.79	485.603	0.9979	0.7434	2.1359	0.2383	11.367	0	0.9983	2	1	28	40	0	13K(28.0313), N-term(28.0313)		0	TRUE	sp|P24182|ACCC_ECOLI	P24182	ACCC_ECOLI	accC	Biotin carboxylase
942	20220923_CRJL_M9H11_PICS_EColi_Tryps_Neprosin_N3_5ug_156.102185.102185.2	NADSIFQLLGELNR	n[35]NADSIFQLLGELNR	PTGNIDAR.NADSIFQLLGELNR.LQGTAFIV	R	L	14	2	13061.3	1623.91	1623.9	812.962	812.955	1622.88	812.449	1.0112	0.8308	1.5181	0.0008672	18.221	8.643	1	2	0	180	193	0	N-term(34.0631)		0	TRUE	sp|P75957|LOLD_ECOLI	P75957	LOLD_ECOLI	lolD	Lipoprotein-releasing system ATP-binding protein LolD
943	20220923_CRJL_M9H11_PICS_EColi_Tryps_Neprosin_N3_5ug_156.102192.102192.3	DQSDIYNYDSSLLQSDYSGLFR	n[35]DQSDIYNYDSSLLQSDYSGLFR	QYIYVPYR.DQSDIYNYDSSLLQSDYSGLFR.DRTYGGID	R	D	22	3	13062.2	2619.24	2619.22	874.089	874.08	2619.22	874.08	-0.0014	0.9086	8.0487	4.251e-06	30.986	0	1	2	0	521	542	0	N-term(34.0631)		0	TRUE	sp|P31554|LPTD_ECOLI	P31554	LPTD_ECOLI	lptD	LPS-assembly protein LptD
944	20220923_CRJL_M9H11_PICS_EColi_Tryps_Neprosin_N3_5ug_156.102196.102196.3	STQVYGQDVWLPAETLDLIR	n[29]STQVYGQDVWLPAETLDLIR	MEIYTGEK.STQVYGQDVWLPAETLDLIR.EYRVAIKG	K	E	20	3	13062.7	2331.24	2331.24	778.086	778.087	2331.21	778.078	0.028	0.8813	3.0456	1.611e-10	31.448	15.051	1	2	0	74	93	0	N-term(28.0313)		0	TRUE	sp|P08200|IDH_ECOLI	P08200	IDH_ECOLI	icd	Isocitrate dehydrogenase [NADP]
945	20220923_CRJL_M9H11_PICS_EColi_Tryps_Neprosin_N3_5ug_156.102204.102204.0	STAESIVYSALETLAQR		IIMVDGKK.STAESIVYSALETLAQR.SGKSEIEA	K	S	17	3	13063.8	1838.96	1838.94	613.993	613.989	1837.94	613.655	1.0028	0.8769	3.2752	6.225e-05	22.433	0	1	2	0	37	53	0			0	TRUE	sp|P02359|RS7_ECOLI	P02359	RS7_ECOLI	rpsG	Small ribosomal subunit protein uS7
946	20220923_CRJL_M9H11_PICS_EColi_Tryps_Neprosin_N3_5ug_156.102205.102205.0	STAESIVYSALETLAQR		IIMVDGKK.STAESIVYSALETLAQR.SGKSEIEA	K	S	17	3	13063.9	1837.95	1837.94	613.659	613.655	1837.94	613.655	0.0023	0.8896	3.274	0.0009282	20.338	8.322	1	2	0	37	53	0			0	TRUE	sp|P02359|RS7_ECOLI	P02359	RS7_ECOLI	rpsG	Small ribosomal subunit protein uS7
947	20220923_CRJL_M9H11_PICS_EColi_Tryps_Neprosin_N3_5ug_156.102207.102207.3	SKGNVIDPLDMVDGISLPELLEK	n[29]SK[156]GNVIDPLDMVDGISLPELLEK[156]	DEGQKMSK.SKGNVIDPLDMVDGISLPELLEK.RTGNMMQP	K	R	23	3	13064.1	2565.42	2565.4	856.148	856.14	2565.4	856.14	0.0017	0.9194	3.0248	4.162e-09	41.023	0	1	2	1	558	580	0	23K(28.0313), 2K(28.0313), N-term(28.0313)		0	TRUE	sp|P07118|SYV_ECOLI	P07118	SYV_ECOLI	valS	Valine--tRNA ligase
948	20220923_CRJL_M9H11_PICS_EColi_Tryps_Neprosin_N3_5ug_156.10221.10221.2	GHALEAVAK	n[29]GHALEAVAK[156]	VMAGGVSK.GHALEAVAK.KIGYSIKD	K	K	9	2	2451.98	950.555	950.551	476.285	476.283	950.555	476.285	-0.0041	0.501	0.6399	0.2317	12.04	0	0.9999	2	0	192	200	0	9K(28.0313), N-term(28.0313)		0	TRUE	sp|P27848|YIGL_ECOLI	P27848	YIGL_ECOLI	yigL	Pyridoxal phosphate phosphatase YigL
949	20220923_CRJL_M9H11_PICS_EColi_Tryps_Neprosin_N3_5ug_156.102211.102211.2	LGGNSLLDLVVFGR	n[29]LGGNSLLDLVVFGR	VSVHGANR.LGGNSLLDLVVFGR.AAGIHIQE	R	A	14	2	13064.6	1486.86	1486.85	744.437	744.433	1486.85	744.433	0.0014	0.5913	1.1274	7.648e-08	24.784	5.837	1	2	0	400	413	0	N-term(28.0313)		0	TRUE	sp|P0AC41|SDHA_ECOLI	P0AC41	SDHA_ECOLI	sdhA	Succinate dehydrogenase flavoprotein subunit
950	20220923_CRJL_M9H11_PICS_EColi_Tryps_Neprosin_N3_5ug_156.102216.102216.3	AEGDGEGFIVIDDLVDTGGTAVAIR	n[35]AEGDGEGFIVIDDLVDTGGTAVAIR	REIKVIKR.AEGDGEGFIVIDDLVDTGGTAVAIR.EMYPKAHF	R	E	25	3	13065.3	2524.32	2524.29	842.446	842.439	2523.29	842.104	1.0024	0.8632	6.1812	4e-14	51.747	14.477	1	2	0	77	101	0	N-term(34.0631)		0	TRUE	sp|P0A9M5|XGPT_ECOLI	P0A9M5	XGPT_ECOLI	gpt	Xanthine-guanine phosphoribosyltransferase
951	20220923_CRJL_M9H11_PICS_EColi_Tryps_Neprosin_N3_5ug_156.102217.102217.0	STAESIVYSALETLAQR		IIMVDGKK.STAESIVYSALETLAQR.SGKSEIEA	K	S	17	2	13065.4	1837.96	1837.94	919.986	919.979	1837.94	919.978	0.0003	0.9583	3.2493	1.858e-08	32.217	12.062	1	2	0	37	53	0			0	TRUE	sp|P02359|RS7_ECOLI	P02359	RS7_ECOLI	rpsG	Small ribosomal subunit protein uS7
952	20220923_CRJL_M9H11_PICS_EColi_Tryps_Neprosin_N3_5ug_156.102219.102219.0	ANDIDVPAALIDSEIDVLR	n[29]ANDIDVPAALIDSEIDVLR	QAIEGIVK.ANDIDVPAALIDSEIDVLR.RQAAQRFG	K	R	19	3	13065.7	2067.11	2067.09	690.043	690.038	2066.09	689.704	1.0012	0.8068	0.3452	4.88e-09	27.825	0	1	2	0	297	315	0	N-term(28.0313)		0	TRUE	sp|P0A850|TIG_ECOLI	P0A850	TIG_ECOLI	tig	Trigger factor
953	20220923_CRJL_M9H11_PICS_EColi_Tryps_Neprosin_N3_5ug_156.10222.10222.2	EYCGHGIGR	n[29]EYC[160]GHGIGR	AEGFSVVR.EYCGHGIGR.GFHEEPQV	R	G	9	2	2452.11	1075.49	1075.49	538.755	538.752	1075.49	538.751	0.0025	0.4353	0.0197	0.9141	8.656	0	0.999	2	0	167	175	0	3C(57.0214), N-term(28.0313)		0	TRUE	sp|P0AE18|MAP1_ECOLI	P0AE18	MAP1_ECOLI	map	Methionine aminopeptidase
954	20220923_CRJL_M9H11_PICS_EColi_Tryps_Neprosin_N3_5ug_156.102220.102220.0	ANDIDVPAALIDSEIDVLR	n[29]ANDIDVPAALIDSEIDVLR	QAIEGIVK.ANDIDVPAALIDSEIDVLR.RQAAQRFG	K	R	19	3	13065.8	2066.1	2066.09	689.708	689.703	2066.09	689.704	-0.0007	0.8056	0.3436	7.1e-13	29.974	8.898	1	2	0	297	315	0	N-term(28.0313)		0	TRUE	sp|P0A850|TIG_ECOLI	P0A850	TIG_ECOLI	tig	Trigger factor
955	20220923_CRJL_M9H11_PICS_EColi_Tryps_Neprosin_N3_5ug_156.102225.102225.3	YQFQASENGLPMIETAAGLLNPVR	n[29]YQFQASENGLPMIETAAGLLNPVR	QQRYPHIP.YQFQASENGLPMIETAAGLLNPVR.VSADIIKA	P	V	24	3	13066.5	2646.37	2646.34	883.132	883.121	2646.35	883.123	-0.0068	0.8945	3.491	1.969e-08	40.323	0	1	1	0	105	128	0	N-term(28.0313)		0	TRUE	sp|P0A6Z1|HSCA_ECOLI	P0A6Z1	HSCA_ECOLI	hscA	Chaperone protein HscA
956	20220923_CRJL_M9H11_PICS_EColi_Tryps_Neprosin_N3_5ug_156.102226.102226.3	LSLFDPLTGQIVSTIPR	n[29]LSLFDPLTGQIVSTIPR	IFDEEVER.LSLFDPLTGQIVSTIPR.FTIYPKTH	R	F	17	3	13066.6	1884.08	1884.07	629.035	629.031	1884.07	629.031	0.0006	0.8437	0.4147	7.386e-08	27.989	0	1	2	0	224	240	0	N-term(28.0313)		0	TRUE	sp|P0A8F8|UVRB_ECOLI	P0A8F8	UVRB_ECOLI	uvrB	UvrABC system protein B
957	20220923_CRJL_M9H11_PICS_EColi_Tryps_Neprosin_N3_5ug_156.102228.102228.2	MNIDTDTQWATWEGVLNYYK	n[29]MNIDTDTQWATWEGVLNYYK[156]	SVSYGVVK.MNIDTDTQWATWEGVLNYYK.ANEAYIQG	K	A	20	2	13066.9	2503.18	2503.16	1252.6	1252.59	2503.17	1252.59	-0.0109	0.9143	1.7379	4.64e-07	35.834	0	1	2	0	286	305	0	20K(28.0313), N-term(28.0313)		0	TRUE	sp|P0AB71|ALF_ECOLI	P0AB71	ALF_ECOLI	fbaA	Fructose-bisphosphate aldolase class 2
958	20220923_CRJL_M9H11_PICS_EColi_Tryps_Neprosin_N3_5ug_156.102229.102229.2	LSLFDPLTGQIVSTIPR	n[29]LSLFDPLTGQIVSTIPR	IFDEEVER.LSLFDPLTGQIVSTIPR.FTIYPKTH	R	F	17	2	13067	1884.09	1884.07	943.053	943.044	1884.07	943.043	0.0012	0.7996	0.4214	3.145e-07	28.108	0	1	2	0	224	240	0	N-term(28.0313)		0	TRUE	sp|P0A8F8|UVRB_ECOLI	P0A8F8	UVRB_ECOLI	uvrB	UvrABC system protein B
959	20220923_CRJL_M9H11_PICS_EColi_Tryps_Neprosin_N3_5ug_156.102231.102231.0	STAESIVYSALETLAQR		IIMVDGKK.STAESIVYSALETLAQR.SGKSEIEA	K	S	17	2	13067.2	1838.96	1838.94	920.489	920.479	1837.94	919.978	1.0023	0.9564	3.2188	3.61e-09	32.234	13.702	1	2	0	37	53	0			0	TRUE	sp|P02359|RS7_ECOLI	P02359	RS7_ECOLI	rpsG	Small ribosomal subunit protein uS7
960	20220923_CRJL_M9H11_PICS_EColi_Tryps_Neprosin_N3_5ug_156.102232.102232.3	AEGDGEGFIVIDDLVDTGGTAVAIR	n[29]AEGDGEGFIVIDDLVDTGGTAVAIR	REIKVIKR.AEGDGEGFIVIDDLVDTGGTAVAIR.EMYPKAHF	R	E	25	3	13067.3	2518.29	2518.26	840.436	840.428	2517.26	840.094	1.0036	0.8682	6.2154	0	54.447	0	1	2	0	77	101	0	N-term(28.0313)		0	TRUE	sp|P0A9M5|XGPT_ECOLI	P0A9M5	XGPT_ECOLI	gpt	Xanthine-guanine phosphoribosyltransferase
961	20220923_CRJL_M9H11_PICS_EColi_Tryps_Neprosin_N3_5ug_156.102233.102233.0	MNIDTDTQWATWEGVLNYYK	n[29]MNIDTDTQWATWEGVLNYYK[156]	SVSYGVVK.MNIDTDTQWATWEGVLNYYK.ANEAYIQG	K	A	20	3	13067.5	2504.2	2504.17	835.739	835.732	2503.17	835.398	1.0002	0.8814	1.748	1.89e-09	28.959	0	1	2	0	286	305	0	20K(28.0313), N-term(28.0313)		0	TRUE	sp|P0AB71|ALF_ECOLI	P0AB71	ALF_ECOLI	fbaA	Fructose-bisphosphate aldolase class 2
962	20220923_CRJL_M9H11_PICS_EColi_Tryps_Neprosin_N3_5ug_156.102236.102236.3	ANDAAGDGTTTATVLAQAIITEGLK	n[29]ANDAAGDGTTTATVLAQAIITEGLK[156]	MVKEVASK.ANDAAGDGTTTATVLAQAIITEGLK.AVAAGMNP	K	A	25	3	13068	2457.32	2457.29	820.113	820.105	2457.3	820.106	-0.0017	0.8234	15.3396	0	42.029	11.462	1	2	0	81	105	0	25K(28.0313), N-term(28.0313)		0	TRUE	sp|P0A6F5|CH60_ECOLI	P0A6F5	CH60_ECOLI	groEL	Chaperonin GroEL
963	20220923_CRJL_M9H11_PICS_EColi_Tryps_Neprosin_N3_5ug_156.102237.102237.0	VGAGPFPTELFDETGEFLCK	n[29]VGAGPFPTELFDETGEFLC[160]K[156]	IIKAYSTR.VGAGPFPTELFDETGEFLCK.QGNEFGAT	R	Q	20	3	13068.1	2270.12	2270.1	757.713	757.707	2269.1	757.373	1.0009	0.887	1.184	5.732e-11	29.904	0	1	2	0	274	293	0	19C(57.0214), 20K(28.0313), N-term(28.0313)		0	TRUE	sp|P0A7D4|PURA_ECOLI	P0A7D4	PURA_ECOLI	purA	Adenylosuccinate synthetase
964	20220923_CRJL_M9H11_PICS_EColi_Tryps_Neprosin_N3_5ug_156.102238.102238.3	IELISSSEADWNALQSALLK	n[29]IELISSSEADWNALQSALLK[156]	NVAPPDSR.IELISSSEADWNALQSALLK.LRIATTA	R	L	20	3	13068.2	2243.23	2243.21	748.749	748.743	2243.2	748.742	0.0022	0.8357	4.8198	5.421e-11	34.102	7.993	1	2	0	302	321	0	20K(28.0313), N-term(28.0313)		0	TRUE	sp|P33030|YEIR_ECOLI	P33030	YEIR_ECOLI	yeiR	Zinc chaperone YeiR
965	20220923_CRJL_M9H11_PICS_EColi_Tryps_Neprosin_N3_5ug_156.102244.102244.3	LGGNSLLDLVVFGR	n[35]LGGNSLLDLVVFGR	VSVHGANR.LGGNSLLDLVVFGR.AAGIHIQE	R	A	14	3	13069	1492.88	1492.88	498.634	498.632	1492.88	498.635	-0.0068	0.8338	1.0548	1.478e-05	19.35	0	1	2	0	400	413	0	N-term(34.0631)		0	TRUE	sp|P0AC41|SDHA_ECOLI	P0AC41	SDHA_ECOLI	sdhA	Succinate dehydrogenase flavoprotein subunit
966	20220923_CRJL_M9H11_PICS_EColi_Tryps_Neprosin_N3_5ug_156.102245.102245.2	AEGDGEGFIVIDDLVDTGGTAVAIR	n[35]AEGDGEGFIVIDDLVDTGGTAVAIR	REIKVIKR.AEGDGEGFIVIDDLVDTGGTAVAIR.EMYPKAHF	R	E	25	2	13069.1	2523.31	2523.29	1262.66	1262.65	2523.29	1262.65	-0.0053	0.8755	6.2451	5.27e-12	50.328	12.573	1	2	0	77	101	0	N-term(34.0631)		0	TRUE	sp|P0A9M5|XGPT_ECOLI	P0A9M5	XGPT_ECOLI	gpt	Xanthine-guanine phosphoribosyltransferase
967	20220923_CRJL_M9H11_PICS_EColi_Tryps_Neprosin_N3_5ug_156.102249.102249.0	VGAGPFPTELFDETGEFLCK	n[29]VGAGPFPTELFDETGEFLC[160]K[156]	IIKAYSTR.VGAGPFPTELFDETGEFLCK.QGNEFGAT	R	Q	20	3	13069.5	2269.12	2269.1	757.379	757.373	2269.1	757.373	-0.0002	0.8798	1.2084	3.452e-10	30.357	0	1	2	0	274	293	0	19C(57.0214), 20K(28.0313), N-term(28.0313)		0	TRUE	sp|P0A7D4|PURA_ECOLI	P0A7D4	PURA_ECOLI	purA	Adenylosuccinate synthetase
968	20220923_CRJL_M9H11_PICS_EColi_Tryps_Neprosin_N3_5ug_156.102251.102251.2	SVDEAANSDIVDKLVAEL	n[29]SVDEAANSDIVDK[156]LVAEL	GAEKIIER.SVDEAANSDIVDKLVAEL.	R	-	18	2	13069.9	1943.03	1943.01	972.524	972.513	1943.01	972.512	0.0013	0.6931	5.2528	1.386e-08	30.459	11.2	1	2	1	139	156	0	13K(28.0313), N-term(28.0313)		0	TRUE	sp|P0ABA0|ATPF_ECOLI	P0ABA0	ATPF_ECOLI	atpF	ATP synthase subunit b
969	20220923_CRJL_M9H11_PICS_EColi_Tryps_Neprosin_N3_5ug_156.102252.102252.2	DVLLFVDNIYR	n[29]DVLLFVDNIYR	EKFRDEGR.DVLLFVDNIYR.YTIAGTEV	R	Y	11	2	13070.1	1393.77	1393.76	697.893	697.887	1393.76	697.888	-0.0008	0.811	11.3784	0.003974	15.981	0	1	2	0	237	247	0	N-term(28.0313)		0	TRUE	sp|P0ABB4|ATPB_ECOLI	P0ABB4	ATPB_ECOLI	atpD	ATP synthase subunit beta
970	20220923_CRJL_M9H11_PICS_EColi_Tryps_Neprosin_N3_5ug_156.102253.102253.0	MNIDTDTQWATWEGVLNYYK	n[29]MNIDTDTQWATWEGVLNYYK[156]	SVSYGVVK.MNIDTDTQWATWEGVLNYYK.ANEAYIQG	K	A	20	3	13070.2	2503.19	2503.17	835.405	835.397	2503.17	835.398	-0.0029	0.9099	1.7935	3.543e-11	29.084	0	1	2	0	286	305	0	20K(28.0313), N-term(28.0313)		0	TRUE	sp|P0AB71|ALF_ECOLI	P0AB71	ALF_ECOLI	fbaA	Fructose-bisphosphate aldolase class 2
971	20220923_CRJL_M9H11_PICS_EColi_Tryps_Neprosin_N3_5ug_156.102254.102254.3	IINELEGIFEGAGWNVIK	n[35]IINELEGIFEGAGWNVIK[162]	GPVTGNGK.IINELEGIFEGAGWNVIK.VMWGSRWD	K	V	18	3	13070.3	2069.2	2069.18	690.741	690.735	2069.18	690.735	-0.0007	0.888	3.4088	1.887e-05	26.42	0	1	2	0	275	292	0	18K(34.0631), N-term(34.0631)		0	TRUE	sp|P0AFG8|ODP1_ECOLI	P0AFG8	ODP1_ECOLI	aceE	Pyruvate dehydrogenase E1 component
972	20220923_CRJL_M9H11_PICS_EColi_Tryps_Neprosin_N3_5ug_156.102257.102257.2	SELSQLSPQPLWDIFAK	n[29]SELSQLSPQPLWDIFAK[156]	.SELSQLSPQPLWDIFAK.ICSIPHPS	M	I	17	2	13070.7	2014.1	2014.08	1008.06	1008.05	2014.08	1008.05	-0.0001	0.8906	0.4978	9.377e-11	39.521	39.521	1	2	0	2	18	0	17K(28.0313), N-term(28.0313)		0	TRUE	sp|P15288|PEPD_ECOLI	P15288	PEPD_ECOLI	pepD	Cytosol non-specific dipeptidase
973	20220923_CRJL_M9H11_PICS_EColi_Tryps_Neprosin_N3_5ug_156.102260.102260.2	AALLFPLADANVVSEDVLR	n[29]AALLFPLADANVVSEDVLR	SMDIDTIR.AALLFPLADANVVSEDVLR.ESVGKSVV	R	E	19	2	13071.1	2040.15	2040.13	1021.08	1021.07	2040.13	1021.07	0.0011	0.7803	0.2799	4.518e-08	39.948	0	1	2	0	78	96	0	N-term(28.0313)		0	TRUE	sp|P0AG20|RELA_ECOLI	P0AG20	RELA_ECOLI	relA	GTP pyrophosphokinase
974	20220923_CRJL_M9H11_PICS_EColi_Tryps_Neprosin_N3_5ug_156.102261.102261.2	VNPGSIILSAEMMLR	n[29]VNPGSIILSAEMMLR	PKYAGQDK.VNPGSIILSAEMMLR.HMGWTEAA	K	H	15	2	13071.2	1657.9	1657.89	829.958	829.951	1657.89	829.952	-0.002	0.7965	3.3963	5.063e-05	19.11	0	1	2	0	351	365	0	N-term(28.0313)		0	TRUE	sp|P08200|IDH_ECOLI	P08200	IDH_ECOLI	icd	Isocitrate dehydrogenase [NADP]
975	20220923_CRJL_M9H11_PICS_EColi_Tryps_Neprosin_N3_5ug_156.102264.102264.3	FFSIDGTKLPDAVEEAIEAEMEK	n[29]FFSIDGTK[156]LPDAVEEAIEAEMEK[156]	PFYDNGIK.FFSIDGTKLPDAVEEAIEAEMEK.EISCVDSA	K	E	23	3	13071.6	2652.36	2652.33	885.126	885.117	2652.32	885.115	0.0053	0.7415	0.4436	0.0001716	20.15	0	1	2	1	113	135	0	23K(28.0313), 8K(28.0313), N-term(28.0313)		0	TRUE	sp|P31120|GLMM_ECOLI	P31120	GLMM_ECOLI	glmM	Phosphoglucosamine mutase
976	20220923_CRJL_M9H11_PICS_EColi_Tryps_Neprosin_N3_5ug_156.102265.102265.2	DATGIDPVSLIAFDK	n[29]DATGIDPVSLIAFDK[156]	NIHKVDVR.DATGIDPVSLIAFDK.VVMTADAV	R	V	15	2	13071.7	1616.89	1616.87	809.451	809.444	1616.87	809.44	0.0069	0.861	15.4186	2.964e-06	26.611	21.023	1	2	0	171	185	0	15K(28.0313), N-term(28.0313)		0	TRUE	sp|P60723|RL4_ECOLI	P60723	RL4_ECOLI	rplD	Large ribosomal subunit protein uL4
977	20220923_CRJL_M9H11_PICS_EColi_Tryps_Neprosin_N3_5ug_156.102267.102267.3	FADVACAGPLLAAELDALGK	n[29]FADVAC[160]AGPLLAAELDALGK[156]	ASTHGIGK.FADVACAGPLLAAELDALGK.AIKEPARP	K	A	20	3	13072.1	2057.1	2057.1	686.708	686.706	2057.09	686.703	0.0107	0.7973	4.1648	1.705e-09	31.895	0	1	2	0	157	176	0	20K(28.0313), 6C(57.0214), N-term(28.0313)		0	TRUE	sp|P0A799|PGK_ECOLI	P0A799	PGK_ECOLI	pgk	Phosphoglycerate kinase
978	20220923_CRJL_M9H11_PICS_EColi_Tryps_Neprosin_N3_5ug_156.102268.102268.3	IGNPFGLGETVTSGIVSALGR	n[35]IGNPFGLGETVTSGIVSALGR	RVGDYTVA.IGNPFGLGETVTSGIVSALGR.SGINAENY	A	S	21	3	13072.2	2078.17	2078.16	693.732	693.726	2078.16	693.727	-0.0026	0.8548	7.4672	2.65e-11	28.271	0	1	1	0	193	213	0	N-term(34.0631)		0	TRUE	sp|P0C0V0|DEGP_ECOLI	P0C0V0	DEGP_ECOLI	degP	Periplasmic serine endoprotease DegP
979	20220923_CRJL_M9H11_PICS_EColi_Tryps_Neprosin_N3_5ug_156.102269.102269.3	LGGNSLLDLVVFGR	n[29]LGGNSLLDLVVFGR	VSVHGANR.LGGNSLLDLVVFGR.AAGIHIQE	R	A	14	3	13072.4	1486.85	1486.85	496.624	496.622	1486.85	496.624	-0.0054	0.8102	0.9985	0.0002523	19.6	0	1	2	0	400	413	0	N-term(28.0313)		0	TRUE	sp|P0AC41|SDHA_ECOLI	P0AC41	SDHA_ECOLI	sdhA	Succinate dehydrogenase flavoprotein subunit
980	20220923_CRJL_M9H11_PICS_EColi_Tryps_Neprosin_N3_5ug_156.102270.102270.2	IINELEGIFEGAGWNVIK	n[35]IINELEGIFEGAGWNVIK[162]	GPVTGNGK.IINELEGIFEGAGWNVIK.VMWGSRWD	K	V	18	2	13072.5	2069.21	2069.18	1035.61	1035.6	2069.18	1035.6	0	0.9192	3.3718	8e-13	44.456	14.333	1	2	0	275	292	0	18K(34.0631), N-term(34.0631)		0	TRUE	sp|P0AFG8|ODP1_ECOLI	P0AFG8	ODP1_ECOLI	aceE	Pyruvate dehydrogenase E1 component
981	20220923_CRJL_M9H11_PICS_EColi_Tryps_Neprosin_N3_5ug_156.102271.102271.3	AALLFPLADANVVSEDVLR	n[29]AALLFPLADANVVSEDVLR	SMDIDTIR.AALLFPLADANVVSEDVLR.ESVGKSVV	R	E	19	3	13072.6	2040.14	2040.13	681.054	681.049	2040.13	681.049	-0.0001	0.7792	0.2548	1.077e-10	33.282	0	1	2	0	78	96	0	N-term(28.0313)		0	TRUE	sp|P0AG20|RELA_ECOLI	P0AG20	RELA_ECOLI	relA	GTP pyrophosphokinase
982	20220923_CRJL_M9H11_PICS_EColi_Tryps_Neprosin_N3_5ug_156.102274.102274.3	VNPGSIILSAEMMLR	n[29]VNPGSIILSAEMMLR	PKYAGQDK.VNPGSIILSAEMMLR.HMGWTEAA	K	H	15	3	13073	1657.9	1657.89	553.641	553.638	1657.89	553.637	0.0028	0.8983	3.3669	0.0001386	22.67	0	1	2	0	351	365	0	N-term(28.0313)		0	TRUE	sp|P08200|IDH_ECOLI	P08200	IDH_ECOLI	icd	Isocitrate dehydrogenase [NADP]
983	20220923_CRJL_M9H11_PICS_EColi_Tryps_Neprosin_N3_5ug_156.102275.102275.3	NGFAGYPVVTEENELVGIITGR	n[29]NGFAGYPVVTEENELVGIITGR	EVKEITER.NGFAGYPVVTEENELVGIITGR.DVRFVTDI	R	D	22	3	13073.1	2362.24	2362.22	788.421	788.413	2362.22	788.413	0.0009	0.8465	1.2832	0	39.778	0	1	2	0	116	137	0	N-term(28.0313)		0	TRUE	sp|P0ADG7|IMDH_ECOLI	P0ADG7	IMDH_ECOLI	guaB	Inosine-5'-monophosphate dehydrogenase
984	20220923_CRJL_M9H11_PICS_EColi_Tryps_Neprosin_N3_5ug_156.102277.102277.3	NADSIFQLLGELNR	n[35]NADSIFQLLGELNR	PTGNIDAR.NADSIFQLLGELNR.LQGTAFIV	R	L	14	3	13073.4	1622.89	1622.89	541.972	541.969	1622.88	541.969	0.0015	0.9141	1.3168	5.735e-06	19.546	0	1	2	0	180	193	0	N-term(34.0631)		0	TRUE	sp|P75957|LOLD_ECOLI	P75957	LOLD_ECOLI	lolD	Lipoprotein-releasing system ATP-binding protein LolD
985	20220923_CRJL_M9H11_PICS_EColi_Tryps_Neprosin_N3_5ug_156.102280.102280.2	VGAGPFPTELFDETGEFLCK	n[29]VGAGPFPTELFDETGEFLC[160]K[156]	IIKAYSTR.VGAGPFPTELFDETGEFLCK.QGNEFGAT	R	Q	20	2	13073.7	2269.13	2269.1	1135.57	1135.56	2269.1	1135.56	-0.0017	0.7093	1.2784	5.221e-05	27.629	0	1	2	0	274	293	0	19C(57.0214), 20K(28.0313), N-term(28.0313)		0	TRUE	sp|P0A7D4|PURA_ECOLI	P0A7D4	PURA_ECOLI	purA	Adenylosuccinate synthetase
986	20220923_CRJL_M9H11_PICS_EColi_Tryps_Neprosin_N3_5ug_156.102285.102285.2	FADVACAGPLLAAELDALGK	n[29]FADVAC[160]AGPLLAAELDALGK[156]	ASTHGIGK.FADVACAGPLLAAELDALGK.AIKEPARP	K	A	20	2	13074.5	2057.11	2057.09	1029.56	1029.55	2057.09	1029.55	0.0065	0.7986	4.2043	2e-14	39.189	8.676	1	2	0	157	176	0	20K(28.0313), 6C(57.0214), N-term(28.0313)		0	TRUE	sp|P0A799|PGK_ECOLI	P0A799	PGK_ECOLI	pgk	Phosphoglycerate kinase
987	20220923_CRJL_M9H11_PICS_EColi_Tryps_Neprosin_N3_5ug_156.102286.102286.3	VSLEESVLSQVTTAIQNAQEK	n[29]VSLEESVLSQVTTAIQNAQEK[156]	ARTFATQK.VSLEESVLSQVTTAIQNAQEK.IVYASNGT	K	I	21	3	13074.6	2329.26	2329.24	777.427	777.42	2329.24	777.42	-0.0002	0.9286	3.3277	1.36e-12	39.266	10.567	1	2	0	73	93	0	21K(28.0313), N-term(28.0313)		0	TRUE	sp|P29744|FLGL_ECOLI	P29744	FLGL_ECOLI	flgL	Flagellar hook-associated protein 3
988	20220923_CRJL_M9H11_PICS_EColi_Tryps_Neprosin_N3_5ug_156.102287.102287.3	LEDLAEQGIDDLADIEGLTDEK	n[35]LEDLAEQGIDDLADIEGLTDEK[162]	IAARGVCT.LEDLAEQGIDDLADIEGLTDEK.AGAIIMAA	T	A	22	3	13074.7	2469.28	2469.26	824.102	824.095	2469.26	824.095	-0.0017	0.8575	0.7719	2.2e-13	39.463	9.949	1	1	0	456	477	0	22K(34.0631), N-term(34.0631)		0	TRUE	sp|P0AFF6|NUSA_ECOLI	P0AFF6	NUSA_ECOLI	nusA	Transcription termination/antitermination protein NusA
989	20220923_CRJL_M9H11_PICS_EColi_Tryps_Neprosin_N3_5ug_156.102288.102288.3	VGNLFSADLFYSPDGEMFDVMEK	n[29]VGNLFSADLFYSPDGEMFDVM[147]EK[156]	KAIGIDAR.VGNLFSADLFYSPDGEMFDVMEK.YGIIGVEM	R	Y	23	3	13074.9	2682.25	2682.23	895.091	895.083	2682.22	895.082	0.0026	0.7437	0.6084	3.906e-06	30.133	21.425	1	2	0	151	173	0	21M(15.9949), 23K(28.0313), N-term(28.0313)		0	TRUE	sp|P0ABP8|DEOD_ECOLI	P0ABP8	DEOD_ECOLI	deoD	Purine nucleoside phosphorylase DeoD-type
990	20220923_CRJL_M9H11_PICS_EColi_Tryps_Neprosin_N3_5ug_156.102296.102296.0	SELSQLSPQPLWDIFAK	n[29]SELSQLSPQPLWDIFAK[156]	.SELSQLSPQPLWDIFAK.ICSIPHPS	M	I	17	3	13075.8	2015.09	2015.08	672.705	672.7	2014.08	672.366	1.0007	0.7607	0.5832	2.026e-09	28.071	28.071	1	2	0	2	18	0	17K(28.0313), N-term(28.0313)		0	TRUE	sp|P15288|PEPD_ECOLI	P15288	PEPD_ECOLI	pepD	Cytosol non-specific dipeptidase
991	20220923_CRJL_M9H11_PICS_EColi_Tryps_Neprosin_N3_5ug_156.102297.102297.0	SELSQLSPQPLWDIFAK	n[29]SELSQLSPQPLWDIFAK[156]	.SELSQLSPQPLWDIFAK.ICSIPHPS	M	I	17	3	13075.9	2014.1	2014.08	672.373	672.368	2014.08	672.366	0.0046	0.7714	0.5844	2.094e-06	24.454	24.454	1	2	0	2	18	0	17K(28.0313), N-term(28.0313)		0	TRUE	sp|P15288|PEPD_ECOLI	P15288	PEPD_ECOLI	pepD	Cytosol non-specific dipeptidase
992	20220923_CRJL_M9H11_PICS_EColi_Tryps_Neprosin_N3_5ug_156.10230.10230.0	GLMPNPK	n[29]GLM[147]PNPK[156]	IGQVIGPR.GLMPNPK.VGTVTPNV	R	V	7	2	2453.1	827.446	827.442	414.73	414.728	827.457	414.736	-0.0156	0.8779	1.0724	0.8805	10.594	0	0.9996	2	0	135	141	0	3M(15.9949), 7K(28.0313), N-term(28.0313)		0	TRUE	sp|P0A7L0|RL1_ECOLI	P0A7L0	RL1_ECOLI	rplA	Large ribosomal subunit protein uL1
993	20220923_CRJL_M9H11_PICS_EColi_Tryps_Neprosin_N3_5ug_156.102305.102305.3	VNFDALFMNYLQQQAGEGTEEHQDA	n[35]VNFDALFMNYLQQQAGEGTEEHQDA	FPQINIAP.VNFDALFMNYLQQQAGEGTEEHQDA.	P	-	25	3	13076.9	2888.35	2888.31	963.789	963.779	2888.31	963.778	0.0004	0.795	4.9007	8.077e-06	27.871	0	1	1	0	131	155	0	N-term(34.0631)		0	TRUE	sp|P0AG86|SECB_ECOLI	P0AG86	SECB_ECOLI	secB	Protein-export protein SecB
994	20220923_CRJL_M9H11_PICS_EColi_Tryps_Neprosin_N3_5ug_156.102309.102309.3	NADSIFQLLGELNR	n[29]NADSIFQLLGELNR	PTGNIDAR.NADSIFQLLGELNR.LQGTAFIV	R	L	14	3	13077.4	1616.86	1616.86	539.961	539.96	1616.85	539.958	0.0048	0.8471	1.2489	0.0005192	19.536	0	1	2	0	180	193	0	N-term(28.0313)		0	TRUE	sp|P75957|LOLD_ECOLI	P75957	LOLD_ECOLI	lolD	Lipoprotein-releasing system ATP-binding protein LolD
995	20220923_CRJL_M9H11_PICS_EColi_Tryps_Neprosin_N3_5ug_156.102311.102311.3	IDLALLPFSDALSR	n[29]IDLALLPFSDALSR	KASDCGAR.IDLALLPFSDALSR.HVEPEQAI	R	H	14	3	13077.7	1557.89	1557.88	520.303	520.3	1557.88	520.299	0.0029	0.8336	0.3811	4.227e-05	18.561	0	1	2	0	234	247	0	N-term(28.0313)		0	TRUE	sp|P0AGG0|THIL_ECOLI	P0AGG0	THIL_ECOLI	thiL	Thiamine-monophosphate kinase
996	20220923_CRJL_M9H11_PICS_EColi_Tryps_Neprosin_N3_5ug_156.102318.102318.2	IDLALLPFSDALSR	n[29]IDLALLPFSDALSR	KASDCGAR.IDLALLPFSDALSR.HVEPEQAI	R	H	14	2	13078.7	1557.89	1557.88	779.952	779.945	1557.88	779.946	-0.0007	0.8622	0.364	1.79e-08	26.654	0	1	2	0	234	247	0	N-term(28.0313)		0	TRUE	sp|P0AGG0|THIL_ECOLI	P0AGG0	THIL_ECOLI	thiL	Thiamine-monophosphate kinase
997	20220923_CRJL_M9H11_PICS_EColi_Tryps_Neprosin_N3_5ug_156.102321.102321.2	GEEEFLLDLLTNR	n[35]GEEEFLLDLLTNR	EIIKNPPA.GEEEFLLDLLTNR.VPPGVDEA	A	V	13	2	13079.1	1581.86	1581.85	791.937	791.93	1581.85	791.93	-0.0002	0.846	0.2666	1.371e-06	26.109	0	1	1	0	40	52	0	N-term(34.0631)		0	TRUE	sp|P36683|ACNB_ECOLI	P36683	ACNB_ECOLI	acnB	Aconitate hydratase B
998	20220923_CRJL_M9H11_PICS_EColi_Tryps_Neprosin_N3_5ug_156.102331.102331.0	VFSSTEDAESIFDYQPWFIQK	n[29]VFSSTEDAESIFDYQPWFIQK[156]	YGIRGWIR.VFSSTEDAESIFDYQPWFIQK.AGQWQQVQ	R	A	21	3	13080.4	2593.27	2593.25	865.431	865.423	2592.24	865.088	1.0039	0.8804	0.5031	1.933e-11	29.375	23.717	1	2	0	31	51	0	21K(28.0313), N-term(28.0313)		0	TRUE	sp|P0A7X6|RIMM_ECOLI	P0A7X6	RIMM_ECOLI	rimM	Ribosome maturation factor RimM
999	20220923_CRJL_M9H11_PICS_EColi_Tryps_Neprosin_N3_5ug_156.102334.102334.3	STAESIVYSALETLAQR	n[29]STAESIVYSALETLAQR	IIMVDGKK.STAESIVYSALETLAQR.SGKSEIEA	K	S	17	3	13080.6	1865.99	1865.97	623.003	622.999	1865.97	622.998	0.0006	0.8237	2.9958	3.608e-07	28.486	0	1	2	0	37	53	0	N-term(28.0313)		0	TRUE	sp|P02359|RS7_ECOLI	P02359	RS7_ECOLI	rpsG	Small ribosomal subunit protein uS7
1000	20220923_CRJL_M9H11_PICS_EColi_Tryps_Neprosin_N3_5ug_156.102336.102336.2	STAESIVYSALETLAQR	n[29]STAESIVYSALETLAQR	IIMVDGKK.STAESIVYSALETLAQR.SGKSEIEA	K	S	17	2	13080.8	1865.99	1865.97	934.003	933.994	1865.97	933.994	-0.0006	0.8848	2.9914	2.41e-11	41.467	0	1	2	0	37	53	0	N-term(28.0313)		0	TRUE	sp|P02359|RS7_ECOLI	P02359	RS7_ECOLI	rpsG	Small ribosomal subunit protein uS7
1001	20220923_CRJL_M9H11_PICS_EColi_Tryps_Neprosin_N3_5ug_156.102348.102348.0	SELSQLSPQPLWDIFAK	SELSQLSPQPLWDIFAK[156]	.SELSQLSPQPLWDIFAK.ICSIPHPS	M	I	17	2	13082.3	1987.07	1987.05	994.542	994.531	1986.05	994.03	1.0014	0.8927	0.6918	5.341e-05	21.745	21.745	1	2	0	2	18	0	17K(28.0313)		0	TRUE	sp|P15288|PEPD_ECOLI	P15288	PEPD_ECOLI	pepD	Cytosol non-specific dipeptidase
1002	20220923_CRJL_M9H11_PICS_EColi_Tryps_Neprosin_N3_5ug_156.10235.10235.2	AFAHYR	n[29]AFAHYR	HRMAEANK.AFAHYR.WISIRSFS	K	W	6	2	2453.82	791.396	791.393	396.705	396.704	791.408	396.711	-0.0148	0.5369	3.3987	1.012	6.479	0	0.9996	2	0	150	155	0	N-term(28.0313)		0	TRUE	sp|P02359|RS7_ECOLI	P02359	RS7_ECOLI	rpsG	Small ribosomal subunit protein uS7
1003	20220923_CRJL_M9H11_PICS_EColi_Tryps_Neprosin_N3_5ug_156.102361.102361.0	NESQLALDGGDNLAYIATSMVNLR	n[29]NESQLALDGGDNLAYIATSMVNLR	KFEEFKRK.NESQLALDGGDNLAYIATSMVNLR.LAQERYPD	K	L	24	3	13083.7	2592.27	2592.24	865.096	865.088	2592.29	865.102	-0.0439	0.8984	1.3197	1.012e-10	32.21	29.434	1	2	0	489	512	0	N-term(28.0313)		0	TRUE	sp|P0A7I4|RF3_ECOLI	P0A7I4	RF3_ECOLI	prfC	Peptide chain release factor RF3
1004	20220923_CRJL_M9H11_PICS_EColi_Tryps_Neprosin_N3_5ug_156.102368.102368.3	IADQISDAVLDAILEQDPK	n[29]IADQISDAVLDAILEQDPK[156]	VSEGHPDK.IADQISDAVLDAILEQDPK.ARVACETY	K	A	19	3	13084.7	2109.13	2109.12	704.051	704.047	2109.12	704.047	-0.0019	0.7754	0.3806	1.217e-08	23.502	0	1	2	0	19	37	0	19K(28.0313), N-term(28.0313)		0	TRUE	sp|P0A817|METK_ECOLI	P0A817	METK_ECOLI	metK	S-adenosylmethionine synthase
1005	20220923_CRJL_M9H11_PICS_EColi_Tryps_Neprosin_N3_5ug_156.102384.102384.2	GAEAALTALEMINVLK	n[29]GAEAALTALEMINVLK[156]	AGTKAGNK.GAEAALTALEMINVLK.AIKA	K	A	16	2	13086.8	1698.97	1698.96	850.493	850.487	1698.96	850.487	0.0011	0.8528	6.0621	8.718e-10	39.336	8.52	1	2	0	137	152	0	16K(28.0313), N-term(28.0313)		0	TRUE	sp|P61714|RISB_ECOLI	P61714	RISB_ECOLI	ribE	6,7-dimethyl-8-ribityllumazine synthase
1006	20220923_CRJL_M9H11_PICS_EColi_Tryps_Neprosin_N3_5ug_156.102388.102388.3	GSAPLINDPLLTQYINSLGMR	n[29]GSAPLINDPLLTQYINSLGMR	DYYVRQIR.GSAPLINDPLLTQYINSLGMR.LVSHANSV	R	L	21	3	13087.3	2300.24	2300.21	767.753	767.745	2300.22	767.747	-0.0058	0.8617	1.4071	1.489e-10	31.402	0	1	2	0	62	82	0	N-term(28.0313)		0	TRUE	sp|P66948|BEPA_ECOLI	P66948	BEPA_ECOLI	bepA	Beta-barrel assembly-enhancing protease
1007	20220923_CRJL_M9H11_PICS_EColi_Tryps_Neprosin_N3_5ug_156.102400.102400.3	AIDKPFLLPIEDVFSISGR	n[29]AIDK[156]PFLLPIEDVFSISGR	SYIPEPER.AIDKPFLLPIEDVFSISGR.GTVVTGRV	R	G	19	3	13088.9	2172.24	2172.22	725.087	725.08	2172.22	725.08	-0.0017	0.8829	1.8661	2.632e-08	27.571	0	1	2	1	206	224	0	4K(28.0313), N-term(28.0313)		0	FALSE	sp|P0CE47|EFTU1_ECOLI	P0CE47	EFTU1_ECOLI	tufA	Elongation factor Tu 1	tufB	sp|P0CE48|EFTU2_ECOLI
1008	20220923_CRJL_M9H11_PICS_EColi_Tryps_Neprosin_N3_5ug_156.10241.10241.1	GVAEGYK	n[29]GVAEGYK[156]	IFDVYRGK.GVAEGYK.SIAISIII	K	S	7	1	2454.61	778.431	778.429	779.439	779.437	778.423	779.43	0.0069	0.4409	1.0747	0.6255	12.315	0	0.9988	2	0	748	754	0	7K(28.0313), N-term(28.0313)		0	TRUE	sp|P07395|SYFB_ECOLI	P07395	SYFB_ECOLI	pheT	Phenylalanine--tRNA ligase beta subunit
1009	20220923_CRJL_M9H11_PICS_EColi_Tryps_Neprosin_N3_5ug_156.102414.102414.3	YPETAALVADWTDEQIWALNR	n[29]YPETAALVADWTDEQIWALNR	VREHFFGK.YPETAALVADWTDEQIWALNR.GGHDPKKI	K	G	21	3	13090.7	2489.24	2489.22	830.755	830.748	2489.22	830.748	0.0002	0.9463	1.2025	1e-14	46.47	9.246	1	2	0	342	362	0	N-term(28.0313)		0	TRUE	sp|P0AFG8|ODP1_ECOLI	P0AFG8	ODP1_ECOLI	aceE	Pyruvate dehydrogenase E1 component
1010	20220923_CRJL_M9H11_PICS_EColi_Tryps_Neprosin_N3_5ug_156.102416.102416.3	SAVEQQMNELLAEYLLENPTDAK	n[29]SAVEQQM[147]NELLAEYLLENPTDAK[156]	KIVSSEVK.SAVEQQMNELLAEYLLENPTDAK.IVVGKIID	K	I	23	3	13091	2678.38	2678.34	893.799	893.789	2677.32	893.446	1.0283	0.7689	20.2346	0.0002806	21.769	0	1	2	0	347	369	0	23K(28.0313), 7M(15.9949), N-term(28.0313)		0	TRUE	sp|P0AES6|GYRB_ECOLI	P0AES6	GYRB_ECOLI	gyrB	DNA gyrase subunit B
1011	20220923_CRJL_M9H11_PICS_EColi_Tryps_Neprosin_N3_5ug_156.102417.102417.2	TAAFSLPLLQNLDPELK	TAAFSLPLLQNLDPELK[156]	MAQTGSGK.TAAFSLPLLQNLDPELK.APQIIVIA	K	A	17	2	13091.1	1897.08	1897.06	949.546	949.536	1897.06	949.535	0.0011	0.8739	0.9185	8.51e-09	27.643	8.733	1	2	0	57	73	0	17K(28.0313)		0	TRUE	sp|P0A9P6|DEAD_ECOLI	P0A9P6	DEAD_ECOLI	deaD	ATP-dependent RNA helicase DeaD
1012	20220923_CRJL_M9H11_PICS_EColi_Tryps_Neprosin_N3_5ug_156.102422.102422.0	SAVEQQMNELLAEYLLENPTDAK	n[29]SAVEQQMNELLAEYLLENPTDAK[156]	KIVSSEVK.SAVEQQMNELLAEYLLENPTDAK.IVVGKIID	K	I	23	3	13091.6	2662.34	2662.31	888.454	888.445	2661.32	888.114	0.9934	0.8153	3.1282	1.11e-12	38.145	0	1	2	0	347	369	0	23K(28.0313), N-term(28.0313)		0	TRUE	sp|P0AES6|GYRB_ECOLI	P0AES6	GYRB_ECOLI	gyrB	DNA gyrase subunit B
1013	20220923_CRJL_M9H11_PICS_EColi_Tryps_Neprosin_N3_5ug_156.102424.102424.0	SLNFLDFEQPIAELEAK	n[29]SLNFLDFEQPIAELEAK[156]	.SLNFLDFEQPIAELEAK.IDSITAVS	M	I	17	3	13091.8	2019.07	2019.06	674.031	674.026	2019.06	674.026	0.0004	0.8112	0.7512	5.735e-06	22.454	22.454	1	2	0	2	18	0	17K(28.0313), N-term(28.0313)		0	TRUE	sp|P0ABD5|ACCA_ECOLI	P0ABD5	ACCA_ECOLI	accA	Acetyl-coenzyme A carboxylase carboxyl transferase subunit alpha
1014	20220923_CRJL_M9H11_PICS_EColi_Tryps_Neprosin_N3_5ug_156.102425.102425.0	SAVEQQMNELLAEYLLENPTDAK	n[29]SAVEQQMNELLAEYLLENPTDAK[156]	KIVSSEVK.SAVEQQMNELLAEYLLENPTDAK.IVVGKIID	K	I	23	3	13091.9	2661.34	2661.32	888.122	888.113	2661.32	888.114	-0.0039	0.8045	3.1246	5.509e-10	35.993	7.319	1	2	0	347	369	0	23K(28.0313), N-term(28.0313)		0	TRUE	sp|P0AES6|GYRB_ECOLI	P0AES6	GYRB_ECOLI	gyrB	DNA gyrase subunit B
1015	20220923_CRJL_M9H11_PICS_EColi_Tryps_Neprosin_N3_5ug_156.102427.102427.2	NADSIFQLLGELNR	n[35]NADSIFQLLGELNR	PTGNIDAR.NADSIFQLLGELNR.LQGTAFIV	R	L	14	2	13092.2	1623.91	1623.89	812.961	812.954	1622.88	812.449	1.0095	0.8164	1.002	6.401e-05	19.983	10.283	1	2	0	180	193	0	N-term(34.0631)		0	TRUE	sp|P75957|LOLD_ECOLI	P75957	LOLD_ECOLI	lolD	Lipoprotein-releasing system ATP-binding protein LolD
1016	20220923_CRJL_M9H11_PICS_EColi_Tryps_Neprosin_N3_5ug_156.102430.102430.2	SLNFLDFEQPIAELEAK	n[29]SLNFLDFEQPIAELEAK[156]	.SLNFLDFEQPIAELEAK.IDSITAVS	M	I	17	2	13092.6	2019.08	2019.06	1010.55	1010.54	2019.06	1010.54	0.0012	0.8695	0.7643	2.328e-10	42.577	42.577	1	2	0	2	18	0	17K(28.0313), N-term(28.0313)		0	TRUE	sp|P0ABD5|ACCA_ECOLI	P0ABD5	ACCA_ECOLI	accA	Acetyl-coenzyme A carboxylase carboxyl transferase subunit alpha
1017	20220923_CRJL_M9H11_PICS_EColi_Tryps_Neprosin_N3_5ug_156.102433.102433.0	IWDSTDALELK	n[29]IWDSTDALELK[156]	FIPHEDPR.IWDSTDALELK.EVPERIIV	R	E	11	2	13092.9	1345.71	1345.7	673.864	673.859	1345.71	673.864	-0.0102	0.8046	76.0155	0.03112	12.88	0	0.9578	2	0	162	172	0	11K(28.0313), N-term(28.0313)		0	TRUE	sp|P0A9P0|DLDH_ECOLI	P0A9P0	DLDH_ECOLI	lpdA	Dihydrolipoyl dehydrogenase
1018	20220923_CRJL_M9H11_PICS_EColi_Tryps_Neprosin_N3_5ug_156.102443.102443.3	GEEEFLLDLLTNR	n[35]GEEEFLLDLLTNR	EIIKNPPA.GEEEFLLDLLTNR.VPPGVDEA	A	V	13	3	13094.1	1581.85	1581.85	528.292	528.29	1581.85	528.289	0.0019	0.726	0.5163	4.692e-05	18.773	10.434	1	1	0	40	52	0	N-term(34.0631)		0	TRUE	sp|P36683|ACNB_ECOLI	P36683	ACNB_ECOLI	acnB	Aconitate hydratase B
1019	20220923_CRJL_M9H11_PICS_EColi_Tryps_Neprosin_N3_5ug_156.102446.102446.3	AMLQDIATLTGGTVISEEIGMELEK	n[29]AM[147]LQDIATLTGGTVISEEIGM[147]ELEK[156]	PGFGDRRK.AMLQDIATLTGGTVISEEIGMELEK.ATIEDIGQ	K	A	25	3	13094.4	2736.47	2736.43	913.163	913.152	2736.38	913.134	0.0515	0.5086	6.026	3.128	8.119	0	0.7776	2	0	287	311	0	21M(15.9949), 25K(28.0313), 2M(15.9949), N-term(28.0313)		0	TRUE	sp|P0A6F5|CH60_ECOLI	P0A6F5	CH60_ECOLI	groEL	Chaperonin GroEL
1020	20220923_CRJL_M9H11_PICS_EColi_Tryps_Neprosin_N3_5ug_156.102455.102455.0	FEVGEGIEKVETDFAAEVAAMSK	n[29]FEVGEGIEK[156]VETDFAAEVAAMSK[156]	AEVTGFIR.FEVGEGIEKVETDFAAEVAAMSK.QS	R	Q	23	3	13095.5	2541.3	2541.28	848.107	848.099	2540.27	847.765	1.0039	0.8748	2.064	0	48.498	5.307	1	2	1	259	281	0	23K(28.0313), 9K(28.0313), N-term(28.0313)		0	TRUE	sp|P0A6P1|EFTS_ECOLI	P0A6P1	EFTS_ECOLI	tsf	Elongation factor Ts
1021	20220923_CRJL_M9H11_PICS_EColi_Tryps_Neprosin_N3_5ug_156.10246.10246.0	AWAAATGGHR	n[29]AWAAATGGHR	GEGMAIAK.AWAAATGGHR.AGVIESSF	K	A	10	2	2455.17	1024.53	1024.53	513.272	513.27	1024.52	513.267	0.0048	0.5043	1.8131	0.0008835	12.606	0	1	2	0	193	202	0	N-term(28.0313)		0	TRUE	sp|P05793|ILVC_ECOLI	P05793	ILVC_ECOLI	ilvC	Ketol-acid reductoisomerase (NADP(+))
1022	20220923_CRJL_M9H11_PICS_EColi_Tryps_Neprosin_N3_5ug_156.102460.102460.3	STAESIVYSALETLAQR		IIMVDGKK.STAESIVYSALETLAQR.SGKSEIEA	K	S	17	3	13096.2	1837.96	1837.94	613.661	613.655	1837.94	613.655	0.0011	0.8997	2.735	3.759e-06	23.183	0	1	2	0	37	53	0			0	TRUE	sp|P02359|RS7_ECOLI	P02359	RS7_ECOLI	rpsG	Small ribosomal subunit protein uS7
1023	20220923_CRJL_M9H11_PICS_EColi_Tryps_Neprosin_N3_5ug_156.102462.102462.3	LQQPDIVETLITLPETQLK	n[29]LQQPDIVETLITLPETQLK[156]	IIRCIFGK.LQQPDIVETLITLPETQLK.EYFTKYVI	K	E	19	3	13096.5	2234.29	2234.28	745.772	745.766	2234.28	745.766	0.0002	0.8566	0.6481	1.493e-07	27.295	0	1	2	0	120	138	0	19K(28.0313), N-term(28.0313)		0	TRUE	sp|P69828|PTKA_ECOLI	P69828	PTKA_ECOLI	gatA	PTS system galactitol-specific EIIA component
[truncated: 41,129 more rows]

## Sheet: PICS 4B
PICS Data Table 4B. Protease cleavage specificity analysis of the neprosin variant XGR3 was performed using a dimethylation-based Proteomic Identification of protease Cleavage Sites (PICS) approach and a trypsin-derived E. coli peptide library. Only peptides identified by at least 2 Peptide Spectrum Matches (PSMs) and exclusively detected in the protease-treated sample (indicated by N-terminal he…
[truncated: 1,668 more rows]
