# Supplementary material for: Targeted enzymatic therapy for coeliac disease
Source: EMBO Mol Med. 2026 May 14;18(6):2236–71. doi: 10.1038/s44321-026-00430-8 (PMC13269764; doi:10.1038/s44321-026-00430-8)
Supplement: Supplementary file 3 — Source data Fig. 1 [file 44321_2026_430_MOESM3_ESM.zip › Figure 1/1l/README.txt]

Note: Panels 1l and S1b show the cleavage specificity profiles of celiacase variant XGR3 against trypsin- and GluC-derived E. coli peptide libraries, respectively.
