# Supplementary material for: Targeted enzymatic therapy for coeliac disease
Source: EMBO Mol Med. 2026 May 14;18(6):2236–71. doi: 10.1038/s44321-026-00430-8 (PMC13269764; doi:10.1038/s44321-026-00430-8)
Supplement: Supplementary file 3 — Source data Fig. 1 [file 44321_2026_430_MOESM3_ESM.zip › Figure 1/1k/PICS Data Tables (1k).xls]

## Sheet: PICS Data Tables
	Source Data: Proteomic Specificity Profiling of Celiacase and Neprosin Variant XGR3
	PICS Data Table			Active Site specificity profiling of the prolyl endopeptidase celiacase.
		1A		All Peptide-Spectrum Matches (PSMs) identified by LC-MS/MS after incubation of a trypsin-derived E. coli proteome peptide library with celiacase.									Figure 1k
		1B		Protease cleavage specificity analysis of celiacase using a dimethylation-based PICS workflow and a trypsin-derived E. coli peptide library.
		2A		All Peptide-Spectrum Matches (PSMs) identified by LC-MS/MS after incubation of a GluC-derived E. coli proteome peptide library with celiacase.									Figure S1a
		2B		Protease cleavage specificity analysis of celiacase using a dimethylation-based PICS workflow and a GluC-derived E. coli peptide library.
		3A		All Peptide-Spectrum Matches (PSMs) identified by LC-MS/MS after incubation of Sigma Gliadin G3375 with celiacase.									Figure 1m
		3B		Protease cleavage specificity analysis of celiacase using a modified PICS workflow and Sigma Gliadin G3375 as a substrate.
	PICS Data Table			Active Site specificity profiling of the neprosin variant XGR3.
		4A		All Peptide-Spectrum Matches (PSMs) identified by LC-MS/MS after incubation of a trypsin-derived E. coli proteome peptide library with neprosin variant XGR3.									Figure 1l
		4B		Protease cleavage specificity analysis of neprosin variant XGR3 using a dimethylation-based PICS workflow and a trypsin-derived E. coli peptide library.
		5A		All Peptide-Spectrum Matches (PSMs) identified by LC-MS/MS after incubation of a GluC-derived E. coli proteome peptide library with neprosin variant XGR3.									Figure S1b
		5B		Protease cleavage specificity analysis of neprosin variant XGR3 using a dimethylation-based PICS workflow and a GluC-derived E. coli peptide library.
		6A		All Peptide-Spectrum Matches (PSMs) identified by LC-MS/MS after incubation of Sigma Gliadin G3375 with neprosin variant XGR3.									Figure 1n
		6B		Protease cleavage specificity analysis of neprosin variant XGR3 using a modified PICS workflow and Sigma Gliadin G3375 as a substrate.

## Sheet: PICS 1A
PICS Data Table 1A. All Peptide-Spectrum Matches (PSMs) identified by LC-MS/MS in a dimethylation-based Proteomic Identification of protease Cleavage Sites (PICS) approach after incubation of a trypsin-derived E. coli proteome peptide library with celiacase. Data were analyzed using MSFragger (v4.1; Kong et al. 2017), MSBooster (v1.2.31; Yang et al. 2023), Percolator (v3.6.5; The et al. 2016), an…
Index	Spectrum	Peptide	Modified Peptide	Extended Peptide	Prev AA	Next AA	Peptide Length	Charge	Retention	Observed Mass	Calibrated Observed Mass	Observed M/Z	Calibrated Observed M/Z	Calculated Peptide Mass	Calculated M/Z	Delta Mass	SpectralSim	RTScore	Expectation	Hyperscore	Nextscore	Probability	Number of Enzymatic Termini	Number of Missed Cleavages	Protein Start	Protein End	Intensity	Assigned Modifications	Observed Modifications	Purity	Is Unique	Protein	Protein ID	Entry Name	Gene	Protein Description	Mapped Genes	Mapped Proteins
1	20220923_CRJL_M9H11_PICS_EColi_Tryps_Neprosin_N2_5ug_155.06685.06685.0	GTAMNPVDHPHGGGEGR	n[29]GTAM[147]NPVDHPHGGGEGR	RGVRPTVR.GTAMNPVDHPHGGGEGR.NFGKHPVT	R	N	17	4	1695.32	1731.76	1731.75	433.948	433.945	1731.77	433.951	-0.0223	0.5194	5.8633	0.04202	12.006	0	1	2	0	222	238	0	4M(15.9949), N-term(28.0313)		0	TRUE	sp|P60422|RL2_ECOLI	P60422	RL2_ECOLI	rplB	Large ribosomal subunit protein uL2
2	20220923_CRJL_M9H11_PICS_EColi_Tryps_Neprosin_N2_5ug_155.06687.06687.0	GTAMNPVDHPHGGGEGR	n[29]GTAM[147]NPVDHPHGGGEGR	RGVRPTVR.GTAMNPVDHPHGGGEGR.NFGKHPVT	R	N	17	4	1695.59	1732.77	1732.76	434.199	434.196	1731.77	433.951	0.9809	0.6215	5.8589	0.000789	15.267	0	1	2	0	222	238	0	4M(15.9949), N-term(28.0313)		0	TRUE	sp|P60422|RL2_ECOLI	P60422	RL2_ECOLI	rplB	Large ribosomal subunit protein uL2
3	20220923_CRJL_M9H11_PICS_EColi_Tryps_Neprosin_N2_5ug_155.06690.06690.3	GTAMNPVDHPHGGGEGR	n[29]GTAM[147]NPVDHPHGGGEGR	RGVRPTVR.GTAMNPVDHPHGGGEGR.NFGKHPVT	R	N	17	3	1695.98	1731.79	1731.78	578.271	578.266	1731.77	578.265	0.0022	0.6695	5.8524	0.0003954	23.112	0	1	2	0	222	238	0	4M(15.9949), N-term(28.0313)		0	TRUE	sp|P60422|RL2_ECOLI	P60422	RL2_ECOLI	rplB	Large ribosomal subunit protein uL2
4	20220923_CRJL_M9H11_PICS_EColi_Tryps_Neprosin_N2_5ug_155.06691.06691.3	TQDATHGNSLSHR	n[29]TQDATHGNSLSHR	TVKRWNFR.TQDATHGNSLSHR.VPGSIGQN	R	V	13	3	1696.11	1450.69	1450.68	484.571	484.567	1450.69	484.571	-0.0109	0.6908	1.4365	0.0007541	18.552	0	1	2	0	129	141	0	N-term(28.0313)		0	TRUE	sp|P60438|RL3_ECOLI	P60438	RL3_ECOLI	rplC	Large ribosomal subunit protein uL3
5	20220923_CRJL_M9H11_PICS_EColi_Tryps_Neprosin_N2_5ug_155.06694.06694.2	LEACPQKR	LEAC[160]PQK[156]R	VAKSNVPA.LEACPQKR.GVCTRVYT	A	G	8	2	1696.5	1028.55	1028.54	515.283	515.279	1028.54	515.279	0.0002	0.8597	5.4166	2.224	9.975	0	0.9196	1	1	24	31	0	4C(57.0214), 7K(28.0313)		0	TRUE	sp|P0A7S3|RS12_ECOLI	P0A7S3	RS12_ECOLI	rpsL	Small ribosomal subunit protein uS12
6	20220923_CRJL_M9H11_PICS_EColi_Tryps_Neprosin_N2_5ug_155.06695.06695.3	TQDATHGNSLSHR		TVKRWNFR.TQDATHGNSLSHR.VPGSIGQN	R	V	13	3	1696.62	1422.66	1422.65	475.227	475.224	1422.66	475.227	-0.0101	0.8384	1.4278	0.0102	15.941	0	1	2	0	129	141	0			0	TRUE	sp|P60438|RL3_ECOLI	P60438	RL3_ECOLI	rplC	Large ribosomal subunit protein uL3
7	20220923_CRJL_M9H11_PICS_EColi_Tryps_Neprosin_N2_5ug_155.06698.06698.0	SDVQAAKDDAAR	n[29]SDVQAAK[156]DDAAR	SNDVNAMR.SDVQAAKDDAAR.ANQRIDNM	R	A	12	3	1697	1302.69	1302.68	435.237	435.234	1301.66	434.893	1.0238	0.7747	4.0086	0.09032	11.768	0	0.9998	2	1	53	64	0	7K(28.0313), N-term(28.0313)		0	TRUE	sp|P69776|LPP_ECOLI	P69776	LPP_ECOLI	lpp	Major outer membrane lipoprotein Lpp
8	20220923_CRJL_M9H11_PICS_EColi_Tryps_Neprosin_N2_5ug_155.06701.06701.0	MAGQMGNER	n[29]MAGQM[147]GNER	GKVFKGKK.MAGQMGNER.VTVQSIDV	K	V	9	2	1697.49	1036.45	1036.44	519.233	519.23	1036.44	519.229	0.0017	0.6408	3.8652	0.3524	8.312	0	0.9998	2	0	161	169	0	5M(15.9949), N-term(28.0313)		0	TRUE	sp|P60438|RL3_ECOLI	P60438	RL3_ECOLI	rplC	Large ribosomal subunit protein uL3
9	20220923_CRJL_M9H11_PICS_EColi_Tryps_Neprosin_N2_5ug_155.06704.06704.2	RPDGSVIR	n[29]RPDGSVIR	VRTKKGVR.RPDGSVIR.FDGNACVI	R	F	8	2	1697.7	926.528	926.523	464.271	464.269	926.53	464.272	-0.0065	0.8204	11.1506	0.7546	12.779	9.652	0.9887	2	1	71	78	0	N-term(28.0313)		0	TRUE	sp|P0ADY3|RL14_ECOLI	P0ADY3	RL14_ECOLI	rplN	Large ribosomal subunit protein uL14
10	20220923_CRJL_M9H11_PICS_EColi_Tryps_Neprosin_N2_5ug_155.06711.06711.2	HGQVVSVGK	HGQVVSVGK[156]	IQKIVDEK.HGQVVSVGK.IADIYANC	K	I	9	2	1698.22	937.532	937.527	469.774	469.771	937.534	469.774	-0.0075	0.5561	7.6761	0.08659	10.36	0	0.9953	2	0	251	259	0	9K(28.0313)		0	TRUE	sp|P0A6K6|DEOB_ECOLI	P0A6K6	DEOB_ECOLI	deoB	Phosphopentomutase
11	20220923_CRJL_M9H11_PICS_EColi_Tryps_Neprosin_N2_5ug_155.06715.06715.2	AAVTMPSSK	n[29]AAVTM[147]PSSK[156]	RNGQAANK.AAVTMPSSK.LKVAIANV	K	L	9	2	1698.55	962.508	962.504	482.261	482.259	962.511	482.263	-0.0066	0.5106	6.5337	1.442	10.15	0	0.983	2	0	23	31	0	5M(15.9949), 9K(28.0313), N-term(28.0313)		0	TRUE	sp|P0A7W7|RS8_ECOLI	P0A7W7	RS8_ECOLI	rpsH	Small ribosomal subunit protein uS8
12	20220923_CRJL_M9H11_PICS_EColi_Tryps_Neprosin_N2_5ug_155.06718.06718.2	QLEQEQMK	n[29]QLEQEQM[147]K[156]	MSNIIK.QLEQEQMK.QDVPSFRP	K	Q	8	2	1699.06	1104.55	1104.55	553.284	553.281	1104.55	553.281	-0.0001	0.752	6.0328	3.109	8.255	0	0.9989	2	0	7	14	0	7M(15.9949), 8K(28.0313), N-term(28.0313)		0	TRUE	sp|P0A7K6|RL19_ECOLI	P0A7K6	RL19_ECOLI	rplS	Large ribosomal subunit protein bL19
13	20220923_CRJL_M9H11_PICS_EColi_Tryps_Neprosin_N2_5ug_155.06722.06722.2	IEQAPGQHGAR	n[29]IEQAPGQHGAR	RAIDTKCK.IEQAPGQHGAR.KPRISDYG	K	K	11	2	1699.52	1190.62	1190.62	596.319	596.315	1190.62	596.315	0.0002	0.44	3.2168	0.008051	11.096	0	1	2	0	34	44	0	N-term(28.0313)		0	TRUE	sp|P0A7V8|RS4_ECOLI	P0A7V8	RS4_ECOLI	rpsD	Small ribosomal subunit protein uS4
14	20220923_CRJL_M9H11_PICS_EColi_Tryps_Neprosin_N2_5ug_155.06726.06726.2	AGVHFGHQTR	n[29]AGVHFGHQTR	VSMRDMIK.AGVHFGHQTR.YWNPKMKP	K	Y	10	2	1700.02	1136.59	1136.58	569.303	569.3	1136.58	569.299	0.0008	0.8204	7.5724	0.0004596	16.995	0	1	2	0	12	21	0	N-term(28.0313)		0	TRUE	sp|P0A7V0|RS2_ECOLI	P0A7V0	RS2_ECOLI	rpsB	Small ribosomal subunit protein uS2
15	20220923_CRJL_M9H11_PICS_EColi_Tryps_Neprosin_N2_5ug_155.06728.06728.2	NQGDHLLHSTR	n[29]NQGDHLLHSTR	FEEIVQTR.NQGDHLLHSTR.KQVEEAGD	R	K	11	2	1700.28	1304.67	1304.66	653.342	653.337	1304.66	653.337	0.0017	0.7843	8.3328	1.656e-05	16.328	0	1	2	0	537	547	0	N-term(28.0313)		0	TRUE	sp|P0A6Y8|DNAK_ECOLI	P0A6Y8	DNAK_ECOLI	dnaK	Chaperone protein DnaK
16	20220923_CRJL_M9H11_PICS_EColi_Tryps_Neprosin_N2_5ug_155.06729.06729.3	AEEHPLHGGTGIAHTR		KVQMIAQA.AEEHPLHGGTGIAHTR.WATHGEPS	A	W	16	3	1700.41	1681.84	1681.83	561.62	561.617	1681.83	561.617	-0.0002	0.7766	8.9538	0.003412	23.347	0	0.9997	1	0	59	74	0			0	TRUE	sp|P17169|GLMS_ECOLI	P17169	GLMS_ECOLI	glmS	Glutamine--fructose-6-phosphate aminotransferase [isomerizing]
17	20220923_CRJL_M9H11_PICS_EColi_Tryps_Neprosin_N2_5ug_155.06737.06737.2	SDVQAAKDDAAR	n[29]SDVQAAK[156]DDAAR	SNDVNAMR.SDVQAAKDDAAR.ANQRIDNM	R	A	12	2	1701.45	1301.66	1301.66	651.84	651.837	1301.66	651.836	0.0014	0.8138	3.9344	1.681e-08	27.975	11.721	1	2	1	53	64	0	7K(28.0313), N-term(28.0313)		0	TRUE	sp|P69776|LPP_ECOLI	P69776	LPP_ECOLI	lpp	Major outer membrane lipoprotein Lpp
18	20220923_CRJL_M9H11_PICS_EColi_Tryps_Neprosin_N2_5ug_155.06740.06740.2	GTAMNPVDHPHGGGEGR	n[29]GTAM[147]NPVDHPHGGGEGR	RGVRPTVR.GTAMNPVDHPHGGGEGR.NFGKHPVT	R	N	17	2	1701.73	1731.79	1731.78	866.903	866.899	1731.77	866.895	0.0096	0.8794	5.7566	4.171e-06	30.019	0	1	2	0	222	238	0	4M(15.9949), N-term(28.0313)		0	TRUE	sp|P60422|RL2_ECOLI	P60422	RL2_ECOLI	rplB	Large ribosomal subunit protein uL2
19	20220923_CRJL_M9H11_PICS_EColi_Tryps_Neprosin_N2_5ug_155.06743.06743.2	TQDATHGNSLSHR	n[29]TQDATHGNSLSHR	TVKRWNFR.TQDATHGNSLSHR.VPGSIGQN	R	V	13	2	1702.07	1450.7	1450.69	726.359	726.354	1450.69	726.353	0.0015	0.7642	1.3371	0.001071	20.381	0	1	2	0	129	141	0	N-term(28.0313)		0	TRUE	sp|P60438|RL3_ECOLI	P60438	RL3_ECOLI	rplC	Large ribosomal subunit protein uL3
20	20220923_CRJL_M9H11_PICS_EColi_Tryps_Neprosin_N2_5ug_155.06745.06745.2	NQGDHLLHSTR	n[35]NQGDHLLHSTR	FEEIVQTR.NQGDHLLHSTR.KQVEEAGD	R	K	11	2	1702.33	1310.7	1310.69	656.356	656.353	1310.69	656.352	0.0004	0.745	8.2986	0.1376	13.945	0	1	2	0	537	547	0	N-term(34.0631)		0	TRUE	sp|P0A6Y8|DNAK_ECOLI	P0A6Y8	DNAK_ECOLI	dnaK	Chaperone protein DnaK
21	20220923_CRJL_M9H11_PICS_EColi_Tryps_Neprosin_N2_5ug_155.06752.06752.3	HTMIHEQITR	HTM[147]IHEQITR	EFKTTVTR.HTMIHEQITR.LFHAFRRD	R	L	10	3	1703.06	1280.62	1280.61	427.88	427.878	1280.63	427.884	-0.017	0.7484	11.4286	1.968	8.711	7.452	0.9621	2	0	111	120	0	3M(15.9949)		0	TRUE	sp|P0ABH7|CISY_ECOLI	P0ABH7	CISY_ECOLI	gltA	Citrate synthase
22	20220923_CRJL_M9H11_PICS_EColi_Tryps_Neprosin_N2_5ug_155.06755.06755.2	ALEACPQKR	n[29]ALEAC[160]PQK[156]R	KVAKSNVP.ALEACPQKR.GVCTRVYT	P	G	9	2	1703.39	1128.62	1128.61	565.317	565.313	1127.61	564.813	1	0.4881	6.9812	2.452	8.683	0	0.6657	1	1	23	31	0	5C(57.0214), 8K(28.0313), N-term(28.0313)		0	TRUE	sp|P0A7S3|RS12_ECOLI	P0A7S3	RS12_ECOLI	rpsL	Small ribosomal subunit protein uS12
23	20220923_CRJL_M9H11_PICS_EColi_Tryps_Neprosin_N2_5ug_155.06758.06758.2	SDVQAAKDDAAR	SDVQAAK[156]DDAAR	SNDVNAMR.SDVQAAKDDAAR.ANQRIDNM	R	A	12	2	1703.79	1273.64	1273.63	637.826	637.821	1273.63	637.82	0.0003	0.693	3.8955	5.282e-05	15.641	11.329	1	2	1	53	64	0	7K(28.0313)		0	TRUE	sp|P69776|LPP_ECOLI	P69776	LPP_ECOLI	lpp	Major outer membrane lipoprotein Lpp
24	20220923_CRJL_M9H11_PICS_EColi_Tryps_Neprosin_N2_5ug_155.06769.06769.3	NQGDHLLHSTR	n[35]NQGDHLLHSTR	FEEIVQTR.NQGDHLLHSTR.KQVEEAGD	R	K	11	3	1704.8	1310.68	1310.67	437.9	437.898	1310.69	437.904	-0.019	0.6152	8.2575	1.33	10.255	0	0.9988	2	0	537	547	0	N-term(34.0631)		0	TRUE	sp|P0A6Y8|DNAK_ECOLI	P0A6Y8	DNAK_ECOLI	dnaK	Chaperone protein DnaK
25	20220923_CRJL_M9H11_PICS_EColi_Tryps_Neprosin_N2_5ug_155.06773.06773.0	VVMTGPSK	n[29]VVM[147]TGPSK[156]	HITAGAKK.VVMTGPSK.DNTPMFVK	K	D	8	2	1705.14	889.486	889.481	445.75	445.748	889.494	445.754	-0.0131	0.7884	5.5511	1.51	8.213	0	0.9984	2	0	117	124	0	3M(15.9949), 8K(28.0313), N-term(28.0313)		0	TRUE	sp|P0A9B2|G3P1_ECOLI	P0A9B2	G3P1_ECOLI	gapA	Glyceraldehyde-3-phosphate dehydrogenase A
26	20220923_CRJL_M9H11_PICS_EColi_Tryps_Neprosin_N2_5ug_155.06800.06800.3	EEHTYLHAQR	n[35]EEHTYLHAQR	YITFPEGS.EEHTYLHAQR.QKIHGYIP	S	Q	10	3	1707.54	1316.66	1316.65	439.892	439.89	1316.67	439.897	-0.0197	0.4746	8.2074	2.113	9.236	0	0.6357	1	0	447	456	0	N-term(34.0631)		0	TRUE	sp|P0AFG8|ODP1_ECOLI	P0AFG8	ODP1_ECOLI	aceE	Pyruvate dehydrogenase E1 component
27	20220923_CRJL_M9H11_PICS_EColi_Tryps_Neprosin_N2_5ug_155.06808.06808.0	VVMTGPSK	n[29]VVM[147]TGPSK[156]	HITAGAKK.VVMTGPSK.DNTPMFVK	K	D	8	2	1708.23	890.488	890.483	446.251	446.249	889.494	445.754	0.9885	0.7565	5.4997	2.599	7.939	0	0.9956	2	0	117	124	0	3M(15.9949), 8K(28.0313), N-term(28.0313)		0	TRUE	sp|P0A9B2|G3P1_ECOLI	P0A9B2	G3P1_ECOLI	gapA	Glyceraldehyde-3-phosphate dehydrogenase A
28	20220923_CRJL_M9H11_PICS_EColi_Tryps_Neprosin_N2_5ug_155.06811.06811.0	SMEHPGAAAR	n[29]SMEHPGAAAR	VGPTIIAY.SMEHPGAAAR.LFKEFAKA	Y	L	10	2	1708.5	1053.51	1053.5	527.761	527.758	1053.5	527.759	-0.0018	0.8555	5.1001	2.027	10.707	0	0.9898	1	0	85	94	0	N-term(28.0313)		0	TRUE	sp|P0A7J3|RL10_ECOLI	P0A7J3	RL10_ECOLI	rplJ	Large ribosomal subunit protein uL10
29	20220923_CRJL_M9H11_PICS_EColi_Tryps_Neprosin_N2_5ug_155.06815.06815.0	EKPAAQPK	EK[156]PAAQPK[156]	GMAAVEQP.EKPAAQPK.KQQRKGRK	P	K	8	2	1709.02	923.535	923.53	462.775	462.772	923.544	462.779	-0.014	0.7545	1.4292	0.3696	9.229	9.229	0.8795	1	1	218	225	0	2K(28.0313), 8K(28.0313)		0	TRUE	sp|P0A7V3|RS3_ECOLI	P0A7V3	RS3_ECOLI	rpsC	Small ribosomal subunit protein uS3
30	20220923_CRJL_M9H11_PICS_EColi_Tryps_Neprosin_N2_5ug_155.06848.06848.1	PGSNPK	PGSNPK[156]	VIDMYPIE.PGSNPK.GYEFINDI	E	G	6	1	1712.07	626.343	626.339	627.351	627.346	626.339	627.346	-0.0001	0.5878	2.1219	0.7512	8.997	0	0.7157	1	0	527	532	0	6K(28.0313)		0	TRUE	sp|P0A6M8|EFG_ECOLI	P0A6M8	EFG_ECOLI	fusA	Elongation factor G
31	20220923_CRJL_M9H11_PICS_EColi_Tryps_Neprosin_N2_5ug_155.06862.06862.0	QNLAQQER	n[29]QNLAQQER	PTAIIISR.QNLAQQER.TEEQIANI	R	T	8	2	1713.38	1013.53	1013.53	507.773	507.77	1013.53	507.77	0	0.7448	8.3248	0.06939	13.44	0	1	2	0	521	528	0	N-term(28.0313)		0	TRUE	sp|P27302|TKT1_ECOLI	P27302	TKT1_ECOLI	tktA	Transketolase 1
32	20220923_CRJL_M9H11_PICS_EColi_Tryps_Neprosin_N2_5ug_155.06880.06880.2	QKVTDVEGK	n[29]QK[156]VTDVEGK[156]	VAYRETIR.QKVTDVEGK.HAKQSGGR	R	H	9	2	1715.18	1086.63	1086.63	544.324	544.323	1086.63	544.322	0.0031	0.5994	5.2288	2.285	9.282	0	0.991	2	1	496	504	0	2K(28.0313), 9K(28.0313), N-term(28.0313)		0	TRUE	sp|P0A6M8|EFG_ECOLI	P0A6M8	EFG_ECOLI	fusA	Elongation factor G
33	20220923_CRJL_M9H11_PICS_EColi_Tryps_Neprosin_N2_5ug_155.06946.06946.0	IVQMHANK	n[29]IVQMHANK[156]	AARERFGR.IVQMHANK.REEIKEVR	R	R	8	2	1721.66	995.56	995.554	498.787	498.784	995.559	498.787	-0.0045	0.68	8.0351	2.361	7.937	0	0.9984	2	0	363	370	0	8K(28.0313), N-term(28.0313)		0	TRUE	sp|P0A6M8|EFG_ECOLI	P0A6M8	EFG_ECOLI	fusA	Elongation factor G
34	20220923_CRJL_M9H11_PICS_EColi_Tryps_Neprosin_N2_5ug_155.06959.06959.0	SMEHPGAAAR	n[29]SMEHPGAAAR	VGPTIIAY.SMEHPGAAAR.LFKEFAKA	Y	L	10	2	1723.13	1054.51	1054.51	528.264	528.261	1053.5	527.759	1.0058	0.7736	4.8562	1.644	10.185	0	0.9579	1	0	85	94	0	N-term(28.0313)		0	TRUE	sp|P0A7J3|RL10_ECOLI	P0A7J3	RL10_ECOLI	rplJ	Large ribosomal subunit protein uL10
35	20220923_CRJL_M9H11_PICS_EColi_Tryps_Neprosin_N2_5ug_155.06993.06993.3	GTAMNPVDHPHGGGEGR	n[29]GTAM[147]NPVDHPHGGGEGR	RGVRPTVR.GTAMNPVDHPHGGGEGR.NFGKHPVT	R	N	17	3	1726.85	1731.79	1731.78	578.27	578.266	1731.77	578.265	0.0024	0.6535	5.3378	1.677e-05	27.602	0	1	2	0	222	238	0	4M(15.9949), N-term(28.0313)		0	TRUE	sp|P60422|RL2_ECOLI	P60422	RL2_ECOLI	rplB	Large ribosomal subunit protein uL2
36	20220923_CRJL_M9H11_PICS_EColi_Tryps_Neprosin_N2_5ug_155.06995.06995.3	TQDATHGNSLSHR	n[29]TQDATHGNSLSHR	TVKRWNFR.TQDATHGNSLSHR.VPGSIGQN	R	V	13	3	1727.06	1450.69	1450.68	484.571	484.567	1450.69	484.571	-0.0112	0.6886	0.9205	3.844e-05	20.346	0	1	2	0	129	141	0	N-term(28.0313)		0	TRUE	sp|P60438|RL3_ECOLI	P60438	RL3_ECOLI	rplC	Large ribosomal subunit protein uL3
37	20220923_CRJL_M9H11_PICS_EColi_Tryps_Neprosin_N2_5ug_155.06997.06997.0	GTAMNPVDHPHGGGEGR	n[29]GTAM[147]NPVDHPHGGGEGR	RGVRPTVR.GTAMNPVDHPHGGGEGR.NFGKHPVT	R	N	17	4	1727.27	1731.76	1731.75	433.948	433.946	1731.77	433.951	-0.0207	0.5097	5.3309	0.07439	12.014	0	0.9999	2	0	222	238	0	4M(15.9949), N-term(28.0313)		0	TRUE	sp|P60422|RL2_ECOLI	P60422	RL2_ECOLI	rplB	Large ribosomal subunit protein uL2
38	20220923_CRJL_M9H11_PICS_EColi_Tryps_Neprosin_N2_5ug_155.06998.06998.0	GTAMNPVDHPHGGGEGR	n[29]GTAM[147]NPVDHPHGGGEGR	RGVRPTVR.GTAMNPVDHPHGGGEGR.NFGKHPVT	R	N	17	4	1727.34	1732.77	1732.76	434.199	434.196	1731.77	433.951	0.9815	0.4902	5.3298	0.09131	11.658	0	0.9998	2	0	222	238	0	4M(15.9949), N-term(28.0313)		0	TRUE	sp|P60422|RL2_ECOLI	P60422	RL2_ECOLI	rplB	Large ribosomal subunit protein uL2
39	20220923_CRJL_M9H11_PICS_EColi_Tryps_Neprosin_N2_5ug_155.07005.07005.2	RPDGSVIR	n[29]RPDGSVIR	VRTKKGVR.RPDGSVIR.FDGNACVI	R	F	8	2	1728.32	926.53	926.523	464.272	464.269	926.53	464.272	-0.0065	0.8201	10.6403	0.1731	12.839	0	0.9975	2	1	71	78	0	N-term(28.0313)		0	TRUE	sp|P0ADY3|RL14_ECOLI	P0ADY3	RL14_ECOLI	rplN	Large ribosomal subunit protein uL14
40	20220923_CRJL_M9H11_PICS_EColi_Tryps_Neprosin_N2_5ug_155.07009.07009.2	LEACPQKR	LEAC[160]PQK[156]R	VAKSNVPA.LEACPQKR.GVCTRVYT	A	G	8	2	1728.8	1028.55	1028.54	515.284	515.279	1028.54	515.279	0.0001	0.8602	4.8781	0.5905	9.922	0	0.9402	1	1	24	31	0	4C(57.0214), 7K(28.0313)		0	TRUE	sp|P0A7S3|RS12_ECOLI	P0A7S3	RS12_ECOLI	rpsL	Small ribosomal subunit protein uS12
41	20220923_CRJL_M9H11_PICS_EColi_Tryps_Neprosin_N2_5ug_155.07023.07023.2	AAVTMPSSK	n[29]AAVTM[147]PSSK[156]	RNGQAANK.AAVTMPSSK.LKVAIANV	K	L	9	2	1730.48	962.512	962.504	482.263	482.259	962.511	482.263	-0.0065	0.5635	6.0016	0.3548	10.3	0	0.998	2	0	23	31	0	5M(15.9949), 9K(28.0313), N-term(28.0313)		0	TRUE	sp|P0A7W7|RS8_ECOLI	P0A7W7	RS8_ECOLI	rpsH	Small ribosomal subunit protein uS8
42	20220923_CRJL_M9H11_PICS_EColi_Tryps_Neprosin_N2_5ug_155.07025.07025.2	LEACPQKR	n[29]LEAC[160]PQK[156]R	VAKSNVPA.LEACPQKR.GVCTRVYT	A	G	8	2	1730.74	1056.58	1056.58	529.299	529.295	1056.58	529.295	0.0002	0.4445	4.8459	1.228	6.986	0	0.8568	1	1	24	31	0	4C(57.0214), 7K(28.0313), N-term(28.0313)		0	TRUE	sp|P0A7S3|RS12_ECOLI	P0A7S3	RS12_ECOLI	rpsL	Small ribosomal subunit protein uS12
43	20220923_CRJL_M9H11_PICS_EColi_Tryps_Neprosin_N2_5ug_155.07029.07029.2	HGQVVSVGK	HGQVVSVGK[156]	IQKIVDEK.HGQVVSVGK.IADIYANC	K	I	9	2	1731.24	937.536	937.527	469.775	469.771	937.534	469.774	-0.0074	0.5953	7.1259	0.1681	11.598	0	0.9966	2	0	251	259	0	9K(28.0313)		0	TRUE	sp|P0A6K6|DEOB_ECOLI	P0A6K6	DEOB_ECOLI	deoB	Phosphopentomutase
44	20220923_CRJL_M9H11_PICS_EColi_Tryps_Neprosin_N2_5ug_155.07059.07059.0	GTVVTGR	n[29]GTVVTGR	DVFSISGR.GTVVTGR.VERGIIKV	R	V	7	2	1735.08	717.434	717.431	359.724	359.723	716.418	359.216	1.0127	0.486	9.6426	1.864	9.977	9.683	0.8862	2	0	225	231	0	N-term(28.0313)		0	FALSE	sp|P0CE47|EFTU1_ECOLI	P0CE47	EFTU1_ECOLI	tufA	Elongation factor Tu 1	tufB	sp|P0CE48|EFTU2_ECOLI
45	20220923_CRJL_M9H11_PICS_EColi_Tryps_Neprosin_N2_5ug_155.07112.07112.0	SATPAQAQAVHK	n[29]SATPAQAQAVHK[156]	VWAIGTGK.SATPAQAQAVHK.FIRDHIAK	K	F	12	3	1742.1	1264.68	1264.67	422.567	422.565	1263.69	422.238	0.979	0.4101	5.2149	0.1997	15.223	0	0.9998	2	0	177	188	0	12K(28.0313), N-term(28.0313)		0	TRUE	sp|P0A858|TPIS_ECOLI	P0A858	TPIS_ECOLI	tpiA	Triosephosphate isomerase
46	20220923_CRJL_M9H11_PICS_EColi_Tryps_Neprosin_N2_5ug_155.07186.07186.3	GTAMNPVDHPHGGGEGR	n[29]GTAM[147]NPVDHPHGGGEGR	RGVRPTVR.GTAMNPVDHPHGGGEGR.NFGKHPVT	R	N	17	3	1757.88	1731.79	1731.78	578.27	578.266	1731.77	578.265	0.0024	0.5649	4.8207	0.01268	16.088	0	1	2	0	222	238	0	4M(15.9949), N-term(28.0313)		0	TRUE	sp|P60422|RL2_ECOLI	P60422	RL2_ECOLI	rplB	Large ribosomal subunit protein uL2
47	20220923_CRJL_M9H11_PICS_EColi_Tryps_Neprosin_N2_5ug_155.07188.07188.3	TQDATHGNSLSHR	n[29]TQDATHGNSLSHR	TVKRWNFR.TQDATHGNSLSHR.VPGSIGQN	R	V	13	3	1758.14	1450.69	1450.68	484.572	484.567	1450.69	484.571	-0.0111	0.6439	0.4026	0.01162	16.239	0	1	2	0	129	141	0	N-term(28.0313)		0	TRUE	sp|P60438|RL3_ECOLI	P60438	RL3_ECOLI	rplC	Large ribosomal subunit protein uL3
48	20220923_CRJL_M9H11_PICS_EColi_Tryps_Neprosin_N2_5ug_155.07189.07189.0	GTAMNPVDHPHGGGEGR	n[29]GTAM[147]NPVDHPHGGGEGR	RGVRPTVR.GTAMNPVDHPHGGGEGR.NFGKHPVT	R	N	17	4	1758.27	1731.76	1731.75	433.948	433.946	1731.77	433.951	-0.0201	0.4733	4.8142	0.06471	11.256	0	1	2	0	222	238	0	4M(15.9949), N-term(28.0313)		0	TRUE	sp|P60422|RL2_ECOLI	P60422	RL2_ECOLI	rplB	Large ribosomal subunit protein uL2
49	20220923_CRJL_M9H11_PICS_EColi_Tryps_Neprosin_N2_5ug_155.07191.07191.0	GTAMNPVDHPHGGGEGR	n[29]GTAM[147]NPVDHPHGGGEGR	RGVRPTVR.GTAMNPVDHPHGGGEGR.NFGKHPVT	R	N	17	4	1758.68	1732.77	1732.76	434.199	434.196	1731.77	433.951	0.9816	0.5067	4.8073	0.372	8.218	0	0.9993	2	0	222	238	0	4M(15.9949), N-term(28.0313)		0	TRUE	sp|P60422|RL2_ECOLI	P60422	RL2_ECOLI	rplB	Large ribosomal subunit protein uL2
50	20220923_CRJL_M9H11_PICS_EColi_Tryps_Neprosin_N2_5ug_155.07192.07192.0	RPDGSVIR	n[29]RPDGSVIR	VRTKKGVR.RPDGSVIR.FDGNACVI	R	F	8	2	1758.82	926.53	926.525	464.272	464.27	926.53	464.272	-0.0046	0.8097	10.132	0.08151	11.384	8.072	0.9981	2	1	71	78	0	N-term(28.0313)		0	TRUE	sp|P0ADY3|RL14_ECOLI	P0ADY3	RL14_ECOLI	rplN	Large ribosomal subunit protein uL14
51	20220923_CRJL_M9H11_PICS_EColi_Tryps_Neprosin_N2_5ug_155.07195.07195.0	RPDGSVIR	n[29]RPDGSVIR	VRTKKGVR.RPDGSVIR.FDGNACVI	R	F	8	2	1759.21	927.534	927.528	464.774	464.771	926.53	464.272	0.9984	0.8856	10.1255	0.07851	11.538	7.829	0.998	2	1	71	78	0	N-term(28.0313)		0	TRUE	sp|P0ADY3|RL14_ECOLI	P0ADY3	RL14_ECOLI	rplN	Large ribosomal subunit protein uL14
52	20220923_CRJL_M9H11_PICS_EColi_Tryps_Neprosin_N2_5ug_155.07209.07209.2	AAVTMPSSK	n[29]AAVTM[147]PSSK[156]	RNGQAANK.AAVTMPSSK.LKVAIANV	K	L	9	2	1761.35	962.512	962.504	482.263	482.259	962.511	482.263	-0.0065	0.6247	5.4871	0.5973	8.943	0	0.995	2	0	23	31	0	5M(15.9949), 9K(28.0313), N-term(28.0313)		0	TRUE	sp|P0A7W7|RS8_ECOLI	P0A7W7	RS8_ECOLI	rpsH	Small ribosomal subunit protein uS8
53	20220923_CRJL_M9H11_PICS_EColi_Tryps_Neprosin_N2_5ug_155.07245.07245.0	GTVVTGR	n[29]GTVVTGR	DVFSISGR.GTVVTGR.VERGIIKV	R	V	7	2	1767.12	717.434	717.431	359.724	359.723	716.418	359.216	1.0131	0.5004	9.1086	1.912	9.868	8.22	0.9257	2	0	225	231	0	N-term(28.0313)		0	FALSE	sp|P0CE47|EFTU1_ECOLI	P0CE47	EFTU1_ECOLI	tufA	Elongation factor Tu 1	tufB	sp|P0CE48|EFTU2_ECOLI
54	20220923_CRJL_M9H11_PICS_EColi_Tryps_Neprosin_N2_5ug_155.07338.07338.4	GTAMNPVDHPHGGGEGR	n[29]GTAM[147]NPVDHPHGGGEGR	RGVRPTVR.GTAMNPVDHPHGGGEGR.NFGKHPVT	R	N	17	4	1789.08	1731.76	1731.75	433.948	433.945	1731.77	433.951	-0.0234	0.6789	4.3007	0.006335	18.293	0	1	2	0	222	238	0	4M(15.9949), N-term(28.0313)		0	TRUE	sp|P60422|RL2_ECOLI	P60422	RL2_ECOLI	rplB	Large ribosomal subunit protein uL2
55	20220923_CRJL_M9H11_PICS_EColi_Tryps_Neprosin_N2_5ug_155.07340.07340.0	RPDGSVIR	n[29]RPDGSVIR	VRTKKGVR.RPDGSVIR.FDGNACVI	R	F	8	2	1789.56	926.53	926.524	464.272	464.269	926.53	464.272	-0.0053	0.8688	9.6196	2	8.91	7.446	0.9843	2	1	71	78	0	N-term(28.0313)		0	TRUE	sp|P0ADY3|RL14_ECOLI	P0ADY3	RL14_ECOLI	rplN	Large ribosomal subunit protein uL14
56	20220923_CRJL_M9H11_PICS_EColi_Tryps_Neprosin_N2_5ug_155.07343.07343.0	RPDGSVIR	n[29]RPDGSVIR	VRTKKGVR.RPDGSVIR.FDGNACVI	R	F	8	2	1789.95	927.532	927.527	464.774	464.771	926.53	464.272	0.9973	0.7302	9.613	1.323	7.87	0	0.9736	2	1	71	78	0	N-term(28.0313)		0	TRUE	sp|P0ADY3|RL14_ECOLI	P0ADY3	RL14_ECOLI	rplN	Large ribosomal subunit protein uL14
57	20220923_CRJL_M9H11_PICS_EColi_Tryps_Neprosin_N2_5ug_155.07476.07476.4	GTAMNPVDHPHGGGEGR	n[29]GTAM[147]NPVDHPHGGGEGR	RGVRPTVR.GTAMNPVDHPHGGGEGR.NFGKHPVT	R	N	17	4	1819.69	1731.76	1731.75	433.948	433.945	1731.77	433.951	-0.023	0.6709	3.7905	0.006753	18.182	0	1	2	0	222	238	0	4M(15.9949), N-term(28.0313)		0	TRUE	sp|P60422|RL2_ECOLI	P60422	RL2_ECOLI	rplB	Large ribosomal subunit protein uL2
58	20220923_CRJL_M9H11_PICS_EColi_Tryps_Neprosin_N2_5ug_155.07480.07480.0	RPDGSVIR	n[29]RPDGSVIR	VRTKKGVR.RPDGSVIR.FDGNACVI	R	F	8	2	1820.38	927.532	927.527	464.773	464.771	926.53	464.272	0.997	0.7271	9.1059	2.802	7.857	0	0.9788	2	1	71	78	0	N-term(28.0313)		0	TRUE	sp|P0ADY3|RL14_ECOLI	P0ADY3	RL14_ECOLI	rplN	Large ribosomal subunit protein uL14
59	20220923_CRJL_M9H11_PICS_EColi_Tryps_Neprosin_N2_5ug_155.07610.07610.3	GTAMNPVDHPHGGGEGR	n[29]GTAM[147]NPVDHPHGGGEGR	RGVRPTVR.GTAMNPVDHPHGGGEGR.NFGKHPVT	R	N	17	3	1848.65	1731.79	1731.78	578.271	578.266	1731.77	578.265	0.0019	0.6097	3.3079	0.01517	16.776	0	1	2	0	222	238	0	4M(15.9949), N-term(28.0313)		0	TRUE	sp|P60422|RL2_ECOLI	P60422	RL2_ECOLI	rplB	Large ribosomal subunit protein uL2
60	20220923_CRJL_M9H11_PICS_EColi_Tryps_Neprosin_N2_5ug_155.07616.07616.4	GTAMNPVDHPHGGGEGR	n[29]GTAM[147]NPVDHPHGGGEGR	RGVRPTVR.GTAMNPVDHPHGGGEGR.NFGKHPVT	R	N	17	4	1850.07	1731.76	1731.75	433.948	433.945	1731.77	433.951	-0.0227	0.6795	3.2841	0.004822	18.767	0	1	2	0	222	238	0	4M(15.9949), N-term(28.0313)		0	TRUE	sp|P60422|RL2_ECOLI	P60422	RL2_ECOLI	rplB	Large ribosomal subunit protein uL2
61	20220923_CRJL_M9H11_PICS_EColi_Tryps_Neprosin_N2_5ug_155.07619.07619.0	RPDGSVIR	n[29]RPDGSVIR	VRTKKGVR.RPDGSVIR.FDGNACVI	R	F	8	2	1850.7	926.529	926.525	464.272	464.27	926.53	464.272	-0.0051	0.7828	8.6007	1.106	9.431	0	0.9983	2	1	71	78	0	N-term(28.0313)		0	TRUE	sp|P0ADY3|RL14_ECOLI	P0ADY3	RL14_ECOLI	rplN	Large ribosomal subunit protein uL14
62	20220923_CRJL_M9H11_PICS_EColi_Tryps_Neprosin_N2_5ug_155.07620.07620.0	RPDGSVIR	n[29]RPDGSVIR	VRTKKGVR.RPDGSVIR.FDGNACVI	R	F	8	2	1850.84	927.532	927.527	464.773	464.771	926.53	464.272	0.9975	0.7125	8.5983	2.185	7.647	0	0.9868	2	1	71	78	0	N-term(28.0313)		0	TRUE	sp|P0ADY3|RL14_ECOLI	P0ADY3	RL14_ECOLI	rplN	Large ribosomal subunit protein uL14
63	20220923_CRJL_M9H11_PICS_EColi_Tryps_Neprosin_N2_5ug_155.07669.07669.3	SATPAQAQAVHK	n[29]SATPAQAQAVHK[156]	VWAIGTGK.SATPAQAQAVHK.FIRDHIAK	K	F	12	3	1859.77	1263.68	1263.67	422.232	422.23	1263.69	422.238	-0.0245	0.5122	3.2538	0.0004419	15.951	0	1	2	0	177	188	0	12K(28.0313), N-term(28.0313)		0	TRUE	sp|P0A858|TPIS_ECOLI	P0A858	TPIS_ECOLI	tpiA	Triosephosphate isomerase
64	20220923_CRJL_M9H11_PICS_EColi_Tryps_Neprosin_N2_5ug_155.07756.07756.3	GTAMNPVDHPHGGGEGR	n[29]GTAM[147]NPVDHPHGGGEGR	RGVRPTVR.GTAMNPVDHPHGGGEGR.NFGKHPVT	R	N	17	3	1879.41	1731.79	1731.78	578.27	578.266	1731.77	578.265	0.0014	0.5735	2.7953	0.001796	12.483	0	1	2	0	222	238	0	4M(15.9949), N-term(28.0313)		0	TRUE	sp|P60422|RL2_ECOLI	P60422	RL2_ECOLI	rplB	Large ribosomal subunit protein uL2
65	20220923_CRJL_M9H11_PICS_EColi_Tryps_Neprosin_N2_5ug_155.07760.07760.4	GTAMNPVDHPHGGGEGR	n[29]GTAM[147]NPVDHPHGGGEGR	RGVRPTVR.GTAMNPVDHPHGGGEGR.NFGKHPVT	R	N	17	4	1880.34	1731.76	1731.75	433.948	433.945	1731.77	433.951	-0.0218	0.6784	2.7796	0.0003924	22.125	0	1	2	0	222	238	0	4M(15.9949), N-term(28.0313)		0	TRUE	sp|P60422|RL2_ECOLI	P60422	RL2_ECOLI	rplB	Large ribosomal subunit protein uL2
66	20220923_CRJL_M9H11_PICS_EColi_Tryps_Neprosin_N2_5ug_155.07762.07762.0	RPDGSVIR	n[29]RPDGSVIR	VRTKKGVR.RPDGSVIR.FDGNACVI	R	F	8	2	1880.81	926.529	926.524	464.272	464.269	926.53	464.272	-0.0052	0.784	8.0988	3.752	7.63	0	0.9849	2	1	71	78	0	N-term(28.0313)		0	TRUE	sp|P0ADY3|RL14_ECOLI	P0ADY3	RL14_ECOLI	rplN	Large ribosomal subunit protein uL14
67	20220923_CRJL_M9H11_PICS_EColi_Tryps_Neprosin_N2_5ug_155.07768.07768.0	RPDGSVIR	n[29]RPDGSVIR	VRTKKGVR.RPDGSVIR.FDGNACVI	R	F	8	2	1881.75	927.532	927.527	464.773	464.771	926.53	464.272	0.9975	0.7733	8.0831	0.2255	9.128	0	0.9957	2	1	71	78	0	N-term(28.0313)		0	TRUE	sp|P0ADY3|RL14_ECOLI	P0ADY3	RL14_ECOLI	rplN	Large ribosomal subunit protein uL14
68	20220923_CRJL_M9H11_PICS_EColi_Tryps_Neprosin_N2_5ug_155.07815.07815.3	SATPAQAQAVHK	n[29]SATPAQAQAVHK[156]	VWAIGTGK.SATPAQAQAVHK.FIRDHIAK	K	F	12	3	1890.2	1263.68	1263.67	422.232	422.231	1263.69	422.238	-0.0238	0.5216	2.7465	1.741e-05	24.655	0	1	2	0	177	188	0	12K(28.0313), N-term(28.0313)		0	TRUE	sp|P0A858|TPIS_ECOLI	P0A858	TPIS_ECOLI	tpiA	Triosephosphate isomerase
69	20220923_CRJL_M9H11_PICS_EColi_Tryps_Neprosin_N2_5ug_155.07820.07820.2	HFSTTPAEK	HFSTTPAEK[156]	SGAHAMDK.HFSTTPAEK.NIPVIIAI	K	N	9	2	1891.27	1044.53	1044.53	523.273	523.27	1044.52	523.269	0.0014	0.7846	5.5427	0.33	11.426	0	0.9996	2	0	303	311	0	9K(28.0313)		0	TRUE	sp|P0A6T1|G6PI_ECOLI	P0A6T1	G6PI_ECOLI	pgi	Glucose-6-phosphate isomerase
70	20220923_CRJL_M9H11_PICS_EColi_Tryps_Neprosin_N2_5ug_155.07903.07903.3	GTAMNPVDHPHGGGEGR	n[29]GTAM[147]NPVDHPHGGGEGR	RGVRPTVR.GTAMNPVDHPHGGGEGR.NFGKHPVT	R	N	17	3	1909.77	1731.79	1731.78	578.27	578.266	1731.77	578.265	0.0012	0.6647	2.2891	0.03947	12.115	0	1	2	0	222	238	0	4M(15.9949), N-term(28.0313)		0	TRUE	sp|P60422|RL2_ECOLI	P60422	RL2_ECOLI	rplB	Large ribosomal subunit protein uL2
71	20220923_CRJL_M9H11_PICS_EColi_Tryps_Neprosin_N2_5ug_155.07908.07908.4	GTAMNPVDHPHGGGEGR	n[29]GTAM[147]NPVDHPHGGGEGR	RGVRPTVR.GTAMNPVDHPHGGGEGR.NFGKHPVT	R	N	17	4	1910.87	1731.76	1731.75	433.948	433.946	1731.77	433.951	-0.0212	0.6595	2.2709	0.0001612	24.671	0	1	2	0	222	238	0	4M(15.9949), N-term(28.0313)		0	TRUE	sp|P60422|RL2_ECOLI	P60422	RL2_ECOLI	rplB	Large ribosomal subunit protein uL2
72	20220923_CRJL_M9H11_PICS_EColi_Tryps_Neprosin_N2_5ug_155.07916.07916.0	RPDGSVIR	n[29]RPDGSVIR	VRTKKGVR.RPDGSVIR.FDGNACVI	R	F	8	2	1912.32	927.532	927.527	464.773	464.771	926.53	464.272	0.9975	0.7723	7.5736	2.645	6.898	0	0.9849	2	1	71	78	0	N-term(28.0313)		0	TRUE	sp|P0ADY3|RL14_ECOLI	P0ADY3	RL14_ECOLI	rplN	Large ribosomal subunit protein uL14
73	20220923_CRJL_M9H11_PICS_EColi_Tryps_Neprosin_N2_5ug_155.07963.07963.3	SATPAQAQAVHK	n[29]SATPAQAQAVHK[156]	VWAIGTGK.SATPAQAQAVHK.FIRDHIAK	K	F	12	3	1920.64	1263.67	1263.67	422.232	422.231	1263.69	422.238	-0.0231	0.5065	2.2393	0.0009484	21.592	0	1	2	0	177	188	0	12K(28.0313), N-term(28.0313)		0	TRUE	sp|P0A858|TPIS_ECOLI	P0A858	TPIS_ECOLI	tpiA	Triosephosphate isomerase
74	20220923_CRJL_M9H11_PICS_EColi_Tryps_Neprosin_N2_5ug_155.08049.08049.0	GTAMNPVDHPHGGGEGR	n[29]GTAM[147]NPVDHPHGGGEGR	RGVRPTVR.GTAMNPVDHPHGGGEGR.NFGKHPVT	R	N	17	3	1939.89	1731.79	1731.78	578.27	578.266	1731.77	578.265	0.0026	0.5659	1.7871	0.008979	16.687	0	1	2	0	222	238	0	4M(15.9949), N-term(28.0313)		0	TRUE	sp|P60422|RL2_ECOLI	P60422	RL2_ECOLI	rplB	Large ribosomal subunit protein uL2
75	20220923_CRJL_M9H11_PICS_EColi_Tryps_Neprosin_N2_5ug_155.08051.08051.0	GTAMNPVDHPHGGGEGR	n[29]GTAM[147]NPVDHPHGGGEGR	RGVRPTVR.GTAMNPVDHPHGGGEGR.NFGKHPVT	R	N	17	3	1940.16	1732.79	1732.78	578.604	578.6	1731.77	578.265	1.0047	0.5332	1.7827	0.1274	13.079	0	0.9997	2	0	222	238	0	4M(15.9949), N-term(28.0313)		0	TRUE	sp|P60422|RL2_ECOLI	P60422	RL2_ECOLI	rplB	Large ribosomal subunit protein uL2
76	20220923_CRJL_M9H11_PICS_EColi_Tryps_Neprosin_N2_5ug_155.08057.08057.4	GTAMNPVDHPHGGGEGR	n[29]GTAM[147]NPVDHPHGGGEGR	RGVRPTVR.GTAMNPVDHPHGGGEGR.NFGKHPVT	R	N	17	4	1941.32	1731.76	1731.75	433.948	433.946	1731.77	433.951	-0.0203	0.6891	1.7633	0.0001826	24.454	0	1	2	0	222	238	0	4M(15.9949), N-term(28.0313)		0	TRUE	sp|P60422|RL2_ECOLI	P60422	RL2_ECOLI	rplB	Large ribosomal subunit protein uL2
77	20220923_CRJL_M9H11_PICS_EColi_Tryps_Neprosin_N2_5ug_155.08094.08094.0	AAVTMPSSK	n[29]AAVTM[147]PSSK[156]	RNGQAANK.AAVTMPSSK.LKVAIANV	K	L	9	2	1948.42	962.51	962.506	482.262	482.26	962.511	482.263	-0.005	0.6611	2.3692	0.3787	10.187	0	0.9995	2	0	23	31	0	5M(15.9949), 9K(28.0313), N-term(28.0313)		0	TRUE	sp|P0A7W7|RS8_ECOLI	P0A7W7	RS8_ECOLI	rpsH	Small ribosomal subunit protein uS8
78	20220923_CRJL_M9H11_PICS_EColi_Tryps_Neprosin_N2_5ug_155.08109.08109.3	SATPAQAQAVHK	n[29]SATPAQAQAVHK[156]	VWAIGTGK.SATPAQAQAVHK.FIRDHIAK	K	F	12	3	1950.87	1263.68	1263.67	422.232	422.231	1263.69	422.238	-0.0223	0.6273	1.7354	0.0001347	21.668	0	1	2	0	177	188	0	12K(28.0313), N-term(28.0313)		0	TRUE	sp|P0A858|TPIS_ECOLI	P0A858	TPIS_ECOLI	tpiA	Triosephosphate isomerase
79	20220923_CRJL_M9H11_PICS_EColi_Tryps_Neprosin_N2_5ug_155.08195.08195.3	GTAMNPVDHPHGGGEGR	n[29]GTAM[147]NPVDHPHGGGEGR	RGVRPTVR.GTAMNPVDHPHGGGEGR.NFGKHPVT	R	N	17	3	1970.15	1731.79	1731.78	578.27	578.266	1731.77	578.265	0.002	0.621	1.2828	0.1195	12.19	0	0.9998	2	0	222	238	0	4M(15.9949), N-term(28.0313)		0	TRUE	sp|P60422|RL2_ECOLI	P60422	RL2_ECOLI	rplB	Large ribosomal subunit protein uL2
80	20220923_CRJL_M9H11_PICS_EColi_Tryps_Neprosin_N2_5ug_155.08202.08202.4	GTAMNPVDHPHGGGEGR	n[29]GTAM[147]NPVDHPHGGGEGR	RGVRPTVR.GTAMNPVDHPHGGGEGR.NFGKHPVT	R	N	17	4	1971.74	1731.76	1731.76	433.948	433.946	1731.77	433.951	-0.0181	0.6853	1.2563	0.0006626	22.215	0	1	2	0	222	238	0	4M(15.9949), N-term(28.0313)		0	TRUE	sp|P60422|RL2_ECOLI	P60422	RL2_ECOLI	rplB	Large ribosomal subunit protein uL2
81	20220923_CRJL_M9H11_PICS_EColi_Tryps_Neprosin_N2_5ug_155.08257.08257.3	SATPAQAQAVHK	n[29]SATPAQAQAVHK[156]	VWAIGTGK.SATPAQAQAVHK.FIRDHIAK	K	F	12	3	1981.59	1263.68	1263.67	422.233	422.231	1263.69	422.238	-0.021	0.534	1.2234	7.368e-06	21.36	0	1	2	0	177	188	0	12K(28.0313), N-term(28.0313)		0	TRUE	sp|P0A858|TPIS_ECOLI	P0A858	TPIS_ECOLI	tpiA	Triosephosphate isomerase
82	20220923_CRJL_M9H11_PICS_EColi_Tryps_Neprosin_N2_5ug_155.08281.08281.3	AEIYNKDGNK	n[29]AEIYNK[156]DGNK[156]	IVAGTANA.AEIYNKDGNK.VDIYGKAV	A	V	10	3	1986.29	1234.67	1234.66	412.563	412.561	1234.66	412.559	0.0057	0.6914	0.9914	1.757	10.893	0	0.9645	1	1	23	32	0	10K(28.0313), 6K(28.0313), N-term(28.0313)		0	FALSE	sp|P02931|OMPF_ECOLI	P02931	OMPF_ECOLI	ompF	Outer membrane porin F	phoE	sp|P02932|PHOE_ECOLI
83	20220923_CRJL_M9H11_PICS_EColi_Tryps_Neprosin_N2_5ug_155.08298.08298.2	ALAAQTGER		DDDSAAAA.ALAAQTGER.KVGRNDPC	A	K	9	2	1990.01	915.471	915.466	458.743	458.74	915.477	458.746	-0.0108	0.9344	4.7386	0.2175	14.011	0	0.9707	1	0	869	877	0			0	TRUE	sp|P10408|SECA_ECOLI	P10408	SECA_ECOLI	secA	Protein translocase subunit SecA
84	20220923_CRJL_M9H11_PICS_EColi_Tryps_Neprosin_N2_5ug_155.08351.08351.3	GTAMNPVDHPHGGGEGR	n[29]GTAM[147]NPVDHPHGGGEGR	RGVRPTVR.GTAMNPVDHPHGGGEGR.NFGKHPVT	R	N	17	3	2000.63	1731.79	1731.78	578.27	578.266	1731.77	578.265	0.0009	0.5605	0.7748	0.0344	13.354	0	1	2	0	222	238	0	4M(15.9949), N-term(28.0313)		0	TRUE	sp|P60422|RL2_ECOLI	P60422	RL2_ECOLI	rplB	Large ribosomal subunit protein uL2
85	20220923_CRJL_M9H11_PICS_EColi_Tryps_Neprosin_N2_5ug_155.08358.08358.4	GTAMNPVDHPHGGGEGR	n[29]GTAM[147]NPVDHPHGGGEGR	RGVRPTVR.GTAMNPVDHPHGGGEGR.NFGKHPVT	R	N	17	4	2002.42	1731.76	1731.76	433.948	433.947	1731.77	433.951	-0.0166	0.663	0.7451	0.0004212	23.002	0	1	2	0	222	238	0	4M(15.9949), N-term(28.0313)		0	TRUE	sp|P60422|RL2_ECOLI	P60422	RL2_ECOLI	rplB	Large ribosomal subunit protein uL2
86	20220923_CRJL_M9H11_PICS_EColi_Tryps_Neprosin_N2_5ug_155.08415.08415.3	SATPAQAQAVHK	n[29]SATPAQAQAVHK[156]	VWAIGTGK.SATPAQAQAVHK.FIRDHIAK	K	F	12	3	2011.9	1263.68	1263.67	422.233	422.231	1263.69	422.238	-0.0213	0.4165	0.7182	0.03811	16.176	0	0.9999	2	0	177	188	0	12K(28.0313), N-term(28.0313)		0	TRUE	sp|P0A858|TPIS_ECOLI	P0A858	TPIS_ECOLI	tpiA	Triosephosphate isomerase
87	20220923_CRJL_M9H11_PICS_EColi_Tryps_Neprosin_N2_5ug_155.08454.08454.2	TRDNEIVAK	n[29]TRDNEIVAK[156]	NRRIAFAR.TRDNEIVAK.LFNEIGPR	R	L	9	2	2019.79	1100.63	1100.62	551.321	551.317	1100.62	551.317	0.0009	0.6309	2.2126	0.005164	14.841	0	1	2	1	70	78	0	9K(28.0313), N-term(28.0313)		0	TRUE	sp|P0AG44|RL17_ECOLI	P0AG44	RL17_ECOLI	rplQ	Large ribosomal subunit protein bL17
88	20220923_CRJL_M9H11_PICS_EColi_Tryps_Neprosin_N2_5ug_155.08511.08511.3	GTAMNPVDHPHGGGEGR	n[29]GTAM[147]NPVDHPHGGGEGR	RGVRPTVR.GTAMNPVDHPHGGGEGR.NFGKHPVT	R	N	17	3	2031.14	1731.79	1731.78	578.271	578.266	1731.77	578.265	0.0006	0.5879	0.2663	0.05594	14.509	0	1	2	0	222	238	0	4M(15.9949), N-term(28.0313)		0	TRUE	sp|P60422|RL2_ECOLI	P60422	RL2_ECOLI	rplB	Large ribosomal subunit protein uL2
89	20220923_CRJL_M9H11_PICS_EColi_Tryps_Neprosin_N2_5ug_155.08517.08517.4	GTAMNPVDHPHGGGEGR	n[29]GTAM[147]NPVDHPHGGGEGR	RGVRPTVR.GTAMNPVDHPHGGGEGR.NFGKHPVT	R	N	17	4	2032.81	1731.76	1731.76	433.948	433.947	1731.77	433.951	-0.0177	0.6794	0.2386	0.001204	22.177	0	1	2	0	222	238	0	4M(15.9949), N-term(28.0313)		0	TRUE	sp|P60422|RL2_ECOLI	P60422	RL2_ECOLI	rplB	Large ribosomal subunit protein uL2
90	20220923_CRJL_M9H11_PICS_EColi_Tryps_Neprosin_N2_5ug_155.08529.08529.0	AMDVYCHR	n[29]AM[147]DVYC[160]HR	ATKEDAKR.AMDVYCHR.LAKYIGAY	R	L	8	3	2035.41	1095.45	1095.45	366.156	366.156	1094.46	365.829	0.9826	0.7498	4.2526	0.7857	7.919	0	0.9928	2	0	302	309	0	2M(15.9949), 6C(57.0214), N-term(28.0313)		0	TRUE	sp|P0A6A3|ACKA_ECOLI	P0A6A3	ACKA_ECOLI	ackA	Acetate kinase
91	20220923_CRJL_M9H11_PICS_EColi_Tryps_Neprosin_N2_5ug_155.08539.08539.4	TEDSSDYHVTTSQHAR		KWTDNAEP.TEDSSDYHVTTSQHAR.QAEDESDR	P	Q	16	4	2037.16	1832.78	1832.77	459.202	459.2	1832.79	459.205	-0.0199	0.7251	3.0869	0.03491	14.328	0	0.9994	1	0	222	237	0			0	TRUE	sp|P0A705|IF2_ECOLI	P0A705	IF2_ECOLI	infB	Translation initiation factor IF-2
92	20220923_CRJL_M9H11_PICS_EColi_Tryps_Neprosin_N2_5ug_155.08545.08545.3	TRDNEIVAK	n[29]TRDNEIVAK[156]	NRRIAFAR.TRDNEIVAK.LFNEIGPR	R	L	9	3	2038.33	1100.6	1100.6	367.874	367.873	1100.62	367.88	-0.0212	0.695	1.9036	0.2336	13.963	0	0.9961	2	1	70	78	0	9K(28.0313), N-term(28.0313)		0	TRUE	sp|P0AG44|RL17_ECOLI	P0AG44	RL17_ECOLI	rplQ	Large ribosomal subunit protein bL17
93	20220923_CRJL_M9H11_PICS_EColi_Tryps_Neprosin_N2_5ug_155.08568.08568.3	SATPAQAQAVHK	n[29]SATPAQAQAVHK[156]	VWAIGTGK.SATPAQAQAVHK.FIRDHIAK	K	F	12	3	2042.53	1263.67	1263.67	422.232	422.231	1263.69	422.238	-0.0208	0.4847	0.2077	0.004102	19.048	0	0.9998	2	0	177	188	0	12K(28.0313), N-term(28.0313)		0	TRUE	sp|P0A858|TPIS_ECOLI	P0A858	TPIS_ECOLI	tpiA	Triosephosphate isomerase
94	20220923_CRJL_M9H11_PICS_EColi_Tryps_Neprosin_N2_5ug_155.08578.08578.2	MIEGSCK	n[29]MIEGSC[160]K[156]	IIPFGGIK.MIEGSCK.AYNREIDP	K	A	7	2	2044.43	879.412	879.409	440.713	440.712	879.419	440.717	-0.01	0.8917	3.528	0.3216	8.471	0	0.9999	2	0	118	124	0	6C(57.0214), 7K(28.0313), N-term(28.0313)		0	TRUE	sp|P09373|PFLB_ECOLI	P09373	PFLB_ECOLI	pflB	Formate acetyltransferase 1
95	20220923_CRJL_M9H11_PICS_EColi_Tryps_Neprosin_N2_5ug_155.08612.08612.2	TRDNEIVAK	n[29]TRDNEIVAK[156]	NRRIAFAR.TRDNEIVAK.LFNEIGPR	R	L	9	2	2050.43	1100.63	1100.62	551.32	551.317	1100.62	551.317	0.0009	0.2657	1.702	0.3011	10.585	0	0.9876	2	1	70	78	0	9K(28.0313), N-term(28.0313)		0	TRUE	sp|P0AG44|RL17_ECOLI	P0AG44	RL17_ECOLI	rplQ	Large ribosomal subunit protein bL17
96	20220923_CRJL_M9H11_PICS_EColi_Tryps_Neprosin_N2_5ug_155.08625.08625.3	TEDSSDYHVTTSQHAR		KWTDNAEP.TEDSSDYHVTTSQHAR.QAEDESDR	P	Q	16	3	2052.87	1832.81	1832.79	611.944	611.938	1832.79	611.938	0.0007	0.6759	2.825	0.02953	11.619	0	0.9973	1	0	222	237	0			0	TRUE	sp|P0A705|IF2_ECOLI	P0A705	IF2_ECOLI	infB	Translation initiation factor IF-2
97	20220923_CRJL_M9H11_PICS_EColi_Tryps_Neprosin_N2_5ug_155.08676.08676.3	GTAMNPVDHPHGGGEGR	n[29]GTAM[147]NPVDHPHGGGEGR	RGVRPTVR.GTAMNPVDHPHGGGEGR.NFGKHPVT	R	N	17	3	2061.31	1731.79	1731.77	578.27	578.266	1731.77	578.265	0.0002	0.5593	0.2365	0.07669	12.961	0	0.9997	2	0	222	238	0	4M(15.9949), N-term(28.0313)		0	TRUE	sp|P60422|RL2_ECOLI	P60422	RL2_ECOLI	rplB	Large ribosomal subunit protein uL2
98	20220923_CRJL_M9H11_PICS_EColi_Tryps_Neprosin_N2_5ug_155.08688.08688.4	GTAMNPVDHPHGGGEGR	n[29]GTAM[147]NPVDHPHGGGEGR	RGVRPTVR.GTAMNPVDHPHGGGEGR.NFGKHPVT	R	N	17	4	2063.24	1731.76	1731.76	433.948	433.947	1731.77	433.951	-0.0172	0.6928	0.2687	0.0007006	22.118	0	1	2	0	222	238	0	4M(15.9949), N-term(28.0313)		0	TRUE	sp|P60422|RL2_ECOLI	P60422	RL2_ECOLI	rplB	Large ribosomal subunit protein uL2
99	20220923_CRJL_M9H11_PICS_EColi_Tryps_Neprosin_N2_5ug_155.08696.08696.2	AGQTSMIAR	n[29]AGQTSM[147]IAR	YDPRVWIR.AGQTSMIAR.LEKAFQEI	R	L	9	2	2064.89	977.496	977.492	489.755	489.753	977.496	489.755	-0.0047	0.4362	1.2497	1.415	7.235	0	0.9981	2	0	337	345	0	6M(15.9949), N-term(28.0313)		0	TRUE	sp|P0AB71|ALF_ECOLI	P0AB71	ALF_ECOLI	fbaA	Fructose-bisphosphate aldolase class 2
100	20220923_CRJL_M9H11_PICS_EColi_Tryps_Neprosin_N2_5ug_155.08715.08715.4	TEDSSDYHVTTSQHAR		KWTDNAEP.TEDSSDYHVTTSQHAR.QAEDESDR	P	Q	16	4	2068.07	1832.78	1832.77	459.202	459.201	1832.79	459.205	-0.0191	0.8286	2.5716	0.00321	18.474	0	1	1	0	222	237	0			0	TRUE	sp|P0A705|IF2_ECOLI	P0A705	IF2_ECOLI	infB	Translation initiation factor IF-2
101	20220923_CRJL_M9H11_PICS_EColi_Tryps_Neprosin_N2_5ug_155.08722.08722.3	TRDNEIVAK	n[29]TRDNEIVAK[156]	NRRIAFAR.TRDNEIVAK.LFNEIGPR	R	L	9	3	2069.15	1100.6	1100.6	367.874	367.873	1100.62	367.88	-0.0206	0.6569	1.39	0.2914	12.642	0	0.976	2	1	70	78	0	9K(28.0313), N-term(28.0313)		0	TRUE	sp|P0AG44|RL17_ECOLI	P0AG44	RL17_ECOLI	rplQ	Large ribosomal subunit protein bL17
102	20220923_CRJL_M9H11_PICS_EColi_Tryps_Neprosin_N2_5ug_155.08745.08745.3	SATPAQAQAVHK	n[29]SATPAQAQAVHK[156]	VWAIGTGK.SATPAQAQAVHK.FIRDHIAK	K	F	12	3	2072.87	1263.68	1263.67	422.232	422.232	1263.69	422.238	-0.0201	0.2634	0.2979	0.1841	12.44	0	0.9896	2	0	177	188	0	12K(28.0313), N-term(28.0313)		0	TRUE	sp|P0A858|TPIS_ECOLI	P0A858	TPIS_ECOLI	tpiA	Triosephosphate isomerase
103	20220923_CRJL_M9H11_PICS_EColi_Tryps_Neprosin_N2_5ug_155.08752.08752.0	STLIHQGEK	n[29]STLIHQGEK[156]	HIHKYPSK.STLIHQGEK.AETIYYIV	K	A	9	2	2073.98	1067.6	1067.6	534.81	534.807	1067.6	534.806	0.0009	0.489	3.7815	0.1759	11.519	0	0.9989	2	0	28	36	0	9K(28.0313), N-term(28.0313)		0	TRUE	sp|P0ACJ8|CRP_ECOLI	P0ACJ8	CRP_ECOLI	crp	DNA-binding transcriptional dual regulator CRP
104	20220923_CRJL_M9H11_PICS_EColi_Tryps_Neprosin_N2_5ug_155.08755.08755.0	AAGQIDCSR	n[29]AAGQIDC[160]SR	CGPESIIR.AAGQIDCSR.NFINPPYI	R	N	9	2	2074.53	1005.47	1005.47	503.744	503.741	1004.47	503.243	0.9976	0.4495	2.9705	0.1289	10.059	0	0.9992	2	0	60	68	0	7C(57.0214), N-term(28.0313)		0	TRUE	sp|P0AAA1|YAGU_ECOLI	P0AAA1	YAGU_ECOLI	yagU	Inner membrane protein YagU
105	20220923_CRJL_M9H11_PICS_EColi_Tryps_Neprosin_N2_5ug_155.08774.08774.0	VVMTGPSK	n[29]VVM[147]TGPSK[156]	HITAGAKK.VVMTGPSK.DNTPMFVK	K	D	8	2	2077.06	890.491	890.489	446.253	446.252	889.494	445.754	0.9944	0.6771	0.6476	0.7341	7.718	0	0.998	2	0	117	124	0	3M(15.9949), 8K(28.0313), N-term(28.0313)		0	TRUE	sp|P0A9B2|G3P1_ECOLI	P0A9B2	G3P1_ECOLI	gapA	Glyceraldehyde-3-phosphate dehydrogenase A
106	20220923_CRJL_M9H11_PICS_EColi_Tryps_Neprosin_N2_5ug_155.08777.08777.0	STLIHQGEK	n[29]STLIHQGEK[156]	HIHKYPSK.STLIHQGEK.AETIYYIV	K	A	9	2	2077.43	1068.61	1068.6	535.312	535.308	1067.6	534.806	1.0048	0.6493	3.7241	0.09572	10.576	0	1	2	0	28	36	0	9K(28.0313), N-term(28.0313)		0	TRUE	sp|P0ACJ8|CRP_ECOLI	P0ACJ8	CRP_ECOLI	crp	DNA-binding transcriptional dual regulator CRP
107	20220923_CRJL_M9H11_PICS_EColi_Tryps_Neprosin_N2_5ug_155.08784.08784.2	ALAAVPR	n[29]ALAAVPR	IQDEQVIN.ALAAVPR.EKFVDEAF	N	E	7	2	2078.6	724.451	724.45	363.233	363.232	724.46	363.237	-0.0092	0.7901	17.6079	1.631	9.993	0	0.6991	1	0	26	32	0	N-term(28.0313)		0	TRUE	sp|P0A7A5|PIMT_ECOLI	P0A7A5	PIMT_ECOLI	pcm	Protein-L-isoaspartate O-methyltransferase
108	20220923_CRJL_M9H11_PICS_EColi_Tryps_Neprosin_N2_5ug_155.08797.08797.0	SATDAANAAQNR	n[29]SATDAANAAQNR	VISAGIDK.SATDAANAAQNR.ASTTMDVQ	K	A	12	2	2080.45	1216.59	1216.58	609.303	609.298	1216.58	609.297	0.0013	0.4238	0.9641	0.2036	10.265	0	0.9934	2	0	212	223	0	N-term(28.0313)		0	TRUE	sp|P0A903|BAMC_ECOLI	P0A903	BAMC_ECOLI	bamC	Outer membrane protein assembly factor BamC
109	20220923_CRJL_M9H11_PICS_EColi_Tryps_Neprosin_N2_5ug_155.08800.08800.2	QLEQEQMK	n[29]QLEQEQM[147]K[156]	MSNIIK.QLEQEQMK.QDVPSFRP	K	Q	8	2	2080.99	1104.56	1104.55	553.286	553.282	1104.55	553.281	0.0001	0.7525	0.3327	1.38	7.94	0	0.9992	2	0	7	14	0	7M(15.9949), 8K(28.0313), N-term(28.0313)		0	TRUE	sp|P0A7K6|RL19_ECOLI	P0A7K6	RL19_ECOLI	rplS	Large ribosomal subunit protein bL19
110	20220923_CRJL_M9H11_PICS_EColi_Tryps_Neprosin_N2_5ug_155.08801.08801.2	AMDVYCHR	n[29]AM[147]DVYC[160]HR	ATKEDAKR.AMDVYCHR.LAKYIGAY	R	L	8	2	2081.12	1094.47	1094.46	548.243	548.239	1094.46	548.239	-0.0004	0.7574	3.4906	0.3016	9.582	0	0.9999	2	0	302	309	0	2M(15.9949), 6C(57.0214), N-term(28.0313)		0	TRUE	sp|P0A6A3|ACKA_ECOLI	P0A6A3	ACKA_ECOLI	ackA	Acetate kinase
111	20220923_CRJL_M9H11_PICS_EColi_Tryps_Neprosin_N2_5ug_155.08813.08813.2	GMEGAINAK	n[29]GM[147]EGAINAK[156]	EAADIIVK.GMEGAINAK.TVTYDFER	K	T	9	2	2082.64	962.51	962.507	482.262	482.261	961.49	481.752	1.0164	0.8565	2.9858	0.1851	10.43	9.496	0.9999	2	0	379	387	0	2M(15.9949), 9K(28.0313), N-term(28.0313)		0	TRUE	sp|P08200|IDH_ECOLI	P08200	IDH_ECOLI	icd	Isocitrate dehydrogenase [NADP]
112	20220923_CRJL_M9H11_PICS_EColi_Tryps_Neprosin_N2_5ug_155.08822.08822.0	EMSSTSLEHCQR	n[35]EM[147]SSTSLEHC[160]QR	PRGIMTVG.EMSSTSLEHCQR.YAAITGSE	G	Y	12	3	2083.77	1514.69	1514.68	505.903	505.901	1513.67	505.564	1.0085	0.4698	4.6449	1.142	8.27	0	0.8386	1	0	251	262	0	10C(57.0214), 2M(15.9949), N-term(34.0631)		0	TRUE	sp|P28904|TREC_ECOLI	P28904	TREC_ECOLI	treC	Trehalose-6-phosphate hydrolase
113	20220923_CRJL_M9H11_PICS_EColi_Tryps_Neprosin_N2_5ug_155.08825.08825.3	TEDSSDYHVTTSQHAR		KWTDNAEP.TEDSSDYHVTTSQHAR.QAEDESDR	P	Q	16	3	2084.32	1832.81	1832.79	611.944	611.938	1832.79	611.938	0.0004	0.6414	2.3009	0.003784	16.188	0	0.9999	1	0	222	237	0			0	TRUE	sp|P0A705|IF2_ECOLI	P0A705	IF2_ECOLI	infB	Translation initiation factor IF-2
114	20220923_CRJL_M9H11_PICS_EColi_Tryps_Neprosin_N2_5ug_155.08829.08829.0	SATDAANAAQNR	n[29]SATDAANAAQNR	VISAGIDK.SATDAANAAQNR.ASTTMDVQ	K	A	12	2	2084.84	1217.59	1217.58	609.804	609.799	1216.58	609.297	1.0035	0.5717	1.0372	0.004562	13.735	0	0.9999	2	0	212	223	0	N-term(28.0313)		0	TRUE	sp|P0A903|BAMC_ECOLI	P0A903	BAMC_ECOLI	bamC	Outer membrane protein assembly factor BamC
115	20220923_CRJL_M9H11_PICS_EColi_Tryps_Neprosin_N2_5ug_155.08835.08835.0	VVMTGPSK	n[29]VVM[147]TGPSK[156]	HITAGAKK.VVMTGPSK.DNTPMFVK	K	D	8	2	2085.71	889.488	889.486	445.751	445.75	889.494	445.754	-0.0085	0.718	0.7918	0.3562	7.293	0	0.9992	2	0	117	124	0	3M(15.9949), 8K(28.0313), N-term(28.0313)		0	TRUE	sp|P0A9B2|G3P1_ECOLI	P0A9B2	G3P1_ECOLI	gapA	Glyceraldehyde-3-phosphate dehydrogenase A
116	20220923_CRJL_M9H11_PICS_EColi_Tryps_Neprosin_N2_5ug_155.08883.08883.3	GTAMNPVDHPHGGGEGR	n[29]GTAM[147]NPVDHPHGGGEGR	RGVRPTVR.GTAMNPVDHPHGGGEGR.NFGKHPVT	R	N	17	3	2092.7	1731.79	1731.77	578.269	578.265	1731.77	578.265	-0.0002	0.6721	0.7596	0.01173	16.223	0	1	2	0	222	238	0	4M(15.9949), N-term(28.0313)		0	TRUE	sp|P60422|RL2_ECOLI	P60422	RL2_ECOLI	rplB	Large ribosomal subunit protein uL2
117	20220923_CRJL_M9H11_PICS_EColi_Tryps_Neprosin_N2_5ug_155.08896.08896.4	GTAMNPVDHPHGGGEGR	n[29]GTAM[147]NPVDHPHGGGEGR	RGVRPTVR.GTAMNPVDHPHGGGEGR.NFGKHPVT	R	N	17	4	2094.49	1731.76	1731.76	433.948	433.947	1731.77	433.951	-0.0164	0.6577	0.7895	0.002028	20.272	0	1	2	0	222	238	0	4M(15.9949), N-term(28.0313)		0	TRUE	sp|P60422|RL2_ECOLI	P60422	RL2_ECOLI	rplB	Large ribosomal subunit protein uL2
118	20220923_CRJL_M9H11_PICS_EColi_Tryps_Neprosin_N2_5ug_155.08900.08900.2	AGQTSMIAR	n[29]AGQTSM[147]IAR	YDPRVWIR.AGQTSMIAR.LEKAFQEI	R	L	9	2	2095.1	977.496	977.492	489.755	489.753	977.496	489.755	-0.0045	0.4135	0.7462	1.51	7.163	0	0.9975	2	0	337	345	0	6M(15.9949), N-term(28.0313)		0	TRUE	sp|P0AB71|ALF_ECOLI	P0AB71	ALF_ECOLI	fbaA	Fructose-bisphosphate aldolase class 2
119	20220923_CRJL_M9H11_PICS_EColi_Tryps_Neprosin_N2_5ug_155.08908.08908.0	AAVTMPSSK	n[35]AAVTM[147]PSSK[162]	RNGQAANK.AAVTMPSSK.LKVAIANV	K	L	9	2	2096.24	975.577	975.574	488.796	488.794	974.574	488.294	0.9993	0.6149	0.0945	2.757	6.833	0	0.9933	2	0	23	31	0	5M(15.9949), 9K(34.0631), N-term(34.0631)		0	TRUE	sp|P0A7W7|RS8_ECOLI	P0A7W7	RS8_ECOLI	rpsH	Small ribosomal subunit protein uS8
120	20220923_CRJL_M9H11_PICS_EColi_Tryps_Neprosin_N2_5ug_155.08909.08909.0	QAGELQEK	n[29]QAGELQEK[156]	MAHIEK.QAGELQEK.LIAVNRVS	K	L	8	2	2096.37	957.512	957.509	479.763	479.762	957.513	479.764	-0.0045	0.8186	1.714	2.728	9.105	0	0.9993	2	0	7	14	0	8K(28.0313), N-term(28.0313)		0	TRUE	sp|P0A7W1|RS5_ECOLI	P0A7W1	RS5_ECOLI	rpsE	Small ribosomal subunit protein uS5
121	20220923_CRJL_M9H11_PICS_EColi_Tryps_Neprosin_N2_5ug_155.08923.08923.4	TEDSSDYHVTTSQHAR		KWTDNAEP.TEDSSDYHVTTSQHAR.QAEDESDR	P	Q	16	4	2098.33	1832.78	1832.77	459.202	459.201	1832.79	459.205	-0.0186	0.8156	2.0673	0.006223	16.324	0	1	1	0	222	237	0			0	TRUE	sp|P0A705|IF2_ECOLI	P0A705	IF2_ECOLI	infB	Translation initiation factor IF-2
122	20220923_CRJL_M9H11_PICS_EColi_Tryps_Neprosin_N2_5ug_155.08928.08928.0	QAGELQEK	n[29]QAGELQEK[156]	MAHIEK.QAGELQEK.LIAVNRVS	K	L	8	2	2098.93	958.517	958.513	480.266	480.264	957.513	479.764	1.0003	0.7972	1.6715	2.333	9.196	9.196	0.9994	2	0	7	14	0	8K(28.0313), N-term(28.0313)		0	TRUE	sp|P0A7W1|RS5_ECOLI	P0A7W1	RS5_ECOLI	rpsE	Small ribosomal subunit protein uS5
123	20220923_CRJL_M9H11_PICS_EColi_Tryps_Neprosin_N2_5ug_155.08936.08936.2	GQVVIAGHK	GQVVIAGHK[156]	SPVNFNSP.GQVVIAGHK.EAVERAGA	P	E	9	2	2100.06	935.555	935.552	468.785	468.784	935.555	468.785	-0.0028	0.8078	3.5756	0.5436	13.843	0	0.9861	1	0	165	173	0	9K(28.0313)		0	TRUE	sp|P0AAI9|FABD_ECOLI	P0AAI9	FABD_ECOLI	fabD	Malonyl CoA-acyl carrier protein transacylase
124	20220923_CRJL_M9H11_PICS_EColi_Tryps_Neprosin_N2_5ug_155.08944.08944.2	ELMDNMR	n[29]ELM[147]DNM[147]R	IEFYSKNK.ELMDNMR.NVAIEEQA	K	N	7	2	2101.27	967.41	967.405	484.712	484.71	967.41	484.712	-0.0056	0.7886	2.1112	2.029	7.271	0	0.9994	2	0	393	399	0	3M(15.9949), 6M(15.9949), N-term(28.0313)		0	TRUE	sp|P0A850|TIG_ECOLI	P0A850	TIG_ECOLI	tig	Trigger factor
125	20220923_CRJL_M9H11_PICS_EColi_Tryps_Neprosin_N2_5ug_155.08970.08970.3	SATPAQAQAVHK	n[29]SATPAQAQAVHK[156]	VWAIGTGK.SATPAQAQAVHK.FIRDHIAK	K	F	12	3	2104.71	1263.68	1263.67	422.233	422.232	1263.69	422.238	-0.0199	0.3471	0.8285	0.1174	14.221	0	0.99	2	0	177	188	0	12K(28.0313), N-term(28.0313)		0	TRUE	sp|P0A858|TPIS_ECOLI	P0A858	TPIS_ECOLI	tpiA	Triosephosphate isomerase
126	20220923_CRJL_M9H11_PICS_EColi_Tryps_Neprosin_N2_5ug_155.09007.09007.0	VVMTGPSK	n[29]VVM[147]TGPSK[156]	HITAGAKK.VVMTGPSK.DNTPMFVK	K	D	8	2	2109.22	890.49	890.488	446.252	446.251	889.494	445.754	0.9937	0.7582	1.1836	0.3518	7.634	0	0.9992	2	0	117	124	0	3M(15.9949), 8K(28.0313), N-term(28.0313)		0	TRUE	sp|P0A9B2|G3P1_ECOLI	P0A9B2	G3P1_ECOLI	gapA	Glyceraldehyde-3-phosphate dehydrogenase A
127	20220923_CRJL_M9H11_PICS_EColi_Tryps_Neprosin_N2_5ug_155.09015.09015.0	EMSSTSLEHCQR	n[35]EM[147]SSTSLEHC[160]QR	PRGIMTVG.EMSSTSLEHCQR.YAAITGSE	G	Y	12	3	2110.35	1513.67	1513.66	505.564	505.562	1513.67	505.564	-0.0081	0.5065	4.202	0.3643	10.254	0	0.9947	1	0	251	262	0	10C(57.0214), 2M(15.9949), N-term(34.0631)		0	TRUE	sp|P28904|TREC_ECOLI	P28904	TREC_ECOLI	treC	Trehalose-6-phosphate hydrolase
128	20220923_CRJL_M9H11_PICS_EColi_Tryps_Neprosin_N2_5ug_155.09028.09028.2	SATDAANAAQNR	n[29]SATDAANAAQNR	VISAGIDK.SATDAANAAQNR.ASTTMDVQ	K	A	12	2	2112.18	1216.59	1216.58	609.302	609.297	1216.58	609.297	-0.0004	0.6596	1.4929	0.001135	22.28	0	1	2	0	212	223	0	N-term(28.0313)		0	TRUE	sp|P0A903|BAMC_ECOLI	P0A903	BAMC_ECOLI	bamC	Outer membrane protein assembly factor BamC
129	20220923_CRJL_M9H11_PICS_EColi_Tryps_Neprosin_N2_5ug_155.09029.09029.2	QLEQEQMK	n[29]QLEQEQM[147]K[156]	MSNIIK.QLEQEQMK.QDVPSFRP	K	Q	8	2	2112.31	1104.56	1104.55	553.285	553.282	1104.55	553.281	0.0001	0.7451	0.8547	1.399	7.917	0	0.9988	2	0	7	14	0	7M(15.9949), 8K(28.0313), N-term(28.0313)		0	TRUE	sp|P0A7K6|RL19_ECOLI	P0A7K6	RL19_ECOLI	rplS	Large ribosomal subunit protein bL19
130	20220923_CRJL_M9H11_PICS_EColi_Tryps_Neprosin_N2_5ug_155.09044.09044.2	AAVTMPSSK	n[29]AAVTM[147]PSSK[156]	RNGQAANK.AAVTMPSSK.LKVAIANV	K	L	9	2	2114.14	962.509	962.506	482.262	482.26	962.511	482.263	-0.0048	0.7609	0.3928	0.01297	12.813	0	1	2	0	23	31	0	5M(15.9949), 9K(28.0313), N-term(28.0313)		0	TRUE	sp|P0A7W7|RS8_ECOLI	P0A7W7	RS8_ECOLI	rpsH	Small ribosomal subunit protein uS8
131	20220923_CRJL_M9H11_PICS_EColi_Tryps_Neprosin_N2_5ug_155.09050.09050.0	RPDGSVIR	n[29]RPDGSVIR	VRTKKGVR.RPDGSVIR.FDGNACVI	R	F	8	2	2114.8	926.528	926.525	464.271	464.27	926.53	464.272	-0.0042	0.9137	4.199	8.358	8.105	0	0.9893	2	1	71	78	0	N-term(28.0313)		0	TRUE	sp|P0ADY3|RL14_ECOLI	P0ADY3	RL14_ECOLI	rplN	Large ribosomal subunit protein uL14
132	20220923_CRJL_M9H11_PICS_EColi_Tryps_Neprosin_N2_5ug_155.09063.09063.0	QLGGHVEASNER	n[29]QLGGHVEASNER	YGMQTMAM.QLGGHVEASNER.EFGYAQVE	M	E	12	3	2116.53	1323.64	1323.64	442.222	442.221	1323.65	442.225	-0.0114	0.7523	1.6565	1.625	9.657	0	0.9848	1	0	95	106	0	N-term(28.0313)		0	TRUE	sp|P04079|GUAA_ECOLI	P04079	GUAA_ECOLI	guaA	GMP synthase [glutamine-hydrolyzing]
133	20220923_CRJL_M9H11_PICS_EColi_Tryps_Neprosin_N2_5ug_155.09076.09076.0	VVMTGPSK	n[29]VVM[147]TGPSK[156]	HITAGAKK.VVMTGPSK.DNTPMFVK	K	D	8	2	2118.22	889.487	889.485	445.751	445.75	889.494	445.754	-0.0091	0.6934	1.3335	0.3256	7.449	0	0.9985	2	0	117	124	0	3M(15.9949), 8K(28.0313), N-term(28.0313)		0	TRUE	sp|P0A9B2|G3P1_ECOLI	P0A9B2	G3P1_ECOLI	gapA	Glyceraldehyde-3-phosphate dehydrogenase A
134	20220923_CRJL_M9H11_PICS_EColi_Tryps_Neprosin_N2_5ug_155.09079.09079.0	AAVTMPSSK	n[35]AAVTM[147]PSSK[162]	RNGQAANK.AAVTMPSSK.LKVAIANV	K	L	9	2	2118.5	974.573	974.569	488.294	488.292	974.574	488.294	-0.005	0.6479	0.4655	0.1844	10.705	0	0.9998	2	0	23	31	0	5M(15.9949), 9K(34.0631), N-term(34.0631)		0	TRUE	sp|P0A7W7|RS8_ECOLI	P0A7W7	RS8_ECOLI	rpsH	Small ribosomal subunit protein uS8
135	20220923_CRJL_M9H11_PICS_EColi_Tryps_Neprosin_N2_5ug_155.09081.09081.0	IIENAGNR	n[29]IIENAGNR	DGIEAIYR.IIENAGNR.CDGEIINI	R	C	8	2	2118.76	913.491	913.488	457.753	457.751	913.498	457.756	-0.0098	0.5677	2.6314	0.9566	8.536	0	0.9997	2	0	550	557	0	N-term(28.0313)		0	TRUE	sp|P77398|ARNA_ECOLI	P77398	ARNA_ECOLI	arnA	Bifunctional polymyxin resistance protein ArnA
136	20220923_CRJL_M9H11_PICS_EColi_Tryps_Neprosin_N2_5ug_155.09083.09083.0	LEACPQK	LEAC[160]PQK[156]	VAKSNVPA.LEACPQK.RGVCTRVY	A	R	7	2	2119.02	872.435	872.433	437.225	437.224	872.443	437.229	-0.0094	0.667	1.9237	0.8073	9.563	0	0.8802	1	0	24	30	0	4C(57.0214), 7K(28.0313)		0	TRUE	sp|P0A7S3|RS12_ECOLI	P0A7S3	RS12_ECOLI	rpsL	Small ribosomal subunit protein uS12
137	20220923_CRJL_M9H11_PICS_EColi_Tryps_Neprosin_N2_5ug_155.09084.09084.0	TNELKADEER	n[29]TNELK[156]ADEER	IIIGEVIR.TNELKADEER.VKGIIEEM	R	V	10	3	2119.15	1260.62	1260.62	421.214	421.214	1259.64	420.886	0.9835	0.7143	2.0189	0.2071	10.235	0	0.9981	2	1	357	366	0	5K(28.0313), N-term(28.0313)		0	TRUE	sp|P0A850|TIG_ECOLI	P0A850	TIG_ECOLI	tig	Trigger factor
138	20220923_CRJL_M9H11_PICS_EColi_Tryps_Neprosin_N2_5ug_155.09090.09090.2	LIHGQVATR	n[29]LIHGQVATR	GIARIDDR.LIHGQVATR.WTKETNVS	R	W	9	2	2120.08	1021.61	1021.6	511.812	511.81	1021.6	511.809	0.0011	0.3761	3.6288	0.07813	8.718	0	0.9999	2	0	173	181	0	N-term(28.0313)		0	TRUE	sp|P69797|PTNAB_ECOLI	P69797	PTNAB_ECOLI	manX	PTS system mannose-specific EIIAB component
139	20220923_CRJL_M9H11_PICS_EColi_Tryps_Neprosin_N2_5ug_155.09094.09094.0	LEACPQK	LEAC[160]PQK[156]	VAKSNVPA.LEACPQK.RGVCTRVY	A	R	7	2	2120.56	873.439	873.438	437.727	437.726	872.443	437.229	0.9952	0.7148	1.8981	0.7352	9.653	0	0.9268	1	0	24	30	0	4C(57.0214), 7K(28.0313)		0	TRUE	sp|P0A7S3|RS12_ECOLI	P0A7S3	RS12_ECOLI	rpsL	Small ribosomal subunit protein uS12
140	20220923_CRJL_M9H11_PICS_EColi_Tryps_Neprosin_N2_5ug_155.09100.09100.0	QLGGHVEASNER	n[29]QLGGHVEASNER	YGMQTMAM.QLGGHVEASNER.EFGYAQVE	M	E	12	3	2121.29	1324.65	1324.64	442.557	442.555	1323.65	442.225	0.9918	0.7054	1.5771	1.673	9.606	0	0.9497	1	0	95	106	0	N-term(28.0313)		0	TRUE	sp|P04079|GUAA_ECOLI	P04079	GUAA_ECOLI	guaA	GMP synthase [glutamine-hydrolyzing]
141	20220923_CRJL_M9H11_PICS_EColi_Tryps_Neprosin_N2_5ug_155.09121.09121.3	GTAMNPVDHPHGGGEGR	n[29]GTAM[147]NPVDHPHGGGEGR	RGVRPTVR.GTAMNPVDHPHGGGEGR.NFGKHPVT	R	N	17	3	2124.11	1731.78	1731.77	578.269	578.265	1731.77	578.265	-0.0002	0.6049	1.2831	0.228	12.068	0	0.9997	2	0	222	238	0	4M(15.9949), N-term(28.0313)		0	TRUE	sp|P60422|RL2_ECOLI	P60422	RL2_ECOLI	rplB	Large ribosomal subunit protein uL2
142	20220923_CRJL_M9H11_PICS_EColi_Tryps_Neprosin_N2_5ug_155.09123.09123.0	THTASGLVER		IMDDWNVR.THTASGLVER.VKASTMGD	R	V	10	2	2124.37	1069.56	1069.55	535.787	535.784	1069.55	535.783	0.0018	0.8858	4.4403	0.4597	7.875	0	1	2	0	65	74	0			0	TRUE	sp|P0A784|ORN_ECOLI	P0A784	ORN_ECOLI	orn	Oligoribonuclease
143	20220923_CRJL_M9H11_PICS_EColi_Tryps_Neprosin_N2_5ug_155.09135.09135.2	AGQTSMIAR	n[29]AGQTSM[147]IAR	YDPRVWIR.AGQTSMIAR.LEKAFQEI	R	L	9	2	2126.05	977.496	977.492	489.755	489.753	977.496	489.755	-0.0046	0.4205	0.2304	2.044	6.989	0	0.9956	2	0	337	345	0	6M(15.9949), N-term(28.0313)		0	TRUE	sp|P0AB71|ALF_ECOLI	P0AB71	ALF_ECOLI	fbaA	Fructose-bisphosphate aldolase class 2
144	20220923_CRJL_M9H11_PICS_EColi_Tryps_Neprosin_N2_5ug_155.09136.09136.4	GTAMNPVDHPHGGGEGR	n[29]GTAM[147]NPVDHPHGGGEGR	RGVRPTVR.GTAMNPVDHPHGGGEGR.NFGKHPVT	R	N	17	4	2126.19	1731.76	1731.76	433.947	433.947	1731.77	433.951	-0.0169	0.6723	1.3177	0.05738	14.465	0	0.9995	2	0	222	238	0	4M(15.9949), N-term(28.0313)		0	TRUE	sp|P60422|RL2_ECOLI	P60422	RL2_ECOLI	rplB	Large ribosomal subunit protein uL2
145	20220923_CRJL_M9H11_PICS_EColi_Tryps_Neprosin_N2_5ug_155.09137.09137.3	EHLQMPEQR	n[29]EHLQM[147]PEQR	NGQNPPAR.EHLQMPEQR.EKIDGIYE	R	E	9	3	2126.32	1210.56	1210.56	404.527	404.527	1210.58	404.533	-0.0181	0.7949	4.5837	1.255	9.106	0	0.9985	2	0	132	140	0	5M(15.9949), N-term(28.0313)		0	TRUE	sp|P07014|SDHB_ECOLI	P07014	SDHB_ECOLI	sdhB	Succinate dehydrogenase iron-sulfur subunit
146	20220923_CRJL_M9H11_PICS_EColi_Tryps_Neprosin_N2_5ug_155.09151.09151.2	QAGELQEK	n[29]QAGELQEK[156]	MAHIEK.QAGELQEK.LIAVNRVS	K	L	8	2	2128.28	957.508	957.504	479.761	479.759	957.513	479.764	-0.0094	0.8308	1.1823	0.088	10.202	0	1	2	0	7	14	0	8K(28.0313), N-term(28.0313)		0	TRUE	sp|P0A7W1|RS5_ECOLI	P0A7W1	RS5_ECOLI	rpsE	Small ribosomal subunit protein uS5
147	20220923_CRJL_M9H11_PICS_EColi_Tryps_Neprosin_N2_5ug_155.09158.09158.0	AAVTMPSSK	n[35]AAVTM[147]PSSK[162]	RNGQAANK.AAVTMPSSK.LKVAIANV	K	L	9	2	2129.14	975.577	975.573	488.796	488.794	974.574	488.294	0.9989	0.6312	0.6428	2.694	8.853	0	0.996	2	0	23	31	0	5M(15.9949), 9K(34.0631), N-term(34.0631)		0	TRUE	sp|P0A7W7|RS8_ECOLI	P0A7W7	RS8_ECOLI	rpsH	Small ribosomal subunit protein uS8
148	20220923_CRJL_M9H11_PICS_EColi_Tryps_Neprosin_N2_5ug_155.09160.09160.0	ETCHEVLK	n[29]ETC[160]HEVLK[156]	DPRATVMR.ETCHEVLK.EIGTKDDI	R	E	8	2	2129.4	1071.55	1071.55	536.784	536.781	1070.54	536.279	1.0046	0.4429	1.891	5.372	7.727	0	0.997	2	0	321	328	0	3C(57.0214), 8K(28.0313), N-term(28.0313)		0	TRUE	sp|P0ABH7|CISY_ECOLI	P0ABH7	CISY_ECOLI	gltA	Citrate synthase
149	20220923_CRJL_M9H11_PICS_EColi_Tryps_Neprosin_N2_5ug_155.09170.09170.3	GTAMNPVDHPHGGGEGR		RGVRPTVR.GTAMNPVDHPHGGGEGR.NFGKHPVT	R	N	17	3	2130.74	1687.76	1687.75	563.594	563.59	1687.75	563.59	-0.0015	0.6985	1.7017	0.003481	18.333	0	1	2	0	222	238	0			0	TRUE	sp|P60422|RL2_ECOLI	P60422	RL2_ECOLI	rplB	Large ribosomal subunit protein uL2
150	20220923_CRJL_M9H11_PICS_EColi_Tryps_Neprosin_N2_5ug_155.09171.09171.0	TEDSSDYHVTTSQHAR		KWTDNAEP.TEDSSDYHVTTSQHAR.QAEDESDR	P	Q	16	4	2130.85	1832.78	1832.77	459.202	459.2	1832.79	459.205	-0.0208	0.5697	1.5254	1.413	5.9	0	0.9637	1	0	222	237	0			0	TRUE	sp|P0A705|IF2_ECOLI	P0A705	IF2_ECOLI	infB	Translation initiation factor IF-2
151	20220923_CRJL_M9H11_PICS_EColi_Tryps_Neprosin_N2_5ug_155.09178.09178.0	TEDSSDYHVTTSQHAR		KWTDNAEP.TEDSSDYHVTTSQHAR.QAEDESDR	P	Q	16	4	2131.65	1833.78	1833.77	459.452	459.451	1832.79	459.205	0.9823	0.5472	1.512	0.3743	8.207	0	0.7899	1	0	222	237	0			0	TRUE	sp|P0A705|IF2_ECOLI	P0A705	IF2_ECOLI	infB	Translation initiation factor IF-2
152	20220923_CRJL_M9H11_PICS_EColi_Tryps_Neprosin_N2_5ug_155.09179.09179.0	GTAMNPVDHPHGGGEGR		RGVRPTVR.GTAMNPVDHPHGGGEGR.NFGKHPVT	R	N	17	4	2131.78	1687.72	1687.72	422.938	422.938	1687.75	422.944	-0.0274	0.5107	1.6843	1.647	7.633	0	0.9865	2	0	222	238	0			0	TRUE	sp|P60422|RL2_ECOLI	P60422	RL2_ECOLI	rplB	Large ribosomal subunit protein uL2
153	20220923_CRJL_M9H11_PICS_EColi_Tryps_Neprosin_N2_5ug_155.09186.09186.2	RPDYIK	n[29]RPDYIK[156]	YYIKFQNR.RPDYIK.EFWNVVNW	R	E	6	2	2132.8	846.482	846.483	424.248	424.249	846.496	424.255	-0.0134	0.46	5.1783	12.82	10.327	0	0.845	2	1	182	187	0	6K(28.0313), N-term(28.0313)		0	TRUE	sp|P00448|SODM_ECOLI	P00448	SODM_ECOLI	sodA	Superoxide dismutase [Mn]
154	20220923_CRJL_M9H11_PICS_EColi_Tryps_Neprosin_N2_5ug_155.09203.09203.3	TVAVHSSADRDLK	TVAVHSSADRDLK[156]	ACKEIGIK.TVAVHSSADRDLK.HVIIADET	K	H	13	3	2134.93	1425.76	1425.75	476.26	476.257	1425.76	476.26	-0.0067	0.803	1.1423	0.08843	13.809	0	0.9986	2	1	28	40	0	13K(28.0313)		0	TRUE	sp|P24182|ACCC_ECOLI	P24182	ACCC_ECOLI	accC	Biotin carboxylase
155	20220923_CRJL_M9H11_PICS_EColi_Tryps_Neprosin_N2_5ug_155.09234.09234.2	GVYIKK	n[29]GVYIK[156]K[156]	KAKPTQAK.GVYIKK.VSISTTMG	K	V	6	2	2138.93	790.519	790.519	396.267	396.267	790.532	396.273	-0.0126	0.7494	3.279	1.918	9.817	0	0.9925	2	1	206	211	0	5K(28.0313), 6K(28.0313), N-term(28.0313)		0	TRUE	sp|P0A7L0|RL1_ECOLI	P0A7L0	RL1_ECOLI	rplA	Large ribosomal subunit protein uL1
156	20220923_CRJL_M9H11_PICS_EColi_Tryps_Neprosin_N2_5ug_155.09276.09276.3	IGMENGTTHQK	n[29]IGMENGTTHQK[156]	FADIKGKR.IGMENGTTHQK.YIQDQHPE	R	Y	11	3	2144.2	1270.61	1270.61	424.546	424.545	1270.63	424.552	-0.0197	0.7367	0.5596	3.18	8.744	0	0.989	2	0	129	139	0	11K(28.0313), N-term(28.0313)		0	TRUE	sp|P30860|ARTJ_ECOLI	P30860	ARTJ_ECOLI	artJ	ABC transporter arginine-binding protein 1
157	20220923_CRJL_M9H11_PICS_EColi_Tryps_Neprosin_N2_5ug_155.09279.09279.2	AAVTMPSSK	n[29]AAVTM[147]PSSK[156]	RNGQAANK.AAVTMPSSK.LKVAIANV	K	L	9	2	2144.73	962.509	962.506	482.262	482.26	962.511	482.263	-0.0049	0.7205	0.9025	0.006226	13.472	0	1	2	0	23	31	0	5M(15.9949), 9K(28.0313), N-term(28.0313)		0	TRUE	sp|P0A7W7|RS8_ECOLI	P0A7W7	RS8_ECOLI	rpsH	Small ribosomal subunit protein uS8
158	20220923_CRJL_M9H11_PICS_EColi_Tryps_Neprosin_N2_5ug_155.09282.09282.3	AGTGYAYHQDR	n[35]AGTGYAYHQDR	VIVGRIIP.AGTGYAYHQDR.MRRRAAGE	P	M	11	3	2145.1	1271.59	1271.59	424.869	424.87	1271.61	424.877	-0.0212	0.6307	0.9992	0.2462	9.935	0	0.9761	1	0	1359	1369	0	N-term(34.0631)		0	TRUE	sp|P0A8T7|RPOC_ECOLI	P0A8T7	RPOC_ECOLI	rpoC	DNA-directed RNA polymerase subunit beta'
159	20220923_CRJL_M9H11_PICS_EColi_Tryps_Neprosin_N2_5ug_155.09298.09298.2	GTVQQYR	n[29]GTVQQYR	VGEPTFGK.GTVQQYR.SINRIYDQ	K	S	7	2	2147.13	878.455	878.452	440.235	440.233	878.461	440.238	-0.0094	0.602	5.5048	0.2098	11.58	0	0.9997	2	0	478	484	0	N-term(28.0313)		0	TRUE	sp|P23865|PRC_ECOLI	P23865	PRC_ECOLI	prc	Tail-specific protease
160	20220923_CRJL_M9H11_PICS_EColi_Tryps_Neprosin_N2_5ug_155.09311.09311.2	ATDGPMPQTR	n[29]ATDGPM[147]PQTR	DGAIIVVA.ATDGPMPQTR.EHIIIGRQ	A	E	10	2	2148.79	1116.53	1116.52	559.273	559.269	1116.52	559.269	-0.0004	0.4166	0.0896	1.104	9.328	0	0.8506	1	0	108	117	0	6M(15.9949), N-term(28.0313)		0	FALSE	sp|P0CE47|EFTU1_ECOLI	P0CE47	EFTU1_ECOLI	tufA	Elongation factor Tu 1	tufB	sp|P0CE48|EFTU2_ECOLI
161	20220923_CRJL_M9H11_PICS_EColi_Tryps_Neprosin_N2_5ug_155.09327.09327.2	LEACPQK	LEAC[160]PQK[156]	VAKSNVPA.LEACPQK.RGVCTRVY	A	R	7	2	2150.8	872.436	872.433	437.225	437.224	872.443	437.229	-0.0098	0.7033	1.3941	0.2917	9.64	0	0.9427	1	0	24	30	0	4C(57.0214), 7K(28.0313)		0	TRUE	sp|P0A7S3|RS12_ECOLI	P0A7S3	RS12_ECOLI	rpsL	Small ribosomal subunit protein uS12
162	20220923_CRJL_M9H11_PICS_EColi_Tryps_Neprosin_N2_5ug_155.09332.09332.1	AEVEVK	AEVEVK[156]	KKAIEEAG.AEVEVK.	G	-	6	1	2151.46	701.403	701.397	702.41	702.404	701.396	702.403	0.0007	0.6824	5.2828	1.829	11.451	0	0.6064	1	0	116	121	0	6K(28.0313)		0	TRUE	sp|P0A7K2|RL7_ECOLI	P0A7K2	RL7_ECOLI	rplL	Large ribosomal subunit protein bL12
163	20220923_CRJL_M9H11_PICS_EColi_Tryps_Neprosin_N2_5ug_155.09334.09334.2	DSQEYVSKK	n[29]DSQEYVSK[156]K[156]	VITPTIIR.DSQEYVSKK.HNIPHNSI	R	H	9	2	2151.72	1166.62	1166.62	584.319	584.316	1166.62	584.316	-0.0008	0.7701	2.7023	0.36	11.275	0	0.9989	2	1	244	252	0	8K(28.0313), 9K(28.0313), N-term(28.0313)		0	TRUE	sp|P0AB71|ALF_ECOLI	P0AB71	ALF_ECOLI	fbaA	Fructose-bisphosphate aldolase class 2
164	20220923_CRJL_M9H11_PICS_EColi_Tryps_Neprosin_N2_5ug_155.09338.09338.0	AAVTMPSSK	n[35]AAVTM[147]PSSK[162]	RNGQAANK.AAVTMPSSK.LKVAIANV	K	L	9	2	2152.15	974.574	974.57	488.294	488.292	974.574	488.294	-0.0046	0.6723	1.0262	0.1935	10.669	0	0.9996	2	0	23	31	0	5M(15.9949), 9K(34.0631), N-term(34.0631)		0	TRUE	sp|P0A7W7|RS8_ECOLI	P0A7W7	RS8_ECOLI	rpsH	Small ribosomal subunit protein uS8
165	20220923_CRJL_M9H11_PICS_EColi_Tryps_Neprosin_N2_5ug_155.09346.09346.3	VEQEYGKPGEK	n[29]VEQEYGK[156]PGEK[156]	HGIPIEIK.VEQEYGKPGEK.FTAAEFRA	K	F	11	3	2153.3	1346.7	1346.69	449.907	449.905	1346.71	449.91	-0.0152	0.8652	1.2478	0.04477	12.896	0	1	2	1	106	116	0	11K(28.0313), 7K(28.0313), N-term(28.0313)		0	TRUE	sp|P00956|SYI_ECOLI	P00956	SYI_ECOLI	ileS	Isoleucine--tRNA ligase
166	20220923_CRJL_M9H11_PICS_EColi_Tryps_Neprosin_N2_5ug_155.09351.09351.0	LREEIAEQHR	n[29]LREEIAEQHR	VNIEQTIR.LREEIAEQHR.AIGQMKEM	R	A	10	3	2153.87	1307.68	1307.68	436.902	436.901	1307.69	436.905	-0.0133	0.9052	1.8571	2.485	10.936	0	0.9996	2	1	220	229	0	N-term(28.0313)		0	TRUE	sp|P09373|PFLB_ECOLI	P09373	PFLB_ECOLI	pflB	Formate acetyltransferase 1
167	20220923_CRJL_M9H11_PICS_EColi_Tryps_Neprosin_N2_5ug_155.09353.09353.0	DSQEYVSKK	n[29]DSQEYVSK[156]K[156]	VITPTIIR.DSQEYVSKK.HNIPHNSI	R	H	9	3	2154.13	1166.63	1166.63	389.884	389.884	1166.62	389.88	0.0111	0.7974	2.7425	2.579	9.104	0	0.9902	2	1	244	252	0	8K(28.0313), 9K(28.0313), N-term(28.0313)		0	TRUE	sp|P0AB71|ALF_ECOLI	P0AB71	ALF_ECOLI	fbaA	Fructose-bisphosphate aldolase class 2
168	20220923_CRJL_M9H11_PICS_EColi_Tryps_Neprosin_N2_5ug_155.09376.09376.2	TYQQQVAK	TYQQQVAK[156]	EAMEPEFK.TYQQQVAK.NAKAMVEV	K	N	8	2	2157.12	992.528	992.524	497.271	497.269	992.529	497.272	-0.0055	0.8259	0.3545	1.117	9.308	0	0.9994	2	0	286	293	0	8K(28.0313)		0	TRUE	sp|P0A825|GLYA_ECOLI	P0A825	GLYA_ECOLI	glyA	Serine hydroxymethyltransferase
169	20220923_CRJL_M9H11_PICS_EColi_Tryps_Neprosin_N2_5ug_155.09395.09395.2	QQANAAVTAAK	QQANAAVTAAK[156]	YDQAIADA.QQANAAVTAAK.AAVETARI	A	A	11	2	2159.52	1099.61	1099.6	550.81	550.807	1099.6	550.807	0.0002	0.8225	0.5476	0.3182	12.489	0	0.9889	1	0	151	161	0	11K(28.0313)		0	TRUE	sp|P0AE06|ACRA_ECOLI	P0AE06	ACRA_ECOLI	acrA	Multidrug efflux pump subunit AcrA
170	20220923_CRJL_M9H11_PICS_EColi_Tryps_Neprosin_N2_5ug_155.09396.09396.3	GVRDLTEHQR	n[29]GVRDLTEHQR	INEFPEIK.GVRDLTEHQR.GEHSYY	K	G	10	3	2159.65	1237.63	1237.63	413.551	413.551	1237.65	413.558	-0.0227	0.6499	3.8126	5.141	10.027	0	0.9717	2	1	176	185	0	N-term(28.0313)		0	TRUE	sp|P63020|NFUA_ECOLI	P63020	NFUA_ECOLI	nfuA	Fe/S biogenesis protein NfuA
171	20220923_CRJL_M9H11_PICS_EColi_Tryps_Neprosin_N2_5ug_155.09408.09408.0	AAVTMPSSK	n[35]AAVTM[147]PSSK[162]	RNGQAANK.AAVTMPSSK.LKVAIANV	K	L	9	2	2161.21	975.577	975.573	488.796	488.794	974.574	488.294	0.9988	0.7496	1.1773	0.07734	10.59	0	1	2	0	23	31	0	5M(15.9949), 9K(34.0631), N-term(34.0631)		0	TRUE	sp|P0A7W7|RS8_ECOLI	P0A7W7	RS8_ECOLI	rpsH	Small ribosomal subunit protein uS8
172	20220923_CRJL_M9H11_PICS_EColi_Tryps_Neprosin_N2_5ug_155.09409.09409.3	GTAMNPVDHPHGGGEGR	n[29]GTAM[147]NPVDHPHGGGEGR	RGVRPTVR.GTAMNPVDHPHGGGEGR.NFGKHPVT	R	N	17	3	2161.34	1731.79	1731.77	578.27	578.265	1731.77	578.265	-0.0001	0.5832	1.9037	1.162	10.239	0	0.9809	2	0	222	238	0	4M(15.9949), N-term(28.0313)		0	TRUE	sp|P60422|RL2_ECOLI	P60422	RL2_ECOLI	rplB	Large ribosomal subunit protein uL2
173	20220923_CRJL_M9H11_PICS_EColi_Tryps_Neprosin_N2_5ug_155.09412.09412.0	GTAMNPVDHPHGGGEGR	n[29]GTAM[147]NPVDHPHGGGEGR	RGVRPTVR.GTAMNPVDHPHGGGEGR.NFGKHPVT	R	N	17	4	2161.72	1731.76	1731.76	433.948	433.947	1731.77	433.951	-0.0173	0.5874	1.9099	1.955	10.819	0	0.9985	2	0	222	238	0	4M(15.9949), N-term(28.0313)		0	TRUE	sp|P60422|RL2_ECOLI	P60422	RL2_ECOLI	rplB	Large ribosomal subunit protein uL2
174	20220923_CRJL_M9H11_PICS_EColi_Tryps_Neprosin_N2_5ug_155.09427.09427.3	EAQKPDTASYR	n[29]EAQK[156]PDTASYR	KYYKVDMK.EAQKPDTASYR.TFNEFFVR	K	T	11	3	2163.76	1320.66	1320.65	441.226	441.225	1320.67	441.23	-0.0145	0.5811	1.0103	0.01448	14.919	6.911	0.9999	2	1	51	61	0	4K(28.0313), N-term(28.0313)		0	TRUE	sp|P0A8K1|PSD_ECOLI	P0A8K1	PSD_ECOLI	psd	Phosphatidylserine decarboxylase proenzyme
175	20220923_CRJL_M9H11_PICS_EColi_Tryps_Neprosin_N2_5ug_155.09428.09428.2	SGYLEQGKR	n[29]SGYLEQGK[156]R	GFYTQTIR.SGYLEQGKR.ITISPRNY	R	I	9	2	2163.89	1092.6	1092.59	547.306	547.303	1092.59	547.304	-0.0002	0.4605	3.1781	0.2867	10.67	0	0.9985	2	1	399	407	0	8K(28.0313), N-term(28.0313)		0	TRUE	sp|P13036|FECA_ECOLI	P13036	FECA_ECOLI	fecA	Fe(3+) dicitrate transport protein FecA
176	20220923_CRJL_M9H11_PICS_EColi_Tryps_Neprosin_N2_5ug_155.09439.09439.3	YRYPENQGK	n[29]YRYPENQGK[156]	IGTHIKYK.YRYPENQGK.FDGNTDHV	K	F	9	3	2165.38	1209.6	1209.59	404.206	404.205	1209.61	404.212	-0.0216	0.5995	1.8967	1.836	8.884	0	0.9876	2	1	398	406	0	9K(28.0313), N-term(28.0313)		0	TRUE	sp|P0CB39|EPTC_ECOLI	P0CB39	EPTC_ECOLI	eptC	Phosphoethanolamine transferase EptC
177	20220923_CRJL_M9H11_PICS_EColi_Tryps_Neprosin_N2_5ug_155.09447.09447.0	VQGNHNPYVQR	n[29]VQGNHNPYVQR	ERDERIAK.VQGNHNPYVQR.ACQARKS	K	A	11	3	2166.32	1339.67	1339.67	447.564	447.563	1338.68	447.234	0.9882	0.8016	1.7869	0.2532	8.886	0	1	2	0	218	228	0	N-term(28.0313)		0	TRUE	sp|P25736|END1_ECOLI	P25736	END1_ECOLI	endA	Endonuclease-1
178	20220923_CRJL_M9H11_PICS_EColi_Tryps_Neprosin_N2_5ug_155.09448.09448.0	VHTSYHQAVTATGR	n[29]VHTSYHQAVTATGR	MINPKTGR.VHTSYHQAVTATGR.LSSTDPNI	R	L	14	3	2166.45	1555.81	1555.8	519.609	519.606	1554.79	519.271	1.0067	0.7288	0.763	0.01162	9.247	0	1	2	0	655	668	0	N-term(28.0313)		0	TRUE	sp|P00582|DPO1_ECOLI	P00582	DPO1_ECOLI	polA	DNA polymerase I
179	20220923_CRJL_M9H11_PICS_EColi_Tryps_Neprosin_N2_5ug_155.09451.09451.0	VHTSYHQAVTATGR	n[29]VHTSYHQAVTATGR	MINPKTGR.VHTSYHQAVTATGR.LSSTDPNI	R	L	14	3	2166.78	1554.8	1554.79	519.273	519.27	1554.79	519.271	-0.0023	0.7146	0.7575	1.044e-05	11.288	0	1	2	0	655	668	0	N-term(28.0313)		0	TRUE	sp|P00582|DPO1_ECOLI	P00582	DPO1_ECOLI	polA	DNA polymerase I
180	20220923_CRJL_M9H11_PICS_EColi_Tryps_Neprosin_N2_5ug_155.09458.09458.2	IKADAEEAAR	n[29]IK[156]ADAEEAAR	DYEERKAK.IKADAEEAAR.KIGGNADI	K	K	10	2	2167.74	1128.62	1128.61	565.319	565.314	1128.61	565.314	-0.0001	0.4059	1.3107	0.2512	8.9	0	0.9891	2	1	226	235	0	2K(28.0313), N-term(28.0313)		0	TRUE	sp|P00961|SYGB_ECOLI	P00961	SYGB_ECOLI	glyS	Glycine--tRNA ligase beta subunit
181	20220923_CRJL_M9H11_PICS_EColi_Tryps_Neprosin_N2_5ug_155.09465.09465.0	MTTVHATTATQK	n[29]MTTVHATTATQK[156]	NFGIIEGL.MTTVHATTATQK.TVDGPSHK	L	T	12	3	2168.48	1344.7	1344.69	449.239	449.238	1344.71	449.243	-0.0152	0.7832	0.3506	0.1504	10.171	0	0.9997	1	0	173	184	0	12K(28.0313), N-term(28.0313)		0	TRUE	sp|P0A9B2|G3P1_ECOLI	P0A9B2	G3P1_ECOLI	gapA	Glyceraldehyde-3-phosphate dehydrogenase A
182	20220923_CRJL_M9H11_PICS_EColi_Tryps_Neprosin_N2_5ug_155.09473.09473.2	IATMGSTGTSSTR	n[29]IATM[147]GSTGTSSTR	QEVKAGQK.IATMGSTGTSSTR.LHFEIRYK	K	L	13	2	2169.43	1312.64	1312.63	657.327	657.321	1312.63	657.322	-0.0011	0.4404	1.6257	0.4258	7.983	0	0.9989	2	0	346	358	0	4M(15.9949), N-term(28.0313)		0	TRUE	sp|P0ADA3|NLPD_ECOLI	P0ADA3	NLPD_ECOLI	nlpD	Murein hydrolase activator NlpD
183	20220923_CRJL_M9H11_PICS_EColi_Tryps_Neprosin_N2_5ug_155.09474.09474.3	DHTTVLHACR	n[29]DHTTVLHAC[160]R	IGDAFGGR.DHTTVLHACR.KIEQIREE	R	K	10	3	2169.56	1236.59	1236.58	413.202	413.201	1236.6	413.208	-0.0208	0.5172	1.8152	1.962	9.282	0	0.991	2	0	433	442	0	9C(57.0214), N-term(28.0313)		0	TRUE	sp|P03004|DNAA_ECOLI	P03004	DNAA_ECOLI	dnaA	Chromosomal replication initiator protein DnaA
184	20220923_CRJL_M9H11_PICS_EColi_Tryps_Neprosin_N2_5ug_155.09488.09488.0	GVYIKK	n[29]GVYIK[156]K[156]	KAKPTQAK.GVYIKK.VSISTTMG	K	V	6	2	2171.18	790.52	790.519	396.267	396.267	790.532	396.273	-0.0128	0.7417	2.7415	1.695	9.963	0	0.9951	2	1	206	211	0	5K(28.0313), 6K(28.0313), N-term(28.0313)		0	TRUE	sp|P0A7L0|RL1_ECOLI	P0A7L0	RL1_ECOLI	rplA	Large ribosomal subunit protein uL1
185	20220923_CRJL_M9H11_PICS_EColi_Tryps_Neprosin_N2_5ug_155.09491.09491.0	GVYIKK	n[29]GVYIK[156]K[156]	KAKPTQAK.GVYIKK.VSISTTMG	K	V	6	2	2171.49	791.523	791.522	396.769	396.768	790.532	396.273	0.9902	0.7269	2.7362	1.538	9.919	0	0.9925	2	1	206	211	0	5K(28.0313), 6K(28.0313), N-term(28.0313)		0	TRUE	sp|P0A7L0|RL1_ECOLI	P0A7L0	RL1_ECOLI	rplA	Large ribosomal subunit protein uL1
186	20220923_CRJL_M9H11_PICS_EColi_Tryps_Neprosin_N2_5ug_155.09504.09504.2	TGAGMMDCK	n[29]TGAGM[147]MDC[160]K[156]	IVKEIRER.TGAGMMDCK.KAITEANG	R	K	9	2	2173.08	1041.44	1041.43	521.725	521.722	1041.43	521.722	-0.0006	0.4317	1.7953	0.4398	6.927	6.927	0.9967	2	0	16	24	0	5M(15.9949), 8C(57.0214), 9K(28.0313), N-term(28.0313)		0	TRUE	sp|P0A6P1|EFTS_ECOLI	P0A6P1	EFTS_ECOLI	tsf	Elongation factor Ts
187	20220923_CRJL_M9H11_PICS_EColi_Tryps_Neprosin_N2_5ug_155.09509.09509.0	VVMTGPSK	n[29]VVM[147]TGPSK[156]	HITAGAKK.VVMTGPSK.DNTPMFVK	K	D	8	2	2173.63	890.49	890.488	446.252	446.251	889.494	445.754	0.9938	0.7664	2.257	0.6902	7.693	0	0.9985	2	0	117	124	0	3M(15.9949), 8K(28.0313), N-term(28.0313)		0	TRUE	sp|P0A9B2|G3P1_ECOLI	P0A9B2	G3P1_ECOLI	gapA	Glyceraldehyde-3-phosphate dehydrogenase A
188	20220923_CRJL_M9H11_PICS_EColi_Tryps_Neprosin_N2_5ug_155.09511.09511.0	GTAMNPVDHPHGGGEGR	n[29]GTAMNPVDHPHGGGEGR	RGVRPTVR.GTAMNPVDHPHGGGEGR.NFGKHPVT	R	N	17	4	2173.79	1715.77	1715.76	429.949	429.948	1715.78	429.952	-0.0153	0.4849	0.9842	0.00681	10.058	0	1	2	0	222	238	0	N-term(28.0313)		0	TRUE	sp|P60422|RL2_ECOLI	P60422	RL2_ECOLI	rplB	Large ribosomal subunit protein uL2
189	20220923_CRJL_M9H11_PICS_EColi_Tryps_Neprosin_N2_5ug_155.09512.09512.0	GTAMNPVDHPHGGGEGR	n[29]GTAMNPVDHPHGGGEGR	RGVRPTVR.GTAMNPVDHPHGGGEGR.NFGKHPVT	R	N	17	4	2173.87	1716.77	1716.77	430.2	430.199	1715.78	429.952	0.9873	0.6256	0.9828	0.04529	9.716	0	1	2	0	222	238	0	N-term(28.0313)		0	TRUE	sp|P60422|RL2_ECOLI	P60422	RL2_ECOLI	rplB	Large ribosomal subunit protein uL2
190	20220923_CRJL_M9H11_PICS_EColi_Tryps_Neprosin_N2_5ug_155.09514.09514.0	GSYSHLAAR	n[29]GSYSHLAAR	RIAFIGPK.GSYSHLAAR.QYAARHFE	K	Q	9	2	2174.14	988.507	988.503	495.261	495.259	988.509	495.262	-0.0064	0.4955	3.9859	0.08805	12.721	0	0.9999	2	0	113	121	0	N-term(28.0313)		0	TRUE	sp|P0A9J8|CMPDT_ECOLI	P0A9J8	CMPDT_ECOLI	pheA	Bifunctional chorismate mutase/prephenate dehydratase
191	20220923_CRJL_M9H11_PICS_EColi_Tryps_Neprosin_N2_5ug_155.09522.09522.3	GTAMNPVDHPHGGGEGR	n[29]GTAMNPVDHPHGGGEGR	RGVRPTVR.GTAMNPVDHPHGGGEGR.NFGKHPVT	R	N	17	3	2175.25	1715.79	1715.78	572.938	572.933	1715.78	572.934	-0.0019	0.7179	0.9598	1.123e-05	28.298	0	1	2	0	222	238	0	N-term(28.0313)		0	TRUE	sp|P60422|RL2_ECOLI	P60422	RL2_ECOLI	rplB	Large ribosomal subunit protein uL2
192	20220923_CRJL_M9H11_PICS_EColi_Tryps_Neprosin_N2_5ug_155.09523.09523.3	GSHEYCDVMGR	n[35]GSHEYC[160]DVM[147]GR	GFVGENGR.GSHEYCDVMGR.VDIITGTI	R	V	11	3	2175.38	1359.57	1359.56	454.196	454.194	1359.58	454.199	-0.0169	0.6274	2.2132	1.088	9.353	0	0.9995	2	0	224	234	0	6C(57.0214), 9M(15.9949), N-term(34.0631)		0	TRUE	sp|P0AB77|KBL_ECOLI	P0AB77	KBL_ECOLI	kbl	2-amino-3-ketobutyrate coenzyme A ligase
193	20220923_CRJL_M9H11_PICS_EColi_Tryps_Neprosin_N2_5ug_155.09524.09524.3	AAPAKQEAAAPAPAAK	AAPAK[156]QEAAAPAPAAK[156]	EVEGAAPA.AAPAKQEAAAPAPAAK.AEAPAAAP	A	A	16	3	2175.51	1517.87	1517.86	506.963	506.96	1517.86	506.959	0.0023	0.6009	1.3885	5.467e-08	18.091	14.818	1	1	1	287	302	0	16K(28.0313), 5K(28.0313)		0	TRUE	sp|P06959|ODP2_ECOLI	P06959	ODP2_ECOLI	aceF	Dihydrolipoyllysine-residue acetyltransferase component of pyruvate dehydrogenase complex
194	20220923_CRJL_M9H11_PICS_EColi_Tryps_Neprosin_N2_5ug_155.09532.09532.2	MTTVHATTATQK	n[29]MTTVHATTATQK[156]	NFGIIEGL.MTTVHATTATQK.TVDGPSHK	L	T	12	2	2176.35	1344.72	1344.71	673.367	673.36	1344.71	673.361	-0.0011	0.6288	0.4818	0.00689	15.147	0	0.9998	1	0	173	184	0	12K(28.0313), N-term(28.0313)		0	TRUE	sp|P0A9B2|G3P1_ECOLI	P0A9B2	G3P1_ECOLI	gapA	Glyceraldehyde-3-phosphate dehydrogenase A
195	20220923_CRJL_M9H11_PICS_EColi_Tryps_Neprosin_N2_5ug_155.09533.09533.0	VASTDYMK	VASTDYM[147]K[156]	QVMNDAPA.VASTDYMK.LFAEQVRT	A	L	8	2	2176.49	957.448	957.445	479.731	479.73	957.448	479.731	-0.0031	0.8388	0.2835	2.025	9.497	0	0.8094	1	0	799	806	0	7M(15.9949), 8K(28.0313)		0	TRUE	sp|P0AFG8|ODP1_ECOLI	P0AFG8	ODP1_ECOLI	aceE	Pyruvate dehydrogenase E1 component
196	20220923_CRJL_M9H11_PICS_EColi_Tryps_Neprosin_N2_5ug_155.09535.09535.2	AAVTMPSSK	n[29]AAVTM[147]PSSK[156]	RNGQAANK.AAVTMPSSK.LKVAIANV	K	L	9	2	2176.88	962.51	962.506	482.262	482.26	962.511	482.263	-0.0041	0.7746	1.4384	0.02817	13.029	10.052	1	2	0	23	31	0	5M(15.9949), 9K(28.0313), N-term(28.0313)		0	TRUE	sp|P0A7W7|RS8_ECOLI	P0A7W7	RS8_ECOLI	rpsH	Small ribosomal subunit protein uS8
197	20220923_CRJL_M9H11_PICS_EColi_Tryps_Neprosin_N2_5ug_155.09539.09539.2	GTAMNPVDHPHGGGEGR	n[29]GTAMNPVDHPHGGGEGR	RGVRPTVR.GTAMNPVDHPHGGGEGR.NFGKHPVT	R	N	17	2	2177.37	1715.8	1715.79	858.907	858.901	1715.78	858.897	0.0072	0.8301	0.9246	3.606e-06	31.272	0	1	2	0	222	238	0	N-term(28.0313)		0	TRUE	sp|P60422|RL2_ECOLI	P60422	RL2_ECOLI	rplB	Large ribosomal subunit protein uL2
198	20220923_CRJL_M9H11_PICS_EColi_Tryps_Neprosin_N2_5ug_155.09545.09545.0	GSHEYCDVMGR	n[29]GSHEYC[160]DVM[147]GR	GFVGENGR.GSHEYCDVMGR.VDIITGTI	R	V	11	3	2178	1354.54	1354.53	452.519	452.518	1353.54	452.189	0.987	0.5338	2.1695	0.1144	12.138	0	0.9998	2	0	224	234	0	6C(57.0214), 9M(15.9949), N-term(28.0313)		0	TRUE	sp|P0AB77|KBL_ECOLI	P0AB77	KBL_ECOLI	kbl	2-amino-3-ketobutyrate coenzyme A ligase
199	20220923_CRJL_M9H11_PICS_EColi_Tryps_Neprosin_N2_5ug_155.09557.09557.2	GNYSMGVR	n[29]GNYSM[147]GVR	SAKSFDGR.GNYSMGVR.EQIIFPEI	R	E	8	2	2179.49	926.428	926.423	464.221	464.219	926.428	464.221	-0.005	0.4959	5.5889	0.3181	10.49	0	0.9978	2	0	126	133	0	5M(15.9949), N-term(28.0313)		0	TRUE	sp|P62399|RL5_ECOLI	P62399	RL5_ECOLI	rplE	Large ribosomal subunit protein uL5
200	20220923_CRJL_M9H11_PICS_EColi_Tryps_Neprosin_N2_5ug_155.09569.09569.2	HAVTEASPMVK	HAVTEASPM[147]VK[156]	RSMVMRTK.HAVTEASPMVK.AKDERRER	K	A	11	2	2181.06	1212.63	1212.62	607.32	607.315	1212.62	607.316	-0.0022	0.7252	0.1984	0.1644	13.636	0	0.9981	2	0	94	104	0	11K(28.0313), 9M(15.9949)		0	TRUE	sp|P02358|RS6_ECOLI	P02358	RS6_ECOLI	rpsF	Small ribosomal subunit protein bS6
201	20220923_CRJL_M9H11_PICS_EColi_Tryps_Neprosin_N2_5ug_155.09570.09570.2	ATHADSAVNVTK	n[29]ATHADSAVNVTK[156]	KGIMAGIK.ATHADSAVNVTK.FCADYKRG	K	F	12	2	2181.19	1268.68	1268.67	635.349	635.342	1268.67	635.343	-0.0022	0.7294	0.7637	0.004121	19.04	0	1	2	0	15	26	0	12K(28.0313), N-term(28.0313)		0	TRUE	sp|P64574|YGHW_ECOLI	P64574	YGHW_ECOLI	yghW	Uncharacterized protein YghW
202	20220923_CRJL_M9H11_PICS_EColi_Tryps_Neprosin_N2_5ug_155.09572.09572.2	QMNEPPGNR	n[35]QMNEPPGNR	DKVSIVYG.QMNEPPGNR.LRVAITGI	G	L	9	2	2181.45	1075.54	1075.53	538.775	538.772	1075.53	538.772	-0.0002	0.76	2.2457	0.3311	8.42	0	0.9994	1	0	209	217	0	N-term(34.0631)		0	TRUE	sp|P0ABB4|ATPB_ECOLI	P0ABB4	ATPB_ECOLI	atpD	ATP synthase subunit beta
203	20220923_CRJL_M9H11_PICS_EColi_Tryps_Neprosin_N2_5ug_155.09580.09580.0	HAVTEASPMVK	HAVTEASPM[147]VK[156]	RSMVMRTK.HAVTEASPMVK.AKDERRER	K	A	11	3	2182.39	1213.6	1213.6	405.541	405.541	1212.62	405.213	0.983	0.6511	0.1762	0.1038	14.759	0	0.9991	2	0	94	104	0	11K(28.0313), 9M(15.9949)		0	TRUE	sp|P02358|RS6_ECOLI	P02358	RS6_ECOLI	rpsF	Small ribosomal subunit protein bS6
204	20220923_CRJL_M9H11_PICS_EColi_Tryps_Neprosin_N2_5ug_155.09583.09583.2	LEQEVNK	n[29]LEQEVNK[156]	KQEIVTDP.LEQEVNK.NVFMGKIN	P	N	7	2	2182.85	914.499	914.495	458.257	458.255	914.507	458.261	-0.0128	0.7603	0.012	1.135	6.333	0	0.9673	1	0	29	35	0	7K(28.0313), N-term(28.0313)		0	TRUE	sp|P0AFC7|NUOB_ECOLI	P0AFC7	NUOB_ECOLI	nuoB	NADH-quinone oxidoreductase subunit B
205	20220923_CRJL_M9H11_PICS_EColi_Tryps_Neprosin_N2_5ug_155.09591.09591.0	RAVIESENSAER	n[29]RAVIESENSAER	RNNVVVSR.RAVIESENSAER.DQIIENIQ	R	D	12	3	2183.68	1387.7	1387.7	463.575	463.574	1387.71	463.576	-0.0057	0.8152	0.7448	6.74	11.17	0	0.9954	2	1	171	182	0	N-term(28.0313)		0	TRUE	sp|P0AG67|RS1_ECOLI	P0AG67	RS1_ECOLI	rpsA	Small ribosomal subunit protein bS1
206	20220923_CRJL_M9H11_PICS_EColi_Tryps_Neprosin_N2_5ug_155.09593.09593.0	RAVIESENSAER	n[35]RAVIESENSAER	RNNVVVSR.RAVIESENSAER.DQIIENIQ	R	D	12	3	2183.88	1393.74	1393.73	465.586	465.584	1393.74	465.586	-0.0062	0.8564	0.7415	0.005622	16.575	0	1	2	1	171	182	0	N-term(34.0631)		0	TRUE	sp|P0AG67|RS1_ECOLI	P0AG67	RS1_ECOLI	rpsA	Small ribosomal subunit protein bS1
207	20220923_CRJL_M9H11_PICS_EColi_Tryps_Neprosin_N2_5ug_155.09594.09594.0	RAVIESENSAER	n[29]RAVIESENSAER	RNNVVVSR.RAVIESENSAER.DQIIENIQ	R	D	12	3	2183.95	1388.71	1388.7	463.909	463.908	1387.71	463.576	0.9962	0.7891	0.7403	1.503	11.072	0	0.9995	2	1	171	182	0	N-term(28.0313)		0	TRUE	sp|P0AG67|RS1_ECOLI	P0AG67	RS1_ECOLI	rpsA	Small ribosomal subunit protein bS1
208	20220923_CRJL_M9H11_PICS_EColi_Tryps_Neprosin_N2_5ug_155.09599.09599.3	LREEIAEQHR	n[29]LREEIAEQHR	VNIEQTIR.LREEIAEQHR.AIGQMKEM	R	A	10	3	2184.68	1307.68	1307.68	436.901	436.901	1307.69	436.905	-0.0139	0.9198	1.3436	4.417e-06	20.243	0	1	2	1	220	229	0	N-term(28.0313)		0	TRUE	sp|P09373|PFLB_ECOLI	P09373	PFLB_ECOLI	pflB	Formate acetyltransferase 1
209	20220923_CRJL_M9H11_PICS_EColi_Tryps_Neprosin_N2_5ug_155.09602.09602.2	RAVIESENSAER	n[29]RAVIESENSAER	RNNVVVSR.RAVIESENSAER.DQIIENIQ	R	D	12	2	2185.07	1387.72	1387.71	694.866	694.86	1387.71	694.86	-0.0003	0.8214	0.7217	0.005102	18.669	0	1	2	1	171	182	0	N-term(28.0313)		0	TRUE	sp|P0AG67|RS1_ECOLI	P0AG67	RS1_ECOLI	rpsA	Small ribosomal subunit protein bS1
210	20220923_CRJL_M9H11_PICS_EColi_Tryps_Neprosin_N2_5ug_155.09603.09603.2	RAVIESENSAER	n[35]RAVIESENSAER	RNNVVVSR.RAVIESENSAER.DQIIENIQ	R	D	12	2	2185.2	1393.75	1393.74	697.881	697.876	1393.74	697.876	-0.0002	0.7616	0.7195	0.1038	13.436	0	0.9999	2	1	171	182	0	N-term(34.0631)		0	TRUE	sp|P0AG67|RS1_ECOLI	P0AG67	RS1_ECOLI	rpsA	Small ribosomal subunit protein bS1
211	20220923_CRJL_M9H11_PICS_EColi_Tryps_Neprosin_N2_5ug_155.09604.09604.3	TEDSSDYHVTTSQHAR	n[35]TEDSSDYHVTTSQHAR	KWTDNAEP.TEDSSDYHVTTSQHAR.QAEDESDR	P	Q	16	3	2185.33	1866.87	1866.85	623.298	623.292	1866.86	623.293	-0.0018	0.4359	0.6173	0.02626	14.823	0	0.9983	1	0	222	237	0	N-term(34.0631)		0	TRUE	sp|P0A705|IF2_ECOLI	P0A705	IF2_ECOLI	infB	Translation initiation factor IF-2
212	20220923_CRJL_M9H11_PICS_EColi_Tryps_Neprosin_N2_5ug_155.09605.09605.0	TEDSSDYHVTTSQHAR	n[35]TEDSSDYHVTTSQHAR	KWTDNAEP.TEDSSDYHVTTSQHAR.QAEDESDR	P	Q	16	4	2185.44	1867.85	1867.85	467.971	467.969	1866.86	467.721	0.9917	0.705	0.6155	0.007443	16.013	0	1	1	0	222	237	0	N-term(34.0631)		0	TRUE	sp|P0A705|IF2_ECOLI	P0A705	IF2_ECOLI	infB	Translation initiation factor IF-2
213	20220923_CRJL_M9H11_PICS_EColi_Tryps_Neprosin_N2_5ug_155.09606.09606.0	RAVIESENSAER	n[35]RAVIESENSAER	RNNVVVSR.RAVIESENSAER.DQIIENIQ	R	D	12	3	2185.57	1394.74	1394.73	465.92	465.918	1393.74	465.586	0.9956	0.8703	0.7134	0.002682	17.394	0	1	2	1	171	182	0	N-term(34.0631)		0	TRUE	sp|P0AG67|RS1_ECOLI	P0AG67	RS1_ECOLI	rpsA	Small ribosomal subunit protein bS1
214	20220923_CRJL_M9H11_PICS_EColi_Tryps_Neprosin_N2_5ug_155.09607.09607.0	TEDSSDYHVTTSQHAR	n[35]TEDSSDYHVTTSQHAR	KWTDNAEP.TEDSSDYHVTTSQHAR.QAEDESDR	P	Q	16	4	2185.68	1866.85	1866.84	467.72	467.719	1866.86	467.721	-0.0107	0.5936	0.6115	0.0277	14.73	0	1	1	0	222	237	0	N-term(34.0631)		0	TRUE	sp|P0A705|IF2_ECOLI	P0A705	IF2_ECOLI	infB	Translation initiation factor IF-2
215	20220923_CRJL_M9H11_PICS_EColi_Tryps_Neprosin_N2_5ug_155.09613.09613.0	SDYHVTTSQHAR		NAEPTEDS.SDYHVTTSQHAR.QAEDESDR	S	Q	12	3	2186.32	1401.64	1401.64	468.221	468.219	1400.64	467.888	0.9932	0.7096	3.7052	0.0001232	14.329	0	0.9992	1	0	226	237	0			0	TRUE	sp|P0A705|IF2_ECOLI	P0A705	IF2_ECOLI	infB	Translation initiation factor IF-2
216	20220923_CRJL_M9H11_PICS_EColi_Tryps_Neprosin_N2_5ug_155.09619.09619.0	TEDSSDYHVTTSQHAR	n[29]TEDSSDYHVTTSQHAR	KWTDNAEP.TEDSSDYHVTTSQHAR.QAEDESDR	P	Q	16	4	2187.16	1861.82	1861.82	466.463	466.461	1860.82	466.213	0.9917	0.6172	0.5869	0.05182	14.642	0	0.9999	1	0	222	237	0	N-term(28.0313)		0	TRUE	sp|P0A705|IF2_ECOLI	P0A705	IF2_ECOLI	infB	Translation initiation factor IF-2
217	20220923_CRJL_M9H11_PICS_EColi_Tryps_Neprosin_N2_5ug_155.09620.09620.0	TEDSSDYHVTTSQHAR	n[29]TEDSSDYHVTTSQHAR	KWTDNAEP.TEDSSDYHVTTSQHAR.QAEDESDR	P	Q	16	4	2187.24	1860.82	1860.81	466.212	466.21	1860.82	466.213	-0.0131	0.6018	0.5854	0.3705	11.225	0	0.9976	1	0	222	237	0	N-term(28.0313)		0	TRUE	sp|P0A705|IF2_ECOLI	P0A705	IF2_ECOLI	infB	Translation initiation factor IF-2
218	20220923_CRJL_M9H11_PICS_EColi_Tryps_Neprosin_N2_5ug_155.09633.09633.0	GTAMNPVDHPHGGGEGR	n[29]GTAM[147]NPVDHPHGGGEGR	RGVRPTVR.GTAMNPVDHPHGGGEGR.NFGKHPVT	R	N	17	4	2188.88	1732.75	1732.74	434.195	434.193	1731.77	433.951	0.9697	0.5823	2.3627	0.03344	11.903	0	0.9999	2	0	222	238	0	4M(15.9949), N-term(28.0313)		0	TRUE	sp|P60422|RL2_ECOLI	P60422	RL2_ECOLI	rplB	Large ribosomal subunit protein uL2
219	20220923_CRJL_M9H11_PICS_EColi_Tryps_Neprosin_N2_5ug_155.09634.09634.2	MAGQMGNER	n[29]MAGQMGNER	GKVFKGKK.MAGQMGNER.VTVQSIDV	K	V	9	2	2189.01	1020.45	1020.45	511.234	511.231	1020.45	511.231	-0.0008	0.6686	2.296	0.2386	8.989	0	1	2	0	161	169	0	N-term(28.0313)		0	TRUE	sp|P60438|RL3_ECOLI	P60438	RL3_ECOLI	rplC	Large ribosomal subunit protein uL3
220	20220923_CRJL_M9H11_PICS_EColi_Tryps_Neprosin_N2_5ug_155.09635.09635.2	SLEHAYSK	n[29]SLEHAYSK[156]	DRANGCIR.SLEHAYSK.DGGIAVIY	R	D	8	2	2189.14	989.516	989.504	495.765	495.759	989.518	495.766	-0.0144	0.6243	1.4784	0.1795	10.409	0	0.9993	2	0	411	418	0	8K(28.0313), N-term(28.0313)		0	TRUE	sp|P05791|ILVD_ECOLI	P05791	ILVD_ECOLI	ilvD	Dihydroxy-acid dehydratase
221	20220923_CRJL_M9H11_PICS_EColi_Tryps_Neprosin_N2_5ug_155.09645.09645.0	RIDNQLR	n[29]RIDNQLR	GTERHESR.RIDNQLR.GRSGRQGD	R	G	7	2	2190.22	941.539	941.535	471.777	471.775	941.541	471.778	-0.0053	0.7445	3.5038	4.989	9.112	0	0.9959	2	1	566	572	0	N-term(28.0313)		0	TRUE	sp|P10408|SECA_ECOLI	P10408	SECA_ECOLI	secA	Protein translocase subunit SecA
222	20220923_CRJL_M9H11_PICS_EColi_Tryps_Neprosin_N2_5ug_155.09654.09654.0	TEDSSDYHVTTSQHAR	n[29]TEDSSDYHVTTSQHAR	KWTDNAEP.TEDSSDYHVTTSQHAR.QAEDESDR	P	Q	16	3	2191.44	1860.83	1860.82	621.285	621.28	1860.82	621.282	-0.0052	0.5041	0.5156	0.01056	15.406	0	0.9997	1	0	222	237	0	N-term(28.0313)		0	TRUE	sp|P0A705|IF2_ECOLI	P0A705	IF2_ECOLI	infB	Translation initiation factor IF-2
223	20220923_CRJL_M9H11_PICS_EColi_Tryps_Neprosin_N2_5ug_155.09655.09655.0	TEDSSDYHVTTSQHAR	n[29]TEDSSDYHVTTSQHAR	KWTDNAEP.TEDSSDYHVTTSQHAR.QAEDESDR	P	Q	16	3	2191.57	1861.84	1861.82	621.621	621.615	1860.82	621.282	1.0011	0.5301	0.5134	0.01046	15.422	0	0.9996	1	0	222	237	0	N-term(28.0313)		0	TRUE	sp|P0A705|IF2_ECOLI	P0A705	IF2_ECOLI	infB	Translation initiation factor IF-2
224	20220923_CRJL_M9H11_PICS_EColi_Tryps_Neprosin_N2_5ug_155.09671.09671.0	IHSEEDERPIGR	n[29]IHSEEDERPIGR	GYVPASTR.IHSEEDERPIGR.LIVDACYS	R	L	12	3	2193.65	1464.73	1464.72	489.25	489.248	1464.73	489.251	-0.0096	0.5047	2.3347	12.1	8.03	0	0.9476	2	1	159	170	0	N-term(28.0313)		0	TRUE	sp|P0A7Z4|RPOA_ECOLI	P0A7Z4	RPOA_ECOLI	rpoA	DNA-directed RNA polymerase subunit alpha
225	20220923_CRJL_M9H11_PICS_EColi_Tryps_Neprosin_N2_5ug_155.09673.09673.0	IHSEEDERPIGR	n[29]IHSEEDERPIGR	GYVPASTR.IHSEEDERPIGR.LIVDACYS	R	L	12	3	2193.84	1465.73	1465.73	489.585	489.582	1464.73	489.251	0.9936	0.5065	2.3314	4.967	6.345	0	0.9812	2	1	159	170	0	N-term(28.0313)		0	TRUE	sp|P0A7Z4|RPOA_ECOLI	P0A7Z4	RPOA_ECOLI	rpoA	DNA-directed RNA polymerase subunit alpha
226	20220923_CRJL_M9H11_PICS_EColi_Tryps_Neprosin_N2_5ug_155.09675.09675.0	LNDHKPASIGQASR	n[29]LNDHK[156]PASIGQASR	ISNEVIAK.LNDHKPASIGQASR.ISGVTPAA	K	I	14	3	2194.06	1548.85	1548.84	517.289	517.287	1548.84	517.286	0.0004	0.5451	0.4735	0.03121	12.363	0	0.9999	2	1	590	603	0	5K(28.0313), N-term(28.0313)		0	TRUE	sp|P0A6U3|MNMG_ECOLI	P0A6U3	MNMG_ECOLI	mnmG	tRNA uridine 5-carboxymethylaminomethyl modification enzyme MnmG
227	20220923_CRJL_M9H11_PICS_EColi_Tryps_Neprosin_N2_5ug_155.09682.09682.3	IHSEEDERPIGR	n[35]IHSEEDERPIGR	GYVPASTR.IHSEEDERPIGR.LIVDACYS	R	L	12	3	2194.96	1470.76	1470.75	491.261	491.258	1470.76	491.262	-0.0124	0.4551	2.3129	4.013	8.826	0	0.992	2	1	159	170	0	N-term(34.0631)		0	TRUE	sp|P0A7Z4|RPOA_ECOLI	P0A7Z4	RPOA_ECOLI	rpoA	DNA-directed RNA polymerase subunit alpha
228	20220923_CRJL_M9H11_PICS_EColi_Tryps_Neprosin_N2_5ug_155.09683.09683.3	NKELMDNMR	n[29]NK[156]ELMDNM[147]R	EVIEFYSK.NKELMDNMR.NVAIEEQA	K	N	9	3	2195.07	1221.56	1221.56	408.195	408.195	1221.58	408.202	-0.0211	0.937	3.407	0.6424	10.997	0	0.9987	2	1	391	399	0	2K(28.0313), 8M(15.9949), N-term(28.0313)		0	TRUE	sp|P0A850|TIG_ECOLI	P0A850	TIG_ECOLI	tig	Trigger factor
229	20220923_CRJL_M9H11_PICS_EColi_Tryps_Neprosin_N2_5ug_155.09684.09684.3	IEQMLSQDKR	n[29]IEQM[147]LSQDK[156]R	GIQAIPSR.IEQMLSQDKR.IEAIAEDF	R	I	10	3	2195.2	1318.68	1318.68	440.567	440.566	1318.69	440.571	-0.0155	0.8663	6.0734	0.2796	9.714	0	0.9997	2	1	445	454	0	4M(15.9949), 9K(28.0313), N-term(28.0313)		0	TRUE	sp|P17169|GLMS_ECOLI	P17169	GLMS_ECOLI	glmS	Glutamine--fructose-6-phosphate aminotransferase [isomerizing]
230	20220923_CRJL_M9H11_PICS_EColi_Tryps_Neprosin_N2_5ug_155.09695.09695.3	HAVTEASPMVK	HAVTEASPM[147]VK[156]	RSMVMRTK.HAVTEASPMVK.AKDERRER	K	A	11	3	2196.76	1212.6	1212.6	405.207	405.206	1212.62	405.213	-0.0216	0.7834	0.0633	0.001343	19.338	0	1	2	0	94	104	0	11K(28.0313), 9M(15.9949)		0	TRUE	sp|P02358|RS6_ECOLI	P02358	RS6_ECOLI	rpsF	Small ribosomal subunit protein bS6
231	20220923_CRJL_M9H11_PICS_EColi_Tryps_Neprosin_N2_5ug_155.09696.09696.2	GKGFAGTVK	n[29]GK[156]GFAGTVK[156]	VDVTGTSK.GKGFAGTVK.RWNFRTQD	K	R	9	2	2196.89	947.578	947.575	474.796	474.795	947.58	474.798	-0.0051	0.6804	2.7657	0.005615	16.365	0	1	2	1	115	123	0	2K(28.0313), 9K(28.0313), N-term(28.0313)		0	TRUE	sp|P60438|RL3_ECOLI	P60438	RL3_ECOLI	rplC	Large ribosomal subunit protein uL3
232	20220923_CRJL_M9H11_PICS_EColi_Tryps_Neprosin_N2_5ug_155.09707.09707.0	LNDHKPASIGQASR	n[29]LNDHK[156]PASIGQASR	ISNEVIAK.LNDHKPASIGQASR.ISGVTPAA	K	I	14	3	2198.08	1549.85	1549.84	517.624	517.621	1548.84	517.286	1.003	0.5666	0.4065	0.05057	10.315	0	0.9998	2	1	590	603	0	5K(28.0313), N-term(28.0313)		0	TRUE	sp|P0A6U3|MNMG_ECOLI	P0A6U3	MNMG_ECOLI	mnmG	tRNA uridine 5-carboxymethylaminomethyl modification enzyme MnmG
233	20220923_CRJL_M9H11_PICS_EColi_Tryps_Neprosin_N2_5ug_155.09712.09712.0	AAEQLEK	n[29]AAEQLEK[156]	ASTWQGIR.AAEQLEK.EGINCNIT	R	E	7	2	2198.72	843.458	843.457	422.736	422.736	843.47	422.742	-0.0135	0.8583	0.0337	3.159	8.738	0	0.9991	2	0	142	148	0	7K(28.0313), N-term(28.0313)		0	TRUE	sp|P0A870|TALB_ECOLI	P0A870	TALB_ECOLI	talB	Transaldolase B
234	20220923_CRJL_M9H11_PICS_EColi_Tryps_Neprosin_N2_5ug_155.09722.09722.0	RVVEVAER	n[29]RVVEVAER	AIVISTAR.RVVEVAER.VKAGEWTA	R	V	8	2	2199.83	984.57	984.566	493.292	493.29	984.572	493.293	-0.006	0.7626	3.175	0.001295	14.156	9.482	1	2	1	117	124	0	N-term(28.0313)		0	TRUE	sp|P37666|GHRB_ECOLI	P37666	GHRB_ECOLI	ghrB	Glyoxylate/hydroxypyruvate reductase B
235	20220923_CRJL_M9H11_PICS_EColi_Tryps_Neprosin_N2_5ug_155.09730.09730.2	HQVEGGWNK	HQVEGGWNK[156]	IWGGAVAA.HQVEGGWNK.GGKGPSIC	A	G	9	2	2200.86	1081.54	1081.53	541.776	541.772	1081.53	541.773	-0.0003	0.7339	1.8663	0.1314	11.026	0	0.9943	1	0	21	29	0	9K(28.0313)		0	TRUE	sp|Q46829|BGLA_ECOLI	Q46829	BGLA_ECOLI	bglA	6-phospho-beta-glucosidase BglA
236	20220923_CRJL_M9H11_PICS_EColi_Tryps_Neprosin_N2_5ug_155.09740.09740.0	EHGTQHSDAILTR	n[29]EHGTQHSDAILTR	DDAIAHIR.EHGTQHSDAILTR.DMRNAQRF	R	D	13	3	2201.95	1492.74	1492.74	498.589	498.586	1491.74	498.255	0.9936	0.7777	3.2214	0.003025	12.737	0	1	2	0	335	347	0	N-term(28.0313)		0	TRUE	sp|P07004|PROA_ECOLI	P07004	PROA_ECOLI	proA	Gamma-glutamyl phosphate reductase
237	20220923_CRJL_M9H11_PICS_EColi_Tryps_Neprosin_N2_5ug_155.09745.09745.3	GSHEYCDVMGR	n[29]GSHEYC[160]DVM[147]GR	GFVGENGR.GSHEYCDVMGR.VDIITGTI	R	V	11	3	2202.68	1353.53	1353.53	452.185	452.183	1353.54	452.189	-0.0168	0.5831	1.7582	0.02496	13.911	0	1	2	0	224	234	0	6C(57.0214), 9M(15.9949), N-term(28.0313)		0	TRUE	sp|P0AB77|KBL_ECOLI	P0AB77	KBL_ECOLI	kbl	2-amino-3-ketobutyrate coenzyme A ligase
238	20220923_CRJL_M9H11_PICS_EColi_Tryps_Neprosin_N2_5ug_155.09757.09757.0	RVVEVAER	n[29]RVVEVAER	AIVISTAR.RVVEVAER.VKAGEWTA	R	V	8	2	2204.07	985.573	985.568	493.794	493.791	984.572	493.293	0.9964	0.6245	3.1044	43.34	6.097	0	0.9024	2	1	117	124	0	N-term(28.0313)		0	TRUE	sp|P37666|GHRB_ECOLI	P37666	GHRB_ECOLI	ghrB	Glyoxylate/hydroxypyruvate reductase B
239	20220923_CRJL_M9H11_PICS_EColi_Tryps_Neprosin_N2_5ug_155.09759.09759.4	GTAMNPVDHPHGGGEGR	n[29]GTAMNPVDHPHGGGEGR	RGVRPTVR.GTAMNPVDHPHGGGEGR.NFGKHPVT	R	N	17	4	2204.46	1715.77	1715.76	429.949	429.948	1715.78	429.952	-0.0158	0.7067	0.473	0.0006383	25.626	0	1	2	0	222	238	0	N-term(28.0313)		0	TRUE	sp|P60422|RL2_ECOLI	P60422	RL2_ECOLI	rplB	Large ribosomal subunit protein uL2
240	20220923_CRJL_M9H11_PICS_EColi_Tryps_Neprosin_N2_5ug_155.09761.09761.2	TGAGMMDCK	n[29]TGAGM[147]MDC[160]K[156]	IVKEIRER.TGAGMMDCK.KAITEANG	R	K	9	2	2204.66	1041.44	1041.43	521.725	521.722	1041.43	521.722	0.0009	0.5676	2.3218	0.1798	9.481	7.992	0.9995	2	0	16	24	0	5M(15.9949), 8C(57.0214), 9K(28.0313), N-term(28.0313)		0	TRUE	sp|P0A6P1|EFTS_ECOLI	P0A6P1	EFTS_ECOLI	tsf	Elongation factor Ts
241	20220923_CRJL_M9H11_PICS_EColi_Tryps_Neprosin_N2_5ug_155.09768.09768.0	VVMTGPSK	n[29]VVM[147]TGPSK[156]	HITAGAKK.VVMTGPSK.DNTPMFVK	K	D	8	2	2205.46	890.49	890.487	446.252	446.251	889.494	445.754	0.9927	0.6893	2.7876	2.311	7.891	0	0.9898	2	0	117	124	0	3M(15.9949), 8K(28.0313), N-term(28.0313)		0	TRUE	sp|P0A9B2|G3P1_ECOLI	P0A9B2	G3P1_ECOLI	gapA	Glyceraldehyde-3-phosphate dehydrogenase A
242	20220923_CRJL_M9H11_PICS_EColi_Tryps_Neprosin_N2_5ug_155.09769.09769.2	SGFQYHGR		IKDVSFDR.SGFQYHGR.VQAIADAA	R	V	8	2	2205.59	950.435	950.43	476.225	476.222	950.436	476.225	-0.006	0.7198	5.0721	0.1413	10.899	0	0.9989	2	0	95	102	0			0	TRUE	sp|P0C018|RL18_ECOLI	P0C018	RL18_ECOLI	rplR	Large ribosomal subunit protein uL18
243	20220923_CRJL_M9H11_PICS_EColi_Tryps_Neprosin_N2_5ug_155.09775.09775.3	GTAMNPVDHPHGGGEGR	n[29]GTAMNPVDHPHGGGEGR	RGVRPTVR.GTAMNPVDHPHGGGEGR.NFGKHPVT	R	N	17	3	2206.42	1715.79	1715.78	572.938	572.933	1715.78	572.934	-0.0015	0.6569	0.4404	3.973e-06	29.948	0	1	2	0	222	238	0	N-term(28.0313)		0	TRUE	sp|P60422|RL2_ECOLI	P60422	RL2_ECOLI	rplB	Large ribosomal subunit protein uL2
244	20220923_CRJL_M9H11_PICS_EColi_Tryps_Neprosin_N2_5ug_155.09777.09777.3	GSHEYCDVMGR	n[35]GSHEYC[160]DVM[147]GR	GFVGENGR.GSHEYCDVMGR.VDIITGTI	R	V	11	3	2206.62	1359.57	1359.56	454.196	454.193	1359.58	454.199	-0.0173	0.6088	1.6925	0.201	11.287	0	0.9997	2	0	224	234	0	6C(57.0214), 9M(15.9949), N-term(34.0631)		0	TRUE	sp|P0AB77|KBL_ECOLI	P0AB77	KBL_ECOLI	kbl	2-amino-3-ketobutyrate coenzyme A ligase
245	20220923_CRJL_M9H11_PICS_EColi_Tryps_Neprosin_N2_5ug_155.09782.09782.0	QVASHINEETGR	n[29]QVASHINEETGR	GRNEEKIR.QVASHINEETGR.QPQWFIID	R	Q	12	3	2207.21	1367.67	1367.66	456.897	456.895	1367.68	456.9	-0.0148	0.7978	2.0692	0.01588	14.399	0	1	2	0	51	62	0	N-term(28.0313)		0	TRUE	sp|P31808|YCIK_ECOLI	P31808	YCIK_ECOLI	yciK	Uncharacterized oxidoreductase YciK
246	20220923_CRJL_M9H11_PICS_EColi_Tryps_Neprosin_N2_5ug_155.09786.09786.0	QVASHINEETGR	n[29]QVASHINEETGR	GRNEEKIR.QVASHINEETGR.QPQWFIID	R	Q	12	3	2207.7	1368.67	1368.67	457.231	457.229	1367.68	456.9	0.9873	0.8692	2.0611	0.008489	14.56	0	1	2	0	51	62	0	N-term(28.0313)		0	TRUE	sp|P31808|YCIK_ECOLI	P31808	YCIK_ECOLI	yciK	Uncharacterized oxidoreductase YciK
247	20220923_CRJL_M9H11_PICS_EColi_Tryps_Neprosin_N2_5ug_155.09791.09791.2	AAVTMPSSK	n[29]AAVTM[147]PSSK[156]	RNGQAANK.AAVTMPSSK.LKVAIANV	K	L	9	2	2208.36	962.509	962.506	482.262	482.26	962.511	482.263	-0.0044	0.7567	1.963	0.08392	13.962	10.412	0.9999	2	0	23	31	0	5M(15.9949), 9K(28.0313), N-term(28.0313)		0	TRUE	sp|P0A7W7|RS8_ECOLI	P0A7W7	RS8_ECOLI	rpsH	Small ribosomal subunit protein uS8
248	20220923_CRJL_M9H11_PICS_EColi_Tryps_Neprosin_N2_5ug_155.09792.09792.2	GEQQAMQVATR	n[29]GEQQAM[147]QVATR	SDSPITAK.GEQQAMQVATR.AKEIGITH	K	A	11	2	2208.49	1261.62	1261.61	631.816	631.811	1261.61	631.812	-0.0018	0.2941	0.7799	0.254	11.881	0	0.998	2	0	32	42	0	6M(15.9949), N-term(28.0313)		0	TRUE	sp|P0A7A2|GPMB_ECOLI	P0A7A2	GPMB_ECOLI	gpmB	Probable phosphoglycerate mutase GpmB
249	20220923_CRJL_M9H11_PICS_EColi_Tryps_Neprosin_N2_5ug_155.09793.09793.2	GTAMNPVDHPHGGGEGR	n[29]GTAMNPVDHPHGGGEGR	RGVRPTVR.GTAMNPVDHPHGGGEGR.NFGKHPVT	R	N	17	2	2208.62	1715.8	1715.79	858.906	858.901	1715.78	858.897	0.0072	0.8616	0.4037	3.717e-06	30.219	0	1	2	0	222	238	0	N-term(28.0313)		0	TRUE	sp|P60422|RL2_ECOLI	P60422	RL2_ECOLI	rplB	Large ribosomal subunit protein uL2
250	20220923_CRJL_M9H11_PICS_EColi_Tryps_Neprosin_N2_5ug_155.09794.09794.2	QVASHINEETGR	n[29]QVASHINEETGR	GRNEEKIR.QVASHINEETGR.QPQWFIID	R	Q	12	2	2208.75	1367.69	1367.68	684.853	684.847	1367.68	684.847	0.0006	0.5854	2.0435	0.07375	11.029	0	1	2	0	51	62	0	N-term(28.0313)		0	TRUE	sp|P31808|YCIK_ECOLI	P31808	YCIK_ECOLI	yciK	Uncharacterized oxidoreductase YciK
251	20220923_CRJL_M9H11_PICS_EColi_Tryps_Neprosin_N2_5ug_155.09804.09804.0	GHSSAQYSGEIK	n[29]GHSSAQYSGEIK[156]	NVNVEFRK.GHSSAQYSGEIK.GYDYDTYT	K	G	12	3	2209.67	1318.64	1318.64	440.554	440.553	1318.65	440.558	-0.014	0.8284	1.6896	1.582	5.703	0	0.9997	2	0	34	45	0	12K(28.0313), N-term(28.0313)		0	TRUE	sp|P76002|PLIG_ECOLI	P76002	PLIG_ECOLI	pliG	Inhibitor of g-type lysozyme
252	20220923_CRJL_M9H11_PICS_EColi_Tryps_Neprosin_N2_5ug_155.09807.09807.2	GNYSMGVR	n[29]GNYSM[147]GVR	SAKSFDGR.GNYSMGVR.EQIIFPEI	R	E	8	2	2210.19	926.427	926.423	464.221	464.219	926.428	464.221	-0.0054	0.6025	5.0772	0.09403	12.607	0	0.9996	2	0	126	133	0	5M(15.9949), N-term(28.0313)		0	TRUE	sp|P62399|RL5_ECOLI	P62399	RL5_ECOLI	rplE	Large ribosomal subunit protein uL5
253	20220923_CRJL_M9H11_PICS_EColi_Tryps_Neprosin_N2_5ug_155.09808.09808.3	ATHADSAVNVTK	n[29]ATHADSAVNVTK[156]	KGIMAGIK.ATHADSAVNVTK.FCADYKRG	K	F	12	3	2210.32	1268.65	1268.65	423.892	423.891	1268.67	423.898	-0.0202	0.8321	0.2781	2.513	10.171	0	0.9966	2	0	15	26	0	12K(28.0313), N-term(28.0313)		0	TRUE	sp|P64574|YGHW_ECOLI	P64574	YGHW_ECOLI	yghW	Uncharacterized protein YghW
254	20220923_CRJL_M9H11_PICS_EColi_Tryps_Neprosin_N2_5ug_155.09815.09815.0	GNYSMGVR	n[35]GNYSM[147]GVR	SAKSFDGR.GNYSMGVR.EQIIFPEI	R	E	8	2	2211.12	933.462	933.458	467.738	467.736	932.46	467.237	0.9982	0.4692	5.0617	10.49	11.043	0	0.9536	2	0	126	133	0	5M(15.9949), N-term(34.0631)		0	TRUE	sp|P62399|RL5_ECOLI	P62399	RL5_ECOLI	rplE	Large ribosomal subunit protein uL5
255	20220923_CRJL_M9H11_PICS_EColi_Tryps_Neprosin_N2_5ug_155.09819.09819.0	EHGTQHSDAILTR	n[29]EHGTQHSDAILTR	DDAIAHIR.EHGTQHSDAILTR.DMRNAQRF	R	D	13	3	2211.52	1491.74	1491.73	498.255	498.252	1491.74	498.255	-0.0085	0.7209	3.0618	4.877	10.051	0	0.9997	2	0	335	347	0	N-term(28.0313)		0	TRUE	sp|P07004|PROA_ECOLI	P07004	PROA_ECOLI	proA	Gamma-glutamyl phosphate reductase
256	20220923_CRJL_M9H11_PICS_EColi_Tryps_Neprosin_N2_5ug_155.09823.09823.2	HAVTEASPMVK	HAVTEASPM[147]VK[156]	RSMVMRTK.HAVTEASPMVK.AKDERRER	K	A	11	2	2212.17	1212.63	1212.62	607.32	607.315	1212.62	607.316	-0.0019	0.7189	0.3201	0.01384	17.936	0	1	2	0	94	104	0	11K(28.0313), 9M(15.9949)		0	TRUE	sp|P02358|RS6_ECOLI	P02358	RS6_ECOLI	rpsF	Small ribosomal subunit protein bS6
257	20220923_CRJL_M9H11_PICS_EColi_Tryps_Neprosin_N2_5ug_155.09833.09833.0	GHSSAQYSGEIK	n[29]GHSSAQYSGEIK[156]	NVNVEFRK.GHSSAQYSGEIK.GYDYDTYT	K	G	12	3	2213.3	1319.64	1319.64	440.889	440.887	1318.65	440.558	0.9884	0.9127	1.6292	0.2042	9.26	0	1	2	0	34	45	0	12K(28.0313), N-term(28.0313)		0	TRUE	sp|P76002|PLIG_ECOLI	P76002	PLIG_ECOLI	pliG	Inhibitor of g-type lysozyme
258	20220923_CRJL_M9H11_PICS_EColi_Tryps_Neprosin_N2_5ug_155.09842.09842.3	EGSEEHTYLHAQR	n[35]EGSEEHTYLHAQR	KIPYITFP.EGSEEHTYLHAQR.QKIHGYIP	P	Q	13	3	2214.38	1589.77	1589.76	530.932	530.928	1589.76	530.929	-0.0007	0.5979	3.4667	0.2249	11.613	0	0.9987	1	0	444	456	0	N-term(34.0631)		0	TRUE	sp|P0AFG8|ODP1_ECOLI	P0AFG8	ODP1_ECOLI	aceE	Pyruvate dehydrogenase E1 component
259	20220923_CRJL_M9H11_PICS_EColi_Tryps_Neprosin_N2_5ug_155.09843.09843.2	GHSSAQYSGEIK	n[29]GHSSAQYSGEIK[156]	NVNVEFRK.GHSSAQYSGEIK.GYDYDTYT	K	G	12	2	2214.51	1318.65	1318.65	660.334	660.33	1318.65	660.333	-0.0062	0.7195	1.609	0.0355	12.299	0	1	2	0	34	45	0	12K(28.0313), N-term(28.0313)		0	TRUE	sp|P76002|PLIG_ECOLI	P76002	PLIG_ECOLI	pliG	Inhibitor of g-type lysozyme
260	20220923_CRJL_M9H11_PICS_EColi_Tryps_Neprosin_N2_5ug_155.09852.09852.0	QLDPQNR	n[29]QLDPQNR	SMCHEVQK.QLDPQNR.AHRPIIDE	K	A	7	2	2215.42	898.463	898.461	450.239	450.238	897.467	449.741	0.9937	0.833	3.0273	5.104	8.409	0	0.9996	2	0	462	468	0	N-term(28.0313)		0	TRUE	sp|P21170|SPEA_ECOLI	P21170	SPEA_ECOLI	speA	Biosynthetic arginine decarboxylase
261	20220923_CRJL_M9H11_PICS_EColi_Tryps_Neprosin_N2_5ug_155.09856.09856.3	TEDSSDYHVTTSQHAR	n[35]TEDSSDYHVTTSQHAR	KWTDNAEP.TEDSSDYHVTTSQHAR.QAEDESDR	P	Q	16	3	2216.1	1866.87	1866.85	623.298	623.292	1866.86	623.293	-0.0015	0.4001	0.1044	0.1388	11.93	0	0.988	1	0	222	237	0	N-term(34.0631)		0	TRUE	sp|P0A705|IF2_ECOLI	P0A705	IF2_ECOLI	infB	Translation initiation factor IF-2
262	20220923_CRJL_M9H11_PICS_EColi_Tryps_Neprosin_N2_5ug_155.09857.09857.2	THTASGLVER	n[29]THTASGLVER	IMDDWNVR.THTASGLVER.VKASTMGD	R	V	10	2	2216.23	1097.59	1097.59	549.802	549.8	1097.58	549.799	0.0023	0.4398	2.9093	0.342	10.364	0	0.9996	2	0	65	74	0	N-term(28.0313)		0	TRUE	sp|P0A784|ORN_ECOLI	P0A784	ORN_ECOLI	orn	Oligoribonuclease
263	20220923_CRJL_M9H11_PICS_EColi_Tryps_Neprosin_N2_5ug_155.09860.09860.0	IASVQNTQK	n[29]IASVQNTQK[156]	GAKEIRSK.IASVQNTQK.ITKAMEMV	K	I	9	2	2216.63	1043.6	1043.6	522.809	522.806	1043.6	522.806	-0.0002	0.7489	1.2627	0.193	10.216	0	1	2	0	11	19	0	9K(28.0313), N-term(28.0313)		0	TRUE	sp|P0ABA6|ATPG_ECOLI	P0ABA6	ATPG_ECOLI	atpG	ATP synthase gamma chain
264	20220923_CRJL_M9H11_PICS_EColi_Tryps_Neprosin_N2_5ug_155.09864.09864.0	RTEPAAPVASTK	n[29]RTEPAAPVASTK[156]	KPVAQTPK.RTEPAAPVASTK.APAATSTP	K	A	12	3	2216.94	1282.71	1282.71	428.578	428.577	1282.72	428.582	-0.0148	0.8005	0.6734	0.003344	12.783	0	1	2	1	285	296	0	12K(28.0313), N-term(28.0313)		0	TRUE	sp|P11557|DAMX_ECOLI	P11557	DAMX_ECOLI	damX	Cell division protein DamX
265	20220923_CRJL_M9H11_PICS_EColi_Tryps_Neprosin_N2_5ug_155.09865.09865.0	IASVQNTQK	n[29]IASVQNTQK[156]	GAKEIRSK.IASVQNTQK.ITKAMEMV	K	I	9	2	2217.07	1044.61	1044.6	523.31	523.307	1043.6	522.806	1.0028	0.7607	1.2701	0.0003408	12.096	0	1	2	0	11	19	0	9K(28.0313), N-term(28.0313)		0	TRUE	sp|P0ABA6|ATPG_ECOLI	P0ABA6	ATPG_ECOLI	atpG	ATP synthase gamma chain
266	20220923_CRJL_M9H11_PICS_EColi_Tryps_Neprosin_N2_5ug_155.09869.09869.0	ALREEGYR	n[29]ALREEGYR	YSGAQACK.ALREEGYR.VIIVNSNP	K	V	8	2	2217.47	1021.54	1021.54	511.779	511.776	1020.54	511.275	1.002	0.5608	2.9871	30.23	6.077	0	0.9872	2	1	36	43	0	N-term(28.0313)		0	TRUE	sp|P00968|CARB_ECOLI	P00968	CARB_ECOLI	carB	Carbamoyl phosphate synthase large chain
267	20220923_CRJL_M9H11_PICS_EColi_Tryps_Neprosin_N2_5ug_155.09874.09874.3	VTKPEAGHFAK	n[29]VTK[156]PEAGHFAK[156]	TGAKKANR.VTKPEAGHFAK.AGVEAGRG	R	A	11	3	2218.26	1267.71	1267.71	423.577	423.576	1267.73	423.584	-0.023	0.7063	2.2173	0.4194	11.103	0	0.9939	2	1	60	70	0	11K(28.0313), 3K(28.0313), N-term(28.0313)		0	TRUE	sp|P60438|RL3_ECOLI	P60438	RL3_ECOLI	rplC	Large ribosomal subunit protein uL3
268	20220923_CRJL_M9H11_PICS_EColi_Tryps_Neprosin_N2_5ug_155.09875.09875.2	QQANAAVTAAK	n[29]QQANAAVTAAK[156]	YDQAIADA.QQANAAVTAAK.AAVETARI	A	A	11	2	2218.39	1127.64	1127.63	564.826	564.822	1127.63	564.822	0	0.7355	1.5287	0.01632	14.649	0	0.9999	1	0	151	161	0	11K(28.0313), N-term(28.0313)		0	TRUE	sp|P0AE06|ACRA_ECOLI	P0AE06	ACRA_ECOLI	acrA	Multidrug efflux pump subunit AcrA
269	20220923_CRJL_M9H11_PICS_EColi_Tryps_Neprosin_N2_5ug_155.09878.09878.0	AISHYQEQQQPR	n[29]AISHYQEQQQPR	EAVAIVER.AISHYQEQQQPR.NVQINGPT	R	N	12	3	2218.78	1511.75	1511.74	504.923	504.92	1511.75	504.923	-0.0085	0.5928	1.0898	1.232	8.11	0	0.9986	2	0	118	129	0	N-term(28.0313)		0	TRUE	sp|P0AFB8|NTRC_ECOLI	P0AFB8	NTRC_ECOLI	glnG	DNA-binding transcriptional regulator NtrC
270	20220923_CRJL_M9H11_PICS_EColi_Tryps_Neprosin_N2_5ug_155.09880.09880.0	RTEPAAPVASTK	n[29]RTEPAAPVASTK[156]	KPVAQTPK.RTEPAAPVASTK.APAATSTP	K	A	12	3	2219.01	1283.72	1283.71	428.912	428.911	1282.72	428.582	0.9876	0.7023	0.7079	0.001361	11.307	0	1	2	1	285	296	0	12K(28.0313), N-term(28.0313)		0	TRUE	sp|P11557|DAMX_ECOLI	P11557	DAMX_ECOLI	damX	Cell division protein DamX
271	20220923_CRJL_M9H11_PICS_EColi_Tryps_Neprosin_N2_5ug_155.09885.09885.0	AISHYQEQQQPR	n[29]AISHYQEQQQPR	EAVAIVER.AISHYQEQQQPR.NVQINGPT	R	N	12	3	2219.6	1512.75	1512.74	505.257	505.254	1511.75	504.923	0.9935	0.5712	1.076	17.07	8.095	0	0.9843	2	0	118	129	0	N-term(28.0313)		0	TRUE	sp|P0AFB8|NTRC_ECOLI	P0AFB8	NTRC_ECOLI	glnG	DNA-binding transcriptional regulator NtrC
272	20220923_CRJL_M9H11_PICS_EColi_Tryps_Neprosin_N2_5ug_155.09887.09887.2	MAGQMGNER	n[29]MAGQMGNER	GKVFKGKK.MAGQMGNER.VTVQSIDV	K	V	9	2	2219.99	1020.46	1020.45	511.235	511.232	1020.45	511.231	0.0006	0.6763	1.7796	0.2456	8.939	0	1	2	0	161	169	0	N-term(28.0313)		0	TRUE	sp|P60438|RL3_ECOLI	P60438	RL3_ECOLI	rplC	Large ribosomal subunit protein uL3
273	20220923_CRJL_M9H11_PICS_EColi_Tryps_Neprosin_N2_5ug_155.09888.09888.2	ISNGEGVER	n[29]ISNGEGVER	HSAFTVRK.ISNGEGVER.VFQTHSPV	K	V	9	2	2220.11	987.498	987.495	494.756	494.755	987.499	494.757	-0.0039	0.745	1.0338	0.952	8.535	0	0.9999	2	0	64	72	0	N-term(28.0313)		0	TRUE	sp|P0A7K6|RL19_ECOLI	P0A7K6	RL19_ECOLI	rplS	Large ribosomal subunit protein bL19
274	20220923_CRJL_M9H11_PICS_EColi_Tryps_Neprosin_N2_5ug_155.09889.09889.2	YLCNTSSR	n[29]YLC[160]NTSSR	EIGSYAYR.YLCNTSSR.TDINYIQG	R	T	8	2	2220.24	1027.48	1027.48	514.749	514.746	1027.48	514.745	0.0018	0.5491	2.4706	0.2765	8.733	0	0.9999	2	0	129	136	0	3C(57.0214), N-term(28.0313)		0	TRUE	sp|P0AEW6|INGK_ECOLI	P0AEW6	INGK_ECOLI	gsk	Guanosine-inosine kinase
275	20220923_CRJL_M9H11_PICS_EColi_Tryps_Neprosin_N2_5ug_155.09890.09890.2	GSALINDKR	n[29]GSALINDK[156]R	TQEIIFGK.GSALINDKR.ARTAQTPG	K	A	9	2	2220.37	1028.6	1028.6	515.309	515.306	1028.6	515.306	0.0004	0.5402	3.0719	0.0001942	15.225	0	1	2	1	86	94	0	8K(28.0313), N-term(28.0313)		0	TRUE	sp|P00509|AAT_ECOLI	P00509	AAT_ECOLI	aspC	Aspartate aminotransferase
276	20220923_CRJL_M9H11_PICS_EColi_Tryps_Neprosin_N2_5ug_155.09906.09906.2	EGSEEHTYLHAQR	n[35]EGSEEHTYLHAQR	KIPYITFP.EGSEEHTYLHAQR.QKIHGYIP	P	Q	13	2	2222.19	1589.78	1589.77	795.898	795.89	1589.76	795.889	0.0013	0.6834	3.3365	0.005492	17.541	0	1	1	0	444	456	0	N-term(34.0631)		0	TRUE	sp|P0AFG8|ODP1_ECOLI	P0AFG8	ODP1_ECOLI	aceE	Pyruvate dehydrogenase E1 component
277	20220923_CRJL_M9H11_PICS_EColi_Tryps_Neprosin_N2_5ug_155.09935.09935.3	IEQMLSQDKR	n[29]IEQM[147]LSQDK[156]R	GIQAIPSR.IEQMLSQDKR.IEAIAEDF	R	I	10	3	2225.58	1318.68	1318.68	440.568	440.566	1318.69	440.571	-0.0158	0.8662	5.5669	0.517	7.646	0	0.9971	2	1	445	454	0	4M(15.9949), 9K(28.0313), N-term(28.0313)		0	TRUE	sp|P17169|GLMS_ECOLI	P17169	GLMS_ECOLI	glmS	Glutamine--fructose-6-phosphate aminotransferase [isomerizing]
278	20220923_CRJL_M9H11_PICS_EColi_Tryps_Neprosin_N2_5ug_155.09936.09936.3	NKELMDNMR	n[29]NK[156]ELMDNM[147]R	EVIEFYSK.NKELMDNMR.NVAIEEQA	K	N	9	3	2225.66	1221.57	1221.56	408.196	408.195	1221.58	408.202	-0.0217	0.9072	2.8972	0.949	10.591	0	0.9986	2	1	391	399	0	2K(28.0313), 8M(15.9949), N-term(28.0313)		0	TRUE	sp|P0A850|TIG_ECOLI	P0A850	TIG_ECOLI	tig	Trigger factor
279	20220923_CRJL_M9H11_PICS_EColi_Tryps_Neprosin_N2_5ug_155.09938.09938.2	VTKPEAGHFAK	n[29]VTK[156]PEAGHFAK[156]	TGAKKANR.VTKPEAGHFAK.AGVEAGRG	R	A	11	2	2225.92	1267.74	1267.73	634.877	634.871	1267.73	634.872	-0.0007	0.5265	2.3451	1.374	8.948	0	0.9702	2	1	60	70	0	11K(28.0313), 3K(28.0313), N-term(28.0313)		0	TRUE	sp|P60438|RL3_ECOLI	P60438	RL3_ECOLI	rplC	Large ribosomal subunit protein uL3
280	20220923_CRJL_M9H11_PICS_EColi_Tryps_Neprosin_N2_5ug_155.09943.09943.0	AVSTDTHFTHK	n[29]AVSTDTHFTHK[156]	QKIGVDVY.AVSTDTHFTHK.AWHSSSET	Y	A	11	3	2226.4	1298.65	1298.65	433.891	433.89	1298.66	433.895	-0.0142	0.51	0.8476	1.211	7.167	0	0.7711	1	0	70	80	0	11K(28.0313), N-term(28.0313)		0	TRUE	sp|P0AE08|AHPC_ECOLI	P0AE08	AHPC_ECOLI	ahpC	Alkyl hydroperoxide reductase C
281	20220923_CRJL_M9H11_PICS_EColi_Tryps_Neprosin_N2_5ug_155.09947.09947.0	HNLQITK	HNLQITK[156]	KVPGIDHK.HNLQITK.LDISYSET	K	L	7	2	2226.83	881.509	881.506	441.762	441.76	880.513	441.264	0.9934	0.4442	2.3037	10.76	6.471	0	0.8695	2	0	397	403	0	7K(28.0313)		0	TRUE	sp|P0AC53|G6PD_ECOLI	P0AC53	G6PD_ECOLI	zwf	Glucose-6-phosphate 1-dehydrogenase
282	20220923_CRJL_M9H11_PICS_EColi_Tryps_Neprosin_N2_5ug_155.09949.09949.2	GDHELNEVK	n[29]GDHELNEVK[156]	PQVAIIVR.GDHELNEVK.AEKIPQVA	R	A	9	2	2227.06	1095.56	1095.56	548.789	548.785	1095.56	548.785	0.0006	0.6209	1.9557	0.001174	17.407	0	1	2	0	300	308	0	9K(28.0313), N-term(28.0313)		0	TRUE	sp|P16659|SYP_ECOLI	P16659	SYP_ECOLI	proS	Proline--tRNA ligase
283	20220923_CRJL_M9H11_PICS_EColi_Tryps_Neprosin_N2_5ug_155.09951.09951.3	HAVTEASPMVK	HAVTEASPM[147]VK[156]	RSMVMRTK.HAVTEASPMVK.AKDERRER	K	A	11	3	2227.45	1212.6	1212.6	405.207	405.206	1212.62	405.213	-0.0222	0.7091	0.5747	0.02558	16.108	0	0.9935	2	0	94	104	0	11K(28.0313), 9M(15.9949)		0	TRUE	sp|P02358|RS6_ECOLI	P02358	RS6_ECOLI	rpsF	Small ribosomal subunit protein bS6
284	20220923_CRJL_M9H11_PICS_EColi_Tryps_Neprosin_N2_5ug_155.09964.09964.0	GYGMGDAAEGK	n[29]GYGM[147]GDAAEGK[156]	VIIAHTIK.GYGMGDAAEGK.NIAHQVKK	K	N	11	2	2228.95	1126.51	1126.5	564.26	564.256	1126.5	564.255	0.0012	0.67	0.6625	0.09226	12.64	0	1	2	0	394	404	0	11K(28.0313), 4M(15.9949), N-term(28.0313)		0	TRUE	sp|P0AFG8|ODP1_ECOLI	P0AFG8	ODP1_ECOLI	aceE	Pyruvate dehydrogenase E1 component
285	20220923_CRJL_M9H11_PICS_EColi_Tryps_Neprosin_N2_5ug_155.09975.09975.0	GYGMGDAAEGK	n[29]GYGM[147]GDAAEGK[156]	VIIAHTIK.GYGMGDAAEGK.NIAHQVKK	K	N	11	2	2230.35	1127.51	1127.5	564.761	564.757	1126.5	564.255	1.0025	0.6707	0.6859	0.02532	14.886	0	1	2	0	394	404	0	11K(28.0313), 4M(15.9949), N-term(28.0313)		0	TRUE	sp|P0AFG8|ODP1_ECOLI	P0AFG8	ODP1_ECOLI	aceE	Pyruvate dehydrogenase E1 component
286	20220923_CRJL_M9H11_PICS_EColi_Tryps_Neprosin_N2_5ug_155.09978.09978.0	LSAVQGEK	LSAVQGEK[156]	NDPDDARP.LSAVQGEK.IDEVFIGS	P	I	8	2	2230.65	858.474	858.472	430.244	430.243	858.481	430.248	-0.0094	0.8498	1.6926	5.566	8.356	0	0.9213	1	0	694	701	0	8K(28.0313)		0	TRUE	sp|P36683|ACNB_ECOLI	P36683	ACNB_ECOLI	acnB	Aconitate hydratase B
287	20220923_CRJL_M9H11_PICS_EColi_Tryps_Neprosin_N2_5ug_155.09986.09986.3	HVNVGTIGHVDHGK	HVNVGTIGHVDHGK[162]	EKFERTKP.HVNVGTIGHVDHGK.TTITAAIT	P	T	14	3	2231.72	1502.81	1502.81	501.945	501.943	1502.82	501.946	-0.0096	0.6885	3.6706	9.17e-06	20.591	8.622	1	1	0	12	25	0	14K(34.0631)		0	FALSE	sp|P0CE47|EFTU1_ECOLI	P0CE47	EFTU1_ECOLI	tufA	Elongation factor Tu 1	tufB	sp|P0CE48|EFTU2_ECOLI
288	20220923_CRJL_M9H11_PICS_EColi_Tryps_Neprosin_N2_5ug_155.10000.10000.3	GSHEYCDVMGR	n[29]GSHEYC[160]DVM[147]GR	GFVGENGR.GSHEYCDVMGR.VDIITGTI	R	V	11	3	2233.17	1353.53	1353.53	452.185	452.183	1353.54	452.189	-0.017	0.6158	1.25	0.1373	10.949	0	0.9997	2	0	224	234	0	6C(57.0214), 9M(15.9949), N-term(28.0313)		0	TRUE	sp|P0AB77|KBL_ECOLI	P0AB77	KBL_ECOLI	kbl	2-amino-3-ketobutyrate coenzyme A ligase
289	20220923_CRJL_M9H11_PICS_EColi_Tryps_Neprosin_N2_5ug_155.100004.100004.2	VPFAEVASDGSEAFPFLR	n[29]VPFAEVASDGSEAFPFLR	VIHSADER.VPFAEVASDGSEAFPFLR.NVIPGIGC	R	N	18	2	12473.3	1966.01	1965.98	984.011	984	1965.98	983.999	0.0012	0.6402	4.864	0.01642	14.528	0	0.9999	2	0	276	293	0	N-term(28.0313)		0	TRUE	sp|P40874|MTOX_ECOLI	P40874	MTOX_ECOLI	solA	N-methyl-L-tryptophan oxidase
290	20220923_CRJL_M9H11_PICS_EColi_Tryps_Neprosin_N2_5ug_155.100008.100008.3	VYAADQLFATLDPTLR	n[29]VYAADQLFATLDPTLR	FNRITEAR.VYAADQLFATLDPTLR.RIDVADVG	R	R	16	3	12473.8	1820.98	1820.97	608	607.997	1820.97	607.996	0.0022	0.8542	6.3987	8.609e-06	21.462	0	1	2	0	222	237	0	N-term(28.0313)		0	TRUE	sp|P25519|HFLX_ECOLI	P25519	HFLX_ECOLI	hflX	GTPase HflX
291	20220923_CRJL_M9H11_PICS_EColi_Tryps_Neprosin_N2_5ug_155.100011.100011.3	TTDVTGTIELPEGVEMVMPGDNIK	n[29]TTDVTGTIELPEGVEMVMPGDNIK[156]	YRPQFYFR.TTDVTGTIELPEGVEMVMPGDNIK.MVVTIIHP	R	M	24	3	12474.2	2601.3	2601.3	868.106	868.109	2601.29	868.104	0.0134	0.7705	15.3856	2.026e-05	17.927	0	1	2	0	335	358	0	24K(28.0313), N-term(28.0313)		0	FALSE	sp|P0CE47|EFTU1_ECOLI	P0CE47	EFTU1_ECOLI	tufA	Elongation factor Tu 1	tufB	sp|P0CE48|EFTU2_ECOLI
292	20220923_CRJL_M9H11_PICS_EColi_Tryps_Neprosin_N2_5ug_155.100018.100018.2	ELASGELIDLTPGLFQR	n[29]ELASGELIDLTPGLFQR	IPHIQIEK.ELASGELIDLTPGLFQR.RMIYWHRF	K	R	17	2	12475.2	1886.04	1886.02	944.026	944.017	1886.01	944.015	0.0047	0.8924	0.7402	2.808e-09	38.607	10.422	1	2	0	248	264	0	N-term(28.0313)		0	TRUE	sp|P0A8S1|ARGP_ECOLI	P0A8S1	ARGP_ECOLI	argP	HTH-type transcriptional regulator ArgP
293	20220923_CRJL_M9H11_PICS_EColi_Tryps_Neprosin_N2_5ug_155.100019.100019.3	VLVVDDLLATGGTIEATVK	n[35]VLVVDDLLATGGTIEATVK[162]	DAIKPGDK.VLVVDDLLATGGTIEATVK.LIRRIGGE	K	L	19	3	12475.3	1981.21	1981.2	661.412	661.408	1981.2	661.407	0.0033	0.8128	1.2836	2.466e-08	26.408	0	1	2	0	122	140	0	19K(34.0631), N-term(34.0631)		0	TRUE	sp|P69503|APT_ECOLI	P69503	APT_ECOLI	apt	Adenine phosphoribosyltransferase
294	20220923_CRJL_M9H11_PICS_EColi_Tryps_Neprosin_N2_5ug_155.10002.10002.2	QFAQTQQQR	n[29]QFAQTQQQR	MQQDEIAR.QFAQTQQQR.YGEQYQHD	R	Y	9	2	2233.38	1161.6	1161.59	581.806	581.801	1161.59	581.802	-0.0019	0.692	0.4728	0.08014	12.943	0	1	2	0	654	662	0	N-term(28.0313)		0	TRUE	sp|P46889|FTSK_ECOLI	P46889	FTSK_ECOLI	ftsK	DNA translocase FtsK
295	20220923_CRJL_M9H11_PICS_EColi_Tryps_Neprosin_N2_5ug_155.100021.100021.2	SVDVGTWIAGVGYRF	n[29]SVDVGTWIAGVGYRF	SYEQSRIR.SVDVGTWIAGVGYRF.	R	-	15	2	12475.6	1653.87	1653.86	827.942	827.937	1653.85	827.933	0.0085	0.8202	3.9493	3.891e-08	25.098	11.094	1	2	1	157	171	0	N-term(28.0313)		0	TRUE	sp|P0A917|OMPX_ECOLI	P0A917	OMPX_ECOLI	ompX	Outer membrane protein X
296	20220923_CRJL_M9H11_PICS_EColi_Tryps_Neprosin_N2_5ug_155.100033.100033.2	EAVNQVIALLDSGALR	n[29]EAVNQVIALLDSGALR	ANADTVTR.EAVNQVIALLDSGALR.VAEKIDGQ	R	V	16	2	12477.2	1695.97	1695.96	848.991	848.987	1695.95	848.983	0.0069	0.9027	4.8181	5.308e-11	34.063	13.854	1	2	0	29	44	0	N-term(28.0313)		0	TRUE	sp|P0A9D8|DAPD_ECOLI	P0A9D8	DAPD_ECOLI	dapD	2,3,4,5-tetrahydropyridine-2,6-dicarboxylate N-succinyltransferase
297	20220923_CRJL_M9H11_PICS_EColi_Tryps_Neprosin_N2_5ug_155.100035.100035.3	GLGEMNPEQLWETTMDPESR	n[29]GLGEMNPEQLWETTMDPESR	GISIQRYK.GLGEMNPEQLWETTMDPESR.RMIRVTVK	K	R	20	3	12477.5	2347.06	2347.06	783.362	783.359	2347.05	783.356	0.0092	0.8797	8.4633	2.903e-09	29.569	0	1	2	0	741	760	0	N-term(28.0313)		0	TRUE	sp|P0AES6|GYRB_ECOLI	P0AES6	GYRB_ECOLI	gyrB	DNA gyrase subunit B
298	20220923_CRJL_M9H11_PICS_EColi_Tryps_Neprosin_N2_5ug_155.100036.100036.2	VYAADQLFATLDPTLR	n[29]VYAADQLFATLDPTLR	FNRITEAR.VYAADQLFATLDPTLR.RIDVADVG	R	R	16	2	12477.6	1820.99	1820.97	911.5	911.492	1820.97	911.491	0.0023	0.8502	6.462	1.53e-12	31.594	0	1	2	0	222	237	0	N-term(28.0313)		0	TRUE	sp|P25519|HFLX_ECOLI	P25519	HFLX_ECOLI	hflX	GTPase HflX
299	20220923_CRJL_M9H11_PICS_EColi_Tryps_Neprosin_N2_5ug_155.100038.100038.2	AAILGAESFGFGTGPMVALGCK	n[29]AAILGAESFGFGTGPMVALGC[160]K[156]	KTGVDIIK.AAILGAESFGFGTGPMVALGCK.YIRICHIN	K	Y	22	2	12477.9	2210.11	2210.09	1106.06	1106.05	2209.13	1105.57	0.9665	0.6676	4.9168	0.001305	20.038	0	1	2	0	1082	1103	0	21C(57.0214), 22K(28.0313), N-term(28.0313)		0	TRUE	sp|P09831|GLTB_ECOLI	P09831	GLTB_ECOLI	gltB	Glutamate synthase [NADPH] large chain
300	20220923_CRJL_M9H11_PICS_EColi_Tryps_Neprosin_N2_5ug_155.100039.100039.3	NLVAEGTGFITETVFENR	n[29]NLVAEGTGFITETVFENR	MQAQFTIL.NLVAEGTGFITETVFENR.FMHVPEIS	L	F	18	3	12478	2024.04	2024.03	675.687	675.684	2024.02	675.681	0.0079	0.843	1.1653	1.439e-07	26.239	0	1	1	0	314	331	0	N-term(28.0313)		0	TRUE	sp|P0A749|MURA_ECOLI	P0A749	MURA_ECOLI	murA	UDP-N-acetylglucosamine 1-carboxyvinyltransferase
301	20220923_CRJL_M9H11_PICS_EColi_Tryps_Neprosin_N2_5ug_155.10004.10004.3	SAAHTPEQITR	n[29]SAAHTPEQITR	QARIRTQM.SAAHTPEQITR.AVEAFTRI	M	A	11	3	2233.64	1237.62	1237.62	413.548	413.547	1237.64	413.554	-0.0211	0.5558	2.7223	3.142	10.875	0	0.8622	1	0	372	382	0	N-term(28.0313)		0	TRUE	sp|P0AB77|KBL_ECOLI	P0AB77	KBL_ECOLI	kbl	2-amino-3-ketobutyrate coenzyme A ligase
302	20220923_CRJL_M9H11_PICS_EColi_Tryps_Neprosin_N2_5ug_155.100041.100041.2	NCTPIQALALPLTLAGR	n[29]NC[160]TPIQALALPLTLAGR	AIEKKGFH.NCTPIQALALPLTLAGR.DVAGQAQT	H	D	17	2	12478.3	1836.05	1836.03	919.03	919.023	1836.03	919.022	0.0033	0.9376	0.2214	4.485e-06	25.403	0	1	1	0	31	47	0	2C(57.0214), N-term(28.0313)		0	TRUE	sp|P0A8J8|RHLB_ECOLI	P0A8J8	RHLB_ECOLI	rhlB	ATP-dependent RNA helicase RhlB
303	20220923_CRJL_M9H11_PICS_EColi_Tryps_Neprosin_N2_5ug_155.100050.100050.3	VINDNFGIIEGLMTTVHATTATQK	n[29]VINDNFGIIEGLMTTVHATTATQK[156]	NCIAPIAK.VINDNFGIIEGLMTTVHATTATQK.TVDGPSHK	K	T	24	3	12479.5	2629.4	2629.39	877.475	877.47	2629.38	877.467	0.0105	0.7261	6.9523	1.871e-07	31.359	0	1	2	0	161	184	0	24K(28.0313), N-term(28.0313)		0	TRUE	sp|P0A9B2|G3P1_ECOLI	P0A9B2	G3P1_ECOLI	gapA	Glyceraldehyde-3-phosphate dehydrogenase A
304	20220923_CRJL_M9H11_PICS_EColi_Tryps_Neprosin_N2_5ug_155.100052.100052.2	IATDPFVGNLTFFR	n[29]IATDPFVGNLTFFR	PFSAIAFK.IATDPFVGNLTFFR.VYSGVVNS	K	V	14	2	12479.7	1624.87	1624.86	813.442	813.44	1624.86	813.438	0.0035	0.5943	0.4077	0.004139	14.024	0	1	2	0	324	337	0	N-term(28.0313)		0	TRUE	sp|P0A6M8|EFG_ECOLI	P0A6M8	EFG_ECOLI	fusA	Elongation factor G
305	20220923_CRJL_M9H11_PICS_EColi_Tryps_Neprosin_N2_5ug_155.100063.100063.2	YYSVIYNLIDEVK	n[29]YYSVIYNLIDEVK[156]	EAESIDIR.YYSVIYNLIDEVK.AAMSGMIS	R	A	13	2	12481.3	1673.9	1673.9	837.96	837.958	1673.89	837.953	0.0097	0.8098	1.9212	5.197e-07	22.996	0	1	2	0	767	779	0	13K(28.0313), N-term(28.0313)		0	TRUE	sp|P0A705|IF2_ECOLI	P0A705	IF2_ECOLI	infB	Translation initiation factor IF-2
306	20220923_CRJL_M9H11_PICS_EColi_Tryps_Neprosin_N2_5ug_155.100065.100065.3	EAVNQVIALLDSGALR	n[29]EAVNQVIALLDSGALR	ANADTVTR.EAVNQVIALLDSGALR.VAEKIDGQ	R	V	16	3	12481.5	1695.96	1695.96	566.328	566.326	1695.95	566.324	0.0037	0.8084	4.7467	4.47e-05	20.418	12.138	1	2	0	29	44	0	N-term(28.0313)		0	TRUE	sp|P0A9D8|DAPD_ECOLI	P0A9D8	DAPD_ECOLI	dapD	2,3,4,5-tetrahydropyridine-2,6-dicarboxylate N-succinyltransferase
307	20220923_CRJL_M9H11_PICS_EColi_Tryps_Neprosin_N2_5ug_155.100071.100071.2	GLGEMNPEQLWETTMDPESR	n[29]GLGEMNPEQLWETTMDPESR	GISIQRYK.GLGEMNPEQLWETTMDPESR.RMIRVTVK	K	R	20	2	12482.2	2347.07	2347.06	1174.54	1174.54	2347.05	1174.53	0.0109	0.854	8.543	2.062e-05	27.243	0	1	2	0	741	760	0	N-term(28.0313)		0	TRUE	sp|P0AES6|GYRB_ECOLI	P0AES6	GYRB_ECOLI	gyrB	DNA gyrase subunit B
308	20220923_CRJL_M9H11_PICS_EColi_Tryps_Neprosin_N2_5ug_155.100076.100076.0	VLVVDDLLATGGTIEATVK	n[29]VLVVDDLLATGGTIEATVK[156]	DAIKPGDK.VLVVDDLLATGGTIEATVK.LIRRIGGE	K	L	19	3	12482.9	1970.15	1970.14	657.724	657.721	1969.13	657.385	1.0076	0.7894	1.1579	1.601e-10	26.671	0	1	2	0	122	140	0	19K(28.0313), N-term(28.0313)		0	TRUE	sp|P69503|APT_ECOLI	P69503	APT_ECOLI	apt	Adenine phosphoribosyltransferase
309	20220923_CRJL_M9H11_PICS_EColi_Tryps_Neprosin_N2_5ug_155.100077.100077.0	VLVVDDLLATGGTIEATVK	n[29]VLVVDDLLATGGTIEATVK[156]	DAIKPGDK.VLVVDDLLATGGTIEATVK.LIRRIGGE	K	L	19	3	12483	1969.15	1969.14	657.389	657.387	1969.13	657.385	0.0037	0.789	1.1561	2.609e-07	25.998	10.598	1	2	0	122	140	0	19K(28.0313), N-term(28.0313)		0	TRUE	sp|P69503|APT_ECOLI	P69503	APT_ECOLI	apt	Adenine phosphoribosyltransferase
310	20220923_CRJL_M9H11_PICS_EColi_Tryps_Neprosin_N2_5ug_155.100085.100085.2	VLVVDDLLATGGTIEATVK	n[29]VLVVDDLLATGGTIEATVK[156]	DAIKPGDK.VLVVDDLLATGGTIEATVK.LIRRIGGE	K	L	19	2	12484	1969.16	1969.14	985.586	985.575	1969.13	985.575	0.0009	0.8432	1.1384	1.113e-10	43.712	0	1	2	0	122	140	0	19K(28.0313), N-term(28.0313)		0	TRUE	sp|P69503|APT_ECOLI	P69503	APT_ECOLI	apt	Adenine phosphoribosyltransferase
311	20220923_CRJL_M9H11_PICS_EColi_Tryps_Neprosin_N2_5ug_155.100086.100086.2	VLVVDDLLATGGTIEATVK	n[35]VLVVDDLLATGGTIEATVK[162]	DAIKPGDK.VLVVDDLLATGGTIEATVK.LIRRIGGE	K	L	19	2	12484.2	1981.22	1981.2	991.616	991.606	1981.2	991.606	-0.0015	0.8215	1.1362	5.954e-10	38.489	0	1	2	0	122	140	0	19K(34.0631), N-term(34.0631)		0	TRUE	sp|P69503|APT_ECOLI	P69503	APT_ECOLI	apt	Adenine phosphoribosyltransferase
312	20220923_CRJL_M9H11_PICS_EColi_Tryps_Neprosin_N2_5ug_155.100092.100092.0	TVAAMDVLAPGIGEIIGGSQR		MRINEDGK.TVAAMDVLAPGIGEIIGGSQR.EERIDVID	K	E	21	2	12484.9	2054.1	2054.09	1028.06	1028.05	2054.08	1028.05	0.0019	0.9351	4.8751	1.227e-07	28.776	0	1	2	0	376	396	0			0	TRUE	sp|P0A8M0|SYN_ECOLI	P0A8M0	SYN_ECOLI	asnS	Asparagine--tRNA ligase
313	20220923_CRJL_M9H11_PICS_EColi_Tryps_Neprosin_N2_5ug_155.100093.100093.0	TVAAMDVLAPGIGEIIGGSQR		MRINEDGK.TVAAMDVLAPGIGEIIGGSQR.EERIDVID	K	E	21	2	12485	2055.11	2055.09	1028.56	1028.55	2054.08	1028.05	1.0048	0.9251	4.8773	3.528e-09	27.343	7.086	1	2	0	376	396	0			0	TRUE	sp|P0A8M0|SYN_ECOLI	P0A8M0	SYN_ECOLI	asnS	Asparagine--tRNA ligase
314	20220923_CRJL_M9H11_PICS_EColi_Tryps_Neprosin_N2_5ug_155.100096.100096.2	DYGVGSDVYSVTSFTELAR	n[29]DYGVGSDVYSVTSFTELAR	EAAEIIAK.DYGVGSDVYSVTSFTELAR.DGQDCERW	K	D	19	2	12485.5	2093.01	2093	1047.51	1047.51	2092.99	1047.5	0.0039	0.8313	17.1298	4.083e-05	28.056	0	1	2	0	749	767	0	N-term(28.0313)		0	TRUE	sp|P0AFG8|ODP1_ECOLI	P0AFG8	ODP1_ECOLI	aceE	Pyruvate dehydrogenase E1 component
315	20220923_CRJL_M9H11_PICS_EColi_Tryps_Neprosin_N2_5ug_155.100097.100097.0	LLQVGGNMLLLDEPTNDLDIETLR	n[29]LLQVGGNM[147]LLLDEPTNDLDIETLR	RGRIHIAK.LLQVGGNMLLLDEPTNDLDIETLR.AIENAIIE	K	A	24	3	12485.7	2726.45	2726.43	909.824	909.818	2725.42	909.481	1.0119	0.8156	5.5042	4.274e-11	34.163	0	1	2	0	458	481	0	8M(15.9949), N-term(28.0313)		0	TRUE	sp|P0A9W3|ETTA_ECOLI	P0A9W3	ETTA_ECOLI	ettA	Energy-dependent translational throttle protein EttA
316	20220923_CRJL_M9H11_PICS_EColi_Tryps_Neprosin_N2_5ug_155.100101.100101.2	LLNGIPIDEEDFFGR	n[29]LLNGIPIDEEDFFGR	AIAGQSAK.LLNGIPIDEEDFFGR.QIAFNMIP	K	Q	15	2	12486.1	1762.89	1762.88	882.453	882.448	1761.89	881.954	0.9882	0.6461	5.9174	0.1024	13.869	10.901	0.9996	2	0	179	193	0	N-term(28.0313)		0	TRUE	sp|P08390|USG_ECOLI	P08390	USG_ECOLI	usg	USG-1 protein
317	20220923_CRJL_M9H11_PICS_EColi_Tryps_Neprosin_N2_5ug_155.100111.100111.3	ENVTSIIGNGVVLSPAALMK	n[29]ENVTSIIGNGVVLSPAALMK[156]	IIPSGIIR.ENVTSIIGNGVVLSPAALMK.EMKEIEDR	R	E	20	3	12487.6	2068.18	2068.17	690.399	690.397	2068.16	690.394	0.0078	0.876	2.3017	2.358e-08	28.484	0	1	2	0	63	82	0	20K(28.0313), N-term(28.0313)		0	TRUE	sp|P0A7D4|PURA_ECOLI	P0A7D4	PURA_ECOLI	purA	Adenylosuccinate synthetase
318	20220923_CRJL_M9H11_PICS_EColi_Tryps_Neprosin_N2_5ug_155.100112.100112.0	AAGAELVGMEDLADQIK	n[29]AAGAELVGMEDLADQIK[156]	GANAEAAK.AAGAELVGMEDLADQIK.KGEMNFDV	K	K	17	2	12487.7	1785.92	1785.91	893.968	893.962	1785.92	893.966	-0.0078	0.8139	39.2343	3.605e-07	26.428	0	1	2	0	89	105	0	17K(28.0313), N-term(28.0313)		0	TRUE	sp|P0A7L0|RL1_ECOLI	P0A7L0	RL1_ECOLI	rplA	Large ribosomal subunit protein uL1
319	20220923_CRJL_M9H11_PICS_EColi_Tryps_Neprosin_N2_5ug_155.100113.100113.0	LLQVGGNMLLLDEPTNDLDIETLR	n[29]LLQVGGNM[147]LLLDEPTNDLDIETLR	RGRIHIAK.LLQVGGNMLLLDEPTNDLDIETLR.AIENAIIE	K	A	24	3	12487.8	2725.45	2725.43	909.49	909.484	2725.42	909.481	0.008	0.8099	5.4679	9.39e-12	34.607	9.821	1	2	0	458	481	0	8M(15.9949), N-term(28.0313)		0	TRUE	sp|P0A9W3|ETTA_ECOLI	P0A9W3	ETTA_ECOLI	ettA	Energy-dependent translational throttle protein EttA
320	20220923_CRJL_M9H11_PICS_EColi_Tryps_Neprosin_N2_5ug_155.100115.100115.3	LSDQEIEQTLQAFEAR	n[29]LSDQEIEQTLQAFEAR	DAFADKSK.LSDQEIEQTLQAFEAR.VKSSAQAK	K	V	16	3	12488.1	1904.96	1904.95	635.993	635.991	1904.95	635.99	0.0034	0.862	11.7189	1.484e-06	26.252	0	1	2	0	93	108	0	N-term(28.0313)		0	TRUE	sp|P45523|FKBA_ECOLI	P45523	FKBA_ECOLI	fkpA	FKBP-type peptidyl-prolyl cis-trans isomerase FkpA
321	20220923_CRJL_M9H11_PICS_EColi_Tryps_Neprosin_N2_5ug_155.100118.100118.3	AALVNADQTLSETWSYQLPANE	n[29]AALVNADQTLSETWSYQLPANE	AKKTTEMR.AALVNADQTLSETWSYQLPANE.	R	-	22	3	12488.5	2448.2	2448.19	817.073	817.071	2448.18	817.067	0.0095	0.6872	22.2457	1.134e-05	23.899	0	1	2	0	490	511	0	N-term(28.0313)		0	TRUE	sp|P33136|OPGG_ECOLI	P33136	OPGG_ECOLI	mdoG	Glucans biosynthesis protein G
322	20220923_CRJL_M9H11_PICS_EColi_Tryps_Neprosin_N2_5ug_155.100125.100125.0	FLNTLYTMGPSPEPNMTILWSEK	n[29]FLNTLYTM[147]GPSPEPNMTILWSEK[156]	IVTKNSFR.FLNTLYTMGPSPEPNMTILWSEK.LPINFKKF	R	L	23	3	12489.3	2741.37	2741.35	914.798	914.792	2740.35	914.457	1.0056	0.8349	5.6031	1.596e-09	26.787	18.299	1	2	0	357	379	0	23K(28.0313), 8M(15.9949), N-term(28.0313)		0	TRUE	sp|P09373|PFLB_ECOLI	P09373	PFLB_ECOLI	pflB	Formate acetyltransferase 1
323	20220923_CRJL_M9H11_PICS_EColi_Tryps_Neprosin_N2_5ug_155.100129.100129.2	ENVTSIIGNGVVLSPAALMK	n[29]ENVTSIIGNGVVLSPAALMK[156]	IIPSGIIR.ENVTSIIGNGVVLSPAALMK.EMKEIEDR	R	E	20	2	12489.9	2068.18	2068.16	1035.1	1035.09	2068.16	1035.09	0.0026	0.9077	2.3399	1e-13	44.04	0	1	2	0	63	82	0	20K(28.0313), N-term(28.0313)		0	TRUE	sp|P0A7D4|PURA_ECOLI	P0A7D4	PURA_ECOLI	purA	Adenylosuccinate synthetase
324	20220923_CRJL_M9H11_PICS_EColi_Tryps_Neprosin_N2_5ug_155.100131.100131.3	APMILALANPEPEILPPLAK	n[29]APM[147]ILALANPEPEILPPLAK[156]	EMVKKMAR.APMILALANPEPEILPPLAK.EVRPDAII	R	E	20	3	12490.1	2169.26	2169.26	724.095	724.093	2169.25	724.09	0.0075	0.8903	1.6434	2.337e-05	25.166	0	1	2	0	280	299	0	20K(28.0313), 3M(15.9949), N-term(28.0313)		0	TRUE	sp|P76558|MAO2_ECOLI	P76558	MAO2_ECOLI	maeB	NADP-dependent malic enzyme
325	20220923_CRJL_M9H11_PICS_EColi_Tryps_Neprosin_N2_5ug_155.100136.100136.2	NFPMIPGIDFAGTVR	n[29]NFPMIPGIDFAGTVR	TGKGKIIR.NFPMIPGIDFAGTVR.TSEDPRFH	R	T	15	2	12490.8	1661.87	1661.86	831.943	831.939	1661.86	831.937	0.0042	0.7438	1.0658	0.05931	14.706	0	0.9999	2	0	56	70	0	N-term(28.0313)		0	TRUE	sp|P26646|ACUI_ECOLI	P26646	ACUI_ECOLI	acuI	Probable acrylyl-CoA reductase AcuI
326	20220923_CRJL_M9H11_PICS_EColi_Tryps_Neprosin_N2_5ug_155.100143.100143.2	ECTLETLEEMLEK	n[29]EC[160]TLETLEEMLEK[156]	RTIRAQAR.ECTLETLEEMLEK.LEVVVNER	R	L	13	2	12491.7	1679.81	1679.81	840.913	840.911	1679.8	840.907	0.0072	0.9179	3.2301	0.0131	22.203	0	1	2	0	20	32	0	13K(28.0313), 2C(57.0214), N-term(28.0313)		0	TRUE	sp|P0ACF8|HNS_ECOLI	P0ACF8	HNS_ECOLI	hns	DNA-binding protein H-NS
327	20220923_CRJL_M9H11_PICS_EColi_Tryps_Neprosin_N2_5ug_155.100146.100146.3	DYGVGSDVYSVTSFTELAR	n[29]DYGVGSDVYSVTSFTELAR	EAAEIIAK.DYGVGSDVYSVTSFTELAR.DGQDCERW	K	D	19	3	12492	2093.01	2093	698.677	698.675	2092.99	698.672	0.0075	0.814	17.2383	6.445e-10	28.516	0	1	2	0	749	767	0	N-term(28.0313)		0	TRUE	sp|P0AFG8|ODP1_ECOLI	P0AFG8	ODP1_ECOLI	aceE	Pyruvate dehydrogenase E1 component
328	20220923_CRJL_M9H11_PICS_EColi_Tryps_Neprosin_N2_5ug_155.10015.10015.4	GTAMNPVDHPHGGGEGR	n[29]GTAMNPVDHPHGGGEGR	RGVRPTVR.GTAMNPVDHPHGGGEGR.NFGKHPVT	R	N	17	4	2234.93	1715.77	1715.76	429.949	429.948	1715.78	429.952	-0.0163	0.706	0.0348	0.003234	16.461	0	1	2	0	222	238	0	N-term(28.0313)		0	TRUE	sp|P60422|RL2_ECOLI	P60422	RL2_ECOLI	rplB	Large ribosomal subunit protein uL2
329	20220923_CRJL_M9H11_PICS_EColi_Tryps_Neprosin_N2_5ug_155.100154.100154.0	VPFAEVASDGSEAFPFLR	n[29]VPFAEVASDGSEAFPFLR	VIHSADER.VPFAEVASDGSEAFPFLR.NVIPGIGC	R	N	18	3	12493	1965.99	1965.99	656.339	656.336	1965.98	656.335	0.0031	0.9099	5.1935	2.869e-10	27.738	5.563	1	2	0	276	293	0	N-term(28.0313)		0	TRUE	sp|P40874|MTOX_ECOLI	P40874	MTOX_ECOLI	solA	N-methyl-L-tryptophan oxidase
330	20220923_CRJL_M9H11_PICS_EColi_Tryps_Neprosin_N2_5ug_155.100155.100155.0	LSDQEIEQTLQAFEAR	n[29]LSDQEIEQTLQAFEAR	DAFADKSK.LSDQEIEQTLQAFEAR.VKSSAQAK	K	V	16	2	12493.2	1905.97	1905.95	953.992	953.984	1904.95	953.481	1.0058	0.8914	11.8035	1.731e-11	33.471	8.167	1	2	0	93	108	0	N-term(28.0313)		0	TRUE	sp|P45523|FKBA_ECOLI	P45523	FKBA_ECOLI	fkpA	FKBP-type peptidyl-prolyl cis-trans isomerase FkpA
331	20220923_CRJL_M9H11_PICS_EColi_Tryps_Neprosin_N2_5ug_155.100159.100159.3	LTEMGFPCIGLPGTIDNDIK	n[29]LTEMGFPC[160]IGLPGTIDNDIK[156]	GSYMGAMR.LTEMGFPCIGLPGTIDNDIK.GTDYTIGF	R	G	20	3	12493.8	2246.15	2246.14	749.724	749.721	2246.13	749.718	0.008	0.8189	5.8043	5.712e-09	32.222	0	1	2	0	113	132	0	20K(28.0313), 8C(57.0214), N-term(28.0313)		0	TRUE	sp|P0A796|PFKA_ECOLI	P0A796	PFKA_ECOLI	pfkA	ATP-dependent 6-phosphofructokinase isozyme 1
332	20220923_CRJL_M9H11_PICS_EColi_Tryps_Neprosin_N2_5ug_155.100161.100161.0	VPFAEVASDGSEAFPFLR	n[29]VPFAEVASDGSEAFPFLR	VIHSADER.VPFAEVASDGSEAFPFLR.NVIPGIGC	R	N	18	3	12494	1967	1966.99	656.673	656.67	1965.98	656.335	1.0058	0.8862	5.209	0.000234	15.607	0	1	2	0	276	293	0	N-term(28.0313)		0	TRUE	sp|P40874|MTOX_ECOLI	P40874	MTOX_ECOLI	solA	N-methyl-L-tryptophan oxidase
333	20220923_CRJL_M9H11_PICS_EColi_Tryps_Neprosin_N2_5ug_155.100163.100163.2	AALVNADQTLSETWSYQLPANE	n[29]AALVNADQTLSETWSYQLPANE	AKKTTEMR.AALVNADQTLSETWSYQLPANE.	R	-	22	2	12494.2	2448.19	2448.18	1225.1	1225.1	2448.18	1225.1	0.0036	0.771	22.3414	0.001331	19.003	0	1	2	0	490	511	0	N-term(28.0313)		0	TRUE	sp|P33136|OPGG_ECOLI	P33136	OPGG_ECOLI	mdoG	Glucans biosynthesis protein G
334	20220923_CRJL_M9H11_PICS_EColi_Tryps_Neprosin_N2_5ug_155.100164.100164.2	MTESFAQLFEESLK	n[29]MTESFAQLFEESLK[156]	.MTESFAQLFEESLK.EIETRPGS	-	E	14	2	12494.4	1714.87	1714.85	858.44	858.434	1714.85	858.432	0.0046	0.8587	1.7992	1.951e-07	16.227	0	1	2	0	1	14	0	14K(28.0313), N-term(28.0313)		0	TRUE	sp|P0AG67|RS1_ECOLI	P0AG67	RS1_ECOLI	rpsA	Small ribosomal subunit protein bS1
335	20220923_CRJL_M9H11_PICS_EColi_Tryps_Neprosin_N2_5ug_155.100169.100169.0	AAGAELVGMEDLADQIK	n[29]AAGAELVGMEDLADQIK[156]	GANAEAAK.AAGAELVGMEDLADQIK.KGEMNFDV	K	K	17	2	12495	1786.92	1786.91	894.466	894.461	1785.92	893.966	0.9881	0.8105	39.3563	7.435e-06	22.271	7.626	1	2	0	89	105	0	17K(28.0313), N-term(28.0313)		0	TRUE	sp|P0A7L0|RL1_ECOLI	P0A7L0	RL1_ECOLI	rplA	Large ribosomal subunit protein uL1
336	20220923_CRJL_M9H11_PICS_EColi_Tryps_Neprosin_N2_5ug_155.10017.10017.2	QAQQLAEQQR	n[29]QAQQLAEQQR	QQTIQRQR.QAQQLAEQQR.LAQQSRTT	R	L	10	2	2235.13	1226.64	1226.63	614.33	614.324	1226.64	614.326	-0.004	0.7165	1.0652	0.0002294	15.207	0	1	2	0	158	167	0	N-term(28.0313)		0	TRUE	sp|P29131|FTSN_ECOLI	P29131	FTSN_ECOLI	ftsN	Cell division protein FtsN
337	20220923_CRJL_M9H11_PICS_EColi_Tryps_Neprosin_N2_5ug_155.100178.100178.2	LAFEPGVIPELLK	n[29]LAFEPGVIPELLK[156]	FQVDRFDK.LAFEPGVIPELLK.LQKAGYKI	K	L	13	2	12496.3	1480.9	1480.89	741.459	741.454	1480.89	741.452	0.0031	0.7215	1.6568	0.001901	16.081	8.028	1	2	0	30	42	0	13K(28.0313), N-term(28.0313)		0	TRUE	sp|P06987|HIS7_ECOLI	P06987	HIS7_ECOLI	hisB	Histidine biosynthesis bifunctional protein HisB
338	20220923_CRJL_M9H11_PICS_EColi_Tryps_Neprosin_N2_5ug_155.100182.100182.3	DANGINSNATSASLQLTQSIFDMSK	n[29]DANGINSNATSASLQLTQSIFDM[147]SK[156]	YTYSNGYR.DANGINSNATSASLQLTQSIFDMSK.WRAITIQE	R	W	25	3	12496.9	2685.3	2685.29	896.107	896.103	2684.3	895.773	0.9899	0.8186	15.4841	0.02042	16.26	0	1	2	0	78	102	0	23M(15.9949), 25K(28.0313), N-term(28.0313)		0	TRUE	sp|P02930|TOLC_ECOLI	P02930	TOLC_ECOLI	tolC	Outer membrane protein TolC
339	20220923_CRJL_M9H11_PICS_EColi_Tryps_Neprosin_N2_5ug_155.100183.100183.3	GIGGPSTSIAVEELAQLGIR	n[29]GIGGPSTSIAVEELAQLGIR	KPVIVCST.GIGGPSTSIAVEELAQLGIR.TFIRIGTT	T	T	20	3	12497	1995.11	1995.1	666.044	666.041	1995.1	666.041	0	0.8618	0.5573	5.29e-07	28.566	0	1	1	0	68	87	0	N-term(28.0313)		0	TRUE	sp|P12758|UDP_ECOLI	P12758	UDP_ECOLI	udp	Uridine phosphorylase
340	20220923_CRJL_M9H11_PICS_EColi_Tryps_Neprosin_N2_5ug_155.100187.100187.0	GATLLTPNLSEFEAVVGK	n[29]GATLLTPNLSEFEAVVGK[156]	GTDFERYR.GATLLTPNLSEFEAVVGK.CKTEEEIV	R	C	18	2	12497.5	1902.07	1902.06	952.044	952.036	1901.05	951.533	1.0058	0.8384	1.1475	4.145e-09	34.981	0	1	2	0	188	205	0	18K(28.0313), N-term(28.0313)		0	TRUE	sp|P76658|HLDE_ECOLI	P76658	HLDE_ECOLI	hldE	Bifunctional protein HldE
341	20220923_CRJL_M9H11_PICS_EColi_Tryps_Neprosin_N2_5ug_155.100188.100188.0	GATLLTPNLSEFEAVVGK	n[29]GATLLTPNLSEFEAVVGK[156]	GTDFERYR.GATLLTPNLSEFEAVVGK.CKTEEEIV	R	C	18	2	12497.6	1901.07	1901.05	951.542	951.534	1901.05	951.533	0.0023	0.8319	1.1497	4.537e-11	34.902	0	1	2	0	188	205	0	18K(28.0313), N-term(28.0313)		0	TRUE	sp|P76658|HLDE_ECOLI	P76658	HLDE_ECOLI	hldE	Bifunctional protein HldE
342	20220923_CRJL_M9H11_PICS_EColi_Tryps_Neprosin_N2_5ug_155.100191.100191.3	SGAVDVIVVDSVAALTPK	n[29]SGAVDVIVVDSVAALTPK[156]	EICDAIAR.SGAVDVIVVDSVAALTPK.AEIEGEIG	R	A	18	3	12498.2	1796.04	1796.03	599.687	599.684	1796.03	599.684	0.0006	0.7827	0.9284	0.0001129	23.8	0	1	2	0	136	153	0	18K(28.0313), N-term(28.0313)		0	TRUE	sp|P0A7G6|RECA_ECOLI	P0A7G6	RECA_ECOLI	recA	Protein RecA
343	20220923_CRJL_M9H11_PICS_EColi_Tryps_Neprosin_N2_5ug_155.100194.100194.3	YAPNLGSNAEALAVIAEAVK	n[29]YAPNLGSNAEALAVIAEAVK[156]	TAVGDEGG.YAPNLGSNAEALAVIAEAVK.AAGYEIGK	G	A	20	3	12498.5	2056.13	2056.12	686.385	686.382	2056.12	686.381	0.0046	0.9051	2.5802	2.655e-10	34.571	10.988	1	1	0	212	231	0	20K(28.0313), N-term(28.0313)		0	TRUE	sp|P0A6P9|ENO_ECOLI	P0A6P9	ENO_ECOLI	eno	Enolase
344	20220923_CRJL_M9H11_PICS_EColi_Tryps_Neprosin_N2_5ug_155.100196.100196.3	LLNGIPIDEEDFFGR	n[29]LLNGIPIDEEDFFGR	AIAGQSAK.LLNGIPIDEEDFFGR.QIAFNMIP	K	Q	15	3	12498.7	1762.89	1762.88	588.636	588.634	1761.89	588.305	0.9865	0.7069	6.1271	0.08593	11.633	0	0.9997	2	0	179	193	0	N-term(28.0313)		0	TRUE	sp|P08390|USG_ECOLI	P08390	USG_ECOLI	usg	USG-1 protein
345	20220923_CRJL_M9H11_PICS_EColi_Tryps_Neprosin_N2_5ug_155.100199.100199.2	APLYPDDILWNFEK	n[29]APLYPDDILWNFEK[156]	ARMVSKGR.APLYPDDILWNFEK.FIVGRDGK	R	F	14	2	12499.1	1775.93	1775.92	888.973	888.966	1775.91	888.964	0.0041	0.71	1.8018	1.622e-05	22.468	0	1	2	0	136	149	0	14K(28.0313), N-term(28.0313)		0	TRUE	sp|P06610|BTUE_ECOLI	P06610	BTUE_ECOLI	btuE	Thioredoxin/glutathione peroxidase BtuE
346	20220923_CRJL_M9H11_PICS_EColi_Tryps_Neprosin_N2_5ug_155.100200.100200.2	LTEMGFPCIGLPGTIDNDIK	n[29]LTEMGFPC[160]IGLPGTIDNDIK[156]	GSYMGAMR.LTEMGFPCIGLPGTIDNDIK.GTDYTIGF	R	G	20	2	12499.2	2246.16	2246.14	1124.09	1124.08	2246.13	1124.07	0.0124	0.8174	5.8955	0.001887	20.224	0	1	2	0	113	132	0	20K(28.0313), 8C(57.0214), N-term(28.0313)		0	TRUE	sp|P0A796|PFKA_ECOLI	P0A796	PFKA_ECOLI	pfkA	ATP-dependent 6-phosphofructokinase isozyme 1
347	20220923_CRJL_M9H11_PICS_EColi_Tryps_Neprosin_N2_5ug_155.100202.100202.0	GATLLTPNLSEFEAVVGK	n[29]GATLLTPNLSEFEAVVGK[156]	GTDFERYR.GATLLTPNLSEFEAVVGK.CKTEEEIV	R	C	18	3	12499.5	1901.06	1901.05	634.695	634.692	1901.05	634.691	0.003	0.7412	1.1799	1.582e-06	21.013	0	1	2	0	188	205	0	18K(28.0313), N-term(28.0313)		0	TRUE	sp|P76658|HLDE_ECOLI	P76658	HLDE_ECOLI	hldE	Bifunctional protein HldE
348	20220923_CRJL_M9H11_PICS_EColi_Tryps_Neprosin_N2_5ug_155.100203.100203.0	GATLLTPNLSEFEAVVGK	n[29]GATLLTPNLSEFEAVVGK[156]	GTDFERYR.GATLLTPNLSEFEAVVGK.CKTEEEIV	R	C	18	3	12499.5	1902.06	1902.06	635.029	635.026	1901.05	634.691	1.005	0.7248	1.1811	0.5987	10.876	0	1	2	0	188	205	0	18K(28.0313), N-term(28.0313)		0	TRUE	sp|P76658|HLDE_ECOLI	P76658	HLDE_ECOLI	hldE	Bifunctional protein HldE
349	20220923_CRJL_M9H11_PICS_EColi_Tryps_Neprosin_N2_5ug_155.100207.100207.3	FAGDDLPSNPVACALAIADK	n[29]FAGDDLPSNPVAC[160]ALAIADK[156]	INEQYQPR.FAGDDLPSNPVACALAIADK.MDTIAGIF	R	M	20	3	12500.1	2100.07	2100.06	701.03	701.027	2100.06	701.026	0.0019	0.8514	15.7757	4.669e-10	32.215	0	1	2	0	438	457	0	13C(57.0214), 20K(28.0313), N-term(28.0313)		0	TRUE	sp|P00961|SYGB_ECOLI	P00961	SYGB_ECOLI	glyS	Glycine--tRNA ligase beta subunit
350	20220923_CRJL_M9H11_PICS_EColi_Tryps_Neprosin_N2_5ug_155.100211.100211.2	YAPNLGSNAEALAVIAEAVK	n[29]YAPNLGSNAEALAVIAEAVK[156]	TAVGDEGG.YAPNLGSNAEALAVIAEAVK.AAGYEIGK	G	A	20	2	12500.7	2056.14	2056.12	1029.08	1029.07	2056.12	1029.07	-0.0009	0.8705	2.5435	3e-14	35.394	0	1	1	0	212	231	0	20K(28.0313), N-term(28.0313)		0	TRUE	sp|P0A6P9|ENO_ECOLI	P0A6P9	ENO_ECOLI	eno	Enolase
351	20220923_CRJL_M9H11_PICS_EColi_Tryps_Neprosin_N2_5ug_155.100212.100212.3	NYPDSTYLPNANYWLGQLNYNK	n[29]NYPDSTYLPNANYWLGQLNYNK[156]	VAFQNFIK.NYPDSTYLPNANYWLGQLNYNK.GKKDDAAY	K	G	22	3	12500.8	2703.32	2703.3	902.113	902.107	2703.3	902.106	0.0031	0.9473	5.1134	1.074e-05	29.376	0	1	2	0	172	193	0	22K(28.0313), N-term(28.0313)		0	TRUE	sp|P45955|CPOB_ECOLI	P45955	CPOB_ECOLI	cpoB	Cell division coordinator CpoB
352	20220923_CRJL_M9H11_PICS_EColi_Tryps_Neprosin_N2_5ug_155.100213.100213.3	LVDFSALTAGLDMSR	n[29]LVDFSALTAGLDMSR	AIDTIESK.LVDFSALTAGLDMSR.FHIMDFGT	K	F	15	3	12500.9	1622.84	1622.84	541.954	541.953	1622.83	541.952	0.004	0.8415	12.0792	0.0002675	16.918	0	1	2	0	154	168	0	N-term(28.0313)		0	TRUE	sp|P18133|PNCB_ECOLI	P18133	PNCB_ECOLI	pncB	Nicotinate phosphoribosyltransferase
353	20220923_CRJL_M9H11_PICS_EColi_Tryps_Neprosin_N2_5ug_155.100214.100214.3	SMLNPGSALLTLSYLGAER	n[29]SM[147]LNPGSALLTLSYLGAER	VAMAKACR.SMLNPGSALLTLSYLGAER.AIPNYNVM	R	A	19	3	12501.1	2036.08	2036.07	679.699	679.696	2036.06	679.694	0.0046	0.9146	6.1311	1.703e-06	26.619	0	1	2	0	133	151	0	2M(15.9949), N-term(28.0313)		0	TRUE	sp|P0AEK4|FABI_ECOLI	P0AEK4	FABI_ECOLI	fabI	Enoyl-[acyl-carrier-protein] reductase [NADH] FabI
354	20220923_CRJL_M9H11_PICS_EColi_Tryps_Neprosin_N2_5ug_155.100221.100221.3	MAIGPVIDNGFYYDVDLDR	n[29]MAIGPVIDNGFYYDVDLDR	KQIWPHTK.MAIGPVIDNGFYYDVDLDR.TITQEDVE	K	T	19	3	12501.9	2200.07	2200.06	734.364	734.359	2200.05	734.357	0.0048	0.8361	9.1139	3.42e-10	31.353	11.185	1	2	0	92	110	0	N-term(28.0313)		0	TRUE	sp|P0A8M3|SYT_ECOLI	P0A8M3	SYT_ECOLI	thrS	Threonine--tRNA ligase
355	20220923_CRJL_M9H11_PICS_EColi_Tryps_Neprosin_N2_5ug_155.100223.100223.2	FAGDDLPSNPVACALAIADK	n[29]FAGDDLPSNPVAC[160]ALAIADK[156]	INEQYQPR.FAGDDLPSNPVACALAIADK.MDTIAGIF	R	M	20	2	12502.3	2100.08	2100.06	1051.05	1051.04	2100.06	1051.04	0.0019	0.8548	15.8117	0	43.771	0	1	2	0	438	457	0	13C(57.0214), 20K(28.0313), N-term(28.0313)		0	TRUE	sp|P00961|SYGB_ECOLI	P00961	SYGB_ECOLI	glyS	Glycine--tRNA ligase beta subunit
356	20220923_CRJL_M9H11_PICS_EColi_Tryps_Neprosin_N2_5ug_155.100230.100230.3	GLMLNVTDPASIESVLEK	n[29]GLM[147]LNVTDPASIESVLEK[156]	DYIGANGK.GLMLNVTDPASIESVLEK.IRAEFGEV	K	I	18	3	12503.2	1987.07	1987.05	663.364	663.357	1987.05	663.359	-0.0045	0.743	5.6278	5.383e-07	22.907	0	1	2	0	55	72	0	18K(28.0313), 3M(15.9949), N-term(28.0313)		0	TRUE	sp|P0AEK2|FABG_ECOLI	P0AEK2	FABG_ECOLI	fabG	3-oxoacyl-[acyl-carrier-protein] reductase FabG
357	20220923_CRJL_M9H11_PICS_EColi_Tryps_Neprosin_N2_5ug_155.100232.100232.0	EPDYLDIPAFLR	n[29]EPDYLDIPAFLR	DNAPQTAK.EPDYLDIPAFLR.KQAD	K	K	12	2	12503.4	1475.78	1475.78	738.899	738.896	1475.77	738.89	0.0107	0.6433	1.2224	0.1581	12.084	0	0.9999	2	0	368	379	0	N-term(28.0313)		0	TRUE	sp|P0A9A6|FTSZ_ECOLI	P0A9A6	FTSZ_ECOLI	ftsZ	Cell division protein FtsZ
358	20220923_CRJL_M9H11_PICS_EColi_Tryps_Neprosin_N2_5ug_155.100233.100233.0	EPDYLDIPAFLR	n[29]EPDYLDIPAFLR	DNAPQTAK.EPDYLDIPAFLR.KQAD	K	K	12	2	12503.5	1476.78	1476.78	739.399	739.396	1475.77	738.89	1.0114	0.6334	1.2211	0.1505	11.913	11.242	0.9996	2	0	368	379	0	N-term(28.0313)		0	TRUE	sp|P0A9A6|FTSZ_ECOLI	P0A9A6	FTSZ_ECOLI	ftsZ	Cell division protein FtsZ
359	20220923_CRJL_M9H11_PICS_EColi_Tryps_Neprosin_N2_5ug_155.100235.100235.0	DGYIAYIDELYNANR	n[29]DGYIAYIDELYNANR	YAKTAEER.DGYIAYIDELYNANR.LTEIISET	R	L	15	2	12503.7	1816.88	1816.86	909.446	909.44	1816.86	909.439	0.0017	0.8625	12.9109	1.585e-08	32.3	11.352	1	2	0	33	47	0	N-term(28.0313)		0	TRUE	sp|P0A7F6|SPED_ECOLI	P0A7F6	SPED_ECOLI	speD	S-adenosylmethionine decarboxylase proenzyme
360	20220923_CRJL_M9H11_PICS_EColi_Tryps_Neprosin_N2_5ug_155.100237.100237.0	DGYIAYIDELYNANR	n[29]DGYIAYIDELYNANR	YAKTAEER.DGYIAYIDELYNANR.LTEIISET	R	L	15	2	12503.9	1817.88	1817.87	909.947	909.941	1816.86	909.439	1.0039	0.8621	12.9146	1.759e-07	29.733	0	1	2	0	33	47	0	N-term(28.0313)		0	TRUE	sp|P0A7F6|SPED_ECOLI	P0A7F6	SPED_ECOLI	speD	S-adenosylmethionine decarboxylase proenzyme
361	20220923_CRJL_M9H11_PICS_EColi_Tryps_Neprosin_N2_5ug_155.100240.100240.0	LLPIEDVFSISGR	n[29]LLPIEDVFSISGR	ERAIDKPF.LLPIEDVFSISGR.GTVVTGRV	F	G	13	2	12504.4	1472.82	1472.81	737.417	737.414	1472.82	737.419	-0.0105	0.5967	1.0206	2.161	9.969	0	0.9521	1	0	212	224	0	N-term(28.0313)		0	FALSE	sp|P0CE47|EFTU1_ECOLI	P0CE47	EFTU1_ECOLI	tufA	Elongation factor Tu 1	tufB	sp|P0CE48|EFTU2_ECOLI
362	20220923_CRJL_M9H11_PICS_EColi_Tryps_Neprosin_N2_5ug_155.100242.100242.2	MAIGPVIDNGFYYDVDLDR	n[29]MAIGPVIDNGFYYDVDLDR	KQIWPHTK.MAIGPVIDNGFYYDVDLDR.TITQEDVE	K	T	19	2	12504.6	2200.08	2200.06	1101.05	1101.04	2200.05	1101.03	0.0102	0.7893	9.1593	3.392e-07	33.585	0	1	2	0	92	110	0	N-term(28.0313)		0	TRUE	sp|P0A8M3|SYT_ECOLI	P0A8M3	SYT_ECOLI	thrS	Threonine--tRNA ligase
363	20220923_CRJL_M9H11_PICS_EColi_Tryps_Neprosin_N2_5ug_155.100249.100249.0	APLYPDDILWNFEK	n[29]APLYPDDILWNFEK[156]	ARMVSKGR.APLYPDDILWNFEK.FIVGRDGK	R	F	14	3	12505.5	1775.92	1775.92	592.982	592.979	1775.91	592.978	0.002	0.8704	1.6955	3.584e-07	11.766	0	1	2	0	136	149	0	14K(28.0313), N-term(28.0313)		0	TRUE	sp|P06610|BTUE_ECOLI	P06610	BTUE_ECOLI	btuE	Thioredoxin/glutathione peroxidase BtuE
364	20220923_CRJL_M9H11_PICS_EColi_Tryps_Neprosin_N2_5ug_155.100253.100253.0	APLYPDDILWNFEK	n[29]APLYPDDILWNFEK[156]	ARMVSKGR.APLYPDDILWNFEK.FIVGRDGK	R	F	14	3	12506	1776.93	1776.92	593.316	593.313	1775.91	592.978	1.0043	0.855	1.6877	0.03493	12.327	0	1	2	0	136	149	0	14K(28.0313), N-term(28.0313)		0	TRUE	sp|P06610|BTUE_ECOLI	P06610	BTUE_ECOLI	btuE	Thioredoxin/glutathione peroxidase BtuE
365	20220923_CRJL_M9H11_PICS_EColi_Tryps_Neprosin_N2_5ug_155.100255.100255.3	VLVVDDLLATGGTIEATVK	n[35]VLVVDDLLATGGTIEATVK[162]	DAIKPGDK.VLVVDDLLATGGTIEATVK.LIRRIGGE	K	L	19	3	12506.4	1981.21	1981.2	661.41	661.407	1981.2	661.407	0.0012	0.7946	0.7663	2.395e-10	26.419	0	1	2	0	122	140	0	19K(34.0631), N-term(34.0631)		0	TRUE	sp|P69503|APT_ECOLI	P69503	APT_ECOLI	apt	Adenine phosphoribosyltransferase
366	20220923_CRJL_M9H11_PICS_EColi_Tryps_Neprosin_N2_5ug_155.100258.100258.3	FANECQIEMLGSAEMVELAEAK	n[29]FANEC[160]QIEMLGSAEMVELAEAK[156]	YTHEIIAR.FANECQIEMLGSAEMVELAEAK.LHGEDVSI	R	L	22	3	12506.7	2525.2	2525.19	842.742	842.738	2525.18	842.736	0.0075	0.8673	4.8393	1.57e-12	32.663	0	1	2	0	151	172	0	22K(28.0313), 5C(57.0214), N-term(28.0313)		0	TRUE	sp|P22634|MURI_ECOLI	P22634	MURI_ECOLI	murI	Glutamate racemase
367	20220923_CRJL_M9H11_PICS_EColi_Tryps_Neprosin_N2_5ug_155.100274.100274.3	ISYISTGGGAFLEFVEGK	n[29]ISYISTGGGAFLEFVEGK[156]	DIFGIADK.ISYISTGGGAFLEFVEGK.VIPAVAMI	K	V	18	3	12508.9	1931	1931.01	644.675	644.677	1930.01	644.343	1.0006	0.8119	0.723	7.126e-06	24.206	0	1	2	0	356	373	0	18K(28.0313), N-term(28.0313)		0	TRUE	sp|P0A799|PGK_ECOLI	P0A799	PGK_ECOLI	pgk	Phosphoglycerate kinase
368	20220923_CRJL_M9H11_PICS_EColi_Tryps_Neprosin_N2_5ug_155.100275.100275.3	AALGYDLWALTQQGPAEELNK	n[29]AALGYDLWALTQQGPAEELNK[156]	EETFAEAS.AALGYDLWALTQQGPAEELNK.TWQTQPAI	S	T	21	3	12509.1	2343.22	2343.22	782.082	782.08	2343.21	782.078	0.008	0.8061	7.0707	5.232e-10	32.772	9.293	1	1	0	38	58	0	21K(28.0313), N-term(28.0313)		0	TRUE	sp|P0AAI9|FABD_ECOLI	P0AAI9	FABD_ECOLI	fabD	Malonyl CoA-acyl carrier protein transacylase
369	20220923_CRJL_M9H11_PICS_EColi_Tryps_Neprosin_N2_5ug_155.100278.100278.2	VYAADQLFATLDPTLR	n[29]VYAADQLFATLDPTLR	FNRITEAR.VYAADQLFATLDPTLR.RIDVADVG	R	R	16	2	12509.5	1820.98	1820.94	911.496	911.475	1820.97	911.491	-0.0314	0.5965	6.9931	0.7637	10.712	0	0.983	2	0	222	237	0	N-term(28.0313)		0	TRUE	sp|P25519|HFLX_ECOLI	P25519	HFLX_ECOLI	hflX	GTPase HflX
370	20220923_CRJL_M9H11_PICS_EColi_Tryps_Neprosin_N2_5ug_155.100290.100290.3	GLVDIGFDGYAVGGLAVGEPK	n[29]GLVDIGFDGYAVGGLAVGEPK[156]	DIRDISVK.GLVDIGFDGYAVGGLAVGEPK.ADMHRIIE	K	A	21	3	12511.2	2089.12	2089.11	697.382	697.379	2089.11	697.377	0.0048	0.597	9.0869	0.0002212	17.841	10.46	1	2	0	201	221	0	21K(28.0313), N-term(28.0313)		0	TRUE	sp|P0A847|TGT_ECOLI	P0A847	TGT_ECOLI	tgt	Queuine tRNA-ribosyltransferase
371	20220923_CRJL_M9H11_PICS_EColi_Tryps_Neprosin_N2_5ug_155.100306.100306.3	NIYTDPLNVLQAELLHR	n[29]NIYTDPLNVLQAELLHR	IAESIQIR.NIYTDPLNVLQAELLHR.SRQAEKEG	R	S	17	3	12513.3	2036.13	2036.11	679.716	679.712	2036.11	679.709	0.0086	0.6785	4.6053	4.606e-08	32.668	9.09	1	2	0	833	849	0	N-term(28.0313)		0	TRUE	sp|P00864|CAPP_ECOLI	P00864	CAPP_ECOLI	ppc	Phosphoenolpyruvate carboxylase
372	20220923_CRJL_M9H11_PICS_EColi_Tryps_Neprosin_N2_5ug_155.100316.100316.0	LAILNFGTLMPEAAK	n[29]LAILNFGTLMPEAAK[156]	IVKRRGEK.LAILNFGTLMPEAAK.VAESINAT	K	V	15	2	12514.5	1644.95	1644.94	823.481	823.477	1643.93	822.973	1.0072	0.837	1.2076	1.077e-07	27.471	0	1	2	0	506	520	0	15K(28.0313), N-term(28.0313)		0	TRUE	sp|P77488|DXS_ECOLI	P77488	DXS_ECOLI	dxs	1-deoxy-D-xylulose-5-phosphate synthase
373	20220923_CRJL_M9H11_PICS_EColi_Tryps_Neprosin_N2_5ug_155.100319.100319.3	VLVVDDLLATGGTIEATVK	n[29]VLVVDDLLATGGTIEATVK[156]	DAIKPGDK.VLVVDDLLATGGTIEATVK.LIRRIGGE	K	L	19	3	12515	1969.15	1969.14	657.39	657.386	1969.13	657.385	0.0011	0.8154	0.6217	3.322e-10	27.88	0	1	2	0	122	140	0	19K(28.0313), N-term(28.0313)		0	TRUE	sp|P69503|APT_ECOLI	P69503	APT_ECOLI	apt	Adenine phosphoribosyltransferase
374	20220923_CRJL_M9H11_PICS_EColi_Tryps_Neprosin_N2_5ug_155.10032.10032.3	GTAMNPVDHPHGGGEGR	n[29]GTAMNPVDHPHGGGEGR	RGVRPTVR.GTAMNPVDHPHGGGEGR.NFGKHPVT	R	N	17	3	2236.97	1715.79	1715.78	572.938	572.933	1715.78	572.934	-0.0015	0.6539	0.0688	0.0002441	23.95	0	1	2	0	222	238	0	N-term(28.0313)		0	TRUE	sp|P60422|RL2_ECOLI	P60422	RL2_ECOLI	rplB	Large ribosomal subunit protein uL2
375	20220923_CRJL_M9H11_PICS_EColi_Tryps_Neprosin_N2_5ug_155.100320.100320.2	VLVVDDLLATGGTIEATVK	n[29]VLVVDDLLATGGTIEATVK[156]	DAIKPGDK.VLVVDDLLATGGTIEATVK.LIRRIGGE	K	L	19	2	12515.2	1969.16	1969.14	985.586	985.575	1969.13	985.575	0.0009	0.84	0.6195	1.496e-09	43.709	0	1	2	0	122	140	0	19K(28.0313), N-term(28.0313)		0	TRUE	sp|P69503|APT_ECOLI	P69503	APT_ECOLI	apt	Adenine phosphoribosyltransferase
376	20220923_CRJL_M9H11_PICS_EColi_Tryps_Neprosin_N2_5ug_155.100324.100324.3	EVMTTLWPFLEQNPK	n[29]EVMTTLWPFLEQNPK[156]	TEFAQAVR.EVMTTLWPFLEQNPK.YRQMSIIE	R	Y	15	3	12515.7	1887.99	1887.98	630.338	630.336	1887.98	630.334	0.0042	0.8779	3.5055	0.002805	17.245	0	1	2	0	30	44	0	15K(28.0313), N-term(28.0313)		0	TRUE	sp|P00370|DHE4_ECOLI	P00370	DHE4_ECOLI	gdhA	NADP-specific glutamate dehydrogenase
377	20220923_CRJL_M9H11_PICS_EColi_Tryps_Neprosin_N2_5ug_155.100326.100326.2	EVMTTLWPFLEQNPK	n[29]EVMTTLWPFLEQNPK[156]	TEFAQAVR.EVMTTLWPFLEQNPK.YRQMSIIE	R	Y	15	2	12516	1888.01	1887.98	945.01	945	1887.98	944.997	0.0043	0.832	3.5011	0.02205	15.326	0	1	2	0	30	44	0	15K(28.0313), N-term(28.0313)		0	TRUE	sp|P00370|DHE4_ECOLI	P00370	DHE4_ECOLI	gdhA	NADP-specific glutamate dehydrogenase
378	20220923_CRJL_M9H11_PICS_EColi_Tryps_Neprosin_N2_5ug_155.100337.100337.2	LLNGIPIDEEDFFGR	n[29]LLNGIPIDEEDFFGR	AIAGQSAK.LLNGIPIDEEDFFGR.QIAFNMIP	K	Q	15	2	12517.5	1762.89	1762.88	882.455	882.447	1761.89	881.954	0.9868	0.6771	6.4394	0.003451	18.2	10.86	1	2	0	179	193	0	N-term(28.0313)		0	TRUE	sp|P08390|USG_ECOLI	P08390	USG_ECOLI	usg	USG-1 protein
379	20220923_CRJL_M9H11_PICS_EColi_Tryps_Neprosin_N2_5ug_155.100339.100339.2	LAILNFGTLMPEAAK	n[29]LAILNFGTLMPEAAK[156]	IVKRRGEK.LAILNFGTLMPEAAK.VAESINAT	K	V	15	2	12517.7	1643.94	1643.93	822.98	822.973	1643.93	822.973	-0.0004	0.8497	1.1542	2.26e-07	27.625	0	1	2	0	506	520	0	15K(28.0313), N-term(28.0313)		0	TRUE	sp|P77488|DXS_ECOLI	P77488	DXS_ECOLI	dxs	1-deoxy-D-xylulose-5-phosphate synthase
380	20220923_CRJL_M9H11_PICS_EColi_Tryps_Neprosin_N2_5ug_155.10034.10034.2	LEVQNGNER		AVPRVYDA.LEVQNGNER.LVIEVQQQ	A	L	9	2	2237.23	1057.52	1057.51	529.768	529.764	1057.52	529.765	-0.0008	0.9623	2.3809	0.2799	11.688	0	0.9994	1	0	30	38	0			0	TRUE	sp|P0ABB4|ATPB_ECOLI	P0ABB4	ATPB_ECOLI	atpD	ATP synthase subunit beta
381	20220923_CRJL_M9H11_PICS_EColi_Tryps_Neprosin_N2_5ug_155.100346.100346.2	TAALIGVDYLAVSFPR	n[29]TAALIGVDYLAVSFPR	EKDKADIK.TAALIGVDYLAVSFPR.CGEDINYA	K	C	16	2	12518.6	1719.98	1719.96	860.996	860.988	1719.96	860.985	0.0062	0.7955	0.6374	9.711e-11	39.52	0	1	2	0	184	199	0	N-term(28.0313)		0	TRUE	sp|P21599|KPYK2_ECOLI	P21599	KPYK2_ECOLI	pykA	Pyruvate kinase II
382	20220923_CRJL_M9H11_PICS_EColi_Tryps_Neprosin_N2_5ug_155.100351.100351.3	LSDQEIEQTLQAFEAR	n[29]LSDQEIEQTLQAFEAR	DAFADKSK.LSDQEIEQTLQAFEAR.VKSSAQAK	K	V	16	3	12519.4	1904.96	1904.95	635.994	635.99	1904.95	635.99	0.0017	0.8781	12.2405	4.102e-08	28.05	0	1	2	0	93	108	0	N-term(28.0313)		0	TRUE	sp|P45523|FKBA_ECOLI	P45523	FKBA_ECOLI	fkpA	FKBP-type peptidyl-prolyl cis-trans isomerase FkpA
383	20220923_CRJL_M9H11_PICS_EColi_Tryps_Neprosin_N2_5ug_155.100353.100353.3	AALVNADQTLSETWSYQLPANE	n[29]AALVNADQTLSETWSYQLPANE	AKKTTEMR.AALVNADQTLSETWSYQLPANE.	R	-	22	3	12519.6	2448.2	2448.19	817.075	817.07	2448.18	817.067	0.0063	0.6975	22.7641	4.927e-05	19.21	0	1	2	0	490	511	0	N-term(28.0313)		0	TRUE	sp|P33136|OPGG_ECOLI	P33136	OPGG_ECOLI	mdoG	Glucans biosynthesis protein G
384	20220923_CRJL_M9H11_PICS_EColi_Tryps_Neprosin_N2_5ug_155.100358.100358.2	NIYTDPLNVLQAELLHR	n[29]NIYTDPLNVLQAELLHR	IAESIQIR.NIYTDPLNVLQAELLHR.SRQAEKEG	R	S	17	2	12520.3	2036.13	2036.11	1019.07	1019.06	2036.11	1019.06	0.0078	0.8396	4.4897	2.077e-09	29.777	0	1	2	0	833	849	0	N-term(28.0313)		0	TRUE	sp|P00864|CAPP_ECOLI	P00864	CAPP_ECOLI	ppc	Phosphoenolpyruvate carboxylase
385	20220923_CRJL_M9H11_PICS_EColi_Tryps_Neprosin_N2_5ug_155.100359.100359.2	ELPFSSLIFAR	n[29]ELPFSSLIFAR	DDGDKIIR.ELPFSSLIFAR.QWFVVGEI	R	Q	11	2	12520.4	1306.74	1306.73	654.379	654.373	1306.73	654.371	0.003	0.6173	0.646	1.521	8.867	0	0.9988	2	0	58	68	0	N-term(28.0313)		0	TRUE	sp|P0ADR6|RLMM_ECOLI	P0ADR6	RLMM_ECOLI	rlmM	Ribosomal RNA large subunit methyltransferase M
386	20220923_CRJL_M9H11_PICS_EColi_Tryps_Neprosin_N2_5ug_155.100363.100363.2	DYGVGSDVYSVTSFTELAR	n[29]DYGVGSDVYSVTSFTELAR	EAAEIIAK.DYGVGSDVYSVTSFTELAR.DGQDCERW	K	D	19	2	12520.9	2093.01	2093	1047.51	1047.51	2092.99	1047.5	0.0046	0.7122	17.7197	0.05303	15.602	0	0.9992	2	0	749	767	0	N-term(28.0313)		0	TRUE	sp|P0AFG8|ODP1_ECOLI	P0AFG8	ODP1_ECOLI	aceE	Pyruvate dehydrogenase E1 component
387	20220923_CRJL_M9H11_PICS_EColi_Tryps_Neprosin_N2_5ug_155.100367.100367.2	LSDQEIEQTLQAFEAR	n[29]LSDQEIEQTLQAFEAR	DAFADKSK.LSDQEIEQTLQAFEAR.VKSSAQAK	K	V	16	2	12521.6	1904.97	1904.95	953.491	953.482	1904.95	953.481	0.0008	0.8859	12.2766	5.68e-11	33.127	0	1	2	0	93	108	0	N-term(28.0313)		0	TRUE	sp|P45523|FKBA_ECOLI	P45523	FKBA_ECOLI	fkpA	FKBP-type peptidyl-prolyl cis-trans isomerase FkpA
388	20220923_CRJL_M9H11_PICS_EColi_Tryps_Neprosin_N2_5ug_155.100372.100372.3	LAILNFGTLMPEAAK	n[29]LAILNFGTLMPEAAK[156]	IVKRRGEK.LAILNFGTLMPEAAK.VAESINAT	K	V	15	3	12522.2	1643.94	1643.93	548.988	548.984	1643.93	548.985	-0.0019	0.801	1.0792	2.554e-07	20.938	9.744	1	2	0	506	520	0	15K(28.0313), N-term(28.0313)		0	TRUE	sp|P77488|DXS_ECOLI	P77488	DXS_ECOLI	dxs	1-deoxy-D-xylulose-5-phosphate synthase
389	20220923_CRJL_M9H11_PICS_EColi_Tryps_Neprosin_N2_5ug_155.100373.100373.3	AEDETLDENELGEILHAIEK	n[29]AEDETLDENELGEILHAIEK[156]	SETIATIL.AEDETLDENELGEILHAIEK.NVVRSRVI	L	N	20	3	12522.4	2323.17	2323.15	775.396	775.391	2323.14	775.388	0.008	0.7287	2.1844	2e-14	34.392	0	1	1	0	283	302	0	20K(28.0313), N-term(28.0313)		0	TRUE	sp|P05055|PNP_ECOLI	P05055	PNP_ECOLI	pnp	Polyribonucleotide nucleotidyltransferase
390	20220923_CRJL_M9H11_PICS_EColi_Tryps_Neprosin_N2_5ug_155.100380.100380.0	LLTTCNIPVPSDVR	n[29]LLTTC[160]NIPVPSDVR	DIVDEAKR.LLTTCNIPVPSDVR.VATEFSET	R	V	14	2	12523.2	1611.87	1611.86	806.942	806.938	1611.87	806.94	-0.0036	0.9625	80.4903	1.194e-05	20.353	0	1	2	0	245	258	0	5C(57.0214), N-term(28.0313)		0	TRUE	sp|P0A799|PGK_ECOLI	P0A799	PGK_ECOLI	pgk	Phosphoglycerate kinase
391	20220923_CRJL_M9H11_PICS_EColi_Tryps_Neprosin_N2_5ug_155.100386.100386.3	NDDYLILDAVNNQVYVNPTNEVIDK	n[29]NDDYLILDAVNNQVYVNPTNEVIDK[156]	GSVTSQVK.NDDYLILDAVNNQVYVNPTNEVIDK.MRAVQEQV	K	M	25	3	12524	2933.5	2933.47	978.841	978.831	2933.47	978.829	0.0051	0.8961	6.7768	2e-08	39.296	0	1	2	0	214	238	0	25K(28.0313), N-term(28.0313)		0	TRUE	sp|P08839|PT1_ECOLI	P08839	PT1_ECOLI	ptsI	Phosphoenolpyruvate-protein phosphotransferase
392	20220923_CRJL_M9H11_PICS_EColi_Tryps_Neprosin_N2_5ug_155.100388.100388.3	LLQVGGNMLLLDEPTNDLDIETLR	n[29]LLQVGGNM[147]LLLDEPTNDLDIETLR	RGRIHIAK.LLQVGGNMLLLDEPTNDLDIETLR.AIENAIIE	K	A	24	3	12524.3	2725.45	2725.43	909.491	909.483	2725.42	909.481	0.0063	0.8252	4.8607	7.413e-07	35.02	0	1	2	0	458	481	0	8M(15.9949), N-term(28.0313)		0	TRUE	sp|P0A9W3|ETTA_ECOLI	P0A9W3	ETTA_ECOLI	ettA	Energy-dependent translational throttle protein EttA
393	20220923_CRJL_M9H11_PICS_EColi_Tryps_Neprosin_N2_5ug_155.100397.100397.0	AEDETLDENELGEILHAIEK	n[35]AEDETLDENELGEILHAIEK[162]	SETIATIL.AEDETLDENELGEILHAIEK.NVVRSRVI	L	N	20	3	12525.5	2336.23	2336.22	779.751	779.747	2335.21	779.409	1.0114	0.6941	2.1327	5.306e-11	33.113	8.279	1	1	0	283	302	0	20K(34.0631), N-term(34.0631)		0	TRUE	sp|P05055|PNP_ECOLI	P05055	PNP_ECOLI	pnp	Polyribonucleotide nucleotidyltransferase
394	20220923_CRJL_M9H11_PICS_EColi_Tryps_Neprosin_N2_5ug_155.10040.10040.0	VVMTGPSK	n[29]VVM[147]TGPSK[156]	HITAGAKK.VVMTGPSK.DNTPMFVK	K	D	8	2	2237.74	890.489	890.486	446.252	446.25	889.494	445.754	0.9921	0.7127	3.3256	3.309	7.923	0	0.9873	2	0	117	124	0	3M(15.9949), 8K(28.0313), N-term(28.0313)		0	TRUE	sp|P0A9B2|G3P1_ECOLI	P0A9B2	G3P1_ECOLI	gapA	Glyceraldehyde-3-phosphate dehydrogenase A
395	20220923_CRJL_M9H11_PICS_EColi_Tryps_Neprosin_N2_5ug_155.100406.100406.3	DANFSLEGLTGFTMYGK	n[29]DANFSLEGLTGFTM[147]YGK[156]	HRAYQRTR.DANFSLEGLTGFTMYGK.TAGVIGTG	R	T	17	3	12526.7	1921.92	1921.91	641.648	641.645	1921.91	641.645	-0.0011	0.7498	6.3842	0.008411	19.869	0	1	2	0	129	145	0	14M(15.9949), 17K(28.0313), N-term(28.0313)		0	TRUE	sp|P52643|LDHD_ECOLI	P52643	LDHD_ECOLI	ldhA	D-lactate dehydrogenase
396	20220923_CRJL_M9H11_PICS_EColi_Tryps_Neprosin_N2_5ug_155.100411.100411.0	AEDETLDENELGEILHAIEK	n[35]AEDETLDENELGEILHAIEK[162]	SETIATIL.AEDETLDENELGEILHAIEK.NVVRSRVI	L	N	20	3	12527.3	2335.22	2335.21	779.415	779.411	2335.21	779.409	0.0036	0.6989	2.1016	1.094e-10	30.698	8.388	1	1	0	283	302	0	20K(34.0631), N-term(34.0631)		0	TRUE	sp|P05055|PNP_ECOLI	P05055	PNP_ECOLI	pnp	Polyribonucleotide nucleotidyltransferase
397	20220923_CRJL_M9H11_PICS_EColi_Tryps_Neprosin_N2_5ug_155.100416.100416.3	DANGINSNATSASLQLTQSIFDMSK	n[29]DANGINSNATSASLQLTQSIFDM[147]SK[156]	YTYSNGYR.DANGINSNATSASLQLTQSIFDMSK.WRAITIQE	R	W	25	3	12528.1	2685.3	2685.28	896.108	896.102	2684.3	895.773	0.988	0.8191	16.0049	0.08492	13.784	0	0.9998	2	0	78	102	0	23M(15.9949), 25K(28.0313), N-term(28.0313)		0	TRUE	sp|P02930|TOLC_ECOLI	P02930	TOLC_ECOLI	tolC	Outer membrane protein TolC
398	20220923_CRJL_M9H11_PICS_EColi_Tryps_Neprosin_N2_5ug_155.100420.100420.3	EGGIFWMDSLAIPANAK	n[29]EGGIFWMDSLAIPANAK[156]	PIDVVWPK.EGGIFWMDSLAIPANAK.NKEGAIKI	K	N	17	3	12528.6	1874.97	1874.97	625.998	625.996	1874.96	625.994	0.0051	0.8251	0.7666	5.336e-06	21.007	0	1	2	0	250	266	0	17K(28.0313), N-term(28.0313)		0	TRUE	sp|P0AFK9|POTD_ECOLI	P0AFK9	POTD_ECOLI	potD	Spermidine/putrescine-binding periplasmic protein
399	20220923_CRJL_M9H11_PICS_EColi_Tryps_Neprosin_N2_5ug_155.100423.100423.3	AIDQAELMADCQISSVYLALSGK	n[29]AIDQAELM[147]ADC[160]QISSVYLALSGK[156]	SVVKCVQR.AIDQAELMADCQISSVYLALSGK.HISCQNEI	R	H	23	3	12529	2554.29	2554.27	852.436	852.429	2554.27	852.429	0.0002	0.8041	0.5402	2.143e-05	28.176	0	1	2	0	64	86	0	11C(57.0214), 23K(28.0313), 8M(15.9949), N-term(28.0313)		0	TRUE	sp|P0ABH0|FTSA_ECOLI	P0ABH0	FTSA_ECOLI	ftsA	Cell division protein FtsA
400	20220923_CRJL_M9H11_PICS_EColi_Tryps_Neprosin_N2_5ug_155.100428.100428.0	GYGAGNDVTAAGVFADLLR	n[29]GYGAGNDVTAAGVFADLLR	QPIPIVIR.GYGAGNDVTAAGVFADLLR.TISWKIGV	R	T	19	2	12529.7	1894.98	1894.96	948.497	948.489	1893.96	947.986	1.005	0.8305	0.9217	2.3e-13	42.965	0	1	2	0	794	812	0	N-term(28.0313)		0	TRUE	sp|P00561|AK1H_ECOLI	P00561	AK1H_ECOLI	thrA	Bifunctional aspartokinase/homoserine dehydrogenase 1
401	20220923_CRJL_M9H11_PICS_EColi_Tryps_Neprosin_N2_5ug_155.100429.100429.4	NDDYLILDAVNNQVYVNPTNEVIDK	n[29]NDDYLILDAVNNQVYVNPTNEVIDK[156]	GSVTSQVK.NDDYLILDAVNNQVYVNPTNEVIDK.MRAVQEQV	K	M	25	4	12529.8	2934.49	2934.47	734.629	734.625	2933.47	734.374	1.0053	0.8585	6.8734	1.279e-06	32.072	8.144	1	2	0	214	238	0	25K(28.0313), N-term(28.0313)		0	TRUE	sp|P08839|PT1_ECOLI	P08839	PT1_ECOLI	ptsI	Phosphoenolpyruvate-protein phosphotransferase
402	20220923_CRJL_M9H11_PICS_EColi_Tryps_Neprosin_N2_5ug_155.100431.100431.3	YAPNLGSNAEALAVIAEAVK	n[29]YAPNLGSNAEALAVIAEAVK[156]	TAVGDEGG.YAPNLGSNAEALAVIAEAVK.AAGYEIGK	G	A	20	3	12530.2	2056.13	2056.12	686.385	686.381	2056.12	686.381	0.0024	0.9178	2.0514	9.899e-10	32.417	0	1	1	0	212	231	0	20K(28.0313), N-term(28.0313)		0	TRUE	sp|P0A6P9|ENO_ECOLI	P0A6P9	ENO_ECOLI	eno	Enolase
403	20220923_CRJL_M9H11_PICS_EColi_Tryps_Neprosin_N2_5ug_155.100434.100434.3	AVANWDIPDGFLCPPVPGR	n[29]AVANWDIPDGFLC[160]PPVPGR	KAIIAHFY.AVANWDIPDGFLCPPVPGR.ADYIHHIA	Y	A	19	3	12530.6	2109.09	2109.07	704.036	704.032	2108.05	703.691	1.0231	0.7022	6.804	0.0003125	20.954	10.772	1	1	0	65	83	0	13C(57.0214), N-term(28.0313)		0	TRUE	sp|P75782|RLMF_ECOLI	P75782	RLMF_ECOLI	rlmF	Ribosomal RNA large subunit methyltransferase F
404	20220923_CRJL_M9H11_PICS_EColi_Tryps_Neprosin_N2_5ug_155.100436.100436.3	GYGAGNDVTAAGVFADLLR	n[29]GYGAGNDVTAAGVFADLLR	QPIPIVIR.GYGAGNDVTAAGVFADLLR.TISWKIGV	R	T	19	3	12530.8	1893.97	1893.96	632.33	632.327	1893.96	632.327	0.0007	0.8696	0.903	1.65e-12	36.944	10.056	1	2	0	794	812	0	N-term(28.0313)		0	TRUE	sp|P00561|AK1H_ECOLI	P00561	AK1H_ECOLI	thrA	Bifunctional aspartokinase/homoserine dehydrogenase 1
405	20220923_CRJL_M9H11_PICS_EColi_Tryps_Neprosin_N2_5ug_155.100437.100437.2	EGGIFWMDSLAIPANAK	n[29]EGGIFWMDSLAIPANAK[156]	PIDVVWPK.EGGIFWMDSLAIPANAK.NKEGAIKI	K	N	17	2	12530.9	1874.98	1874.97	938.499	938.491	1874.96	938.487	0.0067	0.8625	0.7281	5.797e-05	26.789	0	1	2	0	250	266	0	17K(28.0313), N-term(28.0313)		0	TRUE	sp|P0AFK9|POTD_ECOLI	P0AFK9	POTD_ECOLI	potD	Spermidine/putrescine-binding periplasmic protein
406	20220923_CRJL_M9H11_PICS_EColi_Tryps_Neprosin_N2_5ug_155.100439.100439.3	HGPLALIDADMPVIVVAPNNELLEK	HGPLALIDADM[147]PVIVVAPNNELLEK[156]	AYAAGEIK.HGPLALIDADMPVIVVAPNNELLEK.LKSNIEEV	K	L	25	3	12531.2	2712.53	2712.5	905.182	905.174	2711.46	904.826	1.0434	0.6914	7.7798	0.2556	11.87	0	0.9661	2	0	505	529	0	11M(15.9949), 25K(28.0313)		0	TRUE	sp|P17169|GLMS_ECOLI	P17169	GLMS_ECOLI	glmS	Glutamine--fructose-6-phosphate aminotransferase [isomerizing]
407	20220923_CRJL_M9H11_PICS_EColi_Tryps_Neprosin_N2_5ug_155.100440.100440.3	ALELEEIPGIVNDFR	n[29]ALELEEIPGIVNDFR	RVETSMPR.ALELEEIPGIVNDFR.QAIANARE	R	Q	15	3	12531.3	1741.93	1741.93	581.652	581.65	1741.92	581.649	0.004	0.8405	0.8863	2.565e-05	20.462	0	1	2	0	151	165	0	N-term(28.0313)		0	TRUE	sp|P77258|NEMA_ECOLI	P77258	NEMA_ECOLI	nemA	N-ethylmaleimide reductase
408	20220923_CRJL_M9H11_PICS_EColi_Tryps_Neprosin_N2_5ug_155.100445.100445.2	EGIYVTGFFYPVVPK	n[29]EGIYVTGFFYPVVPK[156]	KFAREIQK.EGIYVTGFFYPVVPK.GQARIRTQ	K	G	15	2	12532	1770.98	1770.96	886.496	886.488	1770.96	886.487	0.0022	0.6942	1.8356	1.28e-05	22.347	0	1	2	0	348	362	0	15K(28.0313), N-term(28.0313)		0	TRUE	sp|P0AB77|KBL_ECOLI	P0AB77	KBL_ECOLI	kbl	2-amino-3-ketobutyrate coenzyme A ligase
409	20220923_CRJL_M9H11_PICS_EColi_Tryps_Neprosin_N2_5ug_155.100447.100447.3	FAGDDLPSNPVACALAIADK	n[29]FAGDDLPSNPVAC[160]ALAIADK[156]	INEQYQPR.FAGDDLPSNPVACALAIADK.MDTIAGIF	R	M	20	3	12532.4	2100.07	2100.06	701.031	701.026	2100.06	701.026	-0.0007	0.841	16.3129	3.558e-06	30.295	0	1	2	0	438	457	0	13C(57.0214), 20K(28.0313), N-term(28.0313)		0	TRUE	sp|P00961|SYGB_ECOLI	P00961	SYGB_ECOLI	glyS	Glycine--tRNA ligase beta subunit
410	20220923_CRJL_M9H11_PICS_EColi_Tryps_Neprosin_N2_5ug_155.100448.100448.2	YAPNLGSNAEALAVIAEAVK	n[29]YAPNLGSNAEALAVIAEAVK[156]	TAVGDEGG.YAPNLGSNAEALAVIAEAVK.AAGYEIGK	G	A	20	2	12532.5	2056.15	2056.12	1029.08	1029.07	2056.12	1029.07	0.0019	0.8858	2.0129	3.4e-13	28.356	0	1	1	0	212	231	0	20K(28.0313), N-term(28.0313)		0	TRUE	sp|P0A6P9|ENO_ECOLI	P0A6P9	ENO_ECOLI	eno	Enolase
411	20220923_CRJL_M9H11_PICS_EColi_Tryps_Neprosin_N2_5ug_155.100450.100450.2	SESDILAIVEA	n[35]SESDILAIVEA	DNEEVIIM.SESDILAIVEA.	M	-	11	2	12532.7	1179.65	1179.64	590.833	590.83	1179.64	590.83	-0.0002	0.825	3.0515	0.04331	13.092	0	0.9998	1	0	87	97	0	N-term(34.0631)		0	TRUE	sp|P0A6F9|CH10_ECOLI	P0A6F9	CH10_ECOLI	groES	Co-chaperonin GroES
412	20220923_CRJL_M9H11_PICS_EColi_Tryps_Neprosin_N2_5ug_155.100452.100452.2	GYGAGNDVTAAGVFADLLR	n[29]GYGAGNDVTAAGVFADLLR	QPIPIVIR.GYGAGNDVTAAGVFADLLR.TISWKIGV	R	T	19	2	12532.9	1893.98	1893.96	947.997	947.989	1893.96	947.986	0.0051	0.8357	0.8674	2.6e-13	45.916	10.902	1	2	0	794	812	0	N-term(28.0313)		0	TRUE	sp|P00561|AK1H_ECOLI	P00561	AK1H_ECOLI	thrA	Bifunctional aspartokinase/homoserine dehydrogenase 1
413	20220923_CRJL_M9H11_PICS_EColi_Tryps_Neprosin_N2_5ug_155.100456.100456.3	LPAEFGCPVWVYDAQIIR	n[29]LPAEFGC[160]PVWVYDAQIIR	ITAENIIR.LPAEFGCPVWVYDAQIIR.RQIAAIKQ	R	R	18	3	12533.5	2161.12	2161.13	721.382	721.384	2161.1	721.375	0.0271	0.8859	0.532	0.002844	20.684	0	1	2	0	20	37	0	7C(57.0214), N-term(28.0313)		0	TRUE	sp|P00861|DCDA_ECOLI	P00861	DCDA_ECOLI	lysA	Diaminopimelate decarboxylase
414	20220923_CRJL_M9H11_PICS_EColi_Tryps_Neprosin_N2_5ug_155.100460.100460.0	GATLLTPNLSEFEAVVGK	n[29]GATLLTPNLSEFEAVVGK[156]	GTDFERYR.GATLLTPNLSEFEAVVGK.CKTEEEIV	R	C	18	2	12534	1902.08	1902.06	952.045	952.037	1901.05	951.533	1.008	0.8334	1.7551	2.055e-10	30.867	0	1	2	0	188	205	0	18K(28.0313), N-term(28.0313)		0	TRUE	sp|P76658|HLDE_ECOLI	P76658	HLDE_ECOLI	hldE	Bifunctional protein HldE
415	20220923_CRJL_M9H11_PICS_EColi_Tryps_Neprosin_N2_5ug_155.100463.100463.2	EPDYLDIPAFLR	n[29]EPDYLDIPAFLR	DNAPQTAK.EPDYLDIPAFLR.KQAD	K	K	12	2	12534.5	1475.78	1475.77	738.897	738.891	1475.77	738.89	0.0024	0.6728	0.7047	0.02299	14.336	8.858	1	2	0	368	379	0	N-term(28.0313)		0	TRUE	sp|P0A9A6|FTSZ_ECOLI	P0A9A6	FTSZ_ECOLI	ftsZ	Cell division protein FtsZ
416	20220923_CRJL_M9H11_PICS_EColi_Tryps_Neprosin_N2_5ug_155.100466.100466.3	SSVDILVPDLPESVADATVATWHK	SSVDILVPDLPESVADATVATWHK[156]	.SSVDILVPDLPESVADATVATWHK.KPGDAVVR	M	K	24	3	12534.9	2577.36	2577.34	860.128	860.121	2577.33	860.118	0.0095	0.8448	0.6633	2.4e-13	39.982	39.982	1	2	0	2	25	0	24K(28.0313)		0	TRUE	sp|P0AFG6|ODO2_ECOLI	P0AFG6	ODO2_ECOLI	sucB	Dihydrolipoyllysine-residue succinyltransferase component of 2-oxoglutarate dehydrogenase complex
417	20220923_CRJL_M9H11_PICS_EColi_Tryps_Neprosin_N2_5ug_155.100468.100468.3	LINDVQDVLDEQLAGLAK	n[35]LINDVQDVLDEQLAGLAK[162]	MKK.LINDVQDVLDEQLAGLAK.AHPSITIH	K	A	18	3	12535.1	2021.18	2021.17	674.734	674.731	2021.17	674.73	0.0043	0.8456	2.87	3.168e-06	26.633	11.137	1	2	0	4	21	0	18K(34.0631), N-term(34.0631)		0	TRUE	sp|P76015|DHAK_ECOLI	P76015	DHAK_ECOLI	dhaK	PEP-dependent dihydroxyacetone kinase, dihydroxyacetone-binding subunit DhaK
418	20220923_CRJL_M9H11_PICS_EColi_Tryps_Neprosin_N2_5ug_155.100469.100469.3	NTPVSELITLGENMGLENLAR	n[29]NTPVSELITLGENM[147]GLENLAR	MNITEIK.NTPVSELITLGENMGLENLAR.MRKQDIIF	K	M	21	3	12535.3	2314.2	2314.19	772.408	772.404	2314.18	772.402	0.0068	0.8444	4.69	7.048e-09	32.144	0	1	2	0	8	28	0	14M(15.9949), N-term(28.0313)		0	TRUE	sp|P0AG30|RHO_ECOLI	P0AG30	RHO_ECOLI	rho	Transcription termination factor Rho
419	20220923_CRJL_M9H11_PICS_EColi_Tryps_Neprosin_N2_5ug_155.10047.10047.2	AAVTMPSSK	n[29]AAVTM[147]PSSK[156]	RNGQAANK.AAVTMPSSK.LKVAIANV	K	L	9	2	2238.65	962.511	962.506	482.263	482.26	962.511	482.263	-0.004	0.7292	2.468	0.01289	13.049	7.897	1	2	0	23	31	0	5M(15.9949), 9K(28.0313), N-term(28.0313)		0	TRUE	sp|P0A7W7|RS8_ECOLI	P0A7W7	RS8_ECOLI	rpsH	Small ribosomal subunit protein uS8
420	20220923_CRJL_M9H11_PICS_EColi_Tryps_Neprosin_N2_5ug_155.100470.100470.2	NDDYLILDAVNNQVYVNPTNEVIDK	n[29]NDDYLILDAVNNQVYVNPTNEVIDK[156]	GSVTSQVK.NDDYLILDAVNNQVYVNPTNEVIDK.MRAVQEQV	K	M	25	2	12535.4	2933.48	2933.48	1467.75	1467.75	2933.47	1467.74	0.0166	0.9211	6.9667	4.426e-10	46.916	0	1	2	0	214	238	0	25K(28.0313), N-term(28.0313)		0	TRUE	sp|P08839|PT1_ECOLI	P08839	PT1_ECOLI	ptsI	Phosphoenolpyruvate-protein phosphotransferase
421	20220923_CRJL_M9H11_PICS_EColi_Tryps_Neprosin_N2_5ug_155.100480.100480.2	ISYISTGGGAFLEFVEGK	n[29]ISYISTGGGAFLEFVEGK[156]	DIFGIADK.ISYISTGGGAFLEFVEGK.VIPAVAMI	K	V	18	2	12536.8	1930.03	1930.01	966.021	966.011	1930.01	966.012	-0.0019	0.8596	0.2582	1.614e-11	34.588	0	1	2	0	356	373	0	18K(28.0313), N-term(28.0313)		0	TRUE	sp|P0A799|PGK_ECOLI	P0A799	PGK_ECOLI	pgk	Phosphoglycerate kinase
422	20220923_CRJL_M9H11_PICS_EColi_Tryps_Neprosin_N2_5ug_155.100487.100487.1	SESDILAIVEA	n[35]SESDILAIVEA	DNEEVIIM.SESDILAIVEA.	M	-	11	1	12537.7	1179.66	1179.66	1180.67	1180.66	1179.64	1180.65	0.0108	0.9193	3.1356	0.2864	10.672	0	0.9946	1	0	87	97	0	N-term(34.0631)		0	TRUE	sp|P0A6F9|CH10_ECOLI	P0A6F9	CH10_ECOLI	groES	Co-chaperonin GroES
423	20220923_CRJL_M9H11_PICS_EColi_Tryps_Neprosin_N2_5ug_155.100488.100488.1	SESDILAIVEA	n[29]SESDILAIVEA	DNEEVIIM.SESDILAIVEA.	M	-	11	1	12537.9	1173.62	1173.62	1174.63	1174.63	1173.61	1174.62	0.0101	0.7308	3.1378	0.2846	10.683	0	0.9839	1	0	87	97	0	N-term(28.0313)		0	TRUE	sp|P0A6F9|CH10_ECOLI	P0A6F9	CH10_ECOLI	groES	Co-chaperonin GroES
424	20220923_CRJL_M9H11_PICS_EColi_Tryps_Neprosin_N2_5ug_155.100491.100491.0	EGIYVTGFFYPVVPK	n[29]EGIYVTGFFYPVVPK[156]	KFAREIQK.EGIYVTGFFYPVVPK.GQARIRTQ	K	G	15	3	12538.2	1771.97	1771.96	591.665	591.662	1770.96	591.327	1.0035	0.6291	1.9394	1.941	8.559	0	0.9968	2	0	348	362	0	15K(28.0313), N-term(28.0313)		0	TRUE	sp|P0AB77|KBL_ECOLI	P0AB77	KBL_ECOLI	kbl	2-amino-3-ketobutyrate coenzyme A ligase
425	20220923_CRJL_M9H11_PICS_EColi_Tryps_Neprosin_N2_5ug_155.100492.100492.0	ALELEEIPGIVNDFR	n[29]ALELEEIPGIVNDFR	RVETSMPR.ALELEEIPGIVNDFR.QAIANARE	R	Q	15	2	12538.3	1741.94	1741.93	871.978	871.971	1741.92	871.97	0.0034	0.8594	0.7694	1.127e-08	30.805	9.367	1	2	0	151	165	0	N-term(28.0313)		0	TRUE	sp|P77258|NEMA_ECOLI	P77258	NEMA_ECOLI	nemA	N-ethylmaleimide reductase
426	20220923_CRJL_M9H11_PICS_EColi_Tryps_Neprosin_N2_5ug_155.100496.100496.0	ALELEEIPGIVNDFR	n[29]ALELEEIPGIVNDFR	RVETSMPR.ALELEEIPGIVNDFR.QAIANARE	R	Q	15	2	12538.9	1742.95	1742.93	872.481	872.474	1741.92	871.97	1.0092	0.8706	0.7596	8.155e-07	28.292	9.901	1	2	0	151	165	0	N-term(28.0313)		0	TRUE	sp|P77258|NEMA_ECOLI	P77258	NEMA_ECOLI	nemA	N-ethylmaleimide reductase
427	20220923_CRJL_M9H11_PICS_EColi_Tryps_Neprosin_N2_5ug_155.100498.100498.3	HGPLALIDADMPVIVVAPNNELLEK	HGPLALIDADMPVIVVAPNNELLEK[156]	AYAAGEIK.HGPLALIDADMPVIVVAPNNELLEK.LKSNIEEV	K	L	25	3	12539.2	2695.49	2695.46	899.504	899.495	2695.46	899.495	0.0012	0.9611	1.8991	2.8e-13	43.581	0	1	2	0	505	529	0	25K(28.0313)		0	TRUE	sp|P17169|GLMS_ECOLI	P17169	GLMS_ECOLI	glmS	Glutamine--fructose-6-phosphate aminotransferase [isomerizing]
428	20220923_CRJL_M9H11_PICS_EColi_Tryps_Neprosin_N2_5ug_155.100503.100503.2	MPSLLPDDFIPDVNTR	n[29]MPSLLPDDFIPDVNTR	QQTEVEIR.MPSLLPDDFIPDVNTR.LSFYKRIA	R	L	16	2	12539.8	1856.96	1856.93	929.487	929.475	1856.93	929.474	0.0004	0.7728	5.95	0.0007537	17.678	0	1	2	0	1008	1023	0	N-term(28.0313)		0	TRUE	sp|P30958|MFD_ECOLI	P30958	MFD_ECOLI	mfd	Transcription-repair-coupling factor
429	20220923_CRJL_M9H11_PICS_EColi_Tryps_Neprosin_N2_5ug_155.100508.100508.0	ILEIEGLPDLKVEQAFELTDASAER	n[29]ILEIEGLPDLK[156]VEQAFELTDASAER	KKNIFSGR.ILEIEGLPDLKVEQAFELTDASAER.SAAGCTIK	R	S	25	3	12540.5	2842.53	2842.51	948.518	948.51	2841.5	948.174	1.0058	0.799	1.3373	0	43.424	10.027	1	2	1	578	602	0	11K(28.0313), N-term(28.0313)		0	TRUE	sp|P36683|ACNB_ECOLI	P36683	ACNB_ECOLI	acnB	Aconitate hydratase B
430	20220923_CRJL_M9H11_PICS_EColi_Tryps_Neprosin_N2_5ug_155.100512.100512.3	ISYISTGGGAFLEFVEGK	n[29]ISYISTGGGAFLEFVEGK[156]	DIFGIADK.ISYISTGGGAFLEFVEGK.VIPAVAMI	K	V	18	3	12541.1	1930.02	1930.01	644.348	644.344	1930.01	644.343	0.0011	0.8382	0.1868	2.091e-07	28.245	0	1	2	0	356	373	0	18K(28.0313), N-term(28.0313)		0	TRUE	sp|P0A799|PGK_ECOLI	P0A799	PGK_ECOLI	pgk	Phosphoglycerate kinase
431	20220923_CRJL_M9H11_PICS_EColi_Tryps_Neprosin_N2_5ug_155.100513.100513.2	EAVNQVIALLDSGALR	n[29]EAVNQVIALLDSGALR	ANADTVTR.EAVNQVIALLDSGALR.VAEKIDGQ	R	V	16	2	12541.2	1695.97	1695.95	848.992	848.985	1695.95	848.983	0.003	0.8893	3.7507	4.127e-07	27.703	9.227	1	2	0	29	44	0	N-term(28.0313)		0	TRUE	sp|P0A9D8|DAPD_ECOLI	P0A9D8	DAPD_ECOLI	dapD	2,3,4,5-tetrahydropyridine-2,6-dicarboxylate N-succinyltransferase
432	20220923_CRJL_M9H11_PICS_EColi_Tryps_Neprosin_N2_5ug_155.100520.100520.2	LINDVQDVLDEQLAGLAK	n[35]LINDVQDVLDEQLAGLAK[162]	MKK.LINDVQDVLDEQLAGLAK.AHPSITIH	K	A	18	2	12542.2	2021.18	2021.17	1011.6	1011.59	2021.17	1011.59	-0.0008	0.861	2.7527	1.682e-07	34.645	12.826	1	2	0	4	21	0	18K(34.0631), N-term(34.0631)		0	TRUE	sp|P76015|DHAK_ECOLI	P76015	DHAK_ECOLI	dhaK	PEP-dependent dihydroxyacetone kinase, dihydroxyacetone-binding subunit DhaK
433	20220923_CRJL_M9H11_PICS_EColi_Tryps_Neprosin_N2_5ug_155.100524.100524.2	GATLLTPNLSEFEAVVGK	n[29]GATLLTPNLSEFEAVVGK[156]	GTDFERYR.GATLLTPNLSEFEAVVGK.CKTEEEIV	R	C	18	2	12542.7	1901.08	1901.06	951.547	951.536	1901.05	951.533	0.0069	0.8108	1.9005	1.16e-05	26.053	9.355	1	2	0	188	205	0	18K(28.0313), N-term(28.0313)		0	TRUE	sp|P76658|HLDE_ECOLI	P76658	HLDE_ECOLI	hldE	Bifunctional protein HldE
434	20220923_CRJL_M9H11_PICS_EColi_Tryps_Neprosin_N2_5ug_155.100527.100527.3	VLPDIAAAIDVIHAQVSGGGR	n[29]VLPDIAAAIDVIHAQVSGGGR	TVPIAVER.VLPDIAAAIDVIHAQVSGGGR.LIYIGAGT	R	L	21	3	12543.2	2086.17	2086.16	696.397	696.392	2086.15	696.392	0.0019	0.7499	0.5234	3.32e-12	40.464	0	1	2	0	44	64	0	N-term(28.0313)		0	TRUE	sp|P76535|MURQ_ECOLI	P76535	MURQ_ECOLI	murQ	N-acetylmuramic acid 6-phosphate etherase
435	20220923_CRJL_M9H11_PICS_EColi_Tryps_Neprosin_N2_5ug_155.10053.10053.0	TYQQQVAK	n[29]TYQQQVAK[156]	EAMEPEFK.TYQQQVAK.NAKAMVEV	K	N	8	2	2239.31	1020.57	1020.56	511.292	511.289	1020.56	511.288	0.0028	0.6432	1.0152	0.9724	10.521	0	0.9981	2	0	286	293	0	8K(28.0313), N-term(28.0313)		0	TRUE	sp|P0A825|GLYA_ECOLI	P0A825	GLYA_ECOLI	glyA	Serine hydroxymethyltransferase
436	20220923_CRJL_M9H11_PICS_EColi_Tryps_Neprosin_N2_5ug_155.100531.100531.3	ITDAASAAALMTEMPAIIK	n[29]ITDAASAAALMTEMPAIIK[156]	IDETTRNK.ITDAASAAALMTEMPAIIK.RPIICVPG	K	R	19	3	12543.6	1973.07	1973.06	658.698	658.694	1973.06	658.693	0.0029	0.9015	6.6578	1.1e-08	28.66	0	1	2	0	73	91	0	19K(28.0313), N-term(28.0313)		0	TRUE	sp|P24178|YFFB_ECOLI	P24178	YFFB_ECOLI	yffB	Protein YffB
437	20220923_CRJL_M9H11_PICS_EColi_Tryps_Neprosin_N2_5ug_155.100532.100532.3	NSGLASQVISLPPFQVDLSR	n[29]NSGLASQVISLPPFQVDLSR	RMQAIMRR.NSGLASQVISLPPFQVDLSR.REISINDE	R	R	20	3	12543.8	2155.18	2155.16	719.402	719.394	2155.16	719.395	-0.0024	0.835	0.145	0.0002753	21.387	0	1	2	0	119	138	0	N-term(28.0313)		0	TRUE	sp|P23836|PHOP_ECOLI	P23836	PHOP_ECOLI	phoP	Transcriptional regulatory protein PhoP
438	20220923_CRJL_M9H11_PICS_EColi_Tryps_Neprosin_N2_5ug_155.100533.100533.2	NTPVSELITLGENMGLENLAR	n[29]NTPVSELITLGENM[147]GLENLAR	MNITEIK.NTPVSELITLGENMGLENLAR.MRKQDIIF	K	M	21	2	12543.9	2314.21	2314.2	1158.11	1158.11	2314.18	1158.1	0.0185	0.8946	4.5461	1.323e-08	33.646	0	1	2	0	8	28	0	14M(15.9949), N-term(28.0313)		0	TRUE	sp|P0AG30|RHO_ECOLI	P0AG30	RHO_ECOLI	rho	Transcription termination factor Rho
439	20220923_CRJL_M9H11_PICS_EColi_Tryps_Neprosin_N2_5ug_155.100536.100536.2	EALASLELPEGMGLIVR	n[29]EALASLELPEGMGLIVR	GDDRTEIK.EALASLELPEGMGLIVR.TAGVGKSA	K	T	17	2	12544.3	1825.02	1825.01	913.519	913.51	1825	913.508	0.0039	0.8893	0.5908	4.672e-07	28.102	10.507	1	2	0	153	169	0	N-term(28.0313)		0	TRUE	sp|P21513|RNE_ECOLI	P21513	RNE_ECOLI	rne	Ribonuclease E
440	20220923_CRJL_M9H11_PICS_EColi_Tryps_Neprosin_N2_5ug_155.100537.100537.3	MPSLLPDDFIPDVNTR	n[29]MPSLLPDDFIPDVNTR	QQTEVEIR.MPSLLPDDFIPDVNTR.LSFYKRIA	R	L	16	3	12544.4	1856.95	1856.93	619.99	619.985	1856.93	619.985	0	0.8034	6.0263	0.003823	14.719	0	1	2	0	1008	1023	0	N-term(28.0313)		0	TRUE	sp|P30958|MFD_ECOLI	P30958	MFD_ECOLI	mfd	Transcription-repair-coupling factor
441	20220923_CRJL_M9H11_PICS_EColi_Tryps_Neprosin_N2_5ug_155.100539.100539.0	LINDVQDVLDEQLAGLAK	n[29]LINDVQDVLDEQLAGLAK[156]	MKK.LINDVQDVLDEQLAGLAK.AHPSITIH	K	A	18	3	12544.6	2010.12	2010.11	671.048	671.044	2009.1	670.709	1.0045	0.808	2.7117	3.366e-05	23.441	11.394	1	2	0	4	21	0	18K(28.0313), N-term(28.0313)		0	TRUE	sp|P76015|DHAK_ECOLI	P76015	DHAK_ECOLI	dhaK	PEP-dependent dihydroxyacetone kinase, dihydroxyacetone-binding subunit DhaK
442	20220923_CRJL_M9H11_PICS_EColi_Tryps_Neprosin_N2_5ug_155.100540.100540.0	ELLSIGIQPDILICR	n[29]ELLSIGIQPDILIC[160]R	KPTQHSVK.ELLSIGIQPDILICR.SDRAVPAN	K	S	15	2	12544.8	1767.02	1767	884.516	884.509	1767	884.505	0.007	0.9077	0.1261	1.322e-07	31.947	6.351	1	2	0	197	211	0	14C(57.0214), N-term(28.0313)		0	TRUE	sp|P0A7E5|PYRG_ECOLI	P0A7E5	PYRG_ECOLI	pyrG	CTP synthase
443	20220923_CRJL_M9H11_PICS_EColi_Tryps_Neprosin_N2_5ug_155.100541.100541.0	ELLSIGIQPDILICR	n[29]ELLSIGIQPDILIC[160]R	KPTQHSVK.ELLSIGIQPDILICR.SDRAVPAN	K	S	15	2	12544.9	1768.02	1768.01	885.017	885.011	1767	884.505	1.0103	0.9003	0.1239	1.367e-05	31.543	0	1	2	0	197	211	0	14C(57.0214), N-term(28.0313)		0	TRUE	sp|P0A7E5|PYRG_ECOLI	P0A7E5	PYRG_ECOLI	pyrG	CTP synthase
444	20220923_CRJL_M9H11_PICS_EColi_Tryps_Neprosin_N2_5ug_155.100543.100543.3	NIYTDPLNVLQAELLHR	n[29]NIYTDPLNVLQAELLHR	IAESIQIR.NIYTDPLNVLQAELLHR.SRQAEKEG	R	S	17	3	12545.3	2036.13	2036.11	679.717	679.711	2036.11	679.709	0.0064	0.678	4.0728	3.67e-09	26.537	0	1	2	0	833	849	0	N-term(28.0313)		0	TRUE	sp|P00864|CAPP_ECOLI	P00864	CAPP_ECOLI	ppc	Phosphoenolpyruvate carboxylase
445	20220923_CRJL_M9H11_PICS_EColi_Tryps_Neprosin_N2_5ug_155.100549.100549.3	AVITGLGIVSSIGNNQQEVLASLR	n[35]AVITGLGIVSSIGNNQQEVLASLR	MKR.AVITGLGIVSSIGNNQQEVLASLR.EGRSGITF	R	E	24	3	12546	2472.43	2472.42	825.15	825.146	2472.41	825.145	0.0043	0.7893	0.1846	3e-14	39.121	0	1	2	0	4	27	0	N-term(34.0631)		0	TRUE	sp|P0A953|FABB_ECOLI	P0A953	FABB_ECOLI	fabB	3-oxoacyl-[acyl-carrier-protein] synthase 1
446	20220923_CRJL_M9H11_PICS_EColi_Tryps_Neprosin_N2_5ug_155.100550.100550.3	TGFAYADQISLLALEQSAQAAR	n[29]TGFAYADQISLLALEQSAQAAR	VRAISGEK.TGFAYADQISLLALEQSAQAAR.TIVRDSGD	K	T	22	3	12546.1	2351.23	2351.22	784.752	784.747	2351.21	784.745	0.0078	0.8719	0.3578	5e-14	47.278	0	1	2	0	76	97	0	N-term(28.0313)		0	TRUE	sp|P0AGG8|TLDD_ECOLI	P0AGG8	TLDD_ECOLI	tldD	Metalloprotease TldD
447	20220923_CRJL_M9H11_PICS_EColi_Tryps_Neprosin_N2_5ug_155.100557.100557.0	LINDVQDVLDEQLAGLAK	n[29]LINDVQDVLDEQLAGLAK[156]	MKK.LINDVQDVLDEQLAGLAK.AHPSITIH	K	A	18	3	12547	2009.12	2009.11	670.713	670.709	2009.1	670.709	0.0008	0.8419	2.6728	9.416e-05	22.007	0	1	2	0	4	21	0	18K(28.0313), N-term(28.0313)		0	TRUE	sp|P76015|DHAK_ECOLI	P76015	DHAK_ECOLI	dhaK	PEP-dependent dihydroxyacetone kinase, dihydroxyacetone-binding subunit DhaK
448	20220923_CRJL_M9H11_PICS_EColi_Tryps_Neprosin_N2_5ug_155.100559.100559.0	ELLSIGIQPDILICR	n[29]ELLSIGIQPDILIC[160]R	KPTQHSVK.ELLSIGIQPDILICR.SDRAVPAN	K	S	15	3	12547.3	1767.01	1767	590.01	590.006	1767	590.006	0.0007	0.7966	0.083	0.0134	12.997	0	1	2	0	197	211	0	14C(57.0214), N-term(28.0313)		0	TRUE	sp|P0A7E5|PYRG_ECOLI	P0A7E5	PYRG_ECOLI	pyrG	CTP synthase
449	20220923_CRJL_M9H11_PICS_EColi_Tryps_Neprosin_N2_5ug_155.100562.100562.3	EALASLELPEGMGLIVR	n[29]EALASLELPEGMGLIVR	GDDRTEIK.EALASLELPEGMGLIVR.TAGVGKSA	K	T	17	3	12547.6	1825.02	1825	609.346	609.342	1825	609.341	0.0019	0.8564	0.5353	1.174e-05	26.403	11.378	1	2	0	153	169	0	N-term(28.0313)		0	TRUE	sp|P21513|RNE_ECOLI	P21513	RNE_ECOLI	rne	Ribonuclease E
450	20220923_CRJL_M9H11_PICS_EColi_Tryps_Neprosin_N2_5ug_155.100565.100565.3	GATLIGSGIETMQQISMVGNDLK	n[35]GATLIGSGIETMQQISM[147]VGNDLK[162]	GKVTKPVK.GATLIGSGIETMQQISMVGNDLK.LDNGVGVC	K	L	23	3	12548	2446.3	2446.29	816.442	816.438	2446.31	816.443	-0.0158	0.6872	6.7112	0.739	13.778	11.847	0.9996	2	0	424	446	0	17M(15.9949), 23K(34.0631), N-term(34.0631)		0	TRUE	sp|P0AGG8|TLDD_ECOLI	P0AGG8	TLDD_ECOLI	tldD	Metalloprotease TldD
451	20220923_CRJL_M9H11_PICS_EColi_Tryps_Neprosin_N2_5ug_155.100569.100569.3	DLWVASSCSLLHSPIDLSVETR	n[29]DLWVASSC[160]SLLHSPIDLSVETR	IKDIVGKR.DLWVASSCSLLHSPIDLSVETR.LDAEVKSW	R	L	22	3	12548.5	2512.29	2512.25	838.436	838.424	2512.26	838.428	-0.0139	0.7766	6.2392	0.2362	13.303	0	0.9999	2	0	316	337	0	8C(57.0214), N-term(28.0313)		0	TRUE	sp|P25665|METE_ECOLI	P25665	METE_ECOLI	metE	5-methyltetrahydropteroyltriglutamate--homocysteine methyltransferase
452	20220923_CRJL_M9H11_PICS_EColi_Tryps_Neprosin_N2_5ug_155.100573.100573.0	ELLSIGIQPDILICR	n[29]ELLSIGIQPDILIC[160]R	KPTQHSVK.ELLSIGIQPDILICR.SDRAVPAN	K	S	15	3	12549	1768.01	1768	590.345	590.342	1767	590.006	1.0067	0.8035	0.0554	0.002751	14.97	0	1	2	0	197	211	0	14C(57.0214), N-term(28.0313)		0	TRUE	sp|P0A7E5|PYRG_ECOLI	P0A7E5	PYRG_ECOLI	pyrG	CTP synthase
453	20220923_CRJL_M9H11_PICS_EColi_Tryps_Neprosin_N2_5ug_155.100576.100576.3	AVITGLGIVSSIGNNQQEVLASLR	n[29]AVITGLGIVSSIGNNQQEVLASLR	MKR.AVITGLGIVSSIGNNQQEVLASLR.EGRSGITF	R	E	24	3	12549.5	2466.4	2466.39	823.141	823.136	2466.38	823.134	0.0046	0.8154	0.1255	2e-14	46.573	0	1	2	0	4	27	0	N-term(28.0313)		0	TRUE	sp|P0A953|FABB_ECOLI	P0A953	FABB_ECOLI	fabB	3-oxoacyl-[acyl-carrier-protein] synthase 1
454	20220923_CRJL_M9H11_PICS_EColi_Tryps_Neprosin_N2_5ug_155.100578.100578.2	LINDVQDVLDEQLAGLAK	n[29]LINDVQDVLDEQLAGLAK[156]	MKK.LINDVQDVLDEQLAGLAK.AHPSITIH	K	A	18	2	12549.8	2009.12	2009.11	1005.57	1005.56	2009.1	1005.56	0.0035	0.8847	2.6258	4.203e-07	37.154	10.835	1	2	0	4	21	0	18K(28.0313), N-term(28.0313)		0	TRUE	sp|P76015|DHAK_ECOLI	P76015	DHAK_ECOLI	dhaK	PEP-dependent dihydroxyacetone kinase, dihydroxyacetone-binding subunit DhaK
455	20220923_CRJL_M9H11_PICS_EColi_Tryps_Neprosin_N2_5ug_155.100591.100591.3	LSDQEIEQTLQAFEAR	n[29]LSDQEIEQTLQAFEAR	DAFADKSK.LSDQEIEQTLQAFEAR.VKSSAQAK	K	V	16	3	12551.4	1904.96	1904.95	635.994	635.99	1904.95	635.99	0	0.865	12.7731	3.455e-07	26.112	0	1	2	0	93	108	0	N-term(28.0313)		0	TRUE	sp|P45523|FKBA_ECOLI	P45523	FKBA_ECOLI	fkpA	FKBP-type peptidyl-prolyl cis-trans isomerase FkpA
456	20220923_CRJL_M9H11_PICS_EColi_Tryps_Neprosin_N2_5ug_155.100592.100592.3	EAASGGSIGLIEDGDLIAIDIPNR	n[35]EAASGGSIGLIEDGDLIAIDIPNR	ISIGHVSP.EAASGGSIGLIEDGDLIAIDIPNR.GIQIQVSD	P	G	24	3	12551.5	2430.28	2430.26	811.102	811.094	2429.29	810.769	0.9753	0.7152	6.3218	0.001067	20.146	11.264	0.9999	1	0	531	554	0	N-term(34.0631)		0	TRUE	sp|P05791|ILVD_ECOLI	P05791	ILVD_ECOLI	ilvD	Dihydroxy-acid dehydratase
457	20220923_CRJL_M9H11_PICS_EColi_Tryps_Neprosin_N2_5ug_155.100594.100594.3	ANQFLGMEPLPTFIANDVIK	n[29]ANQFLGM[147]EPLPTFIANDVIK[156]	GVYIPFHK.ANQFLGMEPLPTFIANDVIK.MPDVPRYT	K	M	20	3	12551.8	2289.23	2289.21	764.084	764.079	2289.21	764.077	0.0061	0.8427	4.4594	5.125e-08	28.727	11.452	1	2	0	154	173	0	20K(28.0313), 7M(15.9949), N-term(28.0313)		0	TRUE	sp|P0AEY5|MDAB_ECOLI	P0AEY5	MDAB_ECOLI	mdaB	NADPH:quinone oxidoreductase MdaB
458	20220923_CRJL_M9H11_PICS_EColi_Tryps_Neprosin_N2_5ug_155.100595.100595.3	GLLPEVVETIEEQAER	n[29]GLLPEVVETIEEQAER	ERRNFNIL.GLLPEVVETIEEQAER.AWIQYQGF	L	A	16	3	12551.9	1838.97	1838.96	613.999	613.995	1838.96	613.995	0.0017	0.8236	6.1242	5.921e-05	24.142	0	1	1	0	44	59	0	N-term(28.0313)		0	TRUE	sp|P26616|MAO1_ECOLI	P26616	MAO1_ECOLI	maeA	NAD-dependent malic enzyme
459	20220923_CRJL_M9H11_PICS_EColi_Tryps_Neprosin_N2_5ug_155.100597.100597.2	DISQSYWTVWGMR	n[35]DISQSYWTVWGMR	QSSVTTRP.DISQSYWTVWGMR.KNEAIVRF	P	K	13	2	12552.1	1661.81	1661.81	831.914	831.912	1661.81	831.911	0.0013	0.8988	10.9808	0.0002585	23.85	0	1	1	0	219	231	0	N-term(34.0631)		0	TRUE	sp|P0A9P6|DEAD_ECOLI	P0A9P6	DEAD_ECOLI	deaD	ATP-dependent RNA helicase DeaD
460	20220923_CRJL_M9H11_PICS_EColi_Tryps_Neprosin_N2_5ug_155.100599.100599.2	LIAGILPDLLVK	n[29]LIAGILPDLLVK[156]	FEEDTPQR.LIAGILPDLLVK.GGDYKPEE	R	G	12	2	12552.4	1319.89	1319.88	660.951	660.947	1319.88	660.947	0.0011	0.7075	2.9219	0.01426	14.883	0	1	2	0	420	431	0	12K(28.0313), N-term(28.0313)		0	TRUE	sp|P76658|HLDE_ECOLI	P76658	HLDE_ECOLI	hldE	Bifunctional protein HldE
461	20220923_CRJL_M9H11_PICS_EColi_Tryps_Neprosin_N2_5ug_155.100600.100600.3	IGFTNFDWGSDLGDDSGNAINGIK	n[29]IGFTNFDWGSDLGDDSGNAINGIK[156]	IWGGQISY.IGFTNFDWGSDLGDDSGNAINGIK.TRTNNSIA	Y	T	24	3	12552.5	2568.24	2568.22	857.087	857.082	2568.21	857.078	0.0102	0.8666	6.2551	1.791e-06	31.488	0	1	1	0	206	229	0	24K(28.0313), N-term(28.0313)		0	TRUE	sp|P0A927|TSX_ECOLI	P0A927	TSX_ECOLI	tsx	Nucleoside-specific channel-forming protein Tsx
462	20220923_CRJL_M9H11_PICS_EColi_Tryps_Neprosin_N2_5ug_155.100601.100601.2	ELPFSSLIFAR	n[29]ELPFSSLIFAR	DDGDKIIR.ELPFSSLIFAR.QWFVVGEI	R	Q	11	2	12552.7	1306.74	1306.73	654.379	654.372	1306.73	654.371	0.0017	0.5312	0.108	2.205	9.095	0	0.9956	2	0	58	68	0	N-term(28.0313)		0	TRUE	sp|P0ADR6|RLMM_ECOLI	P0ADR6	RLMM_ECOLI	rlmM	Ribosomal RNA large subunit methyltransferase M
463	20220923_CRJL_M9H11_PICS_EColi_Tryps_Neprosin_N2_5ug_155.100605.100605.0	FYDDMFDELLK	n[35]FYDDMFDELLK[162]	QPNEEGIK.FYDDMFDELLK.YNIEPVIT	K	Y	11	2	12553.2	1502.78	1502.77	752.396	752.391	1502.76	752.389	0.0037	0.696	0.5495	0.003539	17.251	0	1	2	0	113	123	0	11K(34.0631), N-term(34.0631)		0	TRUE	sp|Q46829|BGLA_ECOLI	Q46829	BGLA_ECOLI	bglA	6-phospho-beta-glucosidase BglA
464	20220923_CRJL_M9H11_PICS_EColi_Tryps_Neprosin_N2_5ug_155.100607.100607.3	AEDETLDENELGEILHAIEK	n[29]AEDETLDENELGEILHAIEK[156]	SETIATIL.AEDETLDENELGEILHAIEK.NVVRSRVI	L	N	20	3	12553.5	2323.16	2323.15	775.394	775.39	2323.14	775.388	0.0046	0.6143	1.6647	4.38e-09	25.14	0	1	1	0	283	302	0	20K(28.0313), N-term(28.0313)		0	TRUE	sp|P05055|PNP_ECOLI	P05055	PNP_ECOLI	pnp	Polyribonucleotide nucleotidyltransferase
465	20220923_CRJL_M9H11_PICS_EColi_Tryps_Neprosin_N2_5ug_155.100608.100608.2	LSDQEIEQTLQAFEAR	n[29]LSDQEIEQTLQAFEAR	DAFADKSK.LSDQEIEQTLQAFEAR.VKSSAQAK	K	V	16	2	12553.7	1904.97	1904.95	953.491	953.481	1904.95	953.481	0.0004	0.8866	12.8116	2.436e-11	30.105	0	1	2	0	93	108	0	N-term(28.0313)		0	TRUE	sp|P45523|FKBA_ECOLI	P45523	FKBA_ECOLI	fkpA	FKBP-type peptidyl-prolyl cis-trans isomerase FkpA
466	20220923_CRJL_M9H11_PICS_EColi_Tryps_Neprosin_N2_5ug_155.10061.10061.0	TYQQQVAK	n[35]TYQQQVAK[162]	EAMEPEFK.TYQQQVAK.NAKAMVEV	K	N	8	2	2240.1	1032.63	1032.63	517.323	517.32	1032.62	517.319	0.0013	0.6042	1.0284	0.383	9.167	0	0.9996	2	0	286	293	0	8K(34.0631), N-term(34.0631)		0	TRUE	sp|P0A825|GLYA_ECOLI	P0A825	GLYA_ECOLI	glyA	Serine hydroxymethyltransferase
467	20220923_CRJL_M9H11_PICS_EColi_Tryps_Neprosin_N2_5ug_155.100612.100612.3	DLVVDMGQFYAQYEK	n[35]DLVVDMGQFYAQYEK[162]	IPGIPVIR.DLVVDMGQFYAQYEK.IKPYIINN	R	I	15	3	12554.1	1873.97	1873.96	625.665	625.66	1872.96	625.327	0.9984	0.7794	12.5864	0.0002763	18.627	0	1	2	0	102	116	0	15K(34.0631), N-term(34.0631)		0	TRUE	sp|P07014|SDHB_ECOLI	P07014	SDHB_ECOLI	sdhB	Succinate dehydrogenase iron-sulfur subunit
468	20220923_CRJL_M9H11_PICS_EColi_Tryps_Neprosin_N2_5ug_155.100613.100613.2	TGFAYADQISLLALEQSAQAAR	n[29]TGFAYADQISLLALEQSAQAAR	VRAISGEK.TGFAYADQISLLALEQSAQAAR.TIVRDSGD	K	T	22	2	12554.3	2351.24	2351.24	1176.63	1176.63	2351.21	1176.61	0.0266	0.8571	0.4939	4.222e-10	39.877	0	1	2	0	76	97	0	N-term(28.0313)		0	TRUE	sp|P0AGG8|TLDD_ECOLI	P0AGG8	TLDD_ECOLI	tldD	Metalloprotease TldD
469	20220923_CRJL_M9H11_PICS_EColi_Tryps_Neprosin_N2_5ug_155.100614.100614.2	DLVVDMGQFYAQYEK	n[35]DLVVDMGQFYAQYEK[162]	IPGIPVIR.DLVVDMGQFYAQYEK.IKPYIINN	R	I	15	2	12554.4	1873.98	1873.96	937.999	937.988	1872.96	937.487	1.0017	0.8627	12.5909	6.056e-10	29.625	0	1	2	0	102	116	0	15K(34.0631), N-term(34.0631)		0	TRUE	sp|P07014|SDHB_ECOLI	P07014	SDHB_ECOLI	sdhB	Succinate dehydrogenase iron-sulfur subunit
470	20220923_CRJL_M9H11_PICS_EColi_Tryps_Neprosin_N2_5ug_155.100615.100615.2	AVITGLGIVSSIGNNQQEVLASLR	n[29]AVITGLGIVSSIGNNQQEVLASLR	MKR.AVITGLGIVSSIGNNQQEVLASLR.EGRSGITF	R	E	24	2	12554.5	2466.4	2466.39	1234.21	1234.2	2466.38	1234.2	0.0109	0.8413	0.0419	7.69e-12	48.597	0	1	2	0	4	27	0	N-term(28.0313)		0	TRUE	sp|P0A953|FABB_ECOLI	P0A953	FABB_ECOLI	fabB	3-oxoacyl-[acyl-carrier-protein] synthase 1
471	20220923_CRJL_M9H11_PICS_EColi_Tryps_Neprosin_N2_5ug_155.100618.100618.4	AVITGLGIVSSIGNNQQEVLASLR	n[29]AVITGLGIVSSIGNNQQEVLASLR	MKR.AVITGLGIVSSIGNNQQEVLASLR.EGRSGITF	R	E	24	4	12554.9	2467.4	2467.38	617.858	617.853	2466.38	617.602	1.0041	0.6986	0.0363	7.062e-09	32.318	0	1	2	0	4	27	0	N-term(28.0313)		0	TRUE	sp|P0A953|FABB_ECOLI	P0A953	FABB_ECOLI	fabB	3-oxoacyl-[acyl-carrier-protein] synthase 1
472	20220923_CRJL_M9H11_PICS_EColi_Tryps_Neprosin_N2_5ug_155.100623.100623.3	NDDYLILDAVNNQVYVNPTNEVIDK	n[29]NDDYLILDAVNNQVYVNPTNEVIDK[156]	GSVTSQVK.NDDYLILDAVNNQVYVNPTNEVIDK.MRAVQEQV	K	M	25	3	12555.6	2933.5	2933.47	978.84	978.831	2933.47	978.829	0.0051	0.9242	7.3041	1.148e-07	37.26	8.248	1	2	0	214	238	0	25K(28.0313), N-term(28.0313)		0	TRUE	sp|P08839|PT1_ECOLI	P08839	PT1_ECOLI	ptsI	Phosphoenolpyruvate-protein phosphotransferase
473	20220923_CRJL_M9H11_PICS_EColi_Tryps_Neprosin_N2_5ug_155.100626.100626.3	SSVDILVPDLPESVADATVATWHK	n[29]SSVDILVPDLPESVADATVATWHK[156]	.SSVDILVPDLPESVADATVATWHK.KPGDAVVR	M	K	24	3	12556	2605.39	2605.37	869.471	869.464	2605.36	869.462	0.0056	0.7201	0.3114	2.45e-12	42.123	42.123	1	2	0	2	25	0	24K(28.0313), N-term(28.0313)		0	TRUE	sp|P0AFG6|ODO2_ECOLI	P0AFG6	ODO2_ECOLI	sucB	Dihydrolipoyllysine-residue succinyltransferase component of 2-oxoglutarate dehydrogenase complex
474	20220923_CRJL_M9H11_PICS_EColi_Tryps_Neprosin_N2_5ug_155.100627.100627.3	NANPEILQQLEAQGVSILR	n[29]NANPEILQQLEAQGVSILR	IDMIITGK.NANPEILQQLEAQGVSILR.	K	V	19	3	12556.1	2120.18	2120.16	707.733	707.728	2120.16	707.727	0.0041	0.8784	3.0259	4.367e-09	32.715	0	1	2	0	232	250	0	N-term(28.0313)		0	TRUE	sp|P0A9W0|ULAR_ECOLI	P0A9W0	ULAR_ECOLI	ulaR	HTH-type transcriptional regulator UlaR
475	20220923_CRJL_M9H11_PICS_EColi_Tryps_Neprosin_N2_5ug_155.100634.100634.3	WFPLTENDDVPEGLLDDR	n[29]WFPLTENDDVPEGLLDDR	FVHYPNEK.WFPLTENDDVPEGLLDDR.LRAFYDPE	K	L	18	3	12557	2158.04	2158.02	720.353	720.348	2158.02	720.348	0.0019	0.9098	6.1306	1.057e-06	24.745	0	1	2	0	108	125	0	N-term(28.0313)		0	TRUE	sp|P75838|YCAO_ECOLI	P75838	YCAO_ECOLI	ycaO	Ribosomal protein S12 methylthiotransferase accessory factor YcaO
476	20220923_CRJL_M9H11_PICS_EColi_Tryps_Neprosin_N2_5ug_155.100636.100636.0	SVMDVVELISAMEEK	n[29]SVMDVVELISAM[147]EEK[156]	IIEAVAAM.SVMDVVELISAMEEK.FGVSAAAA	M	F	15	3	12557.3	1751.89	1751.88	584.97	584.967	1750.87	584.632	1.0062	0.7609	6.0046	6.328e-05	20.449	0	1	1	0	16	30	0	12M(15.9949), 15K(28.0313), N-term(28.0313)		0	TRUE	sp|P0A7K2|RL7_ECOLI	P0A7K2	RL7_ECOLI	rplL	Large ribosomal subunit protein bL12
477	20220923_CRJL_M9H11_PICS_EColi_Tryps_Neprosin_N2_5ug_155.10064.10064.0	GNYSMGVR	n[29]GNYSM[147]GVR	SAKSFDGR.GNYSMGVR.EQIIFPEI	R	E	8	2	2240.56	926.428	926.425	464.221	464.22	926.428	464.221	-0.0034	0.4703	4.5711	1.241	9.351	9.167	0.9878	2	0	126	133	0	5M(15.9949), N-term(28.0313)		0	TRUE	sp|P62399|RL5_ECOLI	P62399	RL5_ECOLI	rplE	Large ribosomal subunit protein uL5
478	20220923_CRJL_M9H11_PICS_EColi_Tryps_Neprosin_N2_5ug_155.100641.100641.2	IDGVFGDTAVVNEWLK	n[35]IDGVFGDTAVVNEWLK[162]	FIDIKNGR.IDGVFGDTAVVNEWLK.TNPQIGVA	R	T	16	2	12558	1830.04	1830.02	916.026	916.018	1830.02	916.017	0.0022	0.7073	3.1736	1.449e-10	32.545	11.819	1	2	0	168	183	0	16K(34.0631), N-term(34.0631)		0	TRUE	sp|P30860|ARTJ_ECOLI	P30860	ARTJ_ECOLI	artJ	ABC transporter arginine-binding protein 1
479	20220923_CRJL_M9H11_PICS_EColi_Tryps_Neprosin_N2_5ug_155.100645.100645.3	VADYPFTTLVPSLGVVR	n[29]VADYPFTTLVPSLGVVR	AVSAAKPK.VADYPFTTLVPSLGVVR.MDNEKSFV	K	M	17	3	12558.6	1861.05	1861.03	621.357	621.352	1861.03	621.352	-0.0002	0.758	0.3749	4.397e-10	25.09	0	1	2	0	186	202	0	N-term(28.0313)		0	TRUE	sp|P42641|OBG_ECOLI	P42641	OBG_ECOLI	obgE	GTPase ObgE/CgtA
480	20220923_CRJL_M9H11_PICS_EColi_Tryps_Neprosin_N2_5ug_155.100649.100649.0	SVMDVVELISAMEEK	n[29]SVMDVVELISAM[147]EEK[156]	IIEAVAAM.SVMDVVELISAMEEK.FGVSAAAA	M	F	15	3	12559.1	1750.89	1750.88	584.636	584.633	1750.87	584.632	0.0045	0.7795	5.9751	0.001096	20.34	0	1	1	0	16	30	0	12M(15.9949), 15K(28.0313), N-term(28.0313)		0	TRUE	sp|P0A7K2|RL7_ECOLI	P0A7K2	RL7_ECOLI	rplL	Large ribosomal subunit protein bL12
481	20220923_CRJL_M9H11_PICS_EColi_Tryps_Neprosin_N2_5ug_155.10065.10065.0	GNYSMGVR	n[29]GNYSM[147]GVR	SAKSFDGR.GNYSMGVR.EQIIFPEI	R	E	8	2	2240.63	927.43	927.426	464.722	464.721	926.428	464.221	0.9984	0.463	4.5699	0.3232	10.462	0	0.9922	2	0	126	133	0	5M(15.9949), N-term(28.0313)		0	TRUE	sp|P62399|RL5_ECOLI	P62399	RL5_ECOLI	rplE	Large ribosomal subunit protein uL5
482	20220923_CRJL_M9H11_PICS_EColi_Tryps_Neprosin_N2_5ug_155.100651.100651.0	IDGVFGDTAVVNEWLK	n[35]IDGVFGDTAVVNEWLK[162]	FIDIKNGR.IDGVFGDTAVVNEWLK.TNPQIGVA	R	T	16	3	12559.3	1830.03	1830.02	611.018	611.014	1830.02	611.014	0.0011	0.8374	3.1946	9.533e-09	24.155	10.416	1	2	0	168	183	0	16K(34.0631), N-term(34.0631)		0	TRUE	sp|P30860|ARTJ_ECOLI	P30860	ARTJ_ECOLI	artJ	ABC transporter arginine-binding protein 1
483	20220923_CRJL_M9H11_PICS_EColi_Tryps_Neprosin_N2_5ug_155.100652.100652.0	IDGVFGDTAVVNEWLK	n[35]IDGVFGDTAVVNEWLK[162]	FIDIKNGR.IDGVFGDTAVVNEWLK.TNPQIGVA	R	T	16	3	12559.4	1831.04	1831.02	611.353	611.349	1830.02	611.014	1.0047	0.85	3.1964	1.769e-08	24.262	0	1	2	0	168	183	0	16K(34.0631), N-term(34.0631)		0	TRUE	sp|P30860|ARTJ_ECOLI	P30860	ARTJ_ECOLI	artJ	ABC transporter arginine-binding protein 1
484	20220923_CRJL_M9H11_PICS_EColi_Tryps_Neprosin_N2_5ug_155.100657.100657.2	WFPLTENDDVPEGLLDDR	n[29]WFPLTENDDVPEGLLDDR	FVHYPNEK.WFPLTENDDVPEGLLDDR.LRAFYDPE	K	L	18	2	12560.2	2158.05	2158.03	1080.03	1080.02	2158.02	1080.02	0.0122	0.7962	6.1833	2.051e-08	21.992	0	1	2	0	108	125	0	N-term(28.0313)		0	TRUE	sp|P75838|YCAO_ECOLI	P75838	YCAO_ECOLI	ycaO	Ribosomal protein S12 methylthiotransferase accessory factor YcaO
485	20220923_CRJL_M9H11_PICS_EColi_Tryps_Neprosin_N2_5ug_155.100658.100658.2	SVMDVVELISAMEEK	n[29]SVMDVVELISAM[147]EEK[156]	IIEAVAAM.SVMDVVELISAMEEK.FGVSAAAA	M	F	15	2	12560.3	1750.89	1750.87	876.453	876.444	1750.87	876.444	-0.0001	0.8309	5.9541	3.106e-09	35.954	0	1	1	0	16	30	0	12M(15.9949), 15K(28.0313), N-term(28.0313)		0	TRUE	sp|P0A7K2|RL7_ECOLI	P0A7K2	RL7_ECOLI	rplL	Large ribosomal subunit protein bL12
486	20220923_CRJL_M9H11_PICS_EColi_Tryps_Neprosin_N2_5ug_155.100659.100659.2	IDGVFGDTAVVNEWLK	n[29]IDGVFGDTAVVNEWLK[156]	FIDIKNGR.IDGVFGDTAVVNEWLK.TNPQIGVA	R	T	16	2	12560.5	1817.98	1817.96	909.996	909.987	1817.96	909.985	0.0029	0.7231	3.2138	4.615e-10	35.054	0	1	2	0	168	183	0	16K(28.0313), N-term(28.0313)		0	TRUE	sp|P30860|ARTJ_ECOLI	P30860	ARTJ_ECOLI	artJ	ABC transporter arginine-binding protein 1
487	20220923_CRJL_M9H11_PICS_EColi_Tryps_Neprosin_N2_5ug_155.10066.10066.2	HVGGVAEYR		SSESAMKR.HVGGVAEYR.AAEGKTVK	R	A	9	2	2240.74	986.492	986.49	494.253	494.252	986.493	494.254	-0.0029	0.9531	4.6758	0.3537	11.268	0	1	2	0	278	286	0			0	TRUE	sp|P60560|GUAC_ECOLI	P60560	GUAC_ECOLI	guaC	GMP reductase
488	20220923_CRJL_M9H11_PICS_EColi_Tryps_Neprosin_N2_5ug_155.100660.100660.2	VADYPFTTLVPSLGVVR	n[29]VADYPFTTLVPSLGVVR	AVSAAKPK.VADYPFTTLVPSLGVVR.MDNEKSFV	K	M	17	2	12560.6	1861.06	1861.04	931.535	931.525	1861.03	931.525	0.0008	0.8031	0.3412	1.283e-06	25.283	0	1	2	0	186	202	0	N-term(28.0313)		0	TRUE	sp|P42641|OBG_ECOLI	P42641	OBG_ECOLI	obgE	GTPase ObgE/CgtA
489	20220923_CRJL_M9H11_PICS_EColi_Tryps_Neprosin_N2_5ug_155.100664.100664.3	STGIGGPSTSIAVEELAQLGIR	n[29]STGIGGPSTSIAVEELAQLGIR	DGKPVIVC.STGIGGPSTSIAVEELAQLGIR.TFIRIGTT	C	T	22	3	12561.1	2183.2	2183.18	728.74	728.735	2183.18	728.734	0.0043	0.866	0.346	2.876e-09	29.974	0	1	1	0	66	87	0	N-term(28.0313)		0	TRUE	sp|P12758|UDP_ECOLI	P12758	UDP_ECOLI	udp	Uridine phosphorylase
490	20220923_CRJL_M9H11_PICS_EColi_Tryps_Neprosin_N2_5ug_155.100666.100666.2	ALLDFFLSR	n[29]ALLDFFLSR	.ALLDFFLSR.KKNTANIA	M	K	9	2	12561.4	1108.63	1108.63	555.324	555.322	1108.63	555.321	0.0007	0.6254	1.6264	2.211	11.856	11.856	0.9949	2	0	2	10	0	N-term(28.0313)		0	TRUE	sp|P0A734|MINE_ECOLI	P0A734	MINE_ECOLI	minE	Cell division topological specificity factor
491	20220923_CRJL_M9H11_PICS_EColi_Tryps_Neprosin_N2_5ug_155.100668.100668.3	LIAGILPDLLVK	n[29]LIAGILPDLLVK[156]	FEEDTPQR.LIAGILPDLLVK.GGDYKPEE	R	G	12	3	12561.6	1319.87	1319.87	440.963	440.962	1319.88	440.967	-0.0135	0.6906	2.7681	0.1193	12.194	0	0.9992	2	0	420	431	0	12K(28.0313), N-term(28.0313)		0	TRUE	sp|P76658|HLDE_ECOLI	P76658	HLDE_ECOLI	hldE	Bifunctional protein HldE
492	20220923_CRJL_M9H11_PICS_EColi_Tryps_Neprosin_N2_5ug_155.100673.100673.0	LNELLEFPTPFTYK	n[29]LNELLEFPTPFTYK[156]	MKTK.LNELLEFPTPFTYK.VMGQAIPE	K	V	14	2	12562.4	1767.97	1767.96	884.993	884.986	1766.95	884.482	1.0075	0.7961	0.0892	4.212e-07	30.034	0	1	2	0	5	18	0	14K(28.0313), N-term(28.0313)		0	TRUE	sp|P0A8J4|YBED_ECOLI	P0A8J4	YBED_ECOLI	ybeD	UPF0250 protein YbeD
493	20220923_CRJL_M9H11_PICS_EColi_Tryps_Neprosin_N2_5ug_155.100674.100674.3	IDGVFGDTAVVNEWLK	n[29]IDGVFGDTAVVNEWLK[156]	FIDIKNGR.IDGVFGDTAVVNEWLK.TNPQIGVA	R	T	16	3	12562.4	1817.97	1817.95	606.996	606.992	1817.96	606.993	-0.0026	0.8585	3.2468	1.005e-07	28.433	0	1	2	0	168	183	0	16K(28.0313), N-term(28.0313)		0	TRUE	sp|P30860|ARTJ_ECOLI	P30860	ARTJ_ECOLI	artJ	ABC transporter arginine-binding protein 1
494	20220923_CRJL_M9H11_PICS_EColi_Tryps_Neprosin_N2_5ug_155.100675.100675.4	SSVDILVPDLPESVADATVATWHK	n[29]SSVDILVPDLPESVADATVATWHK[156]	.SSVDILVPDLPESVADATVATWHK.KPGDAVVR	M	K	24	4	12562.6	2605.38	2605.37	652.353	652.349	2605.36	652.348	0.0024	0.7332	0.2017	5.67e-12	35.583	35.583	1	2	0	2	25	0	24K(28.0313), N-term(28.0313)		0	TRUE	sp|P0AFG6|ODO2_ECOLI	P0AFG6	ODO2_ECOLI	sucB	Dihydrolipoyllysine-residue succinyltransferase component of 2-oxoglutarate dehydrogenase complex
495	20220923_CRJL_M9H11_PICS_EColi_Tryps_Neprosin_N2_5ug_155.100679.100679.3	YAPNLGSNAEALAVIAEAVK	n[29]YAPNLGSNAEALAVIAEAVK[156]	TAVGDEGG.YAPNLGSNAEALAVIAEAVK.AAGYEIGK	G	A	20	3	12563.1	2056.14	2056.12	686.387	686.381	2056.12	686.381	0.0002	0.9031	1.5035	5.9e-08	30.137	10.326	1	1	0	212	231	0	20K(28.0313), N-term(28.0313)		0	TRUE	sp|P0A6P9|ENO_ECOLI	P0A6P9	ENO_ECOLI	eno	Enolase
496	20220923_CRJL_M9H11_PICS_EColi_Tryps_Neprosin_N2_5ug_155.100681.100681.2	ANQFLGMEPLPTFIANDVIK	n[29]ANQFLGM[147]EPLPTFIANDVIK[156]	GVYIPFHK.ANQFLGMEPLPTFIANDVIK.MPDVPRYT	K	M	20	2	12563.3	2289.23	2289.23	1145.62	1145.62	2289.21	1145.61	0.0188	0.6869	4.2664	0.07409	14.021	0	0.9989	2	0	154	173	0	20K(28.0313), 7M(15.9949), N-term(28.0313)		0	TRUE	sp|P0AEY5|MDAB_ECOLI	P0AEY5	MDAB_ECOLI	mdaB	NADPH:quinone oxidoreductase MdaB
497	20220923_CRJL_M9H11_PICS_EColi_Tryps_Neprosin_N2_5ug_155.100684.100684.0	LNELLEFPTPFTYK	n[29]LNELLEFPTPFTYK[156]	MKTK.LNELLEFPTPFTYK.VMGQAIPE	K	V	14	3	12563.7	1766.96	1766.95	589.993	589.99	1766.95	589.99	-0.0017	0.741	0.111	0.002595	16.723	0	1	2	0	5	18	0	14K(28.0313), N-term(28.0313)		0	TRUE	sp|P0A8J4|YBED_ECOLI	P0A8J4	YBED_ECOLI	ybeD	UPF0250 protein YbeD
498	20220923_CRJL_M9H11_PICS_EColi_Tryps_Neprosin_N2_5ug_155.100689.100689.0	SESDILAIVEA	n[35]SESDILAIVEA	DNEEVIIM.SESDILAIVEA.	M	-	11	2	12564.3	1180.65	1180.64	591.333	591.329	1179.64	590.83	0.9996	0.8147	3.5775	3.416	12.557	0	0.971	1	0	87	97	0	N-term(34.0631)		0	TRUE	sp|P0A6F9|CH10_ECOLI	P0A6F9	CH10_ECOLI	groES	Co-chaperonin GroES
499	20220923_CRJL_M9H11_PICS_EColi_Tryps_Neprosin_N2_5ug_155.100691.100691.3	TLILNNLEFDHADIFDDLK	n[29]TLILNNLEFDHADIFDDLK[156]	KFVHYCPR.TLILNNLEFDHADIFDDLK.AIQKQFHH	R	A	19	3	12564.5	2301.21	2301.19	768.078	768.071	2301.19	768.07	0.0031	0.6827	1.3832	1.116e-08	30.837	8.823	1	2	0	180	198	0	19K(28.0313), N-term(28.0313)		0	TRUE	sp|P37773|MPL_ECOLI	P37773	MPL_ECOLI	mpl	UDP-N-acetylmuramate--L-alanyl-gamma-D-glutamyl-meso-2,6-diaminoheptandioate ligase
500	20220923_CRJL_M9H11_PICS_EColi_Tryps_Neprosin_N2_5ug_155.100693.100693.3	EAVNQVIALLDSGALR	n[29]EAVNQVIALLDSGALR	ANADTVTR.EAVNQVIALLDSGALR.VAEKIDGQ	R	V	16	3	12564.8	1695.97	1695.95	566.33	566.325	1695.95	566.324	0.0008	0.7786	3.3587	0.0006332	17.934	12.259	1	2	0	29	44	0	N-term(28.0313)		0	TRUE	sp|P0A9D8|DAPD_ECOLI	P0A9D8	DAPD_ECOLI	dapD	2,3,4,5-tetrahydropyridine-2,6-dicarboxylate N-succinyltransferase
501	20220923_CRJL_M9H11_PICS_EColi_Tryps_Neprosin_N2_5ug_155.100696.100696.0	LNELLEFPTPFTYK	n[29]LNELLEFPTPFTYK[156]	MKTK.LNELLEFPTPFTYK.VMGQAIPE	K	V	14	3	12565.1	1767.96	1767.95	590.327	590.324	1766.95	589.99	1.0006	0.735	0.1351	0.0001222	18.324	0	1	2	0	5	18	0	14K(28.0313), N-term(28.0313)		0	TRUE	sp|P0A8J4|YBED_ECOLI	P0A8J4	YBED_ECOLI	ybeD	UPF0250 protein YbeD
502	20220923_CRJL_M9H11_PICS_EColi_Tryps_Neprosin_N2_5ug_155.100697.100697.0	LPSGGSIVIDSTEALTAIDINSAR	n[29]LPSGGSIVIDSTEALTAIDINSAR	SAFQREVR.LPSGGSIVIDSTEALTAIDINSAR.ATRGGDIE	R	A	24	3	12565.2	2428.32	2428.3	810.446	810.44	2427.29	810.102	1.0136	0.9076	0.5324	2.337e-08	32.09	10.39	1	2	0	285	308	0	N-term(28.0313)		0	TRUE	sp|P21513|RNE_ECOLI	P21513	RNE_ECOLI	rne	Ribonuclease E
503	20220923_CRJL_M9H11_PICS_EColi_Tryps_Neprosin_N2_5ug_155.100698.100698.0	LPSGGSIVIDSTEALTAIDINSAR	n[29]LPSGGSIVIDSTEALTAIDINSAR	SAFQREVR.LPSGGSIVIDSTEALTAIDINSAR.ATRGGDIE	R	A	24	3	12565.3	2427.31	2427.29	810.109	810.103	2427.29	810.102	0.0024	0.9078	0.5343	1.567e-08	30.173	9.51	1	2	0	285	308	0	N-term(28.0313)		0	TRUE	sp|P21513|RNE_ECOLI	P21513	RNE_ECOLI	rne	Ribonuclease E
504	20220923_CRJL_M9H11_PICS_EColi_Tryps_Neprosin_N2_5ug_155.100701.100701.0	DLLTITFNGLSK	n[35]DLLTITFNGLSK[162]	HSIAPIAP.DLLTITFNGLSK.TYRVAGFR	P	T	12	2	12565.6	1388.86	1388.86	695.439	695.435	1388.86	695.435	0	0.94	8.3391	0.001646	22.631	0	1	1	0	229	240	0	12K(34.0631), N-term(34.0631)		0	TRUE	sp|P0A959|ALAA_ECOLI	P0A959	ALAA_ECOLI	alaA	Glutamate-pyruvate aminotransferase AlaA
505	20220923_CRJL_M9H11_PICS_EColi_Tryps_Neprosin_N2_5ug_155.100703.100703.3	NTPVSELITLGENMGLENLAR	n[29]NTPVSELITLGENM[147]GLENLAR	MNITEIK.NTPVSELITLGENMGLENLAR.MRKQDIIF	K	M	21	3	12566	2314.2	2314.19	772.408	772.403	2314.18	772.402	0.0034	0.86	4.1776	7.234e-09	32.514	0	1	2	0	8	28	0	14M(15.9949), N-term(28.0313)		0	TRUE	sp|P0AG30|RHO_ECOLI	P0AG30	RHO_ECOLI	rho	Transcription termination factor Rho
506	20220923_CRJL_M9H11_PICS_EColi_Tryps_Neprosin_N2_5ug_155.100704.100704.0	GVDSVYDLVWSDGPLGK	n[29]GVDSVYDLVWSDGPLGK[156]	ERIAMYIQ.GVDSVYDLVWSDGPLGK.TTYGDVFH	Q	T	17	3	12566.1	1862.96	1862.95	621.995	621.991	1861.95	621.656	1.0039	0.8392	13.2353	0.07654	12.013	0	0.9964	1	0	176	192	0	17K(28.0313), N-term(28.0313)		0	TRUE	sp|P00960|SYGA_ECOLI	P00960	SYGA_ECOLI	glyQ	Glycine--tRNA ligase alpha subunit
507	20220923_CRJL_M9H11_PICS_EColi_Tryps_Neprosin_N2_5ug_155.100705.100705.3	SSVDILVPDLPESVADATVATWHK	SSVDILVPDLPESVADATVATWHK[156]	.SSVDILVPDLPESVADATVATWHK.KPGDAVVR	M	K	24	3	12566.2	2578.36	2578.34	860.462	860.452	2577.33	860.118	1.0029	0.8656	0.1409	2.165e-11	35.017	35.017	1	2	0	2	25	0	24K(28.0313)		0	TRUE	sp|P0AFG6|ODO2_ECOLI	P0AFG6	ODO2_ECOLI	sucB	Dihydrolipoyllysine-residue succinyltransferase component of 2-oxoglutarate dehydrogenase complex
508	20220923_CRJL_M9H11_PICS_EColi_Tryps_Neprosin_N2_5ug_155.100706.100706.2	SSVDILVPDLPESVADATVATWHK	n[29]SSVDILVPDLPESVADATVATWHK[156]	.SSVDILVPDLPESVADATVATWHK.KPGDAVVR	M	K	24	2	12566.4	2605.38	2605.38	1303.7	1303.7	2605.36	1303.69	0.0136	0.8088	0.1386	4.198e-06	30.008	30.008	1	2	0	2	25	0	24K(28.0313), N-term(28.0313)		0	TRUE	sp|P0AFG6|ODO2_ECOLI	P0AFG6	ODO2_ECOLI	sucB	Dihydrolipoyllysine-residue succinyltransferase component of 2-oxoglutarate dehydrogenase complex
509	20220923_CRJL_M9H11_PICS_EColi_Tryps_Neprosin_N2_5ug_155.10071.10071.0	TYQQQVAK	n[29]TYQQQVAK[156]	EAMEPEFK.TYQQQVAK.NAKAMVEV	K	N	8	2	2241.24	1021.57	1021.56	511.792	511.789	1020.56	511.288	1.004	0.6347	1.0475	0.04027	9.91	0	0.9999	2	0	286	293	0	8K(28.0313), N-term(28.0313)		0	TRUE	sp|P0A825|GLYA_ECOLI	P0A825	GLYA_ECOLI	glyA	Serine hydroxymethyltransferase
510	20220923_CRJL_M9H11_PICS_EColi_Tryps_Neprosin_N2_5ug_155.100712.100712.0	GVDSVYDLVWSDGPLGK	n[29]GVDSVYDLVWSDGPLGK[156]	ERIAMYIQ.GVDSVYDLVWSDGPLGK.TTYGDVFH	Q	T	17	3	12567.1	1861.96	1861.95	621.661	621.657	1861.95	621.656	0.0033	0.8645	13.252	0.009193	13.482	0	0.9994	1	0	176	192	0	17K(28.0313), N-term(28.0313)		0	TRUE	sp|P00960|SYGA_ECOLI	P00960	SYGA_ECOLI	glyQ	Glycine--tRNA ligase alpha subunit
511	20220923_CRJL_M9H11_PICS_EColi_Tryps_Neprosin_N2_5ug_155.100714.100714.0	DLVVDMGQFYAQYEK	n[29]DLVVDMGQFYAQYEK[156]	IPGIPVIR.DLVVDMGQFYAQYEK.IKPYIINN	R	I	15	2	12567.3	1860.91	1860.9	931.463	931.456	1860.9	931.456	-0.0003	0.8623	12.805	1.59e-07	26.219	8.566	1	2	0	102	116	0	15K(28.0313), N-term(28.0313)		0	TRUE	sp|P07014|SDHB_ECOLI	P07014	SDHB_ECOLI	sdhB	Succinate dehydrogenase iron-sulfur subunit
512	20220923_CRJL_M9H11_PICS_EColi_Tryps_Neprosin_N2_5ug_155.100717.100717.0	GVDSVYDLVWSDGPLGK	n[35]GVDSVYDLVWSDGPLGK[162]	ERIAMYIQ.GVDSVYDLVWSDGPLGK.TTYGDVFH	Q	T	17	3	12567.6	1875.03	1875.02	626.019	626.015	1874.01	625.677	1.013	0.7977	13.2598	8.024e-05	20.065	0	1	1	0	176	192	0	17K(34.0631), N-term(34.0631)		0	TRUE	sp|P00960|SYGA_ECOLI	P00960	SYGA_ECOLI	glyQ	Glycine--tRNA ligase alpha subunit
513	20220923_CRJL_M9H11_PICS_EColi_Tryps_Neprosin_N2_5ug_155.100720.100720.2	IAMLGIPPSDMSIDWTK	n[29]IAMLGIPPSDMSIDWTK[156]	DTMNHGGR.IAMLGIPPSDMSIDWTK.VIFKGIFI	R	V	17	2	12568.1	1930.02	1930	966.019	966.01	1929.99	966.005	0.0102	0.8543	6.2901	2.286e-09	28.577	16.418	1	2	0	259	275	0	17K(28.0313), N-term(28.0313)		0	TRUE	sp|P07913|TDH_ECOLI	P07913	TDH_ECOLI	tdh	L-threonine 3-dehydrogenase
514	20220923_CRJL_M9H11_PICS_EColi_Tryps_Neprosin_N2_5ug_155.100727.100727.3	TQTAPVATPQELADYDAIIFGTPTR		IFEKAGGK.TQTAPVATPQELADYDAIIFGTPTR.FGNMSGQM	K	F	25	3	12569	2676.37	2676.38	893.13	893.135	2675.34	892.789	1.039	0.7697	8.4917	0.01721	12.407	0	0.9995	2	0	55	79	0			0	TRUE	sp|P0A8G6|NQOR_ECOLI	P0A8G6	NQOR_ECOLI	wrbA	NAD(P)H dehydrogenase (quinone)
515	20220923_CRJL_M9H11_PICS_EColi_Tryps_Neprosin_N2_5ug_155.100730.100730.2	LPSGGSIVIDSTEALTAIDINSAR	n[29]LPSGGSIVIDSTEALTAIDINSAR	SAFQREVR.LPSGGSIVIDSTEALTAIDINSAR.ATRGGDIE	R	A	24	2	12569.4	2427.32	2427.32	1214.67	1214.66	2427.29	1214.65	0.0295	0.6822	0.6015	0.02351	20.068	0	1	2	0	285	308	0	N-term(28.0313)		0	TRUE	sp|P21513|RNE_ECOLI	P21513	RNE_ECOLI	rne	Ribonuclease E
516	20220923_CRJL_M9H11_PICS_EColi_Tryps_Neprosin_N2_5ug_155.100732.100732.2	TVAAMDVLAPGIGEIIGGSQR	n[29]TVAAMDVLAPGIGEIIGGSQR	MRINEDGK.TVAAMDVLAPGIGEIIGGSQR.EERIDVID	K	E	21	2	12569.6	2082.14	2082.12	1042.08	1042.07	2082.11	1042.06	0.0063	0.8569	6.2873	2.528e-06	30.255	0	1	2	0	376	396	0	N-term(28.0313)		0	TRUE	sp|P0A8M0|SYN_ECOLI	P0A8M0	SYN_ECOLI	asnS	Asparagine--tRNA ligase
517	20220923_CRJL_M9H11_PICS_EColi_Tryps_Neprosin_N2_5ug_155.100738.100738.3	TVAAMDVLAPGIGEIIGGSQR	n[29]TVAAMDVLAPGIGEIIGGSQR	MRINEDGK.TVAAMDVLAPGIGEIIGGSQR.EERIDVID	K	E	21	3	12570.5	2082.13	2082.11	695.05	695.045	2082.11	695.045	0.0004	0.7778	6.3016	6.4e-08	28.512	6.24	1	2	0	376	396	0	N-term(28.0313)		0	TRUE	sp|P0A8M0|SYN_ECOLI	P0A8M0	SYN_ECOLI	asnS	Asparagine--tRNA ligase
518	20220923_CRJL_M9H11_PICS_EColi_Tryps_Neprosin_N2_5ug_155.100739.100739.3	LSGEIVNIEDVPDVVFAEK	n[29]LSGEIVNIEDVPDVVFAEK[156]	GTIEIIAP.LSGEIVNIEDVPDVVFAEK.IVGDGIAI	P	I	19	3	12570.6	2128.15	2128.13	710.39	710.385	2128.13	710.384	0.0022	0.847	7.96	6.987e-09	32.273	0	1	1	0	27	45	0	19K(28.0313), N-term(28.0313)		0	TRUE	sp|P69783|PTGA_ECOLI	P69783	PTGA_ECOLI	crr	PTS system glucose-specific EIIA component
519	20220923_CRJL_M9H11_PICS_EColi_Tryps_Neprosin_N2_5ug_155.100741.100741.3	FFGGPVGLDNLAAAIGEER	n[29]FFGGPVGLDNLAAAIGEER	IIIAVIDK.FFGGPVGLDNLAAAIGEER.ETIEDVIE	K	E	19	3	12570.9	1960.02	1960	654.346	654.341	1960.01	654.342	-0.0051	0.8565	0.0036	2.51e-09	31.971	0	1	2	0	276	294	0	N-term(28.0313)		0	TRUE	sp|P0A812|RUVB_ECOLI	P0A812	RUVB_ECOLI	ruvB	Holliday junction branch migration complex subunit RuvB
520	20220923_CRJL_M9H11_PICS_EColi_Tryps_Neprosin_N2_5ug_155.100747.100747.0	DLVVDMGQFYAQYEK	n[29]DLVVDMGQFYAQYEK[156]	IPGIPVIR.DLVVDMGQFYAQYEK.IKPYIINN	R	I	15	3	12571.4	1860.91	1860.9	621.312	621.308	1860.9	621.306	0.0052	0.7605	12.8745	0.01317	11.409	0	1	2	0	102	116	0	15K(28.0313), N-term(28.0313)		0	TRUE	sp|P07014|SDHB_ECOLI	P07014	SDHB_ECOLI	sdhB	Succinate dehydrogenase iron-sulfur subunit
521	20220923_CRJL_M9H11_PICS_EColi_Tryps_Neprosin_N2_5ug_155.100748.100748.0	DLVVDMGQFYAQYEK	n[29]DLVVDMGQFYAQYEK[156]	IPGIPVIR.DLVVDMGQFYAQYEK.IKPYIINN	R	I	15	2	12571.5	1861.92	1861.9	931.967	931.959	1860.9	931.456	1.0059	0.8613	12.8757	5.509e-09	29.401	0	1	2	0	102	116	0	15K(28.0313), N-term(28.0313)		0	TRUE	sp|P07014|SDHB_ECOLI	P07014	SDHB_ECOLI	sdhB	Succinate dehydrogenase iron-sulfur subunit
522	20220923_CRJL_M9H11_PICS_EColi_Tryps_Neprosin_N2_5ug_155.100752.100752.3	IAMLGIPPSDMSIDWTK	n[29]IAMLGIPPSDMSIDWTK[156]	DTMNHGGR.IAMLGIPPSDMSIDWTK.VIFKGIFI	R	V	17	3	12572.1	1930.02	1930.01	644.348	644.343	1929.99	644.339	0.0136	0.8252	6.3577	4.949e-07	27.145	15.914	1	2	0	259	275	0	17K(28.0313), N-term(28.0313)		0	TRUE	sp|P07913|TDH_ECOLI	P07913	TDH_ECOLI	tdh	L-threonine 3-dehydrogenase
523	20220923_CRJL_M9H11_PICS_EColi_Tryps_Neprosin_N2_5ug_155.100754.100754.3	IADTSLPLDELVADPVTAVEK	n[29]IADTSLPLDELVADPVTAVEK[156]	ANTSFVNR.IADTSLPLDELVADPVTAVEK.LAQQEGQT	R	L	21	3	12572.4	2251.24	2251.22	751.42	751.415	2251.22	751.414	0.0029	0.8854	7.7911	4.87e-12	36.476	0	1	2	0	570	590	0	21K(28.0313), N-term(28.0313)		0	TRUE	sp|P09546|PUTA_ECOLI	P09546	PUTA_ECOLI	putA	Bifunctional protein PutA
524	20220923_CRJL_M9H11_PICS_EColi_Tryps_Neprosin_N2_5ug_155.100756.100756.3	EFFGSSQLSQFMDQNNPLSEITHK	n[29]EFFGSSQLSQFMDQNNPLSEITHK[156]	KPISAAVK.EFFGSSQLSQFMDQNNPLSEITHK.RRISAIGP	K	R	24	3	12572.6	2839.38	2839.35	947.467	947.458	2839.35	947.457	0.0046	0.8789	0.3121	2.984e-09	43.601	9.129	1	2	0	504	527	0	24K(28.0313), N-term(28.0313)		0	TRUE	sp|P0A8V2|RPOB_ECOLI	P0A8V2	RPOB_ECOLI	rpoB	DNA-directed RNA polymerase subunit beta
525	20220923_CRJL_M9H11_PICS_EColi_Tryps_Neprosin_N2_5ug_155.100757.100757.3	IIAESISLPEIPADVLAR	n[29]IIAESISLPEIPADVLAR	FERYVKNR.IIAESISLPEIPADVLAR.YPAVVEAI	R	Y	18	3	12572.8	1934.12	1934.11	645.715	645.71	1934.11	645.71	0.0004	0.802	1.3845	1.38e-05	19.399	0	1	2	0	209	226	0	N-term(28.0313)		0	TRUE	sp|P75838|YCAO_ECOLI	P75838	YCAO_ECOLI	ycaO	Ribosomal protein S12 methylthiotransferase accessory factor YcaO
526	20220923_CRJL_M9H11_PICS_EColi_Tryps_Neprosin_N2_5ug_155.100758.100758.2	LSGEIVNIEDVPDVVFAEK	n[29]LSGEIVNIEDVPDVVFAEK[156]	GTIEIIAP.LSGEIVNIEDVPDVVFAEK.IVGDGIAI	P	I	19	2	12572.9	2128.16	2128.14	1065.09	1065.08	2128.13	1065.07	0.0109	0.8589	7.9982	1.98e-12	42.208	0	1	1	0	27	45	0	19K(28.0313), N-term(28.0313)		0	TRUE	sp|P69783|PTGA_ECOLI	P69783	PTGA_ECOLI	crr	PTS system glucose-specific EIIA component
527	20220923_CRJL_M9H11_PICS_EColi_Tryps_Neprosin_N2_5ug_155.100760.100760.2	IIAESISLPEIPADVLAR	n[29]IIAESISLPEIPADVLAR	FERYVKNR.IIAESISLPEIPADVLAR.YPAVVEAI	R	Y	18	2	12573.2	1934.13	1934.11	968.074	968.063	1934.11	968.062	0.0022	0.8843	1.3912	2.665e-05	22.737	0	1	2	0	209	226	0	N-term(28.0313)		0	TRUE	sp|P75838|YCAO_ECOLI	P75838	YCAO_ECOLI	ycaO	Ribosomal protein S12 methylthiotransferase accessory factor YcaO
528	20220923_CRJL_M9H11_PICS_EColi_Tryps_Neprosin_N2_5ug_155.100773.100773.3	LPLGDEYQEQLESNFADMANIGGR	n[29]LPLGDEYQEQLESNFADMANIGGR	QSGDRAWR.LPLGDEYQEQLESNFADMANIGGR.PGGAITAG	R	P	24	3	12575	2694.29	2694.26	899.104	899.095	2694.26	899.094	0.0031	0.898	0.1259	8.237e-07	35.837	0	1	2	0	420	443	0	N-term(28.0313)		0	TRUE	sp|P68767|AMPA_ECOLI	P68767	AMPA_ECOLI	pepA	Cytosol aminopeptidase
529	20220923_CRJL_M9H11_PICS_EColi_Tryps_Neprosin_N2_5ug_155.100774.100774.3	GVDSVYDLVWSDGPLGK	n[35]GVDSVYDLVWSDGPLGK[162]	ERIAMYIQ.GVDSVYDLVWSDGPLGK.TTYGDVFH	Q	T	17	3	12575.1	1874.03	1874.02	625.684	625.679	1874.01	625.677	0.0063	0.8164	13.3854	2.347e-05	21.987	0	1	1	0	176	192	0	17K(34.0631), N-term(34.0631)		0	TRUE	sp|P00960|SYGA_ECOLI	P00960	SYGA_ECOLI	glyQ	Glycine--tRNA ligase alpha subunit
530	20220923_CRJL_M9H11_PICS_EColi_Tryps_Neprosin_N2_5ug_155.100778.100778.2	IADTSLPLDELVADPVTAVEK	n[29]IADTSLPLDELVADPVTAVEK[156]	ANTSFVNR.IADTSLPLDELVADPVTAVEK.LAQQEGQT	R	L	21	2	12575.6	2251.25	2251.24	1126.63	1126.63	2251.22	1126.62	0.0168	0.9038	7.845	1.359e-08	33.202	0	1	2	0	570	590	0	21K(28.0313), N-term(28.0313)		0	TRUE	sp|P09546|PUTA_ECOLI	P09546	PUTA_ECOLI	putA	Bifunctional protein PutA
531	20220923_CRJL_M9H11_PICS_EColi_Tryps_Neprosin_N2_5ug_155.100780.100780.3	DYGVGSDVYSVTSFTELAR	n[29]DYGVGSDVYSVTSFTELAR	EAAEIIAK.DYGVGSDVYSVTSFTELAR.DGQDCERW	K	D	19	3	12575.9	2093.01	2093	698.677	698.673	2092.99	698.672	0.0017	0.6383	18.6356	0.08665	14.749	0	0.9998	2	0	749	767	0	N-term(28.0313)		0	TRUE	sp|P0AFG8|ODP1_ECOLI	P0AFG8	ODP1_ECOLI	aceE	Pyruvate dehydrogenase E1 component
532	20220923_CRJL_M9H11_PICS_EColi_Tryps_Neprosin_N2_5ug_155.100783.100783.3	AVITGLGIVSSIGNNQQEVLASLR	n[35]AVITGLGIVSSIGNNQQEVLASLR	MKR.AVITGLGIVSSIGNNQQEVLASLR.EGRSGITF	R	E	24	3	12576.4	2473.44	2473.42	825.487	825.479	2472.41	825.145	1.0043	0.811	0.3228	0	43.902	0	1	2	0	4	27	0	N-term(34.0631)		0	TRUE	sp|P0A953|FABB_ECOLI	P0A953	FABB_ECOLI	fabB	3-oxoacyl-[acyl-carrier-protein] synthase 1
533	20220923_CRJL_M9H11_PICS_EColi_Tryps_Neprosin_N2_5ug_155.100785.100785.3	IQSWCEQILNEMAEHYA	n[29]IQSWC[160]EQILNEMAEHYA	QYDISDER.IQSWCEQILNEMAEHYA.	R	-	17	3	12576.6	2148.98	2148.96	717.333	717.327	2148.96	717.327	-0.0012	0.706	0.034	0.01765	17.513	0	1	2	0	157	173	0	5C(57.0214), N-term(28.0313)		0	TRUE	sp|P0ABY4|FLAW_ECOLI	P0ABY4	FLAW_ECOLI	fldB	Flavodoxin 2
534	20220923_CRJL_M9H11_PICS_EColi_Tryps_Neprosin_N2_5ug_155.100786.100786.2	NTPVSELITLGENMGLENLAR	n[29]NTPVSELITLGENM[147]GLENLAR	MNITEIK.NTPVSELITLGENMGLENLAR.MRKQDIIF	K	M	21	2	12576.8	2314.21	2314.2	1158.11	1158.11	2314.18	1158.1	0.0212	0.8988	3.9982	1.902e-09	33.953	0	1	2	0	8	28	0	14M(15.9949), N-term(28.0313)		0	TRUE	sp|P0AG30|RHO_ECOLI	P0AG30	RHO_ECOLI	rho	Transcription termination factor Rho
535	20220923_CRJL_M9H11_PICS_EColi_Tryps_Neprosin_N2_5ug_155.100788.100788.2	AGPVLLEFPLLNK	n[29]AGPVLLEFPLLNK[156]	QRSIYIPY.AGPVLLEFPLLNK.GSAFSMEE	Y	G	13	2	12577	1465.9	1465.89	733.959	733.953	1465.89	733.953	-0.0001	0.8068	0.4941	1.788e-06	23.33	0	1	1	0	16	28	0	13K(28.0313), N-term(28.0313)		0	TRUE	sp|P26616|MAO1_ECOLI	P26616	MAO1_ECOLI	maeA	NAD-dependent malic enzyme
536	20220923_CRJL_M9H11_PICS_EColi_Tryps_Neprosin_N2_5ug_155.10079.10079.2	GNYSMGVR	n[35]GNYSM[147]GVR	SAKSFDGR.GNYSMGVR.EQIIFPEI	R	E	8	2	2242.19	932.458	932.454	467.236	467.234	932.46	467.237	-0.0058	0.5157	4.5439	0.06022	13.381	0	0.9996	2	0	126	133	0	5M(15.9949), N-term(34.0631)		0	TRUE	sp|P62399|RL5_ECOLI	P62399	RL5_ECOLI	rplE	Large ribosomal subunit protein uL5
537	20220923_CRJL_M9H11_PICS_EColi_Tryps_Neprosin_N2_5ug_155.100790.100790.3	SDLFPDEIYVFTPEGR	n[29]SDLFPDEIYVFTPEGR	FEFIESVK.SDLFPDEIYVFTPEGR.IVEIPAGA	K	I	16	3	12577.3	1911.93	1911.93	638.318	638.318	1911.93	638.316	0.0058	0.8091	0.3738	0.0009036	18.58	0	1	2	0	381	396	0	N-term(28.0313)		0	TRUE	sp|P0AG24|SPOT_ECOLI	P0AG24	SPOT_ECOLI	spoT	Bifunctional (p)ppGpp synthase/hydrolase SpoT
538	20220923_CRJL_M9H11_PICS_EColi_Tryps_Neprosin_N2_5ug_155.100794.100794.0	EFFGSSQLSQFMDQNNPLSEITHK	n[29]EFFGSSQLSQFMDQNNPLSEITHK[156]	KPISAAVK.EFFGSSQLSQFMDQNNPLSEITHK.RRISAIGP	K	R	24	4	12577.8	2840.37	2840.35	711.1	711.095	2839.35	710.844	1.0036	0.7263	0.3973	0.00091	21.029	0	1	2	0	504	527	0	24K(28.0313), N-term(28.0313)		0	TRUE	sp|P0A8V2|RPOB_ECOLI	P0A8V2	RPOB_ECOLI	rpoB	DNA-directed RNA polymerase subunit beta
539	20220923_CRJL_M9H11_PICS_EColi_Tryps_Neprosin_N2_5ug_155.100795.100795.0	EFFGSSQLSQFMDQNNPLSEITHK	n[29]EFFGSSQLSQFMDQNNPLSEITHK[156]	KPISAAVK.EFFGSSQLSQFMDQNNPLSEITHK.RRISAIGP	K	R	24	4	12577.8	2839.37	2839.35	710.851	710.846	2839.35	710.844	0.0046	0.7488	0.3985	4.356e-05	19.279	0	1	2	0	504	527	0	24K(28.0313), N-term(28.0313)		0	TRUE	sp|P0A8V2|RPOB_ECOLI	P0A8V2	RPOB_ECOLI	rpoB	DNA-directed RNA polymerase subunit beta
540	20220923_CRJL_M9H11_PICS_EColi_Tryps_Neprosin_N2_5ug_155.100799.100799.3	GATLIGSGIETMQQISMVGNDLK	n[35]GATLIGSGIETMQQISM[147]VGNDLK[162]	GKVTKPVK.GATLIGSGIETMQQISMVGNDLK.LDNGVGVC	K	L	23	3	12578.4	2446.32	2446.29	816.447	816.437	2446.31	816.443	-0.019	0.8051	7.217	3.515e-11	31.961	23.289	1	2	0	424	446	0	17M(15.9949), 23K(34.0631), N-term(34.0631)		0	TRUE	sp|P0AGG8|TLDD_ECOLI	P0AGG8	TLDD_ECOLI	tldD	Metalloprotease TldD
541	20220923_CRJL_M9H11_PICS_EColi_Tryps_Neprosin_N2_5ug_155.100804.100804.2	GFSGEDATPALEGADVVLISAGVAR	n[29]GFSGEDATPALEGADVVLISAGVAR	IPTAVKIK.GFSGEDATPALEGADVVLISAGVAR.KPGMDRSD	K	K	25	2	12579	2429.27	2429.27	1215.64	1215.64	2429.24	1215.63	0.0293	0.8629	8.2384	0	44.166	0	1	2	0	57	81	0	N-term(28.0313)		0	TRUE	sp|P61889|MDH_ECOLI	P61889	MDH_ECOLI	mdh	Malate dehydrogenase
542	20220923_CRJL_M9H11_PICS_EColi_Tryps_Neprosin_N2_5ug_155.100805.100805.3	IEPGDVLVTDMTDPDWEPIMK	n[29]IEPGDVLVTDMTDPDWEPIM[147]K[156]	HDISEMNR.IEPGDVLVTDMTDPDWEPIMK.KASAIVTN	R	K	21	3	12579.1	2472.2	2472.18	825.073	825.067	2472.18	825.067	-0.0024	0.8414	24.2581	0.0002627	15.869	8.813	1	2	0	386	406	0	20M(15.9949), 21K(28.0313), N-term(28.0313)		0	TRUE	sp|P23538|PPSA_ECOLI	P23538	PPSA_ECOLI	ppsA	Phosphoenolpyruvate synthase
543	20220923_CRJL_M9H11_PICS_EColi_Tryps_Neprosin_N2_5ug_155.100812.100812.2	LNELLEFPTPFTYK	n[29]LNELLEFPTPFTYK[156]	MKTK.LNELLEFPTPFTYK.VMGQAIPE	K	V	14	2	12580	1766.97	1766.95	884.492	884.48	1766.95	884.482	-0.0031	0.8078	0.3828	3.726e-07	28.9	0	1	2	0	5	18	0	14K(28.0313), N-term(28.0313)		0	TRUE	sp|P0A8J4|YBED_ECOLI	P0A8J4	YBED_ECOLI	ybeD	UPF0250 protein YbeD
544	20220923_CRJL_M9H11_PICS_EColi_Tryps_Neprosin_N2_5ug_155.100813.100813.0	DLVVDMGQFYAQYEK	n[29]DLVVDMGQFYAQYEK[156]	IPGIPVIR.DLVVDMGQFYAQYEK.IKPYIINN	R	I	15	3	12580	1861.91	1861.9	621.646	621.641	1860.9	621.306	1.0057	0.6983	13.0181	2.046	9.991	0	0.9973	2	0	102	116	0	15K(28.0313), N-term(28.0313)		0	TRUE	sp|P07014|SDHB_ECOLI	P07014	SDHB_ECOLI	sdhB	Succinate dehydrogenase iron-sulfur subunit
545	20220923_CRJL_M9H11_PICS_EColi_Tryps_Neprosin_N2_5ug_155.100816.100816.3	AVITGLGIVSSIGNNQQEVLASLR	n[29]AVITGLGIVSSIGNNQQEVLASLR	MKR.AVITGLGIVSSIGNNQQEVLASLR.EGRSGITF	R	E	24	3	12580.6	2466.41	2466.38	823.143	823.135	2466.38	823.134	0.0012	0.7927	0.3916	3.857e-11	38.877	0	1	2	0	4	27	0	N-term(28.0313)		0	TRUE	sp|P0A953|FABB_ECOLI	P0A953	FABB_ECOLI	fabB	3-oxoacyl-[acyl-carrier-protein] synthase 1
546	20220923_CRJL_M9H11_PICS_EColi_Tryps_Neprosin_N2_5ug_155.10082.10082.3	TGAGMMDCKK	n[29]TGAGMMDC[160]K[156]K[156]	IVKEIRER.TGAGMMDCKK.AITEANGD	R	A	10	3	2242.43	1181.54	1181.54	394.854	394.853	1181.56	394.861	-0.0217	0.8829	1.3491	0.247	12.929	0	0.999	2	1	16	25	0	10K(28.0313), 8C(57.0214), 9K(28.0313), N-term(28.0313)		0	TRUE	sp|P0A6P1|EFTS_ECOLI	P0A6P1	EFTS_ECOLI	tsf	Elongation factor Ts
547	20220923_CRJL_M9H11_PICS_EColi_Tryps_Neprosin_N2_5ug_155.100820.100820.2	SDLFPDEIYVFTPEGR	n[29]SDLFPDEIYVFTPEGR	FEFIESVK.SDLFPDEIYVFTPEGR.IVEIPAGA	K	I	16	2	12581.1	1911.94	1911.92	956.976	956.968	1911.93	956.97	-0.0043	0.8294	0.4365	1.703e-07	30.614	0	1	2	0	381	396	0	N-term(28.0313)		0	TRUE	sp|P0AG24|SPOT_ECOLI	P0AG24	SPOT_ECOLI	spoT	Bifunctional (p)ppGpp synthase/hydrolase SpoT
548	20220923_CRJL_M9H11_PICS_EColi_Tryps_Neprosin_N2_5ug_155.100823.100823.3	DANGINSNATSASLQLTQSIFDMSK	n[29]DANGINSNATSASLQLTQSIFDM[147]SK[156]	YTYSNGYR.DANGINSNATSASLQLTQSIFDMSK.WRAITIQE	R	W	25	3	12581.5	2685.31	2685.28	896.109	896.101	2684.3	895.773	0.9853	0.836	16.8941	0.03087	15.542	0	0.9997	2	0	78	102	0	23M(15.9949), 25K(28.0313), N-term(28.0313)		0	TRUE	sp|P02930|TOLC_ECOLI	P02930	TOLC_ECOLI	tolC	Outer membrane protein TolC
549	20220923_CRJL_M9H11_PICS_EColi_Tryps_Neprosin_N2_5ug_155.100831.100831.3	GFSGEDATPALEGADVVLISAGVAR	n[29]GFSGEDATPALEGADVVLISAGVAR	IPTAVKIK.GFSGEDATPALEGADVVLISAGVAR.KPGMDRSD	K	K	25	3	12582.5	2429.26	2429.25	810.761	810.758	2429.24	810.755	0.008	0.8873	8.2972	0	52.106	0	1	2	0	57	81	0	N-term(28.0313)		0	TRUE	sp|P61889|MDH_ECOLI	P61889	MDH_ECOLI	mdh	Malate dehydrogenase
550	20220923_CRJL_M9H11_PICS_EColi_Tryps_Neprosin_N2_5ug_155.100833.100833.3	ANQFLGMEPLPTFIANDVIK	n[29]ANQFLGM[147]EPLPTFIANDVIK[156]	GVYIPFHK.ANQFLGMEPLPTFIANDVIK.MPDVPRYT	K	M	20	3	12582.8	2289.23	2289.21	764.084	764.077	2289.21	764.077	0.0024	0.8246	3.9425	1.969e-09	25.139	0	1	2	0	154	173	0	20K(28.0313), 7M(15.9949), N-term(28.0313)		0	TRUE	sp|P0AEY5|MDAB_ECOLI	P0AEY5	MDAB_ECOLI	mdaB	NADPH:quinone oxidoreductase MdaB
551	20220923_CRJL_M9H11_PICS_EColi_Tryps_Neprosin_N2_5ug_155.100835.100835.2	AFQELNAIDVL		SMIARIEK.AFQELNAIDVL.	K	-	11	2	12583	1231.65	1231.65	616.834	616.831	1231.64	616.83	0.0033	0.8016	6.6433	4.027	9.337	0	0.9969	2	0	349	359	0			0	TRUE	sp|P0AB71|ALF_ECOLI	P0AB71	ALF_ECOLI	fbaA	Fructose-bisphosphate aldolase class 2
552	20220923_CRJL_M9H11_PICS_EColi_Tryps_Neprosin_N2_5ug_155.100840.100840.0	LGYTDMLPEFGGDTAYSDDFFVGR	n[35]LGYTDM[147]LPEFGGDTAYSDDFFVGR	NYGVVYDA.LGYTDMLPEFGGDTAYSDDFFVGR.VGGVATYR	A	V	24	3	12583.6	2722.22	2722.2	908.415	908.407	2722.23	908.418	-0.0329	0.8117	0.6285	1.999e-05	26.434	0	1	1	0	131	154	0	6M(15.9949), N-term(34.0631)		0	TRUE	sp|P02931|OMPF_ECOLI	P02931	OMPF_ECOLI	ompF	Outer membrane porin F
553	20220923_CRJL_M9H11_PICS_EColi_Tryps_Neprosin_N2_5ug_155.100848.100848.2	LIAGILPDLLVK	n[29]LIAGILPDLLVK[156]	FEEDTPQR.LIAGILPDLLVK.GGDYKPEE	R	G	12	2	12584.7	1319.89	1319.88	660.951	660.947	1319.88	660.947	-0.0002	0.7146	2.3829	0.002961	17.614	0	1	2	0	420	431	0	12K(28.0313), N-term(28.0313)		0	TRUE	sp|P76658|HLDE_ECOLI	P76658	HLDE_ECOLI	hldE	Bifunctional protein HldE
554	20220923_CRJL_M9H11_PICS_EColi_Tryps_Neprosin_N2_5ug_155.100850.100850.3	IIPYIEGDGIGVDVTPAMLK	n[29]IIPYIEGDGIGVDVTPAMLK[156]	KINVPENP.IIPYIEGDGIGVDVTPAMLK.VVDAAVEK	P	V	20	3	12585	2156.2	2156.18	719.739	719.734	2156.18	719.734	-0.0012	0.8929	11.8772	7.562e-10	32.038	0	1	1	0	28	47	0	20K(28.0313), N-term(28.0313)		0	TRUE	sp|P08200|IDH_ECOLI	P08200	IDH_ECOLI	icd	Isocitrate dehydrogenase [NADP]
555	20220923_CRJL_M9H11_PICS_EColi_Tryps_Neprosin_N2_5ug_155.100851.100851.3	AGLQFNPMENVALDFSYEQSR	n[29]AGLQFNPMENVALDFSYEQSR	SDYGFSYG.AGLQFNPMENVALDFSYEQSR.IRSVDVGT	G	I	21	3	12585.1	2443.17	2443.14	815.396	815.389	2443.15	815.39	-0.0039	0.9015	0.1748	1.794e-11	36.89	0	1	1	0	134	154	0	N-term(28.0313)		0	TRUE	sp|P0A917|OMPX_ECOLI	P0A917	OMPX_ECOLI	ompX	Outer membrane protein X
556	20220923_CRJL_M9H11_PICS_EColi_Tryps_Neprosin_N2_5ug_155.100853.100853.3	WTPIMSTVMEIGYDNVESQR	n[29]WTPIMSTVMEIGYDNVESQR	VGIRPMYK.WTPIMSTVMEIGYDNVESQR.TGDKNNQY	K	T	20	3	12585.4	2383.14	2383.12	795.389	795.381	2383.12	795.38	0.0014	0.8931	0.2922	2.828e-07	29.614	8.708	1	2	0	341	360	0	N-term(28.0313)		0	TRUE	sp|P02943|LAMB_ECOLI	P02943	LAMB_ECOLI	lamB	Maltoporin
557	20220923_CRJL_M9H11_PICS_EColi_Tryps_Neprosin_N2_5ug_155.100854.100854.3	DLSAFQLEGCQVLEYAR	n[35]DLSAFQLEGC[160]QVLEYAR	RVPGKEMP.DLSAFQLEGCQVLEYAR.HKRKIRIG	P	H	17	3	12585.5	2032.04	2032.02	678.354	678.348	2032.01	678.346	0.0087	0.8295	19.1538	4.058e-08	27.385	0	1	1	0	100	116	0	10C(57.0214), N-term(34.0631)		0	TRUE	sp|Q57261|TRUD_ECOLI	Q57261	TRUD_ECOLI	truD	tRNA pseudouridine synthase D
558	20220923_CRJL_M9H11_PICS_EColi_Tryps_Neprosin_N2_5ug_155.100863.100863.3	SSVDILVPDLPESVADATVATWHK	n[29]SSVDILVPDLPESVADATVATWHK[156]	.SSVDILVPDLPESVADATVATWHK.KPGDAVVR	M	K	24	3	12586.7	2605.39	2605.37	869.471	869.463	2605.36	869.462	0.0034	0.7228	0.2005	3.3e-13	42.157	42.157	1	2	0	2	25	0	24K(28.0313), N-term(28.0313)		0	TRUE	sp|P0AFG6|ODO2_ECOLI	P0AFG6	ODO2_ECOLI	sucB	Dihydrolipoyllysine-residue succinyltransferase component of 2-oxoglutarate dehydrogenase complex
559	20220923_CRJL_M9H11_PICS_EColi_Tryps_Neprosin_N2_5ug_155.100864.100864.3	NDDYLILDAVNNQVYVNPTNEVIDK	n[29]NDDYLILDAVNNQVYVNPTNEVIDK[156]	GSVTSQVK.NDDYLILDAVNNQVYVNPTNEVIDK.MRAVQEQV	K	M	25	3	12586.8	2933.5	2933.47	978.839	978.831	2933.47	978.829	0.0051	0.906	7.8238	2.512e-07	34.9	0	1	2	0	214	238	0	25K(28.0313), N-term(28.0313)		0	TRUE	sp|P08839|PT1_ECOLI	P08839	PT1_ECOLI	ptsI	Phosphoenolpyruvate-protein phosphotransferase
560	20220923_CRJL_M9H11_PICS_EColi_Tryps_Neprosin_N2_5ug_155.100884.100884.2	IIPYIEGDGIGVDVTPAMLK	n[29]IIPYIEGDGIGVDVTPAMLK[156]	KINVPENP.IIPYIEGDGIGVDVTPAMLK.VVDAAVEK	P	V	20	2	12589.5	2156.21	2156.19	1079.11	1079.1	2156.18	1079.1	0.0131	0.9171	11.9522	1.24e-08	31.085	9.671	1	1	0	28	47	0	20K(28.0313), N-term(28.0313)		0	TRUE	sp|P08200|IDH_ECOLI	P08200	IDH_ECOLI	icd	Isocitrate dehydrogenase [NADP]
561	20220923_CRJL_M9H11_PICS_EColi_Tryps_Neprosin_N2_5ug_155.100885.100885.3	MTDSELMQLSEQVGQALK	n[29]MTDSELMQLSEQVGQALK[156]	.MTDSELMQLSEQVGQALK.ARGATVTT	-	A	18	3	12589.6	2063.05	2063.03	688.689	688.683	2063.03	688.683	0.0004	0.8365	7.0091	6.161e-07	25.902	0	1	2	0	1	18	0	18K(28.0313), N-term(28.0313)		0	TRUE	sp|P0A6G3|PNCC_ECOLI	P0A6G3	PNCC_ECOLI	pncC	Nicotinamide-nucleotide amidohydrolase PncC
562	20220923_CRJL_M9H11_PICS_EColi_Tryps_Neprosin_N2_5ug_155.10089.10089.0	GIASMHCSANVGEK	n[29]GIASM[147]HC[160]SANVGEK[156]	MNYIIPIK.GIASMHCSANVGEK.GDVAVFFG	K	G	14	3	2243.23	1531.72	1531.71	511.581	511.578	1531.71	511.578	-0.0004	0.4243	2.0552	0.1926	9.361	0	1	2	0	227	240	0	14K(28.0313), 5M(15.9949), 7C(57.0214), N-term(28.0313)		0	TRUE	sp|P22259|PCKA_ECOLI	P22259	PCKA_ECOLI	pckA	Phosphoenolpyruvate carboxykinase (ATP)
563	20220923_CRJL_M9H11_PICS_EColi_Tryps_Neprosin_N2_5ug_155.100896.100896.3	VADYPFTTLVPSLGVVR	n[29]VADYPFTTLVPSLGVVR	AVSAAKPK.VADYPFTTLVPSLGVVR.MDNEKSFV	K	M	17	3	12591.1	1861.05	1861.03	621.357	621.352	1861.03	621.352	-0.0018	0.7752	0.1667	1.56e-10	24.557	0	1	2	0	186	202	0	N-term(28.0313)		0	TRUE	sp|P42641|OBG_ECOLI	P42641	OBG_ECOLI	obgE	GTPase ObgE/CgtA
564	20220923_CRJL_M9H11_PICS_EColi_Tryps_Neprosin_N2_5ug_155.100898.100898.3	AFYDPENELTGSMLIDLQSGNEDR	n[29]AFYDPENELTGSMLIDLQSGNEDR	GIIDDRIR.AFYDPENELTGSMLIDLQSGNEDR.GICGIPFT	R	G	24	3	12591.3	2741.28	2741.25	914.766	914.756	2741.25	914.757	-0.0017	0.9004	0.0694	3.325e-10	47.413	0	1	2	0	128	151	0	N-term(28.0313)		0	TRUE	sp|P75838|YCAO_ECOLI	P75838	YCAO_ECOLI	ycaO	Ribosomal protein S12 methylthiotransferase accessory factor YcaO
565	20220923_CRJL_M9H11_PICS_EColi_Tryps_Neprosin_N2_5ug_155.10090.10090.0	FHAGANVGCGR	FHAGANVGC[160]GR	IVRQRGTK.FHAGANVGCGR.DHTIFAKA	K	D	11	2	2243.35	1145.53	1145.52	573.772	573.768	1144.52	573.267	1.0018	0.9188	2.6019	0.0003185	15.921	0	1	2	0	45	55	0	9C(57.0214)		0	TRUE	sp|P0A7L8|RL27_ECOLI	P0A7L8	RL27_ECOLI	rpmA	Large ribosomal subunit protein bL27
566	20220923_CRJL_M9H11_PICS_EColi_Tryps_Neprosin_N2_5ug_155.100900.100900.3	VQIGLLPNTNWLEGAVER	n[29]VQIGLLPNTNWLEGAVER	NIEIAGIF.VQIGLLPNTNWLEGAVER.NRMGEIII	F	N	18	3	12591.6	2036.12	2036.11	679.715	679.71	2036.11	679.709	0.0036	0.8785	0.6484	9.576e-09	29.553	13.574	1	1	0	447	464	0	N-term(28.0313)		0	TRUE	sp|P35340|AHPF_ECOLI	P35340	AHPF_ECOLI	ahpF	Alkyl hydroperoxide reductase subunit F
567	20220923_CRJL_M9H11_PICS_EColi_Tryps_Neprosin_N2_5ug_155.100902.100902.2	FGASSLLASLLK	n[29]FGASSLLASLLK[156]	WADARHYR.FGASSLLASLLK.AIGHGDGK	R	A	12	2	12591.8	1261.77	1261.76	631.894	631.889	1261.76	631.889	-0.0008	0.7106	7.1041	6.773e-06	17.267	0	1	2	0	235	246	0	12K(28.0313), N-term(28.0313)		0	TRUE	sp|P0A6L0|DEOC_ECOLI	P0A6L0	DEOC_ECOLI	deoC	Deoxyribose-phosphate aldolase
568	20220923_CRJL_M9H11_PICS_EColi_Tryps_Neprosin_N2_5ug_155.100904.100904.2	VADYPFTTLVPSLGVVR	n[29]VADYPFTTLVPSLGVVR	AVSAAKPK.VADYPFTTLVPSLGVVR.MDNEKSFV	K	M	17	2	12592.1	1861.06	1861.03	931.535	931.525	1861.03	931.525	0	0.8084	0.1842	1.173e-09	28.187	0	1	2	0	186	202	0	N-term(28.0313)		0	TRUE	sp|P42641|OBG_ECOLI	P42641	OBG_ECOLI	obgE	GTPase ObgE/CgtA
569	20220923_CRJL_M9H11_PICS_EColi_Tryps_Neprosin_N2_5ug_155.100906.100906.2	SVMDVVELISAMEEK	n[29]SVMDVVELISAM[147]EEK[156]	IIEAVAAM.SVMDVVELISAMEEK.FGVSAAAA	M	F	15	2	12592.4	1750.89	1750.87	876.451	876.443	1750.87	876.444	-0.002	0.8265	5.4199	1.901e-09	32.138	0	1	1	0	16	30	0	12M(15.9949), 15K(28.0313), N-term(28.0313)		0	TRUE	sp|P0A7K2|RL7_ECOLI	P0A7K2	RL7_ECOLI	rplL	Large ribosomal subunit protein bL12
570	20220923_CRJL_M9H11_PICS_EColi_Tryps_Neprosin_N2_5ug_155.100917.100917.2	VQIGLLPNTNWLEGAVER	n[29]VQIGLLPNTNWLEGAVER	NIEIAGIF.VQIGLLPNTNWLEGAVER.NRMGEIII	F	N	18	2	12593.8	2036.13	2036.11	1019.07	1019.06	2036.11	1019.06	0.0091	0.857	0.6861	0.001191	20.004	11.767	1	1	0	447	464	0	N-term(28.0313)		0	TRUE	sp|P35340|AHPF_ECOLI	P35340	AHPF_ECOLI	ahpF	Alkyl hydroperoxide reductase subunit F
571	20220923_CRJL_M9H11_PICS_EColi_Tryps_Neprosin_N2_5ug_155.10092.10092.0	FICGTQDSHK	n[29]FIC[160]GTQDSHK[156]	GFGMASVR.FICGTQDSHK.EIEQKIAA	R	E	10	3	2243.51	1247.58	1247.57	416.866	416.865	1247.6	416.873	-0.0233	0.5438	1.5079	1.136	7.278	0	0.9981	2	0	81	90	0	10K(28.0313), 3C(57.0214), N-term(28.0313)		0	TRUE	sp|P0AB77|KBL_ECOLI	P0AB77	KBL_ECOLI	kbl	2-amino-3-ketobutyrate coenzyme A ligase
572	20220923_CRJL_M9H11_PICS_EColi_Tryps_Neprosin_N2_5ug_155.100929.100929.0	SVMDVVELISAMEEK	n[29]SVMDVVELISAM[147]EEK[156]	IIEAVAAM.SVMDVVELISAMEEK.FGVSAAAA	M	F	15	3	12595.5	1750.89	1750.87	584.636	584.632	1750.87	584.632	0.0011	0.7475	5.3681	0.0002477	17.242	8.609	1	1	0	16	30	0	12M(15.9949), 15K(28.0313), N-term(28.0313)		0	TRUE	sp|P0A7K2|RL7_ECOLI	P0A7K2	RL7_ECOLI	rplL	Large ribosomal subunit protein bL12
573	20220923_CRJL_M9H11_PICS_EColi_Tryps_Neprosin_N2_5ug_155.10093.10093.0	FICGTQDSHK	n[35]FIC[160]GTQDSHK[162]	GFGMASVR.FICGTQDSHK.EIEQKIAA	R	E	10	3	2243.63	1259.64	1259.64	420.887	420.886	1259.66	420.894	-0.0234	0.3903	1.5059	4.121	8.58	0	0.986	2	0	81	90	0	10K(34.0631), 3C(57.0214), N-term(34.0631)		0	TRUE	sp|P0AB77|KBL_ECOLI	P0AB77	KBL_ECOLI	kbl	2-amino-3-ketobutyrate coenzyme A ligase
574	20220923_CRJL_M9H11_PICS_EColi_Tryps_Neprosin_N2_5ug_155.100932.100932.3	FITPDNVQNGVVFWNQYEDALNR	n[29]FITPDNVQNGVVFWNQYEDALNR	AWIRYRKK.FITPDNVQNGVVFWNQYEDALNR.AWQVYGVP	K	A	23	3	12595.9	2766.37	2766.34	923.13	923.119	2766.34	923.121	-0.0051	0.8834	1.6402	3.052e-07	34.954	9.939	1	2	0	121	143	0	N-term(28.0313)		0	TRUE	sp|P41052|MLTB_ECOLI	P41052	MLTB_ECOLI	mltB	Membrane-bound lytic murein transglycosylase B
575	20220923_CRJL_M9H11_PICS_EColi_Tryps_Neprosin_N2_5ug_155.100936.100936.2	CFDVGGGLGVDYEGTR	C[160]FDVGGGLGVDYEGTR	HKIGVNIQ.CFDVGGGLGVDYEGTR.SQSDCSVN	Q	S	16	2	12596.4	1700.77	1700.75	851.39	851.381	1700.75	851.38	0.0008	0.7385	81.1347	0.002778	18.725	0	0.9662	1	0	306	321	0	1C(57.0214)		0	TRUE	sp|P21170|SPEA_ECOLI	P21170	SPEA_ECOLI	speA	Biosynthetic arginine decarboxylase
576	20220923_CRJL_M9H11_PICS_EColi_Tryps_Neprosin_N2_5ug_155.100943.100943.3	NTPVSELITLGENMGLENLAR	n[29]NTPVSELITLGENM[147]GLENLAR	MNITEIK.NTPVSELITLGENMGLENLAR.MRKQDIIF	K	M	21	3	12597.4	2314.2	2314.18	772.409	772.402	2314.18	772.402	0.0002	0.8537	3.6549	3.365e-08	30.575	0	1	2	0	8	28	0	14M(15.9949), N-term(28.0313)		0	TRUE	sp|P0AG30|RHO_ECOLI	P0AG30	RHO_ECOLI	rho	Transcription termination factor Rho
577	20220923_CRJL_M9H11_PICS_EColi_Tryps_Neprosin_N2_5ug_155.100945.100945.0	SVMDVVELISAMEEK	n[29]SVMDVVELISAM[147]EEK[156]	IIEAVAAM.SVMDVVELISAMEEK.FGVSAAAA	M	F	15	3	12597.5	1751.89	1751.88	584.97	584.966	1750.87	584.632	1.0033	0.7609	5.3342	0.0001569	19.901	0	1	1	0	16	30	0	12M(15.9949), 15K(28.0313), N-term(28.0313)		0	TRUE	sp|P0A7K2|RL7_ECOLI	P0A7K2	RL7_ECOLI	rplL	Large ribosomal subunit protein bL12
578	20220923_CRJL_M9H11_PICS_EColi_Tryps_Neprosin_N2_5ug_155.10095.10095.2	HAVTEASPMVK	HAVTEASPM[147]VK[156]	RSMVMRTK.HAVTEASPMVK.AKDERRER	K	A	11	2	2244.02	1212.62	1212.62	607.319	607.315	1212.62	607.316	-0.0017	0.8279	0.8509	0.002482	19.185	10.71	1	2	0	94	104	0	11K(28.0313), 9M(15.9949)		0	TRUE	sp|P02358|RS6_ECOLI	P02358	RS6_ECOLI	rpsF	Small ribosomal subunit protein bS6
579	20220923_CRJL_M9H11_PICS_EColi_Tryps_Neprosin_N2_5ug_155.100957.100957.0	LSLGDLDTLMPQDMINAKPISAAVK	n[29]LSLGDLDTLMPQDMINAK[156]PISAAVK[156]	VERAVKER.LSLGDLDTLMPQDMINAKPISAAVK.EFFGSSQI	R	E	25	3	12598.9	2725.51	2725.49	909.512	909.504	2724.48	909.167	1.0095	0.8836	0.2628	7.025e-11	33.445	9.156	1	2	1	479	503	0	18K(28.0313), 25K(28.0313), N-term(28.0313)		0	TRUE	sp|P0A8V2|RPOB_ECOLI	P0A8V2	RPOB_ECOLI	rpoB	DNA-directed RNA polymerase subunit beta
580	20220923_CRJL_M9H11_PICS_EColi_Tryps_Neprosin_N2_5ug_155.100960.100960.2	IAMLGIPPSDMSIDWTK	n[29]IAMLGIPPSDMSIDWTK[156]	DTMNHGGR.IAMLGIPPSDMSIDWTK.VIFKGIFI	R	V	17	2	12599.4	1930.02	1930	966.016	966.009	1929.99	966.005	0.0083	0.8438	6.813	2.629e-10	30.967	8.935	1	2	0	259	275	0	17K(28.0313), N-term(28.0313)		0	TRUE	sp|P07913|TDH_ECOLI	P07913	TDH_ECOLI	tdh	L-threonine 3-dehydrogenase
581	20220923_CRJL_M9H11_PICS_EColi_Tryps_Neprosin_N2_5ug_155.100962.100962.3	DGFVLGDGAGMLVLEEYEHAK	n[29]DGFVLGDGAGMLVLEEYEHAK[156]	SRPWDKER.DGFVLGDGAGMLVLEEYEHAK.KRGAKIYA	R	K	21	3	12599.7	2305.15	2305.13	769.391	769.384	2305.13	769.384	0.0007	0.7153	0.4756	5.062e-10	37.174	0	1	2	0	228	248	0	21K(28.0313), N-term(28.0313)		0	TRUE	sp|P0AAI5|FABF_ECOLI	P0AAI5	FABF_ECOLI	fabF	3-oxoacyl-[acyl-carrier-protein] synthase 2
582	20220923_CRJL_M9H11_PICS_EColi_Tryps_Neprosin_N2_5ug_155.100965.100965.3	LDYELKPMDFSGIIPALQTK	n[29]LDYELK[156]PMDFSGIIPALQTK[156]	AAIAKEIK.LDYELKPMDFSGIIPALQTK.NVDIAIAG	K	N	20	3	12600.1	2362.31	2362.29	788.442	788.436	2362.29	788.436	0.0004	0.8264	0.1661	1.233e-10	28.203	10.154	1	2	1	63	82	0	20K(28.0313), 6K(28.0313), N-term(28.0313)		0	TRUE	sp|P0AEQ3|GLNH_ECOLI	P0AEQ3	GLNH_ECOLI	glnH	Glutamine-binding periplasmic protein
583	20220923_CRJL_M9H11_PICS_EColi_Tryps_Neprosin_N2_5ug_155.100970.100970.0	LSLGDLDTLMPQDMINAKPISAAVK	n[29]LSLGDLDTLMPQDMINAK[156]PISAAVK[156]	VERAVKER.LSLGDLDTLMPQDMINAKPISAAVK.EFFGSSQI	R	E	25	3	12600.7	2724.51	2724.48	909.176	909.168	2724.48	909.167	0.0019	0.8728	0.2336	2.722e-08	27.511	0	1	2	1	479	503	0	18K(28.0313), 25K(28.0313), N-term(28.0313)		0	TRUE	sp|P0A8V2|RPOB_ECOLI	P0A8V2	RPOB_ECOLI	rpoB	DNA-directed RNA polymerase subunit beta
584	20220923_CRJL_M9H11_PICS_EColi_Tryps_Neprosin_N2_5ug_155.100976.100976.3	TVAAMDVLAPGIGEIIGGSQR	n[29]TVAAMDVLAPGIGEIIGGSQR	MRINEDGK.TVAAMDVLAPGIGEIIGGSQR.EERIDVID	K	E	21	3	12601.6	2082.13	2082.11	695.052	695.045	2082.11	695.045	-0.0017	0.776	6.8195	2.686e-07	30.883	0	1	2	0	376	396	0	N-term(28.0313)		0	TRUE	sp|P0A8M0|SYN_ECOLI	P0A8M0	SYN_ECOLI	asnS	Asparagine--tRNA ligase
585	20220923_CRJL_M9H11_PICS_EColi_Tryps_Neprosin_N2_5ug_155.100977.100977.2	TVAAMDVLAPGIGEIIGGSQR	n[29]TVAAMDVLAPGIGEIIGGSQR	MRINEDGK.TVAAMDVLAPGIGEIIGGSQR.EERIDVID	K	E	21	2	12601.7	2082.14	2082.12	1042.08	1042.07	2082.11	1042.06	0.007	0.8699	6.8217	1.126e-08	37.583	0	1	2	0	376	396	0	N-term(28.0313)		0	TRUE	sp|P0A8M0|SYN_ECOLI	P0A8M0	SYN_ECOLI	asnS	Asparagine--tRNA ligase
586	20220923_CRJL_M9H11_PICS_EColi_Tryps_Neprosin_N2_5ug_155.100980.100980.3	EQEVYMGEIPLMTDNGTFVINGTER	n[29]EQEVYMGEIPLMTDNGTFVINGTER	EGTVKDIK.EQEVYMGEIPLMTDNGTFVINGTER.VIVSQIHR	K	V	25	3	12602.1	2870.37	2870.35	957.798	957.789	2870.35	957.789	0.0002	0.847	10.2377	2.335e-09	43.027	0	1	2	0	119	143	0	N-term(28.0313)		0	TRUE	sp|P0A8V2|RPOB_ECOLI	P0A8V2	RPOB_ECOLI	rpoB	DNA-directed RNA polymerase subunit beta
587	20220923_CRJL_M9H11_PICS_EColi_Tryps_Neprosin_N2_5ug_155.100996.100996.3	IADTSLPLDELVADPVTAVEK	n[29]IADTSLPLDELVADPVTAVEK[156]	ANTSFVNR.IADTSLPLDELVADPVTAVEK.LAQQEGQT	R	L	21	3	12604.2	2251.24	2251.22	751.42	751.414	2251.22	751.414	0.0004	0.8766	8.3213	1.095e-11	31.935	0	1	2	0	570	590	0	21K(28.0313), N-term(28.0313)		0	TRUE	sp|P09546|PUTA_ECOLI	P09546	PUTA_ECOLI	putA	Bifunctional protein PutA
588	20220923_CRJL_M9H11_PICS_EColi_Tryps_Neprosin_N2_5ug_155.100998.100998.3	IAMLGIPPSDMSIDWTK	n[29]IAMLGIPPSDMSIDWTK[156]	DTMNHGGR.IAMLGIPPSDMSIDWTK.VIFKGIFI	R	V	17	3	12604.5	1930.01	1930	644.345	644.342	1929.99	644.339	0.009	0.8293	6.8967	3.387e-10	28.077	8.576	1	2	0	259	275	0	17K(28.0313), N-term(28.0313)		0	TRUE	sp|P07913|TDH_ECOLI	P07913	TDH_ECOLI	tdh	L-threonine 3-dehydrogenase
589	20220923_CRJL_M9H11_PICS_EColi_Tryps_Neprosin_N2_5ug_155.100999.100999.2	LLNGIPIDEEDFFGR	n[29]LLNGIPIDEEDFFGR	AIAGQSAK.LLNGIPIDEEDFFGR.QIAFNMIP	K	Q	15	2	12604.6	1762.9	1762.88	882.455	882.447	1761.89	881.954	0.9863	0.6706	7.8916	2.777	12.233	11.511	0.9877	2	0	179	193	0	N-term(28.0313)		0	TRUE	sp|P08390|USG_ECOLI	P08390	USG_ECOLI	usg	USG-1 protein
590	20220923_CRJL_M9H11_PICS_EColi_Tryps_Neprosin_N2_5ug_155.101002.101002.2	AQIFNFSSGPAMLPAEVLK	n[29]AQIFNFSSGPAMLPAEVLK[156]	.AQIFNFSSGPAMLPAEVLK.QAQQEIRD	M	Q	19	2	12605	2075.13	2075.14	1038.57	1038.58	2075.11	1038.56	0.031	0.8304	0.8441	5.764e-08	27.408	27.408	1	2	0	2	20	0	19K(28.0313), N-term(28.0313)		0	TRUE	sp|P23721|SERC_ECOLI	P23721	SERC_ECOLI	serC	Phosphoserine aminotransferase
591	20220923_CRJL_M9H11_PICS_EColi_Tryps_Neprosin_N2_5ug_155.101016.101016.3	IEDMPYDENGTPVDIVLNPLGVPSR	n[29]IEDM[147]PYDENGTPVDIVLNPLGVPSR	GVISKINP.IEDMPYDENGTPVDIVLNPLGVPSR.MNIGQIIE	P	M	25	3	12606.9	2784.4	2784.37	929.141	929.132	2783.37	928.797	1.0051	0.7858	7.7088	9.22e-05	24.641	0	1	1	0	1082	1106	0	4M(15.9949), N-term(28.0313)		0	TRUE	sp|P0A8V2|RPOB_ECOLI	P0A8V2	RPOB_ECOLI	rpoB	DNA-directed RNA polymerase subunit beta
592	20220923_CRJL_M9H11_PICS_EColi_Tryps_Neprosin_N2_5ug_155.101019.101019.0	DANGQPVNQILVEAATDIAK	n[29]DANGQPVNQILVEAATDIAK[156]	KRIVTYQT.DANGQPVNQILVEAATDIAK.EIYIGAVV	T	E	20	3	12607.3	2122.14	2122.12	708.388	708.382	2122.13	708.383	-0.0019	0.7479	0.7376	0.00163	17.721	7.501	1	1	0	87	106	0	20K(28.0313), N-term(28.0313)		0	TRUE	sp|P0A836|SUCC_ECOLI	P0A836	SUCC_ECOLI	sucC	Succinate--CoA ligase [ADP-forming] subunit beta
593	20220923_CRJL_M9H11_PICS_EColi_Tryps_Neprosin_N2_5ug_155.101032.101032.0	QQVLDFLTDLAK	n[35]QQVLDFLTDLAK[162]	ATKMAENP.QQVLDFLTDLAK.RARPQGEK	P	R	12	2	12609.1	1457.89	1457.87	729.951	729.945	1457.88	729.946	-0.0015	0.8305	2.5533	2.53e-06	22.263	0	1	1	0	292	303	0	12K(34.0631), N-term(34.0631)		0	TRUE	sp|P27298|OPDA_ECOLI	P27298	OPDA_ECOLI	prlC	Oligopeptidase A
594	20220923_CRJL_M9H11_PICS_EColi_Tryps_Neprosin_N2_5ug_155.101033.101033.0	QQVLDFLTDLAK	n[35]QQVLDFLTDLAK[162]	ATKMAENP.QQVLDFLTDLAK.RARPQGEK	P	R	12	2	12609.2	1458.89	1458.88	730.452	730.446	1457.88	729.946	1.0018	0.8241	2.555	7.642e-09	22.246	0	1	1	0	292	303	0	12K(34.0631), N-term(34.0631)		0	TRUE	sp|P27298|OPDA_ECOLI	P27298	OPDA_ECOLI	prlC	Oligopeptidase A
595	20220923_CRJL_M9H11_PICS_EColi_Tryps_Neprosin_N2_5ug_155.101040.101040.3	VAFMPWNGYNFEDSILVSER	n[29]VAFM[147]PWNGYNFEDSILVSER	IAIGQNMR.VAFMPWNGYNFEDSILVSER.VVQEDRFT	R	V	20	3	12610	2418.16	2418.13	807.06	807.051	2417.14	806.719	0.9943	0.8148	1.6987	2.999e-10	39.123	0	1	2	0	802	821	0	4M(15.9949), N-term(28.0313)		0	TRUE	sp|P0A8V2|RPOB_ECOLI	P0A8V2	RPOB_ECOLI	rpoB	DNA-directed RNA polymerase subunit beta
596	20220923_CRJL_M9H11_PICS_EColi_Tryps_Neprosin_N2_5ug_155.101041.101041.0	LSLGDLDTLMPQDMINAKPISAAVK	n[29]LSLGDLDTLMPQDMINAK[156]PISAAVK[156]	VERAVKER.LSLGDLDTLMPQDMINAKPISAAVK.EFFGSSQI	R	E	25	4	12610.1	2725.5	2725.48	682.383	682.378	2724.48	682.127	1.0024	0.6461	0.0765	1.995	7.689	0	0.9982	2	1	479	503	0	18K(28.0313), 25K(28.0313), N-term(28.0313)		0	TRUE	sp|P0A8V2|RPOB_ECOLI	P0A8V2	RPOB_ECOLI	rpoB	DNA-directed RNA polymerase subunit beta
597	20220923_CRJL_M9H11_PICS_EColi_Tryps_Neprosin_N2_5ug_155.101048.101048.2	VAFMPWNGYNFEDSILVSER	n[29]VAFM[147]PWNGYNFEDSILVSER	IAIGQNMR.VAFMPWNGYNFEDSILVSER.VVQEDRFT	R	V	20	2	12611	2417.16	2417.16	1209.59	1209.59	2417.14	1209.58	0.0249	0.4941	1.6821	0.011	17.335	0	0.9994	2	0	802	821	0	4M(15.9949), N-term(28.0313)		0	TRUE	sp|P0A8V2|RPOB_ECOLI	P0A8V2	RPOB_ECOLI	rpoB	DNA-directed RNA polymerase subunit beta
598	20220923_CRJL_M9H11_PICS_EColi_Tryps_Neprosin_N2_5ug_155.101049.101049.0	EFFGSSQLSQFMDQNNPLSEITHK	n[29]EFFGSSQLSQFMDQNNPLSEITHK[156]	KPISAAVK.EFFGSSQLSQFMDQNNPLSEITHK.RRISAIGP	K	R	24	3	12611.2	2840.38	2840.35	947.8	947.791	2839.35	947.457	1.0039	0.7366	0.954	1.448e-08	30.473	0	1	2	0	504	527	0	24K(28.0313), N-term(28.0313)		0	TRUE	sp|P0A8V2|RPOB_ECOLI	P0A8V2	RPOB_ECOLI	rpoB	DNA-directed RNA polymerase subunit beta
599	20220923_CRJL_M9H11_PICS_EColi_Tryps_Neprosin_N2_5ug_155.101052.101052.0	AQIFNFSSGPAMLPAEVLK	n[29]AQIFNFSSGPAMLPAEVLK[156]	.AQIFNFSSGPAMLPAEVLK.QAQQEIRD	M	Q	19	3	12611.6	2076.13	2076.11	693.05	693.045	2075.11	692.711	1.0002	0.7822	0.9537	4.896e-06	21.469	21.469	1	2	0	2	20	0	19K(28.0313), N-term(28.0313)		0	TRUE	sp|P23721|SERC_ECOLI	P23721	SERC_ECOLI	serC	Phosphoserine aminotransferase
600	20220923_CRJL_M9H11_PICS_EColi_Tryps_Neprosin_N2_5ug_155.101058.101058.2	QQVLDFLTDLAK	n[29]QQVLDFLTDLAK[156]	ATKMAENP.QQVLDFLTDLAK.RARPQGEK	P	R	12	2	12612.4	1445.82	1445.81	723.92	723.913	1445.81	723.914	-0.0012	0.8083	2.6098	9.999e-07	22.586	8.189	1	1	0	292	303	0	12K(28.0313), N-term(28.0313)		0	TRUE	sp|P27298|OPDA_ECOLI	P27298	OPDA_ECOLI	prlC	Oligopeptidase A
601	20220923_CRJL_M9H11_PICS_EColi_Tryps_Neprosin_N2_5ug_155.101059.101059.3	GPILTDSGGFQVFSLGDIR	n[29]GPILTDSGGFQVFSLGDIR	IHDFMQWK.GPILTDSGGFQVFSLGDIR.KITEQGVH	K	K	19	3	12612.6	2006.06	2006.05	669.695	669.69	2006.05	669.69	0.0003	0.8249	0.0059	5.437e-11	36.338	8.735	1	2	0	84	102	0	N-term(28.0313)		0	TRUE	sp|P0A847|TGT_ECOLI	P0A847	TGT_ECOLI	tgt	Queuine tRNA-ribosyltransferase
602	20220923_CRJL_M9H11_PICS_EColi_Tryps_Neprosin_N2_5ug_155.101060.101060.3	LMGEQFVTGETIAEALANAR	n[29]LMGEQFVTGETIAEALANAR	KGVDMAMR.LMGEQFVTGETIAEALANAR.KIEEKGFR	R	K	20	3	12612.7	2148.1	2148.09	717.042	717.036	2148.09	717.037	-0.0017	0.8807	0.6573	5.55e-12	37.194	0	1	2	0	254	273	0	N-term(28.0313)		0	TRUE	sp|P09546|PUTA_ECOLI	P09546	PUTA_ECOLI	putA	Bifunctional protein PutA
603	20220923_CRJL_M9H11_PICS_EColi_Tryps_Neprosin_N2_5ug_155.101062.101062.3	AQIFNFSSGPAMLPAEVLK	n[29]AQIFNFSSGPAMLPAEVLK[156]	.AQIFNFSSGPAMLPAEVLK.QAQQEIRD	M	Q	19	3	12613	2075.13	2075.14	692.717	692.719	2075.11	692.711	0.0231	0.8092	0.9773	1.341e-07	24.809	24.809	1	2	0	2	20	0	19K(28.0313), N-term(28.0313)		0	TRUE	sp|P23721|SERC_ECOLI	P23721	SERC_ECOLI	serC	Phosphoserine aminotransferase
604	20220923_CRJL_M9H11_PICS_EColi_Tryps_Neprosin_N2_5ug_155.101065.101065.2	DPLNSMMNIPAVLSR	n[29]DPLNSMMNIPAVLSR	GIAWIIKR.DPLNSMMNIPAVLSR.FAGKGIII	R	F	15	2	12613.4	1685.88	1685.87	843.95	843.941	1684.86	843.439	1.003	0.9037	6.7572	3.226e-07	22.767	10.824	1	2	0	563	577	0	N-term(28.0313)		0	TRUE	sp|P33607|NUOL_ECOLI	P33607	NUOL_ECOLI	nuoL	NADH-quinone oxidoreductase subunit L
605	20220923_CRJL_M9H11_PICS_EColi_Tryps_Neprosin_N2_5ug_155.101069.101069.2	GPILTDSGGFQVFSLGDIR	n[29]GPILTDSGGFQVFSLGDIR	IHDFMQWK.GPILTDSGGFQVFSLGDIR.KITEQGVH	K	K	19	2	12613.9	2006.07	2006.05	1004.04	1004.03	2006.05	1004.03	0.003	0.7674	0.016	1.997e-11	39.575	0	1	2	0	84	102	0	N-term(28.0313)		0	TRUE	sp|P0A847|TGT_ECOLI	P0A847	TGT_ECOLI	tgt	Queuine tRNA-ribosyltransferase
606	20220923_CRJL_M9H11_PICS_EColi_Tryps_Neprosin_N2_5ug_155.10107.10107.0	GIASMHCSANVGEK	n[29]GIASM[147]HC[160]SANVGEK[156]	MNYIIPIK.GIASMHCSANVGEK.GDVAVFFG	K	G	14	3	2245.27	1532.73	1532.72	511.916	511.913	1531.71	511.578	1.0054	0.4145	2.0211	0.547	7.548	0	0.9996	2	0	227	240	0	14K(28.0313), 5M(15.9949), 7C(57.0214), N-term(28.0313)		0	TRUE	sp|P22259|PCKA_ECOLI	P22259	PCKA_ECOLI	pckA	Phosphoenolpyruvate carboxykinase (ATP)
607	20220923_CRJL_M9H11_PICS_EColi_Tryps_Neprosin_N2_5ug_155.101078.101078.2	AIVPVPIASYLLNEK	n[29]AIVPVPIASYLLNEK[156]	KENTQEVH.AIVPVPIASYLLNEK.RSAVNAIE	H	R	15	2	12615.2	1682.02	1682	842.015	842.009	1682	842.008	0.0007	0.8578	0.6901	2.253e-05	30.614	11.909	1	1	0	441	455	0	15K(28.0313), N-term(28.0313)		0	TRUE	sp|P21513|RNE_ECOLI	P21513	RNE_ECOLI	rne	Ribonuclease E
608	20220923_CRJL_M9H11_PICS_EColi_Tryps_Neprosin_N2_5ug_155.101079.101079.3	VGDLLSPLQNALYCINR	n[29]VGDLLSPLQNALYC[160]INR	VKSDFAVK.VGDLLSPLQNALYCINR.EKIHTVKV	K	E	17	3	12615.3	1973.05	1973.04	658.692	658.687	1973.04	658.687	-0.0014	0.8262	1.9254	2.109e-09	28.263	0	1	2	0	42	58	0	14C(57.0214), N-term(28.0313)		0	TRUE	sp|P37590|PMRD_ECOLI	P37590	PMRD_ECOLI	pmrD	Signal transduction protein PmrD
609	20220923_CRJL_M9H11_PICS_EColi_Tryps_Neprosin_N2_5ug_155.101084.101084.0	DLFGSEDDALFLSK	n[29]DLFGSEDDALFLSK[156]	IEHWIDIR.DLFGSEDDALFLSK.LGKRISAR	R	L	14	2	12616	1612.83	1612.82	807.422	807.415	1611.8	806.909	1.0118	0.8864	18.7714	3.771e-06	25.68	19.85	1	2	0	197	210	0	14K(28.0313), N-term(28.0313)		0	TRUE	sp|P0A8P6|XERC_ECOLI	P0A8P6	XERC_ECOLI	xerC	Tyrosine recombinase XerC
610	20220923_CRJL_M9H11_PICS_EColi_Tryps_Neprosin_N2_5ug_155.101088.101088.3	IIPYIEGDGIGVDVTPAMLK	n[29]IIPYIEGDGIGVDVTPAMLK[156]	KINVPENP.IIPYIEGDGIGVDVTPAMLK.VVDAAVEK	P	V	20	3	12616.6	2156.2	2156.18	719.739	719.733	2156.18	719.734	-0.0024	0.9033	12.4048	4.683e-09	31.903	0	1	1	0	28	47	0	20K(28.0313), N-term(28.0313)		0	TRUE	sp|P08200|IDH_ECOLI	P08200	IDH_ECOLI	icd	Isocitrate dehydrogenase [NADP]
611	20220923_CRJL_M9H11_PICS_EColi_Tryps_Neprosin_N2_5ug_155.101096.101096.2	QFMNELNSGLDLR	QFM[147]NELNSGLDLR	YTPCGHCR.QFMNELNSGLDLR.IHIPGREA	R	I	13	2	12617.6	1551.76	1551.74	776.887	776.878	1551.73	776.875	0.0065	0.9351	76.1196	0.001653	19.107	0	0.9999	2	0	134	146	0	3M(15.9949)		0	TRUE	sp|P0ABF6|CDD_ECOLI	P0ABF6	CDD_ECOLI	cdd	Cytidine deaminase
612	20220923_CRJL_M9H11_PICS_EColi_Tryps_Neprosin_N2_5ug_155.101097.101097.3	QQVLDFLTDLAK	n[29]QQVLDFLTDLAK[156]	ATKMAENP.QQVLDFLTDLAK.RARPQGEK	P	R	12	3	12617.8	1445.81	1445.81	482.945	482.943	1445.81	482.945	-0.0064	0.8019	2.6985	0.04798	14.992	0	0.9993	1	0	292	303	0	12K(28.0313), N-term(28.0313)		0	TRUE	sp|P27298|OPDA_ECOLI	P27298	OPDA_ECOLI	prlC	Oligopeptidase A
613	20220923_CRJL_M9H11_PICS_EColi_Tryps_Neprosin_N2_5ug_155.101100.101100.2	LIAGILPDLLVK	n[29]LIAGILPDLLVK[156]	FEEDTPQR.LIAGILPDLLVK.GGDYKPEE	R	G	12	2	12618.2	1319.89	1319.88	660.953	660.946	1319.88	660.947	-0.0008	0.6645	1.8259	0.1845	10.436	0	0.9995	2	0	420	431	0	12K(28.0313), N-term(28.0313)		0	TRUE	sp|P76658|HLDE_ECOLI	P76658	HLDE_ECOLI	hldE	Bifunctional protein HldE
614	20220923_CRJL_M9H11_PICS_EColi_Tryps_Neprosin_N2_5ug_155.101101.101101.2	NTPVSELITLGENMGLENLAR	n[29]NTPVSELITLGENM[147]GLENLAR	MNITEIK.NTPVSELITLGENMGLENLAR.MRKQDIIF	K	M	21	2	12618.3	2314.21	2314.21	1158.11	1158.11	2314.18	1158.1	0.0217	0.778	3.306	0.001471	19.302	0	1	2	0	8	28	0	14M(15.9949), N-term(28.0313)		0	TRUE	sp|P0AG30|RHO_ECOLI	P0AG30	RHO_ECOLI	rho	Transcription termination factor Rho
615	20220923_CRJL_M9H11_PICS_EColi_Tryps_Neprosin_N2_5ug_155.101106.101106.3	AAEGIAPKPLDANQMAALVELLK	n[29]AAEGIAPK[156]PLDANQMAALVELLK[156]	YRKHVAER.AAEGIAPKPLDANQMAALVELLK.NPPAGEEE	R	N	23	3	12619.1	2446.41	2446.38	816.477	816.469	2446.39	816.47	-0.0022	0.8754	4.3353	0	58.563	7.55	1	2	1	13	35	0	23K(28.0313), 8K(28.0313), N-term(28.0313)		0	TRUE	sp|P36683|ACNB_ECOLI	P36683	ACNB_ECOLI	acnB	Aconitate hydratase B
616	20220923_CRJL_M9H11_PICS_EColi_Tryps_Neprosin_N2_5ug_155.101107.101107.3	LIGAPPGYVGFDQGGLLTDAVIK	n[29]LIGAPPGYVGFDQGGLLTDAVIK[156]	MERHTVSR.LIGAPPGYVGFDQGGLLTDAVIK.HPHAVIII	R	H	23	3	12619.2	2356.33	2356.3	786.449	786.442	2356.3	786.442	-0.0007	0.7369	2.6585	2.4e-13	37.048	0	1	2	0	533	555	0	23K(28.0313), N-term(28.0313)		0	TRUE	sp|P0ABH9|CLPA_ECOLI	P0ABH9	CLPA_ECOLI	clpA	ATP-dependent Clp protease ATP-binding subunit ClpA
617	20220923_CRJL_M9H11_PICS_EColi_Tryps_Neprosin_N2_5ug_155.101116.101116.3	AEAGDVANAILDGTDAVMLSGESAK	n[29]AEAGDVANAILDGTDAVMLSGESAK[156]	IKNPRPTR.AEAGDVANAILDGTDAVMLSGESAK.GKYPIEAV	R	G	25	3	12620.4	2461.23	2461.2	821.416	821.409	2460.2	821.076	0.9995	0.9098	8.8399	3e-14	48.901	0	1	2	0	293	317	0	25K(28.0313), N-term(28.0313)		0	TRUE	sp|P0AD61|KPYK1_ECOLI	P0AD61	KPYK1_ECOLI	pykF	Pyruvate kinase I
618	20220923_CRJL_M9H11_PICS_EColi_Tryps_Neprosin_N2_5ug_155.101122.101122.3	IVDAQGNDVLIPGTDMPAQYFLPGK	n[29]IVDAQGNDVLIPGTDMPAQYFLPGK[156]	KDIRPAIK.IVDAQGNDVLIPGTDMPAQYFLPGK.AIVQIEDG	K	A	25	3	12621.2	2714.43	2714.4	905.816	905.807	2714.4	905.807	0.0009	0.7469	8.4702	4.548e-10	36.175	0	1	2	0	1080	1104	0	25K(28.0313), N-term(28.0313)		0	TRUE	sp|P0A8T7|RPOC_ECOLI	P0A8T7	RPOC_ECOLI	rpoC	DNA-directed RNA polymerase subunit beta'
619	20220923_CRJL_M9H11_PICS_EColi_Tryps_Neprosin_N2_5ug_155.101123.101123.4	AAEGIAPKPLDANQMAALVELLK	n[29]AAEGIAPK[156]PLDANQMAALVELLK[156]	YRKHVAER.AAEGIAPKPLDANQMAALVELLK.NPPAGEEE	R	N	23	4	12621.2	2446.41	2446.39	612.609	612.604	2446.39	612.604	-0.0009	0.861	4.2989	6.398e-11	34.041	0	1	2	1	13	35	0	23K(28.0313), 8K(28.0313), N-term(28.0313)		0	TRUE	sp|P36683|ACNB_ECOLI	P36683	ACNB_ECOLI	acnB	Aconitate hydratase B
620	20220923_CRJL_M9H11_PICS_EColi_Tryps_Neprosin_N2_5ug_155.101131.101131.0	AEAGDVANAILDGTDAVMLSGESAK	n[29]AEAGDVANAILDGTDAVMLSGESAK[156]	IKNPRPTR.AEAGDVANAILDGTDAVMLSGESAK.GKYPIEAV	R	G	25	4	12622.3	2461.23	2461.21	616.314	616.31	2460.2	616.058	1.0043	0.8053	8.8718	5.819e-09	27.049	0	1	2	0	293	317	0	25K(28.0313), N-term(28.0313)		0	TRUE	sp|P0AD61|KPYK1_ECOLI	P0AD61	KPYK1_ECOLI	pykF	Pyruvate kinase I
621	20220923_CRJL_M9H11_PICS_EColi_Tryps_Neprosin_N2_5ug_155.101132.101132.0	SSVDILVPDLPESVADATVATWHK	n[29]SSVDILVPDLPESVADATVATWHK[156]	.SSVDILVPDLPESVADATVATWHK.KPGDAVVR	M	K	24	3	12622.4	2605.39	2605.37	869.471	869.463	2605.36	869.462	0.0048	0.6418	0.7955	6.522e-10	33.477	33.477	1	2	0	2	25	0	24K(28.0313), N-term(28.0313)		0	TRUE	sp|P0AFG6|ODO2_ECOLI	P0AFG6	ODO2_ECOLI	sucB	Dihydrolipoyllysine-residue succinyltransferase component of 2-oxoglutarate dehydrogenase complex
622	20220923_CRJL_M9H11_PICS_EColi_Tryps_Neprosin_N2_5ug_155.101137.101137.3	TATFQQEVAESILAGIK	n[29]TATFQQEVAESILAGIK[156]	VEEERKIK.TATFQQEVAESILAGIK.AYFADGAT	K	A	17	3	12623.1	1861.04	1861.03	621.353	621.35	1861.02	621.347	0.0072	0.8043	0.5792	1.311e-07	31.022	12.045	1	2	0	388	404	0	17K(28.0313), N-term(28.0313)		0	TRUE	sp|P63883|AMIC_ECOLI	P63883	AMIC_ECOLI	amiC	N-acetylmuramoyl-L-alanine amidase AmiC
623	20220923_CRJL_M9H11_PICS_EColi_Tryps_Neprosin_N2_5ug_155.101138.101138.2	GGGDTLAAIDLFGIADK	n[29]GGGDTLAAIDLFGIADK[156]	DSEAFSIA.GGGDTLAAIDLFGIADK.ISYISTGG	A	I	17	2	12623.2	1688.92	1688.9	845.465	845.457	1688.9	845.457	0	0.8329	3.3647	3.48e-12	40.168	12.289	1	1	0	339	355	0	17K(28.0313), N-term(28.0313)		0	TRUE	sp|P0A799|PGK_ECOLI	P0A799	PGK_ECOLI	pgk	Phosphoglycerate kinase
624	20220923_CRJL_M9H11_PICS_EColi_Tryps_Neprosin_N2_5ug_155.10114.10114.3	GIASMHCSANVGEK	n[35]GIASM[147]HC[160]SANVGEK[162]	MNYIIPIK.GIASMHCSANVGEK.GDVAVFFG	K	G	14	3	2246.1	1543.78	1543.78	515.602	515.599	1543.78	515.599	0.0006	0.5505	2.0073	0.005592	16.058	0	1	2	0	227	240	0	14K(34.0631), 5M(15.9949), 7C(57.0214), N-term(34.0631)		0	TRUE	sp|P22259|PCKA_ECOLI	P22259	PCKA_ECOLI	pckA	Phosphoenolpyruvate carboxykinase (ATP)
625	20220923_CRJL_M9H11_PICS_EColi_Tryps_Neprosin_N2_5ug_155.101140.101140.3	GGGDTLAAIDLFGIADK	n[29]GGGDTLAAIDLFGIADK[156]	DSEAFSIA.GGGDTLAAIDLFGIADK.ISYISTGG	A	I	17	3	12623.5	1688.91	1688.9	563.978	563.973	1688.9	563.973	-0.0014	0.8376	3.369	2.23e-06	28.449	11.875	1	1	0	339	355	0	17K(28.0313), N-term(28.0313)		0	TRUE	sp|P0A799|PGK_ECOLI	P0A799	PGK_ECOLI	pgk	Phosphoglycerate kinase
626	20220923_CRJL_M9H11_PICS_EColi_Tryps_Neprosin_N2_5ug_155.101142.101142.2	AEAGDVANAILDGTDAVMLSGESAK	n[29]AEAGDVANAILDGTDAVMLSGESAK[156]	IKNPRPTR.AEAGDVANAILDGTDAVMLSGESAK.GKYPIEAV	R	G	25	2	12623.8	2460.22	2460.22	1231.12	1231.11	2460.2	1231.11	0.0102	0.8957	8.8969	0	55.743	0	1	2	0	293	317	0	25K(28.0313), N-term(28.0313)		0	TRUE	sp|P0AD61|KPYK1_ECOLI	P0AD61	KPYK1_ECOLI	pykF	Pyruvate kinase I
627	20220923_CRJL_M9H11_PICS_EColi_Tryps_Neprosin_N2_5ug_155.101143.101143.3	AVAGAAFDIINTPEVLEGIQAK	n[29]AVAGAAFDIINTPEVLEGIQAK[156]	YGGNPIAC.AVAGAAFDIINTPEVLEGIQAK.RQRFVDHI	C	R	22	3	12623.9	2282.28	2282.25	761.766	761.758	2282.25	761.758	-0.0009	0.8315	4.4351	8.243e-10	32.044	0	1	1	0	293	314	0	22K(28.0313), N-term(28.0313)		0	TRUE	sp|P18335|ARGD_ECOLI	P18335	ARGD_ECOLI	argD	Acetylornithine/succinyldiaminopimelate aminotransferase
628	20220923_CRJL_M9H11_PICS_EColi_Tryps_Neprosin_N2_5ug_155.101144.101144.2	SVMDVVELISAMEEK	n[29]SVMDVVELISAM[147]EEK[156]	IIEAVAAM.SVMDVVELISAMEEK.FGVSAAAA	M	F	15	2	12624	1750.89	1750.87	876.453	876.443	1750.87	876.444	-0.0015	0.7925	4.8922	6.191e-10	26.845	0	1	1	0	16	30	0	12M(15.9949), 15K(28.0313), N-term(28.0313)		0	TRUE	sp|P0A7K2|RL7_ECOLI	P0A7K2	RL7_ECOLI	rplL	Large ribosomal subunit protein bL12
629	20220923_CRJL_M9H11_PICS_EColi_Tryps_Neprosin_N2_5ug_155.101146.101146.3	NDDYLILDAVNNQVYVNPTNEVIDK	n[29]NDDYLILDAVNNQVYVNPTNEVIDK[156]	GSVTSQVK.NDDYLILDAVNNQVYVNPTNEVIDK.MRAVQEQV	K	M	25	3	12624.3	2933.5	2933.47	978.841	978.83	2933.47	978.829	0.0031	0.8718	8.4483	9.242e-06	28.637	0	1	2	0	214	238	0	25K(28.0313), N-term(28.0313)		0	TRUE	sp|P08839|PT1_ECOLI	P08839	PT1_ECOLI	ptsI	Phosphoenolpyruvate-protein phosphotransferase
630	20220923_CRJL_M9H11_PICS_EColi_Tryps_Neprosin_N2_5ug_155.101148.101148.3	ANQFLGMEPLPTFIANDVIK	n[29]ANQFLGM[147]EPLPTFIANDVIK[156]	GVYIPFHK.ANQFLGMEPLPTFIANDVIK.MPDVPRYT	K	M	20	3	12624.6	2289.24	2289.21	764.087	764.077	2289.21	764.077	0.0014	0.7912	3.2458	2.373e-06	21.711	10.905	1	2	0	154	173	0	20K(28.0313), 7M(15.9949), N-term(28.0313)		0	TRUE	sp|P0AEY5|MDAB_ECOLI	P0AEY5	MDAB_ECOLI	mdaB	NADPH:quinone oxidoreductase MdaB
631	20220923_CRJL_M9H11_PICS_EColi_Tryps_Neprosin_N2_5ug_155.101149.101149.2	AAEGIAPKPLDANQMAALVELLK	n[29]AAEGIAPK[156]PLDANQMAALVELLK[156]	YRKHVAER.AAEGIAPKPLDANQMAALVELLK.NPPAGEEE	R	N	23	2	12624.7	2446.4	2446.4	1224.21	1224.21	2446.39	1224.2	0.0107	0.8264	4.2415	1.581e-07	35.04	0	1	2	1	13	35	0	23K(28.0313), 8K(28.0313), N-term(28.0313)		0	TRUE	sp|P36683|ACNB_ECOLI	P36683	ACNB_ECOLI	acnB	Aconitate hydratase B
632	20220923_CRJL_M9H11_PICS_EColi_Tryps_Neprosin_N2_5ug_155.101155.101155.3	AEAGDVANAILDGTDAVMLSGESAK	n[29]AEAGDVANAILDGTDAVM[147]LSGESAK[156]	IKNPRPTR.AEAGDVANAILDGTDAVMLSGESAK.GKYPIEAV	R	G	25	3	12625.5	2477.25	2477.23	826.756	826.75	2476.2	826.407	1.0273	0.7279	28.6729	2.422e-09	31.085	0	1	2	0	293	317	0	18M(15.9949), 25K(28.0313), N-term(28.0313)		0	TRUE	sp|P0AD61|KPYK1_ECOLI	P0AD61	KPYK1_ECOLI	pykF	Pyruvate kinase I
633	20220923_CRJL_M9H11_PICS_EColi_Tryps_Neprosin_N2_5ug_155.101159.101159.2	LIGAPPGYVGFDQGGLLTDAVIK	n[29]LIGAPPGYVGFDQGGLLTDAVIK[156]	MERHTVSR.LIGAPPGYVGFDQGGLLTDAVIK.HPHAVIII	R	H	23	2	12626	2356.33	2356.33	1179.17	1179.17	2356.3	1179.16	0.0234	0.8648	2.7731	6.8e-13	36.191	0	1	2	0	533	555	0	23K(28.0313), N-term(28.0313)		0	TRUE	sp|P0ABH9|CLPA_ECOLI	P0ABH9	CLPA_ECOLI	clpA	ATP-dependent Clp protease ATP-binding subunit ClpA
634	20220923_CRJL_M9H11_PICS_EColi_Tryps_Neprosin_N2_5ug_155.101160.101160.2	IVDAQGNDVLIPGTDMPAQYFLPGK	n[29]IVDAQGNDVLIPGTDMPAQYFLPGK[156]	KDIRPAIK.IVDAQGNDVLIPGTDMPAQYFLPGK.AIVQIEDG	K	A	25	2	12626.2	2714.41	2714.41	1358.21	1358.21	2714.4	1358.21	0.0129	0.776	8.5538	6.722e-06	32.19	0	1	2	0	1080	1104	0	25K(28.0313), N-term(28.0313)		0	TRUE	sp|P0A8T7|RPOC_ECOLI	P0A8T7	RPOC_ECOLI	rpoC	DNA-directed RNA polymerase subunit beta'
635	20220923_CRJL_M9H11_PICS_EColi_Tryps_Neprosin_N2_5ug_155.101164.101164.0	MLNELFTTTAI	n[35]MLNELFTTTAI	DWQVGVKR.MLNELFTTTAI.	R	-	11	2	12626.6	1287.71	1287.7	644.863	644.858	1286.7	644.357	1.0012	0.7403	13.1992	0.01172	12.662	0	1	2	0	289	299	0	N-term(34.0631)		0	TRUE	sp|P37760|RMLD_ECOLI	P37760	RMLD_ECOLI	rfbD	dTDP-4-dehydrorhamnose reductase
636	20220923_CRJL_M9H11_PICS_EColi_Tryps_Neprosin_N2_5ug_155.101165.101165.0	IVDAQGNDVLIPGTDMPAQYFLPGK	n[29]IVDAQGNDVLIPGTDMPAQYFLPGK[156]	KDIRPAIK.IVDAQGNDVLIPGTDMPAQYFLPGK.AIVQIEDG	K	A	25	4	12626.8	2715.42	2715.4	679.863	679.858	2714.4	679.607	1.0046	0.5876	8.5638	1.893e-07	26.477	9.293	1	2	0	1080	1104	0	25K(28.0313), N-term(28.0313)		0	TRUE	sp|P0A8T7|RPOC_ECOLI	P0A8T7	RPOC_ECOLI	rpoC	DNA-directed RNA polymerase subunit beta'
637	20220923_CRJL_M9H11_PICS_EColi_Tryps_Neprosin_N2_5ug_155.101169.101169.0	SVAGLMITTECMVTDLPK	n[29]SVAGLMITTEC[160]MVTDLPK[156]	RSAIQYAA.SVAGLMITTECMVTDLPK.NDAADIGA	A	N	18	3	12627.4	2021.04	2021.02	674.687	674.682	2021.02	674.682	-0.0002	0.733	0.4341	0.002029	20.199	0	1	1	0	509	526	0	11C(57.0214), 18K(28.0313), N-term(28.0313)		0	TRUE	sp|P0A6F5|CH60_ECOLI	P0A6F5	CH60_ECOLI	groEL	Chaperonin GroEL
638	20220923_CRJL_M9H11_PICS_EColi_Tryps_Neprosin_N2_5ug_155.101170.101170.3	MIAPILDEIADEYQGK	n[29]MIAPILDEIADEYQGK[156]	AEWCGPCK.MIAPILDEIADEYQGK.LTVAKINI	K	L	16	3	12627.5	1860.97	1860.95	621.33	621.325	1860.95	621.325	-0.0013	0.8772	7.2829	3.939e-06	22.661	0	1	2	0	38	53	0	16K(28.0313), N-term(28.0313)		0	TRUE	sp|P0AA25|THIO_ECOLI	P0AA25	THIO_ECOLI	trxA	Thioredoxin 1
639	20220923_CRJL_M9H11_PICS_EColi_Tryps_Neprosin_N2_5ug_155.101171.101171.3	IVDAQGNDVLIPGTDMPAQYFLPGK	n[29]IVDAQGNDVLIPGTDM[147]PAQYFLPGK[156]	KDIRPAIK.IVDAQGNDVLIPGTDMPAQYFLPGK.AIVQIEDG	K	A	25	3	12627.6	2731.45	2731.39	911.49	911.471	2730.39	911.139	0.9978	0.601	8.4545	4.781e-06	27.43	0	1	2	0	1080	1104	0	16M(15.9949), 25K(28.0313), N-term(28.0313)		0	TRUE	sp|P0A8T7|RPOC_ECOLI	P0A8T7	RPOC_ECOLI	rpoC	DNA-directed RNA polymerase subunit beta'
640	20220923_CRJL_M9H11_PICS_EColi_Tryps_Neprosin_N2_5ug_155.101174.101174.2	MIAPILDEIADEYQGK	n[29]MIAPILDEIADEYQGK[156]	AEWCGPCK.MIAPILDEIADEYQGK.LTVAKINI	K	L	16	2	12628	1860.97	1860.95	931.491	931.484	1860.95	931.484	0	0.8396	7.2917	2.124e-10	30.478	7.783	1	2	0	38	53	0	16K(28.0313), N-term(28.0313)		0	TRUE	sp|P0AA25|THIO_ECOLI	P0AA25	THIO_ECOLI	trxA	Thioredoxin 1
641	20220923_CRJL_M9H11_PICS_EColi_Tryps_Neprosin_N2_5ug_155.101180.101180.0	IVDAQGNDVLIPGTDMPAQYFLPGK	n[29]IVDAQGNDVLIPGTDMPAQYFLPGK[156]	KDIRPAIK.IVDAQGNDVLIPGTDMPAQYFLPGK.AIVQIEDG	K	A	25	4	12628.7	2714.42	2714.4	679.612	679.607	2714.4	679.607	0.0009	0.5907	8.5957	3.867e-07	26.492	8.233	1	2	0	1080	1104	0	25K(28.0313), N-term(28.0313)		0	TRUE	sp|P0A8T7|RPOC_ECOLI	P0A8T7	RPOC_ECOLI	rpoC	DNA-directed RNA polymerase subunit beta'
642	20220923_CRJL_M9H11_PICS_EColi_Tryps_Neprosin_N2_5ug_155.101186.101186.3	FQWAGPGAAPEDIGGIVAADLR	n[29]FQWAGPGAAPEDIGGIVAADLR	GRPIGVVP.FQWAGPGAAPEDIGGIVAADLR.NSGKFNPI	P	N	22	3	12629.5	2238.16	2238.14	747.06	747.053	2238.14	747.055	-0.0043	0.9124	0.2993	1.03e-12	40.211	8.179	1	1	0	42	63	0	N-term(28.0313)		0	TRUE	sp|P0A855|TOLB_ECOLI	P0A855	TOLB_ECOLI	tolB	Tol-Pal system protein TolB
643	20220923_CRJL_M9H11_PICS_EColi_Tryps_Neprosin_N2_5ug_155.101187.101187.3	VVPLPGPCAAITALSAAGLPSDR	n[29]VVPLPGPC[160]AAITALSAAGLPSDR	TCREAGIR.VVPLPGPCAAITALSAAGLPSDR.FCYEGFIP	R	F	23	3	12629.7	2260.24	2260.23	754.422	754.416	2260.22	754.416	0.0014	0.8709	2.7312	1.328e-08	36.454	11.671	1	2	0	116	138	0	8C(57.0214), N-term(28.0313)		0	TRUE	sp|P67087|RSMI_ECOLI	P67087	RSMI_ECOLI	rsmI	Ribosomal RNA small subunit methyltransferase I
644	20220923_CRJL_M9H11_PICS_EColi_Tryps_Neprosin_N2_5ug_155.101188.101188.3	NTPVSELITLGENMGLENLAR	n[29]NTPVSELITLGENM[147]GLENLAR	MNITEIK.NTPVSELITLGENMGLENLAR.MRKQDIIF	K	M	21	3	12629.8	2314.21	2314.18	772.41	772.402	2314.18	772.402	0.0004	0.8547	3.1143	7.648e-08	28.284	9.218	1	2	0	8	28	0	14M(15.9949), N-term(28.0313)		0	TRUE	sp|P0AG30|RHO_ECOLI	P0AG30	RHO_ECOLI	rho	Transcription termination factor Rho
645	20220923_CRJL_M9H11_PICS_EColi_Tryps_Neprosin_N2_5ug_155.101193.101193.2	FQWAGPGAAPEDIGGIVAADLR	n[29]FQWAGPGAAPEDIGGIVAADLR	GRPIGVVP.FQWAGPGAAPEDIGGIVAADLR.NSGKFNPI	P	N	22	2	12630.4	2238.17	2238.15	1120.09	1120.08	2238.14	1120.08	0.0117	0.8114	0.2843	2.842e-07	28.149	0	1	1	0	42	63	0	N-term(28.0313)		0	TRUE	sp|P0A855|TOLB_ECOLI	P0A855	TOLB_ECOLI	tolB	Tol-Pal system protein TolB
646	20220923_CRJL_M9H11_PICS_EColi_Tryps_Neprosin_N2_5ug_155.101199.101199.2	IAMLGIPPSDMSIDWTK	n[29]IAMLGIPPSDMSIDWTK[156]	DTMNHGGR.IAMLGIPPSDMSIDWTK.VIFKGIFI	R	V	17	2	12631.2	1930.02	1930	966.016	966.009	1929.99	966.005	0.0081	0.84	7.3432	6.845e-06	20.391	0	1	2	0	259	275	0	17K(28.0313), N-term(28.0313)		0	TRUE	sp|P07913|TDH_ECOLI	P07913	TDH_ECOLI	tdh	L-threonine 3-dehydrogenase
647	20220923_CRJL_M9H11_PICS_EColi_Tryps_Neprosin_N2_5ug_155.101206.101206.0	TTLTAAITTVLAK	n[29]TTLTAAITTVLAK[156]	IGHVDHGK.TTLTAAITTVLAK.TYGGAARA	K	T	13	2	12632	1358.84	1358.83	680.426	680.421	1358.84	680.427	-0.0107	0.9064	22.3529	0.000861	20.403	0	1	2	0	26	38	0	13K(28.0313), N-term(28.0313)		0	FALSE	sp|P0CE47|EFTU1_ECOLI	P0CE47	EFTU1_ECOLI	tufA	Elongation factor Tu 1	tufB	sp|P0CE48|EFTU2_ECOLI
648	20220923_CRJL_M9H11_PICS_EColi_Tryps_Neprosin_N2_5ug_155.101211.101211.0	NAILDGTDAVMLSGESAK	n[29]NAILDGTDAVMLSGESAK[156]	RAEAGDVA.NAILDGTDAVMLSGESAK.GKYPIEAV	A	G	18	3	12632.6	1846.95	1846.94	616.657	616.653	1846.93	616.652	0.0014	0.7814	72.0269	0.001373	15.74	0	0.9683	1	0	300	317	0	18K(28.0313), N-term(28.0313)		0	TRUE	sp|P0AD61|KPYK1_ECOLI	P0AD61	KPYK1_ECOLI	pykF	Pyruvate kinase I
649	20220923_CRJL_M9H11_PICS_EColi_Tryps_Neprosin_N2_5ug_155.101216.101216.3	TVAAMDVLAPGIGEIIGGSQR	n[29]TVAAMDVLAPGIGEIIGGSQR	MRINEDGK.TVAAMDVLAPGIGEIIGGSQR.EERIDVID	K	E	21	3	12633.3	2082.13	2082.11	695.05	695.045	2082.11	695.045	-0.0014	0.7834	7.3491	4.287e-08	29.123	0	1	2	0	376	396	0	N-term(28.0313)		0	TRUE	sp|P0A8M0|SYN_ECOLI	P0A8M0	SYN_ECOLI	asnS	Asparagine--tRNA ligase
650	20220923_CRJL_M9H11_PICS_EColi_Tryps_Neprosin_N2_5ug_155.101218.101218.3	ASVAGLMITTECMVTDLPK	n[29]ASVAGLMITTEC[160]MVTDLPK[156]	TRSAIQYA.ASVAGLMITTECMVTDLPK.NDAADIGA	A	N	19	3	12633.6	2092.08	2092.06	698.366	698.36	2092.06	698.361	-0.0036	0.7475	5.9215	1.697e-07	26.113	7.385	1	1	0	508	526	0	12C(57.0214), 19K(28.0313), N-term(28.0313)		0	TRUE	sp|P0A6F5|CH60_ECOLI	P0A6F5	CH60_ECOLI	groEL	Chaperonin GroEL
651	20220923_CRJL_M9H11_PICS_EColi_Tryps_Neprosin_N2_5ug_155.101225.101225.3	DLEFYLVTVPDGK	n[35]DLEFYLVTVPDGK[162]	YVNSPDNP.DLEFYLVTVPDGK.LSPRIAAI	P	L	13	3	12634.5	1562.89	1562.89	521.972	521.97	1562.89	521.97	0.0015	0.7809	16.1955	0.2716	13.071	0	0.9794	1	0	62	74	0	13K(34.0631), N-term(34.0631)		0	TRUE	sp|P28861|FENR_ECOLI	P28861	FENR_ECOLI	fpr	Flavodoxin/ferredoxin--NADP reductase
652	20220923_CRJL_M9H11_PICS_EColi_Tryps_Neprosin_N2_5ug_155.101226.101226.3	IVDAQGNDVLIPGTDMPAQYFLPGK	n[29]IVDAQGNDVLIPGTDM[147]PAQYFLPGK[156]	KDIRPAIK.IVDAQGNDVLIPGTDMPAQYFLPGK.AIVQIEDG	K	A	25	3	12634.6	2730.41	2730.39	911.143	911.136	2730.39	911.139	-0.0085	0.5907	8.5721	0.0003861	20.352	8.225	1	2	0	1080	1104	0	16M(15.9949), 25K(28.0313), N-term(28.0313)		0	TRUE	sp|P0A8T7|RPOC_ECOLI	P0A8T7	RPOC_ECOLI	rpoC	DNA-directed RNA polymerase subunit beta'
653	20220923_CRJL_M9H11_PICS_EColi_Tryps_Neprosin_N2_5ug_155.101227.101227.0	DIIAILGMDELSEEDKLVVAR	n[29]DIIAILGM[147]DELSEEDK[156]LVVAR	IQRYQEIK.DIIAILGMDELSEEDKLVVAR.ARKIQRFI	K	A	21	3	12634.8	2401.3	2401.28	801.441	801.434	2400.28	801.101	0.9987	0.6653	0.5294	1.557e-08	29.017	12.462	1	2	1	373	393	0	16K(28.0313), 8M(15.9949), N-term(28.0313)		0	TRUE	sp|P0ABB4|ATPB_ECOLI	P0ABB4	ATPB_ECOLI	atpD	ATP synthase subunit beta
654	20220923_CRJL_M9H11_PICS_EColi_Tryps_Neprosin_N2_5ug_155.101248.101248.3	IEDMPYDENGTPVDIVLNPLGVPSR	n[29]IEDM[147]PYDENGTPVDIVLNPLGVPSR	GVISKINP.IEDMPYDENGTPVDIVLNPLGVPSR.MNIGQIIE	P	M	25	3	12637.6	2783.4	2783.37	928.806	928.798	2783.37	928.797	0.0031	0.8338	8.2207	1.076e-07	37.373	0	1	1	0	1082	1106	0	4M(15.9949), N-term(28.0313)		0	TRUE	sp|P0A8V2|RPOB_ECOLI	P0A8V2	RPOB_ECOLI	rpoB	DNA-directed RNA polymerase subunit beta
655	20220923_CRJL_M9H11_PICS_EColi_Tryps_Neprosin_N2_5ug_155.101263.101263.2	QQVLDFLTDLAK	n[35]QQVLDFLTDLAK[162]	ATKMAENP.QQVLDFLTDLAK.RARPQGEK	P	R	12	2	12639.5	1457.88	1457.88	729.95	729.945	1457.88	729.946	-0.0013	0.8205	3.0611	4.63e-06	22.594	7.023	1	1	0	292	303	0	12K(34.0631), N-term(34.0631)		0	TRUE	sp|P27298|OPDA_ECOLI	P27298	OPDA_ECOLI	prlC	Oligopeptidase A
656	20220923_CRJL_M9H11_PICS_EColi_Tryps_Neprosin_N2_5ug_155.101264.101264.2	MLNELFTTTAI	n[35]MLNELFTTTAI	DWQVGVKR.MLNELFTTTAI.	R	-	11	2	12639.6	1286.71	1286.7	644.362	644.357	1286.7	644.357	-0.0015	0.7447	13.416	0.07041	12.769	0	1	2	0	289	299	0	N-term(34.0631)		0	TRUE	sp|P37760|RMLD_ECOLI	P37760	RMLD_ECOLI	rfbD	dTDP-4-dehydrorhamnose reductase
657	20220923_CRJL_M9H11_PICS_EColi_Tryps_Neprosin_N2_5ug_155.10127.10127.2	LQAAATSAQK	n[29]LQAAATSAQK[156]	FGAPSYNR.LQAAATSAQK.AAISKISP	R	A	10	2	2247.53	1043.6	1043.6	522.809	522.806	1043.6	522.806	0.0003	0.442	2.8586	0.002271	11.938	0	1	2	0	448	457	0	10K(28.0313), N-term(28.0313)		0	TRUE	sp|P36938|PGM_ECOLI	P36938	PGM_ECOLI	pgm	Phosphoglucomutase
658	20220923_CRJL_M9H11_PICS_EColi_Tryps_Neprosin_N2_5ug_155.101274.101274.0	AEAGDVANAILDGTDAVMLSGESAK	n[29]AEAGDVANAILDGTDAVMLSGESAK[156]	IKNPRPTR.AEAGDVANAILDGTDAVMLSGESAK.GKYPIEAV	R	G	25	4	12640.9	2460.22	2460.2	616.063	616.058	2460.2	616.058	-0.0007	0.8047	9.1828	7.148e-06	26.786	8.268	1	2	0	293	317	0	25K(28.0313), N-term(28.0313)		0	TRUE	sp|P0AD61|KPYK1_ECOLI	P0AD61	KPYK1_ECOLI	pykF	Pyruvate kinase I
659	20220923_CRJL_M9H11_PICS_EColi_Tryps_Neprosin_N2_5ug_155.101289.101289.0	DIIAILGMDELSEEDKLVVAR	n[29]DIIAILGM[147]DELSEEDK[156]LVVAR	IQRYQEIK.DIIAILGMDELSEEDKLVVAR.ARKIQRFI	K	A	21	3	12642.7	2400.3	2400.28	801.106	801.1	2400.28	801.101	-0.0051	0.7685	0.3967	4.009e-07	31.838	11.611	1	2	1	373	393	0	16K(28.0313), 8M(15.9949), N-term(28.0313)		0	TRUE	sp|P0ABB4|ATPB_ECOLI	P0ABB4	ATPB_ECOLI	atpD	ATP synthase subunit beta
660	20220923_CRJL_M9H11_PICS_EColi_Tryps_Neprosin_N2_5ug_155.101295.101295.3	GPILTDSGGFQVFSLGDIR	n[29]GPILTDSGGFQVFSLGDIR	IHDFMQWK.GPILTDSGGFQVFSLGDIR.KITEQGVH	K	K	19	3	12643.6	2006.07	2006.05	669.696	669.69	2006.05	669.69	0.0003	0.7604	0.5103	2.718e-07	25.593	0	1	2	0	84	102	0	N-term(28.0313)		0	TRUE	sp|P0A847|TGT_ECOLI	P0A847	TGT_ECOLI	tgt	Queuine tRNA-ribosyltransferase
661	20220923_CRJL_M9H11_PICS_EColi_Tryps_Neprosin_N2_5ug_155.101296.101296.2	QQVLDFLTDLAK	n[29]QQVLDFLTDLAK[156]	ATKMAENP.QQVLDFLTDLAK.RARPQGEK	P	R	12	2	12643.7	1445.82	1445.81	723.919	723.913	1445.81	723.914	-0.0009	0.8269	3.1304	1.124e-05	22.82	8.234	1	1	0	292	303	0	12K(28.0313), N-term(28.0313)		0	TRUE	sp|P27298|OPDA_ECOLI	P27298	OPDA_ECOLI	prlC	Oligopeptidase A
662	20220923_CRJL_M9H11_PICS_EColi_Tryps_Neprosin_N2_5ug_155.10130.10130.2	VVNDNAPQTAK	n[29]VVNDNAPQTAK[156]	QEQKPVAK.VVNDNAPQTAK.EPDYIDIP	K	E	11	2	2247.91	1211.66	1211.65	606.837	606.832	1211.65	606.833	-0.0009	0.7138	2.5337	0.0366	12.477	0	1	2	0	357	367	0	11K(28.0313), N-term(28.0313)		0	TRUE	sp|P0A9A6|FTSZ_ECOLI	P0A9A6	FTSZ_ECOLI	ftsZ	Cell division protein FtsZ
663	20220923_CRJL_M9H11_PICS_EColi_Tryps_Neprosin_N2_5ug_155.101305.101305.3	VLNEYVGTEAIPLADILR	n[29]VLNEYVGTEAIPLADILR	SKAGIFSR.VLNEYVGTEAIPLADILR.DDRPVGEC	R	D	18	3	12644.9	2013.13	2013.11	672.05	672.044	2013.11	672.045	-0.0034	0.7983	0.4369	3.959e-06	21.084	0	1	2	0	67	84	0	N-term(28.0313)		0	TRUE	sp|P39334|BDCR_ECOLI	P39334	BDCR_ECOLI	bdcR	HTH-type transcriptional repressor BdcR
664	20220923_CRJL_M9H11_PICS_EColi_Tryps_Neprosin_N2_5ug_155.10131.10131.2	TGAGMMDCKK	n[29]TGAGMMDC[160]K[156]K[156]	IVKEIRER.TGAGMMDCKK.AITEANGD	R	A	10	2	2248.04	1181.57	1181.56	591.792	591.787	1181.56	591.788	-0.002	0.5334	1.4425	1.502	12.868	9.807	0.9371	2	1	16	25	0	10K(28.0313), 8C(57.0214), 9K(28.0313), N-term(28.0313)		0	TRUE	sp|P0A6P1|EFTS_ECOLI	P0A6P1	EFTS_ECOLI	tsf	Elongation factor Ts
665	20220923_CRJL_M9H11_PICS_EColi_Tryps_Neprosin_N2_5ug_155.101314.101314.4	VAVTELAHIVDETLAANNLDR	n[29]VAVTELAHIVDETLAANNLDR	MAGNEVFK.VAVTELAHIVDETLAANNLDR.SQIDWIVP	K	S	21	4	12645.9	2291.23	2291.2	573.814	573.807	2291.21	573.81	-0.0136	0.8967	0.1246	2.166e-10	32.703	0	1	2	0	215	235	0	N-term(28.0313)		0	TRUE	sp|P0A6R0|FABH_ECOLI	P0A6R0	FABH_ECOLI	fabH	Beta-ketoacyl-[acyl-carrier-protein] synthase III
666	20220923_CRJL_M9H11_PICS_EColi_Tryps_Neprosin_N2_5ug_155.101315.101315.2	AQTTAENIINTLVIQ	n[29]AQTTAENIINTLVIQ	IPADDQQK.AQTTAENIINTLVIQ.	K	-	15	2	12646	1655.92	1655.91	828.968	828.962	1655.91	828.962	-0.0003	0.8162	0.9841	0.0001709	18.79	0	1	2	0	171	185	0	N-term(28.0313)		0	TRUE	sp|P0AEE1|DCRB_ECOLI	P0AEE1	DCRB_ECOLI	dcrB	Inner membrane lipoprotein DcrB
667	20220923_CRJL_M9H11_PICS_EColi_Tryps_Neprosin_N2_5ug_155.101316.101316.2	AQTTAENIINTLVIQ	n[35]AQTTAENIINTLVIQ	IPADDQQK.AQTTAENIINTLVIQ.	K	-	15	2	12646.2	1661.96	1661.94	831.985	831.977	1661.94	831.978	-0.0009	0.827	0.9863	0.0003488	20.865	10.33	1	2	0	171	185	0	N-term(34.0631)		0	TRUE	sp|P0AEE1|DCRB_ECOLI	P0AEE1	DCRB_ECOLI	dcrB	Inner membrane lipoprotein DcrB
668	20220923_CRJL_M9H11_PICS_EColi_Tryps_Neprosin_N2_5ug_155.101320.101320.3	LMGEQFVTGETIAEALANAR	n[29]LMGEQFVTGETIAEALANAR	KGVDMAMR.LMGEQFVTGETIAEALANAR.KIEEKGFR	R	K	20	3	12646.7	2148.1	2148.09	717.04	717.036	2148.09	717.037	-0.0017	0.8558	0.0909	1.211e-06	26.44	0	1	2	0	254	273	0	N-term(28.0313)		0	TRUE	sp|P09546|PUTA_ECOLI	P09546	PUTA_ECOLI	putA	Bifunctional protein PutA
669	20220923_CRJL_M9H11_PICS_EColi_Tryps_Neprosin_N2_5ug_155.101322.101322.2	DEVALGVTYDNIDDYLEGK	n[35]DEVALGVTYDNIDDYLEGK[162]	EDDRPSIP.DEVALGVTYDNIDDYLEGK.NVPQQVAR	P	N	19	2	12647	2196.14	2196.12	1099.08	1099.07	2196.11	1099.06	0.0124	0.8558	15.36	7.725e-10	34.691	10.697	1	1	0	223	241	0	19K(34.0631), N-term(34.0631)		0	TRUE	sp|P18843|NADE_ECOLI	P18843	NADE_ECOLI	nadE	NH(3)-dependent NAD(+) synthetase
670	20220923_CRJL_M9H11_PICS_EColi_Tryps_Neprosin_N2_5ug_155.101323.101323.3	AQTTAENIINTLVIQ	n[35]AQTTAENIINTLVIQ	IPADDQQK.AQTTAENIINTLVIQ.	K	-	15	3	12647.1	1661.95	1661.94	554.991	554.988	1661.94	554.988	0.0002	0.7109	1.0016	0.001969	14.947	0	1	2	0	171	185	0	N-term(34.0631)		0	TRUE	sp|P0AEE1|DCRB_ECOLI	P0AEE1	DCRB_ECOLI	dcrB	Inner membrane lipoprotein DcrB
671	20220923_CRJL_M9H11_PICS_EColi_Tryps_Neprosin_N2_5ug_155.101332.101332.2	VAVTELAHIVDETLAANNLDR	n[29]VAVTELAHIVDETLAANNLDR	MAGNEVFK.VAVTELAHIVDETLAANNLDR.SQIDWIVP	K	S	21	2	12648.3	2291.24	2291.23	1146.62	1146.62	2291.21	1146.61	0.0151	0.9211	0.0855	1e-14	60.991	10.153	1	2	0	215	235	0	N-term(28.0313)		0	TRUE	sp|P0A6R0|FABH_ECOLI	P0A6R0	FABH_ECOLI	fabH	Beta-ketoacyl-[acyl-carrier-protein] synthase III
672	20220923_CRJL_M9H11_PICS_EColi_Tryps_Neprosin_N2_5ug_155.101333.101333.3	DEVALGVTYDNIDDYLEGK	n[29]DEVALGVTYDNIDDYLEGK[156]	EDDRPSIP.DEVALGVTYDNIDDYLEGK.NVPQQVAR	P	N	19	3	12648.4	2184.06	2184.04	729.027	729.021	2184.05	729.023	-0.0053	0.8304	15.3843	1.012e-06	26.285	0	1	1	0	223	241	0	19K(28.0313), N-term(28.0313)		0	TRUE	sp|P18843|NADE_ECOLI	P18843	NADE_ECOLI	nadE	NH(3)-dependent NAD(+) synthetase
673	20220923_CRJL_M9H11_PICS_EColi_Tryps_Neprosin_N2_5ug_155.101337.101337.2	DEVALGVTYDNIDDYLEGK	n[29]DEVALGVTYDNIDDYLEGK[156]	EDDRPSIP.DEVALGVTYDNIDDYLEGK.NVPQQVAR	P	N	19	2	12648.9	2184.07	2184.06	1093.04	1093.04	2184.05	1093.03	0.0107	0.8275	15.3925	6.136e-08	34.773	0	1	1	0	223	241	0	19K(28.0313), N-term(28.0313)		0	TRUE	sp|P18843|NADE_ECOLI	P18843	NADE_ECOLI	nadE	NH(3)-dependent NAD(+) synthetase
674	20220923_CRJL_M9H11_PICS_EColi_Tryps_Neprosin_N2_5ug_155.101338.101338.3	AVADAVEALEGTGIPVIADGGIR	n[29]AVADAVEALEGTGIPVIADGGIR	GVGVPQIT.AVADAVEALEGTGIPVIADGGIR.FSGDIAKA	T	F	23	3	12649	2221.21	2221.2	741.411	741.407	2221.2	741.406	0.0024	0.8013	11.4037	1.238e-11	36.486	0	1	1	0	320	342	0	N-term(28.0313)		0	TRUE	sp|P0ADG7|IMDH_ECOLI	P0ADG7	IMDH_ECOLI	guaB	Inosine-5'-monophosphate dehydrogenase
675	20220923_CRJL_M9H11_PICS_EColi_Tryps_Neprosin_N2_5ug_155.101340.101340.3	IIPYIEGDGIGVDVTPAMLK	n[29]IIPYIEGDGIGVDVTPAMLK[156]	KINVPENP.IIPYIEGDGIGVDVTPAMLK.VVDAAVEK	P	V	20	3	12649.3	2156.2	2156.18	719.741	719.734	2156.18	719.734	-0.0014	0.8892	12.9496	5.025e-09	27.713	0	1	1	0	28	47	0	20K(28.0313), N-term(28.0313)		0	TRUE	sp|P08200|IDH_ECOLI	P08200	IDH_ECOLI	icd	Isocitrate dehydrogenase [NADP]
676	20220923_CRJL_M9H11_PICS_EColi_Tryps_Neprosin_N2_5ug_155.101341.101341.3	VIPSIAYTEPEVAWVGLTEK	n[29]VIPSIAYTEPEVAWVGLTEK[156]	KKHYFDPK.VIPSIAYTEPEVAWVGLTEK.EAKEKGIS	K	E	20	3	12649.4	2258.24	2258.23	753.756	753.749	2257.22	753.415	1.0017	0.8944	7.1979	1.439e-08	32.242	0	1	2	0	346	365	0	20K(28.0313), N-term(28.0313)		0	TRUE	sp|P0A9P0|DLDH_ECOLI	P0A9P0	DLDH_ECOLI	lpdA	Dihydrolipoyl dehydrogenase
677	20220923_CRJL_M9H11_PICS_EColi_Tryps_Neprosin_N2_5ug_155.101343.101343.3	LIGAPPGYVGFDQGGLLTDAVIK	n[29]LIGAPPGYVGFDQGGLLTDAVIK[156]	MERHTVSR.LIGAPPGYVGFDQGGLLTDAVIK.HPHAVIII	R	H	23	3	12649.8	2356.33	2356.3	786.45	786.442	2356.3	786.442	0	0.7351	3.1684	2.387e-11	35.422	0	1	2	0	533	555	0	23K(28.0313), N-term(28.0313)		0	TRUE	sp|P0ABH9|CLPA_ECOLI	P0ABH9	CLPA_ECOLI	clpA	ATP-dependent Clp protease ATP-binding subunit ClpA
678	20220923_CRJL_M9H11_PICS_EColi_Tryps_Neprosin_N2_5ug_155.101345.101345.3	AAEGIAPKPLDANQMAALVELLK	n[29]AAEGIAPK[156]PLDANQMAALVELLK[156]	YRKHVAER.AAEGIAPKPLDANQMAALVELLK.NPPAGEEE	R	N	23	3	12650	2446.41	2446.39	816.476	816.469	2446.39	816.47	-0.0017	0.8771	3.8198	0	50.043	9.978	1	2	1	13	35	0	23K(28.0313), 8K(28.0313), N-term(28.0313)		0	TRUE	sp|P36683|ACNB_ECOLI	P36683	ACNB_ECOLI	acnB	Aconitate hydratase B
679	20220923_CRJL_M9H11_PICS_EColi_Tryps_Neprosin_N2_5ug_155.101347.101347.3	MSTYVDYIINQIDSDNK	n[29]MSTYVDYIINQIDSDNK[156]	ATYYFNKN.MSTYVDYIINQIDSDNK.LGVGSDDT	N	L	17	3	12650.2	2074.01	2073.99	692.343	692.338	2073.99	692.338	-0.0017	0.8199	6.0708	1.019e-05	25.708	0	1	1	0	329	345	0	17K(28.0313), N-term(28.0313)		0	TRUE	sp|P02931|OMPF_ECOLI	P02931	OMPF_ECOLI	ompF	Outer membrane porin F
680	20220923_CRJL_M9H11_PICS_EColi_Tryps_Neprosin_N2_5ug_155.101354.101354.2	VIPSIAYTEPEVAWVGLTEK	n[29]VIPSIAYTEPEVAWVGLTEK[156]	KKHYFDPK.VIPSIAYTEPEVAWVGLTEK.EAKEKGIS	K	E	20	2	12651.2	2258.25	2258.24	1130.13	1130.13	2257.22	1129.62	1.0173	0.9479	7.2276	1.484e-11	37.732	0	1	2	0	346	365	0	20K(28.0313), N-term(28.0313)		0	TRUE	sp|P0A9P0|DLDH_ECOLI	P0A9P0	DLDH_ECOLI	lpdA	Dihydrolipoyl dehydrogenase
681	20220923_CRJL_M9H11_PICS_EColi_Tryps_Neprosin_N2_5ug_155.101359.101359.3	AEAGDVANAILDGTDAVMLSGESAK	n[29]AEAGDVANAILDGTDAVMLSGESAK[156]	IKNPRPTR.AEAGDVANAILDGTDAVMLSGESAK.GKYPIEAV	R	G	25	3	12651.9	2460.23	2460.2	821.083	821.075	2460.2	821.076	-0.0019	0.9104	9.3659	0	51.554	0	1	2	0	293	317	0	25K(28.0313), N-term(28.0313)		0	TRUE	sp|P0AD61|KPYK1_ECOLI	P0AD61	KPYK1_ECOLI	pykF	Pyruvate kinase I
682	20220923_CRJL_M9H11_PICS_EColi_Tryps_Neprosin_N2_5ug_155.10136.10136.0	LGGRPEYR	n[29]LGGRPEYR	AVARQIVK.LGGRPEYR.QGVVTDNG	K	Q	8	2	2248.57	974.529	974.525	488.272	488.27	974.53	488.272	-0.0051	0.7439	2.6454	1.889	8.92	8.054	0.9924	2	1	150	157	0	N-term(28.0313)		0	TRUE	sp|P0A7Z0|RPIA_ECOLI	P0A7Z0	RPIA_ECOLI	rpiA	Ribose-5-phosphate isomerase A
683	20220923_CRJL_M9H11_PICS_EColi_Tryps_Neprosin_N2_5ug_155.101360.101360.3	IVDAQGNDVLIPGTDMPAQYFLPGK	n[29]IVDAQGNDVLIPGTDMPAQYFLPGK[156]	KDIRPAIK.IVDAQGNDVLIPGTDMPAQYFLPGK.AIVQIEDG	K	A	25	3	12652	2714.43	2714.4	905.816	905.807	2714.4	905.807	0.0017	0.7486	8.9848	3.217e-11	41.055	0	1	2	0	1080	1104	0	25K(28.0313), N-term(28.0313)		0	TRUE	sp|P0A8T7|RPOC_ECOLI	P0A8T7	RPOC_ECOLI	rpoC	DNA-directed RNA polymerase subunit beta'
684	20220923_CRJL_M9H11_PICS_EColi_Tryps_Neprosin_N2_5ug_155.101371.101371.2	MSTYVDYIINQIDSDNK	n[29]MSTYVDYIINQIDSDNK[156]	ATYYFNKN.MSTYVDYIINQIDSDNK.LGVGSDDT	N	L	17	2	12653.4	2074.01	2074	1038.01	1038.01	2073.99	1038	0.0043	0.72	6.1239	0.01334	17	0	0.9988	1	0	329	345	0	17K(28.0313), N-term(28.0313)		0	TRUE	sp|P02931|OMPF_ECOLI	P02931	OMPF_ECOLI	ompF	Outer membrane porin F
685	20220923_CRJL_M9H11_PICS_EColi_Tryps_Neprosin_N2_5ug_155.101372.101372.3	ALLNSMVIGVTEGFTK	n[29]ALLNSMVIGVTEGFTK[156]	WAQAGTAR.ALLNSMVIGVTEGFTK.KIQIVGVG	R	K	16	3	12653.6	1735.95	1735.94	579.659	579.655	1734.96	579.327	0.9829	0.7972	4.0412	0.001047	18.035	0	1	2	0	70	85	0	16K(28.0313), N-term(28.0313)		0	TRUE	sp|P0AG55|RL6_ECOLI	P0AG55	RL6_ECOLI	rplF	Large ribosomal subunit protein uL6
686	20220923_CRJL_M9H11_PICS_EColi_Tryps_Neprosin_N2_5ug_155.101378.101378.4	VIPSIAYTEPEVAWVGLTEK	n[29]VIPSIAYTEPEVAWVGLTEK[156]	KKHYFDPK.VIPSIAYTEPEVAWVGLTEK.EAKEKGIS	K	E	20	4	12654.4	2257.24	2257.22	565.317	565.313	2257.22	565.313	-0.0002	0.8234	7.2821	3.961e-07	23.321	0	1	2	0	346	365	0	20K(28.0313), N-term(28.0313)		0	TRUE	sp|P0A9P0|DLDH_ECOLI	P0A9P0	DLDH_ECOLI	lpdA	Dihydrolipoyl dehydrogenase
687	20220923_CRJL_M9H11_PICS_EColi_Tryps_Neprosin_N2_5ug_155.101386.101386.0	AQTTAENIINTLVIQ	n[29]AQTTAENIINTLVIQ	IPADDQQK.AQTTAENIINTLVIQ.	K	-	15	3	12655.4	1655.92	1655.91	552.98	552.977	1655.91	552.977	-0.0001	0.6914	1.1405	0.07364	12.047	0	0.9999	2	0	171	185	0	N-term(28.0313)		0	TRUE	sp|P0AEE1|DCRB_ECOLI	P0AEE1	DCRB_ECOLI	dcrB	Inner membrane lipoprotein DcrB
688	20220923_CRJL_M9H11_PICS_EColi_Tryps_Neprosin_N2_5ug_155.101388.101388.0	IDLPPFTLIGATTR	n[29]IDLPPFTLIGATTR	GPAARSIK.IDLPPFTLIGATTR.AGSITSPI	K	A	14	2	12655.7	1541.89	1541.88	771.954	771.947	1541.88	771.948	-0.0015	0.6648	1.7232	5.08e-08	22.139	7.162	1	2	0	150	163	0	N-term(28.0313)		0	TRUE	sp|P0A812|RUVB_ECOLI	P0A812	RUVB_ECOLI	ruvB	Holliday junction branch migration complex subunit RuvB
689	20220923_CRJL_M9H11_PICS_EColi_Tryps_Neprosin_N2_5ug_155.101391.101391.3	VAVTELAHIVDETLAANNLDR	n[29]VAVTELAHIVDETLAANNLDR	MAGNEVFK.VAVTELAHIVDETLAANNLDR.SQIDWIVP	K	S	21	3	12656.1	2291.23	2291.21	764.751	764.745	2291.21	764.745	0.0019	0.7521	0.0453	0	56.667	0	1	2	0	215	235	0	N-term(28.0313)		0	TRUE	sp|P0A6R0|FABH_ECOLI	P0A6R0	FABH_ECOLI	fabH	Beta-ketoacyl-[acyl-carrier-protein] synthase III
690	20220923_CRJL_M9H11_PICS_EColi_Tryps_Neprosin_N2_5ug_155.101394.101394.2	IYDLVEAITGFR	n[35]IYDLVEAITGFR	FAFTDRQK.IYDLVEAITGFR.MHPAWFRI	K	M	12	2	12656.5	1429.81	1429.8	715.914	715.908	1429.8	715.909	-0.0018	0.5597	2.5903	0.0001239	16.639	6.676	1	2	0	342	353	0	N-term(34.0631)		0	TRUE	sp|P33599|NUOCD_ECOLI	P33599	NUOCD_ECOLI	nuoC	NADH-quinone oxidoreductase subunit C/D
691	20220923_CRJL_M9H11_PICS_EColi_Tryps_Neprosin_N2_5ug_155.101403.101403.0	IDLPPFTLIGATTR	n[29]IDLPPFTLIGATTR	GPAARSIK.IDLPPFTLIGATTR.AGSITSPI	K	A	14	2	12657.6	1542.9	1542.88	772.456	772.449	1541.88	771.948	1.0024	0.6584	1.7559	3.083e-06	22.069	0	1	2	0	150	163	0	N-term(28.0313)		0	TRUE	sp|P0A812|RUVB_ECOLI	P0A812	RUVB_ECOLI	ruvB	Holliday junction branch migration complex subunit RuvB
692	20220923_CRJL_M9H11_PICS_EColi_Tryps_Neprosin_N2_5ug_155.101407.101407.3	MIAPILDEIADEYQGK	n[29]MIAPILDEIADEYQGK[156]	AEWCGPCK.MIAPILDEIADEYQGK.LTVAKINI	K	L	16	3	12658.2	1860.97	1860.95	621.33	621.325	1860.95	621.325	-0.0011	0.8729	7.7959	1.788e-06	22.493	0	1	2	0	38	53	0	16K(28.0313), N-term(28.0313)		0	TRUE	sp|P0AA25|THIO_ECOLI	P0AA25	THIO_ECOLI	trxA	Thioredoxin 1
693	20220923_CRJL_M9H11_PICS_EColi_Tryps_Neprosin_N2_5ug_155.101409.101409.2	MLNELFTTTAI	n[29]MLNELFTTTAI	DWQVGVKR.MLNELFTTTAI.	R	-	11	2	12658.4	1280.68	1280.66	641.345	641.339	1280.67	641.341	-0.0045	0.7699	13.7287	0.06927	10.995	0	0.9992	2	0	289	299	0	N-term(28.0313)		0	TRUE	sp|P37760|RMLD_ECOLI	P37760	RMLD_ECOLI	rfbD	dTDP-4-dehydrorhamnose reductase
694	20220923_CRJL_M9H11_PICS_EColi_Tryps_Neprosin_N2_5ug_155.101412.101412.2	IYDLVEAITGFR	n[29]IYDLVEAITGFR	FAFTDRQK.IYDLVEAITGFR.MHPAWFRI	K	M	12	2	12658.7	1423.78	1423.77	712.899	712.893	1423.77	712.893	0.0009	0.5779	2.5534	0.0002193	16.542	0	1	2	0	342	353	0	N-term(28.0313)		0	TRUE	sp|P33599|NUOCD_ECOLI	P33599	NUOCD_ECOLI	nuoC	NADH-quinone oxidoreductase subunit C/D
695	20220923_CRJL_M9H11_PICS_EColi_Tryps_Neprosin_N2_5ug_155.101413.101413.3	FDPVQAVINNSLPNYNEDVLR	n[29]FDPVQAVINNSLPNYNEDVLR	IAVYDGSC.FDPVQAVINNSLPNYNEDVLR.LTTGCSVI	C	L	21	3	12658.9	2444.26	2444.24	815.759	815.753	2444.23	815.752	0.0036	0.8857	7.8003	2.717e-10	29.745	0	1	1	0	47	67	0	N-term(28.0313)		0	TRUE	sp|P0A8M0|SYN_ECOLI	P0A8M0	SYN_ECOLI	asnS	Asparagine--tRNA ligase
696	20220923_CRJL_M9H11_PICS_EColi_Tryps_Neprosin_N2_5ug_155.101414.101414.3	ENVTSIIGNGVVLSPAALMK	n[29]ENVTSIIGNGVVLSPAALMK[156]	IIPSGIIR.ENVTSIIGNGVVLSPAALMK.EMKEIEDR	R	E	20	3	12659	2069.16	2069.14	690.728	690.721	2068.16	690.394	0.9819	0.8253	5.1587	4.273e-06	26.369	11.584	1	2	0	63	82	0	20K(28.0313), N-term(28.0313)		0	TRUE	sp|P0A7D4|PURA_ECOLI	P0A7D4	PURA_ECOLI	purA	Adenylosuccinate synthetase
697	20220923_CRJL_M9H11_PICS_EColi_Tryps_Neprosin_N2_5ug_155.101418.101418.2	ENVTSIIGNGVVLSPAALMK	n[29]ENVTSIIGNGVVLSPAALMK[156]	IIPSGIIR.ENVTSIIGNGVVLSPAALMK.EMKEIEDR	R	E	20	2	12659.5	2069.17	2069.15	1035.59	1035.58	2068.16	1035.09	0.9865	0.6758	5.1675	1.111e-06	27.947	11.199	1	2	0	63	82	0	20K(28.0313), N-term(28.0313)		0	TRUE	sp|P0A7D4|PURA_ECOLI	P0A7D4	PURA_ECOLI	purA	Adenylosuccinate synthetase
698	20220923_CRJL_M9H11_PICS_EColi_Tryps_Neprosin_N2_5ug_155.101423.101423.2	MIAPILDEIADEYQGK	n[29]MIAPILDEIADEYQGK[156]	AEWCGPCK.MIAPILDEIADEYQGK.LTVAKINI	K	L	16	2	12660.3	1860.98	1860.95	931.495	931.485	1860.95	931.484	0.0004	0.8474	7.8303	4.813e-10	29.054	0	1	2	0	38	53	0	16K(28.0313), N-term(28.0313)		0	TRUE	sp|P0AA25|THIO_ECOLI	P0AA25	THIO_ECOLI	trxA	Thioredoxin 1
699	20220923_CRJL_M9H11_PICS_EColi_Tryps_Neprosin_N2_5ug_155.10143.10143.3	VTKPEAGHFAK	n[29]VTK[156]PEAGHFAK[156]	TGAKKANR.VTKPEAGHFAK.AGVEAGRG	R	A	11	3	2249.45	1267.71	1267.71	423.577	423.576	1267.73	423.584	-0.0234	0.7956	2.7373	0.0002287	15.422	0	1	2	1	60	70	0	11K(28.0313), 3K(28.0313), N-term(28.0313)		0	TRUE	sp|P60438|RL3_ECOLI	P60438	RL3_ECOLI	rplC	Large ribosomal subunit protein uL3
700	20220923_CRJL_M9H11_PICS_EColi_Tryps_Neprosin_N2_5ug_155.101435.101435.0	ALALLSDEGLSLPGISVK	n[29]ALALLSDEGLSLPGISVK[156]	DPETINAR.ALALLSDEGLSLPGISVK.TSSPKGEH	R	T	18	3	12661.7	1838.09	1838.08	613.704	613.7	1838.08	613.699	0.0004	0.7289	3.8342	6.1e-07	25.016	8.36	1	2	0	129	146	0	18K(28.0313), N-term(28.0313)		0	TRUE	sp|P52007|YECM_ECOLI	P52007	YECM_ECOLI	yecM	Protein YecM
701	20220923_CRJL_M9H11_PICS_EColi_Tryps_Neprosin_N2_5ug_155.101452.101452.3	ASPSLLDGIVVEYYGTPTPLR	n[29]ASPSLLDGIVVEYYGTPTPLR	ISKIRTGR.ASPSLLDGIVVEYYGTPTPLR.QIASVTVE	R	Q	21	3	12663.9	2276.23	2276.21	759.751	759.745	2275.21	759.41	1.0026	0.8398	0.5882	2.684e-11	36.863	11.514	1	2	0	32	52	0	N-term(28.0313)		0	TRUE	sp|P0A805|RRF_ECOLI	P0A805	RRF_ECOLI	frr	Ribosome-recycling factor
702	20220923_CRJL_M9H11_PICS_EColi_Tryps_Neprosin_N2_5ug_155.101458.101458.2	LASAELAAVAALIGK	n[29]LASAELAAVAALIGK[156]	IGTGANVF.LASAELAAVAALIGK.LPTPEEYQ	F	L	15	2	12664.8	1452.9	1452.89	727.458	727.452	1452.89	727.453	-0.0015	0.741	0.5833	9.97e-12	27.332	0	1	1	0	805	819	0	15K(28.0313), N-term(28.0313)		0	TRUE	sp|P36683|ACNB_ECOLI	P36683	ACNB_ECOLI	acnB	Aconitate hydratase B
703	20220923_CRJL_M9H11_PICS_EColi_Tryps_Neprosin_N2_5ug_155.101459.101459.2	ASPSLLDGIVVEYYGTPTPLR	n[29]ASPSLLDGIVVEYYGTPTPLR	ISKIRTGR.ASPSLLDGIVVEYYGTPTPLR.QIASVTVE	R	Q	21	2	12664.9	2275.24	2275.22	1138.63	1138.62	2275.21	1138.61	0.0153	0.8877	0.6052	2.84e-11	47.92	0	1	2	0	32	52	0	N-term(28.0313)		0	TRUE	sp|P0A805|RRF_ECOLI	P0A805	RRF_ECOLI	frr	Ribosome-recycling factor
704	20220923_CRJL_M9H11_PICS_EColi_Tryps_Neprosin_N2_5ug_155.101463.101463.0	AEFGVDELQPWDIAYYSEK	n[29]AEFGVDELQPWDIAYYSEK[156]	AQIRAFAK.AEFGVDELQPWDIAYYSEK.QKQHIYSI	K	Q	19	3	12665.4	2316.11	2316.09	773.045	773.039	2315.1	772.707	0.9946	0.8293	4.861	1.711e-06	25.07	0	1	2	0	322	340	0	19K(28.0313), N-term(28.0313)		0	TRUE	sp|P27298|OPDA_ECOLI	P27298	OPDA_ECOLI	prlC	Oligopeptidase A
705	20220923_CRJL_M9H11_PICS_EColi_Tryps_Neprosin_N2_5ug_155.101464.101464.0	AEFGVDELQPWDIAYYSEK	n[29]AEFGVDELQPWDIAYYSEK[156]	AQIRAFAK.AEFGVDELQPWDIAYYSEK.QKQHIYSI	K	Q	19	3	12665.6	2315.11	2315.1	772.712	772.706	2315.1	772.707	-0.0034	0.8368	4.8632	1.247e-07	23.804	0	1	2	0	322	340	0	19K(28.0313), N-term(28.0313)		0	TRUE	sp|P27298|OPDA_ECOLI	P27298	OPDA_ECOLI	prlC	Oligopeptidase A
706	20220923_CRJL_M9H11_PICS_EColi_Tryps_Neprosin_N2_5ug_155.101466.101466.0	ALALLSDEGLSLPGISVK	n[29]ALALLSDEGLSLPGISVK[156]	DPETINAR.ALALLSDEGLSLPGISVK.TSSPKGEH	R	T	18	2	12665.8	1838.09	1838.08	920.054	920.046	1838.08	920.045	0.0009	0.7681	3.9037	2.817e-06	36.409	8.039	1	2	0	129	146	0	18K(28.0313), N-term(28.0313)		0	TRUE	sp|P52007|YECM_ECOLI	P52007	YECM_ECOLI	yecM	Protein YecM
707	20220923_CRJL_M9H11_PICS_EColi_Tryps_Neprosin_N2_5ug_155.10147.10147.2	GSVENGAYK	n[35]GSVENGAYK[162]	WIGRMPYK.GSVENGAYK.AQGVQITA	K	A	9	2	2249.86	991.559	991.554	496.787	496.784	991.561	496.788	-0.0067	0.7381	0.5825	0.002215	17.224	0	1	2	0	86	94	0	9K(34.0631), N-term(34.0631)		0	TRUE	sp|P0A910|OMPA_ECOLI	P0A910	OMPA_ECOLI	ompA	Outer membrane protein A
708	20220923_CRJL_M9H11_PICS_EColi_Tryps_Neprosin_N2_5ug_155.101474.101474.3	ALALLSDEGLSLPGISVK	n[29]ALALLSDEGLSLPGISVK[156]	DPETINAR.ALALLSDEGLSLPGISVK.TSSPKGEH	R	T	18	3	12666.9	1838.09	1838.09	613.703	613.703	1838.08	613.699	0.0105	0.7441	3.9215	7.683e-07	25.031	0	1	2	0	129	146	0	18K(28.0313), N-term(28.0313)		0	TRUE	sp|P52007|YECM_ECOLI	P52007	YECM_ECOLI	yecM	Protein YecM
709	20220923_CRJL_M9H11_PICS_EColi_Tryps_Neprosin_N2_5ug_155.101475.101475.2	AEFGVDELQPWDIAYYSEK	n[29]AEFGVDELQPWDIAYYSEK[156]	AQIRAFAK.AEFGVDELQPWDIAYYSEK.QKQHIYSI	K	Q	19	2	12667	2315.12	2315.11	1158.57	1158.56	2315.1	1158.56	0.0136	0.8899	4.8877	1.012e-11	38.217	11.662	1	2	0	322	340	0	19K(28.0313), N-term(28.0313)		0	TRUE	sp|P27298|OPDA_ECOLI	P27298	OPDA_ECOLI	prlC	Oligopeptidase A
710	20220923_CRJL_M9H11_PICS_EColi_Tryps_Neprosin_N2_5ug_155.101488.101488.0	ALALLSDEGLSLPGISVK	n[29]ALALLSDEGLSLPGISVK[156]	DPETINAR.ALALLSDEGLSLPGISVK.TSSPKGEH	R	T	18	2	12668.8	1839.09	1839.08	920.555	920.546	1838.08	920.045	1.0014	0.78	3.9523	1.571e-08	37.044	8.381	1	2	0	129	146	0	18K(28.0313), N-term(28.0313)		0	TRUE	sp|P52007|YECM_ECOLI	P52007	YECM_ECOLI	yecM	Protein YecM
711	20220923_CRJL_M9H11_PICS_EColi_Tryps_Neprosin_N2_5ug_155.101489.101489.0	IEDMPYDENGTPVDIVLNPLGVPSR	n[29]IEDM[147]PYDENGTPVDIVLNPLGVPSR	GVISKINP.IEDMPYDENGTPVDIVLNPLGVPSR.MNIGQIIE	P	M	25	3	12668.9	2784.4	2784.37	929.141	929.132	2783.37	928.797	1.0061	0.8064	8.7418	1.105e-08	30.534	0	1	1	0	1082	1106	0	4M(15.9949), N-term(28.0313)		0	TRUE	sp|P0A8V2|RPOB_ECOLI	P0A8V2	RPOB_ECOLI	rpoB	DNA-directed RNA polymerase subunit beta
712	20220923_CRJL_M9H11_PICS_EColi_Tryps_Neprosin_N2_5ug_155.10149.10149.0	GSVENGAYK	n[29]GSVENGAYK[156]	WIGRMPYK.GSVENGAYK.AQGVQITA	K	A	9	2	2250.02	979.496	979.492	490.755	490.753	979.497	490.756	-0.0058	0.7387	0.5799	0.01914	15.393	0	1	2	0	86	94	0	9K(28.0313), N-term(28.0313)		0	TRUE	sp|P0A910|OMPA_ECOLI	P0A910	OMPA_ECOLI	ompA	Outer membrane protein A
713	20220923_CRJL_M9H11_PICS_EColi_Tryps_Neprosin_N2_5ug_155.10150.10150.0	MPYKGSVENGAYK	MPYKGSVENGAYK[156]	MGYDWIGR.MPYKGSVENGAYK.AQGVQITA	R	A	13	3	2250.11	1471.72	1471.71	491.579	491.577	1470.72	491.246	0.9909	0.5304	10.5944	0.07253	13.058	0	0.9803	2	1	82	94	0	13K(28.0313)		0	TRUE	sp|P0A910|OMPA_ECOLI	P0A910	OMPA_ECOLI	ompA	Outer membrane protein A
714	20220923_CRJL_M9H11_PICS_EColi_Tryps_Neprosin_N2_5ug_155.101500.101500.3	VNGELVDACDLIENDAQLSIITAK	n[29]VNGELVDAC[160]DLIENDAQLSIITAK[156]	AKACIAGR.VNGELVDACDLIENDAQLSIITAK.DEEGIEII	R	D	24	3	12670.3	2657.39	2657.37	886.805	886.797	2656.36	886.462	1.0061	0.859	0.7429	5.864e-11	39.902	0	1	2	0	40	63	0	24K(28.0313), 9C(57.0214), N-term(28.0313)		0	TRUE	sp|P0A8M3|SYT_ECOLI	P0A8M3	SYT_ECOLI	thrS	Threonine--tRNA ligase
715	20220923_CRJL_M9H11_PICS_EColi_Tryps_Neprosin_N2_5ug_155.101505.101505.0	WFNESKGFGFITPADGSK	n[29]WFNESK[156]GFGFITPADGSK[156]	AKIKGQVK.WFNESKGFGFITPADGSK.DVFVHFSA	K	D	18	3	12671	2071.05	2071.03	691.357	691.352	2071.04	691.354	-0.0068	0.778	50.4583	0.009297	17.866	0	0.9991	2	1	10	27	0	18K(28.0313), 6K(28.0313), N-term(28.0313)		0	TRUE	sp|P0A9Y6|CSPC_ECOLI	P0A9Y6	CSPC_ECOLI	cspC	Cold shock-like protein CspC
716	20220923_CRJL_M9H11_PICS_EColi_Tryps_Neprosin_N2_5ug_155.101507.101507.3	DIQLATPPQVGAPATEYAALAELK	n[29]DIQLATPPQVGAPATEYAALAELK[156]	ITGQIVPK.DIQLATPPQVGAPATEYAALAELK.AIASRNKR	K	A	24	3	12671.2	2522.39	2522.36	841.803	841.795	2522.36	841.795	0.0007	0.8247	10.1192	1.3e-13	41.864	7.903	1	2	0	49	72	0	24K(28.0313), N-term(28.0313)		0	TRUE	sp|P33195|GCSP_ECOLI	P33195	GCSP_ECOLI	gcvP	Glycine dehydrogenase (decarboxylating)
717	20220923_CRJL_M9H11_PICS_EColi_Tryps_Neprosin_N2_5ug_155.101515.101515.0	AAPCIIFIDEIDAVGR	n[29]AAPC[160]IIFIDEIDAVGR	DMFEQAKK.AAPCIIFIDEIDAVGR.QRGAGIGG	K	Q	16	2	12672.2	1787.94	1787.92	894.976	894.968	1786.93	894.472	0.9937	0.8686	1.603	4.941e-09	32.251	9.441	1	2	0	243	258	0	4C(57.0214), N-term(28.0313)		0	TRUE	sp|P0AAI3|FTSH_ECOLI	P0AAI3	FTSH_ECOLI	ftsH	ATP-dependent zinc metalloprotease FtsH
718	20220923_CRJL_M9H11_PICS_EColi_Tryps_Neprosin_N2_5ug_155.101521.101521.0	IEKDWYTLMNTIINGSASEADAAR	n[29]IEK[156]DWYTLMNTIINGSASEADAAR	ESRIYMHR.IEKDWYTLMNTIINGSASEADAAR.KQIREEII	R	K	24	3	12673.1	2725.37	2725.34	909.464	909.455	2724.34	909.121	1.0014	0.9238	4.6739	0	44.798	0	1	2	1	106	129	0	3K(28.0313), N-term(28.0313)		0	TRUE	sp|P0ACA3|SSPA_ECOLI	P0ACA3	SSPA_ECOLI	sspA	Stringent starvation protein A
719	20220923_CRJL_M9H11_PICS_EColi_Tryps_Neprosin_N2_5ug_155.101522.101522.3	DMLLLDEPTNHLDAESVAWLER	n[29]DMLLLDEPTNHLDAESVAWLER	CRIIIEKP.DMLLLDEPTNHLDAESVAWLER.FIHDFEGT	P	F	22	3	12673.2	2594.29	2594.27	865.771	865.764	2594.27	865.764	0.0009	0.7876	3.0393	4e-14	45.687	0	1	1	0	182	203	0	N-term(28.0313)		0	TRUE	sp|P0A9W3|ETTA_ECOLI	P0A9W3	ETTA_ECOLI	ettA	Energy-dependent translational throttle protein EttA
720	20220923_CRJL_M9H11_PICS_EColi_Tryps_Neprosin_N2_5ug_155.101529.101529.3	GLMLNVTDPASIESVLEK	n[29]GLMLNVTDPASIESVLEK[156]	DYIGANGK.GLMLNVTDPASIESVLEK.IRAEFGEV	K	I	18	3	12674.1	1971.08	1971.06	658.032	658.026	1971.06	658.027	-0.0029	0.7994	3.7674	6.912e-08	32.906	10.353	1	2	0	55	72	0	18K(28.0313), N-term(28.0313)		0	TRUE	sp|P0AEK2|FABG_ECOLI	P0AEK2	FABG_ECOLI	fabG	3-oxoacyl-[acyl-carrier-protein] reductase FabG
721	20220923_CRJL_M9H11_PICS_EColi_Tryps_Neprosin_N2_5ug_155.101531.101531.2	GGGDTLAAIDLFGIADK	n[29]GGGDTLAAIDLFGIADK[156]	DSEAFSIA.GGGDTLAAIDLFGIADK.ISYISTGG	A	I	17	2	12674.4	1688.91	1688.9	845.464	845.457	1688.9	845.457	0.0002	0.8367	4.2168	1.03e-12	35.176	10.617	1	1	0	339	355	0	17K(28.0313), N-term(28.0313)		0	TRUE	sp|P0A799|PGK_ECOLI	P0A799	PGK_ECOLI	pgk	Phosphoglycerate kinase
722	20220923_CRJL_M9H11_PICS_EColi_Tryps_Neprosin_N2_5ug_155.101542.101542.2	GLMLNVTDPASIESVLEK	n[29]GLMLNVTDPASIESVLEK[156]	DYIGANGK.GLMLNVTDPASIESVLEK.IRAEFGEV	K	I	18	2	12675.9	1971.08	1971.06	986.546	986.538	1971.06	986.537	0.002	0.8764	3.7975	1.083e-09	40.828	0	1	2	0	55	72	0	18K(28.0313), N-term(28.0313)		0	TRUE	sp|P0AEK2|FABG_ECOLI	P0AEK2	FABG_ECOLI	fabG	3-oxoacyl-[acyl-carrier-protein] reductase FabG
723	20220923_CRJL_M9H11_PICS_EColi_Tryps_Neprosin_N2_5ug_155.101552.101552.2	AQTTAENIINTLVIQ	n[29]AQTTAENIINTLVIQ	IPADDQQK.AQTTAENIINTLVIQ.	K	-	15	2	12677.3	1655.92	1655.91	828.968	828.962	1655.91	828.962	0	0.8334	1.5053	7.015e-05	18.039	10.272	1	2	0	171	185	0	N-term(28.0313)		0	TRUE	sp|P0AEE1|DCRB_ECOLI	P0AEE1	DCRB_ECOLI	dcrB	Inner membrane lipoprotein DcrB
724	20220923_CRJL_M9H11_PICS_EColi_Tryps_Neprosin_N2_5ug_155.101560.101560.4	VNGELVDACDLIENDAQLSIITAK	n[29]VNGELVDAC[160]DLIENDAQLSIITAK[156]	AKACIAGR.VNGELVDACDLIENDAQLSIITAK.DEEGIEII	R	D	24	4	12678.3	2657.39	2657.37	665.355	665.349	2656.36	665.098	1.0031	0.8127	0.8762	7.637e-10	31.877	0	1	2	0	40	63	0	24K(28.0313), 9C(57.0214), N-term(28.0313)		0	TRUE	sp|P0A8M3|SYT_ECOLI	P0A8M3	SYT_ECOLI	thrS	Threonine--tRNA ligase
725	20220923_CRJL_M9H11_PICS_EColi_Tryps_Neprosin_N2_5ug_155.101583.101583.0	VIPSIAYTEPEVAWVGLTEK	n[29]VIPSIAYTEPEVAWVGLTEK[156]	KKHYFDPK.VIPSIAYTEPEVAWVGLTEK.EAKEKGIS	K	E	20	3	12681.4	2258.25	2258.23	753.756	753.75	2257.22	753.415	1.0041	0.8636	7.731	8.875e-07	26.144	0	1	2	0	346	365	0	20K(28.0313), N-term(28.0313)		0	TRUE	sp|P0A9P0|DLDH_ECOLI	P0A9P0	DLDH_ECOLI	lpdA	Dihydrolipoyl dehydrogenase
726	20220923_CRJL_M9H11_PICS_EColi_Tryps_Neprosin_N2_5ug_155.101584.101584.0	VIPSIAYTEPEVAWVGLTEK	n[29]VIPSIAYTEPEVAWVGLTEK[156]	KKHYFDPK.VIPSIAYTEPEVAWVGLTEK.EAKEKGIS	K	E	20	3	12681.5	2257.24	2257.23	753.422	753.416	2257.22	753.415	0.0026	0.8509	7.7326	2.581e-08	28.222	0	1	2	0	346	365	0	20K(28.0313), N-term(28.0313)		0	TRUE	sp|P0A9P0|DLDH_ECOLI	P0A9P0	DLDH_ECOLI	lpdA	Dihydrolipoyl dehydrogenase
727	20220923_CRJL_M9H11_PICS_EColi_Tryps_Neprosin_N2_5ug_155.101586.101586.2	DIQLATPPQVGAPATEYAALAELK	n[29]DIQLATPPQVGAPATEYAALAELK[156]	ITGQIVPK.DIQLATPPQVGAPATEYAALAELK.AIASRNKR	K	A	24	2	12681.7	2522.38	2522.37	1262.2	1262.19	2522.36	1262.19	0.0061	0.8606	10.2928	3.46e-12	39.478	0	1	2	0	49	72	0	24K(28.0313), N-term(28.0313)		0	TRUE	sp|P33195|GCSP_ECOLI	P33195	GCSP_ECOLI	gcvP	Glycine dehydrogenase (decarboxylating)
728	20220923_CRJL_M9H11_PICS_EColi_Tryps_Neprosin_N2_5ug_155.101587.101587.3	FVDLGGVDGLLHITDMAWK	n[29]FVDLGGVDGLLHITDM[147]AWK[156]	KNITDYGA.FVDLGGVDGLLHITDMAWK.RVKHPSEI	A	R	19	3	12681.8	2158.12	2158.11	720.382	720.379	2158.11	720.378	0.0007	0.4157	3.3894	0.0006071	18.678	0	0.9995	1	0	208	226	0	16M(15.9949), 19K(28.0313), N-term(28.0313)		0	TRUE	sp|P0AG67|RS1_ECOLI	P0AG67	RS1_ECOLI	rpsA	Small ribosomal subunit protein bS1
729	20220923_CRJL_M9H11_PICS_EColi_Tryps_Neprosin_N2_5ug_155.101589.101589.3	LIGAPPGYVGFDQGGLLTDAVIK	n[29]LIGAPPGYVGFDQGGLLTDAVIK[156]	MERHTVSR.LIGAPPGYVGFDQGGLLTDAVIK.HPHAVIII	R	H	23	3	12682.1	2356.32	2356.3	786.447	786.442	2356.3	786.442	0.0002	0.6867	3.7068	1.709e-08	27.579	0	1	2	0	533	555	0	23K(28.0313), N-term(28.0313)		0	TRUE	sp|P0ABH9|CLPA_ECOLI	P0ABH9	CLPA_ECOLI	clpA	ATP-dependent Clp protease ATP-binding subunit ClpA
730	20220923_CRJL_M9H11_PICS_EColi_Tryps_Neprosin_N2_5ug_155.101593.101593.0	FNTPVDQLLCDGEQIYGVK	n[29]FNTPVDQLLC[160]DGEQIYGVK[156]	EQAGVKFR.FNTPVDQLLCDGEQIYGVK.CGDEVIKA	R	C	19	3	12682.4	2252.14	2252.12	751.721	751.715	2251.12	751.38	1.0026	0.7314	14.1834	5.489e-07	21.399	10.781	1	2	0	220	238	0	10C(57.0214), 19K(28.0313), N-term(28.0313)		0	TRUE	sp|P0A6J5|DADA_ECOLI	P0A6J5	DADA_ECOLI	dadA	D-amino acid dehydrogenase
731	20220923_CRJL_M9H11_PICS_EColi_Tryps_Neprosin_N2_5ug_155.101596.101596.0	VVPLPGPCAAITALSAAGLPSDR	n[29]VVPLPGPC[160]AAITALSAAGLPSDR	TCREAGIR.VVPLPGPCAAITALSAAGLPSDR.FCYEGFIP	R	F	23	3	12682.7	2260.25	2260.24	754.425	754.419	2260.22	754.416	0.0102	0.8382	3.6148	0.0007289	17.381	8.033	1	2	0	116	138	0	8C(57.0214), N-term(28.0313)		0	TRUE	sp|P67087|RSMI_ECOLI	P67087	RSMI_ECOLI	rsmI	Ribosomal RNA small subunit methyltransferase I
732	20220923_CRJL_M9H11_PICS_EColi_Tryps_Neprosin_N2_5ug_155.101599.101599.3	AEAGDVANAILDGTDAVMLSGESAK	n[29]AEAGDVANAILDGTDAVMLSGESAK[156]	IKNPRPTR.AEAGDVANAILDGTDAVMLSGESAK.GKYPIEAV	R	G	25	3	12683.2	2460.22	2460.2	821.081	821.075	2460.2	821.076	-0.0017	0.9104	9.8874	2e-14	44.572	8.375	1	2	0	293	317	0	25K(28.0313), N-term(28.0313)		0	TRUE	sp|P0AD61|KPYK1_ECOLI	P0AD61	KPYK1_ECOLI	pykF	Pyruvate kinase I
733	20220923_CRJL_M9H11_PICS_EColi_Tryps_Neprosin_N2_5ug_155.101601.101601.2	VIPSIAYTEPEVAWVGLTEK	n[29]VIPSIAYTEPEVAWVGLTEK[156]	KKHYFDPK.VIPSIAYTEPEVAWVGLTEK.EAKEKGIS	K	E	20	2	12683.5	2257.25	2257.24	1129.63	1129.63	2257.22	1129.62	0.0136	0.8406	7.7662	8.749e-09	21.453	0	1	2	0	346	365	0	20K(28.0313), N-term(28.0313)		0	TRUE	sp|P0A9P0|DLDH_ECOLI	P0A9P0	DLDH_ECOLI	lpdA	Dihydrolipoyl dehydrogenase
734	20220923_CRJL_M9H11_PICS_EColi_Tryps_Neprosin_N2_5ug_155.101603.101603.3	QAQTQHYSQDNLFSTLLGLTGVETK	n[29]QAQTQHYSQDNLFSTLLGLTGVETK[156]	VDQNCIQK.QAQTQHYSQDNLFSTLLGLTGVETK.YYQAADDI	K	Y	25	3	12683.7	2834.47	2834.45	945.832	945.823	2834.44	945.822	0.0024	0.9396	0.2754	2.812e-06	30.704	0	1	2	0	506	530	0	25K(28.0313), N-term(28.0313)		0	TRUE	sp|P30845|EPTA_ECOLI	P30845	EPTA_ECOLI	eptA	Phosphoethanolamine transferase EptA
735	20220923_CRJL_M9H11_PICS_EColi_Tryps_Neprosin_N2_5ug_155.101623.101623.0	ELAGWMCDVLDSINDEAVIER	n[29]ELAGWM[147]C[160]DVLDSINDEAVIER	GFKEAEAK.ELAGWMCDVLDSINDEAVIER.IKGKVIDI	K	I	21	3	12686.4	2479.16	2479.14	827.394	827.387	2478.14	827.054	0.9995	0.8354	7.503	6.817e-08	36.697	0	1	2	0	381	401	0	6M(15.9949), 7C(57.0214), N-term(28.0313)		0	TRUE	sp|P0A825|GLYA_ECOLI	P0A825	GLYA_ECOLI	glyA	Serine hydroxymethyltransferase
736	20220923_CRJL_M9H11_PICS_EColi_Tryps_Neprosin_N2_5ug_155.101624.101624.0	LLLLDESLSALDYK	n[29]LLLLDESLSALDYK[156]	RAVVNKPR.LLLLDESLSALDYK.LRKQMQNE	R	L	14	2	12686.5	1647.95	1647.93	824.981	824.974	1647.93	824.974	-0.0006	0.753	1.6663	3e-14	26.396	0	1	2	0	168	181	0	14K(28.0313), N-term(28.0313)		0	TRUE	sp|P69874|POTA_ECOLI	P69874	POTA_ECOLI	potA	Spermidine/putrescine import ATP-binding protein PotA
737	20220923_CRJL_M9H11_PICS_EColi_Tryps_Neprosin_N2_5ug_155.101626.101626.0	LLLLDESLSALDYK	n[29]LLLLDESLSALDYK[156]	RAVVNKPR.LLLLDESLSALDYK.LRKQMQNE	R	L	14	2	12686.8	1648.95	1648.94	825.482	825.475	1647.93	824.974	1.0024	0.7598	1.6707	5.398e-10	26.101	0	1	2	0	168	181	0	14K(28.0313), N-term(28.0313)		0	TRUE	sp|P69874|POTA_ECOLI	P69874	POTA_ECOLI	potA	Spermidine/putrescine import ATP-binding protein PotA
738	20220923_CRJL_M9H11_PICS_EColi_Tryps_Neprosin_N2_5ug_155.101631.101631.3	VAVTELAHIVDETLAANNLDR	n[29]VAVTELAHIVDETLAANNLDR	MAGNEVFK.VAVTELAHIVDETLAANNLDR.SQIDWIVP	K	S	21	3	12687.6	2292.24	2292.22	765.088	765.08	2291.21	764.745	1.007	0.7169	0.5694	6.203e-11	36.121	11.074	1	2	0	215	235	0	N-term(28.0313)		0	TRUE	sp|P0A6R0|FABH_ECOLI	P0A6R0	FABH_ECOLI	fabH	Beta-ketoacyl-[acyl-carrier-protein] synthase III
739	20220923_CRJL_M9H11_PICS_EColi_Tryps_Neprosin_N2_5ug_155.101634.101634.3	LLSPFASFDESALTGESIPVER	n[29]LLSPFASFDESALTGESIPVER	GRIPADGK.LLSPFASFDESALTGESIPVER.ATGDKVPA	K	A	22	3	12688	2392.23	2392.21	798.418	798.412	2392.22	798.413	-0.0012	0.8991	2.2608	5e-13	37.06	0	1	2	0	275	296	0	N-term(28.0313)		0	TRUE	sp|P37617|ZNTA_ECOLI	P37617	ZNTA_ECOLI	zntA	Zinc/cadmium/lead-transporting P-type ATPase
740	20220923_CRJL_M9H11_PICS_EColi_Tryps_Neprosin_N2_5ug_155.101635.101635.2	FNTPVDQLLCDGEQIYGVK	n[29]FNTPVDQLLC[160]DGEQIYGVK[156]	EQAGVKFR.FNTPVDQLLCDGEQIYGVK.CGDEVIKA	R	C	19	2	12688.1	2251.14	2251.13	1126.58	1126.57	2251.12	1126.57	0.0095	0.824	14.278	1.443e-11	30.582	12.303	1	2	0	220	238	0	10C(57.0214), 19K(28.0313), N-term(28.0313)		0	TRUE	sp|P0A6J5|DADA_ECOLI	P0A6J5	DADA_ECOLI	dadA	D-amino acid dehydrogenase
741	20220923_CRJL_M9H11_PICS_EColi_Tryps_Neprosin_N2_5ug_155.101647.101647.3	MIAPILDEIADEYQGK	n[29]MIAPILDEIADEYQGK[156]	AEWCGPCK.MIAPILDEIADEYQGK.LTVAKINI	K	L	16	3	12689.8	1860.97	1860.95	621.33	621.325	1860.95	621.325	-0.0011	0.8366	8.322	7.995e-06	20.93	0	1	2	0	38	53	0	16K(28.0313), N-term(28.0313)		0	TRUE	sp|P0AA25|THIO_ECOLI	P0AA25	THIO_ECOLI	trxA	Thioredoxin 1
742	20220923_CRJL_M9H11_PICS_EColi_Tryps_Neprosin_N2_5ug_155.101657.101657.0	SEYNQVEYFSNVKPDLFADVINK	n[29]SEYNQVEYFSNVK[156]PDLFADVINK[156]	AFEKIAAP.SEYNQVEYFSNVKPDLFADVINK.FMAHGKSM	P	F	23	3	12690.9	2802.42	2802.4	935.149	935.14	2802.41	935.144	-0.0127	0.8628	20.7348	3.127e-09	27.515	0	1	1	1	258	280	0	13K(28.0313), 23K(28.0313), N-term(28.0313)		0	TRUE	sp|P0ABJ1|CYOA_ECOLI	P0ABJ1	CYOA_ECOLI	cyoA	Cytochrome bo(3) ubiquinol oxidase subunit 2
743	20220923_CRJL_M9H11_PICS_EColi_Tryps_Neprosin_N2_5ug_155.101675.101675.0	VINDNFGIIEGLMTTVHATTATQK	n[29]VINDNFGIIEGLMTTVHATTATQK[156]	NCIAPIAK.VINDNFGIIEGLMTTVHATTATQK.TVDGPSHK	K	T	24	3	12693.3	2629.38	2629.36	877.468	877.461	2629.38	877.467	-0.018	0.7187	3.3883	3.395e-07	24.284	7.945	1	2	0	161	184	0	24K(28.0313), N-term(28.0313)		0	TRUE	sp|P0A9B2|G3P1_ECOLI	P0A9B2	G3P1_ECOLI	gapA	Glyceraldehyde-3-phosphate dehydrogenase A
744	20220923_CRJL_M9H11_PICS_EColi_Tryps_Neprosin_N2_5ug_155.101677.101677.0	CLPQLENAGMLR	C[160]LPQLENAGMLR	AEIAVIEK.CLPQLENAGMLR.AIDISAEE	K	A	12	2	12693.6	1400.7	1400.69	701.356	701.351	1400.69	701.352	-0.0026	0.7367	80.5769	0.002939	17.959	0	0.9959	2	0	168	179	0	1C(57.0214)		0	TRUE	sp|P0ABU2|YCHF_ECOLI	P0ABU2	YCHF_ECOLI	ychF	Ribosome-binding ATPase YchF
745	20220923_CRJL_M9H11_PICS_EColi_Tryps_Neprosin_N2_5ug_155.101686.101686.3	IVDAQGNDVLIPGTDMPAQYFLPGK	n[29]IVDAQGNDVLIPGTDMPAQYFLPGK[156]	KDIRPAIK.IVDAQGNDVLIPGTDMPAQYFLPGK.AIVQIEDG	K	A	25	3	12694.8	2714.43	2714.4	905.817	905.807	2714.4	905.807	0.0017	0.6949	9.6977	1.744e-08	25.323	0	1	2	0	1080	1104	0	25K(28.0313), N-term(28.0313)		0	TRUE	sp|P0A8T7|RPOC_ECOLI	P0A8T7	RPOC_ECOLI	rpoC	DNA-directed RNA polymerase subunit beta'
746	20220923_CRJL_M9H11_PICS_EColi_Tryps_Neprosin_N2_5ug_155.101696.101696.3	ELASEVGSLLTYEATADLETEK	n[29]ELASEVGSLLTYEATADLETEK[156]	DISTKRFR.ELASEVGSLLTYEATADLETEK.VTIEGWNG	R	V	22	3	12696.2	2424.24	2424.22	809.086	809.08	2424.22	809.079	0.0019	0.8737	0.5182	1.2e-13	42.555	11.047	1	2	0	30	51	0	22K(28.0313), N-term(28.0313)		0	TRUE	sp|P0A8F0|UPP_ECOLI	P0A8F0	UPP_ECOLI	upp	Uracil phosphoribosyltransferase
747	20220923_CRJL_M9H11_PICS_EColi_Tryps_Neprosin_N2_5ug_155.101697.101697.3	AEFGVDELQPWDIAYYSEK	n[29]AEFGVDELQPWDIAYYSEK[156]	AQIRAFAK.AEFGVDELQPWDIAYYSEK.QKQHIYSI	K	Q	19	3	12696.4	2315.12	2315.1	772.713	772.706	2315.1	772.707	-0.0022	0.8513	5.3765	2.875e-06	24.507	10.399	1	2	0	322	340	0	19K(28.0313), N-term(28.0313)		0	TRUE	sp|P27298|OPDA_ECOLI	P27298	OPDA_ECOLI	prlC	Oligopeptidase A
748	20220923_CRJL_M9H11_PICS_EColi_Tryps_Neprosin_N2_5ug_155.101699.101699.3	VFIMDDAEQFMPNYLR	n[29]VFIMDDAEQFMPNYLR	GIKIYVQR.VFIMDDAEQFMPNYLR.FVRGIIDS	R	F	16	3	12696.6	2015.96	2015.95	672.995	672.99	2015.95	672.99	-0.0014	0.8356	1.4691	1.274e-07	25.185	0	1	2	0	304	319	0	N-term(28.0313)		0	TRUE	sp|P0A6Z3|HTPG_ECOLI	P0A6Z3	HTPG_ECOLI	htpG	Chaperone protein HtpG
749	20220923_CRJL_M9H11_PICS_EColi_Tryps_Neprosin_N2_5ug_155.101700.101700.3	VGNLFSADLFYSPDGEMFDVMEK	n[29]VGNLFSADLFYSPDGEM[147]FDVM[147]EK[156]	KAIGIDAR.VGNLFSADLFYSPDGEMFDVMEK.YGIIGVEM	R	Y	23	3	12696.8	2698.24	2698.22	900.422	900.414	2698.22	900.413	0.0009	0.6543	5.2565	0.0001694	22.584	0	1	2	0	151	173	0	17M(15.9949), 21M(15.9949), 23K(28.0313), N-term(28.0313)		0	TRUE	sp|P0ABP8|DEOD_ECOLI	P0ABP8	DEOD_ECOLI	deoD	Purine nucleoside phosphorylase DeoD-type
750	20220923_CRJL_M9H11_PICS_EColi_Tryps_Neprosin_N2_5ug_155.101703.101703.0	NQLVVSVPSGNFGDLTAGLLAK	n[29]NQLVVSVPSGNFGDLTAGLLAK[156]	AQIPQETR.NQLVVSVPSGNFGDLTAGLLAK.SIGIPVKR	R	S	22	3	12697.2	2256.27	2256.25	753.098	753.092	2255.25	752.758	1.0019	0.7289	4.0447	9.657e-07	25.683	14.258	1	2	0	239	260	0	22K(28.0313), N-term(28.0313)		0	TRUE	sp|P00934|THRC_ECOLI	P00934	THRC_ECOLI	thrC	Threonine synthase
751	20220923_CRJL_M9H11_PICS_EColi_Tryps_Neprosin_N2_5ug_155.101704.101704.0	NQLVVSVPSGNFGDLTAGLLAK	n[29]NQLVVSVPSGNFGDLTAGLLAK[156]	AQIPQETR.NQLVVSVPSGNFGDLTAGLLAK.SIGIPVKR	R	S	22	3	12697.3	2255.27	2255.25	752.764	752.758	2255.25	752.758	0.0004	0.7362	4.0469	4.238e-08	29.606	13.839	1	2	0	239	260	0	22K(28.0313), N-term(28.0313)		0	TRUE	sp|P00934|THRC_ECOLI	P00934	THRC_ECOLI	thrC	Threonine synthase
752	20220923_CRJL_M9H11_PICS_EColi_Tryps_Neprosin_N2_5ug_155.101706.101706.3	VALPPDAVLTVTLSDASLADAPSK	n[29]VALPPDAVLTVTLSDASLADAPSK[156]	GTVWIRQK.VALPPDAVLTVTLSDASLADAPSK.VIAQKAVR	K	V	24	3	12697.5	2407.35	2407.33	803.457	803.451	2406.33	803.116	1.0041	0.7873	2.174	1.584e-11	39.872	0	1	2	0	60	83	0	24K(28.0313), N-term(28.0313)		0	TRUE	sp|P77717|YBAY_ECOLI	P77717	YBAY_ECOLI	ybaY	Uncharacterized lipoprotein YbaY
753	20220923_CRJL_M9H11_PICS_EColi_Tryps_Neprosin_N2_5ug_155.101713.101713.0	NTPVSELITLGENMGLENLAR	n[29]NTPVSELITLGENM[147]GLENLAR	MNITEIK.NTPVSELITLGENMGLENLAR.MRKQDIIF	K	M	21	3	12698.4	2315.21	2315.19	772.743	772.737	2314.18	772.402	1.0051	0.7928	1.9704	0.0003711	18.419	0	1	2	0	8	28	0	14M(15.9949), N-term(28.0313)		0	TRUE	sp|P0AG30|RHO_ECOLI	P0AG30	RHO_ECOLI	rho	Transcription termination factor Rho
754	20220923_CRJL_M9H11_PICS_EColi_Tryps_Neprosin_N2_5ug_155.101715.101715.2	NGLLWDNSLNVDGIK	n[35]NGLLWDNSLNVDGIK[162]	NGIRQINR.NGLLWDNSLNVDGIK.TGHTDKAG	R	T	15	2	12698.7	1725.97	1725.96	863.993	863.986	1724.97	863.494	0.9847	0.7498	40.8362	1.852e-06	22.752	0	1	2	0	228	242	0	15K(34.0631), N-term(34.0631)		0	TRUE	sp|P0AEB2|DACA_ECOLI	P0AEB2	DACA_ECOLI	dacA	D-alanyl-D-alanine carboxypeptidase DacA
755	20220923_CRJL_M9H11_PICS_EColi_Tryps_Neprosin_N2_5ug_155.101722.101722.0	GATLIGSGIETMQQISMVGNDLK	n[29]GATLIGSGIETMQQISMVGNDLK[156]	GKVTKPVK.GATLIGSGIETMQQISMVGNDLK.LDNGVGVC	K	L	23	3	12699.6	2419.28	2419.26	807.433	807.426	2418.25	807.091	1.007	0.8293	8.4494	0	38.191	8.184	1	2	0	424	446	0	23K(28.0313), N-term(28.0313)		0	TRUE	sp|P0AGG8|TLDD_ECOLI	P0AGG8	TLDD_ECOLI	tldD	Metalloprotease TldD
756	20220923_CRJL_M9H11_PICS_EColi_Tryps_Neprosin_N2_5ug_155.101723.101723.0	GATLIGSGIETMQQISMVGNDLK	n[29]GATLIGSGIETMQQISMVGNDLK[156]	GKVTKPVK.GATLIGSGIETMQQISMVGNDLK.LDNGVGVC	K	L	23	3	12699.8	2418.27	2418.25	807.098	807.091	2418.25	807.091	0.0024	0.8273	8.4516	5e-13	38.173	9.85	1	2	0	424	446	0	23K(28.0313), N-term(28.0313)		0	TRUE	sp|P0AGG8|TLDD_ECOLI	P0AGG8	TLDD_ECOLI	tldD	Metalloprotease TldD
757	20220923_CRJL_M9H11_PICS_EColi_Tryps_Neprosin_N2_5ug_155.101731.101731.3	FTEWNNGELSSYLIDITK	n[29]FTEWNNGELSSYLIDITK[156]	TNEEIAQT.FTEWNNGELSSYLIDITK.DIFTKKDE	T	D	18	3	12700.9	2185.11	2185.07	729.379	729.364	2185.09	729.372	-0.0231	0.7997	0.9559	1.218e-06	24.525	0	1	1	0	219	236	0	18K(28.0313), N-term(28.0313)		0	TRUE	sp|P00350|6PGD_ECOLI	P00350	6PGD_ECOLI	gnd	6-phosphogluconate dehydrogenase, decarboxylating
758	20220923_CRJL_M9H11_PICS_EColi_Tryps_Neprosin_N2_5ug_155.101737.101737.2	VFIMDDAEQFMPNYLR	n[29]VFIMDDAEQFMPNYLR	GIKIYVQR.VFIMDDAEQFMPNYLR.FVRGIIDS	R	F	16	2	12701.7	2016.98	2016.96	1009.5	1009.49	2015.95	1008.98	1.0074	0.8573	1.3852	3.473e-10	34.39	7.776	1	2	0	304	319	0	N-term(28.0313)		0	TRUE	sp|P0A6Z3|HTPG_ECOLI	P0A6Z3	HTPG_ECOLI	htpG	Chaperone protein HtpG
759	20220923_CRJL_M9H11_PICS_EColi_Tryps_Neprosin_N2_5ug_155.101744.101744.3	DIQLATPPQVGAPATEYAALAELK	n[29]DIQLATPPQVGAPATEYAALAELK[156]	ITGQIVPK.DIQLATPPQVGAPATEYAALAELK.AIASRNKR	K	A	24	3	12702.7	2522.39	2522.36	841.803	841.795	2522.36	841.795	0.0007	0.8138	10.6427	6e-14	42.157	0	1	2	0	49	72	0	24K(28.0313), N-term(28.0313)		0	TRUE	sp|P33195|GCSP_ECOLI	P33195	GCSP_ECOLI	gcvP	Glycine dehydrogenase (decarboxylating)
760	20220923_CRJL_M9H11_PICS_EColi_Tryps_Neprosin_N2_5ug_155.101745.101745.3	VNGELVDACDLIENDAQLSIITAK	n[29]VNGELVDAC[160]DLIENDAQLSIITAK[156]	AKACIAGR.VNGELVDACDLIENDAQLSIITAK.DEEGIEII	R	D	24	3	12702.8	2656.41	2656.37	886.476	886.464	2656.36	886.462	0.0063	0.8574	1.2839	7.783e-10	36.251	11.33	1	2	0	40	63	0	24K(28.0313), 9C(57.0214), N-term(28.0313)		0	TRUE	sp|P0A8M3|SYT_ECOLI	P0A8M3	SYT_ECOLI	thrS	Threonine--tRNA ligase
761	20220923_CRJL_M9H11_PICS_EColi_Tryps_Neprosin_N2_5ug_155.101746.101746.2	NGLLWDNSLNVDGIK	n[29]NGLLWDNSLNVDGIK[156]	NGIRQINR.NGLLWDNSLNVDGIK.TGHTDKAG	R	T	15	2	12702.9	1713.91	1713.9	857.962	857.956	1712.91	857.462	0.9873	0.7437	40.9058	8.215e-05	22.715	10.327	1	2	0	228	242	0	15K(28.0313), N-term(28.0313)		0	TRUE	sp|P0AEB2|DACA_ECOLI	P0AEB2	DACA_ECOLI	dacA	D-alanyl-D-alanine carboxypeptidase DacA
762	20220923_CRJL_M9H11_PICS_EColi_Tryps_Neprosin_N2_5ug_155.101749.101749.3	TQGAAAFEGAVIAYEPVWAIGTGK	n[29]TQGAAAFEGAVIAYEPVWAIGTGK[156]	RQIDAVIK.TQGAAAFEGAVIAYEPVWAIGTGK.SATPAQAQ	K	S	24	3	12703.3	2462.32	2462.29	821.779	821.772	2462.28	821.769	0.0087	0.8425	4.505	4.523e-10	30.81	0	1	2	0	153	176	0	24K(28.0313), N-term(28.0313)		0	TRUE	sp|P0A858|TPIS_ECOLI	P0A858	TPIS_ECOLI	tpiA	Triosephosphate isomerase
763	20220923_CRJL_M9H11_PICS_EColi_Tryps_Neprosin_N2_5ug_155.101750.101750.2	QTVYAFLGDGEMDEPESK	QTVYAFLGDGEMDEPESK[156]	RGIKDTSK.QTVYAFLGDGEMDEPESK.GAITIATR	K	G	18	2	12703.4	2042.94	2042.91	1022.48	1022.46	2042.91	1022.46	0.0004	0.8809	59.1422	0.0001081	23.365	0	1	2	0	223	240	0	18K(28.0313)		0	TRUE	sp|P0AFG8|ODP1_ECOLI	P0AFG8	ODP1_ECOLI	aceE	Pyruvate dehydrogenase E1 component
764	20220923_CRJL_M9H11_PICS_EColi_Tryps_Neprosin_N2_5ug_155.101754.101754.3	YGEGINFYGELVDLGVK	n[29]YGEGINFYGELVDLGVK[156]	KQAEFQIL.YGEGINFYGELVDLGVK.EKIIEKAG	L	E	17	3	12703.9	1928	1927.99	643.675	643.669	1927.99	643.672	-0.0078	0.8433	5.5698	1.669e-06	21.169	0	1	1	0	265	281	0	17K(28.0313), N-term(28.0313)		0	TRUE	sp|P0A7G6|RECA_ECOLI	P0A7G6	RECA_ECOLI	recA	Protein RecA
765	20220923_CRJL_M9H11_PICS_EColi_Tryps_Neprosin_N2_5ug_155.101760.101760.3	GLMLNVTDPASIESVLEK	n[29]GLMLNVTDPASIESVLEK[156]	DYIGANGK.GLMLNVTDPASIESVLEK.IRAEFGEV	K	I	18	3	12704.7	1971.07	1971.06	658.032	658.026	1971.06	658.027	-0.0029	0.7942	4.2777	5.94e-08	35.205	0	1	2	0	55	72	0	18K(28.0313), N-term(28.0313)		0	TRUE	sp|P0AEK2|FABG_ECOLI	P0AEK2	FABG_ECOLI	fabG	3-oxoacyl-[acyl-carrier-protein] reductase FabG
766	20220923_CRJL_M9H11_PICS_EColi_Tryps_Neprosin_N2_5ug_155.101763.101763.3	NGLLWDNSLNVDGIK	n[29]NGLLWDNSLNVDGIK[156]	NGIRQINR.NGLLWDNSLNVDGIK.TGHTDKAG	R	T	15	3	12705.1	1713.9	1713.89	572.308	572.305	1712.91	571.977	0.9841	0.6481	40.9432	2.044	11.86	0	0.9064	2	0	228	242	0	15K(28.0313), N-term(28.0313)		0	TRUE	sp|P0AEB2|DACA_ECOLI	P0AEB2	DACA_ECOLI	dacA	D-alanyl-D-alanine carboxypeptidase DacA
767	20220923_CRJL_M9H11_PICS_EColi_Tryps_Neprosin_N2_5ug_155.101765.101765.3	LVDEITTEPDYEAALAVLKA	n[29]LVDEITTEPDYEAALAVLK[156]A	NDNVIFSQ.LVDEITTEPDYEAALAVLKA.	Q	-	20	3	12705.4	2216.2	2216.18	739.742	739.735	2216.18	739.735	-0.0002	0.8475	2.2833	3.324e-09	30.545	0	1	1	1	149	168	0	19K(28.0313), N-term(28.0313)		0	TRUE	sp|P0A862|TPX_ECOLI	P0A862	TPX_ECOLI	tpx	Thiol peroxidase
768	20220923_CRJL_M9H11_PICS_EColi_Tryps_Neprosin_N2_5ug_155.101769.101769.2	ENVTSIIGNGVVLSPAALMK	n[29]ENVTSIIGNGVVLSPAALMK[156]	IIPSGIIR.ENVTSIIGNGVVLSPAALMK.EMKEIEDR	R	E	20	2	12705.9	2069.17	2069.15	1035.59	1035.58	2068.16	1035.09	0.9899	0.6696	5.9406	5.686e-06	24.339	12.592	1	2	0	63	82	0	20K(28.0313), N-term(28.0313)		0	TRUE	sp|P0A7D4|PURA_ECOLI	P0A7D4	PURA_ECOLI	purA	Adenylosuccinate synthetase
769	20220923_CRJL_M9H11_PICS_EColi_Tryps_Neprosin_N2_5ug_155.101770.101770.2	SIEVDWDPGF	n[29]SIEVDWDPGF	KKVDITTR.SIEVDWDPGF.	R	-	10	2	12706	1191.55	1191.54	596.784	596.779	1191.54	596.78	-0.0018	0.2307	23.0903	0.1924	10.363	0	0.9412	2	0	173	182	0	N-term(28.0313)		0	TRUE	sp|P0A7X6|RIMM_ECOLI	P0A7X6	RIMM_ECOLI	rimM	Ribosome maturation factor RimM
770	20220923_CRJL_M9H11_PICS_EColi_Tryps_Neprosin_N2_5ug_155.101773.101773.2	YGEGINFYGELVDLGVK	n[29]YGEGINFYGELVDLGVK[156]	KQAEFQIL.YGEGINFYGELVDLGVK.EKIIEKAG	L	E	17	2	12706.4	1928.02	1927.99	965.018	965.004	1927.99	965.004	0.0012	0.5192	5.6116	0.1204	10.177	0	0.9561	1	0	265	281	0	17K(28.0313), N-term(28.0313)		0	TRUE	sp|P0A7G6|RECA_ECOLI	P0A7G6	RECA_ECOLI	recA	Protein RecA
771	20220923_CRJL_M9H11_PICS_EColi_Tryps_Neprosin_N2_5ug_155.101775.101775.2	GLMLNVTDPASIESVLEK	n[29]GLMLNVTDPASIESVLEK[156]	DYIGANGK.GLMLNVTDPASIESVLEK.IRAEFGEV	K	I	18	2	12706.8	1971.08	1971.06	986.549	986.538	1971.06	986.537	0.0018	0.8579	4.3126	1.17e-10	42.744	7.392	1	2	0	55	72	0	18K(28.0313), N-term(28.0313)		0	TRUE	sp|P0AEK2|FABG_ECOLI	P0AEK2	FABG_ECOLI	fabG	3-oxoacyl-[acyl-carrier-protein] reductase FabG
772	20220923_CRJL_M9H11_PICS_EColi_Tryps_Neprosin_N2_5ug_155.101782.101782.3	TGGLADVIGALPAAQIADGVDAR	n[29]TGGLADVIGALPAAQIADGVDAR	SEMFPIIK.TGGLADVIGALPAAQIADGVDAR.VIIPAFPD	K	V	23	3	12707.7	2178.18	2178.16	727.067	727.062	2178.16	727.062	0.0002	0.8043	10.0265	7.017e-10	32.615	0	1	2	0	16	38	0	N-term(28.0313)		0	TRUE	sp|P0A6U8|GLGA_ECOLI	P0A6U8	GLGA_ECOLI	glgA	Glycogen synthase
773	20220923_CRJL_M9H11_PICS_EColi_Tryps_Neprosin_N2_5ug_155.101783.101783.2	LVDEITTEPDYEAALAVLKA	n[29]LVDEITTEPDYEAALAVLK[156]A	NDNVIFSQ.LVDEITTEPDYEAALAVLKA.	Q	-	20	2	12707.9	2216.22	2216.19	1109.12	1109.1	2216.18	1109.1	0.0105	0.8589	2.3247	0.0001079	27.368	0	1	1	1	149	168	0	19K(28.0313), N-term(28.0313)		0	TRUE	sp|P0A862|TPX_ECOLI	P0A862	TPX_ECOLI	tpx	Thiol peroxidase
774	20220923_CRJL_M9H11_PICS_EColi_Tryps_Neprosin_N2_5ug_155.101787.101787.2	FSLNLPDEQIPLVIDK	n[29]FSLNLPDEQIPLVIDK[156]	EIDDVIFK.FSLNLPDEQIPLVIDK.LHVAIDGI	K	L	16	2	12708.4	1896.09	1896.06	949.051	949.039	1896.06	949.038	0.0029	0.77	2.3802	0.011	13.352	0	1	2	0	149	164	0	16K(28.0313), N-term(28.0313)		0	TRUE	sp|P75792|SUPH_ECOLI	P75792	SUPH_ECOLI	ybiV	Sugar phosphatase YbiV
775	20220923_CRJL_M9H11_PICS_EColi_Tryps_Neprosin_N2_5ug_155.101789.101789.3	EVEQALESAVNNAPIWFATPPAER	n[29]EVEQALESAVNNAPIWFATPPAER	YVREATPR.EVEQALESAVNNAPIWFATPPAER.AAIIHRAA	R	A	24	3	12708.6	2667.35	2667.33	890.125	890.117	2666.33	889.785	0.9951	0.8977	1.4861	9.145e-11	41.844	0	1	2	0	683	706	0	N-term(28.0313)		0	TRUE	sp|P09546|PUTA_ECOLI	P09546	PUTA_ECOLI	putA	Bifunctional protein PutA
776	20220923_CRJL_M9H11_PICS_EColi_Tryps_Neprosin_N2_5ug_155.101804.101804.0	ATLKPEGQAALDQLYSQLSNLDPK	n[29]ATLK[156]PEGQAALDQLYSQLSNLDPK[156]	DVIFNFNK.ATLKPEGQAALDQLYSQLSNLDPK.DGSVVVIG	K	D	24	4	12710.7	2683.45	2683.43	671.869	671.864	2683.44	671.868	-0.0146	0.759	16.9081	0.9537	10.536	0	0.9988	2	1	228	251	0	24K(28.0313), 4K(28.0313), N-term(28.0313)		0	TRUE	sp|P0A910|OMPA_ECOLI	P0A910	OMPA_ECOLI	ompA	Outer membrane protein A
777	20220923_CRJL_M9H11_PICS_EColi_Tryps_Neprosin_N2_5ug_155.101813.101813.3	NPEVQALLNDAPALGDYLDEESR	n[29]NPEVQALLNDAPALGDYLDEESR	PIRVIDSK.NPEVQALLNDAPALGDYLDEESR.EHFAGICK	K	E	23	3	12712	2556.26	2556.23	853.094	853.086	2556.23	853.085	0.0007	0.895	2.8523	2.2e-12	37.208	0	1	2	0	212	234	0	N-term(28.0313)		0	TRUE	sp|P60906|SYH_ECOLI	P60906	SYH_ECOLI	hisS	Histidine--tRNA ligase
778	20220923_CRJL_M9H11_PICS_EColi_Tryps_Neprosin_N2_5ug_155.101834.101834.0	ENVTSIIGNGVVLSPAALMK	n[29]ENVTSIIGNGVVLSPAALMK[156]	IIPSGIIR.ENVTSIIGNGVVLSPAALMK.EMKEIEDR	R	E	20	3	12714.7	2069.16	2069.14	690.727	690.722	2068.16	690.394	0.9838	0.8344	6.0877	1.629e-06	26.258	11.829	1	2	0	63	82	0	20K(28.0313), N-term(28.0313)		0	TRUE	sp|P0A7D4|PURA_ECOLI	P0A7D4	PURA_ECOLI	purA	Adenylosuccinate synthetase
779	20220923_CRJL_M9H11_PICS_EColi_Tryps_Neprosin_N2_5ug_155.101846.101846.3	EGDNYVVLSDILGDEDHLGDMDFK	n[35]EGDNYVVLSDILGDEDHLGDMDFK[162]	GIAMGIVK.EGDNYVVLSDILGDEDHLGDMDFK.VAGSRDGI	K	V	24	3	12716.3	2763.35	2763.32	922.123	922.114	2763.32	922.115	-0.0007	0.7848	1.4583	4.246e-07	32.988	0	1	2	0	471	494	0	24K(34.0631), N-term(34.0631)		0	TRUE	sp|P05055|PNP_ECOLI	P05055	PNP_ECOLI	pnp	Polyribonucleotide nucleotidyltransferase
780	20220923_CRJL_M9H11_PICS_EColi_Tryps_Neprosin_N2_5ug_155.101851.101851.3	NQVDINEIQTAVENQLMSGPYK	n[29]NQVDINEIQTAVENQLMSGPYK[156]	VSEQMQGR.NQVDINEIQTAVENQLMSGPYK.QIARAYIE	R	Q	22	3	12717	2547.29	2547.27	850.105	850.098	2546.27	849.764	1.0029	0.9276	3.1694	0	42.357	11.382	1	2	0	54	75	0	22K(28.0313), N-term(28.0313)		0	TRUE	sp|P28903|NRDD_ECOLI	P28903	NRDD_ECOLI	nrdD	Anaerobic ribonucleoside-triphosphate reductase
781	20220923_CRJL_M9H11_PICS_EColi_Tryps_Neprosin_N2_5ug_155.101861.101861.3	QYPIVSIEDGLDESDWDGFAYQTK	n[29]QYPIVSIEDGLDESDWDGFAYQTK[156]	HFIEEITK.QYPIVSIEDGLDESDWDGFAYQTK.VIGDKIQI	K	V	24	3	12718.4	2831.35	2831.32	944.79	944.78	2831.32	944.78	0.0017	0.8707	3.5005	6.998e-07	32.12	0	1	2	0	283	306	0	24K(28.0313), N-term(28.0313)		0	TRUE	sp|P0A6P9|ENO_ECOLI	P0A6P9	ENO_ECOLI	eno	Enolase
782	20220923_CRJL_M9H11_PICS_EColi_Tryps_Neprosin_N2_5ug_155.101862.101862.3	TVPTLDNWQLDLQGISDKLDGVK	n[29]TVPTLDNWQLDLQGISDK[156]LDGVK[156]	ETIGVECR.TVPTLDNWQLDLQGISDKLDGVK.VVYVCSPN	R	V	23	3	12718.5	2638.45	2638.42	880.49	880.479	2638.42	880.481	-0.0053	0.7373	0.5542	0.0009517	20.586	0	1	2	1	126	148	0	18K(28.0313), 23K(28.0313), N-term(28.0313)		0	TRUE	sp|P06986|HIS8_ECOLI	P06986	HIS8_ECOLI	hisC	Histidinol-phosphate aminotransferase
783	20220923_CRJL_M9H11_PICS_EColi_Tryps_Neprosin_N2_5ug_155.101863.101863.3	VNFDALFMNYLQQQAGEGTEEHQDA	n[35]VNFDALFM[147]NYLQQQAGEGTEEHQDA	FPQINIAP.VNFDALFMNYLQQQAGEGTEEHQDA.	P	-	25	3	12718.6	2904.34	2904.33	969.122	969.116	2904.31	969.11	0.0188	0.7884	1.367	5.754e-05	26.46	0	1	1	0	131	155	0	8M(15.9949), N-term(34.0631)		0	TRUE	sp|P0AG86|SECB_ECOLI	P0AG86	SECB_ECOLI	secB	Protein-export protein SecB
784	20220923_CRJL_M9H11_PICS_EColi_Tryps_Neprosin_N2_5ug_155.101872.101872.0	NTPVSELITLGENMGLENLAR	n[29]NTPVSELITLGENM[147]GLENLAR	MNITEIK.NTPVSELITLGENMGLENLAR.MRKQDIIF	K	M	21	3	12719.9	2314.2	2314.19	772.409	772.403	2314.18	772.402	0.0034	0.7907	1.6135	2.407e-05	23.042	10.408	1	2	0	8	28	0	14M(15.9949), N-term(28.0313)		0	TRUE	sp|P0AG30|RHO_ECOLI	P0AG30	RHO_ECOLI	rho	Transcription termination factor Rho
785	20220923_CRJL_M9H11_PICS_EColi_Tryps_Neprosin_N2_5ug_155.101874.101874.3	EGDNYVVLSDILGDEDHLGDMDFK	n[29]EGDNYVVLSDILGDEDHLGDMDFK[156]	GIAMGIVK.EGDNYVVLSDILGDEDHLGDMDFK.VAGSRDGI	K	V	24	3	12720.1	2751.28	2751.26	918.101	918.093	2751.26	918.093	-0.0022	0.8259	1.5219	2e-14	45.543	0	1	2	0	471	494	0	24K(28.0313), N-term(28.0313)		0	TRUE	sp|P05055|PNP_ECOLI	P05055	PNP_ECOLI	pnp	Polyribonucleotide nucleotidyltransferase
786	20220923_CRJL_M9H11_PICS_EColi_Tryps_Neprosin_N2_5ug_155.101877.101877.2	GVDLGDFPVMTFAEAER	n[29]GVDLGDFPVMTFAEAER	RHIWIEVK.GVDLGDFPVMTFAEAER.RYGSDKPD	K	R	17	2	12720.5	1880.92	1880.9	941.466	941.456	1880.9	941.456	-0.0008	0.8279	1.1447	1.438e-10	39.319	0	1	2	0	261	277	0	N-term(28.0313)		0	TRUE	sp|P21889|SYD_ECOLI	P21889	SYD_ECOLI	aspS	Aspartate--tRNA ligase
787	20220923_CRJL_M9H11_PICS_EColi_Tryps_Neprosin_N2_5ug_155.10188.10188.0	EVCSGDTGHAEAVR	n[35]EVC[160]SGDTGHAEAVR	YTPNPTYR.EVCSGDTGHAEAVR.IVYDPSVI	R	I	14	3	2254.57	1520.72	1520.71	507.913	507.91	1520.71	507.911	-0.0007	0.41	0.6612	0.01345	11.823	0	1	2	0	85	98	0	3C(57.0214), N-term(34.0631)		0	TRUE	sp|P0A744|MSRA_ECOLI	P0A744	MSRA_ECOLI	msrA	Peptide methionine sulfoxide reductase MsrA
788	20220923_CRJL_M9H11_PICS_EColi_Tryps_Neprosin_N2_5ug_155.101883.101883.3	GVDLGDFPVMTFAEAER	n[29]GVDLGDFPVMTFAEAER	RHIWIEVK.GVDLGDFPVMTFAEAER.RYGSDKPD	K	R	17	3	12721.3	1880.91	1880.9	627.977	627.973	1880.9	627.973	-0.0007	0.7714	1.1576	0	31.927	0	1	2	0	261	277	0	N-term(28.0313)		0	TRUE	sp|P21889|SYD_ECOLI	P21889	SYD_ECOLI	aspS	Aspartate--tRNA ligase
789	20220923_CRJL_M9H11_PICS_EColi_Tryps_Neprosin_N2_5ug_155.101885.101885.3	VNPYVGFEMGYDWLGR	n[29]VNPYVGFEMGYDWLGR	AGAFGGYQ.VNPYVGFEMGYDWLGR.MPYKGSVE	Q	M	16	3	12721.6	1929.92	1929.91	644.313	644.312	1929.91	644.31	0.0043	0.8527	1.8985	8.463e-08	20.477	0	1	1	0	66	81	0	N-term(28.0313)		0	TRUE	sp|P0A910|OMPA_ECOLI	P0A910	OMPA_ECOLI	ompA	Outer membrane protein A
790	20220923_CRJL_M9H11_PICS_EColi_Tryps_Neprosin_N2_5ug_155.10191.10191.2	GYGMGDAAEGK	n[35]GYGM[147]GDAAEGK[162]	VIIAHTIK.GYGMGDAAEGK.NIAHQVKK	K	N	11	2	2255.02	1138.57	1138.56	570.291	570.287	1138.56	570.287	-0.0014	0.6565	1.0971	0.01812	14.467	0	1	2	0	394	404	0	11K(34.0631), 4M(15.9949), N-term(34.0631)		0	TRUE	sp|P0AFG8|ODP1_ECOLI	P0AFG8	ODP1_ECOLI	aceE	Pyruvate dehydrogenase E1 component
791	20220923_CRJL_M9H11_PICS_EColi_Tryps_Neprosin_N2_5ug_155.101911.101911.2	QTVYAFLGDGEMDEPESK	n[29]QTVYAFLGDGEMDEPESK[156]	RGIKDTSK.QTVYAFLGDGEMDEPESK.GAITIATR	K	G	18	2	12725	2071.96	2071.94	1036.99	1036.98	2070.95	1036.48	0.9917	0.7582	59.5013	1.292	10.055	0	0.588	2	0	223	240	0	18K(28.0313), N-term(28.0313)		0	TRUE	sp|P0AFG8|ODP1_ECOLI	P0AFG8	ODP1_ECOLI	aceE	Pyruvate dehydrogenase E1 component
792	20220923_CRJL_M9H11_PICS_EColi_Tryps_Neprosin_N2_5ug_155.101913.101913.3	MIAPILDEIADEYQGK	n[29]MIAPILDEIADEYQGK[156]	AEWCGPCK.MIAPILDEIADEYQGK.LTVAKINI	K	L	16	3	12725.2	1860.98	1860.95	621.333	621.325	1860.95	621.325	-0.0011	0.848	8.9122	0.009	18.683	0	1	2	0	38	53	0	16K(28.0313), N-term(28.0313)		0	TRUE	sp|P0AA25|THIO_ECOLI	P0AA25	THIO_ECOLI	trxA	Thioredoxin 1
793	20220923_CRJL_M9H11_PICS_EColi_Tryps_Neprosin_N2_5ug_155.101915.101915.0	DIDCLDPAFAPGTGTPVIGGLTSDR	n[29]DIDC[160]LDPAFAPGTGTPVIGGLTSDR	DMPVYITF.DIDCLDPAFAPGTGTPVIGGLTSDR.AIKIVRGI	F	A	25	3	12725.4	2573.28	2573.26	858.767	858.76	2572.25	858.423	1.0095	0.7579	28.492	8.61e-06	21.717	0	1	1	0	230	254	0	4C(57.0214), N-term(28.0313)		0	TRUE	sp|P60651|SPEB_ECOLI	P60651	SPEB_ECOLI	speB	Agmatinase
794	20220923_CRJL_M9H11_PICS_EColi_Tryps_Neprosin_N2_5ug_155.101922.101922.2	AFQELNAIDVL	n[35]AFQELNAIDVL	SMIARIEK.AFQELNAIDVL.	K	-	11	2	12726.4	1265.71	1265.7	633.865	633.859	1265.71	633.861	-0.0045	0.8216	9.0322	0.8801	12.635	0	0.9996	2	0	349	359	0	N-term(34.0631)		0	TRUE	sp|P0AB71|ALF_ECOLI	P0AB71	ALF_ECOLI	fbaA	Fructose-bisphosphate aldolase class 2
795	20220923_CRJL_M9H11_PICS_EColi_Tryps_Neprosin_N2_5ug_155.101937.101937.3	LEEEADTSNYALIPTAEVPLTNLVR	n[29]LEEEADTSNYALIPTAEVPLTNLVR	GDIFHTRP.LEEEADTSNYALIPTAEVPLTNLVR.GEIIDEDD	P	G	25	3	12728.4	2786.47	2786.44	929.83	929.819	2785.44	929.487	0.997	0.8785	6.8309	2.621e-08	37.826	0	1	1	0	223	247	0	N-term(28.0313)		0	TRUE	sp|P0A8L1|SYS_ECOLI	P0A8L1	SYS_ECOLI	serS	Serine--tRNA ligase
796	20220923_CRJL_M9H11_PICS_EColi_Tryps_Neprosin_N2_5ug_155.101938.101938.3	NVLQPIGWDAFGLPAEGAAVK	n[29]NVLQPIGWDAFGLPAEGAAVK[156]	RYQRMIGK.NVLQPIGWDAFGLPAEGAAVK.NNTAPAPW	K	N	21	3	12728.6	2208.21	2208.19	737.078	737.071	2208.19	737.072	-0.0029	0.7921	2.9299	1.175e-10	33.482	0	1	2	0	72	92	0	21K(28.0313), N-term(28.0313)		0	TRUE	sp|P07813|SYL_ECOLI	P07813	SYL_ECOLI	leuS	Leucine--tRNA ligase
797	20220923_CRJL_M9H11_PICS_EColi_Tryps_Neprosin_N2_5ug_155.10194.10194.3	EVCSGDTGHAEAVR	n[29]EVC[160]SGDTGHAEAVR	YTPNPTYR.EVCSGDTGHAEAVR.IVYDPSVI	R	I	14	3	2255.35	1514.69	1514.68	505.903	505.9	1514.68	505.9	0	0.6224	0.6743	0.02349	18.59	0	1	2	0	85	98	0	3C(57.0214), N-term(28.0313)		0	TRUE	sp|P0A744|MSRA_ECOLI	P0A744	MSRA_ECOLI	msrA	Peptide methionine sulfoxide reductase MsrA
798	20220923_CRJL_M9H11_PICS_EColi_Tryps_Neprosin_N2_5ug_155.101940.101940.3	VIPSIAYTEPEVAWVGLTEK	n[29]VIPSIAYTEPEVAWVGLTEK[156]	KKHYFDPK.VIPSIAYTEPEVAWVGLTEK.EAKEKGIS	K	E	20	3	12728.8	2257.25	2257.23	753.422	753.416	2257.22	753.415	0.0012	0.849	8.5224	1.047e-08	25.166	0	1	2	0	346	365	0	20K(28.0313), N-term(28.0313)		0	TRUE	sp|P0A9P0|DLDH_ECOLI	P0A9P0	DLDH_ECOLI	lpdA	Dihydrolipoyl dehydrogenase
799	20220923_CRJL_M9H11_PICS_EColi_Tryps_Neprosin_N2_5ug_155.101943.101943.2	NVLQPIGWDAFGLPAEGAAVK	n[29]NVLQPIGWDAFGLPAEGAAVK[156]	RYQRMIGK.NVLQPIGWDAFGLPAEGAAVK.NNTAPAPW	K	N	21	2	12729.2	2208.22	2208.2	1105.12	1105.11	2208.19	1105.1	0.0063	0.8439	2.9409	1.031e-11	32.974	0	1	2	0	72	92	0	21K(28.0313), N-term(28.0313)		0	TRUE	sp|P07813|SYL_ECOLI	P07813	SYL_ECOLI	leuS	Leucine--tRNA ligase
800	20220923_CRJL_M9H11_PICS_EColi_Tryps_Neprosin_N2_5ug_155.101948.101948.0	DIDCLDPAFAPGTGTPVIGGLTSDR	n[29]DIDC[160]LDPAFAPGTGTPVIGGLTSDR	DMPVYITF.DIDCLDPAFAPGTGTPVIGGLTSDR.AIKIVRGI	F	A	25	3	12729.9	2572.27	2572.25	858.431	858.424	2572.25	858.423	0.0022	0.8532	28.566	3.125e-10	29.377	10.73	1	1	0	230	254	0	4C(57.0214), N-term(28.0313)		0	TRUE	sp|P60651|SPEB_ECOLI	P60651	SPEB_ECOLI	speB	Agmatinase
801	20220923_CRJL_M9H11_PICS_EColi_Tryps_Neprosin_N2_5ug_155.101949.101949.0	AFQELNAIDVL	n[29]AFQELNAIDVL	SMIARIEK.AFQELNAIDVL.	K	-	11	2	12730	1260.69	1260.68	631.351	631.347	1259.68	630.845	1.0033	0.7301	9.0931	0.0373	14.723	0	1	2	0	349	359	0	N-term(28.0313)		0	TRUE	sp|P0AB71|ALF_ECOLI	P0AB71	ALF_ECOLI	fbaA	Fructose-bisphosphate aldolase class 2
802	20220923_CRJL_M9H11_PICS_EColi_Tryps_Neprosin_N2_5ug_155.101952.101952.3	NTPVSELITLGENMGLENLAR	n[29]NTPVSELITLGENM[147]GLENLAR	MNITEIK.NTPVSELITLGENMGLENLAR.MRKQDIIF	K	M	21	3	12730.5	2314.2	2314.18	772.409	772.402	2314.18	772.402	0.0014	0.8407	1.4357	4.875e-07	25.872	9.618	1	2	0	8	28	0	14M(15.9949), N-term(28.0313)		0	TRUE	sp|P0AG30|RHO_ECOLI	P0AG30	RHO_ECOLI	rho	Transcription termination factor Rho
803	20220923_CRJL_M9H11_PICS_EColi_Tryps_Neprosin_N2_5ug_155.101954.101954.2	AFQELNAIDVL	n[29]AFQELNAIDVL	SMIARIEK.AFQELNAIDVL.	K	-	11	2	12730.7	1259.69	1259.67	630.85	630.844	1259.68	630.845	-0.0017	0.7242	9.105	0.09099	12.495	0	0.9999	2	0	349	359	0	N-term(28.0313)		0	TRUE	sp|P0AB71|ALF_ECOLI	P0AB71	ALF_ECOLI	fbaA	Fructose-bisphosphate aldolase class 2
804	20220923_CRJL_M9H11_PICS_EColi_Tryps_Neprosin_N2_5ug_155.101957.101957.4	GSQIDVVEMFDQVIPAADKDIVK	n[29]GSQIDVVEMFDQVIPAADK[156]DIVK[156]	MGTVYHAL.GSQIDVVEMFDQVIPAADKDIVK.VFTKRISK	L	V	23	4	12731.1	2600.39	2600.37	651.105	651.099	2600.38	651.102	-0.0087	0.7806	4.6318	7.713e-05	25.951	0	1	1	1	198	220	0	19K(28.0313), 23K(28.0313), N-term(28.0313)		0	TRUE	sp|P0A9P0|DLDH_ECOLI	P0A9P0	DLDH_ECOLI	lpdA	Dihydrolipoyl dehydrogenase
805	20220923_CRJL_M9H11_PICS_EColi_Tryps_Neprosin_N2_5ug_155.101958.101958.3	GATLIGSGIETMQQISMVGNDLK	n[29]GATLIGSGIETMQQISMVGNDLK[156]	GKVTKPVK.GATLIGSGIETMQQISMVGNDLK.LDNGVGVC	K	L	23	3	12731.3	2418.27	2418.25	807.098	807.091	2418.25	807.091	0.0012	0.8361	8.9766	1.778e-07	23.728	0	1	2	0	424	446	0	23K(28.0313), N-term(28.0313)		0	TRUE	sp|P0AGG8|TLDD_ECOLI	P0AGG8	TLDD_ECOLI	tldD	Metalloprotease TldD
806	20220923_CRJL_M9H11_PICS_EColi_Tryps_Neprosin_N2_5ug_155.101965.101965.0	GSQIDVVEMFDQVIPAADKDIVK	n[29]GSQIDVVEMFDQVIPAADK[156]DIVK[156]	MGTVYHAL.GSQIDVVEMFDQVIPAADKDIVK.VFTKRISK	L	V	23	3	12732.2	2601.4	2601.38	868.141	868.134	2600.38	867.8	1.0031	0.7775	4.6141	5e-13	38.845	0	1	1	1	198	220	0	19K(28.0313), 23K(28.0313), N-term(28.0313)		0	TRUE	sp|P0A9P0|DLDH_ECOLI	P0A9P0	DLDH_ECOLI	lpdA	Dihydrolipoyl dehydrogenase
807	20220923_CRJL_M9H11_PICS_EColi_Tryps_Neprosin_N2_5ug_155.101969.101969.3	LASTEWVDIVNEENEVIAQASR	n[29]LASTEWVDIVNEENEVIAQASR	MEQRR.LASTEWVDIVNEENEVIAQASR.EQMRAQCI	R	E	22	3	12732.8	2500.26	2500.24	834.427	834.42	2500.24	834.422	-0.0061	0.8396	1.5316	4.33e-12	43.849	0	1	2	0	6	27	0	N-term(28.0313)		0	TRUE	sp|P65556|YFCD_ECOLI	P65556	YFCD_ECOLI	yfcD	Uncharacterized Nudix hydrolase YfcD
808	20220923_CRJL_M9H11_PICS_EColi_Tryps_Neprosin_N2_5ug_155.101970.101970.2	DVVELISAMEEK	n[29]DVVELISAMEEK[156]	AVAAMSVM.DVVELISAMEEK.FGVSAAAA	M	F	12	2	12733	1417.75	1417.73	709.88	709.875	1417.74	709.876	-0.0025	0.9441	8.8586	5.559e-05	22.557	0	1	1	0	19	30	0	12K(28.0313), N-term(28.0313)		0	TRUE	sp|P0A7K2|RL7_ECOLI	P0A7K2	RL7_ECOLI	rplL	Large ribosomal subunit protein bL12
809	20220923_CRJL_M9H11_PICS_EColi_Tryps_Neprosin_N2_5ug_155.101971.101971.3	ELASEVGSLLTYEATADLETEK	n[29]ELASEVGSLLTYEATADLETEK[156]	DISTKRFR.ELASEVGSLLTYEATADLETEK.VTIEGWNG	R	V	22	3	12733.1	2424.23	2424.22	809.084	809.08	2424.22	809.079	0.0019	0.8671	0.0963	4.595e-11	39.03	0	1	2	0	30	51	0	22K(28.0313), N-term(28.0313)		0	TRUE	sp|P0A8F0|UPP_ECOLI	P0A8F0	UPP_ECOLI	upp	Uracil phosphoribosyltransferase
810	20220923_CRJL_M9H11_PICS_EColi_Tryps_Neprosin_N2_5ug_155.101972.101972.3	VALQDAGLSVSDIDDVILVGGQTR	n[29]VALQDAGLSVSDIDDVILVGGQTR	NRSIEPIK.VALQDAGLSVSDIDDVILVGGQTR.MPMVQKKV	K	M	24	3	12733.2	2468.34	2468.31	823.787	823.777	2468.31	823.778	-0.0026	0.9161	4.9613	0	56.637	10.068	1	2	0	322	345	0	N-term(28.0313)		0	TRUE	sp|P0A6Y8|DNAK_ECOLI	P0A6Y8	DNAK_ECOLI	dnaK	Chaperone protein DnaK
811	20220923_CRJL_M9H11_PICS_EColi_Tryps_Neprosin_N2_5ug_155.101974.101974.1	AFQELNAIDVL	n[35]AFQELNAIDVL	SMIARIEK.AFQELNAIDVL.	K	-	11	1	12733.5	1265.71	1265.71	1266.72	1266.72	1265.71	1266.72	-0.0001	0.7413	9.1512	0.1106	12.325	0	1	2	0	349	359	0	N-term(34.0631)		0	TRUE	sp|P0AB71|ALF_ECOLI	P0AB71	ALF_ECOLI	fbaA	Fructose-bisphosphate aldolase class 2
812	20220923_CRJL_M9H11_PICS_EColi_Tryps_Neprosin_N2_5ug_155.101976.101976.3	LGVALATAESVVDAIER	n[29]LGVALATAESVVDAIER	PEIDGSRR.LGVALATAESVVDAIER.AKHAAGQV	R	A	17	3	12733.8	1740.97	1740.96	581.331	581.327	1740.96	581.328	-0.0023	0.8376	3.0378	1.146e-05	23.307	0	1	2	0	364	380	0	N-term(28.0313)		0	TRUE	sp|P33221|PURT_ECOLI	P33221	PURT_ECOLI	purT	Formate-dependent phosphoribosylglycinamide formyltransferase
813	20220923_CRJL_M9H11_PICS_EColi_Tryps_Neprosin_N2_5ug_155.101985.101985.0	NGLLWDNSLNVDGIK	n[29]NGLLWDNSLNVDGIK[156]	NGIRQINR.NGLLWDNSLNVDGIK.TGHTDKAG	R	T	15	2	12735.1	1713.91	1713.9	857.962	857.955	1712.91	857.462	0.9863	0.739	41.4422	2.294e-05	22.822	8.562	1	2	0	228	242	0	15K(28.0313), N-term(28.0313)		0	TRUE	sp|P0AEB2|DACA_ECOLI	P0AEB2	DACA_ECOLI	dacA	D-alanyl-D-alanine carboxypeptidase DacA
814	20220923_CRJL_M9H11_PICS_EColi_Tryps_Neprosin_N2_5ug_155.101988.101988.1	AFQELNAIDVL	n[29]AFQELNAIDVL	SMIARIEK.AFQELNAIDVL.	K	-	11	1	12735.4	1259.68	1259.68	1260.69	1260.68	1259.68	1260.68	-0.0002	0.7174	9.183	0.2014	12.284	0	0.9999	2	0	349	359	0	N-term(28.0313)		0	TRUE	sp|P0AB71|ALF_ECOLI	P0AB71	ALF_ECOLI	fbaA	Fructose-bisphosphate aldolase class 2
815	20220923_CRJL_M9H11_PICS_EColi_Tryps_Neprosin_N2_5ug_155.101989.101989.3	DVVELISAMEEK	n[29]DVVELISAMEEK[156]	AVAAMSVM.DVVELISAMEEK.FGVSAAAA	M	F	12	3	12735.5	1417.73	1417.73	473.584	473.584	1417.74	473.586	-0.0078	0.9	8.9013	0.05445	15.556	0	0.9997	1	0	19	30	0	12K(28.0313), N-term(28.0313)		0	TRUE	sp|P0A7K2|RL7_ECOLI	P0A7K2	RL7_ECOLI	rplL	Large ribosomal subunit protein bL12
816	20220923_CRJL_M9H11_PICS_EColi_Tryps_Neprosin_N2_5ug_155.101999.101999.3	GLMLNVTDPASIESVLEK	n[29]GLMLNVTDPASIESVLEK[156]	DYIGANGK.GLMLNVTDPASIESVLEK.IRAEFGEV	K	I	18	3	12736.8	1971.07	1971.06	658.031	658.026	1971.06	658.027	-0.0028	0.7981	4.8115	1.924e-09	30.995	0	1	2	0	55	72	0	18K(28.0313), N-term(28.0313)		0	TRUE	sp|P0AEK2|FABG_ECOLI	P0AEK2	FABG_ECOLI	fabG	3-oxoacyl-[acyl-carrier-protein] reductase FabG
817	20220923_CRJL_M9H11_PICS_EColi_Tryps_Neprosin_N2_5ug_155.102000.102000.2	SIEVDWDPGF	n[29]SIEVDWDPGF	KKVDITTR.SIEVDWDPGF.	R	-	10	2	12736.9	1191.55	1191.54	596.783	596.779	1191.54	596.78	-0.0018	0.2419	23.6044	0.2687	9.783	0	0.8472	2	0	173	182	0	N-term(28.0313)		0	TRUE	sp|P0A7X6|RIMM_ECOLI	P0A7X6	RIMM_ECOLI	rimM	Ribosome maturation factor RimM
818	20220923_CRJL_M9H11_PICS_EColi_Tryps_Neprosin_N2_5ug_155.102002.102002.3	LLMEETGIPVVVAEDPLTCVAR	n[29]LLMEETGIPVVVAEDPLTC[160]VAR	AIIRNIDR.LLMEETGIPVVVAEDPLTCVAR.GGGKAIEM	R	G	22	3	12737.1	2439.29	2439.28	814.104	814.099	2439.28	814.099	-0.0002	0.8947	3.0289	7.35e-12	38.868	7.208	1	2	0	306	327	0	19C(57.0214), N-term(28.0313)		0	TRUE	sp|P0A9X4|MREB_ECOLI	P0A9X4	MREB_ECOLI	mreB	Cell shape-determining protein MreB
819	20220923_CRJL_M9H11_PICS_EColi_Tryps_Neprosin_N2_5ug_155.102004.102004.3	VATITLNPAYDLVGFCPEIER	n[29]VATITLNPAYDLVGFC[160]PEIER	MSRR.VATITLNPAYDLVGFCPEIER.GEVNIVKT	R	G	21	3	12737.4	2405.25	2405.23	802.757	802.75	2405.23	802.751	-0.0017	0.8481	2.2959	3.346e-11	36.409	8.433	1	2	0	5	25	0	16C(57.0214), N-term(28.0313)		0	TRUE	sp|P0AEW9|K1PF_ECOLI	P0AEW9	K1PF_ECOLI	fruK	1-phosphofructokinase
820	20220923_CRJL_M9H11_PICS_EColi_Tryps_Neprosin_N2_5ug_155.102006.102006.2	NGLLWDNSLNVDGIK	n[35]NGLLWDNSLNVDGIK[162]	NGIRQINR.NGLLWDNSLNVDGIK.TGHTDKAG	R	T	15	2	12737.6	1725.97	1725.96	863.993	863.986	1724.97	863.494	0.9851	0.7315	41.4849	0.0001907	18.1	0	1	2	0	228	242	0	15K(34.0631), N-term(34.0631)		0	TRUE	sp|P0AEB2|DACA_ECOLI	P0AEB2	DACA_ECOLI	dacA	D-alanyl-D-alanine carboxypeptidase DacA
821	20220923_CRJL_M9H11_PICS_EColi_Tryps_Neprosin_N2_5ug_155.102009.102009.0	VALQDAGLSVSDIDDVILVGGQTR	n[29]VALQDAGLSVSDIDDVILVGGQTR	NRSIEPIK.VALQDAGLSVSDIDDVILVGGQTR.MPMVQKKV	K	M	24	4	12738	2469.33	2469.31	618.339	618.335	2468.31	618.085	0.999	0.8574	5.0401	1.339e-07	26.448	10.191	1	2	0	322	345	0	N-term(28.0313)		0	TRUE	sp|P0A6Y8|DNAK_ECOLI	P0A6Y8	DNAK_ECOLI	dnaK	Chaperone protein DnaK
822	20220923_CRJL_M9H11_PICS_EColi_Tryps_Neprosin_N2_5ug_155.102010.102010.2	VALQDAGLSVSDIDDVILVGGQTR	n[29]VALQDAGLSVSDIDDVILVGGQTR	NRSIEPIK.VALQDAGLSVSDIDDVILVGGQTR.MPMVQKKV	K	M	24	2	12738.1	2469.32	2469.31	1235.67	1235.66	2468.31	1235.16	1.0012	0.9169	5.0423	0	75.344	11.803	1	2	0	322	345	0	N-term(28.0313)		0	TRUE	sp|P0A6Y8|DNAK_ECOLI	P0A6Y8	DNAK_ECOLI	dnaK	Chaperone protein DnaK
823	20220923_CRJL_M9H11_PICS_EColi_Tryps_Neprosin_N2_5ug_155.102011.102011.0	VALQDAGLSVSDIDDVILVGGQTR	n[29]VALQDAGLSVSDIDDVILVGGQTR	NRSIEPIK.VALQDAGLSVSDIDDVILVGGQTR.MPMVQKKV	K	M	24	4	12738.2	2468.33	2468.31	618.089	618.085	2468.31	618.085	-0.0024	0.8507	5.0435	2.154e-06	24.749	0	1	2	0	322	345	0	N-term(28.0313)		0	TRUE	sp|P0A6Y8|DNAK_ECOLI	P0A6Y8	DNAK_ECOLI	dnaK	Chaperone protein DnaK
824	20220923_CRJL_M9H11_PICS_EColi_Tryps_Neprosin_N2_5ug_155.102016.102016.0	LVDEITTEPDYEAALAVLKA	n[29]LVDEITTEPDYEAALAVLK[156]A	NDNVIFSQ.LVDEITTEPDYEAALAVLKA.	Q	-	20	3	12738.8	2217.19	2217.17	740.071	740.065	2216.18	739.735	0.9904	0.8194	2.8405	2.116e-05	19.793	0	1	1	1	149	168	0	19K(28.0313), N-term(28.0313)		0	TRUE	sp|P0A862|TPX_ECOLI	P0A862	TPX_ECOLI	tpx	Thiol peroxidase
825	20220923_CRJL_M9H11_PICS_EColi_Tryps_Neprosin_N2_5ug_155.102021.102021.2	TIAELVEQFNLPIEK	TIAELVEQFNLPIEK[156]	IVDTPNAK.TIAELVEQFNLPIEK.TVKTIIVK	K	T	15	2	12739.4	1771	1770.98	886.505	886.497	1770.98	886.496	0.0025	0.8789	0.5276	1.132e-06	23.531	9.399	1	2	0	262	276	0	15K(28.0313)		0	TRUE	sp|P16659|SYP_ECOLI	P16659	SYP_ECOLI	proS	Proline--tRNA ligase
826	20220923_CRJL_M9H11_PICS_EColi_Tryps_Neprosin_N2_5ug_155.102025.102025.3	ENEVVINEINTLPGFTNISMYPK	n[35]ENEVVINEINTLPGFTNISMYPK[162]	RVDVFITP.ENEVVINEINTLPGFTNISMYPK.LWQASGIG	P	L	23	3	12740	2689.46	2689.43	897.494	897.483	2689.43	897.484	-0.0026	0.8268	5.8426	0.0001342	25.989	0	1	1	0	308	330	0	23K(34.0631), N-term(34.0631)		0	TRUE	sp|P0A6J8|DDLA_ECOLI	P0A6J8	DDLA_ECOLI	ddlA	D-alanine--D-alanine ligase A
827	20220923_CRJL_M9H11_PICS_EColi_Tryps_Neprosin_N2_5ug_155.102026.102026.2	LLMEETGIPVVVAEDPLTCVAR	n[29]LLMEETGIPVVVAEDPLTC[160]VAR	AIIRNIDR.LLMEETGIPVVVAEDPLTCVAR.GGGKAIEM	R	G	22	2	12740.1	2439.29	2439.27	1220.65	1220.64	2439.28	1220.64	-0.0017	0.9106	3.0789	1.9e-13	48.565	0	1	2	0	306	327	0	19C(57.0214), N-term(28.0313)		0	TRUE	sp|P0A9X4|MREB_ECOLI	P0A9X4	MREB_ECOLI	mreB	Cell shape-determining protein MreB
828	20220923_CRJL_M9H11_PICS_EColi_Tryps_Neprosin_N2_5ug_155.102033.102033.3	LGVDPLTCVALEDSVNGMIASK	n[29]LGVDPLTC[160]VALEDSVNGMIASK[156]	VYIDCAAK.LGVDPLTCVALEDSVNGMIASK.AARMRSIV	K	A	22	3	12741	2344.22	2344.18	782.414	782.402	2344.2	782.408	-0.0188	0.9254	12.1676	5e-12	42.246	0	1	2	0	161	182	0	22K(28.0313), 8C(57.0214), N-term(28.0313)		0	TRUE	sp|P77247|HXPB_ECOLI	P77247	HXPB_ECOLI	hxpB	Hexitol phosphatase B
829	20220923_CRJL_M9H11_PICS_EColi_Tryps_Neprosin_N2_5ug_155.102036.102036.2	LASTEWVDIVNEENEVIAQASR	n[29]LASTEWVDIVNEENEVIAQASR	MEQRR.LASTEWVDIVNEENEVIAQASR.EQMRAQCI	R	E	22	2	12741.3	2500.26	2500.24	1251.14	1251.13	2500.24	1251.13	-0.0034	0.8638	1.39	2.3e-13	53.902	10.822	1	2	0	6	27	0	N-term(28.0313)		0	TRUE	sp|P65556|YFCD_ECOLI	P65556	YFCD_ECOLI	yfcD	Uncharacterized Nudix hydrolase YfcD
830	20220923_CRJL_M9H11_PICS_EColi_Tryps_Neprosin_N2_5ug_155.102043.102043.0	LINYLVEEFKK	n[29]LINYLVEEFK[156]K[156]	GGEDFDSR.LINYLVEEFKK.DQGIDIRN	R	D	11	3	12742.1	1478.86	1478.85	493.96	493.959	1478.87	493.966	-0.0202	0.8288	72.4701	0.2269	10.544	0	0.7259	2	1	236	246	0	10K(28.0313), 11K(28.0313), N-term(28.0313)		0	TRUE	sp|P0A6Y8|DNAK_ECOLI	P0A6Y8	DNAK_ECOLI	dnaK	Chaperone protein DnaK
831	20220923_CRJL_M9H11_PICS_EColi_Tryps_Neprosin_N2_5ug_155.10205.10205.0	EVCSGDTGHAEAVR	n[35]EVC[160]SGDTGHAEAVR	YTPNPTYR.EVCSGDTGHAEAVR.IVYDPSVI	R	I	14	3	2256.53	1521.72	1521.71	508.248	508.245	1520.71	507.911	1.0026	0.6603	0.6939	1.884	6.879	0	0.9993	2	0	85	98	0	3C(57.0214), N-term(34.0631)		0	TRUE	sp|P0A744|MSRA_ECOLI	P0A744	MSRA_ECOLI	msrA	Peptide methionine sulfoxide reductase MsrA
832	20220923_CRJL_M9H11_PICS_EColi_Tryps_Neprosin_N2_5ug_155.102050.102050.2	GLPADVVPGDILLLDDGR	n[29]GLPADVVPGDILLLDDGR	EKVGIDYK.GLPADVVPGDILLLDDGR.VQIKVIEV	K	V	18	2	12743.1	1862.03	1862.02	932.023	932.015	1862.01	932.015	0.0006	0.8813	5.4101	7.2e-13	42.333	0	1	2	0	116	133	0	N-term(28.0313)		0	TRUE	sp|P21599|KPYK2_ECOLI	P21599	KPYK2_ECOLI	pykA	Pyruvate kinase II
833	20220923_CRJL_M9H11_PICS_EColi_Tryps_Neprosin_N2_5ug_155.102051.102051.3	EMNIADYDAELWQAMEQEK	n[29]EMNIADYDAELWQAMEQEK[156]	MIKR.EMNIADYDAELWQAMEQEK.VRQEEHIE	R	V	19	3	12743.2	2369.07	2369.05	790.697	790.692	2369.06	790.692	-0.0014	0.8384	0.6083	1.431e-06	32.877	0	1	2	0	5	23	0	19K(28.0313), N-term(28.0313)		0	TRUE	sp|P0A825|GLYA_ECOLI	P0A825	GLYA_ECOLI	glyA	Serine hydroxymethyltransferase
834	20220923_CRJL_M9H11_PICS_EColi_Tryps_Neprosin_N2_5ug_155.102052.102052.3	LLIDICGGEAGPVIDITNEATLPK	n[29]LLIDIC[160]GGEAGPVIDITNEATLPK[156]	KAMERATR.LLIDICGGEAGPVIDITNEATLPK.RATITIRR	R	R	24	3	12743.3	2564.4	2564.38	855.808	855.8	2564.38	855.8	0.0024	0.8735	4.7343	2.25e-12	41.582	10.195	1	2	0	379	402	0	24K(28.0313), 6C(57.0214), N-term(28.0313)		0	TRUE	sp|P07395|SYFB_ECOLI	P07395	SYFB_ECOLI	pheT	Phenylalanine--tRNA ligase beta subunit
835	20220923_CRJL_M9H11_PICS_EColi_Tryps_Neprosin_N2_5ug_155.102053.102053.2	FLFNNGYADQITSVLK	n[35]FLFNNGYADQITSVLK[162]	RAIIVTDR.FLFNNGYADQITSVLK.AAGVETEV	R	A	16	2	12743.5	1898.07	1898.05	950.04	950.033	1897.06	949.538	0.9885	0.7697	12.9102	6.88e-08	18.433	0	1	2	0	489	504	0	16K(34.0631), N-term(34.0631)		0	TRUE	sp|P0A9Q7|ADHE_ECOLI	P0A9Q7	ADHE_ECOLI	adhE	Bifunctional aldehyde-alcohol dehydrogenase AdhE
836	20220923_CRJL_M9H11_PICS_EColi_Tryps_Neprosin_N2_5ug_155.102058.102058.0	GLPADVVPGDILLLDDGR	n[29]GLPADVVPGDILLLDDGR	EKVGIDYK.GLPADVVPGDILLLDDGR.VQIKVIEV	K	V	18	3	12744.1	1863.03	1863.02	622.017	622.013	1862.01	621.679	1.0008	0.7836	5.4268	1.595e-07	27.273	11.247	1	2	0	116	133	0	N-term(28.0313)		0	TRUE	sp|P21599|KPYK2_ECOLI	P21599	KPYK2_ECOLI	pykA	Pyruvate kinase II
837	20220923_CRJL_M9H11_PICS_EColi_Tryps_Neprosin_N2_5ug_155.102064.102064.0	GLPADVVPGDILLLDDGR	n[29]GLPADVVPGDILLLDDGR	EKVGIDYK.GLPADVVPGDILLLDDGR.VQIKVIEV	K	V	18	3	12744.8	1862.03	1862.02	621.683	621.679	1862.01	621.679	0.0003	0.7829	5.4393	5.972e-11	27.59	11.475	1	2	0	116	133	0	N-term(28.0313)		0	TRUE	sp|P21599|KPYK2_ECOLI	P21599	KPYK2_ECOLI	pykA	Pyruvate kinase II
838	20220923_CRJL_M9H11_PICS_EColi_Tryps_Neprosin_N2_5ug_155.102065.102065.0	LINYLVEEFKK	n[29]LINYLVEEFK[156]K[156]	GGEDFDSR.LINYLVEEFKK.DQGIDIRN	R	D	11	2	12744.9	1478.87	1478.86	740.444	740.438	1478.87	740.445	-0.0123	0.774	72.5173	0.02816	13.541	0	0.8225	2	1	236	246	0	10K(28.0313), 11K(28.0313), N-term(28.0313)		0	TRUE	sp|P0A6Y8|DNAK_ECOLI	P0A6Y8	DNAK_ECOLI	dnaK	Chaperone protein DnaK
839	20220923_CRJL_M9H11_PICS_EColi_Tryps_Neprosin_N2_5ug_155.102067.102067.3	LLPLGDDVIFIPGHGPLSTLGYER	n[29]LLPLGDDVIFIPGHGPLSTLGYER	IISSIKDK.LLPLGDDVIFIPGHGPLSTLGYER.LHNPFIQD	K	L	24	3	12745.1	2606.44	2606.4	869.819	869.808	2606.41	869.811	-0.0068	0.743	0.3533	2.045e-05	20.853	0	1	2	0	179	202	0	N-term(28.0313)		0	TRUE	sp|P75849|GLO22_ECOLI	P75849	GLO22_ECOLI	gloC	Hydroxyacylglutathione hydrolase GloC
840	20220923_CRJL_M9H11_PICS_EColi_Tryps_Neprosin_N2_5ug_155.102069.102069.2	EMNIADYDAELWQAMEQEK	n[29]EMNIADYDAELWQAMEQEK[156]	MIKR.EMNIADYDAELWQAMEQEK.VRQEEHIE	R	V	19	2	12745.4	2369.08	2369.06	1185.55	1185.54	2369.06	1185.54	0.0092	0.8545	0.5719	1.789e-09	42.49	0	1	2	0	5	23	0	19K(28.0313), N-term(28.0313)		0	TRUE	sp|P0A825|GLYA_ECOLI	P0A825	GLYA_ECOLI	glyA	Serine hydroxymethyltransferase
841	20220923_CRJL_M9H11_PICS_EColi_Tryps_Neprosin_N2_5ug_155.10207.10207.3	IEQMLSQDKR	n[29]IEQM[147]LSQDK[156]R	GIQAIPSR.IEQMLSQDKR.IEAIAEDF	R	I	10	3	2256.91	1318.68	1318.67	440.567	440.566	1318.69	440.571	-0.0163	0.934	5.0448	0.1763	9.515	0	0.9998	2	1	445	454	0	4M(15.9949), 9K(28.0313), N-term(28.0313)		0	TRUE	sp|P17169|GLMS_ECOLI	P17169	GLMS_ECOLI	glmS	Glutamine--fructose-6-phosphate aminotransferase [isomerizing]
842	20220923_CRJL_M9H11_PICS_EColi_Tryps_Neprosin_N2_5ug_155.10208.10208.3	NKELMDNMR	n[29]NK[156]ELM[147]DNMR	EVIEFYSK.NKELMDNMR.NVAIEEQA	K	N	9	3	2256.99	1221.57	1221.56	408.196	408.195	1221.58	408.202	-0.0223	0.9463	1.9137	0.2587	12.849	12.451	0.9991	2	1	391	399	0	2K(28.0313), 5M(15.9949), N-term(28.0313)		0	TRUE	sp|P0A850|TIG_ECOLI	P0A850	TIG_ECOLI	tig	Trigger factor
843	20220923_CRJL_M9H11_PICS_EColi_Tryps_Neprosin_N2_5ug_155.102081.102081.0	IDITEPSIEETVQIINGLKPK	n[29]IDITEPSIEETVQIINGLK[156]PK[156]	AIARRFQK.IDITEPSIEETVQIINGLKPK.YEAHHDVR	K	Y	21	3	12746.9	2421.4	2421.38	808.139	808.133	2420.38	807.8	0.9985	0.6928	8.1555	9.533e-07	24.027	7.838	1	2	1	344	364	0	19K(28.0313), 21K(28.0313), N-term(28.0313)		0	TRUE	sp|P0ABH9|CLPA_ECOLI	P0ABH9	CLPA_ECOLI	clpA	ATP-dependent Clp protease ATP-binding subunit ClpA
844	20220923_CRJL_M9H11_PICS_EColi_Tryps_Neprosin_N2_5ug_155.102082.102082.2	DVAAELLDIYAQR	n[29]DVAAELLDIYAQR	QKAAEKVR.DVAAELLDIYAQR.AAKEGFAF	R	A	13	2	12747	1503.81	1503.8	752.911	752.906	1503.79	752.904	0.0047	0.8719	6.8265	3.649e-05	24.269	7.489	1	2	0	563	575	0	N-term(28.0313)		0	TRUE	sp|P30958|MFD_ECOLI	P30958	MFD_ECOLI	mfd	Transcription-repair-coupling factor
845	20220923_CRJL_M9H11_PICS_EColi_Tryps_Neprosin_N2_5ug_155.102084.102084.3	NGGDMGWLEDATIPDELKNAGLK	n[29]NGGDMGWLEDATIPDELK[156]NAGLK[156]	SADIISAR.NGGDMGWLEDATIPDELKNAGLK.EKGQISGV	R	E	23	3	12747.3	2528.27	2528.24	843.763	843.754	2527.26	843.428	0.9772	0.9057	31.2436	5.735e-07	22.722	0	1	2	1	311	333	0	18K(28.0313), 23K(28.0313), N-term(28.0313)		0	TRUE	sp|P0ADY1|PPID_ECOLI	P0ADY1	PPID_ECOLI	ppiD	Periplasmic chaperone PpiD
846	20220923_CRJL_M9H11_PICS_EColi_Tryps_Neprosin_N2_5ug_155.102085.102085.3	LAPDLLTITFNGLSK	n[29]LAPDLLTITFNGLSK[156]	AEHHSIAP.LAPDLLTITFNGLSK.TYRVAGFR	P	T	15	3	12747.4	1657.97	1657.96	553.664	553.662	1657.97	553.662	-0.0014	0.8903	0.1279	6.68e-05	24.6	11.334	1	1	0	226	240	0	15K(28.0313), N-term(28.0313)		0	TRUE	sp|P0A959|ALAA_ECOLI	P0A959	ALAA_ECOLI	alaA	Glutamate-pyruvate aminotransferase AlaA
847	20220923_CRJL_M9H11_PICS_EColi_Tryps_Neprosin_N2_5ug_155.102086.102086.2	VATITLNPAYDLVGFCPEIER	n[29]VATITLNPAYDLVGFC[160]PEIER	MSRR.VATITLNPAYDLVGFCPEIER.GEVNIVKT	R	G	21	2	12747.5	2405.25	2405.24	1203.63	1203.63	2405.23	1203.62	0.0087	0.8924	2.4656	1.2e-13	42.975	0	1	2	0	5	25	0	16C(57.0214), N-term(28.0313)		0	TRUE	sp|P0AEW9|K1PF_ECOLI	P0AEW9	K1PF_ECOLI	fruK	1-phosphofructokinase
848	20220923_CRJL_M9H11_PICS_EColi_Tryps_Neprosin_N2_5ug_155.102087.102087.3	DVAAELLDIYAQR	n[29]DVAAELLDIYAQR	QKAAEKVR.DVAAELLDIYAQR.AAKEGFAF	R	A	13	3	12747.7	1503.79	1503.78	502.27	502.268	1503.79	502.272	-0.0106	0.8079	6.8375	0.05789	15.625	0	1	2	0	563	575	0	N-term(28.0313)		0	TRUE	sp|P30958|MFD_ECOLI	P30958	MFD_ECOLI	mfd	Transcription-repair-coupling factor
849	20220923_CRJL_M9H11_PICS_EColi_Tryps_Neprosin_N2_5ug_155.10209.10209.2	VTKPEAGHFAK	n[29]VTK[156]PEAGHFAK[156]	TGAKKANR.VTKPEAGHFAK.AGVEAGRG	R	A	11	2	2257.12	1267.74	1267.73	634.876	634.871	1267.73	634.872	-0.0006	0.6987	2.8651	5.967e-07	21.393	0	1	2	1	60	70	0	11K(28.0313), 3K(28.0313), N-term(28.0313)		0	TRUE	sp|P60438|RL3_ECOLI	P60438	RL3_ECOLI	rplC	Large ribosomal subunit protein uL3
850	20220923_CRJL_M9H11_PICS_EColi_Tryps_Neprosin_N2_5ug_155.102099.102099.2	ALATAGQAGVANLLNLIEK	n[29]ALATAGQAGVANLLNLIEK[156]	IIGRAFIY.ALATAGQAGVANLLNLIEK.EMKVAMTI	Y	E	19	2	12749.3	1922.13	1922.12	962.073	962.067	1922.12	962.067	-0.0007	0.8648	2.5908	6.36e-12	45.971	12.051	1	1	0	335	353	0	19K(28.0313), N-term(28.0313)		0	TRUE	sp|P33232|LLDD_ECOLI	P33232	LLDD_ECOLI	lldD	L-lactate dehydrogenase
851	20220923_CRJL_M9H11_PICS_EColi_Tryps_Neprosin_N2_5ug_155.10210.10210.2	QYYMNQQR	n[29]QYYM[147]NQQR	VFSRQTDK.QYYMNQQR.TQSAREYD	K	T	8	2	2257.25	1173.53	1173.52	587.773	587.769	1173.52	587.769	-0.0011	0.8267	0.5348	1.912	8.374	0	0.9997	2	0	350	357	0	4M(15.9949), N-term(28.0313)		0	TRUE	sp|P0CB39|EPTC_ECOLI	P0CB39	EPTC_ECOLI	eptC	Phosphoethanolamine transferase EptC
852	20220923_CRJL_M9H11_PICS_EColi_Tryps_Neprosin_N2_5ug_155.102108.102108.0	ALATAGQAGVANLLNLIEK	n[29]ALATAGQAGVANLLNLIEK[156]	IIGRAFIY.ALATAGQAGVANLLNLIEK.EMKVAMTI	Y	E	19	3	12750.3	1923.13	1923.12	642.051	642.046	1922.12	641.714	0.9967	0.7946	2.5741	7.54e-06	23.869	0	1	1	0	335	353	0	19K(28.0313), N-term(28.0313)		0	TRUE	sp|P33232|LLDD_ECOLI	P33232	LLDD_ECOLI	lldD	L-lactate dehydrogenase
853	20220923_CRJL_M9H11_PICS_EColi_Tryps_Neprosin_N2_5ug_155.10211.10211.2	GAAGTQYDDSNMGQNK	n[29]GAAGTQYDDSNM[147]GQNK[156]	SYSGSKTR.GAAGTQYDDSNMGQNK.VGISFSIP	R	V	16	2	2257.39	1727.76	1727.75	864.888	864.882	1727.74	864.878	0.0075	0.6922	3.0903	0.0008705	13.741	0	0.9999	2	0	290	305	0	12M(15.9949), 16K(28.0313), N-term(28.0313)		0	TRUE	sp|P02930|TOLC_ECOLI	P02930	TOLC_ECOLI	tolC	Outer membrane protein TolC
854	20220923_CRJL_M9H11_PICS_EColi_Tryps_Neprosin_N2_5ug_155.102114.102114.2	ALLAAFDFPFR	n[29]ALLAAFDFPFR	AKSDEEGR.ALLAAFDFPFR.	R	K	11	2	12751.1	1294.71	1294.71	648.364	648.36	1294.71	648.361	-0.0013	0.6206	2.2309	0.0008004	24.232	0	1	2	0	168	178	0	N-term(28.0313)		0	TRUE	sp|P62399|RL5_ECOLI	P62399	RL5_ECOLI	rplE	Large ribosomal subunit protein uL5
855	20220923_CRJL_M9H11_PICS_EColi_Tryps_Neprosin_N2_5ug_155.102118.102118.2	GLMLNVTDPASIESVLEK	n[29]GLMLNVTDPASIESVLEK[156]	DYIGANGK.GLMLNVTDPASIESVLEK.IRAEFGEV	K	I	18	2	12751.6	1971.09	1971.06	986.55	986.538	1971.06	986.537	0.0014	0.8234	5.0598	1.54e-09	31.682	0	1	2	0	55	72	0	18K(28.0313), N-term(28.0313)		0	TRUE	sp|P0AEK2|FABG_ECOLI	P0AEK2	FABG_ECOLI	fabG	3-oxoacyl-[acyl-carrier-protein] reductase FabG
856	20220923_CRJL_M9H11_PICS_EColi_Tryps_Neprosin_N2_5ug_155.10212.10212.3	GAAGTQYDDSNMGQNK	n[29]GAAGTQYDDSNM[147]GQNK[156]	SYSGSKTR.GAAGTQYDDSNMGQNK.VGISFSIP	R	V	16	3	2257.52	1727.75	1727.74	576.923	576.921	1727.74	576.921	-0.0014	0.5499	3.0925	0.1116	12.309	0	0.9994	2	0	290	305	0	12M(15.9949), 16K(28.0313), N-term(28.0313)		0	TRUE	sp|P02930|TOLC_ECOLI	P02930	TOLC_ECOLI	tolC	Outer membrane protein TolC
857	20220923_CRJL_M9H11_PICS_EColi_Tryps_Neprosin_N2_5ug_155.102131.102131.3	DAIAADQLFTTLMGDAVEPR	n[29]DAIAADQLFTTLM[147]GDAVEPR	RMIRVTVK.DAIAADQLFTTLMGDAVEPR.RAFIEENA	K	R	20	3	12753.2	2177.08	2177.07	726.7	726.697	2177.07	726.696	0.0022	0.743	9.4976	1.635e-11	33.401	0	1	2	0	769	788	0	13M(15.9949), N-term(28.0313)		0	TRUE	sp|P0AES6|GYRB_ECOLI	P0AES6	GYRB_ECOLI	gyrB	DNA gyrase subunit B
858	20220923_CRJL_M9H11_PICS_EColi_Tryps_Neprosin_N2_5ug_155.102134.102134.3	SQAYLGVLVDDLCTLGTK	n[35]SQAYLGVLVDDLC[160]TLGTK[162]	KEGWAPAR.SQAYLGVLVDDLCTLGTK.EPYRMFTS	R	E	18	3	12753.6	2020.13	2020.11	674.384	674.378	2020.12	674.38	-0.0064	0.8007	2.3626	1.074e-07	26.327	12.767	1	2	0	406	423	0	13C(57.0214), 18K(34.0631), N-term(34.0631)		0	TRUE	sp|P0A6U3|MNMG_ECOLI	P0A6U3	MNMG_ECOLI	mnmG	tRNA uridine 5-carboxymethylaminomethyl modification enzyme MnmG
859	20220923_CRJL_M9H11_PICS_EColi_Tryps_Neprosin_N2_5ug_155.102138.102138.3	SVMDVVELISAMEEK	n[29]SVMDVVELISAM[147]EEK[156]	IIEAVAAM.SVMDVVELISAMEEK.FGVSAAAA	M	F	15	3	12754.1	1750.88	1750.87	584.634	584.631	1750.87	584.632	-0.0014	0.7589	2.724	0.009011	18.681	0	0.9999	1	0	16	30	0	12M(15.9949), 15K(28.0313), N-term(28.0313)		0	TRUE	sp|P0A7K2|RL7_ECOLI	P0A7K2	RL7_ECOLI	rplL	Large ribosomal subunit protein bL12
860	20220923_CRJL_M9H11_PICS_EColi_Tryps_Neprosin_N2_5ug_155.102146.102146.3	ILELAGFLDSYIPEPER	n[29]ILELAGFLDSYIPEPER	GDAEWEAK.ILELAGFLDSYIPEPER.AIDKPFII	K	A	17	3	12755.2	1989.06	1989.05	664.027	664.023	1989.05	664.023	0.0001	0.7419	9.6651	2.738e-07	25.523	0	1	2	0	189	205	0	N-term(28.0313)		0	FALSE	sp|P0CE47|EFTU1_ECOLI	P0CE47	EFTU1_ECOLI	tufA	Elongation factor Tu 1	tufB	sp|P0CE48|EFTU2_ECOLI
861	20220923_CRJL_M9H11_PICS_EColi_Tryps_Neprosin_N2_5ug_155.102151.102151.2	FTVLDALQLGYK	n[29]FTVLDALQLGYK[156]	IATDYCVK.FTVLDALQLGYK.VNVITDGC	K	V	12	2	12755.8	1422.83	1422.81	712.421	712.414	1422.81	712.413	0.0019	0.6243	11.1009	0.0004361	15.32	8.602	1	2	0	159	170	0	12K(28.0313), N-term(28.0313)		0	TRUE	sp|P21369|PNCA_ECOLI	P21369	PNCA_ECOLI	pncA	Nicotinamidase
862	20220923_CRJL_M9H11_PICS_EColi_Tryps_Neprosin_N2_5ug_155.102152.102152.4	LLMEETGIPVVVAEDPLTCVAR	n[29]LLMEETGIPVVVAEDPLTC[160]VAR	AIIRNIDR.LLMEETGIPVVVAEDPLTCVAR.GGGKAIEM	R	G	22	4	12756	2439.29	2439.28	610.83	610.826	2439.28	610.826	0	0.668	3.3437	1.46e-10	24.532	0	1	2	0	306	327	0	19C(57.0214), N-term(28.0313)		0	TRUE	sp|P0A9X4|MREB_ECOLI	P0A9X4	MREB_ECOLI	mreB	Cell shape-determining protein MreB
863	20220923_CRJL_M9H11_PICS_EColi_Tryps_Neprosin_N2_5ug_155.102159.102159.2	AFQELNAIDVL	n[35]AFQELNAIDVL	SMIARIEK.AFQELNAIDVL.	K	-	11	2	12756.9	1265.71	1265.7	633.864	633.859	1265.71	633.861	-0.0043	0.748	9.5411	0.1538	12.752	0	1	2	0	349	359	0	N-term(34.0631)		0	TRUE	sp|P0AB71|ALF_ECOLI	P0AB71	ALF_ECOLI	fbaA	Fructose-bisphosphate aldolase class 2
864	20220923_CRJL_M9H11_PICS_EColi_Tryps_Neprosin_N2_5ug_155.102160.102160.3	IGGASFEDFQQDLLNLSK	n[29]IGGASFEDFQQDLLNLSK[156]	CFQGAVSR.IGGASFEDFQQDLLNLSK.RAWIARKP	R	R	18	3	12757	2037.05	2037.04	680.025	680.021	2037.04	680.021	0.0004	0.8562	3.0962	2.131e-09	28.219	0	1	2	0	752	769	0	18K(28.0313), N-term(28.0313)		0	TRUE	sp|P09831|GLTB_ECOLI	P09831	GLTB_ECOLI	gltB	Glutamate synthase [NADPH] large chain
865	20220923_CRJL_M9H11_PICS_EColi_Tryps_Neprosin_N2_5ug_155.102162.102162.3	ALATAGQAGVANLLNLIEK	n[29]ALATAGQAGVANLLNLIEK[156]	IIGRAFIY.ALATAGQAGVANLLNLIEK.EMKVAMTI	Y	E	19	3	12757.2	1922.13	1922.12	641.717	641.713	1922.12	641.714	-0.0037	0.8087	2.4588	6.995e-06	22.615	0	1	1	0	335	353	0	19K(28.0313), N-term(28.0313)		0	TRUE	sp|P33232|LLDD_ECOLI	P33232	LLDD_ECOLI	lldD	L-lactate dehydrogenase
866	20220923_CRJL_M9H11_PICS_EColi_Tryps_Neprosin_N2_5ug_155.102163.102163.3	LSGLEPLNIGEDSLFVNVGER	n[29]LSGLEPLNIGEDSLFVNVGER	PEIPVACR.LSGLEPLNIGEDSLFVNVGER.TNVTGSAK	R	T	21	3	12757.4	2285.21	2285.2	762.745	762.739	2285.19	762.737	0.0048	0.8431	3.0406	5.149e-11	37.327	10.565	1	2	0	342	362	0	N-term(28.0313)		0	TRUE	sp|P13009|METH_ECOLI	P13009	METH_ECOLI	metH	Methionine synthase
867	20220923_CRJL_M9H11_PICS_EColi_Tryps_Neprosin_N2_5ug_155.102165.102165.2	ILELAGFLDSYIPEPER	n[29]ILELAGFLDSYIPEPER	GDAEWEAK.ILELAGFLDSYIPEPER.AIDKPFII	K	A	17	2	12757.6	1989.07	1989.05	995.544	995.533	1989.05	995.53	0.0059	0.7666	9.6252	5e-14	38.224	0	1	2	0	189	205	0	N-term(28.0313)		0	FALSE	sp|P0CE47|EFTU1_ECOLI	P0CE47	EFTU1_ECOLI	tufA	Elongation factor Tu 1	tufB	sp|P0CE48|EFTU2_ECOLI
868	20220923_CRJL_M9H11_PICS_EColi_Tryps_Neprosin_N2_5ug_155.102169.102169.0	FLFNNGYADQITSVLK	n[29]FLFNNGYADQITSVLK[156]	RAIIVTDR.FLFNNGYADQITSVLK.AAGVETEV	R	A	16	2	12758.1	1886	1885.98	944.008	943.999	1885	943.506	0.9846	0.7844	13.1541	7.078e-08	22.783	6.581	1	2	0	489	504	0	16K(28.0313), N-term(28.0313)		0	TRUE	sp|P0A9Q7|ADHE_ECOLI	P0A9Q7	ADHE_ECOLI	adhE	Bifunctional aldehyde-alcohol dehydrogenase AdhE
869	20220923_CRJL_M9H11_PICS_EColi_Tryps_Neprosin_N2_5ug_155.102171.102171.0	VPDIGADEVEITEILVK	n[29]VPDIGADEVEITEILVK[156]	MAIEIK.VPDIGADEVEITEILVK.VGDKVEAE	K	V	17	3	12758.4	1895.06	1895.05	632.694	632.69	1895.05	632.691	-0.0028	0.8863	3.0626	0.0002672	21.31	0	1	2	0	7	23	0	17K(28.0313), N-term(28.0313)		0	TRUE	sp|P06959|ODP2_ECOLI	P06959	ODP2_ECOLI	aceF	Dihydrolipoyllysine-residue acetyltransferase component of pyruvate dehydrogenase complex
870	20220923_CRJL_M9H11_PICS_EColi_Tryps_Neprosin_N2_5ug_155.102173.102173.0	VPDIGADEVEITEILVK	n[29]VPDIGADEVEITEILVK[156]	MAIEIK.VPDIGADEVEITEILVK.VGDKVEAE	K	V	17	3	12758.6	1896.07	1896.05	633.029	633.025	1895.05	632.691	1.0029	0.8062	3.0656	0.02921	13.698	0	1	2	0	7	23	0	17K(28.0313), N-term(28.0313)		0	TRUE	sp|P06959|ODP2_ECOLI	P06959	ODP2_ECOLI	aceF	Dihydrolipoyllysine-residue acetyltransferase component of pyruvate dehydrogenase complex
871	20220923_CRJL_M9H11_PICS_EColi_Tryps_Neprosin_N2_5ug_155.102176.102176.0	NVLQPIGWDAFGLPAEGAAVK	n[29]NVLQPIGWDAFGLPAEGAAVK[156]	RYQRMIGK.NVLQPIGWDAFGLPAEGAAVK.NNTAPAPW	K	N	21	3	12759	2209.21	2209.19	737.411	737.405	2208.19	737.072	1.0004	0.7134	3.4371	0.0002344	17.966	0	1	2	0	72	92	0	21K(28.0313), N-term(28.0313)		0	TRUE	sp|P07813|SYL_ECOLI	P07813	SYL_ECOLI	leuS	Leucine--tRNA ligase
872	20220923_CRJL_M9H11_PICS_EColi_Tryps_Neprosin_N2_5ug_155.102177.102177.0	NVLQPIGWDAFGLPAEGAAVK	n[29]NVLQPIGWDAFGLPAEGAAVK[156]	RYQRMIGK.NVLQPIGWDAFGLPAEGAAVK.NNTAPAPW	K	N	21	3	12759.1	2208.21	2208.19	737.076	737.071	2208.19	737.072	-0.0034	0.7409	3.4383	0.0001193	20.735	7.183	1	2	0	72	92	0	21K(28.0313), N-term(28.0313)		0	TRUE	sp|P07813|SYL_ECOLI	P07813	SYL_ECOLI	leuS	Leucine--tRNA ligase
873	20220923_CRJL_M9H11_PICS_EColi_Tryps_Neprosin_N2_5ug_155.102178.102178.3	QELLTTLQNLSNDELLPVAR	n[29]QELLTTLQNLSNDELLPVAR	RAGNDANR.QELLTTLQNLSNDELLPVAR.AFSQFINI	R	A	20	3	12759.2	2294.27	2294.25	765.763	765.756	2294.25	765.757	-0.0004	0.8862	3.7233	1.18e-10	36.619	9.59	1	2	0	54	73	0	N-term(28.0313)		0	TRUE	sp|P00864|CAPP_ECOLI	P00864	CAPP_ECOLI	ppc	Phosphoenolpyruvate carboxylase
874	20220923_CRJL_M9H11_PICS_EColi_Tryps_Neprosin_N2_5ug_155.102179.102179.2	VPDIGADEVEITEILVK	n[29]VPDIGADEVEITEILVK[156]	MAIEIK.VPDIGADEVEITEILVK.VGDKVEAE	K	V	17	2	12759.3	1895.07	1895.05	948.542	948.534	1895.05	948.532	0.0023	0.6867	3.0783	9.822e-09	35.365	7.849	1	2	0	7	23	0	17K(28.0313), N-term(28.0313)		0	TRUE	sp|P06959|ODP2_ECOLI	P06959	ODP2_ECOLI	aceF	Dihydrolipoyllysine-residue acetyltransferase component of pyruvate dehydrogenase complex
875	20220923_CRJL_M9H11_PICS_EColi_Tryps_Neprosin_N2_5ug_155.102181.102181.3	SQAYLGVLVDDLCTLGTK	n[29]SQAYLGVLVDDLC[160]TLGTK[156]	KEGWAPAR.SQAYLGVLVDDLCTLGTK.EPYRMFTS	R	E	18	3	12759.6	2008.07	2008.06	670.364	670.36	2008.06	670.359	0.0015	0.8246	2.2633	1.279e-06	26.411	0	1	2	0	406	423	0	13C(57.0214), 18K(28.0313), N-term(28.0313)		0	TRUE	sp|P0A6U3|MNMG_ECOLI	P0A6U3	MNMG_ECOLI	mnmG	tRNA uridine 5-carboxymethylaminomethyl modification enzyme MnmG
876	20220923_CRJL_M9H11_PICS_EColi_Tryps_Neprosin_N2_5ug_155.102187.102187.2	QELLTTLQNLSNDELLPVAR	n[29]QELLTTLQNLSNDELLPVAR	RAGNDANR.QELLTTLQNLSNDELLPVAR.AFSQFINI	R	A	20	2	12760.3	2294.28	2294.26	1148.15	1148.14	2294.25	1148.13	0.0102	0.8436	3.7424	8e-14	47.205	12.224	1	2	0	54	73	0	N-term(28.0313)		0	TRUE	sp|P00864|CAPP_ECOLI	P00864	CAPP_ECOLI	ppc	Phosphoenolpyruvate carboxylase
877	20220923_CRJL_M9H11_PICS_EColi_Tryps_Neprosin_N2_5ug_155.102189.102189.2	IGGASFEDFQQDLLNLSK	n[35]IGGASFEDFQQDLLNLSK[162]	CFQGAVSR.IGGASFEDFQQDLLNLSK.RAWIARKP	R	R	18	2	12760.6	2049.12	2049.11	1025.57	1025.56	2049.11	1025.56	0.0009	0.6654	3.1558	1.748e-06	18.429	0	1	2	0	752	769	0	18K(34.0631), N-term(34.0631)		0	TRUE	sp|P09831|GLTB_ECOLI	P09831	GLTB_ECOLI	gltB	Glutamate synthase [NADPH] large chain
878	20220923_CRJL_M9H11_PICS_EColi_Tryps_Neprosin_N2_5ug_155.102198.102198.2	VEIPIDAPGIDALLR	n[29]VEIPIDAPGIDALLR	MIIR.VEIPIDAPGIDALLR.RSFESDAE	R	R	15	2	12761.9	1618.95	1618.93	810.48	810.473	1618.93	810.472	0.0017	0.8076	3.2666	2.749e-07	24.954	9.591	1	2	0	5	19	0	N-term(28.0313)		0	TRUE	sp|P63417|YHBS_ECOLI	P63417	YHBS_ECOLI	yhbS	Uncharacterized N-acetyltransferase YhbS
879	20220923_CRJL_M9H11_PICS_EColi_Tryps_Neprosin_N2_5ug_155.102202.102202.3	LPVEEWDIPLPAVVTPSK	n[29]LPVEEWDIPLPAVVTPSK[156]	HDCQIVEK.LPVEEWDIPLPAVVTPSK.VWEW	K	V	18	3	12762.4	2045.16	2045.14	682.728	682.721	2045.14	682.722	-0.0026	0.7975	3.6375	1.281e-05	21.587	0	1	2	0	161	178	0	18K(28.0313), N-term(28.0313)		0	TRUE	sp|P0AC28|5FCL_ECOLI	P0AC28	5FCL_ECOLI	ygfA	5-formyltetrahydrofolate cyclo-ligase
880	20220923_CRJL_M9H11_PICS_EColi_Tryps_Neprosin_N2_5ug_155.102207.102207.2	AFQELNAIDVL	n[29]AFQELNAIDVL	SMIARIEK.AFQELNAIDVL.	K	-	11	2	12763.2	1259.69	1259.67	630.85	630.844	1259.68	630.845	-0.0017	0.8259	9.6455	0.1608	12.675	0	1	2	0	349	359	0	N-term(28.0313)		0	TRUE	sp|P0AB71|ALF_ECOLI	P0AB71	ALF_ECOLI	fbaA	Fructose-bisphosphate aldolase class 2
881	20220923_CRJL_M9H11_PICS_EColi_Tryps_Neprosin_N2_5ug_155.102215.102215.3	YSVAEIFDSIDLTQR	n[29]YSVAEIFDSIDLTQR	RNVYAPIK.YSVAEIFDSIDLTQR.LMDEQQQQ	K	L	15	3	12764.2	1783.91	1783.9	595.644	595.64	1783.9	595.64	0.0004	0.8048	1.3234	9.987e-06	20.395	0	1	2	0	162	176	0	N-term(28.0313)		0	TRUE	sp|P60293|MUKF_ECOLI	P60293	MUKF_ECOLI	mukF	Chromosome partition protein MukF
882	20220923_CRJL_M9H11_PICS_EColi_Tryps_Neprosin_N2_5ug_155.102221.102221.0	VNCVGTDSINAVLETAAK	n[29]VNCVGTDSINAVLETAAK[156]	ENNFAIPA.VNCVGTDSINAVLETAAK.VKAPVIVQ	A	V	18	2	12764.9	1860.97	1860.95	931.492	931.484	1859.97	930.99	0.9863	0.8314	56.781	2.066e-08	27.775	7.793	1	1	0	35	52	0	18K(28.0313), N-term(28.0313)		0	TRUE	sp|P0AB71|ALF_ECOLI	P0AB71	ALF_ECOLI	fbaA	Fructose-bisphosphate aldolase class 2
883	20220923_CRJL_M9H11_PICS_EColi_Tryps_Neprosin_N2_5ug_155.102223.102223.3	VALQDAGLSVSDIDDVILVGGQTR	n[29]VALQDAGLSVSDIDDVILVGGQTR	NRSIEPIK.VALQDAGLSVSDIDDVILVGGQTR.MPMVQKKV	K	M	24	3	12765.3	2468.33	2468.31	823.785	823.777	2468.31	823.778	-0.0024	0.9149	5.4949	0	54.189	0	1	2	0	322	345	0	N-term(28.0313)		0	TRUE	sp|P0A6Y8|DNAK_ECOLI	P0A6Y8	DNAK_ECOLI	dnaK	Chaperone protein DnaK
884	20220923_CRJL_M9H11_PICS_EColi_Tryps_Neprosin_N2_5ug_155.102224.102224.2	DVVELISAMEEK	n[29]DVVELISAMEEK[156]	AVAAMSVM.DVVELISAMEEK.FGVSAAAA	M	F	12	2	12765.3	1417.75	1417.73	709.881	709.875	1417.74	709.876	-0.0023	0.9402	9.398	6.123e-06	25.074	0	1	1	0	19	30	0	12K(28.0313), N-term(28.0313)		0	TRUE	sp|P0A7K2|RL7_ECOLI	P0A7K2	RL7_ECOLI	rplL	Large ribosomal subunit protein bL12
885	20220923_CRJL_M9H11_PICS_EColi_Tryps_Neprosin_N2_5ug_155.102227.102227.3	ADALVLDSTTLSIEQVIEK	n[35]ADALVLDSTTLSIEQVIEK[162]	AVAPIVPA.ADALVLDSTTLSIEQVIEK.AIQYARQK	A	A	19	3	12765.7	2112.24	2112.22	705.086	705.08	2112.22	705.081	-0.0012	0.7987	3.4772	1.888e-09	30.619	8.456	1	1	0	197	215	0	19K(34.0631), N-term(34.0631)		0	TRUE	sp|P0A6I0|KCY_ECOLI	P0A6I0	KCY_ECOLI	cmk	Cytidylate kinase
886	20220923_CRJL_M9H11_PICS_EColi_Tryps_Neprosin_N2_5ug_155.10223.10223.3	HAVTEASPMVK	HAVTEASPM[147]VK[156]	RSMVMRTK.HAVTEASPMVK.AKDERRER	K	A	11	3	2258.78	1212.6	1212.59	405.207	405.205	1212.62	405.213	-0.0228	0.7597	1.0969	0.01347	17.222	0	0.9999	2	0	94	104	0	11K(28.0313), 9M(15.9949)		0	TRUE	sp|P02358|RS6_ECOLI	P02358	RS6_ECOLI	rpsF	Small ribosomal subunit protein bS6
887	20220923_CRJL_M9H11_PICS_EColi_Tryps_Neprosin_N2_5ug_155.102232.102232.1	AFQELNAIDVL	n[35]AFQELNAIDVL	SMIARIEK.AFQELNAIDVL.	K	-	11	1	12766.3	1265.72	1265.71	1266.72	1266.71	1265.71	1266.72	-0.0004	0.7476	9.6984	0.3329	10.411	0	0.9998	2	0	349	359	0	N-term(34.0631)		0	TRUE	sp|P0AB71|ALF_ECOLI	P0AB71	ALF_ECOLI	fbaA	Fructose-bisphosphate aldolase class 2
888	20220923_CRJL_M9H11_PICS_EColi_Tryps_Neprosin_N2_5ug_155.102234.102234.3	LTGNNLLNLGWYQDVQDSLK	n[35]LTGNNLLNLGWYQDVQDSLK[162]	SMEFIIGR.LTGNNLLNLGWYQDVQDSLK.AYDINITD	R	A	20	3	12766.5	2359.31	2359.29	787.444	787.438	2358.29	787.102	1.0053	0.8925	3.1991	1.574e-10	37.845	0	1	2	0	74	93	0	20K(34.0631), N-term(34.0631)		0	TRUE	sp|P00490|PHSM_ECOLI	P00490	PHSM_ECOLI	malP	Maltodextrin phosphorylase
889	20220923_CRJL_M9H11_PICS_EColi_Tryps_Neprosin_N2_5ug_155.102240.102240.3	DVVELISAMEEK	n[29]DVVELISAMEEK[156]	AVAAMSVM.DVVELISAMEEK.FGVSAAAA	M	F	12	3	12767.3	1417.73	1417.73	473.586	473.584	1417.74	473.586	-0.0079	0.8777	9.4307	0.009203	15.597	0	0.9999	1	0	19	30	0	12K(28.0313), N-term(28.0313)		0	TRUE	sp|P0A7K2|RL7_ECOLI	P0A7K2	RL7_ECOLI	rplL	Large ribosomal subunit protein bL12
890	20220923_CRJL_M9H11_PICS_EColi_Tryps_Neprosin_N2_5ug_155.102242.102242.2	SQAYLGVLVDDLCTLGTK	n[29]SQAYLGVLVDDLC[160]TLGTK[156]	KEGWAPAR.SQAYLGVLVDDLCTLGTK.EPYRMFTS	R	E	18	2	12767.6	2008.08	2008.06	1005.05	1005.04	2008.06	1005.03	0.0076	0.8088	2.1298	5.102e-10	37.063	0	1	2	0	406	423	0	13C(57.0214), 18K(28.0313), N-term(28.0313)		0	TRUE	sp|P0A6U3|MNMG_ECOLI	P0A6U3	MNMG_ECOLI	mnmG	tRNA uridine 5-carboxymethylaminomethyl modification enzyme MnmG
891	20220923_CRJL_M9H11_PICS_EColi_Tryps_Neprosin_N2_5ug_155.102244.102244.3	GLMLNVTDPASIESVLEK	n[29]GLMLNVTDPASIESVLEK[156]	DYIGANGK.GLMLNVTDPASIESVLEK.IRAEFGEV	K	I	18	3	12767.8	1971.07	1971.06	658.031	658.026	1971.06	658.027	-0.0025	0.7199	5.3295	6.947e-09	25.122	0	1	2	0	55	72	0	18K(28.0313), N-term(28.0313)		0	TRUE	sp|P0AEK2|FABG_ECOLI	P0AEK2	FABG_ECOLI	fabG	3-oxoacyl-[acyl-carrier-protein] reductase FabG
892	20220923_CRJL_M9H11_PICS_EColi_Tryps_Neprosin_N2_5ug_155.102246.102246.0	VEIPIDAPGIDALLR	n[29]VEIPIDAPGIDALLR	MIIR.VEIPIDAPGIDALLR.RSFESDAE	R	R	15	3	12768.1	1618.94	1618.93	540.653	540.651	1618.93	540.65	0.0007	0.8506	3.3701	0.0005241	19.203	0	1	2	0	5	19	0	N-term(28.0313)		0	TRUE	sp|P63417|YHBS_ECOLI	P63417	YHBS_ECOLI	yhbS	Uncharacterized N-acetyltransferase YhbS
893	20220923_CRJL_M9H11_PICS_EColi_Tryps_Neprosin_N2_5ug_155.102252.102252.0	VEIPIDAPGIDALLR	n[29]VEIPIDAPGIDALLR	MIIR.VEIPIDAPGIDALLR.RSFESDAE	R	R	15	3	12768.7	1619.94	1619.93	540.987	540.985	1618.93	540.65	1.0034	0.8346	3.381	0.004249	17.514	0	1	2	0	5	19	0	N-term(28.0313)		0	TRUE	sp|P63417|YHBS_ECOLI	P63417	YHBS_ECOLI	yhbS	Uncharacterized N-acetyltransferase YhbS
894	20220923_CRJL_M9H11_PICS_EColi_Tryps_Neprosin_N2_5ug_155.102255.102255.3	LLMEETGIPVVVAEDPLTCVAR	n[29]LLMEETGIPVVVAEDPLTC[160]VAR	AIIRNIDR.LLMEETGIPVVVAEDPLTCVAR.GGGKAIEM	R	G	22	3	12769.2	2439.3	2439.28	814.107	814.1	2439.28	814.099	0.0034	0.8752	3.5638	3.4e-13	39.006	0	1	2	0	306	327	0	19C(57.0214), N-term(28.0313)		0	TRUE	sp|P0A9X4|MREB_ECOLI	P0A9X4	MREB_ECOLI	mreB	Cell shape-determining protein MreB
895	20220923_CRJL_M9H11_PICS_EColi_Tryps_Neprosin_N2_5ug_155.102256.102256.4	VALQDAGLSVSDIDDVILVGGQTR	n[29]VALQDAGLSVSDIDDVILVGGQTR	NRSIEPIK.VALQDAGLSVSDIDDVILVGGQTR.MPMVQKKV	K	M	24	4	12769.3	2468.33	2468.31	618.09	618.085	2468.31	618.085	-0.0009	0.8713	5.5622	1.7e-12	33.902	0	1	2	0	322	345	0	N-term(28.0313)		0	TRUE	sp|P0A6Y8|DNAK_ECOLI	P0A6Y8	DNAK_ECOLI	dnaK	Chaperone protein DnaK
896	20220923_CRJL_M9H11_PICS_EColi_Tryps_Neprosin_N2_5ug_155.102259.102259.2	VALQDAGLSVSDIDDVILVGGQTR	n[29]VALQDAGLSVSDIDDVILVGGQTR	NRSIEPIK.VALQDAGLSVSDIDDVILVGGQTR.MPMVQKKV	K	M	24	2	12769.7	2468.33	2468.31	1235.17	1235.16	2468.31	1235.16	-0.0039	0.9239	5.5688	0	70.578	11.583	1	2	0	322	345	0	N-term(28.0313)		0	TRUE	sp|P0A6Y8|DNAK_ECOLI	P0A6Y8	DNAK_ECOLI	dnaK	Chaperone protein DnaK
897	20220923_CRJL_M9H11_PICS_EColi_Tryps_Neprosin_N2_5ug_155.10226.10226.2	YAEGYPGKR	n[29]YAEGYPGK[156]R	QGSQITNK.YAEGYPGKR.YYGGCEYV	K	Y	9	2	2259.15	1095.58	1095.57	548.796	548.792	1095.57	548.793	-0.0017	0.629	1.3131	0.2749	8.743	0	0.9994	2	1	55	63	0	8K(28.0313), N-term(28.0313)		0	TRUE	sp|P0A825|GLYA_ECOLI	P0A825	GLYA_ECOLI	glyA	Serine hydroxymethyltransferase
898	20220923_CRJL_M9H11_PICS_EColi_Tryps_Neprosin_N2_5ug_155.102261.102261.2	GQDVWLPAETLDLIR	n[29]GQDVWLPAETLDLIR	GEKSTQVY.GQDVWLPAETLDLIR.EYRVAIKG	Y	E	15	2	12769.9	1752.96	1752.95	877.487	877.481	1752.94	877.478	0.0062	0.8198	0.5187	4.048e-07	30.971	0	1	1	0	79	93	0	N-term(28.0313)		0	TRUE	sp|P08200|IDH_ECOLI	P08200	IDH_ECOLI	icd	Isocitrate dehydrogenase [NADP]
899	20220923_CRJL_M9H11_PICS_EColi_Tryps_Neprosin_N2_5ug_155.102265.102265.2	LGPLLYAEEEGEVFLGR	n[29]LGPLLYAEEEGEVFLGR	TQWGFSEK.LGPLLYAEEEGEVFLGR.SVAKAKHM	K	S	17	2	12770.5	1919.02	1919	960.519	960.506	1919	960.509	-0.0058	0.7611	0.0916	2.022e-06	19.83	0	1	2	0	513	529	0	N-term(28.0313)		0	TRUE	sp|P0AAI3|FTSH_ECOLI	P0AAI3	FTSH_ECOLI	ftsH	ATP-dependent zinc metalloprotease FtsH
900	20220923_CRJL_M9H11_PICS_EColi_Tryps_Neprosin_N2_5ug_155.102268.102268.0	ADALVLDSTTLSIEQVIEK	n[29]ADALVLDSTTLSIEQVIEK[156]	AVAPIVPA.ADALVLDSTTLSIEQVIEK.AIQYARQK	A	A	19	3	12770.8	2100.17	2100.16	701.065	701.06	2100.16	701.059	0.0004	0.702	3.562	2.733e-05	19.387	0	1	1	0	197	215	0	19K(28.0313), N-term(28.0313)		0	TRUE	sp|P0A6I0|KCY_ECOLI	P0A6I0	KCY_ECOLI	cmk	Cytidylate kinase
901	20220923_CRJL_M9H11_PICS_EColi_Tryps_Neprosin_N2_5ug_155.102269.102269.0	SGLNLEGLENFIQTDASINR	n[29]SGLNLEGLENFIQTDASINR	GIVSAIGR.SGLNLEGLENFIQTDASINR.GNSGGAII	R	G	20	3	12770.9	2219.14	2219.12	740.72	740.715	2218.12	740.381	0.9995	0.8253	0.1422	2.616e-11	34.569	0	1	2	0	192	211	0	N-term(28.0313)		0	TRUE	sp|P39099|DEGQ_ECOLI	P39099	DEGQ_ECOLI	degQ	Periplasmic pH-dependent serine endoprotease DegQ
902	20220923_CRJL_M9H11_PICS_EColi_Tryps_Neprosin_N2_5ug_155.10227.10227.2	YAEGYPGKR	n[35]YAEGYPGK[162]R	QGSQITNK.YAEGYPGKR.YYGGCEYV	K	Y	9	2	2259.28	1107.64	1107.63	554.828	554.825	1107.63	554.825	0.0001	0.6335	1.3109	0.2843	8.685	0	0.9996	2	1	55	63	0	8K(34.0631), N-term(34.0631)		0	TRUE	sp|P0A825|GLYA_ECOLI	P0A825	GLYA_ECOLI	glyA	Serine hydroxymethyltransferase
903	20220923_CRJL_M9H11_PICS_EColi_Tryps_Neprosin_N2_5ug_155.102276.102276.3	GYSLTIPIAQEDGAPVSTILDETYK	n[29]GYSLTIPIAQEDGAPVSTILDETYK[156]	DIPVYPIK.GYSLTIPIAQEDGAPVSTILDETYK.IAITRFDN	K	I	25	3	12771.9	2736.44	2736.41	913.154	913.145	2736.41	913.144	0.0036	0.9114	2.4133	8.147e-08	32.367	0	1	2	0	274	298	0	25K(28.0313), N-term(28.0313)		0	TRUE	sp|P0A6J5|DADA_ECOLI	P0A6J5	DADA_ECOLI	dadA	D-amino acid dehydrogenase
904	20220923_CRJL_M9H11_PICS_EColi_Tryps_Neprosin_N2_5ug_155.102277.102277.3	ELLPGFTAEADQLELLSR	n[29]ELLPGFTAEADQLELLSR	FFVKCDER.ELLPGFTAEADQLELLSR.SKTVTVPK	R	S	18	3	12772	2029.09	2029.08	677.371	677.366	2029.07	677.365	0.0019	0.8514	1.4291	3.212e-07	26.602	10.984	1	2	0	50	67	0	N-term(28.0313)		0	TRUE	sp|P77739|KT3K_ECOLI	P77739	KT3K_ECOLI	yniA	Probable ketoamine kinase YniA
905	20220923_CRJL_M9H11_PICS_EColi_Tryps_Neprosin_N2_5ug_155.102278.102278.3	NTPVSELITLGENMGLENLAR	n[29]NTPVSELITLGENM[147]GLENLAR	MNITEIK.NTPVSELITLGENMGLENLAR.MRKQDIIF	K	M	21	3	12772.1	2314.2	2314.19	772.408	772.402	2314.18	772.402	0.0019	0.8368	0.7422	8.631e-07	26.781	10.62	1	2	0	8	28	0	14M(15.9949), N-term(28.0313)		0	TRUE	sp|P0AG30|RHO_ECOLI	P0AG30	RHO_ECOLI	rho	Transcription termination factor Rho
906	20220923_CRJL_M9H11_PICS_EColi_Tryps_Neprosin_N2_5ug_155.102283.102283.0	AAQSDEELYQIITDTEGTPDEA	n[29]AAQSDEELYQIITDTEGTPDEA	KTICRRIR.AAQSDEELYQIITDTEGTPDEA.	R	-	22	3	12772.8	2424.11	2424.09	809.044	809.037	2423.09	808.703	1.0036	0.6951	29.4064	1.625e-05	20.834	0	1	2	0	142	163	0	N-term(28.0313)		0	TRUE	sp|P69829|PTSN_ECOLI	P69829	PTSN_ECOLI	ptsN	Nitrogen regulatory protein
907	20220923_CRJL_M9H11_PICS_EColi_Tryps_Neprosin_N2_5ug_155.102287.102287.3	LTGNNLLNLGWYQDVQDSLK	n[29]LTGNNLLNLGWYQDVQDSLK[156]	SMEFIIGR.LTGNNLLNLGWYQDVQDSLK.AYDINITD	R	A	20	3	12773.4	2346.24	2346.22	783.088	783.081	2346.22	783.081	-0.0007	0.8904	3.3134	5.418e-09	35.307	0	1	2	0	74	93	0	20K(28.0313), N-term(28.0313)		0	TRUE	sp|P00490|PHSM_ECOLI	P00490	PHSM_ECOLI	malP	Maltodextrin phosphorylase
908	20220923_CRJL_M9H11_PICS_EColi_Tryps_Neprosin_N2_5ug_155.102291.102291.3	YEGFGPNGSMIIAETLTSNVNR	n[29]YEGFGPNGSMIIAETLTSNVNR	DETFVQGR.YEGFGPNGSMIIAETLTSNVNR.TIANVRTI	R	T	22	3	12773.8	2398.17	2398.15	800.397	800.391	2397.16	800.062	0.9868	0.8693	13.9663	6.223e-07	27.071	0	1	2	0	84	105	0	N-term(28.0313)		0	TRUE	sp|P0A8A2|YEEN_ECOLI	P0A8A2	YEEN_ECOLI	yeeN	Probable transcriptional regulatory protein YeeN
909	20220923_CRJL_M9H11_PICS_EColi_Tryps_Neprosin_N2_5ug_155.102292.102292.2	AGDNIIISQMEHHANIVPWQMLCAR	n[35]AGDNIIISQM[147]EHHANIVPWQMLCAR	SWGNSNVR.AGDNIIISQMEHHANIVPWQMLCAR.VGAEIRVI	R	V	25	2	12774	2896.43	2896.43	1449.22	1449.22	2896.44	1449.23	-0.0073	0.3402	29.3297	0.0532	12.583	0	0.9467	2	0	112	136	0	10M(15.9949), N-term(34.0631)		0	TRUE	sp|P77444|SUFS_ECOLI	P77444	SUFS_ECOLI	sufS	Cysteine desulfurase
910	20220923_CRJL_M9H11_PICS_EColi_Tryps_Neprosin_N2_5ug_155.102293.102293.3	LMEEEGILAGISSGAAVAAALK	n[29]LMEEEGILAGISSGAAVAAALK[156]	EAISTARR.LMEEEGILAGISSGAAVAAALK.LQEDESFT	R	L	22	3	12774.1	2156.2	2156.18	719.74	719.733	2156.18	719.733	0.0002	0.8256	1.357	1.996e-08	29.83	23.745	1	2	0	262	283	0	22K(28.0313), N-term(28.0313)		0	TRUE	sp|P0ABK5|CYSK_ECOLI	P0ABK5	CYSK_ECOLI	cysK	Cysteine synthase A
911	20220923_CRJL_M9H11_PICS_EColi_Tryps_Neprosin_N2_5ug_155.102295.102295.2	TLPTTMEFVDIAGLVK	TLPTTMEFVDIAGLVK[156]	AEIVKPQR.TLPTTMEFVDIAGLVK.GASKGEGI	R	G	16	2	12774.4	1761.98	1761.96	881.996	881.988	1761.96	881.986	0.003	0.8466	4.3012	2.358e-07	26.461	0	1	2	0	63	78	0	16K(28.0313)		0	TRUE	sp|P0ABU2|YCHF_ECOLI	P0ABU2	YCHF_ECOLI	ychF	Ribosome-binding ATPase YchF
912	20220923_CRJL_M9H11_PICS_EColi_Tryps_Neprosin_N2_5ug_155.102296.102296.3	IVDAQGNDVLIPGTDMPAQYFLPGK	n[29]IVDAQGNDVLIPGTDMPAQYFLPGK[156]	KDIRPAIK.IVDAQGNDVLIPGTDMPAQYFLPGK.AIVQIEDG	K	A	25	3	12774.5	2715.43	2715.4	906.15	906.141	2714.4	905.807	1.0024	0.7177	11.0257	0.0006184	20.335	0	1	2	0	1080	1104	0	25K(28.0313), N-term(28.0313)		0	TRUE	sp|P0A8T7|RPOC_ECOLI	P0A8T7	RPOC_ECOLI	rpoC	DNA-directed RNA polymerase subunit beta'
913	20220923_CRJL_M9H11_PICS_EColi_Tryps_Neprosin_N2_5ug_155.102297.102297.3	EFDAAGISFPYPQMDVNFK	n[29]EFDAAGISFPYPQMDVNFK[156]	DVIERIKR.EFDAAGISFPYPQMDVNFK.RVKEDKAA	R	R	19	3	12774.6	2231.07	2231.05	744.697	744.691	2231.06	744.694	-0.0105	0.7558	5.3156	1.115e-07	23.767	0	1	2	0	260	278	0	19K(28.0313), N-term(28.0313)		0	TRUE	sp|P0C0S1|MSCS_ECOLI	P0C0S1	MSCS_ECOLI	mscS	Small-conductance mechanosensitive channel
914	20220923_CRJL_M9H11_PICS_EColi_Tryps_Neprosin_N2_5ug_155.102303.102303.3	GLPADVVPGDILLLDDGR	n[29]GLPADVVPGDILLLDDGR	EKVGIDYK.GLPADVVPGDILLLDDGR.VQIKVIEV	K	V	18	3	12775.5	1862.03	1862.01	621.684	621.679	1862.01	621.679	-0.0006	0.8127	5.9507	5.285e-08	28.664	10.273	1	2	0	116	133	0	N-term(28.0313)		0	TRUE	sp|P21599|KPYK2_ECOLI	P21599	KPYK2_ECOLI	pykA	Pyruvate kinase II
915	20220923_CRJL_M9H11_PICS_EColi_Tryps_Neprosin_N2_5ug_155.102305.102305.0	GLPADVVPGDILLLDDGR	n[29]GLPADVVPGDILLLDDGR	EKVGIDYK.GLPADVVPGDILLLDDGR.VQIKVIEV	K	V	18	2	12775.8	1862.03	1862.02	932.024	932.016	1862.01	932.015	0.0025	0.8858	5.9552	2.094e-07	30.681	8.094	1	2	0	116	133	0	N-term(28.0313)		0	TRUE	sp|P21599|KPYK2_ECOLI	P21599	KPYK2_ECOLI	pykA	Pyruvate kinase II
916	20220923_CRJL_M9H11_PICS_EColi_Tryps_Neprosin_N2_5ug_155.102309.102309.3	LCAAPLVEGTLAATVSAASGADIDK	n[29]LC[160]AAPLVEGTLAATVSAASGADIDK[156]	PEIAAKVR.LCAAPLVEGTLAATVSAASGADIDK.VIFDAMHA	R	V	25	3	12776.3	2456.32	2456.3	819.779	819.774	2456.28	819.768	0.017	0.8653	2.0472	1.961e-05	20.665	0	1	2	0	95	119	0	25K(28.0313), 2C(57.0214), N-term(28.0313)		0	TRUE	sp|P37349|DHAM_ECOLI	P37349	DHAM_ECOLI	dhaM	PEP-dependent dihydroxyacetone kinase, phosphoryl donor subunit DhaM
917	20220923_CRJL_M9H11_PICS_EColi_Tryps_Neprosin_N2_5ug_155.102314.102314.0	AAQSDEELYQIITDTEGTPDEA	n[29]AAQSDEELYQIITDTEGTPDEA	KTICRRIR.AAQSDEELYQIITDTEGTPDEA.	R	-	22	3	12777	2423.11	2423.09	808.71	808.704	2423.09	808.703	0.0034	0.685	29.4761	2.478e-06	23.037	7.89	1	2	0	142	163	0	N-term(28.0313)		0	TRUE	sp|P69829|PTSN_ECOLI	P69829	PTSN_ECOLI	ptsN	Nitrogen regulatory protein
918	20220923_CRJL_M9H11_PICS_EColi_Tryps_Neprosin_N2_5ug_155.10232.10232.0	LAQEASQEAAR	n[29]LAQEASQEAAR	WIEQKDQR.LAQEASQEAAR.RKSIEKEI	R	R	11	2	2259.84	1200.62	1200.61	601.315	601.31	1200.61	601.312	-0.004	0.4235	0.2634	0.05841	10.967	0	0.9999	2	0	255	265	0	N-term(28.0313)		0	TRUE	sp|P0A9W3|ETTA_ECOLI	P0A9W3	ETTA_ECOLI	ettA	Energy-dependent translational throttle protein EttA
919	20220923_CRJL_M9H11_PICS_EColi_Tryps_Neprosin_N2_5ug_155.102324.102324.3	SGLNLEGLENFIQTDASINR	n[29]SGLNLEGLENFIQTDASINR	GIVSAIGR.SGLNLEGLENFIQTDASINR.GNSGGAII	R	G	20	3	12778.3	2218.14	2218.12	740.387	740.381	2218.12	740.381	-0.0004	0.8975	0.2657	9.574e-11	35.098	12.757	1	2	0	192	211	0	N-term(28.0313)		0	TRUE	sp|P39099|DEGQ_ECOLI	P39099	DEGQ_ECOLI	degQ	Periplasmic pH-dependent serine endoprotease DegQ
920	20220923_CRJL_M9H11_PICS_EColi_Tryps_Neprosin_N2_5ug_155.102339.102339.3	VVYDFVNVIQGDATLNQALIK	n[29]VVYDFVNVIQGDATLNQALIK[156]	IIMGCERR.VVYDFVNVIQGDATLNQALIK.DKRTENIY	R	D	21	3	12780.3	2375.33	2375.31	792.785	792.779	2375.31	792.777	0.0039	0.8905	1.2893	5.9e-13	38.117	0	1	2	0	56	76	0	21K(28.0313), N-term(28.0313)		0	TRUE	sp|P0AEZ3|MIND_ECOLI	P0AEZ3	MIND_ECOLI	minD	Septum site-determining protein MinD
921	20220923_CRJL_M9H11_PICS_EColi_Tryps_Neprosin_N2_5ug_155.102341.102341.3	SMISPVVCSNIDDFSGLIIK	n[29]SMISPVVC[160]SNIDDFSGLIIK[156]	DYINANAR.SMISPVVCSNIDDFSGLIIK.AQGHIVAG	R	A	20	3	12780.5	2250.18	2250.16	751.068	751.06	2250.16	751.062	-0.0065	0.7971	3.4214	1.012e-08	29.42	0	1	2	0	612	631	0	20K(28.0313), 8C(57.0214), N-term(28.0313)		0	TRUE	sp|P09323|PTW3C_ECOLI	P09323	PTW3C_ECOLI	nagE	PTS system N-acetylglucosamine-specific EIICBA component
922	20220923_CRJL_M9H11_PICS_EColi_Tryps_Neprosin_N2_5ug_155.102344.102344.2	YEGFGPNGSMIIAETLTSNVNR	n[29]YEGFGPNGSMIIAETLTSNVNR	DETFVQGR.YEGFGPNGSMIIAETLTSNVNR.TIANVRTI	R	T	22	2	12780.9	2398.17	2398.16	1200.09	1200.09	2397.16	1199.59	0.9934	0.6731	14.0847	0.003114	19.527	0	1	2	0	84	105	0	N-term(28.0313)		0	TRUE	sp|P0A8A2|YEEN_ECOLI	P0A8A2	YEEN_ECOLI	yeeN	Probable transcriptional regulatory protein YeeN
923	20220923_CRJL_M9H11_PICS_EColi_Tryps_Neprosin_N2_5ug_155.102353.102353.2	ALLAAFDFPFR	n[29]ALLAAFDFPFR	AKSDEEGR.ALLAAFDFPFR.	R	K	11	2	12782.2	1294.72	1294.71	648.365	648.36	1294.71	648.361	-0.0012	0.6489	1.7135	0.004577	22.42	0	1	2	0	168	178	0	N-term(28.0313)		0	TRUE	sp|P62399|RL5_ECOLI	P62399	RL5_ECOLI	rplE	Large ribosomal subunit protein uL5
924	20220923_CRJL_M9H11_PICS_EColi_Tryps_Neprosin_N2_5ug_155.102357.102357.2	QVGVPYIIVFLNK	n[29]QVGVPYIIVFLNK[156]	REHIIIGR.QVGVPYIIVFLNK.CDMVDDEE	R	C	13	2	12782.7	1544.95	1544.93	773.481	773.473	1544.93	773.474	-0.0004	0.7874	2.1446	9.416e-06	23.635	0	1	2	0	125	137	0	13K(28.0313), N-term(28.0313)		0	FALSE	sp|P0CE47|EFTU1_ECOLI	P0CE47	EFTU1_ECOLI	tufA	Elongation factor Tu 1	tufB	sp|P0CE48|EFTU2_ECOLI
925	20220923_CRJL_M9H11_PICS_EColi_Tryps_Neprosin_N2_5ug_155.102359.102359.2	DIAGLAEAMLK	n[29]DIAGLAEAMLK[156]	EVAFANIN.DIAGLAEAMLK.YVFKAVIE	N	Y	11	2	12782.9	1186.67	1186.66	594.343	594.338	1186.66	594.339	-0.0024	0.8225	20.4537	0.00127	15.041	0	1	1	0	261	271	0	11K(28.0313), N-term(28.0313)		0	TRUE	sp|P0A8M0|SYN_ECOLI	P0A8M0	SYN_ECOLI	asnS	Asparagine--tRNA ligase
926	20220923_CRJL_M9H11_PICS_EColi_Tryps_Neprosin_N2_5ug_155.102361.102361.3	VVYDFVNVIQGDATLNQALIK	n[35]VVYDFVNVIQGDATLNQALIK[162]	IIMGCERR.VVYDFVNVIQGDATLNQALIK.DKRTENIY	R	D	21	3	12783.2	2387.4	2387.38	796.808	796.8	2387.37	796.798	0.0036	0.8748	1.2404	5.343e-10	33.878	0	1	2	0	56	76	0	21K(34.0631), N-term(34.0631)		0	TRUE	sp|P0AEZ3|MIND_ECOLI	P0AEZ3	MIND_ECOLI	minD	Septum site-determining protein MinD
927	20220923_CRJL_M9H11_PICS_EColi_Tryps_Neprosin_N2_5ug_155.102367.102367.2	VEALLLPSPISVEMSAMR	n[29]VEALLLPSPISVEMSAMR	VQQMIHPG.VEALLLPSPISVEMSAMR.LSIWTGII	G	L	18	2	12784.1	1970.09	1970.06	986.05	986.039	1970.06	986.036	0.005	0.8543	1.1174	0.001549	20.109	0	0.9999	1	0	528	545	0	N-term(28.0313)		0	TRUE	sp|P07395|SYFB_ECOLI	P07395	SYFB_ECOLI	pheT	Phenylalanine--tRNA ligase beta subunit
928	20220923_CRJL_M9H11_PICS_EColi_Tryps_Neprosin_N2_5ug_155.102373.102373.3	FGGQILDTVDIENYISVPK	n[29]FGGQILDTVDIENYISVPK[156]	RTGIMGER.FGGQILDTVDIENYISVPK.TEGQKIAG	R	T	19	3	12784.8	2163.17	2163.15	722.063	722.056	2163.15	722.056	-0.0004	0.8251	5.6333	4.724e-07	29.501	0	1	2	0	245	263	0	19K(28.0313), N-term(28.0313)		0	TRUE	sp|P35340|AHPF_ECOLI	P35340	AHPF_ECOLI	ahpF	Alkyl hydroperoxide reductase subunit F
929	20220923_CRJL_M9H11_PICS_EColi_Tryps_Neprosin_N2_5ug_155.102376.102376.3	QVGVPYIIVFLNK	n[29]QVGVPYIIVFLNK[156]	REHIIIGR.QVGVPYIIVFLNK.CDMVDDEE	R	C	13	3	12785.2	1544.94	1544.93	515.988	515.985	1544.93	515.985	0.0013	0.853	2.1024	0.0001636	18.238	0	1	2	0	125	137	0	13K(28.0313), N-term(28.0313)		0	FALSE	sp|P0CE47|EFTU1_ECOLI	P0CE47	EFTU1_ECOLI	tufA	Elongation factor Tu 1	tufB	sp|P0CE48|EFTU2_ECOLI
930	20220923_CRJL_M9H11_PICS_EColi_Tryps_Neprosin_N2_5ug_155.10239.10239.2	GYGMGDAAEGK	n[29]GYGM[147]GDAAEGK[156]	VIIAHTIK.GYGMGDAAEGK.NIAHQVKK	K	N	11	2	2260.76	1126.5	1126.5	564.259	564.255	1126.5	564.255	-0.0001	0.676	1.1928	0.003103	18.533	0	1	2	0	394	404	0	11K(28.0313), 4M(15.9949), N-term(28.0313)		0	TRUE	sp|P0AFG8|ODP1_ECOLI	P0AFG8	ODP1_ECOLI	aceE	Pyruvate dehydrogenase E1 component
931	20220923_CRJL_M9H11_PICS_EColi_Tryps_Neprosin_N2_5ug_155.102390.102390.3	LASTEWVDIVNEENEVIAQASR	n[29]LASTEWVDIVNEENEVIAQASR	MEQRR.LASTEWVDIVNEENEVIAQASR.EQMRAQCI	R	E	22	3	12787.1	2501.24	2501.24	834.753	834.755	2500.24	834.422	0.9973	0.8273	0.6278	2.097e-08	30.302	10.633	1	2	0	6	27	0	N-term(28.0313)		0	TRUE	sp|P65556|YFCD_ECOLI	P65556	YFCD_ECOLI	yfcD	Uncharacterized Nudix hydrolase YfcD
932	20220923_CRJL_M9H11_PICS_EColi_Tryps_Neprosin_N2_5ug_155.102393.102393.3	VDLGGVDGLLHITDMAWK	n[35]VDLGGVDGLLHITDMAWK[162]	NITDYGAF.VDLGGVDGLLHITDMAWK.RVKHPSEI	F	R	18	3	12787.5	2007.13	2007.11	670.05	670.045	2007.11	670.045	-0.0012	0.7842	0.4639	6.874e-07	25.513	0	1	1	0	209	226	0	18K(34.0631), N-term(34.0631)		0	TRUE	sp|P0AG67|RS1_ECOLI	P0AG67	RS1_ECOLI	rpsA	Small ribosomal subunit protein bS1
933	20220923_CRJL_M9H11_PICS_EColi_Tryps_Neprosin_N2_5ug_155.102399.102399.2	ILELAGFLDSYIPEPER	n[29]ILELAGFLDSYIPEPER	GDAEWEAK.ILELAGFLDSYIPEPER.AIDKPFII	K	A	17	2	12788.4	1990.09	1990.06	996.053	996.037	1989.05	995.53	1.0144	0.6043	9.1127	0.2463	13.073	0	0.9773	2	0	189	205	0	N-term(28.0313)		0	FALSE	sp|P0CE47|EFTU1_ECOLI	P0CE47	EFTU1_ECOLI	tufA	Elongation factor Tu 1	tufB	sp|P0CE48|EFTU2_ECOLI
934	20220923_CRJL_M9H11_PICS_EColi_Tryps_Neprosin_N2_5ug_155.102403.102403.3	FGGQILDTVDIENYISVPK	n[35]FGGQILDTVDIENYISVPK[162]	RTGIMGER.FGGQILDTVDIENYISVPK.TEGQKIAG	R	T	19	3	12788.9	2175.23	2175.21	726.082	726.077	2175.21	726.077	-0.0007	0.88	5.7008	0	33.697	0	1	2	0	245	263	0	19K(34.0631), N-term(34.0631)		0	TRUE	sp|P35340|AHPF_ECOLI	P35340	AHPF_ECOLI	ahpF	Alkyl hydroperoxide reductase subunit F
935	20220923_CRJL_M9H11_PICS_EColi_Tryps_Neprosin_N2_5ug_155.102405.102405.2	FGGQILDTVDIENYISVPK	n[29]FGGQILDTVDIENYISVPK[156]	RTGIMGER.FGGQILDTVDIENYISVPK.TEGQKIAG	R	T	19	2	12789.1	2163.17	2163.15	1082.59	1082.58	2163.15	1082.58	0.0031	0.7737	5.7052	2.966e-11	37.023	0	1	2	0	245	263	0	19K(28.0313), N-term(28.0313)		0	TRUE	sp|P35340|AHPF_ECOLI	P35340	AHPF_ECOLI	ahpF	Alkyl hydroperoxide reductase subunit F
936	20220923_CRJL_M9H11_PICS_EColi_Tryps_Neprosin_N2_5ug_155.102411.102411.0	AFQELNAIDVL	n[35]AFQELNAIDVL	SMIARIEK.AFQELNAIDVL.	K	-	11	2	12789.9	1265.72	1265.71	633.865	633.86	1265.71	633.861	-0.0015	0.731	10.0905	2.279	8.824	0	0.9993	2	0	349	359	0	N-term(34.0631)		0	TRUE	sp|P0AB71|ALF_ECOLI	P0AB71	ALF_ECOLI	fbaA	Fructose-bisphosphate aldolase class 2
937	20220923_CRJL_M9H11_PICS_EColi_Tryps_Neprosin_N2_5ug_155.102413.102413.3	VDLGGVDGLLHITDMAWK	n[29]VDLGGVDGLLHITDMAWK[156]	NITDYGAF.VDLGGVDGLLHITDMAWK.RVKHPSEI	F	R	18	3	12790	1996.08	1996.07	666.367	666.362	1995.05	666.024	1.0157	0.5833	0.4217	1.446e-07	24.616	0	1	1	0	209	226	0	18K(28.0313), N-term(28.0313)		0	TRUE	sp|P0AG67|RS1_ECOLI	P0AG67	RS1_ECOLI	rpsA	Small ribosomal subunit protein bS1
938	20220923_CRJL_M9H11_PICS_EColi_Tryps_Neprosin_N2_5ug_155.102415.102415.2	VPDIGADEVEITEILVK	n[29]VPDIGADEVEITEILVK[156]	MAIEIK.VPDIGADEVEITEILVK.VGDKVEAE	K	V	17	2	12790.4	1895.07	1895.05	948.541	948.534	1895.05	948.532	0.0022	0.6371	3.5959	7.776e-07	30.08	7.962	1	2	0	7	23	0	17K(28.0313), N-term(28.0313)		0	TRUE	sp|P06959|ODP2_ECOLI	P06959	ODP2_ECOLI	aceF	Dihydrolipoyllysine-residue acetyltransferase component of pyruvate dehydrogenase complex
939	20220923_CRJL_M9H11_PICS_EColi_Tryps_Neprosin_N2_5ug_155.102418.102418.2	DATGIDPVSLIAFDK	n[29]DATGIDPVSLIAFDK[156]	NIHKVDVR.DATGIDPVSLIAFDK.VVMTADAV	R	V	15	2	12790.6	1616.88	1616.86	809.449	809.44	1616.87	809.44	-0.0014	0.8967	11.5802	3.1e-08	31.756	0	1	2	0	171	185	0	15K(28.0313), N-term(28.0313)		0	TRUE	sp|P60723|RL4_ECOLI	P60723	RL4_ECOLI	rplD	Large ribosomal subunit protein uL4
940	20220923_CRJL_M9H11_PICS_EColi_Tryps_Neprosin_N2_5ug_155.102423.102423.3	DATGIDPVSLIAFDK	n[29]DATGIDPVSLIAFDK[156]	NIHKVDVR.DATGIDPVSLIAFDK.VVMTADAV	R	V	15	3	12791.3	1616.88	1616.86	539.966	539.962	1616.87	539.963	-0.0012	0.8594	11.5912	0.001948	19.88	0	1	2	0	171	185	0	15K(28.0313), N-term(28.0313)		0	TRUE	sp|P60723|RL4_ECOLI	P60723	RL4_ECOLI	rplD	Large ribosomal subunit protein uL4
941	20220923_CRJL_M9H11_PICS_EColi_Tryps_Neprosin_N2_5ug_155.102425.102425.3	NVVVETLEQLGIR	n[29]NVVVETLEQLGIR	GAGKTTAR.NVVVETLEQLGIR.DMVFTREP	R	D	13	3	12791.5	1496.85	1496.85	499.959	499.956	1496.86	499.959	-0.0105	0.7473	29.2462	0.01256	16.914	0	0.9993	2	0	21	33	0	N-term(28.0313)		0	TRUE	sp|P0A720|KTHY_ECOLI	P0A720	KTHY_ECOLI	tmk	Thymidylate kinase
942	20220923_CRJL_M9H11_PICS_EColi_Tryps_Neprosin_N2_5ug_155.102427.102427.2	LDVNTCGLLLFTTDGELANR	n[29]LDVNTC[160]GLLLFTTDGELANR	ARWIAVGR.LDVNTCGLLLFTTDGELANR.LMHPSREV	R	L	20	2	12791.8	2249.18	2249.16	1125.6	1125.59	2249.14	1125.58	0.0222	0.7977	2.4493	5.323e-05	20.965	0	1	2	0	109	128	0	6C(57.0214), N-term(28.0313)		0	TRUE	sp|P37765|RLUB_ECOLI	P37765	RLUB_ECOLI	rluB	Ribosomal large subunit pseudouridine synthase B
943	20220923_CRJL_M9H11_PICS_EColi_Tryps_Neprosin_N2_5ug_155.102434.102434.2	NVVVETLEQLGIR	n[29]NVVVETLEQLGIR	GAGKTTAR.NVVVETLEQLGIR.DMVFTREP	R	D	13	2	12792.8	1496.87	1496.86	749.441	749.435	1496.86	749.435	-0.0003	0.8121	29.2674	1.147e-06	23.767	0	1	2	0	21	33	0	N-term(28.0313)		0	TRUE	sp|P0A720|KTHY_ECOLI	P0A720	KTHY_ECOLI	tmk	Thymidylate kinase
944	20220923_CRJL_M9H11_PICS_EColi_Tryps_Neprosin_N2_5ug_155.102437.102437.3	YTDMLPEFGGDTAYSDDFFVGR	n[29]YTDMLPEFGGDTAYSDDFFVGR	GVVYDAIG.YTDMLPEFGGDTAYSDDFFVGR.VGGVATYR	G	V	22	3	12793.2	2530.13	2530.1	844.383	844.373	2530.1	844.374	-0.0026	0.7838	4.2536	3.717e-07	35.219	0	1	1	0	133	154	0	N-term(28.0313)		0	TRUE	sp|P02931|OMPF_ECOLI	P02931	OMPF_ECOLI	ompF	Outer membrane porin F
945	20220923_CRJL_M9H11_PICS_EColi_Tryps_Neprosin_N2_5ug_155.102439.102439.3	NVLDELDQAWLPVEK	n[29]NVLDELDQAWLPVEK[156]	KRAIHTIW.NVLDELDQAWLPVEK.SWKINERH	W	S	15	3	12793.4	1823.98	1823.96	609	608.994	1823.97	608.996	-0.0067	0.8934	0.529	8.035e-06	21.017	10.832	1	1	0	69	83	0	15K(28.0313), N-term(28.0313)		0	TRUE	sp|P62707|GPMA_ECOLI	P62707	GPMA_ECOLI	gpmA	2,3-bisphosphoglycerate-dependent phosphoglycerate mutase
946	20220923_CRJL_M9H11_PICS_EColi_Tryps_Neprosin_N2_5ug_155.102444.102444.0	VPDIGADEVEITEILVK	n[29]VPDIGADEVEITEILVK[156]	MAIEIK.VPDIGADEVEITEILVK.VGDKVEAE	K	V	17	3	12794	1896.07	1896.05	633.029	633.025	1895.05	632.691	1.0018	0.9023	3.6559	4.751e-06	21.31	6.22	1	2	0	7	23	0	17K(28.0313), N-term(28.0313)		0	TRUE	sp|P06959|ODP2_ECOLI	P06959	ODP2_ECOLI	aceF	Dihydrolipoyllysine-residue acetyltransferase component of pyruvate dehydrogenase complex
947	20220923_CRJL_M9H11_PICS_EColi_Tryps_Neprosin_N2_5ug_155.102447.102447.2	AFQELNAIDVL	n[29]AFQELNAIDVL	SMIARIEK.AFQELNAIDVL.	K	-	11	2	12794.4	1259.68	1259.67	630.85	630.845	1259.68	630.845	-0.0015	0.7595	10.1666	0.04148	14.565	0	1	2	0	349	359	0	N-term(28.0313)		0	TRUE	sp|P0AB71|ALF_ECOLI	P0AB71	ALF_ECOLI	fbaA	Fructose-bisphosphate aldolase class 2
948	20220923_CRJL_M9H11_PICS_EColi_Tryps_Neprosin_N2_5ug_155.102458.102458.2	GIIDFLNQYEEAVK	n[35]GIIDFLNQYEEAVK[162]	GANVTSDK.GIIDFLNQYEEAVK.VDPRSPQE	K	V	14	2	12795.8	1705.97	1705.96	853.993	853.985	1705.96	853.985	-0.0003	0.8514	1.5436	9.185e-07	32.994	10.667	1	2	0	469	482	0	14K(34.0631), N-term(34.0631)		0	TRUE	sp|P33363|BGLX_ECOLI	P33363	BGLX_ECOLI	bglX	Periplasmic beta-glucosidase
949	20220923_CRJL_M9H11_PICS_EColi_Tryps_Neprosin_N2_5ug_155.102459.102459.2	MAIGPVIDNGFYYDVDLDR	n[29]MAIGPVIDNGFYYDVDLDR	KQIWPHTK.MAIGPVIDNGFYYDVDLDR.TITQEDVE	K	T	19	2	12796	2201.05	2201.04	1101.53	1101.53	2200.05	1101.03	0.9897	0.4716	14.0146	0.04995	15.054	0	0.9967	2	0	92	110	0	N-term(28.0313)		0	TRUE	sp|P0A8M3|SYT_ECOLI	P0A8M3	SYT_ECOLI	thrS	Threonine--tRNA ligase
950	20220923_CRJL_M9H11_PICS_EColi_Tryps_Neprosin_N2_5ug_155.10246.10246.0	LAQEASQEAAR	n[29]LAQEASQEAAR	WIEQKDQR.LAQEASQEAAR.RKSIEKEI	R	R	11	2	2261.51	1201.62	1201.61	601.818	601.813	1200.61	601.312	1.0024	0.4978	0.2913	0.004019	14.985	0	1	2	0	255	265	0	N-term(28.0313)		0	TRUE	sp|P0A9W3|ETTA_ECOLI	P0A9W3	ETTA_ECOLI	ettA	Energy-dependent translational throttle protein EttA
951	20220923_CRJL_M9H11_PICS_EColi_Tryps_Neprosin_N2_5ug_155.102463.102463.3	VALQDAGLSVSDIDDVILVGGQTR	n[29]VALQDAGLSVSDIDDVILVGGQTR	NRSIEPIK.VALQDAGLSVSDIDDVILVGGQTR.MPMVQKKV	K	M	24	3	12796.6	2468.33	2468.31	823.784	823.777	2468.31	823.778	-0.0019	0.9123	6.0173	0	54.162	8.119	1	2	0	322	345	0	N-term(28.0313)		0	TRUE	sp|P0A6Y8|DNAK_ECOLI	P0A6Y8	DNAK_ECOLI	dnaK	Chaperone protein DnaK
952	20220923_CRJL_M9H11_PICS_EColi_Tryps_Neprosin_N2_5ug_155.102470.102470.2	GLPADVVPGDILLLDDGR	n[29]GLPADVVPGDILLLDDGR	EKVGIDYK.GLPADVVPGDILLLDDGR.VQIKVIEV	K	V	18	2	12797.5	1862.04	1862.02	932.025	932.015	1862.01	932.015	0.0006	0.875	6.317	8.987e-11	37.948	7.991	1	2	0	116	133	0	N-term(28.0313)		0	TRUE	sp|P21599|KPYK2_ECOLI	P21599	KPYK2_ECOLI	pykA	Pyruvate kinase II
953	20220923_CRJL_M9H11_PICS_EColi_Tryps_Neprosin_N2_5ug_155.102471.102471.1	DATGIDPVSLIAFDK	n[29]DATGIDPVSLIAFDK[156]	NIHKVDVR.DATGIDPVSLIAFDK.VVMTADAV	R	V	15	1	12797.6	1616.87	1616.87	1617.87	1617.88	1616.87	1617.87	0.0054	0.8932	11.6976	4e-14	38.944	0	1	2	0	171	185	0	15K(28.0313), N-term(28.0313)		0	TRUE	sp|P60723|RL4_ECOLI	P60723	RL4_ECOLI	rplD	Large ribosomal subunit protein uL4
954	20220923_CRJL_M9H11_PICS_EColi_Tryps_Neprosin_N2_5ug_155.102474.102474.0	VAAVVNNGVVLESDVDGLMQSVK	n[29]VAAVVNNGVVLESDVDGLMQSVK[156]	AAPQVVDK.VAAVVNNGVVLESDVDGLMQSVK.LNAAQARQ	K	L	23	3	12798	2399.28	2399.26	800.767	800.761	2398.28	800.433	0.9836	0.7386	10.9074	1.48e-07	29.713	0	1	2	0	28	50	0	23K(28.0313), N-term(28.0313)		0	TRUE	sp|P0ABZ6|SURA_ECOLI	P0ABZ6	SURA_ECOLI	surA	Chaperone SurA
955	20220923_CRJL_M9H11_PICS_EColi_Tryps_Neprosin_N2_5ug_155.102476.102476.0	SLITVEGDKASMEVPAPFAGVVK	n[29]SLITVEGDKASMEVPAPFAGVVK[156]	GDKVAAEQ.SLITVEGDKASMEVPAPFAGVVK.EIKVNVGD	Q	E	23	3	12798.2	2400.28	2400.27	801.102	801.096	2400.3	801.106	-0.0302	0.7795	43.5804	3.275e-06	27.245	25.489	1	1	1	237	259	0	23K(28.0313), N-term(28.0313)		0	TRUE	sp|P06959|ODP2_ECOLI	P06959	ODP2_ECOLI	aceF	Dihydrolipoyllysine-residue acetyltransferase component of pyruvate dehydrogenase complex
956	20220923_CRJL_M9H11_PICS_EColi_Tryps_Neprosin_N2_5ug_155.102477.102477.0	SLITVEGDKASMEVPAPFAGVVK	n[29]SLITVEGDKASMEVPAPFAGVVK[156]	GDKVAAEQ.SLITVEGDKASMEVPAPFAGVVK.EIKVNVGD	Q	E	23	3	12798.4	2401.29	2401.27	801.436	801.43	2400.3	801.106	0.9709	0.7815	43.5825	2.511e-05	24.328	21.368	0.9998	1	1	237	259	0	23K(28.0313), N-term(28.0313)		0	TRUE	sp|P06959|ODP2_ECOLI	P06959	ODP2_ECOLI	aceF	Dihydrolipoyllysine-residue acetyltransferase component of pyruvate dehydrogenase complex
957	20220923_CRJL_M9H11_PICS_EColi_Tryps_Neprosin_N2_5ug_155.102480.102480.0	VPDIGADEVEITEILVK	n[29]VPDIGADEVEITEILVK[156]	MAIEIK.VPDIGADEVEITEILVK.VGDKVEAE	K	V	17	3	12798.8	1895.06	1895.05	632.694	632.69	1895.05	632.691	-0.0028	0.889	3.7366	3.718e-06	21.238	0	1	2	0	7	23	0	17K(28.0313), N-term(28.0313)		0	TRUE	sp|P06959|ODP2_ECOLI	P06959	ODP2_ECOLI	aceF	Dihydrolipoyllysine-residue acetyltransferase component of pyruvate dehydrogenase complex
958	20220923_CRJL_M9H11_PICS_EColi_Tryps_Neprosin_N2_5ug_155.102483.102483.2	YTDMLPEFGGDTAYSDDFFVGR	n[29]YTDMLPEFGGDTAYSDDFFVGR	GVVYDAIG.YTDMLPEFGGDTAYSDDFFVGR.VGGVATYR	G	V	22	2	12799.1	2530.11	2530.1	1266.06	1266.06	2530.1	1266.06	-0.0041	0.7481	4.3531	8.605e-11	50.761	0	1	1	0	133	154	0	N-term(28.0313)		0	TRUE	sp|P02931|OMPF_ECOLI	P02931	OMPF_ECOLI	ompF	Outer membrane porin F
959	20220923_CRJL_M9H11_PICS_EColi_Tryps_Neprosin_N2_5ug_155.102486.102486.2	GIIDFLNQYEEAVK	n[29]GIIDFLNQYEEAVK[156]	GANVTSDK.GIIDFLNQYEEAVK.VDPRSPQE	K	V	14	2	12799.5	1693.9	1693.89	847.959	847.952	1693.89	847.954	-0.0023	0.8525	1.6057	1.098e-06	31.762	8.522	1	2	0	469	482	0	14K(28.0313), N-term(28.0313)		0	TRUE	sp|P33363|BGLX_ECOLI	P33363	BGLX_ECOLI	bglX	Periplasmic beta-glucosidase
960	20220923_CRJL_M9H11_PICS_EColi_Tryps_Neprosin_N2_5ug_155.102492.102492.3	QYPIVSIEDGLDESDWDGFAYQTK	n[29]QYPIVSIEDGLDESDWDGFAYQTK[156]	HFIEEITK.QYPIVSIEDGLDESDWDGFAYQTK.VIGDKIQI	K	V	24	3	12800.2	2832.35	2832.32	945.122	945.115	2831.32	944.78	1.0043	0.9105	4.8644	0	49.101	0	1	2	0	283	306	0	24K(28.0313), N-term(28.0313)		0	TRUE	sp|P0A6P9|ENO_ECOLI	P0A6P9	ENO_ECOLI	eno	Enolase
961	20220923_CRJL_M9H11_PICS_EColi_Tryps_Neprosin_N2_5ug_155.102495.102495.3	LLMEETGIPVVVAEDPLTCVAR	n[29]LLMEETGIPVVVAEDPLTC[160]VAR	AIIRNIDR.LLMEETGIPVVVAEDPLTCVAR.GGGKAIEM	R	G	22	3	12800.7	2439.3	2439.29	814.108	814.103	2439.28	814.099	0.0109	0.8673	4.0882	0.0002994	19.741	0	1	2	0	306	327	0	19C(57.0214), N-term(28.0313)		0	TRUE	sp|P0A9X4|MREB_ECOLI	P0A9X4	MREB_ECOLI	mreB	Cell shape-determining protein MreB
962	20220923_CRJL_M9H11_PICS_EColi_Tryps_Neprosin_N2_5ug_155.102498.102498.2	SLAELLNAGLGGSDNE	n[35]SLAELLNAGLGGSDNE	VTAEDASA.SLAELLNAGLGGSDNE.	A	-	16	2	12801	1592.82	1592.81	797.417	797.413	1592.81	797.413	0.0018	0.6003	20.2822	5.287e-05	20.056	0	1	1	0	1392	1407	0	N-term(34.0631)		0	TRUE	sp|P0A8T7|RPOC_ECOLI	P0A8T7	RPOC_ECOLI	rpoC	DNA-directed RNA polymerase subunit beta'
963	20220923_CRJL_M9H11_PICS_EColi_Tryps_Neprosin_N2_5ug_155.102501.102501.0	GDLGVEIPVEEVIFAQK	n[29]GDLGVEIPVEEVIFAQK[156]	SDGIMVAR.GDLGVEIPVEEVIFAQK.MMIEKCIR	R	M	17	3	12801.3	1899.05	1899.04	634.024	634.02	1898.04	633.687	0.9969	0.6789	8.9317	0.2796	10.714	0	0.9993	2	0	245	261	0	17K(28.0313), N-term(28.0313)		0	TRUE	sp|P0AD61|KPYK1_ECOLI	P0AD61	KPYK1_ECOLI	pykF	Pyruvate kinase I
964	20220923_CRJL_M9H11_PICS_EColi_Tryps_Neprosin_N2_5ug_155.102503.102503.0	GLVDGLNFAVQYLGK	n[29]GLVDGLNFAVQYLGK[156]	TYRNSNFF.GLVDGLNFAVQYLGK.NERDTARR	F	N	15	2	12801.5	1648.93	1648.91	825.471	825.465	1648.92	825.467	-0.0039	0.8569	0.5214	2.993e-09	34.897	12.083	1	1	0	168	182	0	15K(28.0313), N-term(28.0313)		0	TRUE	sp|P02931|OMPF_ECOLI	P02931	OMPF_ECOLI	ompF	Outer membrane porin F
965	20220923_CRJL_M9H11_PICS_EColi_Tryps_Neprosin_N2_5ug_155.102504.102504.0	LLSNFFAQTEALAFGK	n[29]LLSNFFAQTEALAFGK[156]	PISDHHQK.LLSNFFAQTEALAFGK.SREVVEQE	K	S	16	3	12801.6	1811.99	1811.97	605.003	604.999	1811.98	605.001	-0.008	0.8272	1.2737	1.652e-05	17.036	0	1	2	0	420	435	0	16K(28.0313), N-term(28.0313)		0	TRUE	sp|P0A6T1|G6PI_ECOLI	P0A6T1	G6PI_ECOLI	pgi	Glucose-6-phosphate isomerase
966	20220923_CRJL_M9H11_PICS_EColi_Tryps_Neprosin_N2_5ug_155.102505.102505.0	GLVDGLNFAVQYLGK	n[29]GLVDGLNFAVQYLGK[156]	TYRNSNFF.GLVDGLNFAVQYLGK.NERDTARR	F	N	15	2	12801.7	1649.93	1649.92	825.972	825.966	1648.92	825.467	0.9978	0.8437	0.5244	1.673e-09	39.249	11.967	1	1	0	168	182	0	15K(28.0313), N-term(28.0313)		0	TRUE	sp|P02931|OMPF_ECOLI	P02931	OMPF_ECOLI	ompF	Outer membrane porin F
967	20220923_CRJL_M9H11_PICS_EColi_Tryps_Neprosin_N2_5ug_155.102506.102506.0	LLSNFFAQTEALAFGK	n[29]LLSNFFAQTEALAFGK[156]	PISDHHQK.LLSNFFAQTEALAFGK.SREVVEQE	K	S	16	3	12801.8	1812.99	1812.98	605.339	605.334	1811.98	605.001	0.9993	0.8349	1.2706	6.818e-05	18.554	0	1	2	0	420	435	0	16K(28.0313), N-term(28.0313)		0	TRUE	sp|P0A6T1|G6PI_ECOLI	P0A6T1	G6PI_ECOLI	pgi	Glucose-6-phosphate isomerase
968	20220923_CRJL_M9H11_PICS_EColi_Tryps_Neprosin_N2_5ug_155.102509.102509.0	GDLGVEIPVEEVIFAQK	n[29]GDLGVEIPVEEVIFAQK[156]	SDGIMVAR.GDLGVEIPVEEVIFAQK.MMIEKCIR	R	M	17	3	12802.2	1898.05	1898.04	633.691	633.686	1898.04	633.687	-0.0028	0.7832	8.946	0.0009368	18.12	6.726	1	2	0	245	261	0	17K(28.0313), N-term(28.0313)		0	TRUE	sp|P0AD61|KPYK1_ECOLI	P0AD61	KPYK1_ECOLI	pykF	Pyruvate kinase I
969	20220923_CRJL_M9H11_PICS_EColi_Tryps_Neprosin_N2_5ug_155.102512.102512.3	FALPAVNCVGTDSINAVLETAAK	n[29]FALPAVNC[160]VGTDSINAVLETAAK[156]	FQVAKENN.FALPAVNCVGTDSINAVLETAAK.VKAPVIVQ	N	V	23	3	12802.6	2417.28	2417.27	806.769	806.765	2416.27	806.43	1.0065	0.8198	1.7697	2.21e-12	38.231	12.551	1	1	0	30	52	0	23K(28.0313), 8C(57.0214), N-term(28.0313)		0	TRUE	sp|P0AB71|ALF_ECOLI	P0AB71	ALF_ECOLI	fbaA	Fructose-bisphosphate aldolase class 2
970	20220923_CRJL_M9H11_PICS_EColi_Tryps_Neprosin_N2_5ug_155.102514.102514.2	LLSNFFAQTEALAFGK	n[29]LLSNFFAQTEALAFGK[156]	PISDHHQK.LLSNFFAQTEALAFGK.SREVVEQE	K	S	16	2	12802.9	1811.99	1811.98	907.002	906.998	1811.98	906.998	-0.0007	0.8708	1.2527	3.9e-13	33.529	5.175	1	2	0	420	435	0	16K(28.0313), N-term(28.0313)		0	TRUE	sp|P0A6T1|G6PI_ECOLI	P0A6T1	G6PI_ECOLI	pgi	Glucose-6-phosphate isomerase
971	20220923_CRJL_M9H11_PICS_EColi_Tryps_Neprosin_N2_5ug_155.102515.102515.2	NGELSSYLIDITK	n[29]NGELSSYLIDITK[156]	AQTFTEWN.NGELSSYLIDITK.DIFTKKDE	N	D	13	2	12803	1508.8	1508.8	755.41	755.408	1507.81	754.914	0.9871	0.7712	45.6631	0.0001238	16.067	0	0.9995	1	0	224	236	0	13K(28.0313), N-term(28.0313)		0	TRUE	sp|P00350|6PGD_ECOLI	P00350	6PGD_ECOLI	gnd	6-phosphogluconate dehydrogenase, decarboxylating
972	20220923_CRJL_M9H11_PICS_EColi_Tryps_Neprosin_N2_5ug_155.102516.102516.3	SLAELLNAGLGGSDNE	n[35]SLAELLNAGLGGSDNE	VTAEDASA.SLAELLNAGLGGSDNE.	A	-	16	3	12803.1	1592.82	1592.81	531.946	531.944	1592.81	531.944	0.0001	0.5896	20.3176	0.001644	14.518	0	0.9993	1	0	1392	1407	0	N-term(34.0631)		0	TRUE	sp|P0A8T7|RPOC_ECOLI	P0A8T7	RPOC_ECOLI	rpoC	DNA-directed RNA polymerase subunit beta'
973	20220923_CRJL_M9H11_PICS_EColi_Tryps_Neprosin_N2_5ug_155.102517.102517.3	ANPDMSAMVEGIELTLK	n[29]ANPDMSAMVEGIELTLK[156]	RAIEVADK.ANPDMSAMVEGIELTLK.SMIDVVRK	K	S	17	3	12803.2	1873.96	1873.95	625.661	625.657	1873.95	625.658	-0.0031	0.8795	1.2814	5.015e-09	28.58	14.448	1	2	0	112	128	0	17K(28.0313), N-term(28.0313)		0	TRUE	sp|P09372|GRPE_ECOLI	P09372	GRPE_ECOLI	grpE	Protein GrpE
974	20220923_CRJL_M9H11_PICS_EColi_Tryps_Neprosin_N2_5ug_155.102519.102519.0	VADYPFTTLVPSLGVVRMDNEK	n[35]VADYPFTTLVPSLGVVRMDNEK[156]	AVSAAKPK.VADYPFTTLVPSLGVVRMDNEK.SFVVADIP	K	S	22	4	12803.5	2513.39	2513.37	629.355	629.35	2512.35	629.094	1.0266	0.1504	8.3858	0.5836	11.87	0	0.8548	2	1	186	207	0	22K(28.0313), N-term(34.0631)		0	TRUE	sp|P42641|OBG_ECOLI	P42641	OBG_ECOLI	obgE	GTPase ObgE/CgtA
975	20220923_CRJL_M9H11_PICS_EColi_Tryps_Neprosin_N2_5ug_155.102524.102524.3	SDDVADCLSYADIAETVVSHVEGAR	n[29]SDDVADC[160]LSYADIAETVVSHVEGAR	WDNRKAAK.SDDVADCLSYADIAETVVSHVEGAR.FAIVERVA	K	F	25	3	12804.2	2706.26	2706.24	903.094	903.087	2706.24	903.089	-0.0036	0.7136	2.7759	1.38e-09	43.941	0	1	2	0	44	68	0	7C(57.0214), N-term(28.0313)		0	TRUE	sp|P0AC16|FOLB_ECOLI	P0AC16	FOLB_ECOLI	folB	Dihydroneopterin aldolase
976	20220923_CRJL_M9H11_PICS_EColi_Tryps_Neprosin_N2_5ug_155.102525.102525.0	VGTYEELIPQADLVINLTPDK	n[29]VGTYEELIPQADLVINLTPDK[156]	KATENGFK.VGTYEELIPQADLVINLTPDK.QHSDVVRT	K	Q	21	3	12804.3	2384.31	2384.29	795.776	795.77	2383.29	795.437	0.9992	0.7466	1.328	4.081e-11	34.832	9.162	1	2	0	89	109	0	21K(28.0313), N-term(28.0313)		0	TRUE	sp|P05793|ILVC_ECOLI	P05793	ILVC_ECOLI	ilvC	Ketol-acid reductoisomerase (NADP(+))
977	20220923_CRJL_M9H11_PICS_EColi_Tryps_Neprosin_N2_5ug_155.102535.102535.0	EIDATCTFSNQAFDSLIPSLK	n[29]EIDATC[160]TFSNQAFDSLIPSLK[156]	DIAQAICK.EIDATCTFSNQAFDSLIPSLK.FRRVEAVM	K	F	21	3	12805.6	2413.22	2413.2	805.413	805.407	2412.19	805.07	1.0109	0.8926	4.3563	1.827e-07	28.415	0	1	2	0	57	77	0	21K(28.0313), 6C(57.0214), N-term(28.0313)		0	TRUE	sp|P30859|ARTI_ECOLI	P30859	ARTI_ECOLI	artI	Putative ABC transporter arginine-binding protein 2
978	20220923_CRJL_M9H11_PICS_EColi_Tryps_Neprosin_N2_5ug_155.102537.102537.0	EIDATCTFSNQAFDSLIPSLK	n[29]EIDATC[160]TFSNQAFDSLIPSLK[156]	DIAQAICK.EIDATCTFSNQAFDSLIPSLK.FRRVEAVM	K	F	21	3	12805.9	2412.21	2412.19	805.078	805.072	2412.19	805.07	0.0048	0.9031	4.3599	1.264e-07	32.859	8.142	1	2	0	57	77	0	21K(28.0313), 6C(57.0214), N-term(28.0313)		0	TRUE	sp|P30859|ARTI_ECOLI	P30859	ARTI_ECOLI	artI	Putative ABC transporter arginine-binding protein 2
979	20220923_CRJL_M9H11_PICS_EColi_Tryps_Neprosin_N2_5ug_155.102538.102538.0	ANPDMSAMVEGIELTLK	n[29]ANPDMSAMVEGIELTLK[156]	RAIEVADK.ANPDMSAMVEGIELTLK.SMIDVVRK	K	S	17	2	12806	1874.98	1874.96	938.495	938.487	1873.95	937.984	1.0057	0.8708	1.3272	8.72e-12	41.626	11.703	1	2	0	112	128	0	17K(28.0313), N-term(28.0313)		0	TRUE	sp|P09372|GRPE_ECOLI	P09372	GRPE_ECOLI	grpE	Protein GrpE
980	20220923_CRJL_M9H11_PICS_EColi_Tryps_Neprosin_N2_5ug_155.102541.102541.2	QYPIVSIEDGLDESDWDGFAYQTK	n[29]QYPIVSIEDGLDESDWDGFAYQTK[156]	HFIEEITK.QYPIVSIEDGLDESDWDGFAYQTK.VIGDKIQI	K	V	24	2	12806.3	2832.33	2832.33	1417.17	1417.17	2831.32	1416.67	1.0153	0.8626	4.9666	1e-13	60.418	0	1	2	0	283	306	0	24K(28.0313), N-term(28.0313)		0	TRUE	sp|P0A6P9|ENO_ECOLI	P0A6P9	ENO_ECOLI	eno	Enolase
981	20220923_CRJL_M9H11_PICS_EColi_Tryps_Neprosin_N2_5ug_155.102546.102546.2	ALDAIIASVTESLK	n[29]ALDAIIASVTESLK[156]	ISKAAAGR.ALDAIIASVTESLK.EGDDVAIV	R	E	14	2	12807	1485.87	1485.86	743.944	743.94	1485.87	743.94	-0.0007	0.7997	0.8517	4.758e-07	32.725	8.96	1	2	0	24	37	0	14K(28.0313), N-term(28.0313)		0	TRUE	sp|P0ACF4|DBHB_ECOLI	P0ACF4	DBHB_ECOLI	hupB	DNA-binding protein HU-beta
982	20220923_CRJL_M9H11_PICS_EColi_Tryps_Neprosin_N2_5ug_155.102548.102548.3	IFVDEAVNELQTIQDMLR	n[29]IFVDEAVNELQTIQDM[147]LR	MDK.IFVDEAVNELQTIQDMLR.WSVSRFSA	K	W	18	3	12807.2	2177.12	2177.08	726.715	726.701	2177.1	726.708	-0.0229	0.8373	11.3086	1.11e-08	27.272	9.595	1	2	0	4	21	0	16M(15.9949), N-term(28.0313)		0	TRUE	sp|P39199|PRMB_ECOLI	P39199	PRMB_ECOLI	prmB	Ribosomal protein uL3 glutamine methyltransferase
983	20220923_CRJL_M9H11_PICS_EColi_Tryps_Neprosin_N2_5ug_155.102549.102549.3	GIIDFLNQYEEAVK	n[29]GIIDFLNQYEEAVK[156]	GANVTSDK.GIIDFLNQYEEAVK.VDPRSPQE	K	V	14	3	12807.4	1693.9	1693.89	565.64	565.638	1693.89	565.638	-0.0004	0.7251	1.7358	0.01394	15.268	0	1	2	0	469	482	0	14K(28.0313), N-term(28.0313)		0	TRUE	sp|P33363|BGLX_ECOLI	P33363	BGLX_ECOLI	bglX	Periplasmic beta-glucosidase
984	20220923_CRJL_M9H11_PICS_EColi_Tryps_Neprosin_N2_5ug_155.10255.10255.3	HVNVGTIGHVDHGK	HVNVGTIGHVDHGK[162]	EKFERTKP.HVNVGTIGHVDHGK.TTITAAIT	P	T	14	3	2262.73	1502.82	1502.81	501.946	501.943	1502.82	501.946	-0.01	0.7334	3.1537	1.084e-06	20.21	0	1	1	0	12	25	0	14K(34.0631)		0	FALSE	sp|P0CE47|EFTU1_ECOLI	P0CE47	EFTU1_ECOLI	tufA	Elongation factor Tu 1	tufB	sp|P0CE48|EFTU2_ECOLI
985	20220923_CRJL_M9H11_PICS_EColi_Tryps_Neprosin_N2_5ug_155.102561.102561.0	GLVDGLNFAVQYLGK	n[29]GLVDGLNFAVQYLGK[156]	TYRNSNFF.GLVDGLNFAVQYLGK.NERDTARR	F	N	15	3	12809	1648.93	1648.92	550.649	550.646	1648.92	550.647	-0.0008	0.7847	0.6458	2.221e-05	19.941	0	1	1	0	168	182	0	15K(28.0313), N-term(28.0313)		0	TRUE	sp|P02931|OMPF_ECOLI	P02931	OMPF_ECOLI	ompF	Outer membrane porin F
986	20220923_CRJL_M9H11_PICS_EColi_Tryps_Neprosin_N2_5ug_155.102562.102562.2	GDLGVEIPVEEVIFAQK	n[29]GDLGVEIPVEEVIFAQK[156]	SDGIMVAR.GDLGVEIPVEEVIFAQK.MMIEKCIR	R	M	17	2	12809.1	1898.06	1898.04	950.036	950.027	1898.04	950.027	0	0.8501	9.062	3.381e-10	36.289	12.229	1	2	0	245	261	0	17K(28.0313), N-term(28.0313)		0	TRUE	sp|P0AD61|KPYK1_ECOLI	P0AD61	KPYK1_ECOLI	pykF	Pyruvate kinase I
987	20220923_CRJL_M9H11_PICS_EColi_Tryps_Neprosin_N2_5ug_155.102563.102563.4	QYPIVSIEDGLDESDWDGFAYQTK	n[29]QYPIVSIEDGLDESDWDGFAYQTK[156]	HFIEEITK.QYPIVSIEDGLDESDWDGFAYQTK.VIGDKIQI	K	V	24	4	12809.3	2831.34	2831.32	708.842	708.837	2831.32	708.837	0.0029	0.8399	5.0155	9.874e-06	28.522	0	1	2	0	283	306	0	24K(28.0313), N-term(28.0313)		0	TRUE	sp|P0A6P9|ENO_ECOLI	P0A6P9	ENO_ECOLI	eno	Enolase
988	20220923_CRJL_M9H11_PICS_EColi_Tryps_Neprosin_N2_5ug_155.102568.102568.3	LTGNNLLNLGWYQDVQDSLK	n[29]LTGNNLLNLGWYQDVQDSLK[156]	SMEFIIGR.LTGNNLLNLGWYQDVQDSLK.AYDINITD	R	A	20	3	12809.9	2347.24	2347.22	783.421	783.415	2346.22	783.081	1.0017	0.8186	3.9219	1.086e-06	25.679	0	1	2	0	74	93	0	20K(28.0313), N-term(28.0313)		0	TRUE	sp|P00490|PHSM_ECOLI	P00490	PHSM_ECOLI	malP	Maltodextrin phosphorylase
989	20220923_CRJL_M9H11_PICS_EColi_Tryps_Neprosin_N2_5ug_155.102571.102571.3	AFTSEEFTHFLEELTK	n[29]AFTSEEFTHFLEELTK[156]	VIAGEGNK.AFTSEEFTHFLEELTK.QYPIVSIE	K	Q	16	3	12810.3	1985	1984.98	662.673	662.668	1983.98	662.335	0.999	0.6743	2.1394	2.679e-09	31.841	0	1	2	0	267	282	0	16K(28.0313), N-term(28.0313)		0	TRUE	sp|P0A6P9|ENO_ECOLI	P0A6P9	ENO_ECOLI	eno	Enolase
990	20220923_CRJL_M9H11_PICS_EColi_Tryps_Neprosin_N2_5ug_155.102572.102572.0	ALDAIIASVTESLK	n[29]ALDAIIASVTESLK[156]	ISKAAAGR.ALDAIIASVTESLK.EGDDVAIV	R	E	14	3	12810.4	1486.86	1486.86	496.629	496.627	1485.87	496.296	0.9942	0.7243	0.9079	0.02784	16.505	7.595	1	2	0	24	37	0	14K(28.0313), N-term(28.0313)		0	TRUE	sp|P0ACF4|DBHB_ECOLI	P0ACF4	DBHB_ECOLI	hupB	DNA-binding protein HU-beta
991	20220923_CRJL_M9H11_PICS_EColi_Tryps_Neprosin_N2_5ug_155.102578.102578.2	ALVTPEDTADVLNIFR	n[29]ALVTPEDTADVLNIFR	GMTSVTPN.ALVTPEDTADVLNIFR.CFGEAEVI	N	C	16	2	12811.2	1800.97	1800.96	901.495	901.489	1800.96	901.488	0.0004	0.838	4.5814	3.419e-07	37.395	0	1	1	0	137	152	0	N-term(28.0313)		0	TRUE	sp|P0A9L8|P5CR_ECOLI	P0A9L8	P5CR_ECOLI	proC	Pyrroline-5-carboxylate reductase
992	20220923_CRJL_M9H11_PICS_EColi_Tryps_Neprosin_N2_5ug_155.102582.102582.2	EIDATCTFSNQAFDSLIPSLK	n[29]EIDATC[160]TFSNQAFDSLIPSLK[156]	DIAQAICK.EIDATCTFSNQAFDSLIPSLK.FRRVEAVM	K	F	21	2	12811.7	2413.22	2413.2	1207.61	1207.61	2412.19	1207.1	1.0092	0.9094	4.4572	0	49.924	0	1	2	0	57	77	0	21K(28.0313), 6C(57.0214), N-term(28.0313)		0	TRUE	sp|P30859|ARTI_ECOLI	P30859	ARTI_ECOLI	artI	Putative ABC transporter arginine-binding protein 2
993	20220923_CRJL_M9H11_PICS_EColi_Tryps_Neprosin_N2_5ug_155.102586.102586.0	ALVTPEDTADVLNIFR	n[29]ALVTPEDTADVLNIFR	GMTSVTPN.ALVTPEDTADVLNIFR.CFGEAEVI	N	C	16	3	12812	1800.97	1800.96	601.33	601.326	1800.96	601.328	-0.0057	0.8076	4.5949	0.004145	16.366	10.599	1	1	0	137	152	0	N-term(28.0313)		0	TRUE	sp|P0A9L8|P5CR_ECOLI	P0A9L8	P5CR_ECOLI	proC	Pyrroline-5-carboxylate reductase
994	20220923_CRJL_M9H11_PICS_EColi_Tryps_Neprosin_N2_5ug_155.102587.102587.0	ANPDMSAMVEGIELTLK	n[29]ANPDMSAMVEGIELTLK[156]	RAIEVADK.ANPDMSAMVEGIELTLK.SMIDVVRK	K	S	17	2	12812.2	1873.97	1873.95	937.991	937.982	1873.95	937.984	-0.0034	0.8738	1.4302	1.348e-08	41.917	13.707	1	2	0	112	128	0	17K(28.0313), N-term(28.0313)		0	TRUE	sp|P09372|GRPE_ECOLI	P09372	GRPE_ECOLI	grpE	Protein GrpE
995	20220923_CRJL_M9H11_PICS_EColi_Tryps_Neprosin_N2_5ug_155.102592.102592.0	ALVTPEDTADVLNIFR	n[29]ALVTPEDTADVLNIFR	GMTSVTPN.ALVTPEDTADVLNIFR.CFGEAEVI	N	C	16	3	12812.8	1801.97	1801.96	601.665	601.661	1800.96	601.328	0.9981	0.8354	4.6073	3.901e-05	21.623	10.968	1	1	0	137	152	0	N-term(28.0313)		0	TRUE	sp|P0A9L8|P5CR_ECOLI	P0A9L8	P5CR_ECOLI	proC	Pyrroline-5-carboxylate reductase
996	20220923_CRJL_M9H11_PICS_EColi_Tryps_Neprosin_N2_5ug_155.102593.102593.0	SLPAIALNTDNVVLTAIANDR	n[29]SLPAIALNTDNVVLTAIANDR	NRFETERP.SLPAIALNTDNVVLTAIANDR.LHDEVYAK	P	L	21	3	12812.9	2209.22	2209.21	737.415	737.409	2208.21	737.078	0.9953	0.8817	0.102	3.9e-12	39.535	9.885	1	1	0	73	93	0	N-term(28.0313)		0	TRUE	sp|P66817|DIAA_ECOLI	P66817	DIAA_ECOLI	diaA	DnaA initiator-associating protein DiaA
997	20220923_CRJL_M9H11_PICS_EColi_Tryps_Neprosin_N2_5ug_155.102597.102597.3	ALEVLQAVDLIAAEDTR	n[29]ALEVLQAVDLIAAEDTR	NIADITQR.ALEVLQAVDLIAAEDTR.HTGIIIQH	R	H	17	3	12813.4	1854.02	1854.01	619.014	619.01	1854.01	619.01	0.0001	0.8217	2.726	5.56e-11	32.479	12.081	1	2	0	31	47	0	N-term(28.0313)		0	TRUE	sp|P67087|RSMI_ECOLI	P67087	RSMI_ECOLI	rsmI	Ribosomal RNA small subunit methyltransferase I
998	20220923_CRJL_M9H11_PICS_EColi_Tryps_Neprosin_N2_5ug_155.10260.10260.2	AAESVATDCQR	n[29]AAESVATDC[160]QR	ERAAVICF.AAESVATDCQR.EQISYVIG	F	E	11	2	2263.27	1234.57	1234.56	618.292	618.288	1234.56	618.288	0.0007	0.5164	0.3287	0.2519	11.895	0	0.9913	1	0	151	161	0	9C(57.0214), N-term(28.0313)		0	TRUE	sp|P0C8J8|GATZ_ECOLI	P0C8J8	GATZ_ECOLI	gatZ	D-tagatose-1,6-bisphosphate aldolase subunit GatZ
999	20220923_CRJL_M9H11_PICS_EColi_Tryps_Neprosin_N2_5ug_155.102613.102613.3	SLPAIALNTDNVVLTAIANDR	n[29]SLPAIALNTDNVVLTAIANDR	NRFETERP.SLPAIALNTDNVVLTAIANDR.LHDEVYAK	P	L	21	3	12815.7	2208.22	2208.19	737.08	737.071	2208.21	737.078	-0.0195	0.9156	0.0563	8.914e-11	34.892	9.757	1	1	0	73	93	0	N-term(28.0313)		0	TRUE	sp|P66817|DIAA_ECOLI	P66817	DIAA_ECOLI	diaA	DnaA initiator-associating protein DiaA
1000	20220923_CRJL_M9H11_PICS_EColi_Tryps_Neprosin_N2_5ug_155.102619.102619.0	SLAELLNAGLGGSDNE	n[29]SLAELLNAGLGGSDNE	VTAEDASA.SLAELLNAGLGGSDNE.	A	-	16	2	12816.4	1586.8	1586.78	794.405	794.399	1586.78	794.397	0.0057	0.5477	20.5399	0.0002117	19.073	9.295	0.9999	1	0	1392	1407	0	N-term(28.0313)		0	TRUE	sp|P0A8T7|RPOC_ECOLI	P0A8T7	RPOC_ECOLI	rpoC	DNA-directed RNA polymerase subunit beta'
1001	20220923_CRJL_M9H11_PICS_EColi_Tryps_Neprosin_N2_5ug_155.102641.102641.0	SLAELLNAGLGGSDNE	n[29]SLAELLNAGLGGSDNE	VTAEDASA.SLAELLNAGLGGSDNE.	A	-	16	2	12819.3	1587.79	1587.78	794.904	794.898	1586.78	794.397	1.002	0.5617	20.5873	8.569e-05	18.762	0	1	1	0	1392	1407	0	N-term(28.0313)		0	TRUE	sp|P0A8T7|RPOC_ECOLI	P0A8T7	RPOC_ECOLI	rpoC	DNA-directed RNA polymerase subunit beta'
1002	20220923_CRJL_M9H11_PICS_EColi_Tryps_Neprosin_N2_5ug_155.102642.102642.2	ALEVLQAVDLIAAEDTR	n[29]ALEVLQAVDLIAAEDTR	NIADITQR.ALEVLQAVDLIAAEDTR.HTGIIIQH	R	H	17	2	12819.4	1854.03	1854.01	928.021	928.012	1854.01	928.012	0.0006	0.8564	2.6262	1.925e-09	40.251	10.639	1	2	0	31	47	0	N-term(28.0313)		0	TRUE	sp|P67087|RSMI_ECOLI	P67087	RSMI_ECOLI	rsmI	Ribosomal RNA small subunit methyltransferase I
1003	20220923_CRJL_M9H11_PICS_EColi_Tryps_Neprosin_N2_5ug_155.102646.102646.3	NVPAILANGVEWYQNISK	n[29]NVPAILANGVEWYQNISK[156]	VNNVETIC.NVPAILANGVEWYQNISK.SKDAGTKI	C	S	18	3	12820	2071.13	2071.11	691.384	691.377	2071.11	691.377	-0.0004	0.8205	12.0999	3.482e-06	22.52	0	1	1	0	224	241	0	18K(28.0313), N-term(28.0313)		0	TRUE	sp|P31979|NUOF_ECOLI	P31979	NUOF_ECOLI	nuoF	NADH-quinone oxidoreductase subunit F
1004	20220923_CRJL_M9H11_PICS_EColi_Tryps_Neprosin_N2_5ug_155.102655.102655.2	DATGIDPVSLIAFDK	n[29]DATGIDPVSLIAFDK[156]	NIHKVDVR.DATGIDPVSLIAFDK.VVMTADAV	R	V	15	2	12821.2	1616.88	1616.86	809.447	809.44	1616.87	809.44	-0.0013	0.8895	12.091	1.051e-06	31.989	0	1	2	0	171	185	0	15K(28.0313), N-term(28.0313)		0	TRUE	sp|P60723|RL4_ECOLI	P60723	RL4_ECOLI	rplD	Large ribosomal subunit protein uL4
1005	20220923_CRJL_M9H11_PICS_EColi_Tryps_Neprosin_N2_5ug_155.102656.102656.0	AFQELNAIDVL	n[35]AFQELNAIDVL	SMIARIEK.AFQELNAIDVL.	K	-	11	2	12821.3	1266.71	1266.71	634.364	634.36	1265.71	633.861	0.9973	0.6874	10.6148	7.183	8.78	0	0.9963	2	0	349	359	0	N-term(34.0631)		0	TRUE	sp|P0AB71|ALF_ECOLI	P0AB71	ALF_ECOLI	fbaA	Fructose-bisphosphate aldolase class 2
1006	20220923_CRJL_M9H11_PICS_EColi_Tryps_Neprosin_N2_5ug_155.102657.102657.0	AFQELNAIDVL	n[35]AFQELNAIDVL	SMIARIEK.AFQELNAIDVL.	K	-	11	2	12821.4	1265.72	1265.71	633.865	633.861	1265.71	633.861	-0.0009	0.7251	10.617	6.372	12.001	9.282	0.9964	2	0	349	359	0	N-term(34.0631)		0	TRUE	sp|P0AB71|ALF_ECOLI	P0AB71	ALF_ECOLI	fbaA	Fructose-bisphosphate aldolase class 2
1007	20220923_CRJL_M9H11_PICS_EColi_Tryps_Neprosin_N2_5ug_155.102659.102659.3	VINDNFGIIEGLMTTVHATTATQK	n[29]VINDNFGIIEGLMTTVHATTATQK[156]	NCIAPIAK.VINDNFGIIEGLMTTVHATTATQK.TVDGPSHK	K	T	24	3	12821.7	2630.39	2630.37	877.805	877.796	2629.38	877.467	0.988	0.8375	1.2485	3.721e-10	34.182	0	1	2	0	161	184	0	24K(28.0313), N-term(28.0313)		0	TRUE	sp|P0A9B2|G3P1_ECOLI	P0A9B2	G3P1_ECOLI	gapA	Glyceraldehyde-3-phosphate dehydrogenase A
1008	20220923_CRJL_M9H11_PICS_EColi_Tryps_Neprosin_N2_5ug_155.102660.102660.3	YAADLSYLPLMQELEK	n[29]YAADLSYLPLMQELEK[156]	IVIVHAAR.YAADLSYLPLMQELEK.RYEGKIRI	R	R	16	3	12821.8	1939.02	1939	647.346	647.341	1939	647.341	0.0015	0.8614	0.4797	3.377e-05	23.525	0	1	2	0	145	160	0	16K(28.0313), N-term(28.0313)		0	TRUE	sp|P28861|FENR_ECOLI	P28861	FENR_ECOLI	fpr	Flavodoxin/ferredoxin--NADP reductase
1009	20220923_CRJL_M9H11_PICS_EColi_Tryps_Neprosin_N2_5ug_155.102661.102661.2	GISLLDAFGAANDVLK	n[29]GISLLDAFGAANDVLK[156]	KIIKVIGR.GISLLDAFGAANDVLK.GAVQGIAE	R	G	16	2	12822	1659.92	1659.9	830.968	830.958	1658.92	830.469	0.9781	0.1919	0.8969	0.1826	15.201	9.91	0.9469	2	0	175	190	0	16K(28.0313), N-term(28.0313)		0	TRUE	sp|P0A9A6|FTSZ_ECOLI	P0A9A6	FTSZ_ECOLI	ftsZ	Cell division protein FtsZ
1010	20220923_CRJL_M9H11_PICS_EColi_Tryps_Neprosin_N2_5ug_155.102662.102662.2	YAADLSYLPLMQELEK	n[29]YAADLSYLPLMQELEK[156]	IVIVHAAR.YAADLSYLPLMQELEK.RYEGKIRI	R	R	16	2	12822.1	1939.02	1939	970.519	970.509	1939	970.508	0.0031	0.8961	0.4841	2.83e-11	31.176	0	1	2	0	145	160	0	16K(28.0313), N-term(28.0313)		0	TRUE	sp|P28861|FENR_ECOLI	P28861	FENR_ECOLI	fpr	Flavodoxin/ferredoxin--NADP reductase
1011	20220923_CRJL_M9H11_PICS_EColi_Tryps_Neprosin_N2_5ug_155.102671.102671.3	DATGIDPVSLIAFDK	n[29]DATGIDPVSLIAFDK[156]	NIHKVDVR.DATGIDPVSLIAFDK.VVMTADAV	R	V	15	3	12823.4	1616.88	1616.86	539.966	539.962	1616.87	539.963	-0.0013	0.8246	12.1271	0.1063	19.069	0	1	2	0	171	185	0	15K(28.0313), N-term(28.0313)		0	TRUE	sp|P60723|RL4_ECOLI	P60723	RL4_ECOLI	rplD	Large ribosomal subunit protein uL4
1012	20220923_CRJL_M9H11_PICS_EColi_Tryps_Neprosin_N2_5ug_155.102677.102677.2	DSWLALLDEAGMK	n[29]DSWLALLDEAGM[147]K[156]	INRTHHSR.DSWLALLDEAGMK.GFPHADYP	R	G	13	2	12824.1	1519.77	1519.76	760.893	760.888	1519.76	760.887	0.0023	0.855	3.2837	0.001423	19.539	0	1	2	0	186	198	0	12M(15.9949), 13K(28.0313), N-term(28.0313)		0	TRUE	sp|P36929|RSMB_ECOLI	P36929	RSMB_ECOLI	rsmB	Ribosomal RNA small subunit methyltransferase B
1013	20220923_CRJL_M9H11_PICS_EColi_Tryps_Neprosin_N2_5ug_155.102678.102678.3	MVENALLEIPTGLIEASR	n[29]MVENALLEIPTGLIEASR	GAAPFIAR.MVENALLEIPTGLIEASR.AMGATPMQ	R	A	18	3	12824.3	1983.08	1983.07	662.035	662.03	1983.07	662.031	-0.0023	0.7876	3.7272	3.582e-06	21.753	0	1	2	0	107	124	0	N-term(28.0313)		0	TRUE	sp|P31547|METI_ECOLI	P31547	METI_ECOLI	metI	D-methionine transport system permease protein MetI
1014	20220923_CRJL_M9H11_PICS_EColi_Tryps_Neprosin_N2_5ug_155.102680.102680.2	TGVLDQVLDALK	TGVLDQVLDALK[156]	YGGGSVKK.TGVLDQVLDALK.GMDVIEFG	K	G	12	2	12824.5	1298.75	1298.74	650.384	650.378	1298.74	650.38	-0.0023	0.7649	3.4519	0.06688	14.816	0	0.9997	2	0	44	55	0	12K(28.0313)		0	TRUE	sp|Q46856|YQHD_ECOLI	Q46856	YQHD_ECOLI	yqhD	Alcohol dehydrogenase YqhD
1015	20220923_CRJL_M9H11_PICS_EColi_Tryps_Neprosin_N2_5ug_155.102681.102681.3	LNIPMLSAAMDTVTEAR	n[29]LNIPMLSAAMDTVTEAR	TQITKTIR.LNIPMLSAAMDTVTEAR.LAIAIAQE	R	L	17	3	12824.7	1859.97	1859.95	620.996	620.989	1859.95	620.99	-0.0022	0.8439	0.9281	0.006973	19.036	0	1	2	0	40	56	0	N-term(28.0313)		0	TRUE	sp|P0ADG7|IMDH_ECOLI	P0ADG7	IMDH_ECOLI	guaB	Inosine-5'-monophosphate dehydrogenase
1016	20220923_CRJL_M9H11_PICS_EColi_Tryps_Neprosin_N2_5ug_155.102683.102683.2	TNPLLTPFELPPFSK	TNPLLTPFELPPFSK[156]	.TNPLLTPFELPPFSK.IIPEHVVP	M	I	15	2	12824.9	1727.97	1727.95	864.991	864.984	1727.95	864.982	0.0029	0.8275	2.9763	0.0002355	15.987	15.987	1	2	0	2	16	0	15K(28.0313)		0	TRUE	sp|P27298|OPDA_ECOLI	P27298	OPDA_ECOLI	prlC	Oligopeptidase A
[truncated: 39,345 more rows]

## Sheet: PICS 1B
PICS Data Table 1B. Protease cleavage specificity analysis of celiacase was performed using a dimethylation-based Proteomic Identification of protease Cleavage Sites (PICS) approach and a trypsin-derived E. coli peptide library. Only peptides identified by at least 2 Peptide Spectrum Matches (PSMs) and exclusively detected in the protease-treated sample (indicated by N-terminal heavy dimethylatio…
[truncated: 1,473 more rows]
