# Supplementary material for: Targeted enzymatic therapy for coeliac disease
Source: EMBO Mol Med. 2026 May 14;18(6):2236–71. doi: 10.1038/s44321-026-00430-8 (PMC13269764; doi:10.1038/s44321-026-00430-8)
Supplement: Supplementary file 3 — Source data Fig. 1 [file 44321_2026_430_MOESM3_ESM.zip › Figure 1/1k/PICS Data Tables (S1a).xls]

## Sheet: PICS Data Tables
	Source Data: Proteomic Specificity Profiling of Celiacase and Neprosin Variant XGR3
	PICS Data Table			Active Site specificity profiling of the prolyl endopeptidase celiacase.
		1A		All Peptide-Spectrum Matches (PSMs) identified by LC-MS/MS after incubation of a trypsin-derived E. coli proteome peptide library with celiacase.									Figure 1k
		1B		Protease cleavage specificity analysis of celiacase using a dimethylation-based PICS workflow and a trypsin-derived E. coli peptide library.
		2A		All Peptide-Spectrum Matches (PSMs) identified by LC-MS/MS after incubation of a GluC-derived E. coli proteome peptide library with celiacase.									Figure S1a
		2B		Protease cleavage specificity analysis of celiacase using a dimethylation-based PICS workflow and a GluC-derived E. coli peptide library.
		3A		All Peptide-Spectrum Matches (PSMs) identified by LC-MS/MS after incubation of Sigma Gliadin G3375 with celiacase.									Figure 1m
		3B		Protease cleavage specificity analysis of celiacase using a modified PICS workflow and Sigma Gliadin G3375 as a substrate.
	PICS Data Table			Active Site specificity profiling of the neprosin variant XGR3.
		4A		All Peptide-Spectrum Matches (PSMs) identified by LC-MS/MS after incubation of a trypsin-derived E. coli proteome peptide library with neprosin variant XGR3.									Figure 1l
		4B		Protease cleavage specificity analysis of neprosin variant XGR3 using a dimethylation-based PICS workflow and a trypsin-derived E. coli peptide library.
		5A		All Peptide-Spectrum Matches (PSMs) identified by LC-MS/MS after incubation of a GluC-derived E. coli proteome peptide library with neprosin variant XGR3.									Figure S1b
		5B		Protease cleavage specificity analysis of neprosin variant XGR3 using a dimethylation-based PICS workflow and a GluC-derived E. coli peptide library.
		6A		All Peptide-Spectrum Matches (PSMs) identified by LC-MS/MS after incubation of Sigma Gliadin G3375 with neprosin variant XGR3.									Figure 1n
		6B		Protease cleavage specificity analysis of neprosin variant XGR3 using a modified PICS workflow and Sigma Gliadin G3375 as a substrate.

## Sheet: PICS 2A
PICS Data Table 2A. All Peptide-Spectrum Matches (PSMs) identified by LC-MS/MS in a dimethylation-based Proteomic Identification of protease Cleavage Sites (PICS) approach after incubation of a GluC-derived E. coli proteome peptide library with celiacase. Data were analyzed using MSFragger (v4.1; Kong et al. 2017), MSBooster (v1.2.31; Yang et al. 2023), Percolator (v3.6.5; The et al. 2016), and t…
Index	Spectrum	Peptide	Modified Peptide	Extended Peptide	Prev AA	Next AA	Peptide Length	Charge	Retention	Observed Mass	Calibrated Observed Mass	Observed M/Z	Calibrated Observed M/Z	Calculated Peptide Mass	Calculated M/Z	Delta Mass	SpectralSim	RTScore	Expectation	Hyperscore	Nextscore	Probability	Number of Enzymatic Termini	Number of Missed Cleavages	Protein Start	Protein End	Intensity	Assigned Modifications	Observed Modifications	Purity	Is Unique	Protein	Protein ID	Entry Name	Gene	Protein Description	Mapped Genes	Mapped Proteins
1	20220923_CRJL_M9H11_PICS_EColi_GluC_Neprosin_N2_5ug_162.06979.06979.3	ANIKSAKKRAIQSE	n[29]ANIK[156]SAK[156]K[156]RAIQSE	.ANIKSAKKRAIQSE.KARKHNAS	M	K	14	3	1705.27	1655.02	1655.02	552.681	552.681	1655.01	552.677	0.0122	0.5976	3.0816	0.0228	14.466	14.466	0.9999	2	0	2	15	0	4K(28.0313), 7K(28.0313), 8K(28.0313), N-term(28.0313)		0	TRUE	sp|P0A7U7|RS20_ECOLI	P0A7U7	RS20_ECOLI	rpsT	Small ribosomal subunit protein bS20
2	20220923_CRJL_M9H11_PICS_EColi_GluC_Neprosin_N2_5ug_162.07019.07019.3	ANIKSAKKRAIQSE	n[35]ANIK[162]SAK[162]K[162]RAIQSE	.ANIKSAKKRAIQSE.KARKHNAS	M	K	14	3	1709.68	1679.15	1679.15	560.724	560.724	1679.14	560.719	0.0128	0.5111	3.0081	0.09616	11.568	11.568	0.9996	2	0	2	15	0	4K(34.0631), 7K(34.0631), 8K(34.0631), N-term(34.0631)		0	TRUE	sp|P0A7U7|RS20_ECOLI	P0A7U7	RS20_ECOLI	rpsT	Small ribosomal subunit protein bS20
3	20220923_CRJL_M9H11_PICS_EColi_GluC_Neprosin_N2_5ug_162.07317.07317.3	AQPLGNGKKAE	n[35]AQPLGNGK[162]K[162]AE	ADRTNIQE.AQPLGNGKKAE.QWATGIKY	E	Q	11	3	1742.39	1213.77	1213.77	405.598	405.598	1213.79	405.603	-0.0169	0.8807	2.4508	1.954	9.923	0	0.9998	2	0	224	234	0	8K(34.0631), 9K(34.0631), N-term(34.0631)		0	TRUE	sp|P02931|OMPF_ECOLI	P02931	OMPF_ECOLI	ompF	Outer membrane porin F
4	20220923_CRJL_M9H11_PICS_EColi_GluC_Neprosin_N2_5ug_162.07488.07488.3	AQPLGNGKKAE	n[35]AQPLGNGK[162]K[162]AE	ADRTNIQE.AQPLGNGKKAE.QWATGIKY	E	Q	11	3	1773.3	1213.77	1213.77	405.598	405.598	1213.79	405.603	-0.0156	0.8424	1.9357	1.565	9.722	0	0.9998	2	0	224	234	0	8K(34.0631), 9K(34.0631), N-term(34.0631)		0	TRUE	sp|P02931|OMPF_ECOLI	P02931	OMPF_ECOLI	ompF	Outer membrane porin F
5	20220923_CRJL_M9H11_PICS_EColi_GluC_Neprosin_N2_5ug_162.07942.07942.3	QANKRRSQILDE	n[29]QANK[156]RRSQILDE	AEAQVIIE.QANKRRSQILDE.AKAEAEQE	E	A	12	3	1880.3	1512.84	1512.84	505.286	505.286	1512.84	505.286	-0.0002	0.685	11.5101	2.505	8.419	0	0.9462	2	1	78	89	0	4K(28.0313), N-term(28.0313)		0	TRUE	sp|P0ABA0|ATPF_ECOLI	P0ABA0	ATPF_ECOLI	atpF	ATP synthase subunit b
6	20220923_CRJL_M9H11_PICS_EColi_GluC_Neprosin_N2_5ug_162.08024.08024.3	QANKRRSQILDE	n[35]QANK[162]RRSQILDE	AEAQVIIE.QANKRRSQILDE.AKAEAEQE	E	A	12	3	1898.43	1524.91	1524.91	509.311	509.311	1524.9	509.308	0.0098	0.6657	11.208	1.538	8.752	0	0.9929	2	1	78	89	0	4K(34.0631), N-term(34.0631)		0	TRUE	sp|P0ABA0|ATPF_ECOLI	P0ABA0	ATPF_ECOLI	atpF	ATP synthase subunit b
7	20220923_CRJL_M9H11_PICS_EColi_GluC_Neprosin_N2_5ug_162.09394.09394.4	FVTASYNKHRKTAEE	n[35]FVTASYNK[162]HRK[162]TAEE	RIDEVIAP.FVTASYNKHRKTAEE.WNIPDAEG	P	W	15	4	2155.29	1882.08	1882.08	471.526	471.526	1882.08	471.527	-0.0026	0.669	0.0408	0.2618	8.828	0	0.9866	1	1	235	249	0	11K(34.0631), 8K(34.0631), N-term(34.0631)		0	TRUE	sp|P28903|NRDD_ECOLI	P28903	NRDD_ECOLI	nrdD	Anaerobic ribonucleoside-triphosphate reductase
8	20220923_CRJL_M9H11_PICS_EColi_GluC_Neprosin_N2_5ug_162.09417.09417.0	LARGHIINKGE	n[35]LARGHIINK[162]GE	CAHCYGRD.LARGHIINKGE.AIGVIAAQ	D	A	11	3	2158.19	1274.79	1274.79	425.937	425.937	1274.81	425.944	-0.0202	0.5452	0.3954	0.7151	8.321	0	0.9955	2	0	903	913	0	9K(34.0631), N-term(34.0631)		0	TRUE	sp|P0A8T7|RPOC_ECOLI	P0A8T7	RPOC_ECOLI	rpoC	DNA-directed RNA polymerase subunit beta'
9	20220923_CRJL_M9H11_PICS_EColi_GluC_Neprosin_N2_5ug_162.09426.09426.0	LARGHIINKGE	n[35]LARGHIINK[162]GE	CAHCYGRD.LARGHIINKGE.AIGVIAAQ	D	A	11	3	2159.37	1275.79	1275.79	426.272	426.272	1274.81	425.944	0.9837	0.5437	0.3759	0.2604	8.345	0	0.9964	2	0	903	913	0	9K(34.0631), N-term(34.0631)		0	TRUE	sp|P0A8T7|RPOC_ECOLI	P0A8T7	RPOC_ECOLI	rpoC	DNA-directed RNA polymerase subunit beta'
10	20220923_CRJL_M9H11_PICS_EColi_GluC_Neprosin_N2_5ug_162.09469.09469.3	SRGVTVDKMTE	n[35]SRGVTVDK[162]M[147]TE	AISAVVAD.SRGVTVDKMTE.LRKAGREA	D	L	11	3	2164.78	1305.71	1305.71	436.245	436.245	1305.72	436.248	-0.0117	0.8887	0.729	0.225	12.091	0	0.9997	2	1	30	40	0	8K(34.0631), 9M(15.9949), N-term(34.0631)		0	TRUE	sp|P0A7J3|RL10_ECOLI	P0A7J3	RL10_ECOLI	rplJ	Large ribosomal subunit protein uL10
11	20220923_CRJL_M9H11_PICS_EColi_GluC_Neprosin_N2_5ug_162.09536.09536.3	GCTVSTKHGMVKTD	n[35]GC[160]TVSTK[162]HGMVK[162]TD	RDIIPIVE.GCTVSTKHGMVKTD.HIIFIASG	E	H	14	3	2172.96	1621.91	1621.91	541.645	541.645	1621.9	541.641	0.0102	0.7546	1.1429	1.01	10.494	0	0.9994	2	0	287	300	0	12K(34.0631), 2C(57.0214), 7K(34.0631), N-term(34.0631)		0	TRUE	sp|P0A6H5|HSLU_ECOLI	P0A6H5	HSLU_ECOLI	hslU	ATP-dependent protease ATPase subunit HslU
12	20220923_CRJL_M9H11_PICS_EColi_GluC_Neprosin_N2_5ug_162.09567.09567.3	GIQVKRPRCQE	n[29]GIQVK[156]RPRC[160]QE	HMAAIVID.GIQVKRPRCQE.AAQQGYAN	D	A	11	3	2176.88	1425.79	1425.79	476.269	476.269	1425.79	476.27	-0.0018	0.6278	0.2624	0.3895	10.138	0	0.9996	2	0	348	358	0	5K(28.0313), 9C(57.0214), N-term(28.0313)		0	TRUE	sp|P11447|ARLY_ECOLI	P11447	ARLY_ECOLI	argH	Argininosuccinate lyase
13	20220923_CRJL_M9H11_PICS_EColi_GluC_Neprosin_N2_5ug_162.09588.09588.0	GISVRHNPE	n[35]GISVRHNPE	INRNFRNE.GISVRHNPE.FTMMEIYM	E	F	9	2	2179.33	1041.58	1041.58	521.799	521.799	1041.58	521.796	0.0063	0.6643	3.4941	6.585e-05	14.312	0	1	2	0	266	274	0	N-term(34.0631)		0	FALSE	sp|P0A8N5|SYK2_ECOLI	P0A8N5	SYK2_ECOLI	lysU	Lysine--tRNA ligase, heat inducible	lysS	sp|P0A8N3|SYK1_ECOLI
14	20220923_CRJL_M9H11_PICS_EColi_GluC_Neprosin_N2_5ug_162.09593.09593.0	GISVRHNPE	n[35]GISVRHNPE	INRNFRNE.GISVRHNPE.FTMMEIYM	E	F	9	2	2179.89	1042.59	1042.59	522.301	522.301	1041.58	521.796	1.0101	0.6473	3.4847	2.418e-05	12.823	0	1	2	0	266	274	0	N-term(34.0631)		0	FALSE	sp|P0A8N5|SYK2_ECOLI	P0A8N5	SYK2_ECOLI	lysU	Lysine--tRNA ligase, heat inducible	lysS	sp|P0A8N3|SYK1_ECOLI
15	20220923_CRJL_M9H11_PICS_EColi_GluC_Neprosin_N2_5ug_162.09621.09621.0	GISVRHNPE	n[29]GISVRHNPE	INRNFRNE.GISVRHNPE.FTMMEIYM	E	F	9	2	2183.33	1035.55	1035.55	518.784	518.784	1035.55	518.78	0.0068	0.644	3.4273	6.551e-05	13.928	0	1	2	0	266	274	0	N-term(28.0313)		0	FALSE	sp|P0A8N5|SYK2_ECOLI	P0A8N5	SYK2_ECOLI	lysU	Lysine--tRNA ligase, heat inducible	lysS	sp|P0A8N3|SYK1_ECOLI
16	20220923_CRJL_M9H11_PICS_EColi_GluC_Neprosin_N2_5ug_162.09642.09642.0	LLQQALTHRSASSKHNE	n[29]LLQQALTHRSASSK[156]HNE	GYTFNHQE.LLQQALTHRSASSKHNE.RIEFIGDS	E	R	17	4	2185.6	1975.05	1975.05	494.771	494.771	1975.06	494.772	-0.0056	0.8606	6.8567	0.4579	7.827	0	0.9971	2	0	22	38	0	14K(28.0313), N-term(28.0313)		0	TRUE	sp|P0A7Y0|RNC_ECOLI	P0A7Y0	RNC_ECOLI	rnc	Ribonuclease 3
17	20220923_CRJL_M9H11_PICS_EColi_GluC_Neprosin_N2_5ug_162.09652.09652.0	LLQQALTHRSASSKHNE	n[29]LLQQALTHRSASSK[156]HNE	GYTFNHQE.LLQQALTHRSASSKHNE.RIEFIGDS	E	R	17	4	2186.89	1976.06	1976.06	495.021	495.021	1975.06	494.772	0.9968	0.8725	6.8352	0.8138	6.858	0	0.9963	2	0	22	38	0	14K(28.0313), N-term(28.0313)		0	TRUE	sp|P0A7Y0|RNC_ECOLI	P0A7Y0	RNC_ECOLI	rnc	Ribonuclease 3
18	20220923_CRJL_M9H11_PICS_EColi_GluC_Neprosin_N2_5ug_162.09672.09672.0	GISVRHNPE	n[29]GISVRHNPE	INRNFRNE.GISVRHNPE.FTMMEIYM	E	F	9	2	2189.06	1036.55	1036.55	519.284	519.284	1035.55	518.78	1.0079	0.6809	3.3319	3.215e-05	13.679	0	1	2	0	266	274	0	N-term(28.0313)		0	FALSE	sp|P0A8N5|SYK2_ECOLI	P0A8N5	SYK2_ECOLI	lysU	Lysine--tRNA ligase, heat inducible	lysS	sp|P0A8N3|SYK1_ECOLI
19	20220923_CRJL_M9H11_PICS_EColi_GluC_Neprosin_N2_5ug_162.09677.09677.3	LARGHIINKGE	n[35]LARGHIINK[162]GE	CAHCYGRD.LARGHIINKGE.AIGVIAAQ	D	A	11	3	2189.72	1274.79	1274.79	425.937	425.937	1274.81	425.944	-0.0201	0.5596	0.13	0.09063	10.671	0	0.9987	2	0	903	913	0	9K(34.0631), N-term(34.0631)		0	TRUE	sp|P0A8T7|RPOC_ECOLI	P0A8T7	RPOC_ECOLI	rpoC	DNA-directed RNA polymerase subunit beta'
20	20220923_CRJL_M9H11_PICS_EColi_GluC_Neprosin_N2_5ug_162.09688.09688.0	AKAAGKLLKEE	n[35]AK[162]AAGK[162]LLK[162]EE	ISEKGVSE.AKAAGKLLKEE.GYSFDFAY	E	G	11	2	2190.95	1292.94	1292.94	647.478	647.478	1292.93	647.474	0.008	0.7036	5.4215	0.07371	10.03	0	0.9995	2	1	38	48	0	2K(34.0631), 6K(34.0631), 9K(34.0631), N-term(34.0631)		0	TRUE	sp|P62707|GPMA_ECOLI	P62707	GPMA_ECOLI	gpmA	2,3-bisphosphoglycerate-dependent phosphoglycerate mutase
21	20220923_CRJL_M9H11_PICS_EColi_GluC_Neprosin_N2_5ug_162.09694.09694.3	VMIIGHQKGRE	n[35]VM[147]IIGHQK[162]GRE	IARIDGRP.VMIIGHQKGRE.TKEKIRRN	P	T	11	3	2191.81	1350.79	1350.79	451.272	451.272	1350.81	451.276	-0.0133	0.7344	3.2315	2.328	8.407	0	0.9615	1	0	113	123	0	2M(15.9949), 8K(34.0631), N-term(34.0631)		0	TRUE	sp|P0ABD5|ACCA_ECOLI	P0ABD5	ACCA_ECOLI	accA	Acetyl-coenzyme A carboxylase carboxyl transferase subunit alpha
22	20220923_CRJL_M9H11_PICS_EColi_GluC_Neprosin_N2_5ug_162.09695.09695.3	AKAAGKLLKEE	n[29]AK[156]AAGK[156]LLK[156]EE	ISEKGVSE.AKAAGKLLKEE.GYSFDFAY	E	G	11	3	2191.91	1268.79	1268.79	423.936	423.936	1268.81	423.943	-0.0203	0.503	5.4054	2.203	10.571	0	0.957	2	1	38	48	0	2K(28.0313), 6K(28.0313), 9K(28.0313), N-term(28.0313)		0	TRUE	sp|P62707|GPMA_ECOLI	P62707	GPMA_ECOLI	gpmA	2,3-bisphosphoglycerate-dependent phosphoglycerate mutase
23	20220923_CRJL_M9H11_PICS_EColi_GluC_Neprosin_N2_5ug_162.09707.09707.0	AKAAGKLLKEE	n[35]AK[162]AAGK[162]LLK[162]EE	ISEKGVSE.AKAAGKLLKEE.GYSFDFAY	E	G	11	2	2193.21	1293.94	1293.94	647.979	647.979	1292.93	647.474	1.0098	0.8368	5.3839	0.001809	16.47	0	1	2	1	38	48	0	2K(34.0631), 6K(34.0631), 9K(34.0631), N-term(34.0631)		0	TRUE	sp|P62707|GPMA_ECOLI	P62707	GPMA_ECOLI	gpmA	2,3-bisphosphoglycerate-dependent phosphoglycerate mutase
24	20220923_CRJL_M9H11_PICS_EColi_GluC_Neprosin_N2_5ug_162.09709.09709.3	MVMRTKHAVTE	n[35]MVMRTK[162]HAVTE	FNDAVIRS.MVMRTKHAVTE.ASPMVKAK	S	A	11	3	2193.59	1369.77	1369.77	457.597	457.597	1369.78	457.602	-0.014	0.8243	2.4592	0.991	9.506	0	0.9973	1	0	88	98	0	6K(34.0631), N-term(34.0631)		0	TRUE	sp|P02358|RS6_ECOLI	P02358	RS6_ECOLI	rpsF	Small ribosomal subunit protein bS6
25	20220923_CRJL_M9H11_PICS_EColi_GluC_Neprosin_N2_5ug_162.09725.09725.3	SRGVTVDKMTE	n[35]SRGVTVDK[162]M[147]TE	AISAVVAD.SRGVTVDKMTE.LRKAGREA	D	L	11	3	2195.46	1305.71	1305.71	436.244	436.244	1305.72	436.248	-0.0124	0.8453	0.2178	0.1144	12.267	0	0.9996	2	1	30	40	0	8K(34.0631), 9M(15.9949), N-term(34.0631)		0	TRUE	sp|P0A7J3|RL10_ECOLI	P0A7J3	RL10_ECOLI	rplJ	Large ribosomal subunit protein uL10
26	20220923_CRJL_M9H11_PICS_EColi_GluC_Neprosin_N2_5ug_162.09741.09741.3	TSPGRRHVVKVVNPE	TSPGRRHVVK[162]VVNPE	MAVVKCKP.TSPGRRHVVKVVNPE.LHKGKPFA	P	L	15	3	2197.25	1708.01	1708.01	570.343	570.343	1708	570.339	0.0108	0.8262	3.2263	1.782	9.892	0	0.9551	1	0	9	23	0	10K(34.0631)		0	TRUE	sp|P60422|RL2_ECOLI	P60422	RL2_ECOLI	rplB	Large ribosomal subunit protein uL2
27	20220923_CRJL_M9H11_PICS_EColi_GluC_Neprosin_N2_5ug_162.09763.09763.2	GVLRTTGEHE	n[35]GVLRTTGEHE	KSEVRIPN.GVLRTTGEHE.VSFQVHSE	N	V	10	2	2199.89	1131.62	1131.62	566.815	566.815	1131.61	566.812	0.0059	0.6907	3.825	1.266	9.238	0	0.9933	1	1	120	129	0	N-term(34.0631)		0	TRUE	sp|P0A7R1|RL9_ECOLI	P0A7R1	RL9_ECOLI	rplI	Large ribosomal subunit protein bL9
28	20220923_CRJL_M9H11_PICS_EColi_GluC_Neprosin_N2_5ug_162.09840.09840.4	NVVHTAKSVRVRDE	n[29]NVVHTAK[156]SVRVRDE	EVTQEDVE.NVVHTAKSVRVRDE.HRVIHVIP	E	H	14	4	2209.55	1664.9	1664.9	417.233	417.233	1664.93	417.24	-0.0278	0.8789	1.0392	0.1128	12.133	0	0.9998	2	1	111	124	0	7K(28.0313), N-term(28.0313)		0	TRUE	sp|P0ABH0|FTSA_ECOLI	P0ABH0	FTSA_ECOLI	ftsA	Cell division protein FtsA
29	20220923_CRJL_M9H11_PICS_EColi_GluC_Neprosin_N2_5ug_162.09856.09856.3	IAAKAAAVANQGKAK	n[29]IAAK[156]AAAVANQGK[156]AK[156]	YYIGNADE.IAAKAAAVANQGKAK.	E	-	15	3	2211.26	1522.97	1522.97	508.662	508.662	1522.96	508.659	0.0095	0.6029	3.7232	0.3503	10.871	0	0.9991	2	0	236	250	0	13K(28.0313), 15K(28.0313), 4K(28.0313), N-term(28.0313)		0	TRUE	sp|P62707|GPMA_ECOLI	P62707	GPMA_ECOLI	gpmA	2,3-bisphosphoglycerate-dependent phosphoglycerate mutase
30	20220923_CRJL_M9H11_PICS_EColi_GluC_Neprosin_N2_5ug_162.09894.09894.0	AAIKKIE	n[35]AAIK[162]K[162]IE	DDVQKITD.AAIKKIE.AAIADKEA	D	A	7	2	2215.53	873.667	873.667	437.841	437.841	873.675	437.845	-0.0076	0.4843	4.0723	1.661	7.619	0	0.9908	2	0	166	172	0	4K(34.0631), 5K(34.0631), N-term(34.0631)		0	TRUE	sp|P0A805|RRF_ECOLI	P0A805	RRF_ECOLI	frr	Ribosome-recycling factor
31	20220923_CRJL_M9H11_PICS_EColi_GluC_Neprosin_N2_5ug_162.09918.09918.0	AKAAGKLLKEE	n[35]AK[162]AAGK[162]LLK[162]EE	ISEKGVSE.AKAAGKLLKEE.GYSFDFAY	E	G	11	3	2218.51	1292.92	1292.92	431.982	431.982	1292.93	431.985	-0.0108	0.5681	4.9622	0.3094	8.538	0	0.9973	2	1	38	48	0	2K(34.0631), 6K(34.0631), 9K(34.0631), N-term(34.0631)		0	TRUE	sp|P62707|GPMA_ECOLI	P62707	GPMA_ECOLI	gpmA	2,3-bisphosphoglycerate-dependent phosphoglycerate mutase
32	20220923_CRJL_M9H11_PICS_EColi_GluC_Neprosin_N2_5ug_162.09919.09919.0	AKAAGKLLKEE	n[35]AK[162]AAGK[162]LLK[162]EE	ISEKGVSE.AKAAGKLLKEE.GYSFDFAY	E	G	11	3	2218.6	1293.93	1293.93	432.316	432.316	1292.93	431.985	0.9917	0.5312	4.9606	0.2133	8.184	0	0.9945	2	1	38	48	0	2K(34.0631), 6K(34.0631), 9K(34.0631), N-term(34.0631)		0	TRUE	sp|P62707|GPMA_ECOLI	P62707	GPMA_ECOLI	gpmA	2,3-bisphosphoglycerate-dependent phosphoglycerate mutase
33	20220923_CRJL_M9H11_PICS_EColi_GluC_Neprosin_N2_5ug_162.09931.09931.0	TLRKQQATWKE	TLRK[156]QQATWK[156]E	ADVDGMID.TLRKQQATWKE.KDGAVEAE	D	K	11	3	2219.95	1443.82	1443.82	482.281	482.281	1443.82	482.281	0.0008	0.504	2.0493	5.891	10.452	0	0.9815	2	0	143	153	0	10K(28.0313), 4K(28.0313)		0	TRUE	sp|P0A850|TIG_ECOLI	P0A850	TIG_ECOLI	tig	Trigger factor
34	20220923_CRJL_M9H11_PICS_EColi_GluC_Neprosin_N2_5ug_162.09936.09936.4	GTVAAVPPQGGRKHPQQE	n[29]GTVAAVPPQGGRK[156]HPQQE	QAIIKIIE.GTVAAVPPQGGRKHPQQE.FIQVDTSK	E	F	18	4	2220.62	1912.03	1912.03	479.014	479.014	1912.03	479.014	-0.0024	0.7112	0.1864	0.04461	12.151	0	0.999	2	0	217	234	0	13K(28.0313), N-term(28.0313)		0	TRUE	sp|P0A6H1|CLPX_ECOLI	P0A6H1	CLPX_ECOLI	clpX	ATP-dependent Clp protease ATP-binding subunit ClpX
35	20220923_CRJL_M9H11_PICS_EColi_GluC_Neprosin_N2_5ug_162.09939.09939.2	AGHFAKAGVE	AGHFAK[162]AGVE	ANRVTKPE.AGHFAKAGVE.AGRGIWEF	E	A	10	2	2220.99	1019.57	1019.57	510.791	510.791	1019.56	510.788	0.0061	0.7167	2.1282	0.1936	10.352	0	0.9982	2	0	65	74	0	6K(34.0631)		0	TRUE	sp|P60438|RL3_ECOLI	P60438	RL3_ECOLI	rplC	Large ribosomal subunit protein uL3
36	20220923_CRJL_M9H11_PICS_EColi_GluC_Neprosin_N2_5ug_162.09953.09953.3	SIAYTKSKAKDVE	SIAYTK[162]SK[162]AK[162]DVE	QFDFGIRP.SIAYTKSKAKDVE.GIGDVDIV	P	G	13	3	2222.71	1540.96	1540.96	514.662	514.662	1540.96	514.659	0.0084	0.9006	1.2397	1.117	10.403	0	0.9493	1	1	294	306	0	10K(34.0631), 6K(34.0631), 8K(34.0631)		0	TRUE	sp|P02931|OMPF_ECOLI	P02931	OMPF_ECOLI	ompF	Outer membrane porin F
37	20220923_CRJL_M9H11_PICS_EColi_GluC_Neprosin_N2_5ug_162.09965.09965.2	AKAAGKLLKEE	n[29]AK[156]AAGK[156]LLK[156]EE	ISEKGVSE.AKAAGKLLKEE.GYSFDFAY	E	G	11	2	2224.18	1268.81	1268.81	635.415	635.415	1268.81	635.411	0.0081	0.749	4.8677	0.02656	13.803	0	0.9999	2	1	38	48	0	2K(28.0313), 6K(28.0313), 9K(28.0313), N-term(28.0313)		0	TRUE	sp|P62707|GPMA_ECOLI	P62707	GPMA_ECOLI	gpmA	2,3-bisphosphoglycerate-dependent phosphoglycerate mutase
38	20220923_CRJL_M9H11_PICS_EColi_GluC_Neprosin_N2_5ug_162.09967.09967.0	AKAAGKLLKEE	n[29]AK[156]AAGK[156]LLK[156]EE	ISEKGVSE.AKAAGKLLKEE.GYSFDFAY	E	G	11	3	2224.42	1268.79	1268.79	423.936	423.936	1268.81	423.943	-0.0202	0.6557	4.8636	0.03415	10.067	0	0.9986	2	1	38	48	0	2K(28.0313), 6K(28.0313), 9K(28.0313), N-term(28.0313)		0	TRUE	sp|P62707|GPMA_ECOLI	P62707	GPMA_ECOLI	gpmA	2,3-bisphosphoglycerate-dependent phosphoglycerate mutase
39	20220923_CRJL_M9H11_PICS_EColi_GluC_Neprosin_N2_5ug_162.09968.09968.2	AGHFAKAGVE	AGHFAK[156]AGVE	ANRVTKPE.AGHFAKAGVE.AGRGIWEF	E	A	10	2	2224.55	1013.54	1013.54	507.776	507.776	1013.53	507.772	0.007	0.772	2.0688	0.005052	11.81	0	0.9997	2	0	65	74	0	6K(28.0313)		0	TRUE	sp|P60438|RL3_ECOLI	P60438	RL3_ECOLI	rplC	Large ribosomal subunit protein uL3
40	20220923_CRJL_M9H11_PICS_EColi_GluC_Neprosin_N2_5ug_162.09992.09992.0	SHVHDVTITKE	SHVHDVTITK[162]E	ISGAGIQE.SHVHDVTITKE.SPNYRIGS	E	S	11	3	2227.57	1299.7	1299.7	434.241	434.241	1298.7	433.909	0.9968	0.6797	1.9917	5.883	7.362	0	0.9632	2	1	470	480	0	10K(34.0631)		0	TRUE	sp|P0ADG7|IMDH_ECOLI	P0ADG7	IMDH_ECOLI	guaB	Inosine-5'-monophosphate dehydrogenase
41	20220923_CRJL_M9H11_PICS_EColi_GluC_Neprosin_N2_5ug_162.09995.09995.0	AKAAGKLLKEE	n[29]AK[156]AAGK[156]LLK[156]EE	ISEKGVSE.AKAAGKLLKEE.GYSFDFAY	E	G	11	3	2227.89	1269.79	1269.79	424.271	424.271	1268.81	423.943	0.9835	0.6713	4.8059	0.1209	10.171	0	0.9984	2	1	38	48	0	2K(28.0313), 6K(28.0313), 9K(28.0313), N-term(28.0313)		0	TRUE	sp|P62707|GPMA_ECOLI	P62707	GPMA_ECOLI	gpmA	2,3-bisphosphoglycerate-dependent phosphoglycerate mutase
42	20220923_CRJL_M9H11_PICS_EColi_GluC_Neprosin_N2_5ug_162.100080.100080.2	VEFPQGLGLVTICE	n[29]VEFPQGLGLVTIC[160]E	VHSMKDVP.VEFPQGLGLVTICE.REDPRDAF	P	R	14	2	13210.1	1588.83	1588.83	795.421	795.421	1588.82	795.416	0.01	0.5606	5.6537	1.188	10.368	0	0.9462	1	1	87	100	0	13C(57.0214), N-term(28.0313)		0	TRUE	sp|P06983|HEM3_ECOLI	P06983	HEM3_ECOLI	hemC	Porphobilinogen deaminase
43	20220923_CRJL_M9H11_PICS_EColi_GluC_Neprosin_N2_5ug_162.100127.100127.3	LSLQAVSGYPVSDSLLDPAAE	n[29]LSLQAVSGYPVSDSLLDPAAE	AAKAFITP.LSLQAVSGYPVSDSLLDPAAE.AAMGHIEI	P	A	21	3	13216.6	2159.12	2159.12	720.713	720.713	2159.1	720.707	0.0166	0.5079	15.9558	0.2049	10.254	0	0.8532	1	1	50	70	0	N-term(28.0313)		0	TRUE	sp|P0ABQ0|COABC_ECOLI	P0ABQ0	COABC_ECOLI	coaBC	Coenzyme A biosynthesis bifunctional protein CoaBC
44	20220923_CRJL_M9H11_PICS_EColi_GluC_Neprosin_N2_5ug_162.100128.100128.2	LDGLLTAVLSSPQE	n[29]LDGLLTAVLSSPQE	HAIIDVAE.LDGLLTAVLSSPQE.IEPEQWIV	E	I	14	2	13216.8	1469.81	1469.81	735.912	735.912	1469.8	735.906	0.0122	0.3987	8.8608	0.001698	12.087	0	0.9938	2	1	33	46	0	N-term(28.0313)		0	TRUE	sp|P0AD05|YECA_ECOLI	P0AD05	YECA_ECOLI	yecA	Uncharacterized protein YecA
45	20220923_CRJL_M9H11_PICS_EColi_GluC_Neprosin_N2_5ug_162.100134.100134.2	LSLQAVSGYPVSDSLLDPAAE	n[29]LSLQAVSGYPVSDSLLDPAAE	AAKAFITP.LSLQAVSGYPVSDSLLDPAAE.AAMGHIEI	P	A	21	2	13217.6	2159.12	2159.12	1080.57	1080.57	2159.1	1080.56	0.0244	0.5634	15.9712	0.1054	12.408	0	0.9612	1	1	50	70	0	N-term(28.0313)		0	TRUE	sp|P0ABQ0|COABC_ECOLI	P0ABQ0	COABC_ECOLI	coaBC	Coenzyme A biosynthesis bifunctional protein CoaBC
46	20220923_CRJL_M9H11_PICS_EColi_GluC_Neprosin_N2_5ug_162.100144.100144.2	LFGLGDYFE	n[35]LFGLGDYFE	TNGNAQPE.LFGLGDYFE.FVIRAGPH	E	F	9	2	13219	1093.56	1093.56	547.788	547.788	1093.55	547.784	0.008	0.7081	1.0205	0.2578	9.855	0	0.9953	2	1	143	151	0	N-term(34.0631)		0	TRUE	sp|P0ADP0|YIGB_ECOLI	P0ADP0	YIGB_ECOLI	yigB	5-amino-6-(5-phospho-D-ribitylamino)uracil phosphatase YigB
47	20220923_CRJL_M9H11_PICS_EColi_GluC_Neprosin_N2_5ug_162.100189.100189.2	LAGFLDSYIPEPE	n[29]LAGFLDSYIPEPE	EWEAKIIE.LAGFLDSYIPEPE.RAIDKPFI	E	R	13	2	13225	1477.75	1477.75	739.88	739.88	1477.73	739.874	0.012	0.6373	13.6275	0.08821	9.718	0	0.9955	2	1	192	204	0	N-term(28.0313)		0	FALSE	sp|P0CE47|EFTU1_ECOLI	P0CE47	EFTU1_ECOLI	tufA	Elongation factor Tu 1	tufB	sp|P0CE48|EFTU2_ECOLI
48	20220923_CRJL_M9H11_PICS_EColi_GluC_Neprosin_N2_5ug_162.100191.100191.2	IPGSNFIDILE	n[35]IPGSNFIDILE	CVGIGGDP.IPGSNFIDILE.MFEKDPQT	P	M	11	2	13225.3	1250.71	1250.71	626.36	626.36	1250.7	626.356	0.0086	0.881	2.8194	0.02411	11.455	0	0.995	1	1	183	193	0	N-term(34.0631)		0	TRUE	sp|P0AGE9|SUCD_ECOLI	P0AGE9	SUCD_ECOLI	sucD	Succinate--CoA ligase [ADP-forming] subunit alpha
49	20220923_CRJL_M9H11_PICS_EColi_GluC_Neprosin_N2_5ug_162.100203.100203.0	VMGIYDGYLGLYE	n[35]VMGIYDGYLGLYE	SAITEGIE.VMGIYDGYLGLYE.DRMVQIDR	E	D	13	2	13226.6	1525.77	1525.77	763.893	763.893	1525.76	763.886	0.0136	0.6106	4.7345	0.01874	10.83	0	0.9998	2	1	35	47	0	N-term(34.0631)		0	TRUE	sp|P0A796|PFKA_ECOLI	P0A796	PFKA_ECOLI	pfkA	ATP-dependent 6-phosphofructokinase isozyme 1
50	20220923_CRJL_M9H11_PICS_EColi_GluC_Neprosin_N2_5ug_162.100206.100206.2	LAGFLDSYIPEPE	n[35]LAGFLDSYIPEPE	EWEAKIIE.LAGFLDSYIPEPE.RAIDKPFI	E	R	13	2	13227	1483.78	1483.78	742.896	742.896	1483.77	742.89	0.0125	0.6503	13.6612	0.06464	8.321	0	0.9991	2	1	192	204	0	N-term(34.0631)		0	FALSE	sp|P0CE47|EFTU1_ECOLI	P0CE47	EFTU1_ECOLI	tufA	Elongation factor Tu 1	tufB	sp|P0CE48|EFTU2_ECOLI
51	20220923_CRJL_M9H11_PICS_EColi_GluC_Neprosin_N2_5ug_162.100231.100231.0	VMGIYDGYLGLYE	n[29]VMGIYDGYLGLYE	SAITEGIE.VMGIYDGYLGLYE.DRMVQIDR	E	D	13	2	13230.3	1519.74	1519.74	760.878	760.878	1519.73	760.871	0.0144	0.602	4.7961	0.0001068	13.125	0	1	2	1	35	47	0	N-term(28.0313)		0	TRUE	sp|P0A796|PFKA_ECOLI	P0A796	PFKA_ECOLI	pfkA	ATP-dependent 6-phosphofructokinase isozyme 1
52	20220923_CRJL_M9H11_PICS_EColi_GluC_Neprosin_N2_5ug_162.100232.100232.0	VMGIYDGYLGLYE	n[29]VMGIYDGYLGLYE	SAITEGIE.VMGIYDGYLGLYE.DRMVQIDR	E	D	13	2	13230.4	1520.74	1520.74	761.379	761.379	1519.73	760.871	1.0164	0.6059	4.7983	0.1235	11.133	0	0.9992	2	1	35	47	0	N-term(28.0313)		0	TRUE	sp|P0A796|PFKA_ECOLI	P0A796	PFKA_ECOLI	pfkA	ATP-dependent 6-phosphofructokinase isozyme 1
53	20220923_CRJL_M9H11_PICS_EColi_GluC_Neprosin_N2_5ug_162.10026.10026.0	GTVAAVPPQGGRKHPQQE	n[29]GTVAAVPPQGGRK[156]HPQQE	QAIIKIIE.GTVAAVPPQGGRKHPQQE.FIQVDTSK	E	F	18	3	2231.43	1913.04	1913.04	638.688	638.688	1912.03	638.35	1.0156	0.8258	0.3664	0.02154	15.167	0	1	2	0	217	234	0	13K(28.0313), N-term(28.0313)		0	TRUE	sp|P0A6H1|CLPX_ECOLI	P0A6H1	CLPX_ECOLI	clpX	ATP-dependent Clp protease ATP-binding subunit ClpX
54	20220923_CRJL_M9H11_PICS_EColi_GluC_Neprosin_N2_5ug_162.100287.100287.2	LFAILGQLAE	n[35]LFAILGQLAE	ANGIKHQD.LFAILGQLAE.RRIDYGDI	D	R	10	2	13237.9	1107.68	1107.68	554.849	554.849	1107.67	554.845	0.0091	0.561	1.1893	0.3159	10.502	0	0.9974	2	0	21	30	0	N-term(34.0631)		0	TRUE	sp|P0AGG8|TLDD_ECOLI	P0AGG8	TLDD_ECOLI	tldD	Metalloprotease TldD
55	20220923_CRJL_M9H11_PICS_EColi_GluC_Neprosin_N2_5ug_162.10031.10031.2	RTKIVAQAQAE	n[29]RTK[156]IVAQAQAE	AKAEAEQE.RTKIVAQAQAE.IEAERKRA	E	I	11	2	2232.12	1269.75	1269.75	635.882	635.882	1269.74	635.878	0.0092	0.8249	2.5509	0.7512	10.997	0	0.9997	2	0	98	108	0	3K(28.0313), N-term(28.0313)		0	TRUE	sp|P0ABA0|ATPF_ECOLI	P0ABA0	ATPF_ECOLI	atpF	ATP synthase subunit b
56	20220923_CRJL_M9H11_PICS_EColi_GluC_Neprosin_N2_5ug_162.100368.100368.2	GVAIMQYLADSVPD	n[29]GVAIMQYLADSVPD	DDGTIITE.GVAIMQYLADSVPD.RQIIAPVN	E	R	14	2	13249.1	1505.76	1505.76	753.886	753.886	1505.74	753.879	0.0146	0.6616	6.4574	0.06835	11.161	0	0.9988	2	1	66	79	0	N-term(28.0313)		0	TRUE	sp|P0A9D2|GSTA_ECOLI	P0A9D2	GSTA_ECOLI	gstA	Glutathione S-transferase GstA
57	20220923_CRJL_M9H11_PICS_EColi_GluC_Neprosin_N2_5ug_162.100381.100381.3	QAPTHILIIPNILIPTVNDVSAE	n[29]QAPTHILIIPNILIPTVNDVSAE	TAFRDISP.QAPTHILIIPNILIPTVNDVSAE.HEQAIGRM	P	H	23	3	13250.9	2495.43	2495.43	832.816	832.816	2495.4	832.807	0.0253	0.7675	1.4342	0.04459	11.903	0	0.9954	1	1	35	57	0	N-term(28.0313)		0	TRUE	sp|P0ACE7|HINT_ECOLI	P0ACE7	HINT_ECOLI	hinT	Purine nucleoside phosphoramidase
58	20220923_CRJL_M9H11_PICS_EColi_GluC_Neprosin_N2_5ug_162.10039.10039.0	GTVAAVPPQGGRKHPQQE	n[29]GTVAAVPPQGGRK[156]HPQQE	QAIIKIIE.GTVAAVPPQGGRKHPQQE.FIQVDTSK	E	F	18	3	2233.09	1912.04	1912.04	638.354	638.354	1912.03	638.35	0.0124	0.8156	0.3941	0.06847	13.158	0	1	2	0	217	234	0	13K(28.0313), N-term(28.0313)		0	TRUE	sp|P0A6H1|CLPX_ECOLI	P0A6H1	CLPX_ECOLI	clpX	ATP-dependent Clp protease ATP-binding subunit ClpX
59	20220923_CRJL_M9H11_PICS_EColi_GluC_Neprosin_N2_5ug_162.100397.100397.2	DGVFNVLPGVGAE	n[35]DGVFNVLPGVGAE	IYSEAGIP.DGVFNVLPGVGAE.TGQYITEH	P	T	13	2	13253.1	1306.71	1306.71	654.361	654.361	1306.7	654.356	0.0091	0.6801	26.2165	2.369	12.772	0	0.7789	1	1	199	211	0	N-term(34.0631)		0	TRUE	sp|P17445|BETB_ECOLI	P17445	BETB_ECOLI	betB	Betaine aldehyde dehydrogenase
60	20220923_CRJL_M9H11_PICS_EColi_GluC_Neprosin_N2_5ug_162.100413.100413.2	LAGFLDSYIPEPE	n[29]LAGFLDSYIPEPE	EWEAKIIE.LAGFLDSYIPEPE.RAIDKPFI	E	R	13	2	13255.3	1477.75	1477.75	739.881	739.881	1477.73	739.874	0.0129	0.6054	14.1327	0.3666	8.293	0	0.9921	2	1	192	204	0	N-term(28.0313)		0	FALSE	sp|P0CE47|EFTU1_ECOLI	P0CE47	EFTU1_ECOLI	tufA	Elongation factor Tu 1	tufB	sp|P0CE48|EFTU2_ECOLI
61	20220923_CRJL_M9H11_PICS_EColi_GluC_Neprosin_N2_5ug_162.100430.100430.2	LAGFLDSYIPEPE	n[35]LAGFLDSYIPEPE	EWEAKIIE.LAGFLDSYIPEPE.RAIDKPFI	E	R	13	2	13257.7	1483.78	1483.78	742.896	742.896	1483.77	742.89	0.0122	0.6333	14.1716	0.1257	10.102	0	0.9994	2	1	192	204	0	N-term(34.0631)		0	FALSE	sp|P0CE47|EFTU1_ECOLI	P0CE47	EFTU1_ECOLI	tufA	Elongation factor Tu 1	tufB	sp|P0CE48|EFTU2_ECOLI
62	20220923_CRJL_M9H11_PICS_EColi_GluC_Neprosin_N2_5ug_162.100432.100432.3	GQLMNVNADQAATALAATLGAD	n[29]GQLMNVNADQAATALAATLGAD	SSIGVTDE.GQLMNVNADQAATALAATLGAD.LIIISDVS	E	L	22	3	13257.9	2143.08	2143.08	715.367	715.367	2143.06	715.36	0.0222	0.449	3.2408	8.201	10.36	0	0.9501	2	1	154	175	0	N-term(28.0313)		0	TRUE	sp|P0A6C8|ARGB_ECOLI	P0A6C8	ARGB_ECOLI	argB	Acetylglutamate kinase
63	20220923_CRJL_M9H11_PICS_EColi_GluC_Neprosin_N2_5ug_162.100463.100463.2	IDFLVNQTLTLGTE	n[35]IDFLVNQTLTLGTE	IHSEVNIP.IDFLVNQTLTLGTE.WNQQRMKD	P	W	14	2	13262	1596.89	1596.89	799.454	799.454	1596.88	799.448	0.0108	0.5193	12.1563	0.01662	11.996	0	0.9829	1	1	377	390	0	N-term(34.0631)		0	TRUE	sp|P05825|FEPA_ECOLI	P05825	FEPA_ECOLI	fepA	Ferrienterobactin receptor
64	20220923_CRJL_M9H11_PICS_EColi_GluC_Neprosin_N2_5ug_162.100518.100518.2	AGVFLISPFVGRILD	n[29]AGVFLISPFVGRILD	AQARACAE.AGVFLISPFVGRILD.WYKANTDK	E	W	15	2	13269.5	1630.96	1630.96	816.489	816.489	1630.94	816.48	0.0185	0.7749	4.3346	0.0003457	20.519	0	1	2	0	170	184	0	N-term(28.0313)		0	TRUE	sp|P0A870|TALB_ECOLI	P0A870	TALB_ECOLI	talB	Transaldolase B
65	20220923_CRJL_M9H11_PICS_EColi_GluC_Neprosin_N2_5ug_162.100545.100545.3	AGVFLISPFVGRILD	n[29]AGVFLISPFVGRILD	AQARACAE.AGVFLISPFVGRILD.WYKANTDK	E	W	15	3	13273.2	1630.96	1630.96	544.659	544.659	1630.94	544.655	0.0118	0.7134	4.2719	0.02508	14.903	0	0.9996	2	0	170	184	0	N-term(28.0313)		0	TRUE	sp|P0A870|TALB_ECOLI	P0A870	TALB_ECOLI	talB	Transaldolase B
66	20220923_CRJL_M9H11_PICS_EColi_GluC_Neprosin_N2_5ug_162.100546.100546.2	QTQLLGQIVLANFANNE	n[35]QTQLLGQIVLANFANNE	VVGNYSNE.QTQLLGQIVLANFANNE.GIASEGDN	E	G	17	2	13273.4	1906.06	1906.06	954.039	954.039	1906.04	954.026	0.0263	0.6982	3.286	0.0009355	15.916	0	1	2	0	307	323	0	N-term(34.0631)		0	TRUE	sp|P75937|FLGE_ECOLI	P75937	FLGE_ECOLI	flgE	Flagellar hook protein FlgE
67	20220923_CRJL_M9H11_PICS_EColi_GluC_Neprosin_N2_5ug_162.100554.100554.0	QTQLLGQIVLANFANNE	n[35]QTQLLGQIVLANFANNE	VVGNYSNE.QTQLLGQIVLANFANNE.GIASEGDN	E	G	17	3	13274.2	1906.05	1906.05	636.358	636.358	1906.04	636.353	0.0161	0.6077	3.3004	0.1248	7.166	0	0.9952	2	0	307	323	0	N-term(34.0631)		0	TRUE	sp|P75937|FLGE_ECOLI	P75937	FLGE_ECOLI	flgE	Flagellar hook protein FlgE
68	20220923_CRJL_M9H11_PICS_EColi_GluC_Neprosin_N2_5ug_162.100582.100582.0	QTQLLGQIVLANFANNE	n[29]QTQLLGQIVLANFANNE	VVGNYSNE.QTQLLGQIVLANFANNE.GIASEGDN	E	G	17	3	13277.9	1901.02	1901.02	634.681	634.681	1900.01	634.342	1.0166	0.6552	3.3608	0.152	13.055	0	0.9996	2	0	307	323	0	N-term(28.0313)		0	TRUE	sp|P75937|FLGE_ECOLI	P75937	FLGE_ECOLI	flgE	Flagellar hook protein FlgE
69	20220923_CRJL_M9H11_PICS_EColi_GluC_Neprosin_N2_5ug_162.100583.100583.0	QTQLLGQIVLANFANNE	n[29]QTQLLGQIVLANFANNE	VVGNYSNE.QTQLLGQIVLANFANNE.GIASEGDN	E	G	17	3	13278	1900.02	1900.02	634.346	634.346	1900.01	634.342	0.0124	0.663	3.3629	0.04451	15.161	0	0.9995	2	0	307	323	0	N-term(28.0313)		0	TRUE	sp|P75937|FLGE_ECOLI	P75937	FLGE_ECOLI	flgE	Flagellar hook protein FlgE
70	20220923_CRJL_M9H11_PICS_EColi_GluC_Neprosin_N2_5ug_162.100585.100585.2	QTQLLGQIVLANFANNE	n[29]QTQLLGQIVLANFANNE	VVGNYSNE.QTQLLGQIVLANFANNE.GIASEGDN	E	G	17	2	13278.2	1900.03	1900.03	951.021	951.021	1900.01	951.01	0.0225	0.6981	3.3667	0.001562	14.004	0	0.9999	2	0	307	323	0	N-term(28.0313)		0	TRUE	sp|P75937|FLGE_ECOLI	P75937	FLGE_ECOLI	flgE	Flagellar hook protein FlgE
71	20220923_CRJL_M9H11_PICS_EColi_GluC_Neprosin_N2_5ug_162.10059.10059.0	SHVHDVTITKE	SHVHDVTITK[162]E	ISGAGIQE.SHVHDVTITKE.SPNYRIGS	E	S	11	3	2235.28	1298.69	1298.69	433.905	433.905	1298.7	433.909	-0.0119	0.6472	1.8633	1.673	7.707	0	0.9766	2	1	470	480	0	10K(34.0631)		0	TRUE	sp|P0ADG7|IMDH_ECOLI	P0ADG7	IMDH_ECOLI	guaB	Inosine-5'-monophosphate dehydrogenase
72	20220923_CRJL_M9H11_PICS_EColi_GluC_Neprosin_N2_5ug_162.100650.100650.0	TLFLLGSEALE	n[35]TLFLLGSEALE	TGEDITQD.TLFLLGSEALE.SMIKHEAT	D	S	11	2	13287	1225.71	1225.71	613.864	613.864	1225.7	613.858	0.0108	0.8269	3.9178	0.5181	13.447	0	1	2	1	228	238	0	N-term(34.0631)		0	TRUE	sp|P76372|WZZB_ECOLI	P76372	WZZB_ECOLI	wzzB	Chain length determinant protein
73	20220923_CRJL_M9H11_PICS_EColi_GluC_Neprosin_N2_5ug_162.100651.100651.0	TLFLLGSEALE	n[35]TLFLLGSEALE	TGEDITQD.TLFLLGSEALE.SMIKHEAT	D	S	11	2	13287.1	1226.72	1226.72	614.365	614.365	1225.7	613.858	1.0147	0.8354	3.92	0.01075	13.616	0	1	2	1	228	238	0	N-term(34.0631)		0	TRUE	sp|P76372|WZZB_ECOLI	P76372	WZZB_ECOLI	wzzB	Chain length determinant protein
74	20220923_CRJL_M9H11_PICS_EColi_GluC_Neprosin_N2_5ug_162.100653.100653.2	LAGFLDSYIPEPE	n[29]LAGFLDSYIPEPE	EWEAKIIE.LAGFLDSYIPEPE.RAIDKPFI	E	R	13	2	13287.5	1477.75	1477.75	739.881	739.881	1477.73	739.874	0.0136	0.6586	14.6692	0.2243	11.519	0	0.9953	2	1	192	204	0	N-term(28.0313)		0	FALSE	sp|P0CE47|EFTU1_ECOLI	P0CE47	EFTU1_ECOLI	tufA	Elongation factor Tu 1	tufB	sp|P0CE48|EFTU2_ECOLI
75	20220923_CRJL_M9H11_PICS_EColi_GluC_Neprosin_N2_5ug_162.100671.100671.2	LAGFLDSYIPEPE	n[35]LAGFLDSYIPEPE	EWEAKIIE.LAGFLDSYIPEPE.RAIDKPFI	E	R	13	2	13289.8	1483.78	1483.78	742.897	742.897	1483.77	742.89	0.0135	0.6724	14.7077	0.3518	8.315	0	0.9963	2	1	192	204	0	N-term(34.0631)		0	FALSE	sp|P0CE47|EFTU1_ECOLI	P0CE47	EFTU1_ECOLI	tufA	Elongation factor Tu 1	tufB	sp|P0CE48|EFTU2_ECOLI
76	20220923_CRJL_M9H11_PICS_EColi_GluC_Neprosin_N2_5ug_162.100683.100683.0	TLFLLGSEALE	n[29]TLFLLGSEALE	TGEDITQD.TLFLLGSEALE.SMIKHEAT	D	S	11	2	13291.3	1219.68	1219.68	610.848	610.848	1219.67	610.842	0.0117	0.5599	3.9899	0.4254	11.944	0	0.9828	2	1	228	238	0	N-term(28.0313)		0	TRUE	sp|P76372|WZZB_ECOLI	P76372	WZZB_ECOLI	wzzB	Chain length determinant protein
77	20220923_CRJL_M9H11_PICS_EColi_GluC_Neprosin_N2_5ug_162.100687.100687.0	TLFLLGSEALE	n[29]TLFLLGSEALE	TGEDITQD.TLFLLGSEALE.SMIKHEAT	D	S	11	2	13292	1220.69	1220.69	611.351	611.351	1219.67	610.842	1.0167	0.5613	4.0008	0.6667	11.718	0	0.9877	2	1	228	238	0	N-term(28.0313)		0	TRUE	sp|P76372|WZZB_ECOLI	P76372	WZZB_ECOLI	wzzB	Chain length determinant protein
78	20220923_CRJL_M9H11_PICS_EColi_GluC_Neprosin_N2_5ug_162.100694.100694.0	VSGGLLGLSGILASQAE	n[35]VSGGLLGLSGILASQAE	APIISVIP.VSGGLLGLSGILASQAE.SVCEAYAD	P	S	17	3	13292.9	1604.93	1604.93	535.984	535.984	1604.92	535.981	0.0117	0.5511	4.1128	0.4074	10.06	0	0.9778	1	0	248	264	0	N-term(34.0631)		0	TRUE	sp|P0A8T1|PRMA_ECOLI	P0A8T1	PRMA_ECOLI	prmA	Ribosomal protein L11 methyltransferase
79	20220923_CRJL_M9H11_PICS_EColi_GluC_Neprosin_N2_5ug_162.100695.100695.0	VSGGLLGLSGILASQAE	n[35]VSGGLLGLSGILASQAE	APIISVIP.VSGGLLGLSGILASQAE.SVCEAYAD	P	S	17	3	13293	1605.93	1605.93	536.319	536.319	1604.92	535.981	1.0144	0.5825	4.115	0.9407	9.81	0	0.9356	1	0	248	264	0	N-term(34.0631)		0	TRUE	sp|P0A8T1|PRMA_ECOLI	P0A8T1	PRMA_ECOLI	prmA	Ribosomal protein L11 methyltransferase
80	20220923_CRJL_M9H11_PICS_EColi_GluC_Neprosin_N2_5ug_162.100711.100711.2	VSGGLLGLSGILASQAE	n[35]VSGGLLGLSGILASQAE	APIISVIP.VSGGLLGLSGILASQAE.SVCEAYAD	P	S	17	2	13294.9	1604.94	1604.94	803.476	803.476	1604.92	803.467	0.0177	0.7447	4.1472	0.09021	13.795	0	0.9995	1	0	248	264	0	N-term(34.0631)		0	TRUE	sp|P0A8T1|PRMA_ECOLI	P0A8T1	PRMA_ECOLI	prmA	Ribosomal protein L11 methyltransferase
81	20220923_CRJL_M9H11_PICS_EColi_GluC_Neprosin_N2_5ug_162.100746.100746.3	GLADRATFVVDPQGIIQAIE	n[29]GLADRATFVVDPQGIIQAIE	FDNMREDE.GLADRATFVVDPQGIIQAIE.VTAEGIGR	E	V	20	3	13299.5	2140.17	2140.17	714.398	714.398	2140.15	714.391	0.0197	0.6985	0.6179	0.4116	11.042	0	0.9957	2	1	116	135	0	N-term(28.0313)		0	TRUE	sp|P0AE08|AHPC_ECOLI	P0AE08	AHPC_ECOLI	ahpC	Alkyl hydroperoxide reductase C
82	20220923_CRJL_M9H11_PICS_EColi_GluC_Neprosin_N2_5ug_162.100750.100750.2	AGVFLISPFVGRILD	n[29]AGVFLISPFVGRILD	AQARACAE.AGVFLISPFVGRILD.WYKANTDK	E	W	15	2	13300.2	1630.96	1630.96	816.488	816.488	1630.94	816.48	0.0169	0.7822	3.8229	0.0009186	22.108	0	1	2	0	170	184	0	N-term(28.0313)		0	TRUE	sp|P0A870|TALB_ECOLI	P0A870	TALB_ECOLI	talB	Transaldolase B
83	20220923_CRJL_M9H11_PICS_EColi_GluC_Neprosin_N2_5ug_162.100754.100754.2	INMLAIQLLNE	n[35]INMLAIQLLNE	GACRGYKD.INMLAIQLLNE.GGIIITFS	D	G	11	2	13300.7	1304.77	1304.77	653.391	653.391	1304.76	653.386	0.008	0.7339	3.5514	0.2528	8.889	0	0.9987	2	0	321	331	0	N-term(34.0631)		0	TRUE	sp|P75876|RLMI_ECOLI	P75876	RLMI_ECOLI	rlmI	Ribosomal RNA large subunit methyltransferase I
84	20220923_CRJL_M9H11_PICS_EColi_GluC_Neprosin_N2_5ug_162.100813.100813.0	NVGWIDFVPGE	n[35]NVGWIDFVPGE	EMIIGEQE.NVGWIDFVPGE.NAETIIEK	E	N	11	2	13308.9	1266.66	1266.66	634.339	634.339	1265.65	633.832	1.0137	0.2856	6.0201	0.4347	9.979	0	0.981	2	1	30	40	0	N-term(34.0631)		0	TRUE	sp|P69797|PTNAB_ECOLI	P69797	PTNAB_ECOLI	manX	PTS system mannose-specific EIIAB component
85	20220923_CRJL_M9H11_PICS_EColi_GluC_Neprosin_N2_5ug_162.10088.10088.0	RTKIVAQAQAE	n[35]RTK[162]IVAQAQAE	AKAEAEQE.RTKIVAQAQAE.IEAERKRA	E	I	11	2	2238.73	1281.81	1281.81	641.914	641.914	1281.8	641.909	0.0096	0.7968	2.4408	1.195	12.084	0	0.9992	2	0	98	108	0	3K(34.0631), N-term(34.0631)		0	TRUE	sp|P0ABA0|ATPF_ECOLI	P0ABA0	ATPF_ECOLI	atpF	ATP synthase subunit b
86	20220923_CRJL_M9H11_PICS_EColi_GluC_Neprosin_N2_5ug_162.100893.100893.2	LAGFLDSYIPEPE	n[29]LAGFLDSYIPEPE	EWEAKIIE.LAGFLDSYIPEPE.RAIDKPFI	E	R	13	2	13319.7	1477.75	1477.75	739.88	739.88	1477.73	739.874	0.0119	0.6138	15.2049	0.0612	11.405	0	0.9989	2	1	192	204	0	N-term(28.0313)		0	FALSE	sp|P0CE47|EFTU1_ECOLI	P0CE47	EFTU1_ECOLI	tufA	Elongation factor Tu 1	tufB	sp|P0CE48|EFTU2_ECOLI
87	20220923_CRJL_M9H11_PICS_EColi_GluC_Neprosin_N2_5ug_162.100895.100895.0	NVGWIDFVPGE	n[35]NVGWIDFVPGE	EMIIGEQE.NVGWIDFVPGE.NAETIIEK	E	N	11	2	13319.9	1265.66	1265.66	633.837	633.837	1265.65	633.832	0.0095	0.2883	6.2044	0.2496	10.911	0	0.9902	2	1	30	40	0	N-term(34.0631)		0	TRUE	sp|P69797|PTNAB_ECOLI	P69797	PTNAB_ECOLI	manX	PTS system mannose-specific EIIAB component
88	20220923_CRJL_M9H11_PICS_EColi_GluC_Neprosin_N2_5ug_162.100911.100911.2	LAGFLDSYIPEPE	n[35]LAGFLDSYIPEPE	EWEAKIIE.LAGFLDSYIPEPE.RAIDKPFI	E	R	13	2	13322.1	1483.78	1483.78	742.898	742.898	1483.77	742.89	0.0146	0.6246	15.2448	0.2708	11.32	0	0.9992	2	1	192	204	0	N-term(34.0631)		0	FALSE	sp|P0CE47|EFTU1_ECOLI	P0CE47	EFTU1_ECOLI	tufA	Elongation factor Tu 1	tufB	sp|P0CE48|EFTU2_ECOLI
89	20220923_CRJL_M9H11_PICS_EColi_GluC_Neprosin_N2_5ug_162.100996.100996.2	ITVSSLSLYTGAILE	n[29]ITVSSLSLYTGAILE	RFKYGIPE.ITVSSLSLYTGAILE.ANIIPPPE	E	A	15	2	13333.6	1593.91	1593.91	797.961	797.961	1593.89	797.951	0.0208	0.5702	0.8172	0.1104	12	0	0.9957	2	0	626	640	0	N-term(28.0313)		0	TRUE	sp|P00864|CAPP_ECOLI	P00864	CAPP_ECOLI	ppc	Phosphoenolpyruvate carboxylase
90	20220923_CRJL_M9H11_PICS_EColi_GluC_Neprosin_N2_5ug_162.101030.101030.2	MFTGSIVAIVTPMDE	n[29]MFTGSIVAIVTPMDE	.MFTGSIVAIVTPMDE.KGNVCRAS	-	K	15	2	13338.1	1637.83	1637.83	819.923	819.923	1637.8	819.909	0.0262	0.7008	5.9058	0.05102	15.669	0	0.9998	2	1	1	15	0	N-term(28.0313)		0	TRUE	sp|P0A6L2|DAPA_ECOLI	P0A6L2	DAPA_ECOLI	dapA	4-hydroxy-tetrahydrodipicolinate synthase
91	20220923_CRJL_M9H11_PICS_EColi_GluC_Neprosin_N2_5ug_162.101091.101091.3	AAGGIGQALALLLKTQLPSGSE	n[29]AAGGIGQALALLLK[156]TQLPSGSE	MKVAVIG.AAGGIGQALALLLKTQLPSGSE.LSIYDIAP	G	L	22	3	13346.4	2150.24	2150.24	717.756	717.756	2150.23	717.751	0.0141	0.7003	3.778	0.03408	15.37	0	0.9947	1	0	8	29	0	14K(28.0313), N-term(28.0313)		0	TRUE	sp|P61889|MDH_ECOLI	P61889	MDH_ECOLI	mdh	Malate dehydrogenase
92	20220923_CRJL_M9H11_PICS_EColi_GluC_Neprosin_N2_5ug_162.101122.101122.2	AAGGIGQALALLLKTQLPSGSE	n[29]AAGGIGQALALLLK[156]TQLPSGSE	MKVAVIG.AAGGIGQALALLLKTQLPSGSE.LSIYDIAP	G	L	22	2	13350.8	2150.26	2150.26	1076.14	1076.14	2150.23	1076.12	0.0314	0.8018	3.7055	0.002153	20.168	0	0.9999	1	0	8	29	0	14K(28.0313), N-term(28.0313)		0	TRUE	sp|P61889|MDH_ECOLI	P61889	MDH_ECOLI	mdh	Malate dehydrogenase
93	20220923_CRJL_M9H11_PICS_EColi_GluC_Neprosin_N2_5ug_162.101130.101130.0	LAGFLDSYIPEPE	n[29]LAGFLDSYIPEPE	EWEAKIIE.LAGFLDSYIPEPE.RAIDKPFI	E	R	13	2	13351.8	1477.75	1477.75	739.881	739.881	1477.73	739.874	0.0133	0.6401	15.7407	0.002867	11.592	7.97	0.999	2	1	192	204	0	N-term(28.0313)		0	FALSE	sp|P0CE47|EFTU1_ECOLI	P0CE47	EFTU1_ECOLI	tufA	Elongation factor Tu 1	tufB	sp|P0CE48|EFTU2_ECOLI
94	20220923_CRJL_M9H11_PICS_EColi_GluC_Neprosin_N2_5ug_162.101141.101141.2	MQQTVFGILGINE	n[35]MQQTVFGILGINE	SVRIHNGD.MQQTVFGILGINE.EEQREKFG	D	E	13	2	13353.3	1482.81	1482.81	742.412	742.412	1482.8	742.405	0.0134	0.564	6.5322	0.15	9.796	0	0.9991	2	0	495	507	0	N-term(34.0631)		0	TRUE	sp|P21889|SYD_ECOLI	P21889	SYD_ECOLI	aspS	Aspartate--tRNA ligase
95	20220923_CRJL_M9H11_PICS_EColi_GluC_Neprosin_N2_5ug_162.101152.101152.2	LAGFLDSYIPEPE	n[29]LAGFLDSYIPEPE	EWEAKIIE.LAGFLDSYIPEPE.RAIDKPFI	E	R	13	2	13354.8	1477.74	1477.74	739.878	739.878	1477.73	739.874	0.0081	0.6408	15.7905	0.08953	9.821	6.585	0.9977	2	1	192	204	0	N-term(28.0313)		0	FALSE	sp|P0CE47|EFTU1_ECOLI	P0CE47	EFTU1_ECOLI	tufA	Elongation factor Tu 1	tufB	sp|P0CE48|EFTU2_ECOLI
96	20220923_CRJL_M9H11_PICS_EColi_GluC_Neprosin_N2_5ug_162.101168.101168.2	MQQTVFGILGINE	n[35]MQQTVFGILGINE	SVRIHNGD.MQQTVFGILGINE.EEQREKFG	D	E	13	2	13357.1	1483.78	1483.78	742.896	742.896	1482.8	742.405	0.9818	0.5805	6.5946	0.07821	10.927	9.063	0.9986	2	0	495	507	0	N-term(34.0631)		0	TRUE	sp|P21889|SYD_ECOLI	P21889	SYD_ECOLI	aspS	Aspartate--tRNA ligase
97	20220923_CRJL_M9H11_PICS_EColi_GluC_Neprosin_N2_5ug_162.101202.101202.2	ALAVALANIDPIIE	n[29]ALAVALANIDPIIE	RDRAHIIE.ALAVALANIDPIIE.LIRHAPTP	E	L	14	2	13361.7	1449.86	1449.86	725.937	725.937	1449.84	725.929	0.0153	0.6782	5.0543	0.879	10.724	0	0.9933	2	0	382	395	0	N-term(28.0313)		0	TRUE	sp|P0AES4|GYRA_ECOLI	P0AES4	GYRA_ECOLI	gyrA	DNA gyrase subunit A
98	20220923_CRJL_M9H11_PICS_EColi_GluC_Neprosin_N2_5ug_162.101232.101232.3	DGWAQAGTARALLNSMVIGVTE	n[29]DGWAQAGTARALLNSMVIGVTE	FGPRDGYA.DGWAQAGTARALLNSMVIGVTE.GFTKKIQI	A	G	22	3	13365.8	2287.19	2287.19	763.403	763.403	2287.16	763.395	0.0246	0.7362	7.0033	0.002459	17.937	0	0.9999	1	1	60	81	0	N-term(28.0313)		0	TRUE	sp|P0AG55|RL6_ECOLI	P0AG55	RL6_ECOLI	rplF	Large ribosomal subunit protein uL6
99	20220923_CRJL_M9H11_PICS_EColi_GluC_Neprosin_N2_5ug_162.101234.101234.2	AAPLVAVLTSDGWE	n[29]AAPLVAVLTSDGWE	YYAPESAE.AAPLVAVLTSDGWE.TQWPIPEA	E	T	14	2	13366.1	1455.78	1455.78	728.895	728.895	1455.76	728.888	0.0155	0.7378	6.1057	0.07994	12.889	0	0.9999	2	1	30	43	0	N-term(28.0313)		0	TRUE	sp|P69853|DMSD_ECOLI	P69853	DMSD_ECOLI	dmsD	Tat proofreading chaperone DmsD
100	20220923_CRJL_M9H11_PICS_EColi_GluC_Neprosin_N2_5ug_162.101248.101248.3	NGTPVDIVLNPLGVPSRMNIGQILE	n[29]NGTPVDIVLNPLGVPSRMNIGQILE	IEDMPYDE.NGTPVDIVLNPLGVPSRMNIGQILE.THIGMAAK	E	T	25	3	13368	2673.49	2673.49	892.17	892.17	2673.45	892.158	0.0351	0.7865	0.1318	3.801e-06	20.576	0	1	2	1	1090	1114	0	N-term(28.0313)		0	TRUE	sp|P0A8V2|RPOB_ECOLI	P0A8V2	RPOB_ECOLI	rpoB	DNA-directed RNA polymerase subunit beta
101	20220923_CRJL_M9H11_PICS_EColi_GluC_Neprosin_N2_5ug_162.101250.101250.2	DGWAQAGTARALLNSMVIGVTE	n[29]DGWAQAGTARALLNSMVIGVTE	FGPRDGYA.DGWAQAGTARALLNSMVIGVTE.GFTKKIQI	A	G	22	2	13368.3	2287.19	2287.19	1144.6	1144.6	2287.16	1144.59	0.0297	0.7496	7.0448	0.2154	12.167	0	0.9975	1	1	60	81	0	N-term(28.0313)		0	TRUE	sp|P0AG55|RL6_ECOLI	P0AG55	RL6_ECOLI	rplF	Large ribosomal subunit protein uL6
102	20220923_CRJL_M9H11_PICS_EColi_GluC_Neprosin_N2_5ug_162.101265.101265.2	AQQLLALENPLPLPAYE	n[29]AQQLLALENPLPLPAYE	CFEQYEKE.AQQLLALENPLPLPAYE.RIIKAAHS	E	R	17	2	13370.3	1907.06	1907.06	954.539	954.539	1907.04	954.527	0.0234	0.7639	6.2663	0.01425	13.869	0	0.9998	2	1	230	246	0	N-term(28.0313)		0	TRUE	sp|P00960|SYGA_ECOLI	P00960	SYGA_ECOLI	glyQ	Glycine--tRNA ligase alpha subunit
103	20220923_CRJL_M9H11_PICS_EColi_GluC_Neprosin_N2_5ug_162.101272.101272.2	NGTPVDIVLNPLGVPSRMNIGQILE	n[29]NGTPVDIVLNPLGVPSRMNIGQILE	IEDMPYDE.NGTPVDIVLNPLGVPSRMNIGQILE.THIGMAAK	E	T	25	2	13371.3	2673.47	2673.47	1337.74	1337.74	2673.45	1337.73	0.0141	0.8119	0.0778	0.119	12.198	0	0.9996	2	1	1090	1114	0	N-term(28.0313)		0	TRUE	sp|P0A8V2|RPOB_ECOLI	P0A8V2	RPOB_ECOLI	rpoB	DNA-directed RNA polymerase subunit beta
104	20220923_CRJL_M9H11_PICS_EColi_GluC_Neprosin_N2_5ug_162.101275.101275.0	AQQLLALENPLPLPAYE	n[29]AQQLLALENPLPLPAYE	CFEQYEKE.AQQLLALENPLPLPAYE.RIIKAAHS	E	R	17	3	13371.6	1907.06	1907.06	636.692	636.692	1907.04	636.687	0.0151	0.5979	6.2867	1.442e-06	12.228	0	1	2	1	230	246	0	N-term(28.0313)		0	TRUE	sp|P00960|SYGA_ECOLI	P00960	SYGA_ECOLI	glyQ	Glycine--tRNA ligase alpha subunit
105	20220923_CRJL_M9H11_PICS_EColi_GluC_Neprosin_N2_5ug_162.101278.101278.0	AQQLLALENPLPLPAYE	n[29]AQQLLALENPLPLPAYE	CFEQYEKE.AQQLLALENPLPLPAYE.RIIKAAHS	E	R	17	3	13372	1908.06	1908.06	637.027	637.027	1907.04	636.687	1.0175	0.5667	6.2948	0.0864	10.754	0	0.9995	2	1	230	246	0	N-term(28.0313)		0	TRUE	sp|P00960|SYGA_ECOLI	P00960	SYGA_ECOLI	glyQ	Glycine--tRNA ligase alpha subunit
106	20220923_CRJL_M9H11_PICS_EColi_GluC_Neprosin_N2_5ug_162.101296.101296.2	AGLPDGVFNVLPGVGAE	n[29]AGLPDGVFNVLPGVGAE	KIAEIYSE.AGLPDGVFNVLPGVGAE.TGQYITEH	E	T	17	2	13374.4	1638.88	1638.88	820.446	820.446	1638.86	820.438	0.0152	0.7912	7.7253	5.937e-07	22.673	0	1	2	1	195	211	0	N-term(28.0313)		0	TRUE	sp|P17445|BETB_ECOLI	P17445	BETB_ECOLI	betB	Betaine aldehyde dehydrogenase
107	20220923_CRJL_M9H11_PICS_EColi_GluC_Neprosin_N2_5ug_162.101298.101298.2	EWLTSALTTPFE	n[29]EWLTSALTTPFE	DKGIPAIE.EWLTSALTTPFE.LETRIIPD	E	L	12	2	13374.7	1421.72	1421.72	711.865	711.865	1421.71	711.861	0.0079	0.315	5.843	5.034	9.874	0	0.9586	2	1	30	41	0	N-term(28.0313)		0	TRUE	sp|P0AF03|MOG_ECOLI	P0AF03	MOG_ECOLI	mog	Molybdopterin adenylyltransferase
108	20220923_CRJL_M9H11_PICS_EColi_GluC_Neprosin_N2_5ug_162.101348.101348.0	NLPLPLVPQPNAATALAALRASGLE	n[29]NLPLPLVPQPNAATALAALRASGLE	SDAHGTIE.NLPLPLVPQPNAATALAALRASGLE.VSENAIRD	E	V	25	3	13381.3	2525.47	2525.47	842.83	842.83	2524.44	842.486	1.029	0.8229	1.2129	2.2e-09	24.925	0	1	2	0	247	271	0	N-term(28.0313)		0	TRUE	sp|P08192|FOLC_ECOLI	P08192	FOLC_ECOLI	folC	Dihydrofolate synthase/folylpolyglutamate synthase
109	20220923_CRJL_M9H11_PICS_EColi_GluC_Neprosin_N2_5ug_162.101353.101353.0	AGLPDGVFNVLPGVGAE	n[29]AGLPDGVFNVLPGVGAE	KIAEIYSE.AGLPDGVFNVLPGVGAE.TGQYITEH	E	T	17	3	13382	1639.88	1639.88	547.632	547.632	1638.86	547.294	1.0134	0.5414	7.8508	0.04754	16.424	0	0.9999	2	1	195	211	0	N-term(28.0313)		0	TRUE	sp|P17445|BETB_ECOLI	P17445	BETB_ECOLI	betB	Betaine aldehyde dehydrogenase
110	20220923_CRJL_M9H11_PICS_EColi_GluC_Neprosin_N2_5ug_162.101354.101354.0	NLPLPLVPQPNAATALAALRASGLE	n[29]NLPLPLVPQPNAATALAALRASGLE	SDAHGTIE.NLPLPLVPQPNAATALAALRASGLE.VSENAIRD	E	V	25	3	13382.1	2524.46	2524.46	842.495	842.495	2524.44	842.486	0.0268	0.8264	1.1998	3.962e-07	22.914	0	1	2	0	247	271	0	N-term(28.0313)		0	TRUE	sp|P08192|FOLC_ECOLI	P08192	FOLC_ECOLI	folC	Dihydrofolate synthase/folylpolyglutamate synthase
111	20220923_CRJL_M9H11_PICS_EColi_GluC_Neprosin_N2_5ug_162.101367.101367.0	AGLPDGVFNVLPGVGAE	n[29]AGLPDGVFNVLPGVGAE	KIAEIYSE.AGLPDGVFNVLPGVGAE.TGQYITEH	E	T	17	3	13383.9	1638.88	1638.88	547.299	547.299	1638.86	547.294	0.0134	0.6104	7.8831	0.07903	14.112	0	0.9998	2	1	195	211	0	N-term(28.0313)		0	TRUE	sp|P17445|BETB_ECOLI	P17445	BETB_ECOLI	betB	Betaine aldehyde dehydrogenase
112	20220923_CRJL_M9H11_PICS_EColi_GluC_Neprosin_N2_5ug_162.101380.101380.0	GVDIPLGMISQYLPKQFE	n[29]GVDIPLGMISQYLPK[156]QFE	ETMMVNIE.GVDIPLGMISQYLPKQFE.RIQSGEIS	E	R	18	3	13385.6	2091.13	2091.13	698.05	698.05	2090.11	697.711	1.0173	0.7104	0.3273	0.0001247	15.899	0	1	2	1	371	388	0	15K(28.0313), N-term(28.0313)		0	TRUE	sp|P0C8J8|GATZ_ECOLI	P0C8J8	GATZ_ECOLI	gatZ	D-tagatose-1,6-bisphosphate aldolase subunit GatZ
113	20220923_CRJL_M9H11_PICS_EColi_GluC_Neprosin_N2_5ug_162.101386.101386.0	GVDIPLGMISQYLPKQFE	n[29]GVDIPLGMISQYLPK[156]QFE	ETMMVNIE.GVDIPLGMISQYLPKQFE.RIQSGEIS	E	R	18	3	13386.4	2090.13	2090.13	697.717	697.717	2090.11	697.711	0.0178	0.6833	0.3143	1.36e-09	21.907	0	1	2	1	371	388	0	15K(28.0313), N-term(28.0313)		0	TRUE	sp|P0C8J8|GATZ_ECOLI	P0C8J8	GATZ_ECOLI	gatZ	D-tagatose-1,6-bisphosphate aldolase subunit GatZ
114	20220923_CRJL_M9H11_PICS_EColi_GluC_Neprosin_N2_5ug_162.101389.101389.2	LAGFLDSYIPEPE	n[29]LAGFLDSYIPEPE	EWEAKIIE.LAGFLDSYIPEPE.RAIDKPFI	E	R	13	2	13387	1477.75	1477.75	739.88	739.88	1477.73	739.874	0.0123	0.5914	16.3263	0.05612	11.353	0	0.9986	2	1	192	204	0	N-term(28.0313)		0	FALSE	sp|P0CE47|EFTU1_ECOLI	P0CE47	EFTU1_ECOLI	tufA	Elongation factor Tu 1	tufB	sp|P0CE48|EFTU2_ECOLI
115	20220923_CRJL_M9H11_PICS_EColi_GluC_Neprosin_N2_5ug_162.101407.101407.2	LAGFLDSYIPEPE	n[35]LAGFLDSYIPEPE	EWEAKIIE.LAGFLDSYIPEPE.RAIDKPFI	E	R	13	2	13389.4	1483.78	1483.78	742.896	742.896	1483.77	742.89	0.0127	0.5577	16.3676	0.1379	9.942	0	0.995	2	1	192	204	0	N-term(34.0631)		0	FALSE	sp|P0CE47|EFTU1_ECOLI	P0CE47	EFTU1_ECOLI	tufA	Elongation factor Tu 1	tufB	sp|P0CE48|EFTU2_ECOLI
116	20220923_CRJL_M9H11_PICS_EColi_GluC_Neprosin_N2_5ug_162.101409.101409.2	MGLVNTVVPLADLE	n[29]MGLVNTVVPLADLE	YDAKQAID.MGLVNTVVPLADLE.KETVRWCR	D	K	14	2	13389.7	1497.83	1497.83	749.92	749.92	1497.81	749.913	0.0152	0.7157	4.8963	0.13	13.044	0	0.999	2	1	198	211	0	N-term(28.0313)		0	TRUE	sp|P0ABU0|MENB_ECOLI	P0ABU0	MENB_ECOLI	menB	1,4-dihydroxy-2-naphthoyl-CoA synthase
117	20220923_CRJL_M9H11_PICS_EColi_GluC_Neprosin_N2_5ug_162.10144.10144.3	SALATATKKKYE	SALATATK[162]K[162]K[162]YE	EKIFEAIE.SALATATKKKYE.QEIDVRVQ	E	Q	12	3	2245.37	1411.91	1411.91	471.643	471.643	1411.91	471.645	-0.0052	0.9381	1.4614	1.148e-07	17.49	0	1	2	0	29	40	0	10K(34.0631), 8K(34.0631), 9K(34.0631)		0	TRUE	sp|P0AFF6|NUSA_ECOLI	P0AFF6	NUSA_ECOLI	nusA	Transcription termination/antitermination protein NusA
118	20220923_CRJL_M9H11_PICS_EColi_GluC_Neprosin_N2_5ug_162.101483.101483.0	DGWAQAGTARALLNSMVIGVTE	n[29]DGWAQAGTARALLNSMVIGVTE	FGPRDGYA.DGWAQAGTARALLNSMVIGVTE.GFTKKIQI	A	G	22	3	13399.8	2288.19	2288.19	763.737	763.737	2287.16	763.395	1.0273	0.5782	7.5706	0.0378	16.19	0	0.9982	1	1	60	81	0	N-term(28.0313)		0	TRUE	sp|P0AG55|RL6_ECOLI	P0AG55	RL6_ECOLI	rplF	Large ribosomal subunit protein uL6
119	20220923_CRJL_M9H11_PICS_EColi_GluC_Neprosin_N2_5ug_162.101512.101512.2	AQQLLALENPLPLPAYE	n[29]AQQLLALENPLPLPAYE	CFEQYEKE.AQQLLALENPLPLPAYE.RIIKAAHS	E	R	17	2	13403.9	1907.07	1907.07	954.542	954.542	1907.04	954.527	0.029	0.7483	6.8265	0.0002734	15.753	0	1	2	1	230	246	0	N-term(28.0313)		0	TRUE	sp|P00960|SYGA_ECOLI	P00960	SYGA_ECOLI	glyQ	Glycine--tRNA ligase alpha subunit
120	20220923_CRJL_M9H11_PICS_EColi_GluC_Neprosin_N2_5ug_162.101535.101535.2	AGLPDGVFNVLPGVGAE	n[29]AGLPDGVFNVLPGVGAE	KIAEIYSE.AGLPDGVFNVLPGVGAE.TGQYITEH	E	T	17	2	13407.2	1638.88	1638.88	820.446	820.446	1638.86	820.438	0.0167	0.7605	8.2714	0.3762	7.223	0	0.9991	2	1	195	211	0	N-term(28.0313)		0	TRUE	sp|P17445|BETB_ECOLI	P17445	BETB_ECOLI	betB	Betaine aldehyde dehydrogenase
121	20220923_CRJL_M9H11_PICS_EColi_GluC_Neprosin_N2_5ug_162.10160.10160.3	LKKTPGGAPSTSEE	n[35]LK[162]K[162]TPGGAPSTSEE	FEKQGIKP.LKKTPGGAPSTSEE.VIEEIAID	P	V	14	3	2247.31	1502.9	1502.9	501.974	501.974	1502.9	501.975	-0.0045	0.5724	2.0988	0.1944	12.345	0	0.992	1	1	599	612	0	2K(34.0631), 3K(34.0631), N-term(34.0631)		0	TRUE	sp|P00582|DPO1_ECOLI	P00582	DPO1_ECOLI	polA	DNA polymerase I
122	20220923_CRJL_M9H11_PICS_EColi_GluC_Neprosin_N2_5ug_162.101601.101601.2	MITGVDLIKE	n[35]MITGVDLIK[162]E	QVEHPVTE.MITGVDLIKE.QIRIAAGQ	E	Q	10	2	13416.3	1185.72	1185.72	593.869	593.869	1185.73	593.873	-0.0086	0.8027	93.9344	1.067	9.387	0	0.8702	2	1	302	311	0	9K(34.0631), N-term(34.0631)		0	TRUE	sp|P24182|ACCC_ECOLI	P24182	ACCC_ECOLI	accC	Biotin carboxylase
123	20220923_CRJL_M9H11_PICS_EColi_GluC_Neprosin_N2_5ug_162.101613.101613.2	LAGFLDSYIPEPE	n[29]LAGFLDSYIPEPE	EWEAKIIE.LAGFLDSYIPEPE.RAIDKPFI	E	R	13	2	13417.9	1477.75	1477.75	739.88	739.88	1477.73	739.874	0.0114	0.6063	16.8415	0.3159	8.502	0	0.9935	2	1	192	204	0	N-term(28.0313)		0	FALSE	sp|P0CE47|EFTU1_ECOLI	P0CE47	EFTU1_ECOLI	tufA	Elongation factor Tu 1	tufB	sp|P0CE48|EFTU2_ECOLI
124	20220923_CRJL_M9H11_PICS_EColi_GluC_Neprosin_N2_5ug_162.101749.101749.2	NGAGAALAMANALRDAGIE	n[29]NGAGAALAMANALRDAGIE	YHMTSPPE.NGAGAALAMANALRDAGIE.ASQIGYVN	E	A	19	2	13436.1	1813.92	1813.92	907.969	907.969	1812.91	907.465	1.0081	0.8297	49.8611	1.285	10.065	0	0.9935	2	1	276	294	0	N-term(28.0313)		0	TRUE	sp|P0AAI5|FABF_ECOLI	P0AAI5	FABF_ECOLI	fabF	3-oxoacyl-[acyl-carrier-protein] synthase 2
125	20220923_CRJL_M9H11_PICS_EColi_GluC_Neprosin_N2_5ug_162.10179.10179.0	GKIKSITD	n[35]GK[162]IK[162]SITD	HNKGDRVE.GKIKSITD.FGIFIGID	E	F	8	2	2249.29	963.687	963.687	482.851	482.851	962.686	482.35	1.0006	0.6666	5.5933	1.122	8.3	0	0.9986	2	0	369	376	0	2K(34.0631), 4K(34.0631), N-term(34.0631)		0	TRUE	sp|P0AG67|RS1_ECOLI	P0AG67	RS1_ECOLI	rpsA	Small ribosomal subunit protein bS1
126	20220923_CRJL_M9H11_PICS_EColi_GluC_Neprosin_N2_5ug_162.101853.101853.2	LAGFLDSYIPEPE	n[29]LAGFLDSYIPEPE	EWEAKIIE.LAGFLDSYIPEPE.RAIDKPFI	E	R	13	2	13450.2	1477.74	1477.74	739.88	739.88	1477.73	739.874	0.0111	0.6443	17.3801	0.1556	9.732	0	0.9975	2	1	192	204	0	N-term(28.0313)		0	FALSE	sp|P0CE47|EFTU1_ECOLI	P0CE47	EFTU1_ECOLI	tufA	Elongation factor Tu 1	tufB	sp|P0CE48|EFTU2_ECOLI
127	20220923_CRJL_M9H11_PICS_EColi_GluC_Neprosin_N2_5ug_162.101952.101952.3	ASTSINVPDPTPFVTYF	n[29]ASTSINVPDPTPFVTYF	YIGTPQIK.ASTSINVPDPTPFVTYF.	K	-	17	3	13463.5	1882.95	1882.95	628.657	628.657	1882.94	628.652	0.0147	0.5423	4.2938	0.1469	10.832	0	0.948	1	0	167	183	0	N-term(28.0313)		0	TRUE	sp|P0ACY1|YDJA_ECOLI	P0ACY1	YDJA_ECOLI	ydjA	Putative NAD(P)H nitroreductase YdjA
128	20220923_CRJL_M9H11_PICS_EColi_GluC_Neprosin_N2_5ug_162.10198.10198.0	SALATATKKKYE	SALATATK[156]K[156]K[156]YE	EKIFEAIE.SALATATKKKYE.QEIDVRVQ	E	Q	12	3	2251.33	1393.82	1393.82	465.613	465.613	1393.82	465.613	-0.0023	0.9405	1.362	0.02044	12.27	0	0.9998	2	0	29	40	0	10K(28.0313), 8K(28.0313), 9K(28.0313)		0	TRUE	sp|P0AFF6|NUSA_ECOLI	P0AFF6	NUSA_ECOLI	nusA	Transcription termination/antitermination protein NusA
129	20220923_CRJL_M9H11_PICS_EColi_GluC_Neprosin_N2_5ug_162.101984.101984.2	AGIPQLFQALTE	n[29]AGIPQLFQALTE	VWISAQTG.AGIPQLFQALTE.RISGEVAQ	G	R	12	2	13468	1314.73	1314.73	658.37	658.37	1314.72	658.366	0.0081	0.564	1.313	0.3051	14.048	0	0.9153	1	0	348	359	0	N-term(28.0313)		0	TRUE	sp|P25519|HFLX_ECOLI	P25519	HFLX_ECOLI	hflX	GTPase HflX
130	20220923_CRJL_M9H11_PICS_EColi_GluC_Neprosin_N2_5ug_162.102023.102023.0	LGIQAFEPVLIE	n[29]LGIQAFEPVLIE	NRAPTIHR.LGIQAFEPVLIE.GKAIQIHP	R	G	12	2	13473	1355.78	1355.78	678.899	678.899	1355.77	678.892	0.0142	0.7932	4.7025	0.06894	13.146	0	0.9957	1	0	432	443	0	N-term(28.0313)		0	TRUE	sp|P0A8T7|RPOC_ECOLI	P0A8T7	RPOC_ECOLI	rpoC	DNA-directed RNA polymerase subunit beta'
131	20220923_CRJL_M9H11_PICS_EColi_GluC_Neprosin_N2_5ug_162.102025.102025.0	LGIQAFEPVLIE	n[29]LGIQAFEPVLIE	NRAPTIHR.LGIQAFEPVLIE.GKAIQIHP	R	G	12	2	13473.3	1356.79	1356.79	679.401	679.401	1355.77	678.892	1.0179	0.7758	4.7068	0.0996	11.507	0	0.9969	1	0	432	443	0	N-term(28.0313)		0	TRUE	sp|P0A8T7|RPOC_ECOLI	P0A8T7	RPOC_ECOLI	rpoC	DNA-directed RNA polymerase subunit beta'
132	20220923_CRJL_M9H11_PICS_EColi_GluC_Neprosin_N2_5ug_162.102042.102042.0	NTVLQQALWQALE	n[29]NTVLQQALWQALE	PIIGYMVE.NTVLQQALWQALE.AHPKVTIR	E	A	13	2	13475.6	1541.85	1541.85	771.931	771.931	1540.82	771.42	1.0218	0.6994	1.3429	0.7381	11.834	0	0.9949	2	0	111	123	0	N-term(28.0313)		0	TRUE	sp|P75728|UBIF_ECOLI	P75728	UBIF_ECOLI	ubiF	3-demethoxyubiquinol 3-hydroxylase
133	20220923_CRJL_M9H11_PICS_EColi_GluC_Neprosin_N2_5ug_162.102088.102088.0	LAGFLDSYIPEPE	n[29]LAGFLDSYIPEPE	EWEAKIIE.LAGFLDSYIPEPE.RAIDKPFI	E	R	13	2	13482	1477.75	1477.75	739.882	739.882	1477.73	739.874	0.0159	0.5981	17.9109	0.8438	8.604	0	0.949	2	1	192	204	0	N-term(28.0313)		0	FALSE	sp|P0CE47|EFTU1_ECOLI	P0CE47	EFTU1_ECOLI	tufA	Elongation factor Tu 1	tufB	sp|P0CE48|EFTU2_ECOLI
134	20220923_CRJL_M9H11_PICS_EColi_GluC_Neprosin_N2_5ug_162.102096.102096.3	FDLLFGPAYKGIPIATTTAVALAE	n[29]FDLLFGPAYK[156]GIPIATTTAVALAE	AIVDSGIE.FDLLFGPAYKGIPIATTTAVALAE.HHDIDIPY	E	H	24	3	13483.2	2534.44	2534.44	845.82	845.82	2534.4	845.808	0.0358	0.513	1.2396	0.2538	9.882	0	0.9302	2	1	64	87	0	10K(28.0313), N-term(28.0313)		0	TRUE	sp|P0A7E3|PYRE_ECOLI	P0A7E3	PYRE_ECOLI	pyrE	Orotate phosphoribosyltransferase
135	20220923_CRJL_M9H11_PICS_EColi_GluC_Neprosin_N2_5ug_162.102128.102128.2	AEFPVNGVIPGWIE	n[29]AEFPVNGVIPGWIE	SSVARGEP.AEFPVNGVIPGWIE.AITIMPVG	P	A	14	2	13487.7	1554.83	1554.83	778.42	778.42	1554.81	778.411	0.0183	0.7729	2.7476	0.03731	12.764	0	0.9964	1	1	147	160	0	N-term(28.0313)		0	TRUE	sp|P0A9L3|FKBB_ECOLI	P0A9L3	FKBB_ECOLI	fklB	FKBP-type 22 kDa peptidyl-prolyl cis-trans isomerase
136	20220923_CRJL_M9H11_PICS_EColi_GluC_Neprosin_N2_5ug_162.10214.10214.0	GTVAAVPPQGGRKHPQQE	n[29]GTVAAVPPQGGRK[156]HPQQE	QAIIKIIE.GTVAAVPPQGGRKHPQQE.FIQVDTSK	E	F	18	4	2253.04	1912.02	1912.02	479.013	479.013	1912.03	479.014	-0.0035	0.6241	0.7267	4.152	9.387	0	0.9895	2	0	217	234	0	13K(28.0313), N-term(28.0313)		0	TRUE	sp|P0A6H1|CLPX_ECOLI	P0A6H1	CLPX_ECOLI	clpX	ATP-dependent Clp protease ATP-binding subunit ClpX
137	20220923_CRJL_M9H11_PICS_EColi_GluC_Neprosin_N2_5ug_162.102158.102158.3	LGLGTVVAVDARTVTLLFPSTGE	n[29]LGLGTVVAVDARTVTLLFPSTGE	WISDTESE.LGLGTVVAVDARTVTLLFPSTGE.NRIYARSD	E	N	23	3	13491.8	2343.33	2343.33	782.117	782.117	2343.3	782.109	0.0236	0.7195	0.9456	0.03575	13.287	0	0.9989	2	1	17	39	0	N-term(28.0313)		0	TRUE	sp|P60240|RAPA_ECOLI	P60240	RAPA_ECOLI	rapA	RNA polymerase-associated protein RapA
138	20220923_CRJL_M9H11_PICS_EColi_GluC_Neprosin_N2_5ug_162.102160.102160.2	TQFAFVFPGQGSQTVGMLAD	n[29]TQFAFVFPGQGSQTVGMLAD	.TQFAFVFPGQGSQTVGMLAD.MAASYPIV	M	M	20	2	13492	2128.06	2128.06	1065.04	1065.04	2128.03	1065.02	0.0283	0.7192	3.9841	0.04298	12.967	12.967	0.9991	2	0	2	21	0	N-term(28.0313)		0	TRUE	sp|P0AAI9|FABD_ECOLI	P0AAI9	FABD_ECOLI	fabD	Malonyl CoA-acyl carrier protein transacylase
139	20220923_CRJL_M9H11_PICS_EColi_GluC_Neprosin_N2_5ug_162.10222.10222.0	SATDQLKKAKAE	n[35]SATDQLK[162]K[162]AK[162]AE	KDIDIAKA.SATDQLKKAKAE.AQVIIEQA	A	A	12	3	2254.02	1425.95	1425.95	476.323	476.323	1424.95	475.991	0.9973	0.563	3.604	1.916	5.219	0	0.7771	1	1	60	71	0	10K(34.0631), 7K(34.0631), 8K(34.0631), N-term(34.0631)		0	TRUE	sp|P0ABA0|ATPF_ECOLI	P0ABA0	ATPF_ECOLI	atpF	ATP synthase subunit b
140	20220923_CRJL_M9H11_PICS_EColi_GluC_Neprosin_N2_5ug_162.102317.102317.2	LAGFLDSYIPEPE	n[29]LAGFLDSYIPEPE	EWEAKIIE.LAGFLDSYIPEPE.RAIDKPFI	E	R	13	2	13513.6	1477.75	1477.75	739.883	739.883	1477.73	739.874	0.017	0.644	18.4373	0.2556	9.87	0	0.9893	2	1	192	204	0	N-term(28.0313)		0	FALSE	sp|P0CE47|EFTU1_ECOLI	P0CE47	EFTU1_ECOLI	tufA	Elongation factor Tu 1	tufB	sp|P0CE48|EFTU2_ECOLI
141	20220923_CRJL_M9H11_PICS_EColi_GluC_Neprosin_N2_5ug_162.102365.102365.2	AEFPVNGVIPGWIE	n[29]AEFPVNGVIPGWIE	SSVARGEP.AEFPVNGVIPGWIE.AITIMPVG	P	A	14	2	13520.2	1554.83	1554.83	778.421	778.421	1554.81	778.411	0.02	0.7699	3.2902	0.009796	15.717	0	0.9984	1	1	147	160	0	N-term(28.0313)		0	TRUE	sp|P0A9L3|FKBB_ECOLI	P0A9L3	FKBB_ECOLI	fklB	FKBP-type 22 kDa peptidyl-prolyl cis-trans isomerase
142	20220923_CRJL_M9H11_PICS_EColi_GluC_Neprosin_N2_5ug_162.102464.102464.3	IPSLLGNVTVINGYFPQGE	n[29]IPSLLGNVTVINGYFPQGE	QRRIIMAE.IPSLLGNVTVINGYFPQGE.SRDHPIKF	E	S	19	3	13533.9	2045.11	2045.11	682.709	682.709	2045.08	682.702	0.0228	0.7371	3.84	0.09522	13.585	0	0.9978	2	0	96	114	0	N-term(28.0313)		0	TRUE	sp|P09030|EX3_ECOLI	P09030	EX3_ECOLI	xthA	Exodeoxyribonuclease III
143	20220923_CRJL_M9H11_PICS_EColi_GluC_Neprosin_N2_5ug_162.10247.10247.0	GKIKSITD	n[29]GK[156]IK[156]SITD	HNKGDRVE.GKIKSITD.FGIFIGID	E	F	8	2	2256.86	945.591	945.591	473.803	473.803	944.591	473.303	1.0006	0.6816	5.4671	1.334	6.999	0	0.9959	2	0	369	376	0	2K(28.0313), 4K(28.0313), N-term(28.0313)		0	TRUE	sp|P0AG67|RS1_ECOLI	P0AG67	RS1_ECOLI	rpsA	Small ribosomal subunit protein bS1
144	20220923_CRJL_M9H11_PICS_EColi_GluC_Neprosin_N2_5ug_162.10249.10249.0	GAKGMKGAIQKAEE	n[29]GAK[156]GMK[156]GAIQK[156]AEE	GANIVITE.GAKGMKGAIQKAEE.IVASNPEK	E	I	14	3	2257.07	1528.87	1528.87	510.631	510.631	1528.86	510.629	0.007	0.7648	5.4028	1.179e-06	21.332	10.27	1	2	1	116	129	0	11K(28.0313), 3K(28.0313), 6K(28.0313), N-term(28.0313)		0	TRUE	sp|P0ABK5|CYSK_ECOLI	P0ABK5	CYSK_ECOLI	cysK	Cysteine synthase A
145	20220923_CRJL_M9H11_PICS_EColi_GluC_Neprosin_N2_5ug_162.102541.102541.2	LAGFLDSYIPEPE	n[29]LAGFLDSYIPEPE	EWEAKIIE.LAGFLDSYIPEPE.RAIDKPFI	E	R	13	2	13544.5	1477.75	1477.75	739.883	739.883	1477.73	739.874	0.017	0.6083	18.9527	0.9658	8.531	0	0.9794	2	1	192	204	0	N-term(28.0313)		0	FALSE	sp|P0CE47|EFTU1_ECOLI	P0CE47	EFTU1_ECOLI	tufA	Elongation factor Tu 1	tufB	sp|P0CE48|EFTU2_ECOLI
146	20220923_CRJL_M9H11_PICS_EColi_GluC_Neprosin_N2_5ug_162.102563.102563.2	GFVLGDGAGMLVLE	n[29]GFVLGDGAGMLVLE	RPWDKERD.GFVLGDGAGMLVLE.EYEHAKKR	D	E	14	2	13547.5	1404.76	1404.76	703.385	703.385	1404.73	703.373	0.0241	0.5123	4.0559	0.1002	13.497	0	0.9948	2	1	229	242	0	N-term(28.0313)		0	TRUE	sp|P0AAI5|FABF_ECOLI	P0AAI5	FABF_ECOLI	fabF	3-oxoacyl-[acyl-carrier-protein] synthase 2
147	20220923_CRJL_M9H11_PICS_EColi_GluC_Neprosin_N2_5ug_162.102569.102569.0	GFVLGDGAGMLVLE	n[35]GFVLGDGAGMLVLE	RPWDKERD.GFVLGDGAGMLVLE.EYEHAKKR	D	E	14	2	13548.3	1411.78	1411.78	706.898	706.898	1410.76	706.389	1.0169	0.5787	4.0683	0.2486	15.049	0	0.9997	2	1	229	242	0	N-term(34.0631)		0	TRUE	sp|P0AAI5|FABF_ECOLI	P0AAI5	FABF_ECOLI	fabF	3-oxoacyl-[acyl-carrier-protein] synthase 2
148	20220923_CRJL_M9H11_PICS_EColi_GluC_Neprosin_N2_5ug_162.10257.10257.0	ALKKALE	n[35]ALK[162]K[162]ALE	GVSKDDAE.ALKKALE.EAGAEVEV	E	E	7	2	2258.06	874.668	874.668	438.341	438.341	873.675	437.845	0.9937	0.56	5.7493	1.697	6.581	0	0.7421	2	0	106	112	0	3K(34.0631), 4K(34.0631), N-term(34.0631)		0	FALSE	sp|P0A7K2|RL7_ECOLI	P0A7K2	RL7_ECOLI	rplL	Large ribosomal subunit protein bL12	dnaX	sp|P06710|DPO3X_ECOLI
149	20220923_CRJL_M9H11_PICS_EColi_GluC_Neprosin_N2_5ug_162.102570.102570.0	GFVLGDGAGMLVLE	n[35]GFVLGDGAGMLVLE	RPWDKERD.GFVLGDGAGMLVLE.EYEHAKKR	D	E	14	2	13548.4	1410.78	1410.78	706.397	706.397	1410.76	706.389	0.0162	0.5729	4.0705	0.007926	14.854	0	0.9999	2	1	229	242	0	N-term(34.0631)		0	TRUE	sp|P0AAI5|FABF_ECOLI	P0AAI5	FABF_ECOLI	fabF	3-oxoacyl-[acyl-carrier-protein] synthase 2
150	20220923_CRJL_M9H11_PICS_EColi_GluC_Neprosin_N2_5ug_162.102576.102576.2	ANNLGIPVFAIVD	n[29]ANNLGIPVFAIVD	HEHIAIKE.ANNLGIPVFAIVD.TNSDPDGV	E	T	13	2	13549.3	1369.77	1369.77	685.895	685.895	1369.76	685.888	0.0144	0.6557	0.2074	0.07979	11.975	0	0.9976	2	0	176	188	0	N-term(28.0313)		0	TRUE	sp|P0A7V0|RS2_ECOLI	P0A7V0	RS2_ECOLI	rpsB	Small ribosomal subunit protein uS2
151	20220923_CRJL_M9H11_PICS_EColi_GluC_Neprosin_N2_5ug_162.102609.102609.2	AEFPVNGVIPGWIE	n[29]AEFPVNGVIPGWIE	SSVARGEP.AEFPVNGVIPGWIE.AITIMPVG	P	A	14	2	13553.9	1554.83	1554.83	778.42	778.42	1554.81	778.411	0.0178	0.7401	3.8517	0.1122	12.3	0	0.9909	1	1	147	160	0	N-term(28.0313)		0	TRUE	sp|P0A9L3|FKBB_ECOLI	P0A9L3	FKBB_ECOLI	fklB	FKBP-type 22 kDa peptidyl-prolyl cis-trans isomerase
152	20220923_CRJL_M9H11_PICS_EColi_GluC_Neprosin_N2_5ug_162.10261.10261.0	GAKGMKGAIQKAEE	n[29]GAK[156]GMK[156]GAIQK[156]AEE	GANIVITE.GAKGMKGAIQKAEE.IVASNPEK	E	I	14	3	2258.42	1529.88	1529.88	510.966	510.966	1528.86	510.629	1.0103	0.7634	5.3803	0.009678	14.607	9.634	0.9998	2	1	116	129	0	11K(28.0313), 3K(28.0313), 6K(28.0313), N-term(28.0313)		0	TRUE	sp|P0ABK5|CYSK_ECOLI	P0ABK5	CYSK_ECOLI	cysK	Cysteine synthase A
153	20220923_CRJL_M9H11_PICS_EColi_GluC_Neprosin_N2_5ug_162.102640.102640.2	ATGIDPVSLIAFD	n[29]ATGIDPVSLIAFD	IHKVDVRD.ATGIDPVSLIAFD.KVVMTADA	D	K	13	2	13558.1	1345.73	1345.73	673.87	673.87	1345.71	673.864	0.0129	0.6164	4.0555	0.002005	13.722	0	0.9998	2	0	172	184	0	N-term(28.0313)		0	TRUE	sp|P60723|RL4_ECOLI	P60723	RL4_ECOLI	rplD	Large ribosomal subunit protein uL4
154	20220923_CRJL_M9H11_PICS_EColi_GluC_Neprosin_N2_5ug_162.102708.102708.1	ATGIDPVSLIAFD	n[29]ATGIDPVSLIAFD	IHKVDVRD.ATGIDPVSLIAFD.KVVMTADA	D	K	13	1	13567.4	1345.72	1345.72	1346.73	1346.73	1345.71	1346.72	0.01	0.6583	4.2101	0.1537	9.753	0	0.9989	2	0	172	184	0	N-term(28.0313)		0	TRUE	sp|P60723|RL4_ECOLI	P60723	RL4_ECOLI	rplD	Large ribosomal subunit protein uL4
155	20220923_CRJL_M9H11_PICS_EColi_GluC_Neprosin_N2_5ug_162.102749.102749.2	EFPVNGVIPGWIE	n[29]EFPVNGVIPGWIE	SVARGEPA.EFPVNGVIPGWIE.AITIMPVG	A	A	13	2	13572.9	1483.79	1483.79	742.9	742.9	1483.77	742.893	0.0141	0.7409	3.3557	0.1066	13.608	0	0.946	1	1	148	160	0	N-term(28.0313)		0	TRUE	sp|P0A9L3|FKBB_ECOLI	P0A9L3	FKBB_ECOLI	fklB	FKBP-type 22 kDa peptidyl-prolyl cis-trans isomerase
156	20220923_CRJL_M9H11_PICS_EColi_GluC_Neprosin_N2_5ug_162.102798.102798.2	GFVLGDGAGMLVLE	n[29]GFVLGDGAGMLVLE	RPWDKERD.GFVLGDGAGMLVLE.EYEHAKKR	D	E	14	2	13579.6	1404.75	1404.75	703.381	703.381	1404.73	703.373	0.0151	0.5154	4.5908	0.06954	13.334	0	0.9965	2	1	229	242	0	N-term(28.0313)		0	TRUE	sp|P0AAI5|FABF_ECOLI	P0AAI5	FABF_ECOLI	fabF	3-oxoacyl-[acyl-carrier-protein] synthase 2
157	20220923_CRJL_M9H11_PICS_EColi_GluC_Neprosin_N2_5ug_162.102803.102803.2	GFVLGDGAGMLVLE	n[35]GFVLGDGAGMLVLE	RPWDKERD.GFVLGDGAGMLVLE.EYEHAKKR	D	E	14	2	13580.3	1410.78	1410.78	706.396	706.396	1410.76	706.389	0.0135	0.5052	4.6017	0.05572	13.516	0	0.9994	2	1	229	242	0	N-term(34.0631)		0	TRUE	sp|P0AAI5|FABF_ECOLI	P0AAI5	FABF_ECOLI	fabF	3-oxoacyl-[acyl-carrier-protein] synthase 2
158	20220923_CRJL_M9H11_PICS_EColi_GluC_Neprosin_N2_5ug_162.102848.102848.2	SAPLPFSLSALQIE	n[29]SAPLPFSLSALQIE	YNDKRESE.SAPLPFSLSALQIE.AAKRFGIS	E	A	14	2	13586.6	1499.84	1499.84	750.928	750.928	1499.82	750.919	0.018	0.3781	2.1618	0.0373	13.151	0	0.987	2	0	287	300	0	N-term(28.0313)		0	TRUE	sp|P14294|TOP3_ECOLI	P14294	TOP3_ECOLI	topB	DNA topoisomerase 3
159	20220923_CRJL_M9H11_PICS_EColi_GluC_Neprosin_N2_5ug_162.102862.102862.2	QYPDVPFTWLE	n[29]QYPDVPFTWLE	NSMVHIME.QYPDVPFTWLE.FDNGGDGV	E	F	11	2	13588.3	1421.7	1421.7	711.858	711.858	1421.69	711.851	0.0148	0.7258	2.6315	0.1669	11.61	0	0.9943	2	1	272	282	0	N-term(28.0313)		0	TRUE	sp|P39199|PRMB_ECOLI	P39199	PRMB_ECOLI	prmB	Ribosomal protein uL3 glutamine methyltransferase
160	20220923_CRJL_M9H11_PICS_EColi_GluC_Neprosin_N2_5ug_162.102877.102877.2	ATGIDPVSLIAFD	n[29]ATGIDPVSLIAFD	IHKVDVRD.ATGIDPVSLIAFD.KVVMTADA	D	K	13	2	13590.4	1345.73	1345.73	673.871	673.871	1345.71	673.864	0.0141	0.6661	4.5935	0.008911	14.187	0	0.9999	2	0	172	184	0	N-term(28.0313)		0	TRUE	sp|P60723|RL4_ECOLI	P60723	RL4_ECOLI	rplD	Large ribosomal subunit protein uL4
161	20220923_CRJL_M9H11_PICS_EColi_GluC_Neprosin_N2_5ug_162.102921.102921.2	VFNVGGAQAIAALAFGTE	n[29]VFNVGGAQAIAALAFGTE	AQICGVQD.VFNVGGAQAIAALAFGTE.SVPKVDKI	D	S	18	2	13596.4	1762.95	1762.95	882.482	882.482	1762.93	882.47	0.0247	0.5319	3.2585	0.3426	11.361	0	0.9884	2	0	181	198	0	N-term(28.0313)		0	TRUE	sp|P06988|HISX_ECOLI	P06988	HISX_ECOLI	hisD	Histidinol dehydrogenase
162	20220923_CRJL_M9H11_PICS_EColi_GluC_Neprosin_N2_5ug_162.102973.102973.2	EFPVNGVIPGWIE	n[29]EFPVNGVIPGWIE	SVARGEPA.EFPVNGVIPGWIE.AITIMPVG	A	A	13	2	13603.6	1483.78	1483.78	742.899	742.899	1483.77	742.893	0.0122	0.7098	3.8673	0.0006198	13.802	0	0.9961	1	1	148	160	0	N-term(28.0313)		0	TRUE	sp|P0A9L3|FKBB_ECOLI	P0A9L3	FKBB_ECOLI	fklB	FKBP-type 22 kDa peptidyl-prolyl cis-trans isomerase
163	20220923_CRJL_M9H11_PICS_EColi_GluC_Neprosin_N2_5ug_162.10301.10301.2	RTKIVAQAQAE	n[29]RTK[156]IVAQAQAE	AKAEAEQE.RTKIVAQAQAE.IEAERKRA	E	I	11	2	2263.13	1269.75	1269.75	635.881	635.881	1269.74	635.878	0.007	0.8236	2.0341	0.3974	11.103	0	0.9998	2	0	98	108	0	3K(28.0313), N-term(28.0313)		0	TRUE	sp|P0ABA0|ATPF_ECOLI	P0ABA0	ATPF_ECOLI	atpF	ATP synthase subunit b
164	20220923_CRJL_M9H11_PICS_EColi_GluC_Neprosin_N2_5ug_162.10304.10304.3	GTIKPHTKFE	GTIK[162]PHTK[162]FE	RGQVIAKP.GTIKPHTKFE.SEVYIISK	P	S	10	3	2263.52	1224.73	1224.73	409.251	409.251	1224.75	409.257	-0.0196	0.7823	3.4358	0.0002054	15.445	9.184	0.9967	1	0	297	306	0	4K(34.0631), 8K(34.0631)		0	FALSE	sp|P0CE47|EFTU1_ECOLI	P0CE47	EFTU1_ECOLI	tufA	Elongation factor Tu 1	tufB	sp|P0CE48|EFTU2_ECOLI
165	20220923_CRJL_M9H11_PICS_EColi_GluC_Neprosin_N2_5ug_162.103102.103102.2	ATGIDPVSLIAFD	n[29]ATGIDPVSLIAFD	IHKVDVRD.ATGIDPVSLIAFD.KVVMTADA	D	K	13	2	13621.5	1345.73	1345.73	673.871	673.871	1345.71	673.864	0.015	0.6122	5.1119	0.005802	13.686	0	0.9998	2	0	172	184	0	N-term(28.0313)		0	TRUE	sp|P60723|RL4_ECOLI	P60723	RL4_ECOLI	rplD	Large ribosomal subunit protein uL4
166	20220923_CRJL_M9H11_PICS_EColi_GluC_Neprosin_N2_5ug_162.103120.103120.3	IALCTLSAFNLGAINNLDE	n[29]IALC[160]TLSAFNLGAINNLDE	DVNDENGE.IALCTLSAFNLGAINNLDE.LEEIAIIA	E	L	19	3	13623.9	2076.08	2076.08	693.034	693.034	2076.06	693.026	0.0249	0.5394	3.3114	0.09056	13.965	0	0.9953	2	1	459	477	0	4C(57.0214), N-term(28.0313)		0	TRUE	sp|P00452|RIR1_ECOLI	P00452	RIR1_ECOLI	nrdA	Ribonucleoside-diphosphate reductase 1 subunit alpha
167	20220923_CRJL_M9H11_PICS_EColi_GluC_Neprosin_N2_5ug_162.10313.10313.0	MVGHKLGE	n[29]MVGHK[156]LGE	VPVFVTDE.MVGHKLGE.FAPTRTYR	E	F	8	2	2264.4	925.503	925.503	463.759	463.759	925.505	463.76	-0.0028	0.6844	2.0205	1	8.5	0	0.9976	2	0	66	73	0	5K(28.0313), N-term(28.0313)		0	TRUE	sp|P0A7U3|RS19_ECOLI	P0A7U3	RS19_ECOLI	rpsS	Small ribosomal subunit protein uS19
168	20220923_CRJL_M9H11_PICS_EColi_GluC_Neprosin_N2_5ug_162.103185.103185.2	AIMDGMNWLSLE	n[29]AIMDGMNWLSLE	RSTPEAIE.AIMDGMNWLSLE.WDEGPYYQ	E	W	12	2	13633	1406.67	1406.67	704.344	704.344	1406.66	704.336	0.0161	0.6418	3.3946	0.2385	11.99	0	0.9808	2	1	56	67	0	N-term(28.0313)		0	TRUE	sp|P04805|SYE_ECOLI	P04805	SYE_ECOLI	gltX	Glutamate--tRNA ligase
169	20220923_CRJL_M9H11_PICS_EColi_GluC_Neprosin_N2_5ug_162.10320.10320.4	ARAHTRTLNVKQNYEE	n[35]ARAHTRTLNVK[162]QNYEE	DIYIINGE.ARAHTRTLNVKQNYEE.WFSFVGEQ	E	W	16	4	2265.38	1997.1	1997.1	500.283	500.283	1997.11	500.284	-0.0036	0.6848	1.3775	0.0433	14.954	0	0.9999	2	1	50	65	0	11K(34.0631), N-term(34.0631)		0	TRUE	sp|P04425|GSHB_ECOLI	P04425	GSHB_ECOLI	gshB	Glutathione synthetase
170	20220923_CRJL_M9H11_PICS_EColi_GluC_Neprosin_N2_5ug_162.103200.103200.2	VTGANVLVAIFSEQE	n[29]VTGANVLVAIFSEQE	VQSSGRNE.VTGANVLVAIFSEQE.SQAAYIIR	E	S	15	2	13635.2	1603.87	1603.87	802.941	802.941	1603.85	802.93	0.0212	0.7843	4.1366	0.2989	13.211	0	0.9991	2	1	103	117	0	N-term(28.0313)		0	TRUE	sp|P0ABH9|CLPA_ECOLI	P0ABH9	CLPA_ECOLI	clpA	ATP-dependent Clp protease ATP-binding subunit ClpA
171	20220923_CRJL_M9H11_PICS_EColi_GluC_Neprosin_N2_5ug_162.103207.103207.0	VTGANVLVAIFSEQE	n[29]VTGANVLVAIFSEQE	VQSSGRNE.VTGANVLVAIFSEQE.SQAAYIIR	E	S	15	3	13636.1	1603.86	1603.86	535.628	535.628	1603.85	535.622	0.0159	0.6398	4.152	0.3532	9.308	0	0.9899	2	1	103	117	0	N-term(28.0313)		0	TRUE	sp|P0ABH9|CLPA_ECOLI	P0ABH9	CLPA_ECOLI	clpA	ATP-dependent Clp protease ATP-binding subunit ClpA
172	20220923_CRJL_M9H11_PICS_EColi_GluC_Neprosin_N2_5ug_162.103267.103267.3	AYLLGAQLLGLAPQE	n[29]AYLLGAQLLGLAPQE	KRGKPEPD.AYLLGAQLLGLAPQE.CVVVEDAP	D	C	15	3	13644.3	1583.91	1583.91	528.978	528.978	1583.89	528.971	0.0192	0.2607	9.0426	0.2618	11.828	0	0.948	2	0	143	157	0	N-term(28.0313)		0	TRUE	sp|P77625|HXPA_ECOLI	P77625	HXPA_ECOLI	hxpA	Hexitol phosphatase A
173	20220923_CRJL_M9H11_PICS_EColi_GluC_Neprosin_N2_5ug_162.103325.103325.2	ATGIDPVSLIAFD	n[29]ATGIDPVSLIAFD	IHKVDVRD.ATGIDPVSLIAFD.KVVMTADA	D	K	13	2	13652.4	1346.74	1346.74	674.378	674.378	1345.71	673.864	1.0277	0.6676	5.6269	0.5936	11.711	0	0.9922	2	0	172	184	0	N-term(28.0313)		0	TRUE	sp|P60723|RL4_ECOLI	P60723	RL4_ECOLI	rplD	Large ribosomal subunit protein uL4
174	20220923_CRJL_M9H11_PICS_EColi_GluC_Neprosin_N2_5ug_162.103376.103376.2	VSITGMLMDAIE	n[29]VSITGMLMDAIE	REIEAEFP.VSITGMLMDAIE.ARIQQQ	P	A	12	2	13659.6	1306.67	1306.67	654.34	654.34	1306.65	654.333	0.0142	0.7931	0.763	0.6554	11.812	0	0.9482	1	1	299	310	0	N-term(28.0313)		0	TRUE	sp|P04425|GSHB_ECOLI	P04425	GSHB_ECOLI	gshB	Glutathione synthetase
175	20220923_CRJL_M9H11_PICS_EColi_GluC_Neprosin_N2_5ug_162.10344.10344.0	MVGHKLGE	n[29]MVGHK[156]LGE	VPVFVTDE.MVGHKLGE.FAPTRTYR	E	F	8	2	2268.2	926.508	926.508	464.261	464.261	925.505	463.76	1.0019	0.6694	1.9571	1.155	8.424	0	0.9957	2	0	66	73	0	5K(28.0313), N-term(28.0313)		0	TRUE	sp|P0A7U3|RS19_ECOLI	P0A7U3	RS19_ECOLI	rpsS	Small ribosomal subunit protein uS19
176	20220923_CRJL_M9H11_PICS_EColi_GluC_Neprosin_N2_5ug_162.10345.10345.0	RQTTFND	n[35]RQTTFND	HEQTTAAE.RQTTFND.MIKIAIES	E	M	7	2	2268.33	914.461	914.461	458.238	458.238	914.467	458.241	-0.0065	0.9337	3.8223	11	8.383	0	0.9974	2	0	218	224	0	N-term(34.0631)		0	TRUE	sp|P0ABP8|DEOD_ECOLI	P0ABP8	DEOD_ECOLI	deoD	Purine nucleoside phosphorylase DeoD-type
177	20220923_CRJL_M9H11_PICS_EColi_GluC_Neprosin_N2_5ug_162.103470.103470.2	VSITGMLMDAIE	n[35]VSITGMLMDAIE	REIEAEFP.VSITGMLMDAIE.ARIQQQ	P	A	12	2	13672.6	1312.7	1312.7	657.355	657.355	1312.68	657.349	0.0124	0.7726	0.5464	0.1683	11.596	0	0.9847	1	1	299	310	0	N-term(34.0631)		0	TRUE	sp|P04425|GSHB_ECOLI	P04425	GSHB_ECOLI	gshB	Glutathione synthetase
178	20220923_CRJL_M9H11_PICS_EColi_GluC_Neprosin_N2_5ug_162.103473.103473.2	LAGFLDSYIPEPE	n[29]LAGFLDSYIPEPE	EWEAKIIE.LAGFLDSYIPEPE.RAIDKPFI	E	R	13	2	13673	1477.75	1477.75	739.883	739.883	1477.73	739.874	0.0175	0.4032	21.0931	0.6202	9.87	0	0.9069	2	1	192	204	0	N-term(28.0313)		0	FALSE	sp|P0CE47|EFTU1_ECOLI	P0CE47	EFTU1_ECOLI	tufA	Elongation factor Tu 1	tufB	sp|P0CE48|EFTU2_ECOLI
179	20220923_CRJL_M9H11_PICS_EColi_GluC_Neprosin_N2_5ug_162.10355.10355.2	RGTVVTGRVE	n[35]RGTVVTGRVE	EDVFSISG.RGTVVTGRVE.RGIIKVGE	G	R	10	2	2269.59	1106.67	1106.67	554.342	554.342	1106.66	554.338	0.0085	0.6713	2.653	0.3526	9.311	0	0.9947	1	0	224	233	0	N-term(34.0631)		0	FALSE	sp|P0CE47|EFTU1_ECOLI	P0CE47	EFTU1_ECOLI	tufA	Elongation factor Tu 1	tufB	sp|P0CE48|EFTU2_ECOLI
180	20220923_CRJL_M9H11_PICS_EColi_GluC_Neprosin_N2_5ug_162.103606.103606.2	STTWFVGADWLAE	n[29]STTWFVGADWLAE	.STTWFVGADWLAE.HIDDPEIQ	M	H	13	2	13691.4	1509.73	1509.73	755.873	755.873	1509.71	755.864	0.018	0.6995	2.7102	0.145	12.855	12.855	0.9989	2	1	2	14	0	N-term(28.0313)		0	TRUE	sp|P31142|THTM_ECOLI	P31142	THTM_ECOLI	sseA	3-mercaptopyruvate sulfurtransferase
181	20220923_CRJL_M9H11_PICS_EColi_GluC_Neprosin_N2_5ug_162.103609.103609.0	GNPLACAVAGAAFDIINTPE	n[29]GNPLAC[160]AVAGAAFDIINTPE	GSHGSTYG.GNPLACAVAGAAFDIINTPE.VIEGIQAK	G	V	20	3	13691.7	2029.01	2029.01	677.343	677.343	2028	677.007	1.0097	0.4744	3.6084	0.0998	12.106	0	0.8872	1	1	287	306	0	6C(57.0214), N-term(28.0313)		0	TRUE	sp|P18335|ARGD_ECOLI	P18335	ARGD_ECOLI	argD	Acetylornithine/succinyldiaminopimelate aminotransferase
182	20220923_CRJL_M9H11_PICS_EColi_GluC_Neprosin_N2_5ug_162.103610.103610.0	FGPDCVLAVFAE	n[29]FGPDC[160]VLAVFAE	RYGISSKE.FGPDCVLAVFAE.LNAAKPKA	E	L	12	2	13691.9	1351.66	1351.66	676.838	676.838	1351.65	676.831	0.0144	0.798	2.6534	0.0872	13.738	0	0.9978	2	1	371	382	0	5C(57.0214), N-term(28.0313)		0	TRUE	sp|P52647|NIFJ_ECOLI	P52647	NIFJ_ECOLI	ydbK	Probable pyruvate-flavodoxin oxidoreductase
183	20220923_CRJL_M9H11_PICS_EColi_GluC_Neprosin_N2_5ug_162.103626.103626.0	FGPDCVLAVFAE	n[35]FGPDC[160]VLAVFAE	RYGISSKE.FGPDCVLAVFAE.LNAAKPKA	E	L	12	2	13694.2	1357.7	1357.7	679.855	679.855	1357.68	679.847	0.0158	0.7957	2.6915	0.08502	11.782	0	0.9989	2	1	371	382	0	5C(57.0214), N-term(34.0631)		0	TRUE	sp|P52647|NIFJ_ECOLI	P52647	NIFJ_ECOLI	ydbK	Probable pyruvate-flavodoxin oxidoreductase
184	20220923_CRJL_M9H11_PICS_EColi_GluC_Neprosin_N2_5ug_162.103635.103635.0	LILLSDVSGILD	n[35]LILLSDVSGILD	IAATIGAD.LILLSDVSGILD.GKGQRIAE	D	G	12	2	13695.5	1290.8	1290.8	646.408	646.408	1290.79	646.4	0.0146	0.5801	1.0672	0.2086	10.223	0	0.9901	2	1	176	187	0	N-term(34.0631)		0	TRUE	sp|P0A6C8|ARGB_ECOLI	P0A6C8	ARGB_ECOLI	argB	Acetylglutamate kinase
185	20220923_CRJL_M9H11_PICS_EColi_GluC_Neprosin_N2_5ug_162.103638.103638.0	LILLSDVSGILD	n[35]LILLSDVSGILD	IAATIGAD.LILLSDVSGILD.GKGQRIAE	D	G	12	2	13695.9	1291.8	1291.8	646.909	646.909	1290.79	646.4	1.0173	0.6122	1.0734	0.0759	10.979	0	0.9917	2	1	176	187	0	N-term(34.0631)		0	TRUE	sp|P0A6C8|ARGB_ECOLI	P0A6C8	ARGB_ECOLI	argB	Acetylglutamate kinase
186	20220923_CRJL_M9H11_PICS_EColi_GluC_Neprosin_N2_5ug_162.103657.103657.0	FGPDCVLAVFAE	n[35]FGPDC[160]VLAVFAE	RYGISSKE.FGPDCVLAVFAE.LNAAKPKA	E	L	12	2	13698.5	1358.7	1358.7	680.357	680.357	1357.68	679.847	1.0189	0.8262	2.7641	0.1335	10.998	0	0.9991	2	1	371	382	0	5C(57.0214), N-term(34.0631)		0	TRUE	sp|P52647|NIFJ_ECOLI	P52647	NIFJ_ECOLI	ydbK	Probable pyruvate-flavodoxin oxidoreductase
187	20220923_CRJL_M9H11_PICS_EColi_GluC_Neprosin_N2_5ug_162.103725.103725.2	ILFAALLAEEPVE	n[29]ILFAALLAEEPVE	GAKNAAIP.ILFAALLAEEPVE.IQNVPKIK	P	I	13	2	13708.2	1441.82	1441.82	721.919	721.919	1441.81	721.911	0.0163	0.5235	6.3454	0.05918	11.928	0	0.9233	1	1	28	40	0	N-term(28.0313)		0	TRUE	sp|P0A749|MURA_ECOLI	P0A749	MURA_ECOLI	murA	UDP-N-acetylglucosamine 1-carboxyvinyltransferase
188	20220923_CRJL_M9H11_PICS_EColi_GluC_Neprosin_N2_5ug_162.103727.103727.3	GQSTCVGIGGDPIPGSNFIDILE	n[29]GQSTCVGIGGDPIPGSNFIDILE	KQTTDYGF.GQSTCVGIGGDPIPGSNFIDILE.MFEKDPQT	F	M	23	3	13708.5	2316.17	2316.17	773.063	773.063	2316.13	773.051	0.0358	0.6868	0.986	0.04293	13.969	13.969	0.9281	1	1	171	193	0	N-term(28.0313)		0	TRUE	sp|P0AGE9|SUCD_ECOLI	P0AGE9	SUCD_ECOLI	sucD	Succinate--CoA ligase [ADP-forming] subunit alpha
189	20220923_CRJL_M9H11_PICS_EColi_GluC_Neprosin_N2_5ug_162.103733.103733.2	GQSTCVGIGGDPIPGSNFIDILE	n[29]GQSTCVGIGGDPIPGSNFIDILE	KQTTDYGF.GQSTCVGIGGDPIPGSNFIDILE.MFEKDPQT	F	M	23	2	13709.3	2316.16	2316.16	1159.09	1159.09	2316.13	1159.07	0.0295	0.7787	0.9992	0.1668	11.611	11.611	0.9398	1	1	171	193	0	N-term(28.0313)		0	TRUE	sp|P0AGE9|SUCD_ECOLI	P0AGE9	SUCD_ECOLI	sucD	Succinate--CoA ligase [ADP-forming] subunit alpha
190	20220923_CRJL_M9H11_PICS_EColi_GluC_Neprosin_N2_5ug_162.103846.103846.0	FGPDCVLAVFAE	n[29]FGPDC[160]VLAVFAE	RYGISSKE.FGPDCVLAVFAE.LNAAKPKA	E	L	12	2	13725	1351.66	1351.66	676.839	676.839	1351.65	676.831	0.0158	0.8223	3.2055	0.06875	14.151	0	0.9985	2	1	371	382	0	5C(57.0214), N-term(28.0313)		0	TRUE	sp|P52647|NIFJ_ECOLI	P52647	NIFJ_ECOLI	ydbK	Probable pyruvate-flavodoxin oxidoreductase
191	20220923_CRJL_M9H11_PICS_EColi_GluC_Neprosin_N2_5ug_162.103903.103903.3	VQNKAGVSNLLDILSAVTGQSIPE	n[29]VQNK[156]AGVSNLLDILSAVTGQSIPE	EPPVVRYD.VQNKAGVSNLLDILSAVTGQSIPE.LEKQFEGK	D	L	24	3	13733.1	2508.41	2508.41	837.144	837.144	2508.38	837.134	0.0314	0.7926	0.4041	0.0876	11.73	0	0.9871	2	1	237	260	0	4K(28.0313), N-term(28.0313)		0	TRUE	sp|P00954|SYW_ECOLI	P00954	SYW_ECOLI	trpS	Tryptophan--tRNA ligase
192	20220923_CRJL_M9H11_PICS_EColi_GluC_Neprosin_N2_5ug_162.103904.103904.3	VQNKAGVSNLLDILSAVTGQSIPE	n[35]VQNK[162]AGVSNLLDILSAVTGQSIPE	EPPVVRYD.VQNKAGVSNLLDILSAVTGQSIPE.LEKQFEGK	D	L	24	3	13733.2	2520.48	2520.48	841.167	841.167	2520.44	841.155	0.0356	0.781	0.4019	0.1643	9.637	0	0.9913	2	1	237	260	0	4K(34.0631), N-term(34.0631)		0	TRUE	sp|P00954|SYW_ECOLI	P00954	SYW_ECOLI	trpS	Tryptophan--tRNA ligase
193	20220923_CRJL_M9H11_PICS_EColi_GluC_Neprosin_N2_5ug_162.104059.104059.2	QGFFWVSTPLITASDTE	n[29]QGFFWVSTPLITASDTE	AIHRFFNE.QGFFWVSTPLITASDTE.GAGEMFRV	E	G	17	2	13754.7	1925.97	1925.97	963.993	963.993	1925.94	963.978	0.0306	0.688	6.9611	0.04935	14.727	0	0.9995	2	1	155	171	0	N-term(28.0313)		0	TRUE	sp|P0A8M0|SYN_ECOLI	P0A8M0	SYN_ECOLI	asnS	Asparagine--tRNA ligase
194	20220923_CRJL_M9H11_PICS_EColi_GluC_Neprosin_N2_5ug_162.104093.104093.3	ANPFACIAAGIASLWGPAHGGANE	n[29]ANPFAC[160]IAAGIASLWGPAHGGANE	VRTAGSSG.ANPFACIAAGIASLWGPAHGGANE.AAIKMIEE	G	A	24	3	13759.3	2379.16	2379.16	794.062	794.062	2379.14	794.055	0.0217	0.8366	2.9017	0.02257	14.086	12.47	0.9616	1	0	247	270	0	6C(57.0214), N-term(28.0313)		0	TRUE	sp|P0ABH7|CISY_ECOLI	P0ABH7	CISY_ECOLI	gltA	Citrate synthase
195	20220923_CRJL_M9H11_PICS_EColi_GluC_Neprosin_N2_5ug_162.10410.10410.0	ATDTLTHATAHAHE	n[29]ATDTLTHATAHAHE	.ATDTLTHATAHAHE.HGHHDAGG	M	H	14	3	2276.32	1502.71	1502.71	501.91	501.91	1502.71	501.911	-0.0026	0.3189	0.5028	2.273	7.161	7.161	0.9584	2	1	2	15	0	N-term(28.0313)		0	TRUE	sp|P0ABJ3|CYOC_ECOLI	P0ABJ3	CYOC_ECOLI	cyoC	Cytochrome bo(3) ubiquinol oxidase subunit 3
196	20220923_CRJL_M9H11_PICS_EColi_GluC_Neprosin_N2_5ug_162.10421.10421.3	SHVHDVTITKE	n[29]SHVHDVTITK[156]E	ISGAGIQE.SHVHDVTITKE.SPNYRIGS	E	S	11	3	2277.72	1320.69	1320.69	441.238	441.238	1320.7	441.242	-0.01	0.3877	1.1559	0.01282	12.468	0	0.9996	2	1	470	480	0	10K(28.0313), N-term(28.0313)		0	TRUE	sp|P0ADG7|IMDH_ECOLI	P0ADG7	IMDH_ECOLI	guaB	Inosine-5'-monophosphate dehydrogenase
197	20220923_CRJL_M9H11_PICS_EColi_GluC_Neprosin_N2_5ug_162.104225.104225.0	DNSPLGVIGSFTYTE	n[29]DNSPLGVIGSFTYTE	NIKYRYEE.DNSPLGVIGSFTYTE.KSRTASSG	E	K	15	2	13777.4	1626.8	1626.8	814.406	814.406	1626.78	814.396	0.02	0.5405	15.3615	0.3878	13.828	0	0.986	2	1	56	70	0	N-term(28.0313)		0	TRUE	sp|P0A917|OMPX_ECOLI	P0A917	OMPX_ECOLI	ompX	Outer membrane protein X
198	20220923_CRJL_M9H11_PICS_EColi_GluC_Neprosin_N2_5ug_162.104226.104226.0	DNSPLGVIGSFTYTE	n[29]DNSPLGVIGSFTYTE	NIKYRYEE.DNSPLGVIGSFTYTE.KSRTASSG	E	K	15	2	13777.5	1627.8	1627.8	814.908	814.908	1626.78	814.396	1.0229	0.5728	15.3637	0.2115	12.199	0	0.991	2	1	56	70	0	N-term(28.0313)		0	TRUE	sp|P0A917|OMPX_ECOLI	P0A917	OMPX_ECOLI	ompX	Outer membrane protein X
199	20220923_CRJL_M9H11_PICS_EColi_GluC_Neprosin_N2_5ug_162.104266.104266.2	LPSLQDFGALLE	n[29]LPSLQDFGALLE	PNFTEKIE.LPSLQDFGALLE.EQSKEIST	E	E	12	2	13783.2	1329.73	1329.73	665.875	665.875	1329.72	665.866	0.0164	0.8137	1.4732	0.118	11.485	0	0.9991	2	1	476	487	0	N-term(28.0313)		0	TRUE	sp|P0AFG8|ODP1_ECOLI	P0AFG8	ODP1_ECOLI	aceE	Pyruvate dehydrogenase E1 component
200	20220923_CRJL_M9H11_PICS_EColi_GluC_Neprosin_N2_5ug_162.10429.10429.2	GKIKSITD	n[35]GK[162]IK[162]SITD	HNKGDRVE.GKIKSITD.FGIFIGID	E	F	8	2	2278.69	962.685	962.685	482.35	482.35	962.686	482.35	-0.001	0.7326	5.1033	0.2351	10.015	0	0.9999	2	0	369	376	0	2K(34.0631), 4K(34.0631), N-term(34.0631)		0	TRUE	sp|P0AG67|RS1_ECOLI	P0AG67	RS1_ECOLI	rpsA	Small ribosomal subunit protein bS1
201	20220923_CRJL_M9H11_PICS_EColi_GluC_Neprosin_N2_5ug_162.10433.10433.2	RGTVVTGRVE	n[29]RGTVVTGRVE	EDVFSISG.RGTVVTGRVE.RGIIKVGE	G	R	10	2	2279.13	1100.64	1100.64	551.325	551.325	1100.63	551.322	0.0059	0.7357	2.494	0.1551	12.257	0	0.9986	1	0	224	233	0	N-term(28.0313)		0	FALSE	sp|P0CE47|EFTU1_ECOLI	P0CE47	EFTU1_ECOLI	tufA	Elongation factor Tu 1	tufB	sp|P0CE48|EFTU2_ECOLI
202	20220923_CRJL_M9H11_PICS_EColi_GluC_Neprosin_N2_5ug_162.10439.10439.0	SHVHDVTITKE	n[35]SHVHDVTITK[162]E	ISGAGIQE.SHVHDVTITKE.SPNYRIGS	E	S	11	3	2279.82	1332.76	1332.76	445.26	445.26	1332.77	445.263	-0.0105	0.5428	1.121	0.1094	8.344	0	0.9983	2	1	470	480	0	10K(34.0631), N-term(34.0631)		0	TRUE	sp|P0ADG7|IMDH_ECOLI	P0ADG7	IMDH_ECOLI	guaB	Inosine-5'-monophosphate dehydrogenase
203	20220923_CRJL_M9H11_PICS_EColi_GluC_Neprosin_N2_5ug_162.104456.104456.2	DNSPLGVIGSFTYTE	n[29]DNSPLGVIGSFTYTE	NIKYRYEE.DNSPLGVIGSFTYTE.KSRTASSG	E	K	15	2	13809.7	1626.8	1626.8	814.406	814.406	1626.78	814.396	0.0205	0.5486	15.8997	0.2294	12.058	0	0.9904	2	1	56	70	0	N-term(28.0313)		0	TRUE	sp|P0A917|OMPX_ECOLI	P0A917	OMPX_ECOLI	ompX	Outer membrane protein X
204	20220923_CRJL_M9H11_PICS_EColi_GluC_Neprosin_N2_5ug_162.104487.104487.2	LPSLQDFGALLE	n[29]LPSLQDFGALLE	PNFTEKIE.LPSLQDFGALLE.EQSKEIST	E	E	12	2	13814.1	1329.73	1329.73	665.874	665.874	1329.72	665.866	0.0146	0.8235	1.9876	0.0852	13.704	0	0.9992	2	1	476	487	0	N-term(28.0313)		0	TRUE	sp|P0AFG8|ODP1_ECOLI	P0AFG8	ODP1_ECOLI	aceE	Pyruvate dehydrogenase E1 component
205	20220923_CRJL_M9H11_PICS_EColi_GluC_Neprosin_N2_5ug_162.104554.104554.2	SSGLFALEPDVPLVVPE	n[29]SSGLFALEPDVPLVVPE	NSGCIVID.SSGLFALEPDVPLVVPE.VNPFVITD	D	V	17	2	13823.3	1795.99	1795.99	899	899	1795.96	898.988	0.0258	0.6967	8.9961	0.01651	14.334	0	0.9999	2	1	96	112	0	N-term(28.0313)		0	TRUE	sp|P08390|USG_ECOLI	P08390	USG_ECOLI	usg	USG-1 protein
206	20220923_CRJL_M9H11_PICS_EColi_GluC_Neprosin_N2_5ug_162.104572.104572.3	SSGLFALEPDVPLVVPE	n[29]SSGLFALEPDVPLVVPE	NSGCIVID.SSGLFALEPDVPLVVPE.VNPFVITD	D	V	17	3	13825.8	1795.98	1795.98	599.666	599.666	1795.96	599.661	0.0167	0.513	9.0369	1.172	10.224	0	0.9902	2	1	96	112	0	N-term(28.0313)		0	TRUE	sp|P08390|USG_ECOLI	P08390	USG_ECOLI	usg	USG-1 protein
207	20220923_CRJL_M9H11_PICS_EColi_GluC_Neprosin_N2_5ug_162.10459.10459.0	SGSILRHVRE		KGKVQIIG.SGSILRHVRE.AAEIIAKD	G	A	10	2	2282.12	1153.65	1153.65	577.832	577.832	1152.64	577.325	1.0123	0.8191	6.9152	0.01703	10.08	0	0.9333	1	0	732	741	0			0	TRUE	sp|P0AFG8|ODP1_ECOLI	P0AFG8	ODP1_ECOLI	aceE	Pyruvate dehydrogenase E1 component
208	20220923_CRJL_M9H11_PICS_EColi_GluC_Neprosin_N2_5ug_162.104607.104607.2	TATFNLPFISLGQVGE	n[29]TATFNLPFISLGQVGE	EPENVTRD.TATFNLPFISLGQVGE.GKIMVIGN	D	G	16	2	13830.6	1720.92	1720.92	861.469	861.469	1720.9	861.459	0.0194	0.4802	4.6586	0.4069	11.062	0	0.9816	2	0	543	558	0	N-term(28.0313)		0	TRUE	sp|P0CK95|ACFD_ECOLI	P0CK95	ACFD_ECOLI	yghJ	Putative lipoprotein AcfD homolog
209	20220923_CRJL_M9H11_PICS_EColi_GluC_Neprosin_N2_5ug_162.10471.10471.0	SALATATKKKYE	n[35]SALATATK[162]K[162]K[162]YE	EKIFEAIE.SALATATKKKYE.QEIDVRVQ	E	Q	12	3	2283.71	1445.97	1445.97	482.998	482.998	1445.98	483	-0.004	0.8048	0.8224	0.01791	18.294	0	1	2	0	29	40	0	10K(34.0631), 8K(34.0631), 9K(34.0631), N-term(34.0631)		0	TRUE	sp|P0AFF6|NUSA_ECOLI	P0AFF6	NUSA_ECOLI	nusA	Transcription termination/antitermination protein NusA
210	20220923_CRJL_M9H11_PICS_EColi_GluC_Neprosin_N2_5ug_162.10477.10477.4	GTVAAVPPQGGRKHPQQE	n[29]GTVAAVPPQGGRK[156]HPQQE	QAIIKIIE.GTVAAVPPQGGRKHPQQE.FIQVDTSK	E	F	18	4	2284.49	1912.02	1912.02	479.013	479.013	1912.03	479.014	-0.0033	0.6632	1.2508	1.678	10.992	0	0.9971	2	0	217	234	0	13K(28.0313), N-term(28.0313)		0	TRUE	sp|P0A6H1|CLPX_ECOLI	P0A6H1	CLPX_ECOLI	clpX	ATP-dependent Clp protease ATP-binding subunit ClpX
211	20220923_CRJL_M9H11_PICS_EColi_GluC_Neprosin_N2_5ug_162.10482.10482.0	VLTSVKKAE	n[35]VLTSVK[162]K[162]AE	KDETGKTP.VLTSVKKAE.QYIIENET	P	Q	9	2	2285.08	1075.78	1075.78	538.896	538.896	1075.77	538.892	0.0068	0.4959	0.6301	0.3071	8.551	0	0.9719	1	0	45	53	0	6K(34.0631), 7K(34.0631), N-term(34.0631)		0	TRUE	sp|P00509|AAT_ECOLI	P00509	AAT_ECOLI	aspC	Aspartate aminotransferase
212	20220923_CRJL_M9H11_PICS_EColi_GluC_Neprosin_N2_5ug_162.104874.104874.2	GNNLYCEVPINFAMAALGGE	n[29]GNNLYC[160]EVPINFAMAALGGE	QHPIFERE.GNNLYCEVPINFAMAALGGE.IEVPTIDG	E	I	20	2	13867.9	2167.04	2167.04	1084.53	1084.53	2167.01	1084.51	0.0314	0.6888	3.8617	0.0912	10.66	0	0.9826	2	1	260	279	0	6C(57.0214), N-term(28.0313)		0	TRUE	sp|P08622|DNAJ_ECOLI	P08622	DNAJ_ECOLI	dnaJ	Chaperone protein DnaJ
213	20220923_CRJL_M9H11_PICS_EColi_GluC_Neprosin_N2_5ug_162.10490.10490.0	SALATATKKKYE	n[35]SALATATK[162]K[162]K[162]YE	EKIFEAIE.SALATATKKKYE.QEIDVRVQ	E	Q	12	3	2285.9	1446.98	1446.98	483.333	483.333	1445.98	483	1.0011	0.8236	0.7859	0.0004677	19.82	0	1	2	0	29	40	0	10K(34.0631), 8K(34.0631), 9K(34.0631), N-term(34.0631)		0	TRUE	sp|P0AFF6|NUSA_ECOLI	P0AFF6	NUSA_ECOLI	nusA	Transcription termination/antitermination protein NusA
214	20220923_CRJL_M9H11_PICS_EColi_GluC_Neprosin_N2_5ug_162.10497.10497.3	RHIGPDAAQQQE	n[29]RHIGPDAAQQQE	ENSGAFIE.RHIGPDAAQQQE.MINAVGAQ	E	M	12	3	2286.88	1376.67	1376.67	459.897	459.897	1376.68	459.901	-0.0111	0.5192	2.7873	1.785	11.983	0	0.9782	2	1	17	28	0	N-term(28.0313)		0	TRUE	sp|P33195|GCSP_ECOLI	P33195	GCSP_ECOLI	gcvP	Glycine dehydrogenase (decarboxylating)
215	20220923_CRJL_M9H11_PICS_EColi_GluC_Neprosin_N2_5ug_162.105156.105156.2	TLLLQGLILAAQTE	n[29]TLLLQGLILAAQTE	KIIIVEDD.TLLLQGLILAAQTE.GYACDSVT	D	G	14	2	13907.5	1510.92	1510.92	756.465	756.465	1510.9	756.456	0.0184	0.6615	3.9113	1.068	12.385	0	0.9887	2	0	10	23	0	N-term(28.0313)		0	TRUE	sp|P30843|BASR_ECOLI	P30843	BASR_ECOLI	basR	Transcriptional regulatory protein BasR
216	20220923_CRJL_M9H11_PICS_EColi_GluC_Neprosin_N2_5ug_162.10519.10519.0	VLTSVKKAE	n[35]VLTSVK[162]K[162]AE	KDETGKTP.VLTSVKKAE.QYIIENET	P	Q	9	2	2289.66	1076.78	1076.78	539.397	539.397	1075.77	538.892	1.0094	0.4672	0.7064	0.07023	10.114	0	0.9859	1	0	45	53	0	6K(34.0631), 7K(34.0631), N-term(34.0631)		0	TRUE	sp|P00509|AAT_ECOLI	P00509	AAT_ECOLI	aspC	Aspartate aminotransferase
217	20220923_CRJL_M9H11_PICS_EColi_GluC_Neprosin_N2_5ug_162.10529.10529.2	SALATATKKKYE	n[35]SALATATK[162]K[162]K[162]YE	EKIFEAIE.SALATATKKKYE.QEIDVRVQ	E	Q	12	2	2290.81	1445.99	1445.99	724.002	724.002	1445.98	723.996	0.0136	0.5727	0.7041	0.0005377	14.578	0	0.9999	2	0	29	40	0	10K(34.0631), 8K(34.0631), 9K(34.0631), N-term(34.0631)		0	TRUE	sp|P0AFF6|NUSA_ECOLI	P0AFF6	NUSA_ECOLI	nusA	Transcription termination/antitermination protein NusA
218	20220923_CRJL_M9H11_PICS_EColi_GluC_Neprosin_N2_5ug_162.105290.105290.0	LVDGLNFAVQYLGKNE	n[29]LVDGLNFAVQYLGK[156]NE	YRNSNFFG.LVDGLNFAVQYLGKNE.RDTARRSN	G	R	16	3	13926.1	1834.99	1834.99	612.671	612.671	1834.98	612.668	0.009	0.7428	30.489	0.4233	11.937	0	0.9011	1	1	169	184	0	14K(28.0313), N-term(28.0313)		0	TRUE	sp|P02931|OMPF_ECOLI	P02931	OMPF_ECOLI	ompF	Outer membrane porin F
219	20220923_CRJL_M9H11_PICS_EColi_GluC_Neprosin_N2_5ug_162.10531.10531.0	SALATATKKKYE	n[29]SALATATK[156]K[156]K[156]YE	EKIFEAIE.SALATATKKKYE.QEIDVRVQ	E	Q	12	3	2291.01	1421.85	1421.85	474.956	474.956	1421.85	474.957	-0.0026	0.8453	0.7008	1.519e-05	18.967	0	1	2	0	29	40	0	10K(28.0313), 8K(28.0313), 9K(28.0313), N-term(28.0313)		0	TRUE	sp|P0AFF6|NUSA_ECOLI	P0AFF6	NUSA_ECOLI	nusA	Transcription termination/antitermination protein NusA
220	20220923_CRJL_M9H11_PICS_EColi_GluC_Neprosin_N2_5ug_162.10547.10547.0	VVRQHVIYKE	n[35]VVRQHVIYK[162]E	IEIKKFDP.VVRQHVIYKE.AKIK	P	A	10	3	2292.81	1337.83	1337.83	446.952	446.952	1337.85	446.956	-0.0117	0.3553	2.2664	2.214	8.016	0	0.8531	1	0	42	51	0	9K(34.0631), N-term(34.0631)		0	TRUE	sp|P0A7N9|RL33_ECOLI	P0A7N9	RL33_ECOLI	rpmG	Large ribosomal subunit protein bL33
221	20220923_CRJL_M9H11_PICS_EColi_GluC_Neprosin_N2_5ug_162.10562.10562.2	SALATATKKKYE	n[29]SALATATK[156]K[156]K[156]YE	EKIFEAIE.SALATATKKKYE.QEIDVRVQ	E	Q	12	2	2294.53	1421.86	1421.86	711.938	711.938	1421.85	711.932	0.012	0.616	0.6421	0.07603	12.976	0	0.9988	2	0	29	40	0	10K(28.0313), 8K(28.0313), 9K(28.0313), N-term(28.0313)		0	TRUE	sp|P0AFF6|NUSA_ECOLI	P0AFF6	NUSA_ECOLI	nusA	Transcription termination/antitermination protein NusA
222	20220923_CRJL_M9H11_PICS_EColi_GluC_Neprosin_N2_5ug_162.105747.105747.2	LNCLSVVQYAVDVLE	n[29]LNC[160]LSVVQYAVDVLE	ANIVIHTD.LNCLSVVQYAVDVLE.VEHIIICG	D	V	15	2	13990.1	1748.93	1748.93	875.47	875.47	1748.9	875.458	0.0241	0.6664	0.9666	0.08954	12.692	0	0.9519	2	1	75	89	0	3C(57.0214), N-term(28.0313)		0	TRUE	sp|P61517|CAN_ECOLI	P61517	CAN_ECOLI	can	Carbonic anhydrase 2
223	20220923_CRJL_M9H11_PICS_EColi_GluC_Neprosin_N2_5ug_162.105780.105780.2	LFDIIDPIAIAE	n[29]LFDIIDPIAIAE	PSVNEMAE.LFDIIDPIAIAE.VREAITRT	E	V	12	2	13994.7	1356.77	1356.77	679.392	679.392	1356.75	679.384	0.0147	0.5639	5.7622	0.1734	11.544	0	0.9874	2	1	628	639	0	N-term(28.0313)		0	TRUE	sp|P04825|AMPN_ECOLI	P04825	AMPN_ECOLI	pepN	Aminopeptidase N
224	20220923_CRJL_M9H11_PICS_EColi_GluC_Neprosin_N2_5ug_162.10583.10583.0	RGVDPALQHKAME	n[29]RGVDPALQHK[156]AM[147]E	TDASHRYE.RGVDPALQHKAME.RATRIIID	E	R	13	3	2296.97	1522.8	1522.8	508.608	508.608	1522.79	508.605	0.009	0.7729	1.5933	0.4869	9.83	0	0.9994	2	0	362	374	0	10K(28.0313), 12M(15.9949), N-term(28.0313)		0	TRUE	sp|P07395|SYFB_ECOLI	P07395	SYFB_ECOLI	pheT	Phenylalanine--tRNA ligase beta subunit
225	20220923_CRJL_M9H11_PICS_EColi_GluC_Neprosin_N2_5ug_162.10587.10587.0	LRDVRQPE	n[35]LRDVRQPE	EQIEAFVD.LRDVRQPE.VKEEKPEF	D	V	8	2	2297.41	1046.62	1046.62	524.316	524.316	1045.61	523.812	1.0075	0.6812	0.2858	1.306	9.361	0	0.9988	2	1	234	241	0	N-term(34.0631)		0	TRUE	sp|P0A7Z4|RPOA_ECOLI	P0A7Z4	RPOA_ECOLI	rpoA	DNA-directed RNA polymerase subunit alpha
226	20220923_CRJL_M9H11_PICS_EColi_GluC_Neprosin_N2_5ug_162.105916.105916.0	VSTQQVVSVGASLIPFLE	n[29]VSTQQVVSVGASLIPFLE	RDQVDYMD.VSTQQVVSVGASLIPFLE.HDDANRAI	D	H	18	3	14013.5	1902.07	1902.07	635.031	635.031	1901.05	634.691	1.0212	0.6061	5.2527	1.086	8.466	0	0.9051	2	0	655	672	0	N-term(28.0313)		0	TRUE	sp|P0A8V2|RPOB_ECOLI	P0A8V2	RPOB_ECOLI	rpoB	DNA-directed RNA polymerase subunit beta
227	20220923_CRJL_M9H11_PICS_EColi_GluC_Neprosin_N2_5ug_162.10592.10592.0	VVRQHVIYKE	n[35]VVRQHVIYK[162]E	IEIKKFDP.VVRQHVIYKE.AKIK	P	A	10	2	2298.15	1337.85	1337.85	669.934	669.934	1337.85	669.93	0.0078	0.8209	2.1774	0.2482	8.921	0	0.9988	1	0	42	51	0	9K(34.0631), N-term(34.0631)		0	TRUE	sp|P0A7N9|RL33_ECOLI	P0A7N9	RL33_ECOLI	rpmG	Large ribosomal subunit protein bL33
228	20220923_CRJL_M9H11_PICS_EColi_GluC_Neprosin_N2_5ug_162.105933.105933.0	VSTQQVVSVGASLIPFLE	n[29]VSTQQVVSVGASLIPFLE	RDQVDYMD.VSTQQVVSVGASLIPFLE.HDDANRAI	D	H	18	3	14015.9	1901.07	1901.07	634.697	634.697	1901.05	634.691	0.0183	0.5866	5.2924	0.3443	9.352	0	0.9219	2	0	655	672	0	N-term(28.0313)		0	TRUE	sp|P0A8V2|RPOB_ECOLI	P0A8V2	RPOB_ECOLI	rpoB	DNA-directed RNA polymerase subunit beta
229	20220923_CRJL_M9H11_PICS_EColi_GluC_Neprosin_N2_5ug_162.10595.10595.0	RGVDPALQHKAME	n[29]RGVDPALQHK[156]AM[147]E	TDASHRYE.RGVDPALQHKAME.RATRIIID	E	R	13	3	2298.47	1523.8	1523.8	508.942	508.942	1522.79	508.605	1.0101	0.7767	1.5683	0.1773	11.1	0	0.9998	2	0	362	374	0	10K(28.0313), 12M(15.9949), N-term(28.0313)		0	TRUE	sp|P07395|SYFB_ECOLI	P07395	SYFB_ECOLI	pheT	Phenylalanine--tRNA ligase beta subunit
230	20220923_CRJL_M9H11_PICS_EColi_GluC_Neprosin_N2_5ug_162.10598.10598.0	VVRQHVIYKE	n[35]VVRQHVIYK[162]E	IEIKKFDP.VVRQHVIYKE.AKIK	P	A	10	2	2298.83	1338.86	1338.86	670.436	670.436	1337.85	669.93	1.0117	0.8555	2.166	0.02835	12.69	0	1	1	0	42	51	0	9K(34.0631), N-term(34.0631)		0	TRUE	sp|P0A7N9|RL33_ECOLI	P0A7N9	RL33_ECOLI	rpmG	Large ribosomal subunit protein bL33
231	20220923_CRJL_M9H11_PICS_EColi_GluC_Neprosin_N2_5ug_162.106070.106070.2	SSPLPVLGAVPWSFD	n[29]SSPLPVLGAVPWSFD	VDPAKIQE.SSPLPVLGAVPWSFD.LIATRAID	E	L	15	2	14034.9	1598.85	1598.85	800.434	800.434	1598.83	800.424	0.0197	0.7565	5.2565	0.008395	14.804	0	0.9999	2	0	212	226	0	N-term(28.0313)		0	TRUE	sp|P0A9M8|PTA_ECOLI	P0A9M8	PTA_ECOLI	pta	Phosphate acetyltransferase
232	20220923_CRJL_M9H11_PICS_EColi_GluC_Neprosin_N2_5ug_162.10615.10615.0	AQKAFNE	n[35]AQK[162]AFNE	IEAGDKAA.AQKAFNE.MQPIVDRQ	A	M	7	2	2300.95	874.511	874.511	438.263	438.263	874.518	438.267	-0.0073	0.6147	3.0317	3.673	5.663	0	0.8247	1	0	47	53	0	3K(34.0631), N-term(34.0631)		0	TRUE	sp|P0A7U7|RS20_ECOLI	P0A7U7	RS20_ECOLI	rpsT	Small ribosomal subunit protein bS20
233	20220923_CRJL_M9H11_PICS_EColi_GluC_Neprosin_N2_5ug_162.106204.106204.0	DIIVLAGVVGVE	n[35]DIIVLAGVVGVE	ESGKASIA.DIIVLAGVVGVE.KAASAAGI	A	K	12	2	14054.2	1216.76	1216.76	609.388	609.388	1216.75	609.382	0.0119	0.5982	16.8871	0.414	11.032	0	0.9303	1	1	527	538	0	N-term(34.0631)		0	TRUE	sp|P13029|KATG_ECOLI	P13029	KATG_ECOLI	katG	Catalase-peroxidase
234	20220923_CRJL_M9H11_PICS_EColi_GluC_Neprosin_N2_5ug_162.10629.10629.0	AGHFAKAGVE	n[29]AGHFAK[156]AGVE	ANRVTKPE.AGHFAKAGVE.AGRGIWEF	E	A	10	2	2302.59	1041.56	1041.56	521.789	521.789	1041.56	521.788	0.0037	0.5749	0.7681	0.0007315	16.102	0	1	2	0	65	74	0	6K(28.0313), N-term(28.0313)		0	TRUE	sp|P60438|RL3_ECOLI	P60438	RL3_ECOLI	rplC	Large ribosomal subunit protein uL3
235	20220923_CRJL_M9H11_PICS_EColi_GluC_Neprosin_N2_5ug_162.106292.106292.2	SSPLPVLGAVPWSFD	n[29]SSPLPVLGAVPWSFD	VDPAKIQE.SSPLPVLGAVPWSFD.LIATRAID	E	L	15	2	14066.8	1598.86	1598.86	800.435	800.435	1598.83	800.424	0.0211	0.7805	5.7872	0.007665	17.962	0	1	2	0	212	226	0	N-term(28.0313)		0	TRUE	sp|P0A9M8|PTA_ECOLI	P0A9M8	PTA_ECOLI	pta	Phosphate acetyltransferase
236	20220923_CRJL_M9H11_PICS_EColi_GluC_Neprosin_N2_5ug_162.10648.10648.0	GMIRIVKQHGHEE	n[35]GMIRIVK[162]QHGHEE	PIITAIKP.GMIRIVKQHGHEE.FIYISGGI	P	F	13	3	2304.69	1601.93	1601.93	534.983	534.983	1600.91	534.645	1.0124	0.5137	8.2704	0.2282	11.494	0	0.8875	1	1	49	61	0	7K(34.0631), N-term(34.0631)		0	TRUE	sp|P0A6E6|ATPE_ECOLI	P0A6E6	ATPE_ECOLI	atpC	ATP synthase epsilon chain
237	20220923_CRJL_M9H11_PICS_EColi_GluC_Neprosin_N2_5ug_162.106521.106521.2	SSPLPVLGAVPWSFD	n[29]SSPLPVLGAVPWSFD	VDPAKIQE.SSPLPVLGAVPWSFD.LIATRAID	E	L	15	2	14099.7	1598.85	1598.85	800.435	800.435	1598.83	800.424	0.0206	0.685	6.3355	0.06445	12.263	0	0.995	2	0	212	226	0	N-term(28.0313)		0	TRUE	sp|P0A9M8|PTA_ECOLI	P0A9M8	PTA_ECOLI	pta	Phosphate acetyltransferase
238	20220923_CRJL_M9H11_PICS_EColi_GluC_Neprosin_N2_5ug_162.106555.106555.2	LQLPINVIGVLAGCE	n[29]LQLPINVIGVLAGC[160]E	GVMRMVAE.LQLPINVIGVLAGCE.NMPGGRAY	E	N	15	2	14104.4	1622.92	1622.92	812.468	812.468	1622.91	812.461	0.0155	0.5527	6.9802	0.03146	13.509	0	0.9994	2	0	310	324	0	14C(57.0214), N-term(28.0313)		0	TRUE	sp|P68767|AMPA_ECOLI	P68767	AMPA_ECOLI	pepA	Cytosol aminopeptidase
239	20220923_CRJL_M9H11_PICS_EColi_GluC_Neprosin_N2_5ug_162.106624.106624.3	LTPCGDVGLVSAYLQALTNE	n[29]LTPC[160]GDVGLVSAYLQALTNE	SSAEVIPE.LTPCGDVGLVSAYLQALTNE.GVASVIVI	E	G	20	3	14114	2148.1	2148.1	717.04	717.04	2148.08	717.033	0.021	0.5869	1.1656	0.184	11.441	0	0.8347	2	1	79	98	0	4C(57.0214), N-term(28.0313)		0	TRUE	sp|P76502|SIXA_ECOLI	P76502	SIXA_ECOLI	sixA	Phosphohistidine phosphatase SixA
240	20220923_CRJL_M9H11_PICS_EColi_GluC_Neprosin_N2_5ug_162.10671.10671.0	AGHFAKAGVE	n[35]AGHFAK[162]AGVE	ANRVTKPE.AGHFAKAGVE.AGRGIWEF	E	A	10	2	2307.33	1053.63	1053.63	527.822	527.822	1053.62	527.819	0.0045	0.5702	0.6891	0.0262	10.65	0	0.9998	2	0	65	74	0	6K(34.0631), N-term(34.0631)		0	TRUE	sp|P60438|RL3_ECOLI	P60438	RL3_ECOLI	rplC	Large ribosomal subunit protein uL3
241	20220923_CRJL_M9H11_PICS_EColi_GluC_Neprosin_N2_5ug_162.10673.10673.0	AGHFAKAGVE	n[35]AGHFAK[162]AGVE	ANRVTKPE.AGHFAKAGVE.AGRGIWEF	E	A	10	2	2307.54	1054.63	1054.63	528.323	528.323	1053.62	527.819	1.0079	0.5991	0.6857	0.05647	9.497	0	0.9992	2	0	65	74	0	6K(34.0631), N-term(34.0631)		0	TRUE	sp|P60438|RL3_ECOLI	P60438	RL3_ECOLI	rplC	Large ribosomal subunit protein uL3
242	20220923_CRJL_M9H11_PICS_EColi_GluC_Neprosin_N2_5ug_162.10683.10683.0	AQKAFNE	n[35]AQK[162]AFNE	IEAGDKAA.AQKAFNE.MQPIVDRQ	A	M	7	2	2308.59	875.513	875.513	438.764	438.764	874.518	438.267	0.9944	0.7362	2.9044	3.809	5.573	0	0.9173	1	0	47	53	0	3K(34.0631), N-term(34.0631)		0	TRUE	sp|P0A7U7|RS20_ECOLI	P0A7U7	RS20_ECOLI	rpsT	Small ribosomal subunit protein bS20
243	20220923_CRJL_M9H11_PICS_EColi_GluC_Neprosin_N2_5ug_162.10689.10689.1	AGHFAKAGVE	n[35]AGHFAK[162]AGVE	ANRVTKPE.AGHFAKAGVE.AGRGIWEF	E	A	10	1	2309.44	1053.64	1053.64	1054.64	1054.64	1053.62	1054.63	0.0117	0.8497	0.654	0.01772	16.506	0	1	2	0	65	74	0	6K(34.0631), N-term(34.0631)		0	TRUE	sp|P60438|RL3_ECOLI	P60438	RL3_ECOLI	rplC	Large ribosomal subunit protein uL3
244	20220923_CRJL_M9H11_PICS_EColi_GluC_Neprosin_N2_5ug_162.10709.10709.0	VAHKVIAVRGNCDSE	n[35]VAHK[162]VIAVRGNC[160]DSE	KVAERINE.VAHKVIAVRGNCDSE.VDQMIIHF	E	V	15	3	2311.4	1722.96	1722.96	575.328	575.328	1721.95	574.991	1.0098	0.3843	0.477	2.029	8.189	0	0.9979	2	1	63	77	0	12C(57.0214), 4K(34.0631), N-term(34.0631)		0	TRUE	sp|P67095|YFCE_ECOLI	P67095	YFCE_ECOLI	yfcE	Phosphodiesterase YfcE
245	20220923_CRJL_M9H11_PICS_EColi_GluC_Neprosin_N2_5ug_162.10745.10745.3	SALATATKKKYE	n[35]SALATATK[162]K[162]K[162]YE	EKIFEAIE.SALATATKKKYE.QEIDVRVQ	E	Q	12	3	2315.66	1445.97	1445.97	482.999	482.999	1445.98	483	-0.0023	0.797	0.2898	0.003979	18.101	0	1	2	0	29	40	0	10K(34.0631), 8K(34.0631), 9K(34.0631), N-term(34.0631)		0	TRUE	sp|P0AFF6|NUSA_ECOLI	P0AFF6	NUSA_ECOLI	nusA	Transcription termination/antitermination protein NusA
246	20220923_CRJL_M9H11_PICS_EColi_GluC_Neprosin_N2_5ug_162.10752.10752.3	GACRQCAVKQYQNAE	n[35]GAC[160]RQCAVK[162]QYQNAE	WHPAIGSV.GACRQCAVKQYQNAE.DTRGRIVM	V	D	15	3	2316.65	1792.91	1792.91	598.643	598.643	1792.9	598.64	0.0075	0.7113	2.7093	0.6307	14.67	13.023	0.9975	1	0	43	57	0	3C(57.0214), 9K(34.0631), N-term(34.0631)		0	TRUE	sp|P33602|NUOG_ECOLI	P33602	NUOG_ECOLI	nuoG	NADH-quinone oxidoreductase subunit G
247	20220923_CRJL_M9H11_PICS_EColi_GluC_Neprosin_N2_5ug_162.10771.10771.3	GACRQCAVKQYQNAE	n[29]GAC[160]RQCAVK[156]QYQNAE	WHPAIGSV.GACRQCAVKQYQNAE.DTRGRIVM	V	D	15	3	2318.94	1780.85	1780.85	594.623	594.623	1780.83	594.619	0.0119	0.7366	2.6711	0.1136	15.278	15.278	0.996	1	0	43	57	0	3C(57.0214), 9K(28.0313), N-term(28.0313)		0	TRUE	sp|P33602|NUOG_ECOLI	P33602	NUOG_ECOLI	nuoG	NADH-quinone oxidoreductase subunit G
248	20220923_CRJL_M9H11_PICS_EColi_GluC_Neprosin_N2_5ug_162.10784.10784.2	GRGTVVTGRVE	n[35]GRGTVVTGRVE	IEDVFSIS.GRGTVVTGRVE.RGIIKVGE	S	R	11	2	2320.36	1163.69	1163.69	582.852	582.852	1163.68	582.849	0.0062	0.821	2.3487	0.04205	14.005	0	0.9999	1	0	223	233	0	N-term(34.0631)		0	FALSE	sp|P0CE47|EFTU1_ECOLI	P0CE47	EFTU1_ECOLI	tufA	Elongation factor Tu 1	tufB	sp|P0CE48|EFTU2_ECOLI
249	20220923_CRJL_M9H11_PICS_EColi_GluC_Neprosin_N2_5ug_162.10797.10797.3	SALATATKKKYE	n[29]SALATATK[156]K[156]K[156]YE	EKIFEAIE.SALATATKKKYE.QEIDVRVQ	E	Q	12	3	2321.76	1421.85	1421.85	474.956	474.956	1421.85	474.957	-0.0036	0.782	0.1882	7.857e-11	20.015	0	1	2	0	29	40	0	10K(28.0313), 8K(28.0313), 9K(28.0313), N-term(28.0313)		0	TRUE	sp|P0AFF6|NUSA_ECOLI	P0AFF6	NUSA_ECOLI	nusA	Transcription termination/antitermination protein NusA
250	20220923_CRJL_M9H11_PICS_EColi_GluC_Neprosin_N2_5ug_162.10809.10809.3	ALKDAQTRITK	n[35]ALK[162]DAQTRITK[162]	SGRQTVDE.ALKDAQTRITK.	E	-	11	3	2323.15	1345.9	1345.9	449.641	449.641	1345.91	449.645	-0.0117	0.6936	2.8329	0.9829	10.53	0	0.9984	2	1	386	396	0	11K(34.0631), 3K(34.0631), N-term(34.0631)		0	TRUE	sp|P0AEX9|MALE_ECOLI	P0AEX9	MALE_ECOLI	malE	Maltose/maltodextrin-binding periplasmic protein
251	20220923_CRJL_M9H11_PICS_EColi_GluC_Neprosin_N2_5ug_162.10814.10814.2	NGVLRTTGEHE	n[35]NGVLRTTGEHE	AKSEVRIP.NGVLRTTGEHE.VSFQVHSE	P	V	11	2	2323.8	1245.66	1245.66	623.838	623.838	1245.65	623.833	0.0086	0.5246	2.4057	0.103	10.448	0	0.9947	1	1	119	129	0	N-term(34.0631)		0	TRUE	sp|P0A7R1|RL9_ECOLI	P0A7R1	RL9_ECOLI	rplI	Large ribosomal subunit protein bL9
252	20220923_CRJL_M9H11_PICS_EColi_GluC_Neprosin_N2_5ug_162.10815.10815.0	VVRQHVIYKE	n[35]VVRQHVIYK[162]E	IEIKKFDP.VVRQHVIYKE.AKIK	P	A	10	3	2323.89	1337.83	1337.83	446.952	446.952	1337.85	446.956	-0.0118	0.345	1.7485	0.595	7.992	0	0.8836	1	0	42	51	0	9K(34.0631), N-term(34.0631)		0	TRUE	sp|P0A7N9|RL33_ECOLI	P0A7N9	RL33_ECOLI	rpmG	Large ribosomal subunit protein bL33
253	20220923_CRJL_M9H11_PICS_EColi_GluC_Neprosin_N2_5ug_162.10831.10831.0	VVRQHVIYKE	n[35]VVRQHVIYK[162]E	IEIKKFDP.VVRQHVIYKE.AKIK	P	A	10	3	2325.63	1338.83	1338.83	447.285	447.285	1337.85	446.956	0.9888	0.4399	1.7194	1.18	8.384	0	0.8566	1	0	42	51	0	9K(34.0631), N-term(34.0631)		0	TRUE	sp|P0A7N9|RL33_ECOLI	P0A7N9	RL33_ECOLI	rpmG	Large ribosomal subunit protein bL33
254	20220923_CRJL_M9H11_PICS_EColi_GluC_Neprosin_N2_5ug_162.10840.10840.0	AGHPLAQKAAENNPE	n[29]AGHPLAQK[156]AAENNPE	GCTYIAVA.AGHPLAQKAAENNPE.LAAFIDEC	A	L	15	3	2326.63	1601.83	1601.83	534.949	534.949	1601.82	534.946	0.0098	0.5426	0.4695	2.263	9.961	0	0.9435	1	1	263	277	0	8K(28.0313), N-term(28.0313)		0	TRUE	sp|P07813|SYL_ECOLI	P07813	SYL_ECOLI	leuS	Leucine--tRNA ligase
255	20220923_CRJL_M9H11_PICS_EColi_GluC_Neprosin_N2_5ug_162.10857.10857.0	SIMPGGQKE	n[35]SIM[147]PGGQK[162]E	EEGAIKGP.SIMPGGQKE.AYEIVAPI	P	A	9	2	2328.44	1029.59	1029.59	515.8	515.8	1029.58	515.797	0.0051	0.7385	0.7956	2.566	8.667	0	0.9934	1	0	139	147	0	3M(15.9949), 8K(34.0631), N-term(34.0631)		0	TRUE	sp|P00350|6PGD_ECOLI	P00350	6PGD_ECOLI	gnd	6-phosphogluconate dehydrogenase, decarboxylating
256	20220923_CRJL_M9H11_PICS_EColi_GluC_Neprosin_N2_5ug_162.10872.10872.0	GTIKPHTKFE	n[35]GTIK[162]PHTK[162]FE	RGQVIAKP.GTIKPHTKFE.SEVYIISK	P	S	10	3	2330.04	1258.79	1258.79	420.605	420.605	1258.81	420.612	-0.0214	0.6707	2.327	0.3124	8.521	0	0.993	1	0	297	306	0	4K(34.0631), 8K(34.0631), N-term(34.0631)		0	FALSE	sp|P0CE47|EFTU1_ECOLI	P0CE47	EFTU1_ECOLI	tufA	Elongation factor Tu 1	tufB	sp|P0CE48|EFTU2_ECOLI
257	20220923_CRJL_M9H11_PICS_EColi_GluC_Neprosin_N2_5ug_162.10880.10880.2	QKILCGKSE	n[35]QK[162]ILCGK[162]SE	FRTIEEIQ.QKILCGKSE.NARIVVQI	Q	N	9	2	2331.04	1106.73	1106.73	554.372	554.372	1106.72	554.368	0.0078	0.8154	0.5525	0.1745	10.533	0	0.9935	1	0	115	123	0	2K(34.0631), 7K(34.0631), N-term(34.0631)		0	TRUE	contam_sp|P25690|K1M2_SHEEP	P25690	K1M2_SHEEP		Keratin, type I microfibrillar, 47.6 kDa
258	20220923_CRJL_M9H11_PICS_EColi_GluC_Neprosin_N2_5ug_162.10882.10882.2	GTIKPHTKFE	n[35]GTIK[162]PHTK[162]FE	RGQVIAKP.GTIKPHTKFE.SEVYIISK	P	S	10	2	2331.3	1258.82	1258.82	630.419	630.419	1258.81	630.414	0.0105	0.8047	2.3061	0.02671	12.793	0	0.9994	1	0	297	306	0	4K(34.0631), 8K(34.0631), N-term(34.0631)		0	FALSE	sp|P0CE47|EFTU1_ECOLI	P0CE47	EFTU1_ECOLI	tufA	Elongation factor Tu 1	tufB	sp|P0CE48|EFTU2_ECOLI
259	20220923_CRJL_M9H11_PICS_EColi_GluC_Neprosin_N2_5ug_162.10888.10888.0	IQKMVRDAE	n[35]IQK[162]MVRDAE	SSGINEDE.IQKMVRDAE.ANAEADRK	E	A	9	2	2331.93	1156.7	1156.7	579.357	579.357	1156.69	579.353	0.0092	0.375	2.632	0.1333	8.44	0	0.9934	2	1	512	520	0	3K(34.0631), N-term(34.0631)		0	TRUE	sp|P0A6Y8|DNAK_ECOLI	P0A6Y8	DNAK_ECOLI	dnaK	Chaperone protein DnaK
260	20220923_CRJL_M9H11_PICS_EColi_GluC_Neprosin_N2_5ug_162.10909.10909.2	AGHFAKAGVE	n[29]AGHFAK[156]AGVE	ANRVTKPE.AGHFAKAGVE.AGRGIWEF	E	A	10	2	2334.38	1041.57	1041.57	521.79	521.79	1041.56	521.788	0.0051	0.5075	0.2384	0.03117	13.525	0	0.9997	2	0	65	74	0	6K(28.0313), N-term(28.0313)		0	TRUE	sp|P60438|RL3_ECOLI	P60438	RL3_ECOLI	rplC	Large ribosomal subunit protein uL3
261	20220923_CRJL_M9H11_PICS_EColi_GluC_Neprosin_N2_5ug_162.10912.10912.3	SIAYTKSKAKDVE	n[35]SIAYTK[162]SK[162]AK[162]DVE	QFDFGIRP.SIAYTKSKAKDVE.GIGDVDIV	P	G	13	3	2334.72	1575.03	1575.03	526.016	526.016	1575.02	526.014	0.0083	0.7175	0.627	0.001279	18.072	0	1	1	1	294	306	0	10K(34.0631), 6K(34.0631), 8K(34.0631), N-term(34.0631)		0	TRUE	sp|P02931|OMPF_ECOLI	P02931	OMPF_ECOLI	ompF	Outer membrane porin F
262	20220923_CRJL_M9H11_PICS_EColi_GluC_Neprosin_N2_5ug_162.10913.10913.4	SIAYTKSKAKDVE	n[35]SIAYTK[162]SK[162]AK[162]DVE	QFDFGIRP.SIAYTKSKAKDVE.GIGDVDIV	P	G	13	4	2334.81	1574.99	1574.99	394.756	394.756	1575.02	394.762	-0.0256	0.7492	0.6287	0.006867	16.822	0	0.9995	1	1	294	306	0	10K(34.0631), 6K(34.0631), 8K(34.0631), N-term(34.0631)		0	TRUE	sp|P02931|OMPF_ECOLI	P02931	OMPF_ECOLI	ompF	Outer membrane porin F
263	20220923_CRJL_M9H11_PICS_EColi_GluC_Neprosin_N2_5ug_162.10914.10914.2	RKLSYTGE	n[29]RK[156]LSYTGE	AESEGAIE.RKLSYTGE.VKARPARI	E	V	8	2	2334.94	1008.56	1008.56	505.286	505.286	1008.56	505.288	-0.002	0.7912	0.6664	4.949	10.429	0	0.9987	2	0	261	268	0	2K(28.0313), N-term(28.0313)		0	TRUE	sp|P0A870|TALB_ECOLI	P0A870	TALB_ECOLI	talB	Transaldolase B
264	20220923_CRJL_M9H11_PICS_EColi_GluC_Neprosin_N2_5ug_162.10916.10916.0	GAKGMKGAIQKAEE	n[29]GAK[156]GMKGAIQKAEE	GANIVITE.GAKGMKGAIQKAEE.IVASNPEK	E	I	14	3	2335.14	1472.8	1472.8	491.94	491.94	1472.8	491.941	-0.0034	0.3103	4.1017	3.529	9.35	9.35	0.7386	2	1	116	129	0	3K(28.0313), N-term(28.0313)		0	TRUE	sp|P0ABK5|CYSK_ECOLI	P0ABK5	CYSK_ECOLI	cysK	Cysteine synthase A
265	20220923_CRJL_M9H11_PICS_EColi_GluC_Neprosin_N2_5ug_162.10931.10931.2	SIAYTKSKAKDVE	n[35]SIAYTK[162]SK[162]AK[162]DVE	QFDFGIRP.SIAYTKSKAKDVE.GIGDVDIV	P	G	13	2	2336.79	1575.03	1575.03	788.523	788.523	1575.02	788.517	0.013	0.6504	0.6615	0.002712	11.767	0	0.9991	1	1	294	306	0	10K(34.0631), 6K(34.0631), 8K(34.0631), N-term(34.0631)		0	TRUE	sp|P02931|OMPF_ECOLI	P02931	OMPF_ECOLI	ompF	Outer membrane porin F
266	20220923_CRJL_M9H11_PICS_EColi_GluC_Neprosin_N2_5ug_162.10937.10937.0	EPYKGKGVRYADE	n[35]EPYK[162]GK[162]GVRYADE	DIRAYRRP.EPYKGKGVRYADE.VVRTKEAK	P	V	13	3	2337.41	1612.94	1612.94	538.653	538.653	1612.93	538.651	0.0064	0.5524	0.8595	1.044	8.468	0	0.9695	1	1	155	167	0	4K(34.0631), 6K(34.0631), N-term(34.0631)		0	TRUE	sp|P0AG55|RL6_ECOLI	P0AG55	RL6_ECOLI	rplF	Large ribosomal subunit protein uL6
267	20220923_CRJL_M9H11_PICS_EColi_GluC_Neprosin_N2_5ug_162.10944.10944.3	IAMQSGKPKE	n[35]IAMQSGK[162]PK[162]E	KEYQVQID.IAMQSGKPKE.IAEKMVEG	D	I	10	3	2338.25	1189.74	1189.74	397.587	397.587	1189.76	397.594	-0.0197	0.8157	3.9109	0.0652	10.243	0	0.9997	2	0	201	210	0	7K(34.0631), 9K(34.0631), N-term(34.0631)		0	TRUE	sp|P0A6P1|EFTS_ECOLI	P0A6P1	EFTS_ECOLI	tsf	Elongation factor Ts
268	20220923_CRJL_M9H11_PICS_EColi_GluC_Neprosin_N2_5ug_162.10967.10967.0	AVLAKAKVTEKE	n[29]AVLAK[156]AK[156]VTEK[156]E	AIEEQAVE.AVLAKAKVTEKE.TTFNEIMN	E	T	12	3	2341.09	1397.88	1397.88	466.968	466.968	1397.89	466.969	-0.0023	0.7319	0.5553	8.841e-06	17.23	0	1	2	1	410	421	0	11K(28.0313), 5K(28.0313), 7K(28.0313), N-term(28.0313)		0	TRUE	sp|P0A850|TIG_ECOLI	P0A850	TIG_ECOLI	tig	Trigger factor
269	20220923_CRJL_M9H11_PICS_EColi_GluC_Neprosin_N2_5ug_162.10971.10971.0	GTIKPHTKFE	n[29]GTIK[156]PHTK[156]FE	RGQVIAKP.GTIKPHTKFE.SEVYIISK	P	S	10	3	2341.41	1240.7	1240.7	414.573	414.573	1240.72	414.58	-0.0207	0.6298	2.1376	0.146	8.089	0	0.9714	1	0	297	306	0	4K(28.0313), 8K(28.0313), N-term(28.0313)		0	FALSE	sp|P0CE47|EFTU1_ECOLI	P0CE47	EFTU1_ECOLI	tufA	Elongation factor Tu 1	tufB	sp|P0CE48|EFTU2_ECOLI
270	20220923_CRJL_M9H11_PICS_EColi_GluC_Neprosin_N2_5ug_162.10977.10977.2	AVLAKAKVTEKE	n[29]AVLAK[156]AK[156]VTEK[156]E	AIEEQAVE.AVLAKAKVTEKE.TTFNEIMN	E	T	12	2	2342.22	1397.9	1397.9	699.955	699.955	1397.89	699.95	0.0095	0.6178	0.5741	0.1489	12.809	0	0.999	2	1	410	421	0	11K(28.0313), 5K(28.0313), 7K(28.0313), N-term(28.0313)		0	TRUE	sp|P0A850|TIG_ECOLI	P0A850	TIG_ECOLI	tig	Trigger factor
271	20220923_CRJL_M9H11_PICS_EColi_GluC_Neprosin_N2_5ug_162.10981.10981.0	RTDRVMNSRLE	n[35]RTDRVMNSRLE	SIMATICE.RTDRVMNSRLE.FNNDNRKI	E	F	11	3	2342.67	1409.76	1409.76	470.927	470.927	1409.76	470.928	-0.0033	0.7197	3.9166	0.03025	12.708	0	1	2	1	334	344	0	N-term(34.0631)		0	TRUE	sp|P0AD61|KPYK1_ECOLI	P0AD61	KPYK1_ECOLI	pykF	Pyruvate kinase I
272	20220923_CRJL_M9H11_PICS_EColi_GluC_Neprosin_N2_5ug_162.10983.10983.0	LRGTLTHGRDVE	n[35]LRGTLTHGRDVE	IRDPARFD.LRGTLTHGRDVE.IDTNVIIE	D	I	12	3	2342.9	1386.77	1386.77	463.263	463.263	1386.78	463.267	-0.0122	0.743	0.4677	0.07606	9.133	0	0.9996	2	1	262	273	0	N-term(34.0631)		0	TRUE	sp|P0ACC7|GLMU_ECOLI	P0ACC7	GLMU_ECOLI	glmU	Bifunctional protein GlmU
273	20220923_CRJL_M9H11_PICS_EColi_GluC_Neprosin_N2_5ug_162.10985.10985.0	LRGTLTHGRDVE	n[35]LRGTLTHGRDVE	IRDPARFD.LRGTLTHGRDVE.IDTNVIIE	D	I	12	3	2343.09	1387.78	1387.78	463.6	463.6	1386.78	463.267	1	0.7371	0.471	0.1136	10.278	0	0.9998	2	1	262	273	0	N-term(34.0631)		0	TRUE	sp|P0ACC7|GLMU_ECOLI	P0ACC7	GLMU_ECOLI	glmU	Bifunctional protein GlmU
274	20220923_CRJL_M9H11_PICS_EColi_GluC_Neprosin_N2_5ug_162.11001.11001.0	RTDRVMNSRLE	n[29]RTDRVMNSRLE	SIMATICE.RTDRVMNSRLE.FNNDNRKI	E	F	11	3	2344.8	1404.73	1404.73	469.251	469.251	1403.73	468.917	1.0002	0.71	3.8811	2.562	10.956	0	0.9986	2	1	334	344	0	N-term(28.0313)		0	TRUE	sp|P0AD61|KPYK1_ECOLI	P0AD61	KPYK1_ECOLI	pykF	Pyruvate kinase I
275	20220923_CRJL_M9H11_PICS_EColi_GluC_Neprosin_N2_5ug_162.11002.11002.0	RTDRVMNSRLE	n[29]RTDRVMNSRLE	SIMATICE.RTDRVMNSRLE.FNNDNRKI	E	F	11	3	2344.91	1403.73	1403.73	468.917	468.917	1403.73	468.917	-0.0022	0.6429	3.8792	1.783	8.866	0	0.9984	2	1	334	344	0	N-term(28.0313)		0	TRUE	sp|P0AD61|KPYK1_ECOLI	P0AD61	KPYK1_ECOLI	pykF	Pyruvate kinase I
276	20220923_CRJL_M9H11_PICS_EColi_GluC_Neprosin_N2_5ug_162.11005.11005.3	LRKAGFVTRD	n[35]LRK[162]AGFVTRD	YDESIRSE.LRKAGFVTRD.ARQVERKK	E	A	10	3	2345.41	1229.77	1229.77	410.93	410.93	1229.79	410.937	-0.0199	0.6306	1.92	0.2886	8.659	0	0.9994	2	0	98	107	0	3K(34.0631), N-term(34.0631)		0	TRUE	sp|P0A7X3|RS9_ECOLI	P0A7X3	RS9_ECOLI	rpsI	Small ribosomal subunit protein uS9
277	20220923_CRJL_M9H11_PICS_EColi_GluC_Neprosin_N2_5ug_162.11014.11014.0	SGSILRHVRE	n[35]SGSILRHVRE	KGKVQIIG.SGSILRHVRE.AAEIIAKD	G	A	10	2	2346.35	1187.71	1187.71	594.861	594.861	1186.7	594.357	1.0091	0.7647	5.8446	0.01034	10.397	0	0.999	1	0	732	741	0	N-term(34.0631)		0	TRUE	sp|P0AFG8|ODP1_ECOLI	P0AFG8	ODP1_ECOLI	aceE	Pyruvate dehydrogenase E1 component
278	20220923_CRJL_M9H11_PICS_EColi_GluC_Neprosin_N2_5ug_162.11031.11031.0	LADQIKKGE	n[35]LADQIK[162]K[162]GE	AEIVGMED.LADQIKKGE.MNFDVVIA	D	M	9	2	2348.47	1102.75	1102.75	552.382	552.382	1102.74	552.38	0.0047	0.4897	2.7268	0.1021	10.451	0	0.9991	2	1	100	108	0	6K(34.0631), 7K(34.0631), N-term(34.0631)		0	TRUE	sp|P0A7L0|RL1_ECOLI	P0A7L0	RL1_ECOLI	rplA	Large ribosomal subunit protein uL1
279	20220923_CRJL_M9H11_PICS_EColi_GluC_Neprosin_N2_5ug_162.11032.11032.0	LALHSKEE	n[35]LALHSK[162]EE	SGIMMKNE.LALHSKEE.LEQHIANV	E	L	8	2	2348.57	993.611	993.611	497.813	497.813	993.613	497.814	-0.0017	0.5752	2.0159	0.3713	8.221	0	0.998	2	1	197	204	0	6K(34.0631), N-term(34.0631)		0	TRUE	sp|P30744|SDHM_ECOLI	P30744	SDHM_ECOLI	sdaB	L-serine dehydratase 2
280	20220923_CRJL_M9H11_PICS_EColi_GluC_Neprosin_N2_5ug_162.11035.11035.0	IDKKVVAD	n[35]IDK[162]K[162]VVAD	GEIAKRGE.IDKKVVAD.AIAKFNID	E	A	8	2	2348.87	989.703	989.703	495.859	495.859	988.702	495.358	1.0017	0.7042	0.8636	2.202	5.129	0	0.9976	2	1	863	870	0	3K(34.0631), 4K(34.0631), N-term(34.0631)		0	TRUE	sp|P0AFG8|ODP1_ECOLI	P0AFG8	ODP1_ECOLI	aceE	Pyruvate dehydrogenase E1 component
281	20220923_CRJL_M9H11_PICS_EColi_GluC_Neprosin_N2_5ug_162.11055.11055.2	GRGTVVTGRVE	n[35]GRGTVVTGRVE	IEDVFSIS.GRGTVVTGRVE.RGIIKVGE	S	R	11	2	2351.13	1163.69	1163.69	582.852	582.852	1163.68	582.849	0.0068	0.747	1.8359	0.2627	8.822	0	0.9971	1	0	223	233	0	N-term(34.0631)		0	FALSE	sp|P0CE47|EFTU1_ECOLI	P0CE47	EFTU1_ECOLI	tufA	Elongation factor Tu 1	tufB	sp|P0CE48|EFTU2_ECOLI
282	20220923_CRJL_M9H11_PICS_EColi_GluC_Neprosin_N2_5ug_162.110719.110719.3	VSNLLDILSAVTGQSIPE	n[35]VSNLLDILSAVTGQSIPE	YDVQNKAG.VSNLLDILSAVTGQSIPE.LEKQFEGK	G	L	18	3	14788.4	1889.08	1889.08	630.7	630.7	1889.06	630.693	0.022	0.6706	11.2289	0.4111	10.044	0	0.7924	1	1	243	260	0	N-term(34.0631)		0	TRUE	sp|P00954|SYW_ECOLI	P00954	SYW_ECOLI	trpS	Tryptophan--tRNA ligase
283	20220923_CRJL_M9H11_PICS_EColi_GluC_Neprosin_N2_5ug_162.11091.11091.0	TQVSVSHTTRQPRPGE	n[35]TQVSVSHTTRQPRPGE	IKTQPIYD.TQVSVSHTTRQPRPGE.VHGEHYFF	D	V	16	4	2355.3	1813.95	1813.95	454.495	454.495	1812.97	454.249	0.9876	0.7213	2.3693	9.769	8.372	0	0.995	2	0	33	48	0	N-term(34.0631)		0	TRUE	sp|P60546|KGUA_ECOLI	P60546	KGUA_ECOLI	gmk	Guanylate kinase
284	20220923_CRJL_M9H11_PICS_EColi_GluC_Neprosin_N2_5ug_162.11103.11103.2	GQVVIAGHKE	GQVVIAGHK[156]E	SPVNFNSP.GQVVIAGHKE.AVERAGAA	P	A	10	2	2356.78	1064.61	1064.61	533.312	533.312	1064.6	533.306	0.012	0.724	0.7331	0.4381	10.012	0	0.8848	1	0	165	174	0	9K(28.0313)		0	TRUE	sp|P0AAI9|FABD_ECOLI	P0AAI9	FABD_ECOLI	fabD	Malonyl CoA-acyl carrier protein transacylase
285	20220923_CRJL_M9H11_PICS_EColi_GluC_Neprosin_N2_5ug_162.11119.11119.0	LADQIKKGE	n[29]LADQIK[156]K[156]GE	AEIVGMED.LADQIKKGE.MNFDVVIA	D	M	9	2	2358.64	1084.66	1084.66	543.335	543.335	1084.65	543.332	0.0068	0.472	2.8964	0.4015	10.371	0	0.9956	2	1	100	108	0	6K(28.0313), 7K(28.0313), N-term(28.0313)		0	TRUE	sp|P0A7L0|RL1_ECOLI	P0A7L0	RL1_ECOLI	rplA	Large ribosomal subunit protein uL1
286	20220923_CRJL_M9H11_PICS_EColi_GluC_Neprosin_N2_5ug_162.11121.11121.3	VMVKGPGPGRE	n[29]VM[147]VK[156]GPGPGRE	EYGIKNIE.VMVKGPGPGRE.STIRAINA	E	S	11	3	2358.82	1197.64	1197.64	400.219	400.219	1197.65	400.225	-0.017	0.7877	0.1723	0.1394	9.89	0	0.9995	2	0	84	94	0	2M(15.9949), 4K(28.0313), N-term(28.0313)		0	TRUE	sp|P0A7R9|RS11_ECOLI	P0A7R9	RS11_ECOLI	rpsK	Small ribosomal subunit protein uS11
287	20220923_CRJL_M9H11_PICS_EColi_GluC_Neprosin_N2_5ug_162.11136.11136.2	EQFKNAQGE	n[29]EQFK[156]NAQGE	KSESAIPA.EQFKNAQGE.LEIQVGDE	A	L	9	2	2360.71	1105.55	1105.55	553.78	553.78	1105.54	553.777	0.0062	0.5437	3.091	1.006	9.485	0	0.9833	1	1	51	59	0	4K(28.0313), N-term(28.0313)		0	TRUE	sp|P0AG67|RS1_ECOLI	P0AG67	RS1_ECOLI	rpsA	Small ribosomal subunit protein bS1
288	20220923_CRJL_M9H11_PICS_EColi_GluC_Neprosin_N2_5ug_162.11139.11139.3	SALATATKKKYEQE	SALATATK[162]K[162]K[162]YEQE	EKIFEAIE.SALATATKKKYEQE.IDVRVQID	E	I	14	3	2361.1	1669.02	1669.02	557.348	557.348	1669.01	557.345	0.009	0.9296	0.9782	0.3154	13.638	0	0.9989	2	1	29	42	0	10K(34.0631), 8K(34.0631), 9K(34.0631)		0	TRUE	sp|P0AFF6|NUSA_ECOLI	P0AFF6	NUSA_ECOLI	nusA	Transcription termination/antitermination protein NusA
289	20220923_CRJL_M9H11_PICS_EColi_GluC_Neprosin_N2_5ug_162.11149.11149.3	GTIKPHTKFE	n[35]GTIK[162]PHTK[162]FE	RGQVIAKP.GTIKPHTKFE.SEVYIISK	P	S	10	3	2362.53	1258.79	1258.79	420.606	420.606	1258.81	420.612	-0.0186	0.737	1.7857	0.07612	11.974	0	0.9977	1	0	297	306	0	4K(34.0631), 8K(34.0631), N-term(34.0631)		0	FALSE	sp|P0CE47|EFTU1_ECOLI	P0CE47	EFTU1_ECOLI	tufA	Elongation factor Tu 1	tufB	sp|P0CE48|EFTU2_ECOLI
290	20220923_CRJL_M9H11_PICS_EColi_GluC_Neprosin_N2_5ug_162.11154.11154.2	GTIKPHTKFE	n[35]GTIK[162]PHTK[162]FE	RGQVIAKP.GTIKPHTKFE.SEVYIISK	P	S	10	2	2362.96	1258.82	1258.82	630.418	630.418	1258.81	630.414	0.0073	0.7872	1.7784	0.004062	16.065	0	0.9999	1	0	297	306	0	4K(34.0631), 8K(34.0631), N-term(34.0631)		0	FALSE	sp|P0CE47|EFTU1_ECOLI	P0CE47	EFTU1_ECOLI	tufA	Elongation factor Tu 1	tufB	sp|P0CE48|EFTU2_ECOLI
291	20220923_CRJL_M9H11_PICS_EColi_GluC_Neprosin_N2_5ug_162.11181.11181.3	SIAYTKSKAKDVE	n[35]SIAYTK[162]SK[162]AK[162]DVE	QFDFGIRP.SIAYTKSKAKDVE.GIGDVDIV	P	G	13	3	2366.36	1575.03	1575.03	526.017	526.017	1575.02	526.014	0.0098	0.7229	1.1544	0.0003289	20.432	0	1	1	1	294	306	0	10K(34.0631), 6K(34.0631), 8K(34.0631), N-term(34.0631)		0	TRUE	sp|P02931|OMPF_ECOLI	P02931	OMPF_ECOLI	ompF	Outer membrane porin F
292	20220923_CRJL_M9H11_PICS_EColi_GluC_Neprosin_N2_5ug_162.11184.11184.3	SALATATKKKYEQE	SALATATK[156]K[156]K[156]YEQE	EKIFEAIE.SALATATKKKYEQE.IDVRVQID	E	I	14	3	2366.63	1650.93	1650.93	551.317	551.317	1650.92	551.314	0.0114	0.8946	0.8859	0.02106	13.633	0	0.9998	2	1	29	42	0	10K(28.0313), 8K(28.0313), 9K(28.0313)		0	TRUE	sp|P0AFF6|NUSA_ECOLI	P0AFF6	NUSA_ECOLI	nusA	Transcription termination/antitermination protein NusA
293	20220923_CRJL_M9H11_PICS_EColi_GluC_Neprosin_N2_5ug_162.11189.11189.0	VMVKGPGPGRE	n[29]VM[147]VK[156]GPGPGRE	EYGIKNIE.VMVKGPGPGRE.STIRAINA	E	S	11	2	2367.18	1197.66	1197.66	599.838	599.838	1197.65	599.834	0.007	0.7189	0.3116	0.8548	7.755	0	0.9967	2	0	84	94	0	2M(15.9949), 4K(28.0313), N-term(28.0313)		0	TRUE	sp|P0A7R9|RS11_ECOLI	P0A7R9	RS11_ECOLI	rpsK	Small ribosomal subunit protein uS11
294	20220923_CRJL_M9H11_PICS_EColi_GluC_Neprosin_N2_5ug_162.11197.11197.3	VMVKGPGPGRE	n[35]VM[147]VK[162]GPGPGRE	EYGIKNIE.VMVKGPGPGRE.STIRAINA	E	S	11	3	2368.07	1209.7	1209.7	404.24	404.24	1209.72	404.246	-0.0184	0.7987	0.3266	0.3542	8.303	0	0.9994	2	0	84	94	0	2M(15.9949), 4K(34.0631), N-term(34.0631)		0	TRUE	sp|P0A7R9|RS11_ECOLI	P0A7R9	RS11_ECOLI	rpsK	Small ribosomal subunit protein uS11
295	20220923_CRJL_M9H11_PICS_EColi_GluC_Neprosin_N2_5ug_162.11219.11219.1	EQFKNAQGE	n[29]EQFK[156]NAQGE	KSESAIPA.EQFKNAQGE.LEIQVGDE	A	L	9	1	2370.43	1105.56	1105.56	1106.56	1106.56	1105.54	1106.55	0.0158	0.7748	3.253	0.06339	15.292	0	0.9989	1	1	51	59	0	4K(28.0313), N-term(28.0313)		0	TRUE	sp|P0AG67|RS1_ECOLI	P0AG67	RS1_ECOLI	rpsA	Small ribosomal subunit protein bS1
296	20220923_CRJL_M9H11_PICS_EColi_GluC_Neprosin_N2_5ug_162.11233.11233.2	AGHFAKAGVE	n[29]AGHFAK[156]AGVE	ANRVTKPE.AGHFAKAGVE.AGRGIWEF	E	A	10	2	2372	1041.57	1041.57	521.79	521.79	1041.56	521.788	0.0046	0.4113	0.3886	1.072	8.38	0	0.9897	2	0	65	74	0	6K(28.0313), N-term(28.0313)		0	TRUE	sp|P60438|RL3_ECOLI	P60438	RL3_ECOLI	rplC	Large ribosomal subunit protein uL3
297	20220923_CRJL_M9H11_PICS_EColi_GluC_Neprosin_N2_5ug_162.11237.11237.0	AADRTNLQE	n[35]AADRTNLQE	FGIVGAYG.AADRTNLQE.AQPIGNGK	G	A	9	2	2372.46	1050.56	1050.56	526.286	526.286	1050.55	526.283	0.0053	0.578	1.0281	2.618	7.843	5.3	0.9125	1	1	215	223	0	N-term(34.0631)		0	TRUE	sp|P02931|OMPF_ECOLI	P02931	OMPF_ECOLI	ompF	Outer membrane porin F
298	20220923_CRJL_M9H11_PICS_EColi_GluC_Neprosin_N2_5ug_162.11256.11256.0	TLAQRSGKSELE	TLAQRSGK[162]SELE	SIVYSAIE.TLAQRSGKSELE.AFEVAIEN	E	A	12	3	2374.74	1351.74	1351.74	451.587	451.587	1351.75	451.591	-0.0111	0.8394	3.8545	1.316	8.023	0	0.9768	2	1	49	60	0	8K(34.0631)		0	TRUE	sp|P02359|RS7_ECOLI	P02359	RS7_ECOLI	rpsG	Small ribosomal subunit protein uS7
299	20220923_CRJL_M9H11_PICS_EColi_GluC_Neprosin_N2_5ug_162.11266.11266.2	GKTIAQQVRSE	n[29]GK[156]TIAQQVRSE	MAAKIID.GKTIAQQVRSE.VAQKVQAR	D	V	11	2	2375.89	1271.73	1271.73	636.87	636.87	1271.72	636.867	0.0058	0.7604	2.4126	0.006898	15.145	0	1	2	0	8	18	0	2K(28.0313), N-term(28.0313)		0	TRUE	sp|P24186|FOLD_ECOLI	P24186	FOLD_ECOLI	folD	Bifunctional protein FolD
300	20220923_CRJL_M9H11_PICS_EColi_GluC_Neprosin_N2_5ug_162.11281.11281.2	AADRTNLQE	n[29]AADRTNLQE	FGIVGAYG.AADRTNLQE.AQPIGNGK	G	A	9	2	2377.52	1044.53	1044.53	523.27	523.27	1044.52	523.267	0.0063	0.5527	0.9438	0.03656	12.862	0	0.9981	1	1	215	223	0	N-term(28.0313)		0	TRUE	sp|P02931|OMPF_ECOLI	P02931	OMPF_ECOLI	ompF	Outer membrane porin F
301	20220923_CRJL_M9H11_PICS_EColi_GluC_Neprosin_N2_5ug_162.11343.11343.2	EQFKNAQGE	n[35]EQFK[162]NAQGE	KSESAIPA.EQFKNAQGE.LEIQVGDE	A	L	9	2	2384.66	1117.61	1117.61	559.812	559.812	1117.6	559.809	0.0053	0.636	3.4903	0.02332	9.791	0	0.9989	1	1	51	59	0	4K(34.0631), N-term(34.0631)		0	TRUE	sp|P0AG67|RS1_ECOLI	P0AG67	RS1_ECOLI	rpsA	Small ribosomal subunit protein bS1
302	20220923_CRJL_M9H11_PICS_EColi_GluC_Neprosin_N2_5ug_162.11394.11394.0	SKGKITYLKGE	SK[162]GK[162]ITYLK[162]GE	KPVATMWE.SKGKITYLKGE.AMQYDIST	E	A	11	3	2390.77	1324.87	1324.87	442.63	442.63	1324.88	442.634	-0.0134	0.6686	3.6962	3.733	9.363	8.063	0.9878	2	0	214	224	0	2K(34.0631), 4K(34.0631), 9K(34.0631)		0	TRUE	contam_sp|P0C1U8|SSPA_STAAU	P0C1U8	SSPA_STAAU	sspA	Glutamyl endopeptidase
303	20220923_CRJL_M9H11_PICS_EColi_GluC_Neprosin_N2_5ug_162.11399.11399.0	QVQQALNARKAE	n[35]QVQQALNARK[162]AE	AVINEAKE.QVQQALNARKAE.LESAAINA	E	L	12	3	2391.2	1422.85	1422.85	475.292	475.292	1422.86	475.293	-0.0037	0.6928	0.7174	1.139	10.417	0	0.9995	2	0	66	77	0	10K(34.0631), N-term(34.0631)		0	TRUE	sp|P08312|SYFA_ECOLI	P08312	SYFA_ECOLI	pheS	Phenylalanine--tRNA ligase alpha subunit
304	20220923_CRJL_M9H11_PICS_EColi_GluC_Neprosin_N2_5ug_162.11405.11405.2	EQFKNAQGE	n[29]EQFK[156]NAQGE	KSESAIPA.EQFKNAQGE.LEIQVGDE	A	L	9	2	2391.96	1105.55	1105.55	553.78	553.78	1105.54	553.777	0.0051	0.5659	3.6118	1.555	8.109	0	0.9579	1	1	51	59	0	4K(28.0313), N-term(28.0313)		0	TRUE	sp|P0AG67|RS1_ECOLI	P0AG67	RS1_ECOLI	rpsA	Small ribosomal subunit protein bS1
305	20220923_CRJL_M9H11_PICS_EColi_GluC_Neprosin_N2_5ug_162.11410.11410.0	SKGKITYLKGE	SK[162]GK[162]ITYLK[162]GE	KPVATMWE.SKGKITYLKGE.AMQYDIST	E	A	11	3	2392.54	1325.87	1325.87	442.964	442.964	1324.88	442.634	0.9902	0.7094	3.6667	2.899	7.487	0	0.9564	2	0	214	224	0	2K(34.0631), 4K(34.0631), 9K(34.0631)		0	TRUE	contam_sp|P0C1U8|SSPA_STAAU	P0C1U8	SSPA_STAAU	sspA	Glutamyl endopeptidase
306	20220923_CRJL_M9H11_PICS_EColi_GluC_Neprosin_N2_5ug_162.11413.11413.0	AQTLTDKE	n[29]AQTLTDK[156]E	GDSITVAP.AQTLTDKE.YQIMRNAS	P	Y	8	2	2392.89	960.511	960.511	481.263	481.263	960.513	481.264	-0.002	0.72	1.1988	3.418	8.033	0	0.9537	1	1	253	260	0	7K(28.0313), N-term(28.0313)		0	TRUE	sp|P00968|CARB_ECOLI	P00968	CARB_ECOLI	carB	Carbamoyl phosphate synthase large chain
307	20220923_CRJL_M9H11_PICS_EColi_GluC_Neprosin_N2_5ug_162.11421.11421.2	VMVKGPGPGRE	n[35]VM[147]VK[162]GPGPGRE	EYGIKNIE.VMVKGPGPGRE.STIRAINA	E	S	11	2	2393.93	1209.72	1209.72	605.87	605.87	1209.72	605.866	0.0075	0.737	0.7574	0.5076	7.678	0	0.9995	2	0	84	94	0	2M(15.9949), 4K(34.0631), N-term(34.0631)		0	TRUE	sp|P0A7R9|RS11_ECOLI	P0A7R9	RS11_ECOLI	rpsK	Small ribosomal subunit protein uS11
308	20220923_CRJL_M9H11_PICS_EColi_GluC_Neprosin_N2_5ug_162.11422.11422.3	GMKVKCTGRILE	n[35]GM[147]K[162]VK[162]C[160]TGRILE	GPYADIAE.GMKVKCTGRILE.VPVGRGII	E	V	12	3	2394.05	1508.92	1508.92	503.982	503.982	1508.93	503.983	-0.0015	0.7886	11.4134	0.008583	12.194	0	0.9998	2	0	85	96	0	2M(15.9949), 3K(34.0631), 5K(34.0631), 6C(57.0214), N-term(34.0631)		0	TRUE	sp|P0ABB0|ATPA_ECOLI	P0ABB0	ATPA_ECOLI	atpA	ATP synthase subunit alpha
309	20220923_CRJL_M9H11_PICS_EColi_GluC_Neprosin_N2_5ug_162.11427.11427.3	QVQQALNARKAE	n[29]QVQQALNARK[156]AE	AVINEAKE.QVQQALNARKAE.LESAAINA	E	L	12	3	2394.6	1410.79	1410.79	471.271	471.271	1410.79	471.272	-0.0026	0.6684	0.7741	0.6207	11.919	0	0.9989	2	0	66	77	0	10K(28.0313), N-term(28.0313)		0	TRUE	sp|P08312|SYFA_ECOLI	P08312	SYFA_ECOLI	pheS	Phenylalanine--tRNA ligase alpha subunit
310	20220923_CRJL_M9H11_PICS_EColi_GluC_Neprosin_N2_5ug_162.11430.11430.2	HGQAFRDVE		EIPTEGNE.HGQAFRDVE.LEKEIIIE	E	L	9	2	2394.99	1057.51	1057.51	529.76	529.76	1057.49	529.754	0.0113	0.8296	4.7896	0.1409	10.904	0	0.9762	2	1	263	271	0			0	TRUE	sp|P0AC33|FUMA_ECOLI	P0AC33	FUMA_ECOLI	fumA	Fumarate hydratase class I, aerobic
311	20220923_CRJL_M9H11_PICS_EColi_GluC_Neprosin_N2_5ug_162.11434.11434.0	GTIKPHTKFE	n[35]GTIK[162]PHTK[162]FE	RGQVIAKP.GTIKPHTKFE.SEVYIISK	P	S	10	3	2395.41	1258.79	1258.79	420.605	420.605	1258.81	420.612	-0.0199	0.6766	1.2376	0.225	8.091	0	0.9882	1	0	297	306	0	4K(34.0631), 8K(34.0631), N-term(34.0631)		0	FALSE	sp|P0CE47|EFTU1_ECOLI	P0CE47	EFTU1_ECOLI	tufA	Elongation factor Tu 1	tufB	sp|P0CE48|EFTU2_ECOLI
312	20220923_CRJL_M9H11_PICS_EColi_GluC_Neprosin_N2_5ug_162.11437.11437.3	GMKVKCTGRILE	n[29]GM[147]K[156]VK[156]C[160]TGRILE	GPYADIAE.GMKVKCTGRILE.VPVGRGII	E	V	12	3	2395.9	1490.83	1490.83	497.951	497.951	1490.83	497.951	0	0.8454	11.3826	4.368	8.493	0	0.9902	2	0	85	96	0	2M(15.9949), 3K(28.0313), 5K(28.0313), 6C(57.0214), N-term(28.0313)		0	TRUE	sp|P0ABB0|ATPA_ECOLI	P0ABB0	ATPA_ECOLI	atpA	ATP synthase subunit alpha
313	20220923_CRJL_M9H11_PICS_EColi_GluC_Neprosin_N2_5ug_162.11453.11453.2	VMVKGPGPGRE	n[29]VM[147]VK[156]GPGPGRE	EYGIKNIE.VMVKGPGPGRE.STIRAINA	E	S	11	2	2397.68	1197.66	1197.66	599.838	599.838	1197.65	599.834	0.0078	0.717	0.82	0.4918	7.733	0	0.998	2	0	84	94	0	2M(15.9949), 4K(28.0313), N-term(28.0313)		0	TRUE	sp|P0A7R9|RS11_ECOLI	P0A7R9	RS11_ECOLI	rpsK	Small ribosomal subunit protein uS11
314	20220923_CRJL_M9H11_PICS_EColi_GluC_Neprosin_N2_5ug_162.11469.11469.3	VMVKGPGPGRE	n[35]VM[147]VK[162]GPGPGRE	EYGIKNIE.VMVKGPGPGRE.STIRAINA	E	S	11	3	2399.56	1209.7	1209.7	404.24	404.24	1209.72	404.246	-0.0186	0.736	0.8514	0.3072	8.008	0	0.9983	2	0	84	94	0	2M(15.9949), 4K(34.0631), N-term(34.0631)		0	TRUE	sp|P0A7R9|RS11_ECOLI	P0A7R9	RS11_ECOLI	rpsK	Small ribosomal subunit protein uS11
315	20220923_CRJL_M9H11_PICS_EColi_GluC_Neprosin_N2_5ug_162.11478.11478.0	SKGKITYLKGE	n[29]SKGK[156]ITYLK[156]GE	KPVATMWE.SKGKITYLKGE.AMQYDIST	E	A	11	3	2400.51	1307.78	1307.78	436.934	436.934	1306.79	436.603	0.9934	0.6673	3.534	1.076	10.456	10.435	0.9986	2	0	214	224	0	4K(28.0313), 9K(28.0313), N-term(28.0313)		0	TRUE	contam_sp|P0C1U8|SSPA_STAAU	P0C1U8	SSPA_STAAU	sspA	Glutamyl endopeptidase
316	20220923_CRJL_M9H11_PICS_EColi_GluC_Neprosin_N2_5ug_162.11480.11480.0	GTIKPHTKFE	n[35]GTIK[162]PHTK[162]FE	RGQVIAKP.GTIKPHTKFE.SEVYIISK	P	S	10	3	2400.67	1259.8	1259.8	420.94	420.94	1258.81	420.612	0.9852	0.7806	1.1499	0.7534	7.992	0	0.9874	1	0	297	306	0	4K(34.0631), 8K(34.0631), N-term(34.0631)		0	FALSE	sp|P0CE47|EFTU1_ECOLI	P0CE47	EFTU1_ECOLI	tufA	Elongation factor Tu 1	tufB	sp|P0CE48|EFTU2_ECOLI
317	20220923_CRJL_M9H11_PICS_EColi_GluC_Neprosin_N2_5ug_162.11490.11490.0	RTHGSALFTRGE	n[35]RTHGSALFTRGE	DVRTGVIP.RTHGSALFTRGE.TQAIVTAT	P	T	12	3	2401.89	1364.72	1364.72	455.915	455.915	1364.74	455.92	-0.013	0.8115	4.6377	0.1352	11.327	0	0.9948	1	0	336	347	0	N-term(34.0631)		0	TRUE	sp|P05055|PNP_ECOLI	P05055	PNP_ECOLI	pnp	Polyribonucleotide nucleotidyltransferase
318	20220923_CRJL_M9H11_PICS_EColi_GluC_Neprosin_N2_5ug_162.11501.11501.2	AADRTNLQE	n[35]AADRTNLQE	FGIVGAYG.AADRTNLQE.AQPIGNGK	G	A	9	2	2403.2	1050.56	1050.56	526.286	526.286	1050.55	526.283	0.0052	0.6114	0.5159	0.01442	12.063	0	0.9982	1	1	215	223	0	N-term(34.0631)		0	TRUE	sp|P02931|OMPF_ECOLI	P02931	OMPF_ECOLI	ompF	Outer membrane porin F
319	20220923_CRJL_M9H11_PICS_EColi_GluC_Neprosin_N2_5ug_162.11511.11511.0	RTHGSALFTRGE	n[35]RTHGSALFTRGE	DVRTGVIP.RTHGSALFTRGE.TQAIVTAT	P	T	12	3	2404.39	1365.73	1365.73	456.251	456.251	1364.74	455.92	0.9926	0.8147	4.5961	1.331	10.359	0	0.961	1	0	336	347	0	N-term(34.0631)		0	TRUE	sp|P05055|PNP_ECOLI	P05055	PNP_ECOLI	pnp	Polyribonucleotide nucleotidyltransferase
320	20220923_CRJL_M9H11_PICS_EColi_GluC_Neprosin_N2_5ug_162.11523.11523.0	QVQQALNARKAE	n[35]QVQQALNARK[162]AE	AVINEAKE.QVQQALNARKAE.LESAAINA	E	L	12	3	2405.85	1423.86	1423.86	475.627	475.627	1422.86	475.293	1.0003	0.6996	0.9615	0.114	10.273	0	0.9998	2	0	66	77	0	10K(34.0631), N-term(34.0631)		0	TRUE	sp|P08312|SYFA_ECOLI	P08312	SYFA_ECOLI	pheS	Phenylalanine--tRNA ligase alpha subunit
321	20220923_CRJL_M9H11_PICS_EColi_GluC_Neprosin_N2_5ug_162.11547.11547.0	RTGAGMMDCKKALTE	n[35]RTGAGMM[147]DC[160]K[162]K[162]ALTE	SIVKEIRE.RTGAGMMDCKKALTE.ANGDIEIA	E	A	15	4	2408.59	1786.95	1786.95	447.745	447.745	1785.96	447.498	0.9871	0.6661	1.7301	4.241	7.415	0	0.9894	2	1	15	29	0	10K(34.0631), 11K(34.0631), 7M(15.9949), 9C(57.0214), N-term(34.0631)		0	TRUE	sp|P0A6P1|EFTS_ECOLI	P0A6P1	EFTS_ECOLI	tsf	Elongation factor Ts
322	20220923_CRJL_M9H11_PICS_EColi_GluC_Neprosin_N2_5ug_162.11572.11572.2	AVTKALNDCRE	n[35]AVTK[162]ALNDC[160]RE	IIPEHVVP.AVTKALNDCRE.NVERVVAQ	P	N	11	2	2411.62	1343.76	1343.76	672.889	672.889	1343.75	672.882	0.0139	0.6334	1.025	0.04621	12.841	0	0.9845	1	1	25	35	0	4K(34.0631), 9C(57.0214), N-term(34.0631)		0	TRUE	sp|P27298|OPDA_ECOLI	P27298	OPDA_ECOLI	prlC	Oligopeptidase A
323	20220923_CRJL_M9H11_PICS_EColi_GluC_Neprosin_N2_5ug_162.11618.11618.3	SALATATKKKYEQE	n[35]SALATATK[162]K[162]K[162]YEQE	EKIFEAIE.SALATATKKKYEQE.IDVRVQID	E	I	14	3	2417.03	1703.09	1703.09	568.704	568.704	1703.08	568.7	0.0129	0.6571	0.046	2.388e-05	16.894	0	1	2	1	29	42	0	10K(34.0631), 8K(34.0631), 9K(34.0631), N-term(34.0631)		0	TRUE	sp|P0AFF6|NUSA_ECOLI	P0AFF6	NUSA_ECOLI	nusA	Transcription termination/antitermination protein NusA
324	20220923_CRJL_M9H11_PICS_EColi_GluC_Neprosin_N2_5ug_162.11632.11632.3	ATLAYHKKGQIE	n[35]ATLAYHK[162]K[162]GQIE	ESFQAVAD.ATLAYHKKGQIE.YIPFPDKI	D	Y	12	3	2418.58	1459.92	1459.92	487.648	487.648	1459.92	487.649	-0.0015	0.865	0.2575	0.0009421	13.862	0	1	2	0	249	260	0	7K(34.0631), 8K(34.0631), N-term(34.0631)		0	TRUE	sp|P67910|HLDD_ECOLI	P67910	HLDD_ECOLI	hldD	ADP-L-glycero-D-manno-heptose-6-epimerase
325	20220923_CRJL_M9H11_PICS_EColi_GluC_Neprosin_N2_5ug_162.11633.11633.4	SALATATKKKYEQE	n[35]SALATATK[162]K[162]K[162]YEQE	EKIFEAIE.SALATATKKKYEQE.IDVRVQID	E	I	14	4	2418.68	1703.07	1703.07	426.774	426.774	1703.08	426.777	-0.0123	0.7964	0.0185	1.333	10.02	0	0.9991	2	1	29	42	0	10K(34.0631), 8K(34.0631), 9K(34.0631), N-term(34.0631)		0	TRUE	sp|P0AFF6|NUSA_ECOLI	P0AFF6	NUSA_ECOLI	nusA	Transcription termination/antitermination protein NusA
326	20220923_CRJL_M9H11_PICS_EColi_GluC_Neprosin_N2_5ug_162.11637.11637.0	MHQGHLVKAAVE	n[29]MHQGHLVK[156]AAVE	EIFERKIE.MHQGHLVKAAVE.LAKDWRTD	E	L	12	3	2419.15	1374.73	1374.73	459.252	459.252	1374.74	459.255	-0.0108	0.5259	3.3621	4.637	8.168	0	0.9776	2	0	67	78	0	8K(28.0313), N-term(28.0313)		0	TRUE	sp|P0A7B8|HSLV_ECOLI	P0A7B8	HSLV_ECOLI	hslV	ATP-dependent protease subunit HslV
327	20220923_CRJL_M9H11_PICS_EColi_GluC_Neprosin_N2_5ug_162.11663.11663.3	AVTKALNDCRE	n[35]AVTK[162]ALNDC[160]RE	IIPEHVVP.AVTKALNDCRE.NVERVVAQ	P	N	11	3	2421.9	1343.74	1343.74	448.92	448.92	1343.75	448.924	-0.0118	0.7525	0.8536	0.01415	15.897	0	0.9999	1	1	25	35	0	4K(34.0631), 9C(57.0214), N-term(34.0631)		0	TRUE	sp|P27298|OPDA_ECOLI	P27298	OPDA_ECOLI	prlC	Oligopeptidase A
328	20220923_CRJL_M9H11_PICS_EColi_GluC_Neprosin_N2_5ug_162.11680.11680.3	ATLAYHKKGQIE	n[29]ATLAYHK[156]K[156]GQIE	ESFQAVAD.ATLAYHKKGQIE.YIPFPDKI	D	Y	12	3	2423.97	1441.83	1441.83	481.616	481.616	1441.83	481.617	-0.0019	0.8528	0.1677	0.002362	17.432	0	1	2	0	249	260	0	7K(28.0313), 8K(28.0313), N-term(28.0313)		0	TRUE	sp|P67910|HLDD_ECOLI	P67910	HLDD_ECOLI	hldD	ADP-L-glycero-D-manno-heptose-6-epimerase
329	20220923_CRJL_M9H11_PICS_EColi_GluC_Neprosin_N2_5ug_162.11683.11683.2	EQFKNAQGE	n[29]EQFK[156]NAQGE	KSESAIPA.EQFKNAQGE.LEIQVGDE	A	L	9	2	2424.36	1105.55	1105.55	553.781	553.781	1105.54	553.777	0.0069	0.5322	4.152	1.432	8.077	0	0.9344	1	1	51	59	0	4K(28.0313), N-term(28.0313)		0	TRUE	sp|P0AG67|RS1_ECOLI	P0AG67	RS1_ECOLI	rpsA	Small ribosomal subunit protein bS1
330	20220923_CRJL_M9H11_PICS_EColi_GluC_Neprosin_N2_5ug_162.11684.11684.3	SALATATKKKYEQE	n[29]SALATATK[156]K[156]K[156]YEQE	EKIFEAIE.SALATATKKKYEQE.IDVRVQID	E	I	14	3	2424.49	1678.96	1678.96	560.662	560.662	1678.95	560.657	0.0129	0.6627	0.0784	0.0001441	17.011	10.041	1	2	1	29	42	0	10K(28.0313), 8K(28.0313), 9K(28.0313), N-term(28.0313)		0	TRUE	sp|P0AFF6|NUSA_ECOLI	P0AFF6	NUSA_ECOLI	nusA	Transcription termination/antitermination protein NusA
331	20220923_CRJL_M9H11_PICS_EColi_GluC_Neprosin_N2_5ug_162.11686.11686.2	SALATATKKKYEQE	n[35]SALATATK[162]K[162]K[162]YEQE	EKIFEAIE.SALATATKKKYEQE.IDVRVQID	E	I	14	2	2424.7	1703.1	1703.1	852.556	852.556	1703.08	852.546	0.0188	0.771	0.0819	0.004878	18.747	0	1	2	1	29	42	0	10K(34.0631), 8K(34.0631), 9K(34.0631), N-term(34.0631)		0	TRUE	sp|P0AFF6|NUSA_ECOLI	P0AFF6	NUSA_ECOLI	nusA	Transcription termination/antitermination protein NusA
332	20220923_CRJL_M9H11_PICS_EColi_GluC_Neprosin_N2_5ug_162.11696.11696.3	GTIKPHTKFESE	n[35]GTIK[162]PHTK[162]FESE	RGQVIAKP.GTIKPHTKFESE.VYIISKDE	P	V	12	3	2426.07	1474.89	1474.89	492.637	492.637	1474.89	492.637	0.0004	0.6434	0.38	0.308	8.988	0	0.9984	1	1	297	308	0	4K(34.0631), 8K(34.0631), N-term(34.0631)		0	FALSE	sp|P0CE47|EFTU1_ECOLI	P0CE47	EFTU1_ECOLI	tufA	Elongation factor Tu 1	tufB	sp|P0CE48|EFTU2_ECOLI
333	20220923_CRJL_M9H11_PICS_EColi_GluC_Neprosin_N2_5ug_162.11701.11701.2	SALATATKKKYEQE	n[29]SALATATK[156]K[156]K[156]YEQE	EKIFEAIE.SALATATKKKYEQE.IDVRVQID	E	I	14	2	2426.72	1678.97	1678.97	840.492	840.492	1678.95	840.482	0.0196	0.6135	0.1156	0.005303	18.602	0	0.9999	2	1	29	42	0	10K(28.0313), 8K(28.0313), 9K(28.0313), N-term(28.0313)		0	TRUE	sp|P0AFF6|NUSA_ECOLI	P0AFF6	NUSA_ECOLI	nusA	Transcription termination/antitermination protein NusA
334	20220923_CRJL_M9H11_PICS_EColi_GluC_Neprosin_N2_5ug_162.11719.11719.0	SALATATKKKYEQE	n[29]SALATATK[156]K[156]K[156]YEQE	EKIFEAIE.SALATATKKKYEQE.IDVRVQID	E	I	14	4	2428.91	1679.93	1679.93	420.989	420.989	1678.95	420.745	0.9781	0.9011	0.1521	1.966	7.501	0	0.9982	2	1	29	42	0	10K(28.0313), 8K(28.0313), 9K(28.0313), N-term(28.0313)		0	TRUE	sp|P0AFF6|NUSA_ECOLI	P0AFF6	NUSA_ECOLI	nusA	Transcription termination/antitermination protein NusA
335	20220923_CRJL_M9H11_PICS_EColi_GluC_Neprosin_N2_5ug_162.11733.11733.2	SKGKITYLKGE	n[35]SK[162]GK[162]ITYLK[162]GE	KPVATMWE.SKGKITYLKGE.AMQYDIST	E	A	11	2	2430.41	1358.96	1358.96	680.485	680.485	1358.94	680.48	0.0116	0.6716	3.0356	0.1023	11.46	0	0.9998	2	0	214	224	0	2K(34.0631), 4K(34.0631), 9K(34.0631), N-term(34.0631)		0	TRUE	contam_sp|P0C1U8|SSPA_STAAU	P0C1U8	SSPA_STAAU	sspA	Glutamyl endopeptidase
336	20220923_CRJL_M9H11_PICS_EColi_GluC_Neprosin_N2_5ug_162.11737.11737.0	SKGKITYLKGE	n[35]SK[162]GK[162]ITYLK[162]GE	KPVATMWE.SKGKITYLKGE.AMQYDIST	E	A	11	3	2430.78	1358.93	1358.93	453.985	453.985	1358.94	453.989	-0.0112	0.6095	3.0293	0.8852	8.826	0	0.9978	2	0	214	224	0	2K(34.0631), 4K(34.0631), 9K(34.0631), N-term(34.0631)		0	TRUE	contam_sp|P0C1U8|SSPA_STAAU	P0C1U8	SSPA_STAAU	sspA	Glutamyl endopeptidase
337	20220923_CRJL_M9H11_PICS_EColi_GluC_Neprosin_N2_5ug_162.11739.11739.0	SKGKITYLKGE	n[35]SK[162]GK[162]ITYLK[162]GE	KPVATMWE.SKGKITYLKGE.AMQYDIST	E	A	11	3	2430.92	1359.94	1359.94	454.319	454.319	1358.94	453.989	0.9919	0.6093	3.027	0.1487	10.811	0	0.9997	2	0	214	224	0	2K(34.0631), 4K(34.0631), 9K(34.0631), N-term(34.0631)		0	TRUE	contam_sp|P0C1U8|SSPA_STAAU	P0C1U8	SSPA_STAAU	sspA	Glutamyl endopeptidase
338	20220923_CRJL_M9H11_PICS_EColi_GluC_Neprosin_N2_5ug_162.11741.11741.3	VMVKGPGPGRE	n[35]VM[147]VK[162]GPGPGRE	EYGIKNIE.VMVKGPGPGRE.STIRAINA	E	S	11	3	2431.31	1209.7	1209.7	404.241	404.241	1209.72	404.246	-0.017	0.7431	1.3805	0.002675	9.915	0	0.9999	2	0	84	94	0	2M(15.9949), 4K(34.0631), N-term(34.0631)		0	TRUE	sp|P0A7R9|RS11_ECOLI	P0A7R9	RS11_ECOLI	rpsK	Small ribosomal subunit protein uS11
339	20220923_CRJL_M9H11_PICS_EColi_GluC_Neprosin_N2_5ug_162.11744.11744.2	ALKKALEE	n[29]ALK[156]K[156]ALEE	GVSKDDAE.ALKKALEE.AGAEVEVK	E	A	8	2	2431.58	984.62	984.62	493.317	493.317	984.622	493.318	-0.0013	0.4988	4.4881	2.597	8.041	0	0.9737	2	1	106	113	0	3K(28.0313), 4K(28.0313), N-term(28.0313)		0	TRUE	sp|P0A7K2|RL7_ECOLI	P0A7K2	RL7_ECOLI	rplL	Large ribosomal subunit protein bL12
340	20220923_CRJL_M9H11_PICS_EColi_GluC_Neprosin_N2_5ug_162.11746.11746.3	IRNNASPADPQVH	n[29]IRNNASPADPQVH	FNAMDIAE.IRNNASPADPQVH.	E	-	13	3	2431.73	1445.74	1445.74	482.919	482.919	1445.74	482.92	-0.0017	0.8046	1.2222	0.00872	14.87	0	1	2	0	280	292	0	N-term(28.0313)		0	TRUE	sp|P0A6Y5|HSLO_ECOLI	P0A6Y5	HSLO_ECOLI	hslO	33 kDa chaperonin
341	20220923_CRJL_M9H11_PICS_EColi_GluC_Neprosin_N2_5ug_162.11766.11766.0	SKGKITYLKGE	n[29]SK[156]GK[156]ITYLK[156]GE	KPVATMWE.SKGKITYLKGE.AMQYDIST	E	A	11	3	2433.82	1334.81	1334.81	445.942	445.942	1334.82	445.946	-0.0118	0.6025	2.9788	0.1329	10.006	0	0.9989	2	0	214	224	0	2K(28.0313), 4K(28.0313), 9K(28.0313), N-term(28.0313)		0	TRUE	contam_sp|P0C1U8|SSPA_STAAU	P0C1U8	SSPA_STAAU	sspA	Glutamyl endopeptidase
342	20220923_CRJL_M9H11_PICS_EColi_GluC_Neprosin_N2_5ug_162.11780.11780.0	SKGKITYLKGE	n[29]SK[156]GK[156]ITYLK[156]GE	KPVATMWE.SKGKITYLKGE.AMQYDIST	E	A	11	3	2435.27	1335.81	1335.81	446.276	446.276	1334.82	445.946	0.9901	0.5733	2.9545	2.205	8.951	0	0.9735	2	0	214	224	0	2K(28.0313), 4K(28.0313), 9K(28.0313), N-term(28.0313)		0	TRUE	contam_sp|P0C1U8|SSPA_STAAU	P0C1U8	SSPA_STAAU	sspA	Glutamyl endopeptidase
343	20220923_CRJL_M9H11_PICS_EColi_GluC_Neprosin_N2_5ug_162.11792.11792.2	SKGKITYLKGE	n[29]SK[156]GK[156]ITYLK[156]GE	KPVATMWE.SKGKITYLKGE.AMQYDIST	E	A	11	2	2436.54	1334.82	1334.82	668.419	668.419	1334.82	668.416	0.0072	0.7	2.9334	0.009451	15.598	0	1	2	0	214	224	0	2K(28.0313), 4K(28.0313), 9K(28.0313), N-term(28.0313)		0	TRUE	contam_sp|P0C1U8|SSPA_STAAU	P0C1U8	SSPA_STAAU	sspA	Glutamyl endopeptidase
344	20220923_CRJL_M9H11_PICS_EColi_GluC_Neprosin_N2_5ug_162.11800.11800.0	AEQFKNAQGE	n[35]AEQFK[162]NAQGE	IKSESAIP.AEQFKNAQGE.LEIQVGDE	P	L	10	2	2437.55	1188.65	1188.65	595.332	595.332	1188.64	595.328	0.008	0.6263	3.5063	0.01594	11.991	0	0.9996	1	1	50	59	0	5K(34.0631), N-term(34.0631)		0	TRUE	sp|P0AG67|RS1_ECOLI	P0AG67	RS1_ECOLI	rpsA	Small ribosomal subunit protein bS1
345	20220923_CRJL_M9H11_PICS_EColi_GluC_Neprosin_N2_5ug_162.11802.11802.0	AEQFKNAQGE	n[35]AEQFK[162]NAQGE	IKSESAIP.AEQFKNAQGE.LEIQVGDE	P	L	10	2	2437.69	1189.65	1189.65	595.833	595.833	1188.64	595.328	1.0105	0.5417	3.5087	0.1057	11.847	0	0.9797	1	1	50	59	0	5K(34.0631), N-term(34.0631)		0	TRUE	sp|P0AG67|RS1_ECOLI	P0AG67	RS1_ECOLI	rpsA	Small ribosomal subunit protein bS1
346	20220923_CRJL_M9H11_PICS_EColi_GluC_Neprosin_N2_5ug_162.11813.11813.0	AEQFKNAQGE	n[29]AEQFK[156]NAQGE	IKSESAIP.AEQFKNAQGE.LEIQVGDE	P	L	10	2	2438.95	1177.59	1177.59	589.802	589.802	1176.58	589.296	1.012	0.477	3.5297	14.42	10.01	9.704	0.7121	1	1	50	59	0	5K(28.0313), N-term(28.0313)		0	TRUE	sp|P0AG67|RS1_ECOLI	P0AG67	RS1_ECOLI	rpsA	Small ribosomal subunit protein bS1
347	20220923_CRJL_M9H11_PICS_EColi_GluC_Neprosin_N2_5ug_162.11888.11888.2	GQVVIAGHKE	n[35]GQVVIAGHK[162]E	SPVNFNSP.GQVVIAGHKE.AVERAGAA	P	A	10	2	2447.39	1104.7	1104.7	553.356	553.356	1104.69	553.354	0.0052	0.8231	2.2434	0.2759	11.737	0	0.9992	1	0	165	174	0	9K(34.0631), N-term(34.0631)		0	TRUE	sp|P0AAI9|FABD_ECOLI	P0AAI9	FABD_ECOLI	fabD	Malonyl CoA-acyl carrier protein transacylase
348	20220923_CRJL_M9H11_PICS_EColi_GluC_Neprosin_N2_5ug_162.11890.11890.3	SRLSCQARVTDE	SRLSC[160]QARVTDE	KAWGIEPE.SRLSCQARVTDE.DIVVEIPR	E	D	12	3	2447.57	1420.67	1420.67	474.564	474.564	1420.67	474.565	-0.0026	0.8843	0.2405	0.05262	14.102	0	0.9906	2	1	83	94	0	5C(57.0214)		0	TRUE	sp|P0A9R4|FER_ECOLI	P0A9R4	FER_ECOLI	fdx	2Fe-2S ferredoxin
349	20220923_CRJL_M9H11_PICS_EColi_GluC_Neprosin_N2_5ug_162.11896.11896.0	AAVGKAVAE	n[35]AAVGK[162]AVAE	YTGNKDAA.AAVGKAVAE.RAIEKGIK	A	R	9	2	2448.2	882.573	882.573	442.294	442.294	882.581	442.298	-0.0081	0.484	0.6224	5.641	7.307	0	0.8582	1	0	72	80	0	5K(34.0631), N-term(34.0631)		0	TRUE	sp|P0C018|RL18_ECOLI	P0C018	RL18_ECOLI	rplR	Large ribosomal subunit protein uL18
350	20220923_CRJL_M9H11_PICS_EColi_GluC_Neprosin_N2_5ug_162.11905.11905.2	VIKVVRQGE	n[35]VIK[162]VVRQGE	IDAATNKP.VIKVVRQGE.GKDINNES	P	G	9	2	2449.18	1094.75	1094.75	548.383	548.383	1094.74	548.38	0.0065	0.3416	1.1237	1.488	8.81	0	0.8654	1	0	179	187	0	3K(34.0631), N-term(34.0631)		0	TRUE	sp|P64451|YDCL_ECOLI	P64451	YDCL_ECOLI	ydcL	Uncharacterized lipoprotein YdcL
351	20220923_CRJL_M9H11_PICS_EColi_GluC_Neprosin_N2_5ug_162.11906.11906.2	LIRHAPTPAE	n[35]LIRHAPTPAE	ANIDPIIE.LIRHAPTPAE.AKTAIVAN	E	A	10	2	2449.31	1137.68	1137.68	569.847	569.847	1137.67	569.843	0.007	0.4043	0.7023	7.044	8.282	0	0.99	2	0	396	405	0	N-term(34.0631)		0	TRUE	sp|P0AES4|GYRA_ECOLI	P0AES4	GYRA_ECOLI	gyrA	DNA gyrase subunit A
352	20220923_CRJL_M9H11_PICS_EColi_GluC_Neprosin_N2_5ug_162.11915.11915.0	AAVGKAVAE	n[35]AAVGK[162]AVAE	YTGNKDAA.AAVGKAVAE.RAIEKGIK	A	R	9	2	2450.28	883.577	883.577	442.796	442.796	882.581	442.298	0.9954	0.5514	0.5877	0.3503	8.322	0	0.9823	1	0	72	80	0	5K(34.0631), N-term(34.0631)		0	TRUE	sp|P0C018|RL18_ECOLI	P0C018	RL18_ECOLI	rplR	Large ribosomal subunit protein uL18
353	20220923_CRJL_M9H11_PICS_EColi_GluC_Neprosin_N2_5ug_162.11921.11921.2	QIKAAVKAAAE	n[29]QIK[156]AAVK[156]AAAE	IEKAATYE.QIKAAVKAAAE.GEMKGVIG	E	G	11	2	2451.06	1182.74	1182.74	592.378	592.378	1182.73	592.374	0.0076	0.7118	1.6442	0.9764	10.529	0	0.9996	2	0	255	265	0	3K(28.0313), 7K(28.0313), N-term(28.0313)		0	TRUE	sp|P0A9B2|G3P1_ECOLI	P0A9B2	G3P1_ECOLI	gapA	Glyceraldehyde-3-phosphate dehydrogenase A
354	20220923_CRJL_M9H11_PICS_EColi_GluC_Neprosin_N2_5ug_162.11930.11930.0	GPMPQTRE	n[35]GPMPQTRE	IIVVAATD.GPMPQTRE.HIIIGRQV	D	H	8	2	2452.04	948.489	948.489	475.252	475.252	948.491	475.253	-0.0017	0.4149	1.0903	0.03395	12.135	0	0.9966	2	0	111	118	0	N-term(34.0631)		0	FALSE	sp|P0CE47|EFTU1_ECOLI	P0CE47	EFTU1_ECOLI	tufA	Elongation factor Tu 1	tufB	sp|P0CE48|EFTU2_ECOLI
355	20220923_CRJL_M9H11_PICS_EColi_GluC_Neprosin_N2_5ug_162.11952.11952.2	LIRHAPTPAE	n[29]LIRHAPTPAE	ANIDPIIE.LIRHAPTPAE.AKTAIVAN	E	A	10	2	2454.47	1131.65	1131.65	566.831	566.831	1131.64	566.827	0.0076	0.4538	0.6162	0.2123	9.192	0	0.9964	2	0	396	405	0	N-term(28.0313)		0	TRUE	sp|P0AES4|GYRA_ECOLI	P0AES4	GYRA_ECOLI	gyrA	DNA gyrase subunit A
356	20220923_CRJL_M9H11_PICS_EColi_GluC_Neprosin_N2_5ug_162.11965.11965.3	SALATATKKKYEQE	n[29]SALATATK[156]K[156]K[156]YEQE	EKIFEAIE.SALATATKKKYEQE.IDVRVQID	E	I	14	3	2455.85	1678.96	1678.96	560.661	560.661	1678.95	560.657	0.0107	0.6625	0.6011	0.02068	16.642	0	0.9998	2	1	29	42	0	10K(28.0313), 8K(28.0313), 9K(28.0313), N-term(28.0313)		0	TRUE	sp|P0AFF6|NUSA_ECOLI	P0AFF6	NUSA_ECOLI	nusA	Transcription termination/antitermination protein NusA
357	20220923_CRJL_M9H11_PICS_EColi_GluC_Neprosin_N2_5ug_162.11971.11971.0	IIAGGKGTADE	IIAGGK[156]GTADE	KRMGHAGA.IIAGGKGTADE.KFAAIEAA	A	K	11	2	2456.41	1059.57	1059.57	530.792	530.792	1058.56	530.288	1.0078	0.9615	3.1994	2.297	8.735	0	0.9603	1	1	251	261	0	6K(28.0313)		0	TRUE	sp|P0AGE9|SUCD_ECOLI	P0AGE9	SUCD_ECOLI	sucD	Succinate--CoA ligase [ADP-forming] subunit alpha
358	20220923_CRJL_M9H11_PICS_EColi_GluC_Neprosin_N2_5ug_162.11984.11984.3	ATLAYHKKGQIE	n[29]ATLAYHK[156]K[156]GQIE	ESFQAVAD.ATLAYHKKGQIE.YIPFPDKI	D	Y	12	3	2457.86	1442.82	1442.82	481.947	481.947	1441.83	481.617	0.9909	0.8284	0.3971	2.113	8.078	0	0.999	2	0	249	260	0	7K(28.0313), 8K(28.0313), N-term(28.0313)		0	TRUE	sp|P67910|HLDD_ECOLI	P67910	HLDD_ECOLI	hldD	ADP-L-glycero-D-manno-heptose-6-epimerase
359	20220923_CRJL_M9H11_PICS_EColi_GluC_Neprosin_N2_5ug_162.12006.12006.0	AAGLKADSAE	n[35]AAGLK[162]ADSAE	GKVRDAIE.AAGLKADSAE.VSMIPSTK	E	V	10	2	2460.26	999.584	999.584	500.799	500.799	999.587	500.801	-0.0031	0.5141	1.55	3.026	8.722	7.763	0.9891	2	1	188	197	0	5K(34.0631), N-term(34.0631)		0	TRUE	sp|P0A8A0|YEBC_ECOLI	P0A8A0	YEBC_ECOLI	yebC	Probable transcriptional regulatory protein YebC
360	20220923_CRJL_M9H11_PICS_EColi_GluC_Neprosin_N2_5ug_162.12026.12026.0	AAGLKADSAE	n[35]AAGLK[162]ADSAE	GKVRDAIE.AAGLKADSAE.VSMIPSTK	E	V	10	2	2462.42	1000.59	1000.59	501.301	501.301	999.587	500.801	0.9996	0.5278	1.5861	2.162	8.036	0	0.9916	2	1	188	197	0	5K(34.0631), N-term(34.0631)		0	TRUE	sp|P0A8A0|YEBC_ECOLI	P0A8A0	YEBC_ECOLI	yebC	Probable transcriptional regulatory protein YebC
361	20220923_CRJL_M9H11_PICS_EColi_GluC_Neprosin_N2_5ug_162.12030.12030.2	ALKKALEE	n[29]ALK[156]K[156]ALEE	GVSKDDAE.ALKKALEE.AGAEVEVK	E	A	8	2	2462.95	984.621	984.621	493.318	493.318	984.622	493.318	-0.0012	0.649	3.9653	0.3322	10.484	0	0.9946	2	1	106	113	0	3K(28.0313), 4K(28.0313), N-term(28.0313)		0	TRUE	sp|P0A7K2|RL7_ECOLI	P0A7K2	RL7_ECOLI	rplL	Large ribosomal subunit protein bL12
362	20220923_CRJL_M9H11_PICS_EColi_GluC_Neprosin_N2_5ug_162.12031.12031.3	VMVKGPGPGRE	n[35]VM[147]VK[162]GPGPGRE	EYGIKNIE.VMVKGPGPGRE.STIRAINA	E	S	11	3	2463.02	1209.7	1209.7	404.24	404.24	1209.72	404.246	-0.0181	0.7801	1.909	0.003213	9.879	0	0.9999	2	0	84	94	0	2M(15.9949), 4K(34.0631), N-term(34.0631)		0	TRUE	sp|P0A7R9|RS11_ECOLI	P0A7R9	RS11_ECOLI	rpsK	Small ribosomal subunit protein uS11
363	20220923_CRJL_M9H11_PICS_EColi_GluC_Neprosin_N2_5ug_162.12039.12039.0	TKHSQVFSTAE	TK[162]HSQVFSTAE	IAKNTTIP.TKHSQVFSTAE.DNQSAVTI	P	D	11	2	2463.9	1267.67	1267.67	634.843	634.843	1267.66	634.838	0.0094	0.6099	2.7525	0.0001476	12.159	10.298	0.9977	1	0	420	430	0	2K(34.0631)		0	TRUE	sp|P0A6Y8|DNAK_ECOLI	P0A6Y8	DNAK_ECOLI	dnaK	Chaperone protein DnaK
364	20220923_CRJL_M9H11_PICS_EColi_GluC_Neprosin_N2_5ug_162.12051.12051.3	TLAQRSGKSELE	n[35]TLAQRSGK[162]SELE	SIVYSAIE.TLAQRSGKSELE.AFEVAIEN	E	A	12	3	2465.16	1385.8	1385.8	462.941	462.941	1385.82	462.946	-0.0136	0.6479	2.3474	4.204	7.584	0	0.9939	2	1	49	60	0	8K(34.0631), N-term(34.0631)		0	TRUE	sp|P02359|RS7_ECOLI	P02359	RS7_ECOLI	rpsG	Small ribosomal subunit protein uS7
365	20220923_CRJL_M9H11_PICS_EColi_GluC_Neprosin_N2_5ug_162.12056.12056.0	TKHSQVFSTAE	TK[162]HSQVFSTAE	IAKNTTIP.TKHSQVFSTAE.DNQSAVTI	P	D	11	2	2465.54	1268.67	1268.67	635.344	635.344	1267.66	634.838	1.0112	0.5949	2.7253	2.059	9.986	8.337	0.7394	1	0	420	430	0	2K(34.0631)		0	TRUE	sp|P0A6Y8|DNAK_ECOLI	P0A6Y8	DNAK_ECOLI	dnaK	Chaperone protein DnaK
366	20220923_CRJL_M9H11_PICS_EColi_GluC_Neprosin_N2_5ug_162.12061.12061.2	AEQFKNAQGE	n[29]AEQFK[156]NAQGE	IKSESAIP.AEQFKNAQGE.LEIQVGDE	P	L	10	2	2466.13	1176.58	1176.58	589.299	589.299	1176.58	589.296	0.0069	0.5702	3.9826	0.09561	13.578	0	0.9967	1	1	50	59	0	5K(28.0313), N-term(28.0313)		0	TRUE	sp|P0AG67|RS1_ECOLI	P0AG67	RS1_ECOLI	rpsA	Small ribosomal subunit protein bS1
367	20220923_CRJL_M9H11_PICS_EColi_GluC_Neprosin_N2_5ug_162.12074.12074.0	SKGKITYLKGE	n[29]SK[156]GK[156]ITYLK[156]GE	KPVATMWE.SKGKITYLKGE.AMQYDIST	E	A	11	3	2467.49	1335.81	1335.81	446.277	446.277	1334.82	445.946	0.991	0.6009	2.4176	0.003695	12.213	0	0.9991	2	0	214	224	0	2K(28.0313), 4K(28.0313), 9K(28.0313), N-term(28.0313)		0	TRUE	contam_sp|P0C1U8|SSPA_STAAU	P0C1U8	SSPA_STAAU	sspA	Glutamyl endopeptidase
368	20220923_CRJL_M9H11_PICS_EColi_GluC_Neprosin_N2_5ug_162.12079.12079.2	SKGKITYLKGE	n[29]SK[156]GK[156]ITYLK[156]GE	KPVATMWE.SKGKITYLKGE.AMQYDIST	E	A	11	2	2468.21	1334.83	1334.83	668.42	668.42	1334.82	668.416	0.009	0.4849	2.4055	0.2731	10.755	0	0.966	2	0	214	224	0	2K(28.0313), 4K(28.0313), 9K(28.0313), N-term(28.0313)		0	TRUE	contam_sp|P0C1U8|SSPA_STAAU	P0C1U8	SSPA_STAAU	sspA	Glutamyl endopeptidase
369	20220923_CRJL_M9H11_PICS_EColi_GluC_Neprosin_N2_5ug_162.12106.12106.0	AALGAGAAHSE	n[35]AALGAGAAHSE	KMDGNKQE.AALGAGAAHSE.AINFIVNT	E	A	11	2	2471.23	987.519	987.519	494.767	494.767	987.52	494.767	-0.0001	0.5291	2.5678	1.426e-05	14.007	0	1	2	0	55	65	0	N-term(34.0631)		0	TRUE	sp|P0A6A3|ACKA_ECOLI	P0A6A3	ACKA_ECOLI	ackA	Acetate kinase
370	20220923_CRJL_M9H11_PICS_EColi_GluC_Neprosin_N2_5ug_162.12115.12115.0	RRIQGQSDSPLTAKGE	n[29]RRIQGQSDSPLTAK[156]GE	GETQWNAE.RRIQGQSDSPLTAKGE.QQAMQVAT	E	Q	16	3	2472.32	1798.98	1798.98	600.669	600.669	1797.97	600.331	1.0145	0.467	1.3865	0.3841	7.162	0	0.9856	2	1	18	33	0	14K(28.0313), N-term(28.0313)		0	TRUE	sp|P0A7A2|GPMB_ECOLI	P0A7A2	GPMB_ECOLI	gpmB	Probable phosphoglycerate mutase GpmB
371	20220923_CRJL_M9H11_PICS_EColi_GluC_Neprosin_N2_5ug_162.12133.12133.0	ARSGDTWHATAE	n[35]ARSGDTWHATAE	ATAYQITE.ARSGDTWHATAE.LYK	E	L	12	3	2474.26	1335.64	1335.64	446.22	446.22	1334.64	445.888	0.9951	0.7954	0.547	4.496	8.528	0	0.9996	2	1	73	84	0	N-term(34.0631)		0	TRUE	sp|P64614|YHCN_ECOLI	P64614	YHCN_ECOLI	yhcN	Uncharacterized protein YhcN
372	20220923_CRJL_M9H11_PICS_EColi_GluC_Neprosin_N2_5ug_162.12146.12146.2	ARSGDTWHATAE	n[35]ARSGDTWHATAE	ATAYQITE.ARSGDTWHATAE.LYK	E	L	12	2	2475.66	1334.65	1334.65	668.334	668.334	1334.64	668.329	0.0105	0.8855	0.5237	0.3309	10.421	0	1	2	1	73	84	0	N-term(34.0631)		0	TRUE	sp|P64614|YHCN_ECOLI	P64614	YHCN_ECOLI	yhcN	Uncharacterized protein YhcN
373	20220923_CRJL_M9H11_PICS_EColi_GluC_Neprosin_N2_5ug_162.12151.12151.0	AALGAGAAHSE	n[29]AALGAGAAHSE	KMDGNKQE.AALGAGAAHSE.AINFIVNT	E	A	11	2	2476.16	981.486	981.486	491.75	491.75	981.488	491.751	-0.0019	0.5655	2.6499	0.02177	11.893	0	0.9998	2	0	55	65	0	N-term(28.0313)		0	TRUE	sp|P0A6A3|ACKA_ECOLI	P0A6A3	ACKA_ECOLI	ackA	Acetate kinase
374	20220923_CRJL_M9H11_PICS_EColi_GluC_Neprosin_N2_5ug_162.12173.12173.2	GQVVIAGHKE	n[35]GQVVIAGHK[162]E	SPVNFNSP.GQVVIAGHKE.AVERAGAA	P	A	10	2	2478.74	1104.7	1104.7	553.358	553.358	1104.69	553.354	0.0096	0.8434	2.7659	1.235	9.133	0	0.9965	1	0	165	174	0	9K(34.0631), N-term(34.0631)		0	TRUE	sp|P0AAI9|FABD_ECOLI	P0AAI9	FABD_ECOLI	fabD	Malonyl CoA-acyl carrier protein transacylase
375	20220923_CRJL_M9H11_PICS_EColi_GluC_Neprosin_N2_5ug_162.12205.12205.2	QIKAAVKAAAE	n[29]QIK[156]AAVK[156]AAAE	IEKAATYE.QIKAAVKAAAE.GEMKGVIG	E	G	11	2	2482.59	1182.74	1182.74	592.379	592.379	1182.73	592.374	0.0089	0.6476	1.1187	0.0671	11.193	0	0.9997	2	0	255	265	0	3K(28.0313), 7K(28.0313), N-term(28.0313)		0	TRUE	sp|P0A9B2|G3P1_ECOLI	P0A9B2	G3P1_ECOLI	gapA	Glyceraldehyde-3-phosphate dehydrogenase A
376	20220923_CRJL_M9H11_PICS_EColi_GluC_Neprosin_N2_5ug_162.12206.12206.3	QIKAAVKAAAE	n[29]QIK[156]AAVK[156]AAAE	IEKAATYE.QIKAAVKAAAE.GEMKGVIG	E	G	11	3	2482.66	1182.72	1182.72	395.246	395.246	1182.73	395.252	-0.0169	0.5996	1.1175	0.2852	11.31	0	0.9989	2	0	255	265	0	3K(28.0313), 7K(28.0313), N-term(28.0313)		0	TRUE	sp|P0A9B2|G3P1_ECOLI	P0A9B2	G3P1_ECOLI	gapA	Glyceraldehyde-3-phosphate dehydrogenase A
377	20220923_CRJL_M9H11_PICS_EColi_GluC_Neprosin_N2_5ug_162.12209.12209.2	GPMPQTRE	n[35]GPMPQTRE	IIVVAATD.GPMPQTRE.HIIIGRQV	D	H	8	2	2482.93	948.49	948.49	475.252	475.252	948.491	475.253	-0.0006	0.3613	0.5754	0.08384	11.822	0	0.9444	2	0	111	118	0	N-term(34.0631)		0	FALSE	sp|P0CE47|EFTU1_ECOLI	P0CE47	EFTU1_ECOLI	tufA	Elongation factor Tu 1	tufB	sp|P0CE48|EFTU2_ECOLI
378	20220923_CRJL_M9H11_PICS_EColi_GluC_Neprosin_N2_5ug_162.12222.12222.3	VMVKGPGPGRE	n[29]VM[147]VK[156]GPGPGRE	EYGIKNIE.VMVKGPGPGRE.STIRAINA	E	S	11	3	2484.43	1197.64	1197.64	400.219	400.219	1197.65	400.225	-0.0175	0.7448	2.2659	1.548	8.259	0	0.9922	2	0	84	94	0	2M(15.9949), 4K(28.0313), N-term(28.0313)		0	TRUE	sp|P0A7R9|RS11_ECOLI	P0A7R9	RS11_ECOLI	rpsK	Small ribosomal subunit protein uS11
379	20220923_CRJL_M9H11_PICS_EColi_GluC_Neprosin_N2_5ug_162.12261.12261.0	AALGAGAAHSE	n[35]AALGAGAAHSE	KMDGNKQE.AALGAGAAHSE.AINFIVNT	E	A	11	2	2488.75	988.523	988.523	495.269	495.269	987.52	494.767	1.0027	0.5701	2.8597	0.06338	9.761	0	0.9999	2	0	55	65	0	N-term(34.0631)		0	TRUE	sp|P0A6A3|ACKA_ECOLI	P0A6A3	ACKA_ECOLI	ackA	Acetate kinase
380	20220923_CRJL_M9H11_PICS_EColi_GluC_Neprosin_N2_5ug_162.12265.12265.0	RLLLAQGRHE	n[35]RLLLAQGRHE	IRDVEERE.RLLLAQGRHE.VDFPRDNG	E	V	10	3	2489.13	1225.73	1225.73	409.584	409.584	1225.75	409.589	-0.0177	0.7019	5.0776	0.2985	8.6	0	0.9954	2	0	95	104	0	N-term(34.0631)		0	TRUE	sp|P16095|SDHL_ECOLI	P16095	SDHL_ECOLI	sdaA	L-serine dehydratase 1
381	20220923_CRJL_M9H11_PICS_EColi_GluC_Neprosin_N2_5ug_162.12290.12290.2	SGRATFNSEE	n[35]SGRATFNSEE	RWIQQRIE.SGRATFNSEE.KKRFISEI	E	K	10	2	2492.06	1130.55	1130.55	566.282	566.282	1130.54	566.278	0.0085	0.8067	0.7535	0.758	12.721	0	0.9998	2	1	190	199	0	N-term(34.0631)		0	TRUE	sp|P0AFG3|ODO1_ECOLI	P0AFG3	ODO1_ECOLI	sucA	2-oxoglutarate dehydrogenase E1 component
382	20220923_CRJL_M9H11_PICS_EColi_GluC_Neprosin_N2_5ug_162.12293.12293.3	RKIYADKLE	n[35]RK[162]IYADK[162]LE	KIKKHPTP.RKIYADKLE.QEKVATIE	P	Q	9	3	2492.45	1236.81	1236.81	413.277	413.277	1236.83	413.284	-0.0191	0.5391	2.6524	1.095	8.447	0	0.9265	1	1	484	492	0	2K(34.0631), 7K(34.0631), N-term(34.0631)		0	TRUE	sp|P0AFG3|ODO1_ECOLI	P0AFG3	ODO1_ECOLI	sucA	2-oxoglutarate dehydrogenase E1 component
383	20220923_CRJL_M9H11_PICS_EColi_GluC_Neprosin_N2_5ug_162.12305.12305.2	STHGRFDGTVE		MAYMIKYD.STHGRFDGTVE.VKDGHIIV	D	V	11	2	2493.77	1204.56	1204.56	603.285	603.285	1204.55	603.281	0.008	0.7466	2.5798	0.2861	12.674	0	0.9974	2	1	49	59	0			0	TRUE	sp|P0A9B2|G3P1_ECOLI	P0A9B2	G3P1_ECOLI	gapA	Glyceraldehyde-3-phosphate dehydrogenase A
384	20220923_CRJL_M9H11_PICS_EColi_GluC_Neprosin_N2_5ug_162.12326.12326.0	SRLSCQARVTDE	n[29]SRLSC[160]QARVTDE	KAWGIEPE.SRLSCQARVTDE.DIVVEIPR	E	D	12	3	2496.08	1448.7	1448.7	483.908	483.908	1448.7	483.909	-0.0018	0.7211	0.568	0.0004162	15.309	0	1	2	1	83	94	0	5C(57.0214), N-term(28.0313)		0	TRUE	sp|P0A9R4|FER_ECOLI	P0A9R4	FER_ECOLI	fdx	2Fe-2S ferredoxin
385	20220923_CRJL_M9H11_PICS_EColi_GluC_Neprosin_N2_5ug_162.12327.12327.0	RLLLAQGRHE	n[29]RLLLAQGRHE	IRDVEERE.RLLLAQGRHE.VDFPRDNG	E	V	10	3	2496.15	1220.7	1220.7	407.906	407.906	1219.71	407.579	0.9829	0.7687	4.9605	0.9751	8.671	0	0.9895	2	0	95	104	0	N-term(28.0313)		0	TRUE	sp|P16095|SDHL_ECOLI	P16095	SDHL_ECOLI	sdaA	L-serine dehydratase 1
386	20220923_CRJL_M9H11_PICS_EColi_GluC_Neprosin_N2_5ug_162.12342.12342.0	AVKAAGYE	n[35]AVK[162]AAGYE	EAIAVIAE.AVKAAGYE.LGKDITIA	E	L	8	2	2497.85	875.532	875.532	438.773	438.773	875.539	438.777	-0.0072	0.7547	0.0544	0.5244	11.133	0	0.9996	2	0	229	236	0	3K(34.0631), N-term(34.0631)		0	TRUE	sp|P0A6P9|ENO_ECOLI	P0A6P9	ENO_ECOLI	eno	Enolase
387	20220923_CRJL_M9H11_PICS_EColi_GluC_Neprosin_N2_5ug_162.12345.12345.0	SRLSCQARVTDE	n[29]SRLSC[160]QARVTDE	KAWGIEPE.SRLSCQARVTDE.DIVVEIPR	E	D	12	3	2498.13	1449.71	1449.71	484.243	484.243	1448.7	483.909	1.0031	0.8427	0.6022	0.006948	15.578	0	1	2	1	83	94	0	5C(57.0214), N-term(28.0313)		0	TRUE	sp|P0A9R4|FER_ECOLI	P0A9R4	FER_ECOLI	fdx	2Fe-2S ferredoxin
388	20220923_CRJL_M9H11_PICS_EColi_GluC_Neprosin_N2_5ug_162.12359.12359.0	AVKAAGYE	n[35]AVK[162]AAGYE	EAIAVIAE.AVKAAGYE.LGKDITIA	E	L	8	2	2499.69	876.538	876.538	439.276	439.276	875.539	438.777	0.9989	0.751	0.085	0.7623	11.003	0	0.9997	2	0	229	236	0	3K(34.0631), N-term(34.0631)		0	TRUE	sp|P0A6P9|ENO_ECOLI	P0A6P9	ENO_ECOLI	eno	Enolase
389	20220923_CRJL_M9H11_PICS_EColi_GluC_Neprosin_N2_5ug_162.12379.12379.0	ARTFGME	n[35]ARTFGM[147]E	IVPIIADE.ARTFGME.GIFRQIGI	E	G	7	2	2501.68	861.423	861.423	431.719	431.719	860.427	431.221	0.9956	0.8778	1.2096	4.543	9.014	0	0.9954	2	0	524	530	0	6M(15.9949), N-term(34.0631)		0	TRUE	sp|P0AFG8|ODP1_ECOLI	P0AFG8	ODP1_ECOLI	aceE	Pyruvate dehydrogenase E1 component
390	20220923_CRJL_M9H11_PICS_EColi_GluC_Neprosin_N2_5ug_162.12395.12395.2	ISKAAAGRALD	n[29]ISK[156]AAAGRALD	DKIAAGAD.ISKAAAGRALD.AIIASVTE	D	A	11	2	2503.5	1127.67	1127.67	564.844	564.844	1127.67	564.84	0.0072	0.4062	1.5923	0.301	8.399	0	0.9676	2	0	16	26	0	3K(28.0313), N-term(28.0313)		0	TRUE	sp|P0ACF4|DBHB_ECOLI	P0ACF4	DBHB_ECOLI	hupB	DNA-binding protein HU-beta
391	20220923_CRJL_M9H11_PICS_EColi_GluC_Neprosin_N2_5ug_162.12400.12400.2	GRSQDLASQAE	n[35]GRSQDLASQAE	AVAATVRE.GRSQDLASQAE.ESFVEAE	E	E	11	2	2504.1	1194.61	1194.61	598.315	598.315	1194.61	598.31	0.0094	0.8945	0.7041	0.07696	14.955	0	1	2	1	224	234	0	N-term(34.0631)		0	TRUE	sp|P0A7V0|RS2_ECOLI	P0A7V0	RS2_ECOLI	rpsB	Small ribosomal subunit protein uS2
392	20220923_CRJL_M9H11_PICS_EColi_GluC_Neprosin_N2_5ug_162.12408.12408.0	AVKAAGYE	n[29]AVK[156]AAGYE	EAIAVIAE.AVKAAGYE.LGKDITIA	E	L	8	2	2504.93	864.472	864.472	433.243	433.243	863.475	432.745	0.9971	0.7597	0.1723	0.1999	12.323	9.386	0.9982	2	0	229	236	0	3K(28.0313), N-term(28.0313)		0	TRUE	sp|P0A6P9|ENO_ECOLI	P0A6P9	ENO_ECOLI	eno	Enolase
393	20220923_CRJL_M9H11_PICS_EColi_GluC_Neprosin_N2_5ug_162.12420.12420.0	GRSQDLASQAE	n[29]GRSQDLASQAE	AVAATVRE.GRSQDLASQAE.ESFVEAE	E	E	11	2	2506.32	1188.58	1188.58	595.298	595.298	1188.57	595.294	0.0076	0.8566	0.6672	0.02942	14.973	0	0.9999	2	1	224	234	0	N-term(28.0313)		0	TRUE	sp|P0A7V0|RS2_ECOLI	P0A7V0	RS2_ECOLI	rpsB	Small ribosomal subunit protein uS2
394	20220923_CRJL_M9H11_PICS_EColi_GluC_Neprosin_N2_5ug_162.12431.12431.0	GRSQDLASQAE	n[29]GRSQDLASQAE	AVAATVRE.GRSQDLASQAE.ESFVEAE	E	E	11	2	2507.4	1189.58	1189.58	595.799	595.799	1188.57	595.294	1.0096	0.8162	0.6492	0.515	12.877	0	0.9997	2	1	224	234	0	N-term(28.0313)		0	TRUE	sp|P0A7V0|RS2_ECOLI	P0A7V0	RS2_ECOLI	rpsB	Small ribosomal subunit protein uS2
395	20220923_CRJL_M9H11_PICS_EColi_GluC_Neprosin_N2_5ug_162.12466.12466.3	LAARNLHKVDVRD	n[35]LAARNLHK[162]VDVRD	GEIDENIF.LAARNLHKVDVRD.ATGIDPVS	F	A	13	3	2511.26	1573.98	1573.98	525.666	525.666	1573.97	525.663	0.0075	0.5553	1.0237	5.816	8.578	0	0.9251	1	1	159	171	0	8K(34.0631), N-term(34.0631)		0	TRUE	sp|P60723|RL4_ECOLI	P60723	RL4_ECOLI	rplD	Large ribosomal subunit protein uL4
396	20220923_CRJL_M9H11_PICS_EColi_GluC_Neprosin_N2_5ug_162.12488.12488.0	MAHQQIGME	n[29]MAHQQIGM[147]E	TIRFRGRE.MAHQQIGME.VINRVKDD	E	V	9	2	2513.82	1087.48	1087.48	544.75	544.75	1087.48	544.747	0.0059	0.693	1.0762	0.3281	9.436	0	0.9982	2	0	135	143	0	8M(15.9949), N-term(28.0313)		0	TRUE	sp|P0A707|IF3_ECOLI	P0A707	IF3_ECOLI	infC	Translation initiation factor IF-3
397	20220923_CRJL_M9H11_PICS_EColi_GluC_Neprosin_N2_5ug_162.12500.12500.0	GNKAFTSEE	n[35]GNK[162]AFTSEE	GKYVIAGE.GNKAFTSEE.FTHFIEEI	E	F	9	2	2515.22	1049.57	1049.57	525.793	525.793	1049.57	525.79	0.0054	0.7923	1.5306	1.074	12.437	8.992	0.9993	2	1	264	272	0	3K(34.0631), N-term(34.0631)		0	TRUE	sp|P0A6P9|ENO_ECOLI	P0A6P9	ENO_ECOLI	eno	Enolase
398	20220923_CRJL_M9H11_PICS_EColi_GluC_Neprosin_N2_5ug_162.12551.12551.0	AGRAALAAGGE	n[29]AGRAALAAGGE	DVIPADSE.AGRAALAAGGE.AAKKVEIP	E	A	11	2	2520.62	970.519	970.519	486.267	486.267	970.519	486.267	-0.0006	0.8289	1.8934	0.1056	14.097	11.543	0.9999	2	0	194	204	0	N-term(28.0313)		0	TRUE	sp|P76177|YDGH_ECOLI	P76177	YDGH_ECOLI	ydgH	Protein YdgH
399	20220923_CRJL_M9H11_PICS_EColi_GluC_Neprosin_N2_5ug_162.12558.12558.4	AARKRGDKSMALRLANE	n[35]AARK[162]RGDK[162]SMALRLANE	IAMRWIVE.AARKRGDKSMALRLANE.LSDAAENK	E	L	17	4	2521.4	1988.21	1988.21	498.061	498.061	1988.22	498.061	-0.0019	0.4636	4.2523	5.572	10.275	0	0.9441	2	1	107	123	0	4K(34.0631), 8K(34.0631), N-term(34.0631)		0	TRUE	sp|P02359|RS7_ECOLI	P02359	RS7_ECOLI	rpsG	Small ribosomal subunit protein uS7
400	20220923_CRJL_M9H11_PICS_EColi_GluC_Neprosin_N2_5ug_162.12562.12562.2	NTSGFANKTQD	n[35]NTSGFANK[162]TQD	TPITNKFT.NTSGFANKTQD.VIIVAQYQ	T	V	11	2	2521.83	1249.66	1249.66	625.839	625.839	1249.66	625.836	0.0052	0.779	3.7149	0.1189	11.2	0	0.9993	1	0	268	278	0	8K(34.0631), N-term(34.0631)		0	TRUE	sp|P02931|OMPF_ECOLI	P02931	OMPF_ECOLI	ompF	Outer membrane porin F
401	20220923_CRJL_M9H11_PICS_EColi_GluC_Neprosin_N2_5ug_162.12563.12563.3	FKNQAFKNGE	n[29]FK[156]NQAFK[156]NGE	IINTKIKP.FKNQAFKNGE.FIEITEKD	P	F	10	3	2521.9	1265.66	1265.66	422.893	422.893	1265.68	422.899	-0.0186	0.6864	3.1939	0.4839	9.77	0	0.9868	1	0	11	20	0	2K(28.0313), 7K(28.0313), N-term(28.0313)		0	TRUE	sp|P0AE08|AHPC_ECOLI	P0AE08	AHPC_ECOLI	ahpC	Alkyl hydroperoxide reductase C
402	20220923_CRJL_M9H11_PICS_EColi_GluC_Neprosin_N2_5ug_162.12566.12566.3	IAMQSGKPKEIAE	n[29]IAM[147]QSGK[156]PK[156]EIAE	KEYQVQID.IAMQSGKPKEIAE.KMVEGRMK	D	K	13	3	2522.24	1500.82	1500.82	501.281	501.281	1500.82	501.281	-0.0023	0.7045	2.5734	5.454	8.155	0	0.9975	2	1	201	213	0	3M(15.9949), 7K(28.0313), 9K(28.0313), N-term(28.0313)		0	TRUE	sp|P0A6P1|EFTS_ECOLI	P0A6P1	EFTS_ECOLI	tsf	Elongation factor Ts
403	20220923_CRJL_M9H11_PICS_EColi_GluC_Neprosin_N2_5ug_162.12579.12579.2	MAAAPSGASTGSRE	n[29]MAAAPSGASTGSRE	HIEGGFVG.MAAAPSGASTGSRE.AIEIRDGD	G	A	14	2	2523.72	1319.62	1319.62	660.819	660.819	1319.61	660.814	0.0098	0.5198	3.7762	0.1136	11.278	0	0.9732	1	0	34	47	0	N-term(28.0313)		0	TRUE	sp|P0A6P9|ENO_ECOLI	P0A6P9	ENO_ECOLI	eno	Enolase
404	20220923_CRJL_M9H11_PICS_EColi_GluC_Neprosin_N2_5ug_162.12592.12592.3	TAAGQIKTGSMSRSD	n[29]TAAGQIK[156]TGSMSRSD	TIADIAVG.TAAGQIKTGSMSRSD.RVAKYNQI	G	R	15	3	2525.24	1564.8	1564.8	522.607	522.607	1564.79	522.603	0.0124	0.7706	2.981	1.217	12.322	0	0.9974	1	0	387	401	0	7K(28.0313), N-term(28.0313)		0	TRUE	sp|P0A6P9|ENO_ECOLI	P0A6P9	ENO_ECOLI	eno	Enolase
405	20220923_CRJL_M9H11_PICS_EColi_GluC_Neprosin_N2_5ug_162.12602.12602.0	GNKAFTSEE	n[29]GNK[156]AFTSEE	GKYVIAGE.GNKAFTSEE.FTHFIEEI	E	F	9	2	2526.36	1037.51	1037.51	519.763	519.763	1037.5	519.759	0.0076	0.7812	1.3448	1.777	9.855	9.621	0.9979	2	1	264	272	0	3K(28.0313), N-term(28.0313)		0	TRUE	sp|P0A6P9|ENO_ECOLI	P0A6P9	ENO_ECOLI	eno	Enolase
406	20220923_CRJL_M9H11_PICS_EColi_GluC_Neprosin_N2_5ug_162.12606.12606.3	VMVKGPGPGRE	n[35]VM[147]VK[162]GPGPGRE	EYGIKNIE.VMVKGPGPGRE.STIRAINA	E	S	11	3	2526.92	1209.7	1209.7	404.241	404.241	1209.72	404.246	-0.0169	0.7048	2.974	0.05303	9.765	0	0.9992	2	0	84	94	0	2M(15.9949), 4K(34.0631), N-term(34.0631)		0	TRUE	sp|P0A7R9|RS11_ECOLI	P0A7R9	RS11_ECOLI	rpsK	Small ribosomal subunit protein uS11
407	20220923_CRJL_M9H11_PICS_EColi_GluC_Neprosin_N2_5ug_162.12615.12615.0	LTKIVRGEAE	n[35]LTK[162]IVRGEAE	ITEERRKD.LTKIVRGEAE.QARVAVRN	D	Q	10	3	2527.77	1182.74	1182.74	395.255	395.255	1182.76	395.261	-0.017	0.5863	1.2114	0.389	8.14	0	0.996	2	1	113	122	0	3K(34.0631), N-term(34.0631)		0	TRUE	sp|P0A805|RRF_ECOLI	P0A805	RRF_ECOLI	frr	Ribosome-recycling factor
408	20220923_CRJL_M9H11_PICS_EColi_GluC_Neprosin_N2_5ug_162.12630.12630.0	VIKVDTRSGE	n[29]VIK[156]VDTRSGE	PIFVQIGE.VIKVDTRSGE.YVSRVK	E	Y	10	2	2529.5	1158.67	1158.67	580.341	580.341	1158.66	580.338	0.007	0.4873	2.2251	0.02106	12.41	0	0.999	2	1	173	182	0	3K(28.0313), N-term(28.0313)		0	TRUE	sp|P0A6N4|EFP_ECOLI	P0A6N4	EFP_ECOLI	efp	Elongation factor P
409	20220923_CRJL_M9H11_PICS_EColi_GluC_Neprosin_N2_5ug_162.12639.12639.0	AVKAAGYE	n[35]AVK[162]AAGYE	EAIAVIAE.AVKAAGYE.LGKDITIA	E	L	8	2	2530.38	875.531	875.531	438.773	438.773	875.539	438.777	-0.0074	0.7083	0.5965	2.856	8.867	0	0.999	2	0	229	236	0	3K(34.0631), N-term(34.0631)		0	TRUE	sp|P0A6P9|ENO_ECOLI	P0A6P9	ENO_ECOLI	eno	Enolase
410	20220923_CRJL_M9H11_PICS_EColi_GluC_Neprosin_N2_5ug_162.12645.12645.0	VIKVDTRSGE	n[29]VIK[156]VDTRSGE	PIFVQIGE.VIKVDTRSGE.YVSRVK	E	Y	10	2	2531.03	1159.67	1159.67	580.843	580.843	1158.66	580.338	1.0105	0.5041	2.2506	0.003235	11.995	0	0.9995	2	1	173	182	0	3K(28.0313), N-term(28.0313)		0	TRUE	sp|P0A6N4|EFP_ECOLI	P0A6N4	EFP_ECOLI	efp	Elongation factor P
411	20220923_CRJL_M9H11_PICS_EColi_GluC_Neprosin_N2_5ug_162.12655.12655.0	AIPCRAARGLNHE	n[29]AIPC[160]RAARGLNHE	PDHPIIKD.AIPCRAARGLNHE.FKEGDWAV	D	F	13	3	2532.09	1492.77	1492.77	498.598	498.598	1491.77	498.265	1	0.7208	2.0536	2.908	7.704	0	0.9991	2	0	109	121	0	4C(57.0214), N-term(28.0313)		0	TRUE	sp|P30850|RNB_ECOLI	P30850	RNB_ECOLI	rnb	Exoribonuclease 2
412	20220923_CRJL_M9H11_PICS_EColi_GluC_Neprosin_N2_5ug_162.12660.12660.0	VRMDKCVE	n[35]VRMDK[162]C[160]VE	SDIRKDAE.VRMDKCVE.AFKTQISK	E	A	8	2	2532.73	1103.62	1103.62	552.816	552.816	1103.61	552.812	0.0079	0.5892	0.0027	3.674	10.665	0	0.9961	2	1	11	18	0	5K(34.0631), 6C(57.0214), N-term(34.0631)		0	TRUE	sp|P0A805|RRF_ECOLI	P0A805	RRF_ECOLI	frr	Ribosome-recycling factor
413	20220923_CRJL_M9H11_PICS_EColi_GluC_Neprosin_N2_5ug_162.12680.12680.0	RYQQHGMAPLTQE	n[29]RYQQHGM[147]APLTQE	QVQQPVMD.RYQQHGMAPLTQE.QKPVAKVV	D	Q	13	3	2534.86	1601.77	1601.77	534.932	534.932	1601.76	534.928	0.0109	0.7258	1.3689	0.1326	13.47	0	0.9994	2	0	338	350	0	7M(15.9949), N-term(28.0313)		0	TRUE	sp|P0A9A6|FTSZ_ECOLI	P0A9A6	FTSZ_ECOLI	ftsZ	Cell division protein FtsZ
414	20220923_CRJL_M9H11_PICS_EColi_GluC_Neprosin_N2_5ug_162.12685.12685.2	GRSQDLASQAE	n[35]GRSQDLASQAE	AVAATVRE.GRSQDLASQAE.ESFVEAE	E	E	11	2	2535.54	1194.62	1194.62	598.315	598.315	1194.61	598.31	0.01	0.8233	0.1802	0.1352	12.758	0	0.9999	2	1	224	234	0	N-term(34.0631)		0	TRUE	sp|P0A7V0|RS2_ECOLI	P0A7V0	RS2_ECOLI	rpsB	Small ribosomal subunit protein uS2
415	20220923_CRJL_M9H11_PICS_EColi_GluC_Neprosin_N2_5ug_162.12688.12688.3	RYQQHGMAPLTQE	n[29]RYQQHGM[147]APLTQE	QVQQPVMD.RYQQHGMAPLTQE.QKPVAKVV	D	Q	13	3	2535.85	1601.77	1601.77	534.931	534.931	1601.76	534.928	0.0095	0.7258	1.3524	0.2664	10.798	0	0.9989	2	0	338	350	0	7M(15.9949), N-term(28.0313)		0	TRUE	sp|P0A9A6|FTSZ_ECOLI	P0A9A6	FTSZ_ECOLI	ftsZ	Cell division protein FtsZ
416	20220923_CRJL_M9H11_PICS_EColi_GluC_Neprosin_N2_5ug_162.12692.12692.0	APAPAAGVKE	n[29]APAPAAGVK[156]E	KQEAAPAA.APAPAAGVKE.VNVPDIGG	A	V	10	2	2536.32	965.553	965.553	483.784	483.784	965.555	483.785	-0.0015	0.5455	2.8632	0.0432	10.448	0	0.9938	1	0	199	208	0	9K(28.0313), N-term(28.0313)		0	TRUE	sp|P06959|ODP2_ECOLI	P06959	ODP2_ECOLI	aceF	Dihydrolipoyllysine-residue acetyltransferase component of pyruvate dehydrogenase complex
417	20220923_CRJL_M9H11_PICS_EColi_GluC_Neprosin_N2_5ug_162.12699.12699.0	VRMDKCVE	n[35]VRMDK[162]C[160]VE	SDIRKDAE.VRMDKCVE.AFKTQISK	E	A	8	2	2536.85	1104.62	1104.62	553.318	553.318	1103.61	552.812	1.0103	0.62	0.0714	0.9061	8.557	0	0.9976	2	1	11	18	0	5K(34.0631), 6C(57.0214), N-term(34.0631)		0	TRUE	sp|P0A805|RRF_ECOLI	P0A805	RRF_ECOLI	frr	Ribosome-recycling factor
418	20220923_CRJL_M9H11_PICS_EColi_GluC_Neprosin_N2_5ug_162.12713.12713.0	APAPAAGVKE	n[29]APAPAAGVK[156]E	KQEAAPAA.APAPAAGVKE.VNVPDIGG	A	V	10	2	2538.43	966.56	966.56	484.287	484.287	965.555	483.785	1.0051	0.5861	2.8983	0.001385	10.391	0	0.9986	1	0	199	208	0	9K(28.0313), N-term(28.0313)		0	TRUE	sp|P06959|ODP2_ECOLI	P06959	ODP2_ECOLI	aceF	Dihydrolipoyllysine-residue acetyltransferase component of pyruvate dehydrogenase complex
419	20220923_CRJL_M9H11_PICS_EColi_GluC_Neprosin_N2_5ug_162.12717.12717.2	FKNQAFKNGE	n[35]FK[162]NQAFK[162]NGE	IINTKIKP.FKNQAFKNGE.FIEITEKD	P	F	10	2	2538.95	1283.78	1283.78	642.898	642.898	1283.77	642.893	0.0097	0.4839	3.478	0.1202	10.18	0	0.9892	1	0	11	20	0	2K(34.0631), 7K(34.0631), N-term(34.0631)		0	TRUE	sp|P0AE08|AHPC_ECOLI	P0AE08	AHPC_ECOLI	ahpC	Alkyl hydroperoxide reductase C
420	20220923_CRJL_M9H11_PICS_EColi_GluC_Neprosin_N2_5ug_162.12727.12727.0	VIKVDTRSGE	n[35]VIK[162]VDTRSGE	PIFVQIGE.VIKVDTRSGE.YVSRVK	E	Y	10	2	2539.97	1170.7	1170.7	586.358	586.358	1170.72	586.37	-0.022	0.4233	2.3996	0.1955	10.382	0	0.9894	2	1	173	182	0	3K(34.0631), N-term(34.0631)		0	TRUE	sp|P0A6N4|EFP_ECOLI	P0A6N4	EFP_ECOLI	efp	Elongation factor P
421	20220923_CRJL_M9H11_PICS_EColi_GluC_Neprosin_N2_5ug_162.12730.12730.0	QDISTKRFRE	n[35]QDISTK[162]RFRE	HKIGIMRE.QDISTKRFRE.LASEVGSI	E	L	10	3	2540.19	1346.78	1346.78	449.935	449.935	1346.79	449.939	-0.0114	0.8703	0.2392	1.487	6.811	0	0.9998	2	1	21	30	0	6K(34.0631), N-term(34.0631)		0	TRUE	sp|P0A8F0|UPP_ECOLI	P0A8F0	UPP_ECOLI	upp	Uracil phosphoribosyltransferase
422	20220923_CRJL_M9H11_PICS_EColi_GluC_Neprosin_N2_5ug_162.12737.12737.2	RANGQAQRILE	n[35]RANGQAQRILE	AYTNEVQP.RANGQAQRILE.EARAYKAQ	P	E	11	2	2541.02	1288.75	1288.75	645.382	645.382	1288.74	645.378	0.0069	0.6885	6.3997	0.1528	9.763	0	0.9917	1	0	278	288	0	N-term(34.0631)		0	TRUE	sp|P0ABC7|HFLK_ECOLI	P0ABC7	HFLK_ECOLI	hflK	Modulator of FtsH protease HflK
423	20220923_CRJL_M9H11_PICS_EColi_GluC_Neprosin_N2_5ug_162.12777.12777.0	IIAGGKGTADE	n[35]IIAGGK[162]GTADE	KRMGHAGA.IIAGGKGTADE.KFAAIEAA	A	K	11	2	2545.46	1098.66	1098.66	550.339	550.339	1098.66	550.335	0.0076	0.6325	4.6836	0.1257	9.989	0	0.993	1	1	251	261	0	6K(34.0631), N-term(34.0631)		0	TRUE	sp|P0AGE9|SUCD_ECOLI	P0AGE9	SUCD_ECOLI	sucD	Succinate--CoA ligase [ADP-forming] subunit alpha
424	20220923_CRJL_M9H11_PICS_EColi_GluC_Neprosin_N2_5ug_162.12779.12779.3	LLAKLSQSGHKRIE	n[35]LLAK[162]LSQSGHK[162]RIE	ANMEISID.LLAKLSQSGHKRIE.TIFTNDID	D	T	14	3	2545.68	1681.12	1681.12	561.381	561.381	1681.11	561.377	0.0123	0.6151	3.3376	8.305e-08	15.243	0	1	2	0	321	334	0	11K(34.0631), 4K(34.0631), N-term(34.0631)		0	TRUE	sp|P0A8V2|RPOB_ECOLI	P0A8V2	RPOB_ECOLI	rpoB	DNA-directed RNA polymerase subunit beta
425	20220923_CRJL_M9H11_PICS_EColi_GluC_Neprosin_N2_5ug_162.12790.12790.0	AYRITDKQE	n[35]AYRITDK[162]QE	IAEARISD.AYRITDKQE.RYAQVDVI	D	R	9	2	2546.98	1190.7	1190.7	596.358	596.358	1190.69	596.354	0.009	0.6751	1.6666	1.911	10.965	0	0.9997	2	1	257	265	0	7K(34.0631), N-term(34.0631)		0	TRUE	sp|P05055|PNP_ECOLI	P05055	PNP_ECOLI	pnp	Polyribonucleotide nucleotidyltransferase
426	20220923_CRJL_M9H11_PICS_EColi_GluC_Neprosin_N2_5ug_162.12809.12809.0	IIAGGKGTADE	n[35]IIAGGK[162]GTADE	KRMGHAGA.IIAGGKGTADE.KFAAIEAA	A	K	11	2	2548.81	1099.66	1099.66	550.839	550.839	1098.66	550.335	1.0086	0.6492	4.7395	0.05921	9.822	0	0.9939	1	1	251	261	0	6K(34.0631), N-term(34.0631)		0	TRUE	sp|P0AGE9|SUCD_ECOLI	P0AGE9	SUCD_ECOLI	sucD	Succinate--CoA ligase [ADP-forming] subunit alpha
427	20220923_CRJL_M9H11_PICS_EColi_GluC_Neprosin_N2_5ug_162.12814.12814.0	AGNTKYAKVDGTKPVAE	n[29]AGNTK[156]YAK[156]VDGTK[156]PVAE	GYYSKEAE.AGNTKYAKVDGTKPVAE.VRADIEKI	E	V	17	3	2549.42	1861.05	1861.05	621.358	621.358	1860.04	621.019	1.0168	0.5999	2.1291	0.0001213	17.418	0	0.9999	2	1	188	204	0	13K(28.0313), 5K(28.0313), 8K(28.0313), N-term(28.0313)		0	TRUE	sp|P69441|KAD_ECOLI	P69441	KAD_ECOLI	adk	Adenylate kinase
428	20220923_CRJL_M9H11_PICS_EColi_GluC_Neprosin_N2_5ug_162.12815.12815.0	AGNTKYAKVDGTKPVAE	n[29]AGNTK[156]YAK[156]VDGTK[156]PVAE	GYYSKEAE.AGNTKYAKVDGTKPVAE.VRADIEKI	E	V	17	3	2549.49	1860.05	1860.05	621.024	621.024	1860.04	621.019	0.0144	0.5519	2.1303	0.8641	9.618	0	0.9863	2	1	188	204	0	13K(28.0313), 5K(28.0313), 8K(28.0313), N-term(28.0313)		0	TRUE	sp|P69441|KAD_ECOLI	P69441	KAD_ECOLI	adk	Adenylate kinase
429	20220923_CRJL_M9H11_PICS_EColi_GluC_Neprosin_N2_5ug_162.12817.12817.3	LLAKLSQSGHKRIE	n[29]LLAK[156]LSQSGHK[156]RIE	ANMEISID.LLAKLSQSGHKRIE.TIFTNDID	D	T	14	3	2549.7	1663.02	1663.02	555.349	555.349	1663.01	555.345	0.0096	0.6681	3.2707	1.364e-07	17.901	0	1	2	0	321	334	0	11K(28.0313), 4K(28.0313), N-term(28.0313)		0	TRUE	sp|P0A8V2|RPOB_ECOLI	P0A8V2	RPOB_ECOLI	rpoB	DNA-directed RNA polymerase subunit beta
430	20220923_CRJL_M9H11_PICS_EColi_GluC_Neprosin_N2_5ug_162.12819.12819.2	AGDKAAAQKAFNE	n[29]AGDK[156]AAAQK[156]AFNE	KKVYAAIE.AGDKAAAQKAFNE.MQPIVDRQ	E	M	13	2	2549.91	1403.75	1403.75	702.884	702.884	1403.74	702.878	0.0127	0.8071	0.3418	1.258	10.101	0	0.9977	2	1	41	53	0	4K(28.0313), 9K(28.0313), N-term(28.0313)		0	TRUE	sp|P0A7U7|RS20_ECOLI	P0A7U7	RS20_ECOLI	rpsT	Small ribosomal subunit protein bS20
431	20220923_CRJL_M9H11_PICS_EColi_GluC_Neprosin_N2_5ug_162.12832.12832.2	ASRGIGRAIAE	n[29]ASRGIGRAIAE	GKIAIVTG.ASRGIGRAIAE.TIAARGAK	G	T	11	2	2551.29	1127.65	1127.65	564.832	564.832	1127.64	564.828	0.0081	0.7641	4.0258	1.151	11.404	0	0.989	1	0	13	23	0	N-term(28.0313)		0	TRUE	sp|P0AEK2|FABG_ECOLI	P0AEK2	FABG_ECOLI	fabG	3-oxoacyl-[acyl-carrier-protein] reductase FabG
432	20220923_CRJL_M9H11_PICS_EColi_GluC_Neprosin_N2_5ug_162.12833.12833.2	AKAAAAVLAK	n[35]AK[162]AAAAVLAK[162]	TGAQDAQV.AKAAAAVLAK.	V	-	10	2	2551.42	1014.77	1014.77	508.393	508.393	1014.76	508.39	0.0065	0.2163	1.9221	0.01507	8.787	0	0.9212	1	0	125	134	0	10K(34.0631), 2K(34.0631), N-term(34.0631)		0	TRUE	sp|P0AEQ1|GLCG_ECOLI	P0AEQ1	GLCG_ECOLI	glcG	Protein GlcG
433	20220923_CRJL_M9H11_PICS_EColi_GluC_Neprosin_N2_5ug_162.12843.12843.0	AYRITDKQE	n[29]AYRITDK[156]QE	IAEARISD.AYRITDKQE.RYAQVDVI	D	R	9	3	2552.28	1179.61	1179.61	394.212	394.212	1178.63	393.884	0.9852	0.6944	1.7549	0.6969	7.975	0	0.996	2	1	257	265	0	7K(28.0313), N-term(28.0313)		0	TRUE	sp|P05055|PNP_ECOLI	P05055	PNP_ECOLI	pnp	Polyribonucleotide nucleotidyltransferase
434	20220923_CRJL_M9H11_PICS_EColi_GluC_Neprosin_N2_5ug_162.12853.12853.2	GYIARQQDE	n[35]GYIARQQDE	VEIQVKYE.GYIARQQDE.IEKQIRNE	E	I	9	2	2553.34	1112.58	1112.58	557.296	557.296	1112.57	557.291	0.0096	0.5907	0.1635	0.2585	9.85	0	0.9993	2	1	550	558	0	N-term(34.0631)		0	TRUE	sp|P0A6U3|MNMG_ECOLI	P0A6U3	MNMG_ECOLI	mnmG	tRNA uridine 5-carboxymethylaminomethyl modification enzyme MnmG
435	20220923_CRJL_M9H11_PICS_EColi_GluC_Neprosin_N2_5ug_162.12855.12855.2	AGNTKYAKVDGTKPVAE	n[29]AGNTK[156]YAK[156]VDGTK[156]PVAE	GYYSKEAE.AGNTKYAKVDGTKPVAE.VRADIEKI	E	V	17	2	2553.61	1860.06	1860.06	931.036	931.036	1860.04	931.025	0.021	0.7154	2.1988	0.09263	14.633	0	0.9997	2	1	188	204	0	13K(28.0313), 5K(28.0313), 8K(28.0313), N-term(28.0313)		0	TRUE	sp|P69441|KAD_ECOLI	P69441	KAD_ECOLI	adk	Adenylate kinase
436	20220923_CRJL_M9H11_PICS_EColi_GluC_Neprosin_N2_5ug_162.12858.12858.0	LLAKLSQSGHKRIE	n[35]LLAK[162]LSQSGHK[162]RIE	ANMEISID.LLAKLSQSGHKRIE.TIFTNDID	D	T	14	4	2553.94	1682.08	1682.08	421.528	421.528	1681.11	421.285	0.9741	0.8638	3.1999	0.002248	11.752	0	1	2	0	321	334	0	11K(34.0631), 4K(34.0631), N-term(34.0631)		0	TRUE	sp|P0A8V2|RPOB_ECOLI	P0A8V2	RPOB_ECOLI	rpoB	DNA-directed RNA polymerase subunit beta
437	20220923_CRJL_M9H11_PICS_EColi_GluC_Neprosin_N2_5ug_162.12904.12904.0	VFRQAKDVAE	n[29]VFRQAK[156]DVAE	AIGIPHSD.VFRQAKDVAE.SDRGFSIA	D	S	10	2	2559.02	1217.69	1217.69	609.85	609.85	1217.68	609.846	0.0089	0.6552	0.0733	3.685	9.294	0	0.9982	2	1	368	377	0	6K(28.0313), N-term(28.0313)		0	TRUE	sp|P36683|ACNB_ECOLI	P36683	ACNB_ECOLI	acnB	Aconitate hydratase B
438	20220923_CRJL_M9H11_PICS_EColi_GluC_Neprosin_N2_5ug_162.12909.12909.4	LMTISKKARDGKLTAGE	n[29]LM[147]TISK[156]K[156]ARDGK[156]LTAGE	GIIEISRE.LMTISKKARDGKLTAGE.MQGGCFTI	E	M	17	4	2559.61	1946.12	1946.12	487.537	487.537	1946.12	487.538	-0.0036	0.6042	1.7077	4.77	9.562	0	0.9888	2	1	526	542	0	12K(28.0313), 2M(15.9949), 6K(28.0313), 7K(28.0313), N-term(28.0313)		0	TRUE	sp|P06959|ODP2_ECOLI	P06959	ODP2_ECOLI	aceF	Dihydrolipoyllysine-residue acetyltransferase component of pyruvate dehydrogenase complex
439	20220923_CRJL_M9H11_PICS_EColi_GluC_Neprosin_N2_5ug_162.12910.12910.0	AYRITDKQE	n[35]AYRITDK[162]QE	IAEARISD.AYRITDKQE.RYAQVDVI	D	R	9	3	2559.69	1190.67	1190.67	397.899	397.899	1190.69	397.905	-0.0185	0.7759	1.8783	0.2425	7.961	0	0.9994	2	1	257	265	0	7K(34.0631), N-term(34.0631)		0	TRUE	sp|P05055|PNP_ECOLI	P05055	PNP_ECOLI	pnp	Polyribonucleotide nucleotidyltransferase
440	20220923_CRJL_M9H11_PICS_EColi_GluC_Neprosin_N2_5ug_162.12934.12934.0	VSGNLAGHSAE	n[35]VSGNLAGHSAE	QYKISGVE.VSGNLAGHSAE.IEQITKIE	E	I	11	2	2562.14	1074.56	1074.56	538.286	538.286	1074.55	538.283	0.0067	0.643	2.4543	11.24	5.935	0	0.9977	2	0	273	283	0	N-term(34.0631)		0	TRUE	sp|P0A940|BAMA_ECOLI	P0A940	BAMA_ECOLI	bamA	Outer membrane protein assembly factor BamA
441	20220923_CRJL_M9H11_PICS_EColi_GluC_Neprosin_N2_5ug_162.12936.12936.0	AAAVGKAVAE	n[35]AAAVGK[162]AVAE	KYTGNKDA.AAAVGKAVAE.RAIEKGIK	A	R	10	2	2562.3	953.615	953.615	477.815	477.815	953.618	477.816	-0.0028	0.5278	0.7345	0.001838	12.02	0	0.9997	1	0	71	80	0	6K(34.0631), N-term(34.0631)		0	TRUE	sp|P0C018|RL18_ECOLI	P0C018	RL18_ECOLI	rplR	Large ribosomal subunit protein uL18
442	20220923_CRJL_M9H11_PICS_EColi_GluC_Neprosin_N2_5ug_162.12937.12937.0	VFRQAKDVAE	n[29]VFRQAK[156]DVAE	AIGIPHSD.VFRQAKDVAE.SDRGFSIA	D	S	10	2	2562.43	1218.69	1218.69	610.351	610.351	1217.68	609.846	1.0107	0.6787	0.1301	7.597	9.297	0	0.9971	2	1	368	377	0	6K(28.0313), N-term(28.0313)		0	TRUE	sp|P36683|ACNB_ECOLI	P36683	ACNB_ECOLI	acnB	Aconitate hydratase B
443	20220923_CRJL_M9H11_PICS_EColi_GluC_Neprosin_N2_5ug_162.12943.12943.0	ANPAKIASRKASQNAIE	n[29]ANPAK[156]IASRK[156]ASQNAIE	KEFIAKIQ.ANPAKIASRKASQNAIE.AFGPIIPE	Q	A	17	3	2563.17	1853.07	1853.07	618.696	618.696	1852.05	618.358	1.013	0.6093	0.3411	2.089	12.745	11.503	0.9518	1	0	350	366	0	10K(28.0313), 5K(28.0313), N-term(28.0313)		0	TRUE	sp|P27302|TKT1_ECOLI	P27302	TKT1_ECOLI	tktA	Transketolase 1
444	20220923_CRJL_M9H11_PICS_EColi_GluC_Neprosin_N2_5ug_162.12949.12949.0	VSGNLAGHSAE	n[35]VSGNLAGHSAE	QYKISGVE.VSGNLAGHSAE.IEQITKIE	E	I	11	2	2563.81	1075.56	1075.56	538.788	538.788	1074.55	538.283	1.0107	0.7429	2.482	0.0645	8.157	0	1	2	0	273	283	0	N-term(34.0631)		0	TRUE	sp|P0A940|BAMA_ECOLI	P0A940	BAMA_ECOLI	bamA	Outer membrane protein assembly factor BamA
445	20220923_CRJL_M9H11_PICS_EColi_GluC_Neprosin_N2_5ug_162.12954.12954.0	AYRITDKQE	n[35]AYRITDK[162]QE	IAEARISD.AYRITDKQE.RYAQVDVI	D	R	9	2	2564.32	1191.71	1191.71	596.86	596.86	1190.69	596.354	1.0129	0.6045	1.9556	1.888	8.073	0	0.9923	2	1	257	265	0	7K(34.0631), N-term(34.0631)		0	TRUE	sp|P05055|PNP_ECOLI	P05055	PNP_ECOLI	pnp	Polyribonucleotide nucleotidyltransferase
446	20220923_CRJL_M9H11_PICS_EColi_GluC_Neprosin_N2_5ug_162.12957.12957.3	AGDKAAAQKAFNE	n[29]AGDK[156]AAAQK[156]AFNE	KKVYAAIE.AGDKAAAQKAFNE.MQPIVDRQ	E	M	13	3	2564.83	1403.74	1403.74	468.92	468.92	1403.74	468.921	-0.0015	0.7502	0.0931	0.02028	15.068	0	0.9999	2	1	41	53	0	4K(28.0313), 9K(28.0313), N-term(28.0313)		0	TRUE	sp|P0A7U7|RS20_ECOLI	P0A7U7	RS20_ECOLI	rpsT	Small ribosomal subunit protein bS20
447	20220923_CRJL_M9H11_PICS_EColi_GluC_Neprosin_N2_5ug_162.12961.12961.2	QVTRLVHGEE	n[35]QVTRLVHGEE	RAQYVIAE.QVTRLVHGEE.GIQAAKRI	E	G	10	2	2565.18	1200.67	1200.67	601.345	601.345	1200.67	601.341	0.0073	0.7241	0.1247	0.1577	10.709	0	1	2	1	306	315	0	N-term(34.0631)		0	TRUE	sp|P0AGJ9|SYY_ECOLI	P0AGJ9	SYY_ECOLI	tyrS	Tyrosine--tRNA ligase
448	20220923_CRJL_M9H11_PICS_EColi_GluC_Neprosin_N2_5ug_162.12968.12968.0	AAAVGKAVAE	n[35]AAAVGK[162]AVAE	KYTGNKDA.AAAVGKAVAE.RAIEKGIK	A	R	10	2	2565.91	954.619	954.619	478.317	478.317	953.618	477.816	1.0009	0.4924	0.6742	0.7905	8.665	6.369	0.9602	1	0	71	80	0	6K(34.0631), N-term(34.0631)		0	TRUE	sp|P0C018|RL18_ECOLI	P0C018	RL18_ECOLI	rplR	Large ribosomal subunit protein uL18
449	20220923_CRJL_M9H11_PICS_EColi_GluC_Neprosin_N2_5ug_162.13009.13009.2	VMVKGPGPGRE	n[35]VMVK[162]GPGPGRE	EYGIKNIE.VMVKGPGPGRE.STIRAINA	E	S	11	2	2570.44	1193.73	1193.73	597.872	597.872	1193.72	597.869	0.0074	0.4615	2.1984	2.154	7.452	0	0.9827	2	0	84	94	0	4K(34.0631), N-term(34.0631)		0	TRUE	sp|P0A7R9|RS11_ECOLI	P0A7R9	RS11_ECOLI	rpsK	Small ribosomal subunit protein uS11
450	20220923_CRJL_M9H11_PICS_EColi_GluC_Neprosin_N2_5ug_162.13019.13019.0	VMVKGPGPGRE	n[29]VMVK[156]GPGPGRE	EYGIKNIE.VMVKGPGPGRE.STIRAINA	E	S	11	3	2571.25	1181.64	1181.64	394.887	394.887	1181.66	394.894	-0.0186	0.6462	2.2119	0.3761	8.199	0	0.9953	2	0	84	94	0	4K(28.0313), N-term(28.0313)		0	TRUE	sp|P0A7R9|RS11_ECOLI	P0A7R9	RS11_ECOLI	rpsK	Small ribosomal subunit protein uS11
451	20220923_CRJL_M9H11_PICS_EColi_GluC_Neprosin_N2_5ug_162.13040.13040.2	VMVKGPGPGRE	n[29]VMVK[156]GPGPGRE	EYGIKNIE.VMVKGPGPGRE.STIRAINA	E	S	11	2	2573.59	1181.67	1181.67	591.841	591.841	1181.66	591.837	0.0079	0.4819	2.2509	2.791e-05	11.356	0	0.9999	2	0	84	94	0	4K(28.0313), N-term(28.0313)		0	TRUE	sp|P0A7R9|RS11_ECOLI	P0A7R9	RS11_ECOLI	rpsK	Small ribosomal subunit protein uS11
452	20220923_CRJL_M9H11_PICS_EColi_GluC_Neprosin_N2_5ug_162.13053.13053.4	LLAKLSQSGHKRIE	n[29]LLAK[156]LSQSGHK[156]RIE	ANMEISID.LLAKLSQSGHKRIE.TIFTNDID	D	T	14	4	2575.2	1662.99	1662.99	416.754	416.754	1663.01	416.761	-0.0267	0.8581	2.8456	0.09994	11.501	0	0.9997	2	0	321	334	0	11K(28.0313), 4K(28.0313), N-term(28.0313)		0	TRUE	sp|P0A8V2|RPOB_ECOLI	P0A8V2	RPOB_ECOLI	rpoB	DNA-directed RNA polymerase subunit beta
453	20220923_CRJL_M9H11_PICS_EColi_GluC_Neprosin_N2_5ug_162.13057.13057.2	GGRCVGIQNE	n[35]GGRCVGIQNE	IDIIIAGY.GGRCVGIQNE.QIVHHDII	Y	Q	10	2	2575.69	1065.55	1065.55	533.783	533.783	1065.54	533.78	0.0063	0.8424	0.1988	0.1469	14.365	14.365	0.9996	1	0	281	290	0	N-term(34.0631)		0	TRUE	sp|P0A796|PFKA_ECOLI	P0A796	PFKA_ECOLI	pfkA	ATP-dependent 6-phosphofructokinase isozyme 1
454	20220923_CRJL_M9H11_PICS_EColi_GluC_Neprosin_N2_5ug_162.13089.13089.4	ARIKWKMDGNKQE	n[35]ARIK[162]WK[162]MDGNK[162]QE	AECFHIPE.ARIKWKMDGNKQE.AAIGAGAA	E	A	13	4	2578.96	1739.07	1739.07	435.774	435.774	1739.08	435.778	-0.0163	0.3056	1.8555	3.523	9.045	0	0.9092	2	1	42	54	0	11K(34.0631), 4K(34.0631), 6K(34.0631), N-term(34.0631)		0	TRUE	sp|P0A6A3|ACKA_ECOLI	P0A6A3	ACKA_ECOLI	ackA	Acetate kinase
455	20220923_CRJL_M9H11_PICS_EColi_GluC_Neprosin_N2_5ug_162.13092.13092.3	ARIKWKMDGNKQE	n[29]ARIK[156]WK[156]MDGNK[156]QE	AECFHIPE.ARIKWKMDGNKQE.AAIGAGAA	E	A	13	3	2579.36	1714.97	1714.97	572.663	572.663	1714.96	572.659	0.0123	0.527	1.8489	0.6938	9.815	0	0.9893	2	1	42	54	0	11K(28.0313), 4K(28.0313), 6K(28.0313), N-term(28.0313)		0	TRUE	sp|P0A6A3|ACKA_ECOLI	P0A6A3	ACKA_ECOLI	ackA	Acetate kinase
456	20220923_CRJL_M9H11_PICS_EColi_GluC_Neprosin_N2_5ug_162.13102.13102.2	AGDKAAAQKAFNE	n[29]AGDK[156]AAAQK[156]AFNE	KKVYAAIE.AGDKAAAQKAFNE.MQPIVDRQ	E	M	13	2	2580.55	1403.75	1403.75	702.883	702.883	1403.74	702.878	0.0097	0.8135	0.1688	3.225e-05	22.811	0	1	2	1	41	53	0	4K(28.0313), 9K(28.0313), N-term(28.0313)		0	TRUE	sp|P0A7U7|RS20_ECOLI	P0A7U7	RS20_ECOLI	rpsT	Small ribosomal subunit protein bS20
457	20220923_CRJL_M9H11_PICS_EColi_GluC_Neprosin_N2_5ug_162.13104.13104.4	VVQQTSARTTTSNGHNPFRN	n[35]VVQQTSARTTTSNGHNPFRN	YAPDSPAP.VVQQTSARTTTSNGHNPFRN.	P	-	20	4	2580.75	2248.17	2248.17	563.049	563.049	2248.15	563.045	0.0134	0.8227	1.3964	0.006871	16.152	0	1	1	0	474	493	0	N-term(34.0631)		0	TRUE	sp|P02930|TOLC_ECOLI	P02930	TOLC_ECOLI	tolC	Outer membrane protein TolC
458	20220923_CRJL_M9H11_PICS_EColi_GluC_Neprosin_N2_5ug_162.13108.13108.3	LLAKLSQSGHKRIE	n[29]LLAK[156]LSQSGHK[156]RIE	ANMEISID.LLAKLSQSGHKRIE.TIFTNDID	D	T	14	3	2581.2	1663.02	1663.02	555.348	555.348	1663.01	555.345	0.0085	0.5692	2.7455	0.0001401	15.628	0	1	2	0	321	334	0	11K(28.0313), 4K(28.0313), N-term(28.0313)		0	TRUE	sp|P0A8V2|RPOB_ECOLI	P0A8V2	RPOB_ECOLI	rpoB	DNA-directed RNA polymerase subunit beta
459	20220923_CRJL_M9H11_PICS_EColi_GluC_Neprosin_N2_5ug_162.13117.13117.2	AKAAAAVLAK	n[35]AK[162]AAAAVLAK[162]	TGAQDAQV.AKAAAAVLAK.	V	-	10	2	2582.18	1014.77	1014.77	508.392	508.392	1014.76	508.39	0.005	0.2185	2.4348	0.006033	10.378	0	0.9633	1	0	125	134	0	10K(34.0631), 2K(34.0631), N-term(34.0631)		0	TRUE	sp|P0AEQ1|GLCG_ECOLI	P0AEQ1	GLCG_ECOLI	glcG	Protein GlcG
460	20220923_CRJL_M9H11_PICS_EColi_GluC_Neprosin_N2_5ug_162.13118.13118.2	NMGAQMVKE	n[29]NM[147]GAQMVK[156]E	IEIEDKFE.NMGAQMVKE.VASKANDA	E	V	9	2	2582.25	1078.52	1078.52	540.267	540.267	1078.52	540.265	0.0048	0.5848	1.7717	2.383	9.703	0	0.9914	2	0	68	76	0	2M(15.9949), 8K(28.0313), N-term(28.0313)		0	TRUE	sp|P0A6F5|CH60_ECOLI	P0A6F5	CH60_ECOLI	groEL	Chaperonin GroEL
461	20220923_CRJL_M9H11_PICS_EColi_GluC_Neprosin_N2_5ug_162.13136.13136.3	VRAIDTKCKIE	n[35]VRAIDTK[162]C[160]K[162]IE	TDIFIKSG.VRAIDTKCKIE.QAPGQHGA	G	Q	11	3	2584.19	1433.91	1433.91	478.977	478.977	1433.91	478.978	-0.0041	0.6769	0.2821	2.149	9.541	0	0.9936	1	1	25	35	0	7K(34.0631), 8C(57.0214), 9K(34.0631), N-term(34.0631)		0	TRUE	sp|P0A7V8|RS4_ECOLI	P0A7V8	RS4_ECOLI	rpsD	Small ribosomal subunit protein uS4
462	20220923_CRJL_M9H11_PICS_EColi_GluC_Neprosin_N2_5ug_162.13152.13152.2	VVKKLMTE	n[29]VVK[156]K[156]LMTE	IHDYYKDE.VVKKLMTE.FNYNSVMQ	E	F	8	2	2585.94	1030.65	1030.65	516.333	516.333	1030.65	516.33	0.0054	0.5203	4.7621	0.5375	6.772	0	0.972	2	0	12	19	0	3K(28.0313), 4K(28.0313), N-term(28.0313)		0	TRUE	sp|P62399|RL5_ECOLI	P62399	RL5_ECOLI	rplE	Large ribosomal subunit protein uL5
463	20220923_CRJL_M9H11_PICS_EColi_GluC_Neprosin_N2_5ug_162.13154.13154.2	VRAIDTKCKIE	n[35]VRAIDTK[162]C[160]K[162]IE	TDIFIKSG.VRAIDTKCKIE.QAPGQHGA	G	Q	11	2	2586.15	1433.92	1433.92	717.968	717.968	1433.91	717.963	0.0086	0.8066	0.3146	0.01458	12.845	0	0.9996	1	1	25	35	0	7K(34.0631), 8C(57.0214), 9K(34.0631), N-term(34.0631)		0	TRUE	sp|P0A7V8|RS4_ECOLI	P0A7V8	RS4_ECOLI	rpsD	Small ribosomal subunit protein uS4
464	20220923_CRJL_M9H11_PICS_EColi_GluC_Neprosin_N2_5ug_162.13162.13162.0	LRKAGFVTRDARQVE	n[29]LRK[156]AGFVTRDARQVE	YDESIRSE.LRKAGFVTRDARQVE.RKKVGIRK	E	R	15	4	2586.83	1801.02	1801.02	451.261	451.261	1801.03	451.265	-0.0164	0.3787	0.2373	1.952	7.872	0	0.9252	2	1	98	112	0	3K(28.0313), N-term(28.0313)		0	TRUE	sp|P0A7X3|RS9_ECOLI	P0A7X3	RS9_ECOLI	rpsI	Small ribosomal subunit protein uS9
465	20220923_CRJL_M9H11_PICS_EColi_GluC_Neprosin_N2_5ug_162.13173.13173.0	AIATVNKQE	n[35]AIATVNK[162]QE	KDEADEKD.AIATVNKQE.DANFSNNA	D	D	9	2	2588.09	1040.65	1040.65	521.335	521.335	1040.65	521.332	0.0045	0.6849	3.9322	0.42	8.007	0	0.999	2	0	530	538	0	7K(34.0631), N-term(34.0631)		0	TRUE	sp|P0AG67|RS1_ECOLI	P0AG67	RS1_ECOLI	rpsA	Small ribosomal subunit protein bS1
466	20220923_CRJL_M9H11_PICS_EColi_GluC_Neprosin_N2_5ug_162.13200.13200.3	LRKAGFVTRDARQVE	n[29]LRK[156]AGFVTRDARQVE	YDESIRSE.LRKAGFVTRDARQVE.RKKVGIRK	E	R	15	3	2590.88	1801.04	1801.04	601.355	601.355	1801.03	601.351	0.0111	0.6649	0.3048	2.986	9.816	0	0.9985	2	1	98	112	0	3K(28.0313), N-term(28.0313)		0	TRUE	sp|P0A7X3|RS9_ECOLI	P0A7X3	RS9_ECOLI	rpsI	Small ribosomal subunit protein uS9
467	20220923_CRJL_M9H11_PICS_EColi_GluC_Neprosin_N2_5ug_162.13218.13218.2	VRAIDTKCKIE	n[29]VRAIDTK[156]C[160]K[156]IE	TDIFIKSG.VRAIDTKCKIE.QAPGQHGA	G	Q	11	2	2592.77	1415.83	1415.83	708.921	708.921	1415.82	708.916	0.0113	0.8384	0.425	0.2636	10.816	0	0.9946	1	1	25	35	0	7K(28.0313), 8C(57.0214), 9K(28.0313), N-term(28.0313)		0	TRUE	sp|P0A7V8|RS4_ECOLI	P0A7V8	RS4_ECOLI	rpsD	Small ribosomal subunit protein uS4
468	20220923_CRJL_M9H11_PICS_EColi_GluC_Neprosin_N2_5ug_162.13248.13248.2	GGASLTRKQIDE	n[35]GGASLTRK[162]QIDE	RVAAIRVP.GGASLTRKQIDE.YGNFVKIY	P	Y	12	2	2595.74	1341.8	1341.8	671.906	671.906	1341.79	671.902	0.0087	0.6468	0.2737	0.0555	11.553	0	0.9992	1	1	325	336	0	8K(34.0631), N-term(34.0631)		0	TRUE	sp|P21889|SYD_ECOLI	P21889	SYD_ECOLI	aspS	Aspartate--tRNA ligase
469	20220923_CRJL_M9H11_PICS_EColi_GluC_Neprosin_N2_5ug_162.13286.13286.2	GQLSPTSSQNNPKE	n[35]GQLSPTSSQNNPK[162]E	FGIEAGVE.GQLSPTSSQNNPKE.THNIMVGG	E	T	14	2	2600.1	1553.84	1553.84	777.929	777.929	1553.83	777.923	0.0116	0.8035	4.496	0.02223	13.112	0	1	2	0	264	277	0	13K(34.0631), N-term(34.0631)		0	TRUE	sp|P13036|FECA_ECOLI	P13036	FECA_ECOLI	fecA	Fe(3+) dicitrate transport protein FecA
470	20220923_CRJL_M9H11_PICS_EColi_GluC_Neprosin_N2_5ug_162.13293.13293.3	VMVKGPGPGRE	n[35]VMVK[162]GPGPGRE	EYGIKNIE.VMVKGPGPGRE.STIRAINA	E	S	11	3	2600.95	1193.7	1193.7	398.908	398.908	1193.72	398.915	-0.019	0.6117	2.7069	0.01884	10.644	0	0.9996	2	0	84	94	0	4K(34.0631), N-term(34.0631)		0	TRUE	sp|P0A7R9|RS11_ECOLI	P0A7R9	RS11_ECOLI	rpsK	Small ribosomal subunit protein uS11
471	20220923_CRJL_M9H11_PICS_EColi_GluC_Neprosin_N2_5ug_162.13296.13296.3	RLATQQSHIPAKTVE	n[29]RLATQQSHIPAK[156]TVE	MTKSEIIE.RLATQQSHIPAKTVE.DAVKEMIE	E	D	15	3	2601.22	1733.99	1733.99	579.004	579.004	1733.98	579	0.0113	0.7325	0.3222	0.0002439	17.295	0	1	2	0	9	23	0	12K(28.0313), N-term(28.0313)		0	TRUE	sp|P0A6Y1|IHFB_ECOLI	P0A6Y1	IHFB_ECOLI	ihfB	Integration host factor subunit beta
472	20220923_CRJL_M9H11_PICS_EColi_GluC_Neprosin_N2_5ug_162.13297.13297.4	RLATQQSHIPAKTVE	n[29]RLATQQSHIPAK[156]TVE	MTKSEIIE.RLATQQSHIPAKTVE.DAVKEMIE	E	D	15	4	2601.33	1733.96	1733.96	434.498	434.498	1733.98	434.502	-0.0158	0.57	0.3204	0.001438	14.907	0	1	2	0	9	23	0	12K(28.0313), N-term(28.0313)		0	TRUE	sp|P0A6Y1|IHFB_ECOLI	P0A6Y1	IHFB_ECOLI	ihfB	Integration host factor subunit beta
473	20220923_CRJL_M9H11_PICS_EColi_GluC_Neprosin_N2_5ug_162.13309.13309.3	VMVKGPGPGRE	n[29]VMVK[156]GPGPGRE	EYGIKNIE.VMVKGPGPGRE.STIRAINA	E	S	11	3	2602.6	1181.64	1181.64	394.887	394.887	1181.66	394.894	-0.0195	0.6668	2.7343	0.0007207	10.625	0	0.9998	2	0	84	94	0	4K(28.0313), N-term(28.0313)		0	TRUE	sp|P0A7R9|RS11_ECOLI	P0A7R9	RS11_ECOLI	rpsK	Small ribosomal subunit protein uS11
474	20220923_CRJL_M9H11_PICS_EColi_GluC_Neprosin_N2_5ug_162.13325.13325.2	VMVKGPGPGRE	n[29]VMVK[156]GPGPGRE	EYGIKNIE.VMVKGPGPGRE.STIRAINA	E	S	11	2	2604.22	1181.67	1181.67	591.842	591.842	1181.66	591.837	0.0103	0.4788	2.7614	0.000282	10.633	0	0.9999	2	0	84	94	0	4K(28.0313), N-term(28.0313)		0	TRUE	sp|P0A7R9|RS11_ECOLI	P0A7R9	RS11_ECOLI	rpsK	Small ribosomal subunit protein uS11
475	20220923_CRJL_M9H11_PICS_EColi_GluC_Neprosin_N2_5ug_162.13328.13328.4	GVQKTQTIRSASDIRD	n[29]GVQK[156]TQTIRSASDIRD	KVTVPIFE.GVQKTQTIRSASDIRD.VFINAGIK	E	V	16	4	2604.49	1829.98	1829.98	458.502	458.502	1830	458.506	-0.0167	0.3948	1.3224	3.749	10.461	9.539	0.9032	2	1	114	129	0	4K(28.0313), N-term(28.0313)		0	TRUE	sp|P0AEG4|DSBA_ECOLI	P0AEG4	DSBA_ECOLI	dsbA	Thiol:disulfide interchange protein DsbA
476	20220923_CRJL_M9H11_PICS_EColi_GluC_Neprosin_N2_5ug_162.13360.13360.2	QQVARTIE	n[35]QQVARTIE	YIEGKNVP.QQVARTIE.NWYIKTEH	P	N	8	2	2607.72	977.569	977.569	489.792	489.792	977.572	489.793	-0.003	0.6353	1.2878	0.2559	8.868	0	0.9933	1	0	245	252	0	N-term(34.0631)		0	TRUE	sp|P18843|NADE_ECOLI	P18843	NADE_ECOLI	nadE	NH(3)-dependent NAD(+) synthetase
477	20220923_CRJL_M9H11_PICS_EColi_GluC_Neprosin_N2_5ug_162.13363.13363.2	RLATQQSHIPAKTVE	n[29]RLATQQSHIPAK[156]TVE	MTKSEIIE.RLATQQSHIPAKTVE.DAVKEMIE	E	D	15	2	2608.12	1733.99	1733.99	868.004	868.004	1733.98	867.997	0.0141	0.9076	0.2073	0.06085	14.363	0	1	2	0	9	23	0	12K(28.0313), N-term(28.0313)		0	TRUE	sp|P0A6Y1|IHFB_ECOLI	P0A6Y1	IHFB_ECOLI	ihfB	Integration host factor subunit beta
478	20220923_CRJL_M9H11_PICS_EColi_GluC_Neprosin_N2_5ug_162.13392.13392.2	VVKKLMTE	n[35]VVK[162]K[162]LMTE	IHDYYKDE.VVKKLMTE.FNYNSVMQ	E	F	8	2	2611.14	1048.75	1048.75	525.381	525.381	1048.74	525.378	0.0052	0.5303	4.3422	1.626	4.656	0	0.9644	2	0	12	19	0	3K(34.0631), 4K(34.0631), N-term(34.0631)		0	TRUE	sp|P62399|RL5_ECOLI	P62399	RL5_ECOLI	rplE	Large ribosomal subunit protein uL5
479	20220923_CRJL_M9H11_PICS_EColi_GluC_Neprosin_N2_5ug_162.13396.13396.3	ADKISARGMGE	n[35]ADK[162]ISARGMGE	YIISKGIP.ADKISARGMGE.SNPVTGNT	P	S	11	3	2611.49	1201.66	1201.66	401.56	401.56	1201.68	401.566	-0.019	0.4829	2.2542	2.25	8.745	0	0.8713	1	1	292	302	0	3K(34.0631), N-term(34.0631)		0	TRUE	sp|P0A910|OMPA_ECOLI	P0A910	OMPA_ECOLI	ompA	Outer membrane protein A
480	20220923_CRJL_M9H11_PICS_EColi_GluC_Neprosin_N2_5ug_162.13406.13406.4	VVQQTSARTTTSNGHNPFRN	n[35]VVQQTSARTTTSNGHNPFRN	YAPDSPAP.VVQQTSARTTTSNGHNPFRN.	P	-	20	4	2612.75	2248.17	2248.17	563.049	563.049	2248.15	563.045	0.0146	0.8357	0.863	0.002037	18.264	0	1	1	0	474	493	0	N-term(34.0631)		0	TRUE	sp|P02930|TOLC_ECOLI	P02930	TOLC_ECOLI	tolC	Outer membrane protein TolC
481	20220923_CRJL_M9H11_PICS_EColi_GluC_Neprosin_N2_5ug_162.13429.13429.3	TKAMTGHSLGAAGVQE	n[35]TK[162]AM[147]TGHSLGAAGVQE	DKSPAISA.TKAMTGHSLGAAGVQE.AIYSIIMI	A	A	16	3	2615.34	1640.89	1640.89	547.971	547.971	1640.88	547.968	0.0084	0.6206	3.4571	0.000199	19.924	0	1	1	0	327	342	0	2K(34.0631), 4M(15.9949), N-term(34.0631)		0	TRUE	sp|P0A953|FABB_ECOLI	P0A953	FABB_ECOLI	fabB	3-oxoacyl-[acyl-carrier-protein] synthase 1
482	20220923_CRJL_M9H11_PICS_EColi_GluC_Neprosin_N2_5ug_162.13454.13454.4	LRKAGFVTRDARQVE	n[29]LRK[156]AGFVTRDARQVE	YDESIRSE.LRKAGFVTRDARQVE.RKKVGIRK	E	R	15	4	2617.89	1801.01	1801.01	451.261	451.261	1801.03	451.265	-0.0183	0.3298	0.7548	8.44	10.109	0	0.934	2	1	98	112	0	3K(28.0313), N-term(28.0313)		0	TRUE	sp|P0A7X3|RS9_ECOLI	P0A7X3	RS9_ECOLI	rpsI	Small ribosomal subunit protein uS9
483	20220923_CRJL_M9H11_PICS_EColi_GluC_Neprosin_N2_5ug_162.13455.13455.2	VRAIDTKCKIE	n[35]VRAIDTK[162]C[160]K[162]IE	TDIFIKSG.VRAIDTKCKIE.QAPGQHGA	G	Q	11	2	2618.02	1433.92	1433.92	717.967	717.967	1433.91	717.963	0.008	0.7639	0.8458	0.02291	11.06	0	0.9991	1	1	25	35	0	7K(34.0631), 8C(57.0214), 9K(34.0631), N-term(34.0631)		0	TRUE	sp|P0A7V8|RS4_ECOLI	P0A7V8	RS4_ECOLI	rpsD	Small ribosomal subunit protein uS4
484	20220923_CRJL_M9H11_PICS_EColi_GluC_Neprosin_N2_5ug_162.13458.13458.1	LIAHISK	n[29]LIAHISK[156]	GYSNKVID.LIAHISK.	D	-	7	1	2618.37	836.556	836.556	837.563	837.563	836.548	837.556	0.0073	0.8561	1.2617	0.25	7.908	0	0.9999	2	0	325	331	0	7K(28.0313), N-term(28.0313)		0	TRUE	sp|P0A9B2|G3P1_ECOLI	P0A9B2	G3P1_ECOLI	gapA	Glyceraldehyde-3-phosphate dehydrogenase A
485	20220923_CRJL_M9H11_PICS_EColi_GluC_Neprosin_N2_5ug_162.13472.13472.3	IVANYHANTKDAE	n[35]IVANYHANTK[162]DAE	QKDVIMEE.IVANYHANTKDAE.VVIVEGIV	E	V	13	3	2619.65	1512.81	1512.81	505.279	505.279	1512.82	505.281	-0.0065	0.8146	3.1292	3.198e-06	16.673	0	1	2	1	91	103	0	10K(34.0631), N-term(34.0631)		0	TRUE	sp|P0A9M8|PTA_ECOLI	P0A9M8	PTA_ECOLI	pta	Phosphate acetyltransferase
486	20220923_CRJL_M9H11_PICS_EColi_GluC_Neprosin_N2_5ug_162.13477.13477.2	IVANYHANTKDAE	n[35]IVANYHANTK[162]DAE	QKDVIMEE.IVANYHANTKDAE.VVIVEGIV	E	V	13	2	2620.25	1512.83	1512.83	757.423	757.423	1512.82	757.418	0.0111	0.6428	3.1391	0.007749	14.943	0	1	2	1	91	103	0	10K(34.0631), N-term(34.0631)		0	TRUE	sp|P0A9M8|PTA_ECOLI	P0A9M8	PTA_ECOLI	pta	Phosphate acetyltransferase
487	20220923_CRJL_M9H11_PICS_EColi_GluC_Neprosin_N2_5ug_162.13489.13489.3	LRAQAGGVLTRGGHTE	n[35]LRAQAGGVLTRGGHTE	NRPGHVFP.LRAQAGGVLTRGGHTE.ATIDIMTI	P	A	16	3	2621.45	1655.93	1655.93	552.985	552.985	1655.93	552.983	0.005	0.8266	0.3754	0.007875	15.915	0	1	1	0	140	155	0	N-term(34.0631)		0	TRUE	sp|P0A7J0|RIBB_ECOLI	P0A7J0	RIBB_ECOLI	ribB	3,4-dihydroxy-2-butanone 4-phosphate synthase
488	20220923_CRJL_M9H11_PICS_EColi_GluC_Neprosin_N2_5ug_162.13501.13501.3	LRKAGFVTRDARQVE	n[29]LRK[156]AGFVTRDARQVE	YDESIRSE.LRKAGFVTRDARQVE.RKKVGIRK	E	R	15	3	2622.64	1801.04	1801.04	601.353	601.353	1801.03	601.351	0.0062	0.7839	0.834	0.2003	11.24	0	0.9999	2	1	98	112	0	3K(28.0313), N-term(28.0313)		0	TRUE	sp|P0A7X3|RS9_ECOLI	P0A7X3	RS9_ECOLI	rpsI	Small ribosomal subunit protein uS9
489	20220923_CRJL_M9H11_PICS_EColi_GluC_Neprosin_N2_5ug_162.13502.13502.0	WLKVKNPNTGKE	n[35]WLK[162]VK[162]NPNTGK[162]E	GEIIDGGP.WLKVKNPNTGKE.IVIKDVIA	P	I	12	3	2622.71	1549.03	1549.03	517.351	517.351	1549.03	517.351	0.0015	0.7606	2.6898	0.3972	9.104	0	0.9979	1	0	263	274	0	11K(34.0631), 3K(34.0631), 5K(34.0631), N-term(34.0631)		0	TRUE	sp|P08200|IDH_ECOLI	P08200	IDH_ECOLI	icd	Isocitrate dehydrogenase [NADP]
490	20220923_CRJL_M9H11_PICS_EColi_GluC_Neprosin_N2_5ug_162.13504.13504.3	SVQNTQKITKAME	n[29]SVQNTQK[162]ITK[162]AM[147]E	KEIRSKIA.SVQNTQKITKAME.MVAASKMR	A	M	13	3	2622.87	1588.91	1588.91	530.644	530.644	1588.91	530.645	-0.003	0.7166	5.3062	0.246	12.718	0	0.9421	1	0	13	25	0	10K(34.0631), 12M(15.9949), 7K(34.0631), N-term(28.0313)		0	TRUE	sp|P0ABA6|ATPG_ECOLI	P0ABA6	ATPG_ECOLI	atpG	ATP synthase gamma chain
491	20220923_CRJL_M9H11_PICS_EColi_GluC_Neprosin_N2_5ug_162.13511.13511.0	IVANYHANTKDAE	n[29]IVANYHANTK[156]DAE	QKDVIMEE.IVANYHANTKDAE.VVIVEGIV	E	V	13	3	2623.43	1500.75	1500.75	501.256	501.256	1500.76	501.26	-0.0097	0.7337	3.1921	0.1437	9.87	0	0.9996	2	1	91	103	0	10K(28.0313), N-term(28.0313)		0	TRUE	sp|P0A9M8|PTA_ECOLI	P0A9M8	PTA_ECOLI	pta	Phosphate acetyltransferase
492	20220923_CRJL_M9H11_PICS_EColi_GluC_Neprosin_N2_5ug_162.13518.13518.0	IVANYHANTKDAE	n[29]IVANYHANTK[156]DAE	QKDVIMEE.IVANYHANTKDAE.VVIVEGIV	E	V	13	3	2624.16	1501.75	1501.75	501.59	501.59	1500.76	501.26	0.9923	0.708	3.2042	0.3171	8.495	0	0.9956	2	1	91	103	0	10K(28.0313), N-term(28.0313)		0	TRUE	sp|P0A9M8|PTA_ECOLI	P0A9M8	PTA_ECOLI	pta	Phosphate acetyltransferase
493	20220923_CRJL_M9H11_PICS_EColi_GluC_Neprosin_N2_5ug_162.13520.13520.3	LQKDGRISNVE	n[29]LQK[156]DGRISNVE	IDRNIINE.LQKDGRISNVE.LSKRVGIS	E	L	11	3	2624.35	1313.71	1313.71	438.912	438.912	1313.73	438.917	-0.0168	0.8364	1.7414	2.609	8.699	0	0.9991	2	1	23	33	0	3K(28.0313), N-term(28.0313)		0	TRUE	sp|P0ACJ0|LRP_ECOLI	P0ACJ0	LRP_ECOLI	lrp	Leucine-responsive regulatory protein
494	20220923_CRJL_M9H11_PICS_EColi_GluC_Neprosin_N2_5ug_162.13537.13537.2	NMGAQMVKE	n[29]NM[147]GAQMVK[156]E	IEIEDKFE.NMGAQMVKE.VASKANDA	E	V	9	2	2626.01	1078.52	1078.52	540.266	540.266	1078.52	540.265	0.0025	0.588	1.0423	1.705	9.502	0	0.9967	2	0	68	76	0	2M(15.9949), 8K(28.0313), N-term(28.0313)		0	TRUE	sp|P0A6F5|CH60_ECOLI	P0A6F5	CH60_ECOLI	groEL	Chaperonin GroEL
495	20220923_CRJL_M9H11_PICS_EColi_GluC_Neprosin_N2_5ug_162.13558.13558.2	AVLAKAKVTE	n[29]AVLAK[156]AK[156]VTE	AIEEQAVE.AVLAKAKVTE.KETTFNEI	E	K	10	2	2627.96	1113.72	1113.72	557.869	557.869	1112.72	557.366	1.0069	0.7747	2.195	0.07447	16.786	0	0.9998	2	0	410	419	0	5K(28.0313), 7K(28.0313), N-term(28.0313)		0	TRUE	sp|P0A850|TIG_ECOLI	P0A850	TIG_ECOLI	tig	Trigger factor
496	20220923_CRJL_M9H11_PICS_EColi_GluC_Neprosin_N2_5ug_162.13559.13559.0	LVSHFARSAE	n[29]LVSHFARSAE	EIDEYREE.LVSHFARSAE.LIDTMAHD	E	L	10	2	2628.07	1143.61	1143.61	572.811	572.811	1143.6	572.809	0.0029	0.4397	1.4266	0.02549	12.234	0	0.9989	2	0	52	61	0	N-term(28.0313)		0	TRUE	sp|P0ADW3|ZAPG_ECOLI	P0ADW3	ZAPG_ECOLI	zapG	Z-ring associated protein G
497	20220923_CRJL_M9H11_PICS_EColi_GluC_Neprosin_N2_5ug_162.13563.13563.0	LVSHFARSAE	n[29]LVSHFARSAE	EIDEYREE.LVSHFARSAE.LIDTMAHD	E	L	10	2	2628.45	1144.61	1144.61	573.313	573.313	1143.6	572.809	1.0086	0.4197	1.4202	0.06985	10.219	0	0.9962	2	0	52	61	0	N-term(28.0313)		0	TRUE	sp|P0ADW3|ZAPG_ECOLI	P0ADW3	ZAPG_ECOLI	zapG	Z-ring associated protein G
498	20220923_CRJL_M9H11_PICS_EColi_GluC_Neprosin_N2_5ug_162.13569.13569.3	NKRVSNILAKSDE	n[35]NK[162]RVSNILAK[162]SDE	AAAAIAAA.NKRVSNILAKSDE.VISDRVNA	A	V	13	3	2629.23	1574.99	1574.99	526.003	526.003	1574.98	526.002	0.0041	0.7878	3.4674	0.4935	12.239	0	0.9993	1	1	583	595	0	10K(34.0631), 2K(34.0631), N-term(34.0631)		0	TRUE	sp|P00961|SYGB_ECOLI	P00961	SYGB_ECOLI	glyS	Glycine--tRNA ligase beta subunit
499	20220923_CRJL_M9H11_PICS_EColi_GluC_Neprosin_N2_5ug_162.13598.13598.3	RLATQQSHIPAKTVE	n[29]RLATQQSHIPAK[156]TVE	MTKSEIIE.RLATQQSHIPAKTVE.DAVKEMIE	E	D	15	3	2632.44	1733.99	1733.99	579.004	579.004	1733.98	579	0.012	0.731	0.1982	7.84e-05	15.564	0	1	2	0	9	23	0	12K(28.0313), N-term(28.0313)		0	TRUE	sp|P0A6Y1|IHFB_ECOLI	P0A6Y1	IHFB_ECOLI	ihfB	Integration host factor subunit beta
500	20220923_CRJL_M9H11_PICS_EColi_GluC_Neprosin_N2_5ug_162.13602.13602.2	IVANYHANTKDAE	n[29]IVANYHANTK[156]DAE	QKDVIMEE.IVANYHANTKDAE.VVIVEGIV	E	V	13	2	2632.91	1500.77	1500.77	751.391	751.391	1500.76	751.386	0.0109	0.6793	3.3501	0.002791	16.717	0	1	2	1	91	103	0	10K(28.0313), N-term(28.0313)		0	TRUE	sp|P0A9M8|PTA_ECOLI	P0A9M8	PTA_ECOLI	pta	Phosphate acetyltransferase
501	20220923_CRJL_M9H11_PICS_EColi_GluC_Neprosin_N2_5ug_162.13616.13616.3	WLKVKNPNTGKE	n[35]WLK[162]VK[162]NPNTGK[162]E	GEIIDGGP.WLKVKNPNTGKE.IVIKDVIA	P	I	12	3	2634.3	1549.03	1549.03	517.351	517.351	1549.03	517.351	0.0025	0.7449	2.4965	0.02045	13.257	0	0.9998	1	0	263	274	0	11K(34.0631), 3K(34.0631), 5K(34.0631), N-term(34.0631)		0	TRUE	sp|P08200|IDH_ECOLI	P08200	IDH_ECOLI	icd	Isocitrate dehydrogenase [NADP]
502	20220923_CRJL_M9H11_PICS_EColi_GluC_Neprosin_N2_5ug_162.13629.13629.2	VMVKGPGPGRE	n[29]VMVK[156]GPGPGRE	EYGIKNIE.VMVKGPGPGRE.STIRAINA	E	S	11	2	2635.5	1181.67	1181.67	591.845	591.845	1181.66	591.837	0.0159	0.4709	3.2828	0.6365	8.878	0	0.9794	2	0	84	94	0	4K(28.0313), N-term(28.0313)		0	TRUE	sp|P0A7R9|RS11_ECOLI	P0A7R9	RS11_ECOLI	rpsK	Small ribosomal subunit protein uS11
503	20220923_CRJL_M9H11_PICS_EColi_GluC_Neprosin_N2_5ug_162.13630.13630.0	AQYVASHPGE	n[35]AQYVASHPGE	DIIRKIKA.AQYVASHPGE.VCPAKWKE	A	V	10	2	2635.64	1091.55	1091.55	546.782	546.782	1091.55	546.78	0.0026	0.4908	2.6276	0.0001043	11.742	0	0.9996	1	0	155	164	0	N-term(34.0631)		0	TRUE	sp|P0AE08|AHPC_ECOLI	P0AE08	AHPC_ECOLI	ahpC	Alkyl hydroperoxide reductase C
504	20220923_CRJL_M9H11_PICS_EColi_GluC_Neprosin_N2_5ug_162.13642.13642.3	VQTKHFTLKSD	n[35]VQTK[162]HFTLK[162]SD	PAPAPAPE.VQTKHFTLKSD.VIFNFNKA	E	V	11	3	2636.97	1404.88	1404.88	469.3	469.3	1404.88	469.301	-0.0037	0.7699	0.2809	0.03804	12.179	0	1	2	0	210	220	0	4K(34.0631), 9K(34.0631), N-term(34.0631)		0	TRUE	sp|P0A910|OMPA_ECOLI	P0A910	OMPA_ECOLI	ompA	Outer membrane protein A
505	20220923_CRJL_M9H11_PICS_EColi_GluC_Neprosin_N2_5ug_162.13687.13687.0	GLQAAKRITE	n[29]GLQAAK[156]RITE	TRIVHGEE.GLQAAKRITE.CIFSGSIS	E	C	10	2	2641.62	1141.68	1141.68	571.85	571.85	1141.68	571.848	0.0029	0.7896	0.3651	1.322	8.379	0	0.9996	2	0	316	325	0	6K(28.0313), N-term(28.0313)		0	TRUE	sp|P0AGJ9|SYY_ECOLI	P0AGJ9	SYY_ECOLI	tyrS	Tyrosine--tRNA ligase
506	20220923_CRJL_M9H11_PICS_EColi_GluC_Neprosin_N2_5ug_162.13745.13745.2	AASQPAAPVTKE	n[29]AASQPAAPVTK[156]E	IRRMIKFS.AASQPAAPVTKE.VRVASPAI	S	V	12	2	2647.58	1224.67	1224.67	613.344	613.344	1224.67	613.343	0.0014	0.8854	4.2245	4.2e-05	18.475	0	1	1	0	37	48	0	11K(28.0313), N-term(28.0313)		0	TRUE	sp|P0AFY8|SEQA_ECOLI	P0AFY8	SEQA_ECOLI	seqA	Negative modulator of initiation of replication
507	20220923_CRJL_M9H11_PICS_EColi_GluC_Neprosin_N2_5ug_162.13750.13750.0	ATAKIVSE	n[35]ATAK[162]IVSE	MSISTE.ATAKIVSE.FGRDANDT	E	F	8	2	2648.02	885.571	885.571	443.793	443.793	885.581	443.798	-0.0094	0.6357	0.0387	4.491	6.604	0	0.9967	2	0	7	14	0	4K(34.0631), N-term(34.0631)		0	TRUE	sp|P0ADZ4|RS15_ECOLI	P0ADZ4	RS15_ECOLI	rpsO	Small ribosomal subunit protein uS15
508	20220923_CRJL_M9H11_PICS_EColi_GluC_Neprosin_N2_5ug_162.13754.13754.0	IIKTTLPKAKE	n[29]IIK[156]TTLPK[156]AK[156]E	AGSIVRHE.IIKTTLPKAKE.LRRVVEPI	E	L	11	3	2648.3	1352.89	1352.89	451.969	451.969	1352.9	451.974	-0.0144	0.6225	2.0431	0.1189	10.2	0	0.9991	2	0	33	43	0	10K(28.0313), 3K(28.0313), 8K(28.0313), N-term(28.0313)		0	TRUE	sp|P0AG44|RL17_ECOLI	P0AG44	RL17_ECOLI	rplQ	Large ribosomal subunit protein bL17
509	20220923_CRJL_M9H11_PICS_EColi_GluC_Neprosin_N2_5ug_162.13755.13755.0	IIKTTLPKAKE	n[29]IIK[156]TTLPK[156]AK[156]E	AGSIVRHE.IIKTTLPKAKE.LRRVVEPI	E	L	11	3	2648.37	1353.89	1353.89	452.304	452.304	1352.9	451.974	0.9891	0.6204	2.0419	1.568	8.249	0	0.9901	2	0	33	43	0	10K(28.0313), 3K(28.0313), 8K(28.0313), N-term(28.0313)		0	TRUE	sp|P0AG44|RL17_ECOLI	P0AG44	RL17_ECOLI	rplQ	Large ribosomal subunit protein bL17
510	20220923_CRJL_M9H11_PICS_EColi_GluC_Neprosin_N2_5ug_162.13760.13760.3	YNNRGVGSKVVAE	n[35]YNNRGVGSK[162]VVAE	TNYNRMWE.YNNRGVGSKVVAE.AKK	E	A	13	3	2649.02	1459.84	1459.84	487.62	487.62	1459.84	487.621	-0.0023	0.6852	0.4679	0.2911	8.644	0	0.9998	2	0	412	424	0	9K(34.0631), N-term(34.0631)		0	TRUE	sp|P46130|YBHC_ECOLI	P46130	YBHC_ECOLI	ybhC	Putative acyl-CoA thioester hydrolase YbhC
511	20220923_CRJL_M9H11_PICS_EColi_GluC_Neprosin_N2_5ug_162.13777.13777.3	RVTGHKLDGLAE	n[35]RVTGHK[162]LDGLAE	YWSPEAIE.RVTGHKLDGLAE.HGIIHIIN	E	H	12	3	2650.85	1362.81	1362.81	455.279	455.279	1362.83	455.282	-0.0113	0.7285	3.1064	1.574	12.926	0	0.9991	2	1	373	384	0	6K(34.0631), N-term(34.0631)		0	TRUE	sp|P69922|FUCI_ECOLI	P69922	FUCI_ECOLI	fucI	L-fucose isomerase
512	20220923_CRJL_M9H11_PICS_EColi_GluC_Neprosin_N2_5ug_162.13778.13778.3	TGKTPVLTSVKKAE	n[29]TGK[156]TPVLTSVK[156]K[156]AE	GIGVYKDE.TGKTPVLTSVKKAE.QYIIENET	E	Q	14	3	2650.98	1569.98	1569.98	524.333	524.333	1569.97	524.331	0.0065	0.8409	0.4726	1.826e-10	16.499	0	1	2	0	40	53	0	11K(28.0313), 12K(28.0313), 3K(28.0313), N-term(28.0313)		0	TRUE	sp|P00509|AAT_ECOLI	P00509	AAT_ECOLI	aspC	Aspartate aminotransferase
513	20220923_CRJL_M9H11_PICS_EColi_GluC_Neprosin_N2_5ug_162.13783.13783.0	ATAKIVSE	n[35]ATAK[162]IVSE	MSISTE.ATAKIVSE.FGRDANDT	E	F	8	2	2651.39	886.576	886.576	444.295	444.295	885.581	443.798	0.995	0.601	0.0176	1.092	6.429	0	0.9954	2	0	7	14	0	4K(34.0631), N-term(34.0631)		0	TRUE	sp|P0ADZ4|RS15_ECOLI	P0ADZ4	RS15_ECOLI	rpsO	Small ribosomal subunit protein uS15
514	20220923_CRJL_M9H11_PICS_EColi_GluC_Neprosin_N2_5ug_162.13793.13793.3	ITYAHRLVQRQAE	n[35]ITYAHRLVQRQAE	TDVIMPAP.ITYAHRLVQRQAE.VRKNGTIP	P	V	13	3	2652.44	1617.92	1617.92	540.314	540.314	1617.92	540.313	0.0048	0.7463	1.5434	7.557e-05	14.774	0	1	1	0	139	151	0	N-term(34.0631)		0	TRUE	sp|P0A817|METK_ECOLI	P0A817	METK_ECOLI	metK	S-adenosylmethionine synthase
515	20220923_CRJL_M9H11_PICS_EColi_GluC_Neprosin_N2_5ug_162.13809.13809.3	RTKPHVNVGTIGHVD	n[29]RTK[156]PHVNVGTIGHVD	MSKEKFE.RTKPHVNVGTIGHVD.HGKTTITA	E	H	15	3	2654.05	1684.95	1684.95	562.657	562.657	1684.94	562.653	0.0113	0.6761	1.9986	0.6219	11.905	0	0.9971	2	0	8	22	0	3K(28.0313), N-term(28.0313)		0	FALSE	sp|P0CE47|EFTU1_ECOLI	P0CE47	EFTU1_ECOLI	tufA	Elongation factor Tu 1	tufB	sp|P0CE48|EFTU2_ECOLI
516	20220923_CRJL_M9H11_PICS_EColi_GluC_Neprosin_N2_5ug_162.13812.13812.2	IIKTTLPKAKE	n[29]IIK[156]TTLPK[156]AK[156]E	AGSIVRHE.IIKTTLPKAKE.LRRVVEPI	E	L	11	2	2654.38	1352.91	1352.91	677.462	677.462	1352.9	677.458	0.0091	0.5851	1.9417	0.04825	11.766	0	0.9993	2	0	33	43	0	10K(28.0313), 3K(28.0313), 8K(28.0313), N-term(28.0313)		0	TRUE	sp|P0AG44|RL17_ECOLI	P0AG44	RL17_ECOLI	rplQ	Large ribosomal subunit protein bL17
517	20220923_CRJL_M9H11_PICS_EColi_GluC_Neprosin_N2_5ug_162.13813.13813.3	YNNRGVGSKVVAE	n[29]YNNRGVGSK[156]VVAE	TNYNRMWE.YNNRGVGSKVVAE.AKK	E	A	13	3	2654.51	1447.78	1447.78	483.6	483.6	1447.78	483.6	-0.0007	0.6764	0.5595	7.743	7.182	0	0.9976	2	0	412	424	0	9K(28.0313), N-term(28.0313)		0	TRUE	sp|P46130|YBHC_ECOLI	P46130	YBHC_ECOLI	ybhC	Putative acyl-CoA thioester hydrolase YbhC
518	20220923_CRJL_M9H11_PICS_EColi_GluC_Neprosin_N2_5ug_162.13824.13824.4	ITYAHRLVQRQAE	n[35]ITYAHRLVQRQAE	TDVIMPAP.ITYAHRLVQRQAE.VRKNGTIP	P	V	13	4	2655.78	1617.89	1617.89	405.48	405.48	1617.92	405.486	-0.0261	0.8965	1.4878	0.05442	10.2	8.013	0.999	1	0	139	151	0	N-term(34.0631)		0	TRUE	sp|P0A817|METK_ECOLI	P0A817	METK_ECOLI	metK	S-adenosylmethionine synthase
519	20220923_CRJL_M9H11_PICS_EColi_GluC_Neprosin_N2_5ug_162.13830.13830.0	RLSQDLARE	n[35]RLSQDLARE	RNISIIQA.RLSQDLARE.QIRQAQDG	A	Q	9	2	2656.46	1120.65	1120.65	561.331	561.331	1120.64	561.328	0.007	0.8809	0.7301	2.005	10.905	0	0.9913	1	1	249	257	0	N-term(34.0631)		0	TRUE	sp|P02930|TOLC_ECOLI	P02930	TOLC_ECOLI	tolC	Outer membrane protein TolC
520	20220923_CRJL_M9H11_PICS_EColi_GluC_Neprosin_N2_5ug_162.13832.13832.0	AQAQAVHKFIRD	AQAQAVHK[156]FIRD	GTGKSATP.AQAQAVHKFIRD.HIAKVDAN	P	H	12	3	2656.6	1410.77	1410.77	471.264	471.264	1410.77	471.265	-0.003	0.8305	4.1586	0.005681	14.104	0	0.9951	1	0	181	192	0	8K(28.0313)		0	TRUE	sp|P0A858|TPIS_ECOLI	P0A858	TPIS_ECOLI	tpiA	Triosephosphate isomerase
521	20220923_CRJL_M9H11_PICS_EColi_GluC_Neprosin_N2_5ug_162.13842.13842.2	ATAKIVSE	n[29]ATAK[156]IVSE	MSISTE.ATAKIVSE.FGRDANDT	E	F	8	2	2657.62	873.509	873.509	437.762	437.762	873.517	437.766	-0.0084	0.6637	0.1213	0.3575	8.287	0	0.9969	2	0	7	14	0	4K(28.0313), N-term(28.0313)		0	TRUE	sp|P0ADZ4|RS15_ECOLI	P0ADZ4	RS15_ECOLI	rpsO	Small ribosomal subunit protein uS15
522	20220923_CRJL_M9H11_PICS_EColi_GluC_Neprosin_N2_5ug_162.13847.13847.0	TGKTPVLTSVKKAE	n[29]TGK[156]TPVLTSVK[156]K[156]AE	GIGVYKDE.TGKTPVLTSVKKAE.QYIIENET	E	Q	14	4	2658.13	1570.95	1570.95	393.744	393.744	1569.97	393.5	0.9776	0.6801	0.5918	1.97	8.017	0	0.9975	2	0	40	53	0	11K(28.0313), 12K(28.0313), 3K(28.0313), N-term(28.0313)		0	TRUE	sp|P00509|AAT_ECOLI	P00509	AAT_ECOLI	aspC	Aspartate aminotransferase
523	20220923_CRJL_M9H11_PICS_EColi_GluC_Neprosin_N2_5ug_162.13853.13853.2	AVLAKAKVTE	n[29]AVLAK[156]AK[156]VTE	AIEEQAVE.AVLAKAKVTE.KETTFNEI	E	K	10	2	2658.8	1112.72	1112.72	557.369	557.369	1112.72	557.366	0.0059	0.7608	2.7089	0.02442	16.949	0	1	2	0	410	419	0	5K(28.0313), 7K(28.0313), N-term(28.0313)		0	TRUE	sp|P0A850|TIG_ECOLI	P0A850	TIG_ECOLI	tig	Trigger factor
524	20220923_CRJL_M9H11_PICS_EColi_GluC_Neprosin_N2_5ug_162.13856.13856.2	RTPNPGNTMSE	n[35]RTPNPGNTMSE	APRPVDEP.RTPNPGNTMSE.QIGDK	P	Q	11	2	2659.07	1236.6	1236.6	619.308	619.308	1236.6	619.306	0.0026	0.8553	1.5293	0.4166	12.021	0	0.9983	1	0	629	639	0	N-term(34.0631)		0	TRUE	sp|P0AAI3|FTSH_ECOLI	P0AAI3	FTSH_ECOLI	ftsH	ATP-dependent zinc metalloprotease FtsH
525	20220923_CRJL_M9H11_PICS_EColi_GluC_Neprosin_N2_5ug_162.13858.13858.2	TGKTPVLTSVKKAE	n[29]TGK[156]TPVLTSVK[156]K[156]AE	GIGVYKDE.TGKTPVLTSVKKAE.QYIIENET	E	Q	14	2	2659.33	1569.98	1569.98	785.997	785.997	1569.97	785.992	0.0098	0.7686	0.6118	0.2473	8.927	0	0.9993	2	0	40	53	0	11K(28.0313), 12K(28.0313), 3K(28.0313), N-term(28.0313)		0	TRUE	sp|P00509|AAT_ECOLI	P00509	AAT_ECOLI	aspC	Aspartate aminotransferase
526	20220923_CRJL_M9H11_PICS_EColi_GluC_Neprosin_N2_5ug_162.13866.13866.0	RLSQDLARE	n[35]RLSQDLARE	RNISIIQA.RLSQDLARE.QIRQAQDG	A	Q	9	2	2660.26	1121.65	1121.65	561.832	561.832	1120.64	561.328	1.0089	0.8801	0.7935	2.174	10.657	0	0.9973	1	1	249	257	0	N-term(34.0631)		0	TRUE	sp|P02930|TOLC_ECOLI	P02930	TOLC_ECOLI	tolC	Outer membrane protein TolC
527	20220923_CRJL_M9H11_PICS_EColi_GluC_Neprosin_N2_5ug_162.13872.13872.3	GKRDQLVGKIQE	n[29]GK[156]RDQLVGK[156]IQE	DDDMTIIE.GKRDQLVGKIQE.RYGYQKDQ	E	R	12	3	2661.01	1453.86	1453.86	485.627	485.627	1453.86	485.628	-0.0018	0.7195	2.027	4.156e-05	20.295	0	1	2	1	34	45	0	2K(28.0313), 9K(28.0313), N-term(28.0313)		0	TRUE	sp|P68206|YJBJ_ECOLI	P68206	YJBJ_ECOLI	yjbJ	UPF0337 protein YjbJ
528	20220923_CRJL_M9H11_PICS_EColi_GluC_Neprosin_N2_5ug_162.13877.13877.0	IVANYHANTKDAE	n[35]IVANYHANTK[162]DAE	QKDVIMEE.IVANYHANTKDAE.VVIVEGIV	E	V	13	3	2661.62	1512.82	1512.82	505.28	505.28	1512.82	505.281	-0.0028	0.6415	3.8286	0.4126	8.038	0	0.9997	2	1	91	103	0	10K(34.0631), N-term(34.0631)		0	TRUE	sp|P0A9M8|PTA_ECOLI	P0A9M8	PTA_ECOLI	pta	Phosphate acetyltransferase
529	20220923_CRJL_M9H11_PICS_EColi_GluC_Neprosin_N2_5ug_162.13897.13897.0	AGTGYAYHQD	n[35]AGTGYAYHQD	VIVGRIIP.AGTGYAYHQD.RMRRRAAG	P	R	10	2	2663.79	1115.52	1115.52	558.765	558.765	1115.51	558.762	0.0067	0.3104	2.5919	0.03137	11.514	0	0.9904	1	0	1359	1368	0	N-term(34.0631)		0	TRUE	sp|P0A8T7|RPOC_ECOLI	P0A8T7	RPOC_ECOLI	rpoC	DNA-directed RNA polymerase subunit beta'
530	20220923_CRJL_M9H11_PICS_EColi_GluC_Neprosin_N2_5ug_162.13909.13909.0	YRQGVVTD	n[35]YRQGVVTD	VKIGGRPE.YRQGVVTD.NGNVIIDV	E	N	8	2	2665.09	970.528	970.528	486.271	486.271	970.53	486.272	-0.0018	0.8402	1.0044	9.652	9.225	0	0.9992	2	0	156	163	0	N-term(34.0631)		0	TRUE	sp|P0A7Z0|RPIA_ECOLI	P0A7Z0	RPIA_ECOLI	rpiA	Ribose-5-phosphate isomerase A
531	20220923_CRJL_M9H11_PICS_EColi_GluC_Neprosin_N2_5ug_162.13917.13917.2	AQYVASHPGE	n[35]AQYVASHPGE	DIIRKIKA.AQYVASHPGE.VCPAKWKE	A	V	10	2	2666.01	1091.55	1091.55	546.782	546.782	1091.55	546.78	0.0036	0.2852	3.1338	0.3652	8.25	0	0.8892	1	0	155	164	0	N-term(34.0631)		0	TRUE	sp|P0AE08|AHPC_ECOLI	P0AE08	AHPC_ECOLI	ahpC	Alkyl hydroperoxide reductase C
532	20220923_CRJL_M9H11_PICS_EColi_GluC_Neprosin_N2_5ug_162.13929.13929.0	SRGVTVDKMTE	SRGVTVDK[162]MTE	AISAVVAD.SRGVTVDKMTE.LRKAGREA	D	L	11	2	2667.17	1255.67	1255.67	628.845	628.845	1255.67	628.84	0.0092	0.6616	1.2991	0.05348	9.292	0	0.9918	2	1	30	40	0	8K(34.0631)		0	TRUE	sp|P0A7J3|RL10_ECOLI	P0A7J3	RL10_ECOLI	rplJ	Large ribosomal subunit protein uL10
533	20220923_CRJL_M9H11_PICS_EColi_GluC_Neprosin_N2_5ug_162.13938.13938.2	SRGVTVDKMTE	SRGVTVDK[156]MTE	AISAVVAD.SRGVTVDKMTE.LRKAGREA	D	L	11	2	2668.19	1249.64	1249.64	625.827	625.827	1249.63	625.824	0.0065	0.6912	1.2821	0.1763	12.515	8.686	0.9984	2	1	30	40	0	8K(28.0313)		0	TRUE	sp|P0A7J3|RL10_ECOLI	P0A7J3	RL10_ECOLI	rplJ	Large ribosomal subunit protein uL10
534	20220923_CRJL_M9H11_PICS_EColi_GluC_Neprosin_N2_5ug_162.13960.13960.0	LSKTQAKAALE	n[29]LSK[156]TQAK[156]AALE	DVIAEKAE.LSKTQAKAALE.STIAAITE	E	S	11	2	2670.22	1242.76	1242.76	622.388	622.388	1242.75	622.385	0.0072	0.5517	2.3412	0.013	12.001	0	0.9997	2	0	16	26	0	3K(28.0313), 7K(28.0313), N-term(28.0313)		0	TRUE	sp|P0ACF0|DBHA_ECOLI	P0ACF0	DBHA_ECOLI	hupA	DNA-binding protein HU-alpha
535	20220923_CRJL_M9H11_PICS_EColi_GluC_Neprosin_N2_5ug_162.13961.13961.0	LSKTQAKAALE	n[29]LSK[156]TQAK[156]AALE	DVIAEKAE.LSKTQAKAALE.STIAAITE	E	S	11	3	2670.29	1243.74	1243.74	415.587	415.587	1242.75	415.259	0.9843	0.7049	2.3423	7.058	7.228	0	0.9933	2	0	16	26	0	3K(28.0313), 7K(28.0313), N-term(28.0313)		0	TRUE	sp|P0ACF0|DBHA_ECOLI	P0ACF0	DBHA_ECOLI	hupA	DNA-binding protein HU-alpha
536	20220923_CRJL_M9H11_PICS_EColi_GluC_Neprosin_N2_5ug_162.13968.13968.4	ASAIKGTGVGGRLTRE	n[29]ASAIK[156]GTGVGGRLTRE	IIAEHNID.ASAIKGTGVGGRLTRE.DVEKHIAK	D	D	16	4	2671.15	1627.92	1627.92	407.986	407.986	1627.94	407.991	-0.0212	0.7731	0.0045	0.1093	14.638	0	0.9999	2	0	129	144	0	5K(28.0313), N-term(28.0313)		0	TRUE	sp|P0AFG6|ODO2_ECOLI	P0AFG6	ODO2_ECOLI	sucB	Dihydrolipoyllysine-residue succinyltransferase component of 2-oxoglutarate dehydrogenase complex
537	20220923_CRJL_M9H11_PICS_EColi_GluC_Neprosin_N2_5ug_162.14000.14000.3	ASAIKGTGVGGRLTRE	n[29]ASAIK[156]GTGVGGRLTRE	IIAEHNID.ASAIKGTGVGGRLTRE.DVEKHIAK	D	D	16	3	2674.25	1627.95	1627.95	543.656	543.656	1627.94	543.653	0.0098	0.5307	0.0472	0.0001068	18.184	0	0.9999	2	0	129	144	0	5K(28.0313), N-term(28.0313)		0	TRUE	sp|P0AFG6|ODO2_ECOLI	P0AFG6	ODO2_ECOLI	sucB	Dihydrolipoyllysine-residue succinyltransferase component of 2-oxoglutarate dehydrogenase complex
538	20220923_CRJL_M9H11_PICS_EColi_GluC_Neprosin_N2_5ug_162.14013.14013.3	VQNTQKITKAME	n[35]VQNTQK[162]ITK[162]AME	EIRSKIAS.VQNTQKITKAME.MVAASKMR	S	M	12	3	2675.55	1492.9	1492.9	498.64	498.64	1491.92	498.313	0.9799	0.8225	0.024	3.115	8.001	0	0.9931	1	0	14	25	0	6K(34.0631), 9K(34.0631), N-term(34.0631)		0	TRUE	sp|P0ABA6|ATPG_ECOLI	P0ABA6	ATPG_ECOLI	atpG	ATP synthase gamma chain
539	20220923_CRJL_M9H11_PICS_EColi_GluC_Neprosin_N2_5ug_162.14020.14020.3	RVPNGKNLDAGKAGVE	n[35]RVPNGK[162]NLDAGK[162]AGVE	DAVIVAIG.RVPNGKNLDAGKAGVE.VDDRGFIR	G	V	16	3	2676.14	1726.07	1726.07	576.364	576.364	1726.06	576.36	0.0103	0.6908	3.8162	0.008186	15.046	0	0.9988	1	1	273	288	0	12K(34.0631), 6K(34.0631), N-term(34.0631)		0	TRUE	sp|P0A9P0|DLDH_ECOLI	P0A9P0	DLDH_ECOLI	lpdA	Dihydrolipoyl dehydrogenase
540	20220923_CRJL_M9H11_PICS_EColi_GluC_Neprosin_N2_5ug_162.14038.14038.0	WVKGKSLDE	n[35]WVK[162]GK[162]SLDE	ASSSIVTE.WVKGKSLDE.AQAIKNTD	E	A	9	2	2677.97	1162.75	1162.75	582.383	582.383	1162.74	582.38	0.0067	0.6196	1.6975	16.73	9.515	0	0.9905	2	1	76	84	0	3K(34.0631), 5K(34.0631), N-term(34.0631)		0	TRUE	sp|P0ACD4|ISCU_ECOLI	P0ACD4	ISCU_ECOLI	iscU	Iron-sulfur cluster assembly scaffold protein IscU
541	20220923_CRJL_M9H11_PICS_EColi_GluC_Neprosin_N2_5ug_162.14039.14039.4	TGKTPVLTSVKKAE	n[29]TGK[156]TPVLTSVK[156]K[156]AE	GIGVYKDE.TGKTPVLTSVKKAE.QYIIENET	E	Q	14	4	2678.04	1571	1571	393.756	393.756	1569.97	393.5	1.0261	0.7499	0.9237	0.02476	12.925	0	0.9999	2	0	40	53	0	11K(28.0313), 12K(28.0313), 3K(28.0313), N-term(28.0313)		0	TRUE	sp|P00509|AAT_ECOLI	P00509	AAT_ECOLI	aspC	Aspartate aminotransferase
542	20220923_CRJL_M9H11_PICS_EColi_GluC_Neprosin_N2_5ug_162.14045.14045.3	IIKTTLPKAKE	n[29]IIK[156]TTLPK[156]AK[156]E	AGSIVRHE.IIKTTLPKAKE.LRRVVEPI	E	L	11	3	2678.83	1352.89	1352.89	451.97	451.97	1352.9	451.974	-0.0123	0.6716	1.5343	0.02681	12.787	0	0.9998	2	0	33	43	0	10K(28.0313), 3K(28.0313), 8K(28.0313), N-term(28.0313)		0	TRUE	sp|P0AG44|RL17_ECOLI	P0AG44	RL17_ECOLI	rplQ	Large ribosomal subunit protein bL17
543	20220923_CRJL_M9H11_PICS_EColi_GluC_Neprosin_N2_5ug_162.14049.14049.3	VATRFNTMTKKADE	n[35]VATRFNTMTK[162]K[162]ADE	VATAGQNE.VATRFNTMTKKADE.IQIYKYVV	E	I	14	3	2679.23	1713.01	1713.01	572.01	572.01	1713	572.007	0.0096	0.6083	1.0207	0.01434	11.401	0	0.9998	2	1	222	235	0	10K(34.0631), 11K(34.0631), N-term(34.0631)		0	TRUE	sp|P0A9C5|GLN1B_ECOLI	P0A9C5	GLN1B_ECOLI	glnA	Glutamine synthetase
544	20220923_CRJL_M9H11_PICS_EColi_GluC_Neprosin_N2_5ug_162.14057.14057.0	WVKGKSLDE	n[35]WVK[162]GK[162]SLDE	ASSSIVTE.WVKGKSLDE.AQAIKNTD	E	A	9	2	2680.11	1163.75	1163.75	582.885	582.885	1162.74	582.38	1.0102	0.6593	1.6619	5.218	8.55	0	0.9946	2	1	76	84	0	3K(34.0631), 5K(34.0631), N-term(34.0631)		0	TRUE	sp|P0ACD4|ISCU_ECOLI	P0ACD4	ISCU_ECOLI	iscU	Iron-sulfur cluster assembly scaffold protein IscU
545	20220923_CRJL_M9H11_PICS_EColi_GluC_Neprosin_N2_5ug_162.14064.14064.2	LHLSRKIAE	n[35]LHLSRK[162]IAE	FKGTGNME.LHLSRKIAE.KRVFPAID	E	K	9	2	2680.99	1133.76	1133.76	567.888	567.888	1133.76	567.885	0.0057	0.2397	0.6368	0.2919	8.639	0	0.9874	2	0	343	351	0	6K(34.0631), N-term(34.0631)		0	TRUE	sp|P0AG30|RHO_ECOLI	P0AG30	RHO_ECOLI	rho	Transcription termination factor Rho
546	20220923_CRJL_M9H11_PICS_EColi_GluC_Neprosin_N2_5ug_162.14068.14068.2	LVDKNLTGKE	n[35]LVDK[162]NLTGK[162]E	DNHIFIVD.LVDKNLTGKE.ADAAIGRA	D	A	10	2	2681.39	1217.82	1217.82	609.916	609.916	1217.81	609.911	0.0094	0.56	0.2906	0.16	9.683	0	0.9997	2	1	323	332	0	4K(34.0631), 9K(34.0631), N-term(34.0631)		0	TRUE	sp|P0A825|GLYA_ECOLI	P0A825	GLYA_ECOLI	glyA	Serine hydroxymethyltransferase
547	20220923_CRJL_M9H11_PICS_EColi_GluC_Neprosin_N2_5ug_162.14069.14069.1	LSKTQAKAALE	n[29]LSK[156]TQAK[156]AALE	DVIAEKAE.LSKTQAKAALE.STIAAITE	E	S	11	1	2681.53	1242.76	1242.76	1243.77	1243.77	1242.75	1243.76	0.0079	0.7542	2.5296	0.1372	11.951	0	0.9995	2	0	16	26	0	3K(28.0313), 7K(28.0313), N-term(28.0313)		0	TRUE	sp|P0ACF0|DBHA_ECOLI	P0ACF0	DBHA_ECOLI	hupA	DNA-binding protein HU-alpha
548	20220923_CRJL_M9H11_PICS_EColi_GluC_Neprosin_N2_5ug_162.14070.14070.0	AASMQRYSTE	n[35]AASMQRYSTE	QAGKPVAD.AASMQRYSTE.MMNVISAG	D	M	10	2	2681.62	1176.57	1176.57	589.292	589.292	1176.57	589.29	0.0031	0.4299	0.4301	0.0177	10.227	0	0.9993	2	0	191	200	0	N-term(34.0631)		0	TRUE	sp|P0A903|BAMC_ECOLI	P0A903	BAMC_ECOLI	bamC	Outer membrane protein assembly factor BamC
549	20220923_CRJL_M9H11_PICS_EColi_GluC_Neprosin_N2_5ug_162.14081.14081.3	AGDKGIYRHYMQKE	n[35]AGDK[162]GIYRHYMQK[162]E	IESNIQYD.AGDKGIYRHYMQKE.IYEQPNAI	D	I	14	3	2682.86	1797.02	1797.02	600.014	600.014	1797.01	600.01	0.0096	0.4911	1.4557	0.2751	11.742	0	0.999	2	1	243	256	0	13K(34.0631), 4K(34.0631), N-term(34.0631)		0	TRUE	sp|P17169|GLMS_ECOLI	P17169	GLMS_ECOLI	glmS	Glutamine--fructose-6-phosphate aminotransferase [isomerizing]
550	20220923_CRJL_M9H11_PICS_EColi_GluC_Neprosin_N2_5ug_162.14087.14087.3	VRFICGTQDSHKE	n[35]VRFIC[160]GTQDSHK[162]E	SHGFGMAS.VRFICGTQDSHKE.LEQKIAAF	S	L	13	3	2683.46	1644.88	1644.88	549.302	549.302	1643.87	548.965	1.0111	0.8074	1.0357	8.217e-06	20.293	0	1	1	1	79	91	0	12K(34.0631), 5C(57.0214), N-term(34.0631)		0	TRUE	sp|P0AB77|KBL_ECOLI	P0AB77	KBL_ECOLI	kbl	2-amino-3-ketobutyrate coenzyme A ligase
551	20220923_CRJL_M9H11_PICS_EColi_GluC_Neprosin_N2_5ug_162.14090.14090.0	RVPNGKNLDAGKAGVE	n[35]RVPNGK[162]NLDAGK[162]AGVE	DAVIVAIG.RVPNGKNLDAGKAGVE.VDDRGFIR	G	V	16	4	2683.68	1727.05	1727.05	432.769	432.769	1726.06	432.522	0.9874	0.5111	3.9418	3.055	10.468	0	0.7867	1	1	273	288	0	12K(34.0631), 6K(34.0631), N-term(34.0631)		0	TRUE	sp|P0A9P0|DLDH_ECOLI	P0A9P0	DLDH_ECOLI	lpdA	Dihydrolipoyl dehydrogenase
552	20220923_CRJL_M9H11_PICS_EColi_GluC_Neprosin_N2_5ug_162.14093.14093.3	SVQNTQKITKAME	n[29]SVQNTQK[162]ITK[162]AM[147]E	KEIRSKIA.SVQNTQKITKAME.MVAASKMR	A	M	13	3	2684.12	1588.91	1588.91	530.645	530.645	1588.91	530.645	0.0012	0.6947	6.3271	0.1235	12.772	0	0.9545	1	0	13	25	0	10K(34.0631), 12M(15.9949), 7K(34.0631), N-term(28.0313)		0	TRUE	sp|P0ABA6|ATPG_ECOLI	P0ABA6	ATPG_ECOLI	atpG	ATP synthase gamma chain
553	20220923_CRJL_M9H11_PICS_EColi_GluC_Neprosin_N2_5ug_162.14100.14100.3	TGKTPVLTSVKKAE	n[29]TGK[156]TPVLTSVK[156]K[156]AE	GIGVYKDE.TGKTPVLTSVKKAE.QYIIENET	E	Q	14	3	2684.8	1569.98	1569.98	524.333	524.333	1569.97	524.331	0.007	0.7376	1.0363	0.009817	15.532	0	1	2	0	40	53	0	11K(28.0313), 12K(28.0313), 3K(28.0313), N-term(28.0313)		0	TRUE	sp|P00509|AAT_ECOLI	P00509	AAT_ECOLI	aspC	Aspartate aminotransferase
554	20220923_CRJL_M9H11_PICS_EColi_GluC_Neprosin_N2_5ug_162.14103.14103.0	LHLSRKIAE	n[29]LHLSRK[156]IAE	FKGTGNME.LHLSRKIAE.KRVFPAID	E	K	9	2	2685.08	1121.7	1121.7	561.856	561.856	1121.69	561.853	0.0053	0.2339	0.7049	0.8907	8.603	0	0.8863	2	0	343	351	0	6K(28.0313), N-term(28.0313)		0	TRUE	sp|P0AG30|RHO_ECOLI	P0AG30	RHO_ECOLI	rho	Transcription termination factor Rho
555	20220923_CRJL_M9H11_PICS_EColi_GluC_Neprosin_N2_5ug_162.14110.14110.2	IIKTTLPKAKE	n[29]IIK[156]TTLPK[156]AK[156]E	AGSIVRHE.IIKTTLPKAKE.LRRVVEPI	E	L	11	2	2685.87	1352.91	1352.91	677.462	677.462	1352.9	677.458	0.0087	0.6113	1.4169	0.2951	8.62	0	0.9983	2	0	33	43	0	10K(28.0313), 3K(28.0313), 8K(28.0313), N-term(28.0313)		0	TRUE	sp|P0AG44|RL17_ECOLI	P0AG44	RL17_ECOLI	rplQ	Large ribosomal subunit protein bL17
556	20220923_CRJL_M9H11_PICS_EColi_GluC_Neprosin_N2_5ug_162.14113.14113.3	VLQEPDNHHVSAE	n[35]VLQEPDNHHVSAE	IPRIKIIE.VLQEPDNHHVSAE.DIYKRIID	E	D	13	3	2686.13	1507.75	1507.75	503.589	503.589	1507.75	503.59	-0.002	0.4606	1.9045	0.1138	11.275	0	0.9993	2	1	25	37	0	N-term(34.0631)		0	TRUE	sp|P0A9A9|FUR_ECOLI	P0A9A9	FUR_ECOLI	fur	Ferric uptake regulation protein
557	20220923_CRJL_M9H11_PICS_EColi_GluC_Neprosin_N2_5ug_162.14118.14118.0	VATRFNTMTKKADE	n[29]VATRFNTMTK[156]K[156]ADE	VATAGQNE.VATRFNTMTKKADE.IQIYKYVV	E	I	14	4	2686.6	1694.88	1694.88	424.726	424.726	1694.9	424.733	-0.0267	0.5796	1.1436	2.329	6.031	0	0.969	2	1	222	235	0	10K(28.0313), 11K(28.0313), N-term(28.0313)		0	TRUE	sp|P0A9C5|GLN1B_ECOLI	P0A9C5	GLN1B_ECOLI	glnA	Glutamine synthetase
558	20220923_CRJL_M9H11_PICS_EColi_GluC_Neprosin_N2_5ug_162.14128.14128.3	SLKGKHVGVLQGSTQE	n[35]SLK[162]GK[162]HVGVLQGSTQE	SPIQPTID.SLKGKHVGVLQGSTQE.AYANETWR	D	A	16	3	2687.68	1769.1	1769.1	590.707	590.707	1769.09	590.704	0.0086	0.6536	0.2254	0.006306	17.301	0	1	2	0	130	145	0	3K(34.0631), 5K(34.0631), N-term(34.0631)		0	TRUE	sp|P09551|ARGT_ECOLI	P09551	ARGT_ECOLI	argT	Lysine/arginine/ornithine-binding periplasmic protein
559	20220923_CRJL_M9H11_PICS_EColi_GluC_Neprosin_N2_5ug_162.14129.14129.3	SLKGKHVGVLQGSTQE	n[29]SLK[156]GK[156]HVGVLQGSTQE	SPIQPTID.SLKGKHVGVLQGSTQE.AYANETWR	D	A	16	3	2687.81	1751.01	1751.01	584.676	584.676	1750.99	584.672	0.0118	0.5619	0.2232	0.01713	12.102	0	0.9995	2	0	130	145	0	3K(28.0313), 5K(28.0313), N-term(28.0313)		0	TRUE	sp|P09551|ARGT_ECOLI	P09551	ARGT_ECOLI	argT	Lysine/arginine/ornithine-binding periplasmic protein
560	20220923_CRJL_M9H11_PICS_EColi_GluC_Neprosin_N2_5ug_162.14135.14135.0	AGDKGIYRHYMQKE	n[35]AGDK[162]GIYRHYMQK[162]E	IESNIQYD.AGDKGIYRHYMQKE.IYEQPNAI	D	I	14	4	2688.34	1796.99	1796.99	450.255	450.255	1797.01	450.26	-0.0162	0.4868	1.5471	3.327	7.886	0	0.9863	2	1	243	256	0	13K(34.0631), 4K(34.0631), N-term(34.0631)		0	TRUE	sp|P17169|GLMS_ECOLI	P17169	GLMS_ECOLI	glmS	Glutamine--fructose-6-phosphate aminotransferase [isomerizing]
561	20220923_CRJL_M9H11_PICS_EColi_GluC_Neprosin_N2_5ug_162.14146.14146.3	AQAQAVHKFIRD	n[35]AQAQAVHK[162]FIRD	GTGKSATP.AQAQAVHKFIRD.HIAKVDAN	P	H	12	3	2689.57	1450.87	1450.87	484.629	484.629	1450.87	484.63	-0.0023	0.7868	3.6091	0.06308	13.392	0	0.9957	1	0	181	192	0	8K(34.0631), N-term(34.0631)		0	TRUE	sp|P0A858|TPIS_ECOLI	P0A858	TPIS_ECOLI	tpiA	Triosephosphate isomerase
562	20220923_CRJL_M9H11_PICS_EColi_GluC_Neprosin_N2_5ug_162.14158.14158.0	SKLADLRGQNE	SK[162]LADLRGQNE	GVAIIRVA.SKLADLRGQNE.DQNVGIKV	A	D	11	2	2691.09	1263.71	1263.71	632.86	632.86	1263.7	632.857	0.0065	0.7969	1.0953	0.01164	11.147	9.697	0.9922	1	1	424	434	0	2K(34.0631)		0	TRUE	sp|P0A6F5|CH60_ECOLI	P0A6F5	CH60_ECOLI	groEL	Chaperonin GroEL
563	20220923_CRJL_M9H11_PICS_EColi_GluC_Neprosin_N2_5ug_162.14162.14162.3	AQAQAVHKFIRD	n[29]AQAQAVHK[156]FIRD	GTGKSATP.AQAQAVHKFIRD.HIAKVDAN	P	H	12	3	2691.55	1438.81	1438.81	480.609	480.609	1438.8	480.609	0.0019	0.7601	3.576	0.0007957	17.34	0	1	1	0	181	192	0	8K(28.0313), N-term(28.0313)		0	TRUE	sp|P0A858|TPIS_ECOLI	P0A858	TPIS_ECOLI	tpiA	Triosephosphate isomerase
564	20220923_CRJL_M9H11_PICS_EColi_GluC_Neprosin_N2_5ug_162.14163.14163.2	AQAQAVHKFIRD	n[35]AQAQAVHK[162]FIRD	GTGKSATP.AQAQAVHKFIRD.HIAKVDAN	P	H	12	2	2691.68	1450.88	1450.88	726.448	726.448	1450.87	726.441	0.0128	0.8383	3.5738	0.07269	12.054	0	0.9996	1	0	181	192	0	8K(34.0631), N-term(34.0631)		0	TRUE	sp|P0A858|TPIS_ECOLI	P0A858	TPIS_ECOLI	tpiA	Triosephosphate isomerase
565	20220923_CRJL_M9H11_PICS_EColi_GluC_Neprosin_N2_5ug_162.14176.14176.2	VLQEPDNHHVSAE	n[29]VLQEPDNHHVSAE	IPRIKIIE.VLQEPDNHHVSAE.DIYKRIID	E	D	13	2	2693.02	1501.73	1501.73	751.871	751.871	1501.72	751.865	0.0108	0.6799	2.0194	0.0007551	13.988	0	0.9998	2	1	25	37	0	N-term(28.0313)		0	TRUE	sp|P0A9A9|FUR_ECOLI	P0A9A9	FUR_ECOLI	fur	Ferric uptake regulation protein
566	20220923_CRJL_M9H11_PICS_EColi_GluC_Neprosin_N2_5ug_162.14180.14180.2	AQAQAVHKFIRD	n[29]AQAQAVHK[156]FIRD	GTGKSATP.AQAQAVHKFIRD.HIAKVDAN	P	H	12	2	2693.51	1438.82	1438.82	720.415	720.415	1438.8	720.409	0.0118	0.6469	3.5433	0.26	10.84	0	0.9802	1	0	181	192	0	8K(28.0313), N-term(28.0313)		0	TRUE	sp|P0A858|TPIS_ECOLI	P0A858	TPIS_ECOLI	tpiA	Triosephosphate isomerase
567	20220923_CRJL_M9H11_PICS_EColi_GluC_Neprosin_N2_5ug_162.14182.14182.0	SKLADLRGQNE	SK[162]LADLRGQNE	GVAIIRVA.SKLADLRGQNE.DQNVGIKV	A	D	11	2	2693.65	1264.71	1264.71	633.36	633.36	1263.7	632.857	1.0057	0.7899	1.0526	0.03574	11.777	11.777	0.9566	1	1	424	434	0	2K(34.0631)		0	TRUE	sp|P0A6F5|CH60_ECOLI	P0A6F5	CH60_ECOLI	groEL	Chaperonin GroEL
568	20220923_CRJL_M9H11_PICS_EColi_GluC_Neprosin_N2_5ug_162.14191.14191.0	LVDKNLTGKE	n[29]LVDK[156]NLTGK[156]E	DNHIFIVD.LVDKNLTGKE.ADAAIGRA	D	A	10	2	2694.68	1199.72	1199.72	600.867	600.867	1199.71	600.864	0.0069	0.6444	0.5121	0.07609	9.261	0	0.9994	2	1	323	332	0	4K(28.0313), 9K(28.0313), N-term(28.0313)		0	TRUE	sp|P0A825|GLYA_ECOLI	P0A825	GLYA_ECOLI	glyA	Serine hydroxymethyltransferase
569	20220923_CRJL_M9H11_PICS_EColi_GluC_Neprosin_N2_5ug_162.14192.14192.2	SKIVKIIGRE	SK[162]IVK[162]IIGRE	.SKIVKIIGRE.IIDSRGNP	M	I	10	2	2694.81	1209.85	1209.85	605.933	605.933	1209.84	605.929	0.0067	0.8552	15.7632	0.04308	14.963	14.963	0.9996	2	0	2	11	0	2K(34.0631), 5K(34.0631)		0	TRUE	sp|P0A6P9|ENO_ECOLI	P0A6P9	ENO_ECOLI	eno	Enolase
570	20220923_CRJL_M9H11_PICS_EColi_GluC_Neprosin_N2_5ug_162.14210.14210.2	ISSVKHIPE	n[35]ISSVK[162]HIPE	AAIKMIEE.ISSVKHIPE.FVRRAKDK	E	F	9	2	2696.6	1076.69	1076.69	539.354	539.354	1076.69	539.351	0.0059	0.5779	1.8269	0.3949	8.114	0	0.9995	2	0	279	287	0	5K(34.0631), N-term(34.0631)		0	TRUE	sp|P0ABH7|CISY_ECOLI	P0ABH7	CISY_ECOLI	gltA	Citrate synthase
571	20220923_CRJL_M9H11_PICS_EColi_GluC_Neprosin_N2_5ug_162.14243.14243.2	GGQHLNVNVMNRE	n[35]GGQHLNVNVM[147]NRE	FHHEASIE.GGQHLNVNVMNRE.MIIDAMEN	E	M	13	2	2700.22	1516.78	1516.78	759.398	759.398	1516.76	759.389	0.0175	0.8229	0.1892	0.03369	14.39	0	0.9997	2	0	702	714	0	10M(15.9949), N-term(34.0631)		0	FALSE	sp|P09373|PFLB_ECOLI	P09373	PFLB_ECOLI	pflB	Formate acetyltransferase 1	tdcE	sp|P42632|TDCE_ECOLI
572	20220923_CRJL_M9H11_PICS_EColi_GluC_Neprosin_N2_5ug_162.14245.14245.0	SRGVTVDKMTE	n[35]SRGVTVDK[162]MTE	AISAVVAD.SRGVTVDKMTE.LRKAGREA	D	L	11	3	2700.36	1290.72	1290.72	431.248	431.248	1289.73	430.917	0.9934	0.8467	0.7459	0.3491	10.328	0	0.9995	2	1	30	40	0	8K(34.0631), N-term(34.0631)		0	TRUE	sp|P0A7J3|RL10_ECOLI	P0A7J3	RL10_ECOLI	rplJ	Large ribosomal subunit protein uL10
573	20220923_CRJL_M9H11_PICS_EColi_GluC_Neprosin_N2_5ug_162.14249.14249.0	SRGVTVDKMTE	n[35]SRGVTVDK[162]MTE	AISAVVAD.SRGVTVDKMTE.LRKAGREA	D	L	11	2	2700.71	1289.74	1289.74	645.877	645.877	1289.73	645.871	0.0108	0.7017	0.74	0.0008364	15.779	0	1	2	1	30	40	0	8K(34.0631), N-term(34.0631)		0	TRUE	sp|P0A7J3|RL10_ECOLI	P0A7J3	RL10_ECOLI	rplJ	Large ribosomal subunit protein uL10
574	20220923_CRJL_M9H11_PICS_EColi_GluC_Neprosin_N2_5ug_162.14254.14254.2	LSKTQAKAALE	n[29]LSK[156]TQAK[156]AALE	DVIAEKAE.LSKTQAKAALE.STIAAITE	E	S	11	2	2701.3	1242.77	1242.77	622.39	622.39	1242.75	622.385	0.0105	0.5428	2.8592	1.058	8.402	0	0.9929	2	0	16	26	0	3K(28.0313), 7K(28.0313), N-term(28.0313)		0	TRUE	sp|P0ACF0|DBHA_ECOLI	P0ACF0	DBHA_ECOLI	hupA	DNA-binding protein HU-alpha
575	20220923_CRJL_M9H11_PICS_EColi_GluC_Neprosin_N2_5ug_162.14260.14260.0	SRGVTVDKMTE	n[35]SRGVTVDK[162]MTE	AISAVVAD.SRGVTVDKMTE.LRKAGREA	D	L	11	2	2701.73	1290.74	1290.74	646.378	646.378	1289.73	645.871	1.0131	0.6948	0.7231	0.01176	12.168	0	0.9999	2	1	30	40	0	8K(34.0631), N-term(34.0631)		0	TRUE	sp|P0A7J3|RL10_ECOLI	P0A7J3	RL10_ECOLI	rplJ	Large ribosomal subunit protein uL10
576	20220923_CRJL_M9H11_PICS_EColi_GluC_Neprosin_N2_5ug_162.14267.14267.0	LVKHIAMHVAASKPE	n[29]LVK[156]HIAMHVAASK[156]PE	AAKGADEE.LVKHIAMHVAASKPE.FIKPEDVS	E	F	15	4	2702.22	1714.99	1714.99	429.754	429.754	1714	429.506	0.9891	0.6853	0.2999	1.386	10.291	0	0.9988	2	0	165	179	0	13K(28.0313), 3K(28.0313), N-term(28.0313)		0	TRUE	sp|P0A6P1|EFTS_ECOLI	P0A6P1	EFTS_ECOLI	tsf	Elongation factor Ts
577	20220923_CRJL_M9H11_PICS_EColi_GluC_Neprosin_N2_5ug_162.14270.14270.0	ALKASVQGE	n[35]ALK[162]ASVQGE	QIGTKYSE.ALKASVQGE.DGRNQIIT	E	D	9	2	2702.71	969.611	969.611	485.813	485.813	969.613	485.814	-0.0016	0.6387	4.262	7.245	6.499	0	0.996	2	0	424	432	0	3K(34.0631), N-term(34.0631)		0	TRUE	sp|P16659|SYP_ECOLI	P16659	SYP_ECOLI	proS	Proline--tRNA ligase
578	20220923_CRJL_M9H11_PICS_EColi_GluC_Neprosin_N2_5ug_162.14280.14280.0	QKTGVSNTLE	n[35]QK[162]TGVSNTLE	GSIFQQVA.QKTGVSNTLE.NEFKGRAS	A	N	10	2	2703.6	1143.68	1143.68	572.85	572.85	1143.68	572.846	0.0079	0.7194	1.9596	1.377	10.293	0	0.9895	1	0	38	47	0	2K(34.0631), N-term(34.0631)		0	TRUE	sp|P0AEU7|SKP_ECOLI	P0AEU7	SKP_ECOLI	skp	Chaperone protein Skp
579	20220923_CRJL_M9H11_PICS_EColi_GluC_Neprosin_N2_5ug_162.14297.14297.0	SRGVTVDKMTE	n[29]SRGVTVDK[156]MTE	AISAVVAD.SRGVTVDKMTE.LRKAGREA	D	L	11	2	2705.35	1277.67	1277.67	639.844	639.844	1277.66	639.84	0.0085	0.7253	0.6627	4.082e-05	18.409	0	1	2	1	30	40	0	8K(28.0313), N-term(28.0313)		0	TRUE	sp|P0A7J3|RL10_ECOLI	P0A7J3	RL10_ECOLI	rplJ	Large ribosomal subunit protein uL10
580	20220923_CRJL_M9H11_PICS_EColi_GluC_Neprosin_N2_5ug_162.14301.14301.3	SRGVTVDKMTE	n[35]SRGVTVDK[162]MTE	AISAVVAD.SRGVTVDKMTE.LRKAGREA	D	L	11	3	2705.87	1289.72	1289.72	430.913	430.913	1289.73	430.917	-0.0103	0.8284	0.6541	0.03571	15.289	0	1	2	1	30	40	0	8K(34.0631), N-term(34.0631)		0	TRUE	sp|P0A7J3|RL10_ECOLI	P0A7J3	RL10_ECOLI	rplJ	Large ribosomal subunit protein uL10
581	20220923_CRJL_M9H11_PICS_EColi_GluC_Neprosin_N2_5ug_162.14304.14304.2	GAAAFLRRHAQEE	n[29]GAAAFLRRHAQEE	WCSYHTFE.GAAAFLRRHAQEE.MTHMQRIF	E	M	13	2	2706.14	1482.78	1482.78	742.396	742.396	1482.77	742.392	0.0091	0.7044	2.7668	0.3709	9.223	0	0.9967	2	1	38	50	0	N-term(28.0313)		0	TRUE	sp|P0A998|FTNA_ECOLI	P0A998	FTNA_ECOLI	ftnA	Bacterial non-heme ferritin
582	20220923_CRJL_M9H11_PICS_EColi_GluC_Neprosin_N2_5ug_162.14306.14306.3	SLKGKRVGVLQGTTQE	SLK[156]GK[156]RVGVLQGTTQE	SDIQPTVE.SLKGKRVGVLQGTTQE.TFGNEHWA	E	T	16	3	2706.4	1756.03	1756.03	586.35	586.35	1756.02	586.347	0.0072	0.7423	2.2206	0.04875	13.924	13.924	0.9943	2	0	130	145	0	3K(28.0313), 5K(28.0313)		0	TRUE	sp|P0AEU0|HISJ_ECOLI	P0AEU0	HISJ_ECOLI	hisJ	Histidine-binding periplasmic protein
583	20220923_CRJL_M9H11_PICS_EColi_GluC_Neprosin_N2_5ug_162.14318.14318.3	RVPNGKNLDAGKAGVE	n[35]RVPNGK[162]NLDAGK[162]AGVE	DAVIVAIG.RVPNGKNLDAGKAGVE.VDDRGFIR	G	V	16	3	2707.55	1726.07	1726.07	576.363	576.363	1726.06	576.36	0.0086	0.6924	4.3397	0.0001249	17.444	0	0.9993	1	1	273	288	0	12K(34.0631), 6K(34.0631), N-term(34.0631)		0	TRUE	sp|P0A9P0|DLDH_ECOLI	P0A9P0	DLDH_ECOLI	lpdA	Dihydrolipoyl dehydrogenase
584	20220923_CRJL_M9H11_PICS_EColi_GluC_Neprosin_N2_5ug_162.14320.14320.2	MIARRPERVIE	n[29]MIARRPERVIE	IKQATFEE.MIARRPERVIE.IAVKGMIP	E	I	11	2	2707.69	1396.81	1396.81	699.41	699.41	1396.8	699.406	0.0091	0.8642	1.2663	0.3899	7.136	0	0.9988	2	1	92	102	0	N-term(28.0313)		0	TRUE	sp|P0AA10|RL13_ECOLI	P0AA10	RL13_ECOLI	rplM	Large ribosomal subunit protein uL13
585	20220923_CRJL_M9H11_PICS_EColi_GluC_Neprosin_N2_5ug_162.14322.14322.4	TAKRTGAQVRGPIPLPTRKE	n[29]TAK[156]RTGAQVRGPIPLPTRK[156]E	QATAEIVE.TAKRTGAQVRGPIPLPTRKE.RFTVIISP	E	R	20	4	2707.95	2259.37	2259.37	565.849	565.849	2259.35	565.846	0.0134	0.6968	3.5686	0.1396	9.921	0	0.9974	2	0	28	47	0	19K(28.0313), 3K(28.0313), N-term(28.0313)		0	TRUE	sp|P0A7R5|RS10_ECOLI	P0A7R5	RS10_ECOLI	rpsJ	Small ribosomal subunit protein uS10
586	20220923_CRJL_M9H11_PICS_EColi_GluC_Neprosin_N2_5ug_162.14323.14323.3	TAKRTGAQVRGPIPLPTRKE	n[29]TAK[156]RTGAQVRGPIPLPTRK[156]E	QATAEIVE.TAKRTGAQVRGPIPLPTRKE.RFTVIISP	E	R	20	3	2708.08	2259.37	2259.37	754.131	754.131	2259.35	754.125	0.0185	0.5113	3.5664	0.9627	5.566	0	0.9597	2	0	28	47	0	19K(28.0313), 3K(28.0313), N-term(28.0313)		0	TRUE	sp|P0A7R5|RS10_ECOLI	P0A7R5	RS10_ECOLI	rpsJ	Small ribosomal subunit protein uS10
587	20220923_CRJL_M9H11_PICS_EColi_GluC_Neprosin_N2_5ug_162.14336.14336.3	IIKTTLPKAKE	n[29]IIK[156]TTLPK[156]AK[156]E	AGSIVRHE.IIKTTLPKAKE.LRRVVEPI	E	L	11	3	2709.66	1352.89	1352.89	451.97	451.97	1352.9	451.974	-0.0123	0.6126	1.0205	0.08026	10.882	0	0.999	2	0	33	43	0	10K(28.0313), 3K(28.0313), 8K(28.0313), N-term(28.0313)		0	TRUE	sp|P0AG44|RL17_ECOLI	P0AG44	RL17_ECOLI	rplQ	Large ribosomal subunit protein bL17
588	20220923_CRJL_M9H11_PICS_EColi_GluC_Neprosin_N2_5ug_162.14341.14341.0	QIKAAVKAAAEGE	n[29]QIK[156]AAVK[156]AAAEGE	IEKAATYE.QIKAAVKAAAEGE.MKGVIGYT	E	M	13	2	2710.11	1368.81	1368.81	685.411	685.411	1368.8	685.406	0.0095	0.6615	1.091	0.000307	17.328	0	1	2	1	255	267	0	3K(28.0313), 7K(28.0313), N-term(28.0313)		0	TRUE	sp|P0A9B2|G3P1_ECOLI	P0A9B2	G3P1_ECOLI	gapA	Glyceraldehyde-3-phosphate dehydrogenase A
589	20220923_CRJL_M9H11_PICS_EColi_GluC_Neprosin_N2_5ug_162.14344.14344.0	SRGVTVDKMTE	n[29]SRGVTVDK[156]MTE	AISAVVAD.SRGVTVDKMTE.LRKAGREA	D	L	11	2	2710.32	1278.68	1278.68	640.345	640.345	1277.66	639.84	1.0105	0.6693	0.5798	4.299	8.512	0	0.9975	2	1	30	40	0	8K(28.0313), N-term(28.0313)		0	TRUE	sp|P0A7J3|RL10_ECOLI	P0A7J3	RL10_ECOLI	rplJ	Large ribosomal subunit protein uL10
590	20220923_CRJL_M9H11_PICS_EColi_GluC_Neprosin_N2_5ug_162.14349.14349.3	SRGVTVDKMTE	n[29]SRGVTVDK[156]MTE	AISAVVAD.SRGVTVDKMTE.LRKAGREA	D	L	11	3	2710.91	1277.65	1277.65	426.892	426.892	1277.66	426.896	-0.0106	0.8394	0.5701	0.09253	9.887	0	1	2	1	30	40	0	8K(28.0313), N-term(28.0313)		0	TRUE	sp|P0A7J3|RL10_ECOLI	P0A7J3	RL10_ECOLI	rplJ	Large ribosomal subunit protein uL10
591	20220923_CRJL_M9H11_PICS_EColi_GluC_Neprosin_N2_5ug_162.14351.14351.0	ISSVKHIPE	n[29]ISSVK[156]HIPE	AAIKMIEE.ISSVKHIPE.FVRRAKDK	E	F	9	2	2711.05	1064.63	1064.63	533.322	533.322	1064.62	533.319	0.0057	0.55	1.5861	1.055	6.383	0	0.9809	2	0	279	287	0	5K(28.0313), N-term(28.0313)		0	TRUE	sp|P0ABH7|CISY_ECOLI	P0ABH7	CISY_ECOLI	gltA	Citrate synthase
592	20220923_CRJL_M9H11_PICS_EColi_GluC_Neprosin_N2_5ug_162.14372.14372.2	LVDKNLTGKE	n[35]LVDK[162]NLTGK[162]E	DNHIFIVD.LVDKNLTGKE.ADAAIGRA	D	A	10	2	2713.11	1217.82	1217.82	609.915	609.915	1217.81	609.911	0.0079	0.5441	0.8193	0.306	8.557	0	0.999	2	1	323	332	0	4K(34.0631), 9K(34.0631), N-term(34.0631)		0	TRUE	sp|P0A825|GLYA_ECOLI	P0A825	GLYA_ECOLI	glyA	Serine hydroxymethyltransferase
593	20220923_CRJL_M9H11_PICS_EColi_GluC_Neprosin_N2_5ug_162.14386.14386.3	SGVRAIDTKCKIE	n[35]SGVRAIDTK[162]C[160]K[162]IE	EGTDIFIK.SGVRAIDTKCKIE.QAPGQHGA	K	Q	13	3	2714.71	1577.97	1577.97	526.998	526.998	1577.97	526.996	0.0056	0.6119	0.6918	0.3522	9.313	0	0.9958	1	1	23	35	0	10C(57.0214), 11K(34.0631), 9K(34.0631), N-term(34.0631)		0	TRUE	sp|P0A7V8|RS4_ECOLI	P0A7V8	RS4_ECOLI	rpsD	Small ribosomal subunit protein uS4
594	20220923_CRJL_M9H11_PICS_EColi_GluC_Neprosin_N2_5ug_162.14398.14398.4	TAKRTGAQVRGPIPLPTRKE	TAK[156]RTGAQVRGPIPLPTRK[156]E	QATAEIVE.TAKRTGAQVRGPIPLPTRKE.RFTVIISP	E	R	20	4	2715.86	2231.34	2231.34	558.841	558.841	2231.32	558.838	0.0129	0.8691	3.4367	1.93	9.358	0	0.935	2	0	28	47	0	19K(28.0313), 3K(28.0313)		0	TRUE	sp|P0A7R5|RS10_ECOLI	P0A7R5	RS10_ECOLI	rpsJ	Small ribosomal subunit protein uS10
595	20220923_CRJL_M9H11_PICS_EColi_GluC_Neprosin_N2_5ug_162.14402.14402.3	GTFDKLTKKE	n[35]GTFDK[162]LTK[162]K[162]E	DIETQSQD.GTFDKLTKKE.AIMRTREI	D	A	10	3	2716.19	1301.88	1301.88	434.966	434.966	1301.89	434.969	-0.0101	0.5171	2.6855	0.08366	11.81	0	0.9994	2	1	124	133	0	5K(34.0631), 8K(34.0631), 9K(34.0631), N-term(34.0631)		0	TRUE	sp|P0A7V0|RS2_ECOLI	P0A7V0	RS2_ECOLI	rpsB	Small ribosomal subunit protein uS2
596	20220923_CRJL_M9H11_PICS_EColi_GluC_Neprosin_N2_5ug_162.14405.14405.2	SYAAAKSSPHLE	n[29]SYAAAK[156]SSPHLE	KIYYITAD.SYAAAKSSPHLE.LIRKKGIE	D	L	12	2	2716.56	1315.69	1315.69	658.851	658.851	1315.68	658.846	0.0101	0.5666	1.7656	0.009747	14.31	0	0.9999	2	0	437	448	0	6K(28.0313), N-term(28.0313)		0	TRUE	sp|P0A6Z3|HTPG_ECOLI	P0A6Z3	HTPG_ECOLI	htpG	Chaperone protein HtpG
597	20220923_CRJL_M9H11_PICS_EColi_GluC_Neprosin_N2_5ug_162.14420.14420.2	GTFDKLTKKE	n[35]GTFDK[162]LTK[162]K[162]E	DIETQSQD.GTFDKLTKKE.AIMRTREI	D	A	10	2	2718.24	1301.89	1301.89	651.955	651.955	1301.89	651.951	0.0081	0.653	2.7196	0.9688	8.555	0	0.9992	2	1	124	133	0	5K(34.0631), 8K(34.0631), 9K(34.0631), N-term(34.0631)		0	TRUE	sp|P0A7V0|RS2_ECOLI	P0A7V0	RS2_ECOLI	rpsB	Small ribosomal subunit protein uS2
598	20220923_CRJL_M9H11_PICS_EColi_GluC_Neprosin_N2_5ug_162.14452.14452.0	IKGALRQRVLNNE	n[29]IK[156]GALRQRVLNNE	GEEITEAE.IKGALRQRVLNNE.IIIVTCGS	E	I	13	3	2721.5	1565.94	1565.94	522.989	522.989	1565.94	522.986	0.007	0.5735	0.1672	0.3112	8.528	0	0.997	2	0	248	260	0	2K(28.0313), N-term(28.0313)		0	TRUE	sp|P0A6M8|EFG_ECOLI	P0A6M8	EFG_ECOLI	fusA	Elongation factor G
599	20220923_CRJL_M9H11_PICS_EColi_GluC_Neprosin_N2_5ug_162.14455.14455.0	AAAAVGKAVAE	n[35]AAAAVGK[162]AVAE	IKYTGNKD.AAAAVGKAVAE.RAIEKGIK	D	R	11	2	2721.71	1025.66	1025.66	513.837	513.837	1024.66	513.335	1.0047	0.6608	0.0551	0.06728	11.482	0	0.9999	2	0	70	80	0	7K(34.0631), N-term(34.0631)		0	TRUE	sp|P0C018|RL18_ECOLI	P0C018	RL18_ECOLI	rplR	Large ribosomal subunit protein uL18
600	20220923_CRJL_M9H11_PICS_EColi_GluC_Neprosin_N2_5ug_162.14458.14458.0	AQAQAVHKFIRD	n[35]AQAQAVHK[162]FIRD	GTGKSATP.AQAQAVHKFIRD.HIAKVDAN	P	H	12	3	2721.92	1450.87	1450.87	484.629	484.629	1450.87	484.63	-0.0028	0.7396	3.0699	0.2848	9.682	6.459	0.9974	1	0	181	192	0	8K(34.0631), N-term(34.0631)		0	TRUE	sp|P0A858|TPIS_ECOLI	P0A858	TPIS_ECOLI	tpiA	Triosephosphate isomerase
601	20220923_CRJL_M9H11_PICS_EColi_GluC_Neprosin_N2_5ug_162.14478.14478.2	AQAQAVHKFIRD	n[29]AQAQAVHK[156]FIRD	GTGKSATP.AQAQAVHKFIRD.HIAKVDAN	P	H	12	2	2724.39	1438.81	1438.81	720.412	720.412	1438.8	720.409	0.0052	0.5675	3.0287	0.3334	10.408	0	0.9436	1	0	181	192	0	8K(28.0313), N-term(28.0313)		0	TRUE	sp|P0A858|TPIS_ECOLI	P0A858	TPIS_ECOLI	tpiA	Triosephosphate isomerase
602	20220923_CRJL_M9H11_PICS_EColi_GluC_Neprosin_N2_5ug_162.14487.14487.0	AQPALAARSE	n[29]AQPALAARSE	APAAAAPA.AQPALAARSE.KRVPMTRI	A	K	10	2	2725.45	1040.57	1040.57	521.29	521.29	1040.56	521.288	0.0039	0.7134	2.7061	1.207	11.364	0	0.9952	1	0	167	176	0	N-term(28.0313)		0	TRUE	sp|P0AFG6|ODO2_ECOLI	P0AFG6	ODO2_ECOLI	sucB	Dihydrolipoyllysine-residue succinyltransferase component of 2-oxoglutarate dehydrogenase complex
603	20220923_CRJL_M9H11_PICS_EColi_GluC_Neprosin_N2_5ug_162.14489.14489.0	AQPALAARSE	n[29]AQPALAARSE	APAAAAPA.AQPALAARSE.KRVPMTRI	A	K	10	2	2725.6	1041.57	1041.57	521.792	521.792	1040.56	521.288	1.0084	0.6685	2.7085	0.05658	11.005	11.005	0.9934	1	0	167	176	0	N-term(28.0313)		0	TRUE	sp|P0AFG6|ODO2_ECOLI	P0AFG6	ODO2_ECOLI	sucB	Dihydrolipoyllysine-residue succinyltransferase component of 2-oxoglutarate dehydrogenase complex
604	20220923_CRJL_M9H11_PICS_EColi_GluC_Neprosin_N2_5ug_162.14520.14520.0	AAAAVGKAVAE	n[29]AAAAVGK[156]AVAE	IKYTGNKD.AAAAVGKAVAE.RAIEKGIK	D	R	11	2	2729.1	1012.6	1012.6	507.307	507.307	1012.59	507.303	0.0075	0.5509	0.1784	0.003553	12.344	7.842	0.9998	2	0	70	80	0	7K(28.0313), N-term(28.0313)		0	TRUE	sp|P0C018|RL18_ECOLI	P0C018	RL18_ECOLI	rplR	Large ribosomal subunit protein uL18
605	20220923_CRJL_M9H11_PICS_EColi_GluC_Neprosin_N2_5ug_162.14529.14529.3	AGGRTSHTSIMARSLE	n[29]AGGRTSHTSIMARSLE	KVIGFITD.AGGRTSHTSIMARSLE.LPAIVGTG	D	L	16	3	2730.02	1700.87	1700.87	567.965	567.965	1700.86	567.962	0.0102	0.7417	7.3769	0.0006123	16.276	0	0.9999	2	0	183	198	0	N-term(28.0313)		0	TRUE	sp|P08839|PT1_ECOLI	P08839	PT1_ECOLI	ptsI	Phosphoenolpyruvate-protein phosphotransferase
606	20220923_CRJL_M9H11_PICS_EColi_GluC_Neprosin_N2_5ug_162.14537.14537.1	AAAAVGKAVAE	n[35]AAAAVGK[162]AVAE	IKYTGNKD.AAAAVGKAVAE.RAIEKGIK	D	R	11	1	2731.01	1024.67	1024.67	1025.67	1025.67	1024.66	1025.66	0.0116	0.7368	0.2102	0.04303	13.965	0	1	2	0	70	80	0	7K(34.0631), N-term(34.0631)		0	TRUE	sp|P0C018|RL18_ECOLI	P0C018	RL18_ECOLI	rplR	Large ribosomal subunit protein uL18
607	20220923_CRJL_M9H11_PICS_EColi_GluC_Neprosin_N2_5ug_162.14539.14539.0	AAAAVGKAVAE	n[29]AAAAVGK[156]AVAE	IKYTGNKD.AAAAVGKAVAE.RAIEKGIK	D	R	11	2	2731.16	1013.6	1013.6	507.808	507.808	1012.59	507.303	1.0094	0.5629	0.2126	0.0941	11.221	8.141	0.9991	2	0	70	80	0	7K(28.0313), N-term(28.0313)		0	TRUE	sp|P0C018|RL18_ECOLI	P0C018	RL18_ECOLI	rplR	Large ribosomal subunit protein uL18
608	20220923_CRJL_M9H11_PICS_EColi_GluC_Neprosin_N2_5ug_162.14550.14550.0	MIARRPERVIE	n[29]MIARRPERVIE	IKQATFEE.MIARRPERVIE.IAVKGMIP	E	I	11	3	2732.36	1397.8	1397.8	466.939	466.939	1396.8	466.606	0.9987	0.34	0.8551	1.213	8.318	0	0.8999	2	1	92	102	0	N-term(28.0313)		0	TRUE	sp|P0AA10|RL13_ECOLI	P0AA10	RL13_ECOLI	rplM	Large ribosomal subunit protein uL13
609	20220923_CRJL_M9H11_PICS_EColi_GluC_Neprosin_N2_5ug_162.14558.14558.2	LSKTQAKAALE	n[29]LSK[156]TQAK[156]AALE	DVIAEKAE.LSKTQAKAALE.STIAAITE	E	S	11	2	2733.22	1242.76	1242.76	622.39	622.39	1242.75	622.385	0.01	0.5497	3.3913	0.09424	10.254	0	0.9989	2	0	16	26	0	3K(28.0313), 7K(28.0313), N-term(28.0313)		0	TRUE	sp|P0ACF0|DBHA_ECOLI	P0ACF0	DBHA_ECOLI	hupA	DNA-binding protein HU-alpha
610	20220923_CRJL_M9H11_PICS_EColi_GluC_Neprosin_N2_5ug_162.14565.14565.3	AGGRTSHTSIMARSLE	n[35]AGGRTSHTSIMARSLE	KVIGFITD.AGGRTSHTSIMARSLE.LPAIVGTG	D	L	16	3	2733.96	1706.91	1706.91	569.976	569.976	1706.89	569.972	0.0106	0.7374	7.3112	0.01165	16.234	0	1	2	0	183	198	0	N-term(34.0631)		0	TRUE	sp|P08839|PT1_ECOLI	P08839	PT1_ECOLI	ptsI	Phosphoenolpyruvate-protein phosphotransferase
611	20220923_CRJL_M9H11_PICS_EColi_GluC_Neprosin_N2_5ug_162.14578.14578.2	SKLADLRGQNE	n[35]SK[162]LADLRGQNE	GVAIIRVA.SKLADLRGQNE.DQNVGIKV	A	D	11	2	2735.19	1297.77	1297.77	649.893	649.893	1297.76	649.889	0.009	0.7549	0.3602	0.001628	15.626	0	0.9999	1	1	424	434	0	2K(34.0631), N-term(34.0631)		0	TRUE	sp|P0A6F5|CH60_ECOLI	P0A6F5	CH60_ECOLI	groEL	Chaperonin GroEL
612	20220923_CRJL_M9H11_PICS_EColi_GluC_Neprosin_N2_5ug_162.14585.14585.0	TDGPMPQTRE		GAIIVVAA.TDGPMPQTRE.HIIIGRQV	A	H	10	2	2735.94	1130.51	1130.51	566.262	566.262	1130.5	566.259	0.0069	0.8299	1.6137	0.002351	10.674	0	0.9986	1	1	109	118	0			0	FALSE	sp|P0CE47|EFTU1_ECOLI	P0CE47	EFTU1_ECOLI	tufA	Elongation factor Tu 1	tufB	sp|P0CE48|EFTU2_ECOLI
613	20220923_CRJL_M9H11_PICS_EColi_GluC_Neprosin_N2_5ug_162.14593.14593.2	SKIVKIIGRE	n[35]SK[162]IVK[162]IIGRE	.SKIVKIIGRE.IIDSRGNP	M	I	10	2	2736.8	1243.92	1243.92	622.966	622.966	1243.91	622.961	0.0092	0.8502	15.0633	0.03287	10.433	10.433	0.9997	2	0	2	11	0	2K(34.0631), 5K(34.0631), N-term(34.0631)		0	TRUE	sp|P0A6P9|ENO_ECOLI	P0A6P9	ENO_ECOLI	eno	Enolase
614	20220923_CRJL_M9H11_PICS_EColi_GluC_Neprosin_N2_5ug_162.14595.14595.3	RGQVLAKPGTIKPHTKFE	n[29]RGQVLAK[156]PGTIK[156]PHTK[156]FE	GIKREEIE.RGQVLAKPGTIKPHTKFE.SEVYIISK	E	S	18	3	2737.05	2118.29	2118.29	707.104	707.104	2118.27	707.096	0.0236	0.7271	0.3375	0.02968	14.61	0	0.9996	2	0	289	306	0	12K(28.0313), 16K(28.0313), 7K(28.0313), N-term(28.0313)		0	FALSE	sp|P0CE47|EFTU1_ECOLI	P0CE47	EFTU1_ECOLI	tufA	Elongation factor Tu 1	tufB	sp|P0CE48|EFTU2_ECOLI
615	20220923_CRJL_M9H11_PICS_EColi_GluC_Neprosin_N2_5ug_162.14602.14602.0	SKLADLRGQNE	n[35]SK[162]LADLRGQNE	GVAIIRVA.SKLADLRGQNE.DQNVGIKV	A	D	11	3	2737.9	1297.75	1297.75	433.591	433.591	1297.76	433.595	-0.0111	0.781	0.3151	3.226	10.365	0	0.9866	1	1	424	434	0	2K(34.0631), N-term(34.0631)		0	TRUE	sp|P0A6F5|CH60_ECOLI	P0A6F5	CH60_ECOLI	groEL	Chaperonin GroEL
616	20220923_CRJL_M9H11_PICS_EColi_GluC_Neprosin_N2_5ug_162.14607.14607.2	MIARRPERVIE	n[29]MIARRPERVIE	IKQATFEE.MIARRPERVIE.IAVKGMIP	E	I	11	2	2738.61	1396.8	1396.8	699.41	699.41	1396.8	699.406	0.0076	0.8454	0.7509	0.5212	7.97	0	0.9997	2	1	92	102	0	N-term(28.0313)		0	TRUE	sp|P0AA10|RL13_ECOLI	P0AA10	RL13_ECOLI	rplM	Large ribosomal subunit protein uL13
617	20220923_CRJL_M9H11_PICS_EColi_GluC_Neprosin_N2_5ug_162.14608.14608.3	SKIVKIIGRE	n[35]SK[162]IVK[162]IIGRE	.SKIVKIIGRE.IIDSRGNP	M	I	10	3	2738.68	1243.89	1243.89	415.637	415.637	1243.91	415.643	-0.0199	0.6067	15.032	0.02202	13.129	13.129	0.9987	2	0	2	11	0	2K(34.0631), 5K(34.0631), N-term(34.0631)		0	TRUE	sp|P0A6P9|ENO_ECOLI	P0A6P9	ENO_ECOLI	eno	Enolase
618	20220923_CRJL_M9H11_PICS_EColi_GluC_Neprosin_N2_5ug_162.14615.14615.0	RGQVLAKPGTIKPHTKFE	n[29]RGQVLAK[156]PGTIK[156]PHTK[156]FE	GIKREEIE.RGQVLAKPGTIKPHTKFE.SEVYIISK	E	S	18	4	2739.24	2119.28	2119.28	530.827	530.827	2118.27	530.574	1.0122	0.6863	0.301	1.587	11.271	0	0.9989	2	0	289	306	0	12K(28.0313), 16K(28.0313), 7K(28.0313), N-term(28.0313)		0	FALSE	sp|P0CE47|EFTU1_ECOLI	P0CE47	EFTU1_ECOLI	tufA	Elongation factor Tu 1	tufB	sp|P0CE48|EFTU2_ECOLI
619	20220923_CRJL_M9H11_PICS_EColi_GluC_Neprosin_N2_5ug_162.14618.14618.0	TDGPMPQTRE		GAIIVVAA.TDGPMPQTRE.HIIIGRQV	A	H	10	2	2739.45	1131.51	1131.51	566.763	566.763	1130.5	566.259	1.0096	0.8451	1.6722	0.05263	11.615	0	0.993	1	1	109	118	0			0	FALSE	sp|P0CE47|EFTU1_ECOLI	P0CE47	EFTU1_ECOLI	tufA	Elongation factor Tu 1	tufB	sp|P0CE48|EFTU2_ECOLI
620	20220923_CRJL_M9H11_PICS_EColi_GluC_Neprosin_N2_5ug_162.14624.14624.2	SKLADLRGQNE	n[29]SK[156]LADLRGQNE	GVAIIRVA.SKLADLRGQNE.DQNVGIKV	A	D	11	2	2740.17	1285.71	1285.71	643.862	643.862	1285.7	643.857	0.0109	0.7285	0.2772	0.002632	15.923	0	0.9998	1	1	424	434	0	2K(28.0313), N-term(28.0313)		0	TRUE	sp|P0A6F5|CH60_ECOLI	P0A6F5	CH60_ECOLI	groEL	Chaperonin GroEL
621	20220923_CRJL_M9H11_PICS_EColi_GluC_Neprosin_N2_5ug_162.14631.14631.0	RGQVLAKPGTIKPHTKFE	n[29]RGQVLAK[156]PGTIK[156]PHTK[156]FE	GIKREEIE.RGQVLAKPGTIKPHTKFE.SEVYIISK	E	S	18	4	2741.03	2118.28	2118.28	530.577	530.577	2118.27	530.574	0.0114	0.7566	0.2711	0.1045	13.633	0	0.9999	2	0	289	306	0	12K(28.0313), 16K(28.0313), 7K(28.0313), N-term(28.0313)		0	FALSE	sp|P0CE47|EFTU1_ECOLI	P0CE47	EFTU1_ECOLI	tufA	Elongation factor Tu 1	tufB	sp|P0CE48|EFTU2_ECOLI
622	20220923_CRJL_M9H11_PICS_EColi_GluC_Neprosin_N2_5ug_162.14634.14634.0	AAPAPAAGVKE	n[29]AAPAPAAGVK[156]E	AKQEAAPA.AAPAPAAGVKE.VNVPDIGG	A	V	11	2	2741.25	1036.6	1036.6	519.306	519.306	1036.59	519.303	0.0061	0.6112	5.0301	6.643e-05	15.484	0	0.9998	1	0	198	208	0	10K(28.0313), N-term(28.0313)		0	TRUE	sp|P06959|ODP2_ECOLI	P06959	ODP2_ECOLI	aceF	Dihydrolipoyllysine-residue acetyltransferase component of pyruvate dehydrogenase complex
623	20220923_CRJL_M9H11_PICS_EColi_GluC_Neprosin_N2_5ug_162.14637.14637.2	QIKAAVKAAAEGE	n[29]QIK[156]AAVK[156]AAAEGE	IEKAATYE.QIKAAVKAAAEGE.MKGVIGYT	E	M	13	2	2741.76	1368.81	1368.81	685.412	685.412	1368.8	685.406	0.0122	0.6473	0.5636	3.685	8.039	0	0.9992	2	1	255	267	0	3K(28.0313), 7K(28.0313), N-term(28.0313)		0	TRUE	sp|P0A9B2|G3P1_ECOLI	P0A9B2	G3P1_ECOLI	gapA	Glyceraldehyde-3-phosphate dehydrogenase A
624	20220923_CRJL_M9H11_PICS_EColi_GluC_Neprosin_N2_5ug_162.14642.14642.2	SKIVKIIGRE	n[29]SK[156]IVK[156]IIGRE	.SKIVKIIGRE.IIDSRGNP	M	I	10	2	2742.11	1225.82	1225.82	613.917	613.917	1225.81	613.913	0.0074	0.8231	14.9749	0.0305	11.563	11.563	0.9988	2	0	2	11	0	2K(28.0313), 5K(28.0313), N-term(28.0313)		0	TRUE	sp|P0A6P9|ENO_ECOLI	P0A6P9	ENO_ECOLI	eno	Enolase
625	20220923_CRJL_M9H11_PICS_EColi_GluC_Neprosin_N2_5ug_162.14649.14649.0	AAPAPAAGVKE	n[29]AAPAPAAGVK[156]E	AKQEAAPA.AAPAPAAGVKE.VNVPDIGG	A	V	11	2	2742.65	1037.6	1037.6	519.807	519.807	1036.59	519.303	1.0078	0.62	5.0535	6.58e-07	15.018	0	1	1	0	198	208	0	10K(28.0313), N-term(28.0313)		0	TRUE	sp|P06959|ODP2_ECOLI	P06959	ODP2_ECOLI	aceF	Dihydrolipoyllysine-residue acetyltransferase component of pyruvate dehydrogenase complex
626	20220923_CRJL_M9H11_PICS_EColi_GluC_Neprosin_N2_5ug_162.14653.14653.0	AAAAVGKAVAE	n[35]AAAAVGK[162]AVAE	IKYTGNKD.AAAAVGKAVAE.RAIEKGIK	D	R	11	2	2743.17	1024.66	1024.66	513.336	513.336	1024.66	513.335	0.0019	0.6621	0.4128	0.03668	10.682	0	0.9999	2	0	70	80	0	7K(34.0631), N-term(34.0631)		0	TRUE	sp|P0C018|RL18_ECOLI	P0C018	RL18_ECOLI	rplR	Large ribosomal subunit protein uL18
627	20220923_CRJL_M9H11_PICS_EColi_GluC_Neprosin_N2_5ug_162.14655.14655.0	SAPAALKE	n[29]SAPAALK[156]E	KEAKDIVE.SAPAALKE.GVSKDDAE	E	G	8	2	2743.31	841.477	841.477	421.746	421.746	841.491	421.753	-0.0139	0.6245	2.7372	0.01022	11.703	0	0.9965	2	0	90	97	0	7K(28.0313), N-term(28.0313)		0	TRUE	sp|P0A7K2|RL7_ECOLI	P0A7K2	RL7_ECOLI	rplL	Large ribosomal subunit protein bL12
628	20220923_CRJL_M9H11_PICS_EColi_GluC_Neprosin_N2_5ug_162.14656.14656.3	SKIVKIIGRE	n[29]SK[156]IVK[156]IIGRE	.SKIVKIIGRE.IIDSRGNP	M	I	10	3	2743.38	1225.79	1225.79	409.605	409.605	1225.81	409.611	-0.0194	0.6155	14.9536	0.2662	10.799	10.799	0.9794	2	0	2	11	0	2K(28.0313), 5K(28.0313), N-term(28.0313)		0	TRUE	sp|P0A6P9|ENO_ECOLI	P0A6P9	ENO_ECOLI	eno	Enolase
629	20220923_CRJL_M9H11_PICS_EColi_GluC_Neprosin_N2_5ug_162.14658.14658.2	FAKANAKFE	n[29]FAK[156]ANAK[156]FE	AAARIFKE.FAKANAKFE.VKAAAFEG	E	V	9	2	2743.64	1108.63	1108.63	555.324	555.324	1108.63	555.321	0.0054	0.5791	1.7439	0.8231	8.585	0	0.999	2	0	99	107	0	3K(28.0313), 7K(28.0313), N-term(28.0313)		0	TRUE	sp|P0A7J3|RL10_ECOLI	P0A7J3	RL10_ECOLI	rplJ	Large ribosomal subunit protein uL10
630	20220923_CRJL_M9H11_PICS_EColi_GluC_Neprosin_N2_5ug_162.14663.14663.0	FAKANAKFE	n[35]FAK[162]ANAK[162]FE	AAARIFKE.FAKANAKFE.VKAAAFEG	E	V	9	2	2744.18	1126.73	1126.73	564.373	564.373	1126.72	564.369	0.0073	0.5744	1.7529	1.512	8.197	0	0.9989	2	0	99	107	0	3K(34.0631), 7K(34.0631), N-term(34.0631)		0	TRUE	sp|P0A7J3|RL10_ECOLI	P0A7J3	RL10_ECOLI	rplJ	Large ribosomal subunit protein uL10
631	20220923_CRJL_M9H11_PICS_EColi_GluC_Neprosin_N2_5ug_162.14673.14673.4	TRGNLAAGGRGEPRPLTE	n[35]TRGNLAAGGRGEPRPLTE	ARIPQGGE.TRGNLAAGGRGEPRPLTE.SDWKIARQ	E	S	18	4	2745.12	1885.03	1885.03	472.265	472.265	1885.03	472.266	-0.0018	0.8111	0.5614	0.01393	15.924	0	1	2	0	232	249	0	N-term(34.0631)		0	TRUE	sp|P04425|GSHB_ECOLI	P04425	GSHB_ECOLI	gshB	Glutathione synthetase
632	20220923_CRJL_M9H11_PICS_EColi_GluC_Neprosin_N2_5ug_162.14682.14682.0	ADCRATLGE	n[35]ADC[160]RATLGE	SGEMRKVE.ADCRATLGE.VGNAEHMI	E	V	9	2	2745.95	1026.51	1026.51	514.262	514.262	1025.5	513.758	1.0079	0.5121	1.5786	1.12	7.303	0	0.9962	2	1	186	194	0	3C(57.0214), N-term(34.0631)		0	TRUE	sp|P60422|RL2_ECOLI	P60422	RL2_ECOLI	rplB	Large ribosomal subunit protein uL2
633	20220923_CRJL_M9H11_PICS_EColi_GluC_Neprosin_N2_5ug_162.14711.14711.0	TRGNLAAGGRGEPRPLTE	n[29]TRGNLAAGGRGEPRPLTE	ARIPQGGE.TRGNLAAGGRGEPRPLTE.SDWKIARQ	E	S	18	4	2748.73	1880	1880	471.007	471.007	1879	470.758	0.9984	0.7931	0.6216	0.01602	11.899	0	0.9999	2	0	232	249	0	N-term(28.0313)		0	TRUE	sp|P04425|GSHB_ECOLI	P04425	GSHB_ECOLI	gshB	Glutathione synthetase
634	20220923_CRJL_M9H11_PICS_EColi_GluC_Neprosin_N2_5ug_162.14721.14721.2	MKALSKLKAEE	n[35]MK[162]ALSK[162]LK[162]AEE	.MKALSKLKAEE.GIWMTDVP	-	G	11	2	2749.77	1382.96	1382.96	692.486	692.486	1382.95	692.481	0.0103	0.5801	3.0668	0.01532	10.759	0	0.9999	2	1	1	11	0	2K(34.0631), 6K(34.0631), 8K(34.0631), N-term(34.0631)		0	TRUE	sp|P07913|TDH_ECOLI	P07913	TDH_ECOLI	tdh	L-threonine 3-dehydrogenase
635	20220923_CRJL_M9H11_PICS_EColi_GluC_Neprosin_N2_5ug_162.14724.14724.2	LKAKGMNTAVGDE	n[35]LK[162]AK[162]GMNTAVGDE	VFHHIAKV.LKAKGMNTAVGDE.GGYAPNIG	V	G	13	2	2750.11	1434.87	1434.87	718.443	718.443	1434.86	718.437	0.0109	0.5751	2.977	0.07199	13.071	0	0.9992	1	1	197	209	0	2K(34.0631), 4K(34.0631), N-term(34.0631)		0	TRUE	sp|P0A6P9|ENO_ECOLI	P0A6P9	ENO_ECOLI	eno	Enolase
636	20220923_CRJL_M9H11_PICS_EColi_GluC_Neprosin_N2_5ug_162.14726.14726.3	LAKPGTIKPHTKFE	LAK[156]PGTIK[156]PHTK[156]FE	EEIERGQV.LAKPGTIKPHTKFE.SEVYIISK	V	S	14	3	2750.31	1650	1650	551.007	551.007	1649.99	551.003	0.012	0.7719	1.6071	0.03137	15.514	14.018	0.9997	1	0	293	306	0	12K(28.0313), 3K(28.0313), 8K(28.0313)		0	FALSE	sp|P0CE47|EFTU1_ECOLI	P0CE47	EFTU1_ECOLI	tufA	Elongation factor Tu 1	tufB	sp|P0CE48|EFTU2_ECOLI
637	20220923_CRJL_M9H11_PICS_EColi_GluC_Neprosin_N2_5ug_162.14730.14730.0	MKALSKLKAEE	n[35]MK[162]ALSK[162]LK[162]AEE	.MKALSKLKAEE.GIWMTDVP	-	G	11	3	2750.65	1382.94	1382.94	461.986	461.986	1382.95	461.99	-0.0122	0.6555	3.0521	0.5105	8.924	0	0.9982	2	1	1	11	0	2K(34.0631), 6K(34.0631), 8K(34.0631), N-term(34.0631)		0	TRUE	sp|P07913|TDH_ECOLI	P07913	TDH_ECOLI	tdh	L-threonine 3-dehydrogenase
638	20220923_CRJL_M9H11_PICS_EColi_GluC_Neprosin_N2_5ug_162.14754.14754.3	AQRQATKDAGRIAGLE	n[29]AQRQATK[156]DAGRIAGLE	TVPAYFND.AQRQATKDAGRIAGLE.VKRIINEP	D	V	16	3	2753.29	1739.97	1739.97	580.998	580.998	1739.96	580.995	0.007	0.6521	3.3683	0.004668	13.883	0	0.9999	2	1	149	164	0	7K(28.0313), N-term(28.0313)		0	TRUE	sp|P0A6Y8|DNAK_ECOLI	P0A6Y8	DNAK_ECOLI	dnaK	Chaperone protein DnaK
639	20220923_CRJL_M9H11_PICS_EColi_GluC_Neprosin_N2_5ug_162.14755.14755.4	AQRQATKDAGRIAGLE	n[29]AQRQATK[156]DAGRIAGLE	TVPAYFND.AQRQATKDAGRIAGLE.VKRIINEP	D	V	16	4	2753.37	1739.95	1739.95	435.994	435.994	1739.96	435.998	-0.0167	0.6849	3.3669	0.08059	14.781	0	0.9998	2	1	149	164	0	7K(28.0313), N-term(28.0313)		0	TRUE	sp|P0A6Y8|DNAK_ECOLI	P0A6Y8	DNAK_ECOLI	dnaK	Chaperone protein DnaK
640	20220923_CRJL_M9H11_PICS_EColi_GluC_Neprosin_N2_5ug_162.14757.14757.2	NMGAQMVKE	n[29]NM[147]GAQMVK[156]E	IEIEDKFE.NMGAQMVKE.VASKANDA	E	V	9	2	2753.63	1078.52	1078.52	540.268	540.268	1078.52	540.265	0.0053	0.402	1.0847	2.1	8.339	0	0.9687	2	0	68	76	0	2M(15.9949), 8K(28.0313), N-term(28.0313)		0	TRUE	sp|P0A6F5|CH60_ECOLI	P0A6F5	CH60_ECOLI	groEL	Chaperonin GroEL
641	20220923_CRJL_M9H11_PICS_EColi_GluC_Neprosin_N2_5ug_162.14758.14758.2	AQSGRIDAVNE	n[35]AQSGRIDAVNE	KAISISGE.AQSGRIDAVNE.YNQKVQIT	E	Y	11	2	2753.76	1192.63	1192.63	597.323	597.323	1192.63	597.32	0.0052	0.5606	0.4162	0.3375	7.231	0	0.9992	2	1	195	205	0	N-term(34.0631)		0	TRUE	sp|P77804|YDGA_ECOLI	P77804	YDGA_ECOLI	ydgA	Protein YdgA
642	20220923_CRJL_M9H11_PICS_EColi_GluC_Neprosin_N2_5ug_162.14761.14761.0	MKALSKLKAEE	n[35]MK[162]ALSK[162]LK[162]AEE	.MKALSKLKAEE.GIWMTDVP	-	G	11	3	2754.1	1383.94	1383.94	462.319	462.319	1382.95	461.99	0.988	0.7042	2.9947	0.02485	8.785	0	0.9995	2	1	1	11	0	2K(34.0631), 6K(34.0631), 8K(34.0631), N-term(34.0631)		0	TRUE	sp|P07913|TDH_ECOLI	P07913	TDH_ECOLI	tdh	L-threonine 3-dehydrogenase
643	20220923_CRJL_M9H11_PICS_EColi_GluC_Neprosin_N2_5ug_162.14770.14770.1	FAKANAKFE	n[29]FAK[156]ANAK[156]FE	AAARIFKE.FAKANAKFE.VKAAAFEG	E	V	9	1	2755.15	1108.64	1108.64	1109.65	1109.65	1108.63	1109.64	0.0127	0.9125	1.9357	0.00402	16.083	0	1	2	0	99	107	0	3K(28.0313), 7K(28.0313), N-term(28.0313)		0	TRUE	sp|P0A7J3|RL10_ECOLI	P0A7J3	RL10_ECOLI	rplJ	Large ribosomal subunit protein uL10
644	20220923_CRJL_M9H11_PICS_EColi_GluC_Neprosin_N2_5ug_162.14785.14785.2	MKALSKLKAEE	n[29]MK[156]ALSK[156]LK[156]AEE	.MKALSKLKAEE.GIWMTDVP	-	G	11	2	2756.76	1358.83	1358.83	680.423	680.423	1358.82	680.418	0.0109	0.6081	2.9502	0.0003808	11.553	0	0.9999	2	1	1	11	0	2K(28.0313), 6K(28.0313), 8K(28.0313), N-term(28.0313)		0	TRUE	sp|P07913|TDH_ECOLI	P07913	TDH_ECOLI	tdh	L-threonine 3-dehydrogenase
645	20220923_CRJL_M9H11_PICS_EColi_GluC_Neprosin_N2_5ug_162.14786.14786.2	RHYGALQGLNKAE	n[29]RHYGALQGLNK[156]AE	EKSWKINE.RHYGALQGLNKAE.TAEKYGDE	E	T	13	2	2756.89	1511.83	1511.83	756.924	756.924	1511.82	756.918	0.0131	0.7448	0.0573	0.01235	17.133	0	1	2	0	90	102	0	11K(28.0313), N-term(28.0313)		0	TRUE	sp|P62707|GPMA_ECOLI	P62707	GPMA_ECOLI	gpmA	2,3-bisphosphoglycerate-dependent phosphoglycerate mutase
646	20220923_CRJL_M9H11_PICS_EColi_GluC_Neprosin_N2_5ug_162.14787.14787.0	RHYGALQGLNKAE	n[29]RHYGALQGLNK[156]AE	EKSWKINE.RHYGALQGLNKAE.TAEKYGDE	E	T	13	3	2756.97	1512.82	1512.82	505.281	505.281	1511.82	504.947	0.9997	0.7987	0.0584	0.06718	11.594	0	0.9998	2	0	90	102	0	11K(28.0313), N-term(28.0313)		0	TRUE	sp|P62707|GPMA_ECOLI	P62707	GPMA_ECOLI	gpmA	2,3-bisphosphoglycerate-dependent phosphoglycerate mutase
647	20220923_CRJL_M9H11_PICS_EColi_GluC_Neprosin_N2_5ug_162.14788.14788.0	RHYGALQGLNKAE	n[29]RHYGALQGLNK[156]AE	EKSWKINE.RHYGALQGLNKAE.TAEKYGDE	E	T	13	3	2757.04	1511.82	1511.82	504.947	504.947	1511.82	504.947	-0.0014	0.7942	0.0596	0.006164	13.09	8.639	0.9999	2	0	90	102	0	11K(28.0313), N-term(28.0313)		0	TRUE	sp|P62707|GPMA_ECOLI	P62707	GPMA_ECOLI	gpmA	2,3-bisphosphoglycerate-dependent phosphoglycerate mutase
648	20220923_CRJL_M9H11_PICS_EColi_GluC_Neprosin_N2_5ug_162.14795.14795.0	MKALSKLKAEE	n[29]MK[156]ALSK[156]LK[156]AEE	.MKALSKLKAEE.GIWMTDVP	-	G	11	3	2757.53	1359.81	1359.81	454.278	454.278	1358.82	453.947	0.9906	0.7245	2.9374	0.8216	8.744	0	0.9975	2	1	1	11	0	2K(28.0313), 6K(28.0313), 8K(28.0313), N-term(28.0313)		0	TRUE	sp|P07913|TDH_ECOLI	P07913	TDH_ECOLI	tdh	L-threonine 3-dehydrogenase
649	20220923_CRJL_M9H11_PICS_EColi_GluC_Neprosin_N2_5ug_162.14797.14797.2	INRVAASQGVE	n[29]INRVAASQGVE	VIIGNPAE.INRVAASQGVE.LGAGIEIV	E	L	11	2	2757.91	1170.64	1170.64	586.329	586.329	1170.64	586.325	0.007	0.729	1.8422	4.475	9.209	0	0.9838	2	0	441	451	0	N-term(28.0313)		0	TRUE	sp|P0A9M8|PTA_ECOLI	P0A9M8	PTA_ECOLI	pta	Phosphate acetyltransferase
650	20220923_CRJL_M9H11_PICS_EColi_GluC_Neprosin_N2_5ug_162.14806.14806.1	MKTFTAKPE	n[35]MK[162]TFTAK[162]PE	.MKTFTAKPE.TVKRDWYV	-	T	9	1	2758.93	1153.74	1153.74	1154.75	1154.75	1153.73	1154.73	0.0122	0.6994	1.6626	0.07674	9.96	0	0.9998	2	0	1	9	0	2K(34.0631), 7K(34.0631), N-term(34.0631)		0	TRUE	sp|P0AA10|RL13_ECOLI	P0AA10	RL13_ECOLI	rplM	Large ribosomal subunit protein uL13
651	20220923_CRJL_M9H11_PICS_EColi_GluC_Neprosin_N2_5ug_162.14809.14809.0	HLVKLMAE	HLVK[162]LM[147]AE	EDEQKAVE.HLVKLMAE.LE	E	L	8	2	2759.16	989.578	989.578	495.796	495.796	989.579	495.797	-0.0009	0.8083	0.6824	17.76	6.728	0	0.9793	2	0	76	83	0	4K(34.0631), 6M(15.9949)		0	TRUE	sp|P0AA04|PTHP_ECOLI	P0AA04	PTHP_ECOLI	ptsH	Phosphocarrier protein HPr
652	20220923_CRJL_M9H11_PICS_EColi_GluC_Neprosin_N2_5ug_162.14810.14810.0	RHYGALQGLNKAE	n[35]RHYGALQGLNK[162]AE	EKSWKINE.RHYGALQGLNKAE.TAEKYGDE	E	T	13	3	2759.23	1523.89	1523.89	508.972	508.972	1523.88	508.969	0.0087	0.8172	0.0962	0.003752	11.64	0	1	2	0	90	102	0	11K(34.0631), N-term(34.0631)		0	TRUE	sp|P62707|GPMA_ECOLI	P62707	GPMA_ECOLI	gpmA	2,3-bisphosphoglycerate-dependent phosphoglycerate mutase
653	20220923_CRJL_M9H11_PICS_EColi_GluC_Neprosin_N2_5ug_162.14816.14816.2	MKTFTAKPE	n[29]MK[156]TFTAK[156]PE	.MKTFTAKPE.TVKRDWYV	-	T	9	2	2759.95	1135.64	1135.64	568.826	568.826	1135.63	568.823	0.0068	0.4759	1.6796	0.001099	10.787	0	0.9999	2	0	1	9	0	2K(28.0313), 7K(28.0313), N-term(28.0313)		0	TRUE	sp|P0AA10|RL13_ECOLI	P0AA10	RL13_ECOLI	rplM	Large ribosomal subunit protein uL13
654	20220923_CRJL_M9H11_PICS_EColi_GluC_Neprosin_N2_5ug_162.14817.14817.3	FGTFKVNHRAE	n[35]FGTFK[162]VNHRAE	GDAVQIVG.FGTFKVNHRAE.RTGRNPQT	G	R	11	3	2760.02	1372.78	1372.78	458.599	458.599	1372.79	458.603	-0.013	0.9251	0.9597	0.1834	10.446	0	0.9998	1	0	47	57	0	5K(34.0631), N-term(34.0631)		0	TRUE	sp|P0ACF0|DBHA_ECOLI	P0ACF0	DBHA_ECOLI	hupA	DNA-binding protein HU-alpha
655	20220923_CRJL_M9H11_PICS_EColi_GluC_Neprosin_N2_5ug_162.14820.14820.2	TAAYGHFGRE	n[35]TAAYGHFGRE	IIHPIYKE.TAAYGHFGRE.HFPWEKTD	E	H	10	2	2760.36	1141.58	1141.58	571.798	571.798	1141.57	571.794	0.0076	0.4716	0.2949	0.04406	12.613	0	0.9994	2	0	355	364	0	N-term(34.0631)		0	TRUE	sp|P0A817|METK_ECOLI	P0A817	METK_ECOLI	metK	S-adenosylmethionine synthase
656	20220923_CRJL_M9H11_PICS_EColi_GluC_Neprosin_N2_5ug_162.14821.14821.2	SKGAITIATRE	n[35]SK[162]GAITIATRE	DGEMDEPE.SKGAITIATRE.KIDNIVFV	E	K	11	2	2760.49	1213.77	1213.77	607.893	607.893	1213.77	607.891	0.0042	0.6682	2.3817	0.0471	11.808	0	0.9999	2	0	239	249	0	2K(34.0631), N-term(34.0631)		0	TRUE	sp|P0AFG8|ODP1_ECOLI	P0AFG8	ODP1_ECOLI	aceE	Pyruvate dehydrogenase E1 component
657	20220923_CRJL_M9H11_PICS_EColi_GluC_Neprosin_N2_5ug_162.14834.14834.3	GYPGKRYYGGCE	n[35]GYPGK[162]RYYGGC[160]E	QITNKYAE.GYPGKRYYGGCE.YVDIVEQI	E	Y	12	3	2761.72	1473.73	1473.73	492.251	492.251	1473.73	492.252	-0.0046	0.7542	0.6785	0.2118	10.196	0	0.9999	2	0	58	69	0	11C(57.0214), 5K(34.0631), N-term(34.0631)		0	TRUE	sp|P0A825|GLYA_ECOLI	P0A825	GLYA_ECOLI	glyA	Serine hydroxymethyltransferase
658	20220923_CRJL_M9H11_PICS_EColi_GluC_Neprosin_N2_5ug_162.14835.14835.3	SKGAITIATRE	n[29]SK[156]GAITIATRE	DGEMDEPE.SKGAITIATRE.KIDNIVFV	E	K	11	3	2761.8	1201.68	1201.68	401.568	401.568	1201.7	401.575	-0.0195	0.8533	2.36	0.123	11.419	0	0.9986	2	0	239	249	0	2K(28.0313), N-term(28.0313)		0	TRUE	sp|P0AFG8|ODP1_ECOLI	P0AFG8	ODP1_ECOLI	aceE	Pyruvate dehydrogenase E1 component
659	20220923_CRJL_M9H11_PICS_EColi_GluC_Neprosin_N2_5ug_162.14836.14836.2	GYPGKRYYGGCE	n[29]GYPGK[156]RYYGGC[160]E	QITNKYAE.GYPGKRYYGGCE.YVDIVEQI	E	Y	12	2	2761.93	1461.68	1461.68	731.848	731.848	1461.67	731.843	0.0105	0.8975	0.6751	0.05464	10.018	0	0.9999	2	0	58	69	0	11C(57.0214), 5K(28.0313), N-term(28.0313)		0	TRUE	sp|P0A825|GLYA_ECOLI	P0A825	GLYA_ECOLI	glyA	Serine hydroxymethyltransferase
660	20220923_CRJL_M9H11_PICS_EColi_GluC_Neprosin_N2_5ug_162.14848.14848.2	SKGAITIATRE	n[29]SK[156]GAITIATRE	DGEMDEPE.SKGAITIATRE.KIDNIVFV	E	K	11	2	2763.26	1201.71	1201.71	601.862	601.862	1201.7	601.859	0.0064	0.67	2.3356	0.001483	18.816	0	1	2	0	239	249	0	2K(28.0313), N-term(28.0313)		0	TRUE	sp|P0AFG8|ODP1_ECOLI	P0AFG8	ODP1_ECOLI	aceE	Pyruvate dehydrogenase E1 component
661	20220923_CRJL_M9H11_PICS_EColi_GluC_Neprosin_N2_5ug_162.14849.14849.3	VRVNSALSKDE	n[35]VRVNSALSK[162]DE	QVDDGTIE.VRVNSALSKDE.QIKKEARI	E	Q	11	3	2763.33	1284.75	1284.75	429.259	429.259	1284.77	429.263	-0.0131	0.782	1.6151	0.6021	10.888	0	0.9997	2	1	52	62	0	9K(34.0631), N-term(34.0631)		0	TRUE	sp|P64596|DOLP_ECOLI	P64596	DOLP_ECOLI	dolP	Outer membrane lipoprotein DolP
662	20220923_CRJL_M9H11_PICS_EColi_GluC_Neprosin_N2_5ug_162.14851.14851.2	ARVSTTLGN	n[29]ARVSTTLGN	TTDTPATP.ARVSTTLGN.	P	-	9	2	2763.47	945.523	945.523	473.769	473.769	945.524	473.769	-0.0012	0.919	1.4181	0.09522	11.963	0	0.9975	1	0	185	193	0	N-term(28.0313)		0	TRUE	sp|P0ADC1|LPTE_ECOLI	P0ADC1	LPTE_ECOLI	lptE	LPS-assembly lipoprotein LptE
663	20220923_CRJL_M9H11_PICS_EColi_GluC_Neprosin_N2_5ug_162.14852.14852.2	RHYGALQGLNKAE	n[35]RHYGALQGLNK[162]AE	EKSWKINE.RHYGALQGLNKAE.TAEKYGDE	E	T	13	2	2763.6	1523.9	1523.9	762.956	762.956	1523.88	762.949	0.0119	0.5606	0.169	0.01666	13.613	0	1	2	0	90	102	0	11K(34.0631), N-term(34.0631)		0	TRUE	sp|P62707|GPMA_ECOLI	P62707	GPMA_ECOLI	gpmA	2,3-bisphosphoglycerate-dependent phosphoglycerate mutase
664	20220923_CRJL_M9H11_PICS_EColi_GluC_Neprosin_N2_5ug_162.14854.14854.2	TITKDGVSVARE	TITK[156]DGVSVARE	IDKSFGAP.TITKDGVSVARE.IEIEDKFE	P	I	12	2	2763.86	1302.72	1302.72	652.369	652.369	1302.71	652.364	0.0091	0.8539	0.7738	1.682	10.974	0	0.9596	1	1	48	59	0	4K(28.0313)		0	TRUE	sp|P0A6F5|CH60_ECOLI	P0A6F5	CH60_ECOLI	groEL	Chaperonin GroEL
665	20220923_CRJL_M9H11_PICS_EColi_GluC_Neprosin_N2_5ug_162.14857.14857.2	QIRQQIEE	n[35]QIRQQIEE	AAIQGRVA.QIRQQIEE.ATSDYDRE	A	A	8	2	2764.13	1076.61	1076.61	539.313	539.313	1076.6	539.309	0.0068	0.6273	0.2751	0.0009453	12.284	0	0.9988	1	1	348	355	0	N-term(34.0631)		0	TRUE	sp|P0A6F5|CH60_ECOLI	P0A6F5	CH60_ECOLI	groEL	Chaperonin GroEL
666	20220923_CRJL_M9H11_PICS_EColi_GluC_Neprosin_N2_5ug_162.14858.14858.0	RHYGALQGLNKAE	n[35]RHYGALQGLNK[162]AE	EKSWKINE.RHYGALQGLNKAE.TAEKYGDE	E	T	13	3	2764.2	1524.9	1524.9	509.306	509.306	1523.88	508.969	1.0123	0.7984	0.1791	0.01108	14.428	0	1	2	0	90	102	0	11K(34.0631), N-term(34.0631)		0	TRUE	sp|P62707|GPMA_ECOLI	P62707	GPMA_ECOLI	gpmA	2,3-bisphosphoglycerate-dependent phosphoglycerate mutase
667	20220923_CRJL_M9H11_PICS_EColi_GluC_Neprosin_N2_5ug_162.14859.14859.0	IAGLVKGASKGE	n[35]IAGLVK[162]GASK[162]GE	PTTMEFVD.IAGLVKGASKGE.GIGNQFIT	D	G	12	3	2764.28	1231.82	1231.82	411.615	411.615	1230.84	411.287	0.9832	0.7983	1.2945	0.3203	7.478	0	0.9994	2	0	73	84	0	10K(34.0631), 6K(34.0631), N-term(34.0631)		0	TRUE	sp|P0ABU2|YCHF_ECOLI	P0ABU2	YCHF_ECOLI	ychF	Ribosome-binding ATPase YchF
668	20220923_CRJL_M9H11_PICS_EColi_GluC_Neprosin_N2_5ug_162.14867.14867.2	FGTFKVNHRAE	n[35]FGTFK[162]VNHRAE	GDAVQIVG.FGTFKVNHRAE.RTGRNPQT	G	R	11	2	2765.21	1372.8	1372.8	687.408	687.408	1372.79	687.402	0.0131	0.4285	0.8733	0.03986	8.958	0	0.9906	1	0	47	57	0	5K(34.0631), N-term(34.0631)		0	TRUE	sp|P0ACF0|DBHA_ECOLI	P0ACF0	DBHA_ECOLI	hupA	DNA-binding protein HU-alpha
669	20220923_CRJL_M9H11_PICS_EColi_GluC_Neprosin_N2_5ug_162.14868.14868.2	SGSTHSSVVDVRPE		DTIDVWFD.SGSTHSSVVDVRPE.FAGHAADM	D	F	14	2	2765.34	1455.71	1455.71	728.861	728.861	1455.7	728.855	0.012	0.9436	0.4094	5.959e-09	24.363	0	1	2	1	537	550	0			0	TRUE	sp|P00956|SYI_ECOLI	P00956	SYI_ECOLI	ileS	Isoleucine--tRNA ligase
670	20220923_CRJL_M9H11_PICS_EColi_GluC_Neprosin_N2_5ug_162.14870.14870.3	IAGLVKGASKGE	n[29]IAGLVK[156]GASK[156]GE	PTTMEFVD.IAGLVKGASKGE.GIGNQFIT	D	G	12	3	2765.48	1212.73	1212.73	405.249	405.249	1212.74	405.255	-0.0188	0.7407	1.3146	1.832	9.156	0	0.9979	2	0	73	84	0	10K(28.0313), 6K(28.0313), N-term(28.0313)		0	TRUE	sp|P0ABU2|YCHF_ECOLI	P0ABU2	YCHF_ECOLI	ychF	Ribosome-binding ATPase YchF
671	20220923_CRJL_M9H11_PICS_EColi_GluC_Neprosin_N2_5ug_162.14877.14877.2	SKLADLRGQNE	n[35]SK[162]LADLRGQNE	GVAIIRVA.SKLADLRGQNE.DQNVGIKV	A	D	11	2	2766.21	1297.77	1297.77	649.893	649.893	1297.76	649.889	0.0096	0.7173	0.1567	0.04283	13.699	0	0.9971	1	1	424	434	0	2K(34.0631), N-term(34.0631)		0	TRUE	sp|P0A6F5|CH60_ECOLI	P0A6F5	CH60_ECOLI	groEL	Chaperonin GroEL
672	20220923_CRJL_M9H11_PICS_EColi_GluC_Neprosin_N2_5ug_162.14883.14883.1	MKTFTAKPE	n[29]MK[156]TFTAK[156]PE	.MKTFTAKPE.TVKRDWYV	-	T	9	1	2766.82	1135.64	1135.64	1136.65	1136.65	1135.63	1136.64	0.0136	0.7296	1.7941	0.1025	11.457	0	0.9993	2	0	1	9	0	2K(28.0313), 7K(28.0313), N-term(28.0313)		0	TRUE	sp|P0AA10|RL13_ECOLI	P0AA10	RL13_ECOLI	rplM	Large ribosomal subunit protein uL13
673	20220923_CRJL_M9H11_PICS_EColi_GluC_Neprosin_N2_5ug_162.14890.14890.0	SAPAALKE	n[29]SAPAALK[156]E	KEAKDIVE.SAPAALKE.GVSKDDAE	E	G	8	2	2767.38	842.486	842.486	422.25	422.25	841.491	421.753	0.9946	0.6352	3.1383	0.2109	10.775	0	0.99	2	0	90	97	0	7K(28.0313), N-term(28.0313)		0	TRUE	sp|P0A7K2|RL7_ECOLI	P0A7K2	RL7_ECOLI	rplL	Large ribosomal subunit protein bL12
674	20220923_CRJL_M9H11_PICS_EColi_GluC_Neprosin_N2_5ug_162.14893.14893.3	RGQVLAKPGTIKPHTKFE	n[29]RGQVLAK[156]PGTIK[156]PHTK[156]FE	GIKREEIE.RGQVLAKPGTIKPHTKFE.SEVYIISK	E	S	18	3	2767.82	2118.28	2118.28	707.102	707.102	2118.27	707.096	0.017	0.7393	0.1755	0.001174	21.222	0	1	2	0	289	306	0	12K(28.0313), 16K(28.0313), 7K(28.0313), N-term(28.0313)		0	FALSE	sp|P0CE47|EFTU1_ECOLI	P0CE47	EFTU1_ECOLI	tufA	Elongation factor Tu 1	tufB	sp|P0CE48|EFTU2_ECOLI
675	20220923_CRJL_M9H11_PICS_EColi_GluC_Neprosin_N2_5ug_162.14895.14895.2	SKIVKIIGRE	n[35]SK[162]IVK[162]IIGRE	.SKIVKIIGRE.IIDSRGNP	M	I	10	2	2768.01	1243.92	1243.92	622.965	622.965	1243.91	622.961	0.0076	0.8741	14.5433	0.001928	15.36	15.36	1	2	0	2	11	0	2K(34.0631), 5K(34.0631), N-term(34.0631)		0	TRUE	sp|P0A6P9|ENO_ECOLI	P0A6P9	ENO_ECOLI	eno	Enolase
676	20220923_CRJL_M9H11_PICS_EColi_GluC_Neprosin_N2_5ug_162.14898.14898.0	GYKSLDE	n[35]GYK[162]SLDE	HFSAIQND.GYKSLDE.GQKVSFTI	D	G	7	2	2768.28	878.494	878.494	440.254	440.254	878.502	440.258	-0.0081	0.6212	2.7917	7.818	7.177	0	0.9844	2	1	41	47	0	3K(34.0631), N-term(34.0631)		0	TRUE	sp|P0A9X9|CSPA_ECOLI	P0A9X9	CSPA_ECOLI	cspA	Cold shock protein CspA
677	20220923_CRJL_M9H11_PICS_EColi_GluC_Neprosin_N2_5ug_162.14902.14902.0	MGKVRDALE	n[29]MGK[156]VRDALE	DVYTAWEE.MGKVRDALE.AAGIKADS	E	A	9	2	2768.57	1073.6	1073.6	537.805	537.805	1073.59	537.802	0.0058	0.5104	4.7519	2.52	8.837	0	0.9353	2	1	179	187	0	3K(28.0313), N-term(28.0313)		0	TRUE	sp|P0A8A0|YEBC_ECOLI	P0A8A0	YEBC_ECOLI	yebC	Probable transcriptional regulatory protein YebC
678	20220923_CRJL_M9H11_PICS_EColi_GluC_Neprosin_N2_5ug_162.14903.14903.0	LTCVARGGGKALE	n[35]LTC[160]VARGGGK[162]ALE	PVVVAEDP.LTCVARGGGKALE.MIDMHGGD	P	M	13	3	2768.65	1398.83	1398.83	467.283	467.283	1398.83	467.284	-0.0009	0.7216	0.5507	0.15	8.037	0	0.9979	1	0	322	334	0	10K(34.0631), 3C(57.0214), N-term(34.0631)		0	TRUE	sp|P0A9X4|MREB_ECOLI	P0A9X4	MREB_ECOLI	mreB	Cell shape-determining protein MreB
679	20220923_CRJL_M9H11_PICS_EColi_GluC_Neprosin_N2_5ug_162.14906.14906.0	SGSTHSSVVDVRPE		DTIDVWFD.SGSTHSSVVDVRPE.FAGHAADM	D	F	14	3	2768.86	1455.69	1455.69	486.239	486.239	1455.7	486.239	-0.0007	0.8075	0.468	0.02371	11.506	0	1	2	1	537	550	0			0	TRUE	sp|P00956|SYI_ECOLI	P00956	SYI_ECOLI	ileS	Isoleucine--tRNA ligase
680	20220923_CRJL_M9H11_PICS_EColi_GluC_Neprosin_N2_5ug_162.14925.14925.5	RGQVLAKPGTIKPHTKFE	n[29]RGQVLAK[156]PGTIK[156]PHTK[156]FE	GIKREEIE.RGQVLAKPGTIKPHTKFE.SEVYIISK	E	S	18	5	2770.86	2118.24	2118.24	424.654	424.654	2118.27	424.661	-0.0317	0.6722	0.2261	7.704e-05	21.009	0	1	2	0	289	306	0	12K(28.0313), 16K(28.0313), 7K(28.0313), N-term(28.0313)		0	FALSE	sp|P0CE47|EFTU1_ECOLI	P0CE47	EFTU1_ECOLI	tufA	Elongation factor Tu 1	tufB	sp|P0CE48|EFTU2_ECOLI
681	20220923_CRJL_M9H11_PICS_EColi_GluC_Neprosin_N2_5ug_162.14926.14926.4	RGQVLAKPGTIKPHTKFE	n[29]RGQVLAK[156]PGTIK[156]PHTK[156]FE	GIKREEIE.RGQVLAKPGTIKPHTKFE.SEVYIISK	E	S	18	4	2770.93	2118.28	2118.28	530.578	530.578	2118.27	530.574	0.0139	0.8234	0.2273	0.007164	15.85	0	1	2	0	289	306	0	12K(28.0313), 16K(28.0313), 7K(28.0313), N-term(28.0313)		0	FALSE	sp|P0CE47|EFTU1_ECOLI	P0CE47	EFTU1_ECOLI	tufA	Elongation factor Tu 1	tufB	sp|P0CE48|EFTU2_ECOLI
682	20220923_CRJL_M9H11_PICS_EColi_GluC_Neprosin_N2_5ug_162.14928.14928.2	LTCVARGGGKALE	n[35]LTC[160]VARGGGK[162]ALE	PVVVAEDP.LTCVARGGGKALE.MIDMHGGD	P	M	13	2	2771.14	1398.84	1398.84	700.427	700.427	1398.83	700.422	0.0113	0.5191	0.5922	0.09392	13.67	0	0.9992	1	0	322	334	0	10K(34.0631), 3C(57.0214), N-term(34.0631)		0	TRUE	sp|P0A9X4|MREB_ECOLI	P0A9X4	MREB_ECOLI	mreB	Cell shape-determining protein MreB
683	20220923_CRJL_M9H11_PICS_EColi_GluC_Neprosin_N2_5ug_162.14930.14930.2	HNATFPARSCVE	HNATFPARSC[160]VE	TYEAFFTE.HNATFPARSCVE.VARIPKDV	E	V	12	2	2771.34	1387.64	1387.64	694.827	694.827	1387.63	694.822	0.0096	0.9174	1.0261	0.01748	13.53	0	0.9998	2	0	98	109	0	10C(57.0214)		0	TRUE	sp|P0AF93|RIDA_ECOLI	P0AF93	RIDA_ECOLI	ridA	2-iminobutanoate/2-iminopropanoate deaminase
684	20220923_CRJL_M9H11_PICS_EColi_GluC_Neprosin_N2_5ug_162.14933.14933.2	TITKDGVSVARE	TITK[162]DGVSVARE	IDKSFGAP.TITKDGVSVARE.IEIEDKFE	P	I	12	2	2771.68	1308.76	1308.76	655.386	655.386	1308.75	655.38	0.0119	0.8429	0.9042	1.724	11.807	9.467	0.8605	1	1	48	59	0	4K(34.0631)		0	TRUE	sp|P0A6F5|CH60_ECOLI	P0A6F5	CH60_ECOLI	groEL	Chaperonin GroEL
685	20220923_CRJL_M9H11_PICS_EColi_GluC_Neprosin_N2_5ug_162.14934.14934.2	EKARGITINTSHVE	n[35]EK[162]ARGITINTSHVE	DQIDNAPE.EKARGITINTSHVE.YDTPTRHY	E	Y	14	2	2771.81	1621.95	1621.95	811.983	811.983	1621.94	811.978	0.0091	0.8259	1.3919	0.1368	10.956	0	0.9999	2	1	56	69	0	2K(34.0631), N-term(34.0631)		0	FALSE	sp|P0CE47|EFTU1_ECOLI	P0CE47	EFTU1_ECOLI	tufA	Elongation factor Tu 1	tufB	sp|P0CE48|EFTU2_ECOLI
686	20220923_CRJL_M9H11_PICS_EColi_GluC_Neprosin_N2_5ug_162.14938.14938.0	VCPAKWKE	n[29]VC[160]PAK[156]WK[156]E	YVASHPGE.VCPAKWKE.GEATIAPS	E	G	8	2	2772.1	1100.61	1100.61	551.314	551.314	1100.61	551.31	0.0075	0.6594	0.2581	0.1081	10.364	0	0.9994	2	0	165	172	0	2C(57.0214), 5K(28.0313), 7K(28.0313), N-term(28.0313)		0	TRUE	sp|P0AE08|AHPC_ECOLI	P0AE08	AHPC_ECOLI	ahpC	Alkyl hydroperoxide reductase C
687	20220923_CRJL_M9H11_PICS_EColi_GluC_Neprosin_N2_5ug_162.14941.14941.2	SKIVKIIGRE	n[29]SK[156]IVK[156]IIGRE	.SKIVKIIGRE.IIDSRGNP	M	I	10	2	2772.54	1225.82	1225.82	613.918	613.918	1225.81	613.913	0.0084	0.7533	14.4677	0.06449	12.262	12.262	0.9993	2	0	2	11	0	2K(28.0313), 5K(28.0313), N-term(28.0313)		0	TRUE	sp|P0A6P9|ENO_ECOLI	P0A6P9	ENO_ECOLI	eno	Enolase
688	20220923_CRJL_M9H11_PICS_EColi_GluC_Neprosin_N2_5ug_162.14942.14942.2	QIKAAVKAAAEGE	n[29]QIK[156]AAVK[156]AAAEGE	IEKAATYE.QIKAAVKAAAEGE.MKGVIGYT	E	M	13	2	2772.68	1368.81	1368.81	685.412	685.412	1368.8	685.406	0.0111	0.6613	0.0482	0.4575	11.366	0	0.9998	2	1	255	267	0	3K(28.0313), 7K(28.0313), N-term(28.0313)		0	TRUE	sp|P0A9B2|G3P1_ECOLI	P0A9B2	G3P1_ECOLI	gapA	Glyceraldehyde-3-phosphate dehydrogenase A
689	20220923_CRJL_M9H11_PICS_EColi_GluC_Neprosin_N2_5ug_162.14944.14944.3	SLKGKRVGVLQGTTQE	n[29]SLK[156]GK[156]RVGVLQGTTQE	SDIQPTVE.SLKGKRVGVLQGTTQE.TFGNEHWA	E	T	16	3	2772.82	1784.06	1784.06	595.694	595.694	1784.05	595.691	0.0091	0.7075	1.1137	0.01688	16.371	0	1	2	0	130	145	0	3K(28.0313), 5K(28.0313), N-term(28.0313)		0	TRUE	sp|P0AEU0|HISJ_ECOLI	P0AEU0	HISJ_ECOLI	hisJ	Histidine-binding periplasmic protein
690	20220923_CRJL_M9H11_PICS_EColi_GluC_Neprosin_N2_5ug_162.14951.14951.0	SLKGKRVGVLQGTTQE	n[35]SLK[162]GK[162]RVGVLQGTTQE	SDIQPTVE.SLKGKRVGVLQGTTQE.TFGNEHWA	E	T	16	4	2773.37	1802.13	1802.13	451.54	451.54	1802.15	451.544	-0.0178	0.8252	1.1044	0.3234	10.461	0	0.9994	2	0	130	145	0	3K(34.0631), 5K(34.0631), N-term(34.0631)		0	TRUE	sp|P0AEU0|HISJ_ECOLI	P0AEU0	HISJ_ECOLI	hisJ	Histidine-binding periplasmic protein
691	20220923_CRJL_M9H11_PICS_EColi_GluC_Neprosin_N2_5ug_162.14952.14952.0	SLKGKRVGVLQGTTQE	n[35]SLK[162]GK[162]RVGVLQGTTQE	SDIQPTVE.SLKGKRVGVLQGTTQE.TFGNEHWA	E	T	16	4	2773.44	1803.13	1803.13	451.79	451.79	1802.15	451.544	0.9849	0.848	1.1033	0.3879	10.145	0	0.9997	2	0	130	145	0	3K(34.0631), 5K(34.0631), N-term(34.0631)		0	TRUE	sp|P0AEU0|HISJ_ECOLI	P0AEU0	HISJ_ECOLI	hisJ	Histidine-binding periplasmic protein
692	20220923_CRJL_M9H11_PICS_EColi_GluC_Neprosin_N2_5ug_162.14955.14955.0	GGYLLNKHGE	n[35]GGYLLNK[162]HGE	VTEGCRGE.GGYLLNKHGE.RFMERYAP	E	R	10	2	2773.66	1154.68	1154.68	578.347	578.347	1154.67	578.343	0.0067	0.6568	0.3618	0.5445	7.556	0	0.9992	2	0	261	270	0	7K(34.0631), N-term(34.0631)		0	TRUE	sp|P0AC41|SDHA_ECOLI	P0AC41	SDHA_ECOLI	sdhA	Succinate dehydrogenase flavoprotein subunit
693	20220923_CRJL_M9H11_PICS_EColi_GluC_Neprosin_N2_5ug_162.14957.14957.2	FAKANAKFE	n[29]FAK[156]ANAK[156]FE	AAARIFKE.FAKANAKFE.VKAAAFEG	E	V	9	2	2774.03	1108.63	1108.63	555.324	555.324	1108.63	555.321	0.0065	0.6205	2.2503	0.07015	10.116	0	0.999	2	0	99	107	0	3K(28.0313), 7K(28.0313), N-term(28.0313)		0	TRUE	sp|P0A7J3|RL10_ECOLI	P0A7J3	RL10_ECOLI	rplJ	Large ribosomal subunit protein uL10
694	20220923_CRJL_M9H11_PICS_EColi_GluC_Neprosin_N2_5ug_162.14964.14964.2	EKARGITINTSHVE	n[29]EK[156]ARGITINTSHVE	DQIDNAPE.EKARGITINTSHVE.YDTPTRHY	E	Y	14	2	2774.66	1609.89	1609.89	805.954	805.954	1609.88	805.947	0.0148	0.8949	1.3445	0.006801	17.665	0	1	2	1	56	69	0	2K(28.0313), N-term(28.0313)		0	FALSE	sp|P0CE47|EFTU1_ECOLI	P0CE47	EFTU1_ECOLI	tufA	Elongation factor Tu 1	tufB	sp|P0CE48|EFTU2_ECOLI
695	20220923_CRJL_M9H11_PICS_EColi_GluC_Neprosin_N2_5ug_162.14976.14976.4	EKARGITINTSHVE	n[35]EK[162]ARGITINTSHVE	DQIDNAPE.EKARGITINTSHVE.YDTPTRHY	E	Y	14	4	2776.1	1621.91	1621.91	406.486	406.486	1621.94	406.493	-0.0273	0.7184	1.3204	4.572	11.208	0	0.9957	2	1	56	69	0	2K(34.0631), N-term(34.0631)		0	FALSE	sp|P0CE47|EFTU1_ECOLI	P0CE47	EFTU1_ECOLI	tufA	Elongation factor Tu 1	tufB	sp|P0CE48|EFTU2_ECOLI
696	20220923_CRJL_M9H11_PICS_EColi_GluC_Neprosin_N2_5ug_162.14977.14977.3	ISGRGTVVTGRVE	n[35]ISGRGTVVTGRVE	IPIEDVFS.ISGRGTVVTGRVE.RGIIKVGE	S	R	13	3	2776.17	1363.79	1363.79	455.603	455.603	1363.8	455.607	-0.0136	0.7302	0.8755	0.009837	12.731	7.457	0.9997	1	0	221	233	0	N-term(34.0631)		0	FALSE	sp|P0CE47|EFTU1_ECOLI	P0CE47	EFTU1_ECOLI	tufA	Elongation factor Tu 1	tufB	sp|P0CE48|EFTU2_ECOLI
697	20220923_CRJL_M9H11_PICS_EColi_GluC_Neprosin_N2_5ug_162.14993.14993.2	GGYLLNKHGE	n[29]GGYLLNK[156]HGE	VTEGCRGE.GGYLLNKHGE.RFMERYAP	E	R	10	2	2777.79	1142.62	1142.62	572.317	572.317	1142.61	572.311	0.0103	0.6573	0.2929	0.003365	19.306	0	1	2	0	261	270	0	7K(28.0313), N-term(28.0313)		0	TRUE	sp|P0AC41|SDHA_ECOLI	P0AC41	SDHA_ECOLI	sdhA	Succinate dehydrogenase flavoprotein subunit
698	20220923_CRJL_M9H11_PICS_EColi_GluC_Neprosin_N2_5ug_162.14994.14994.2	QGHDVGKSLYE	n[35]QGHDVGK[162]SLYE	IANTFIAA.QGHDVGKSLYE.ADIVDEAK	A	A	11	2	2777.91	1299.72	1299.72	650.867	650.867	1299.71	650.862	0.0106	0.7318	3.2784	0.1016	10.48	0	0.9988	1	1	225	235	0	7K(34.0631), N-term(34.0631)		0	TRUE	sp|P0A799|PGK_ECOLI	P0A799	PGK_ECOLI	pgk	Phosphoglycerate kinase
699	20220923_CRJL_M9H11_PICS_EColi_GluC_Neprosin_N2_5ug_162.15003.15003.0	ISGRGTVVTGRVE	n[29]ISGRGTVVTGRVE	IPIEDVFS.ISGRGTVVTGRVE.RGIIKVGE	S	R	13	3	2778.84	1357.76	1357.76	453.593	453.593	1357.77	453.596	-0.0108	0.7954	0.9198	0.01391	12.33	0	0.9992	1	0	221	233	0	N-term(28.0313)		0	FALSE	sp|P0CE47|EFTU1_ECOLI	P0CE47	EFTU1_ECOLI	tufA	Elongation factor Tu 1	tufB	sp|P0CE48|EFTU2_ECOLI
700	20220923_CRJL_M9H11_PICS_EColi_GluC_Neprosin_N2_5ug_162.15025.15025.2	ANVGKPQVAYRE	n[29]ANVGK[156]PQVAYRE	MKREFNVE.ANVGKPQVAYRE.TIRQKVTD	E	T	12	2	2781.17	1386.77	1386.77	694.393	694.393	1386.76	694.388	0.0096	0.8008	2.2886	3.309e-08	18.008	0	1	2	0	481	492	0	5K(28.0313), N-term(28.0313)		0	TRUE	sp|P0A6M8|EFG_ECOLI	P0A6M8	EFG_ECOLI	fusA	Elongation factor G
701	20220923_CRJL_M9H11_PICS_EColi_GluC_Neprosin_N2_5ug_162.15032.15032.0	ISGRGTVVTGRVE	n[29]ISGRGTVVTGRVE	IPIEDVFS.ISGRGTVVTGRVE.RGIIKVGE	S	R	13	3	2782.03	1358.76	1358.76	453.927	453.927	1357.77	453.596	0.9906	0.8034	0.973	0.02196	10.338	0	0.9994	1	0	221	233	0	N-term(28.0313)		0	FALSE	sp|P0CE47|EFTU1_ECOLI	P0CE47	EFTU1_ECOLI	tufA	Elongation factor Tu 1	tufB	sp|P0CE48|EFTU2_ECOLI
702	20220923_CRJL_M9H11_PICS_EColi_GluC_Neprosin_N2_5ug_162.15056.15056.2	IRDNKLQME	n[35]IRDNK[162]LQME	FFEKVIFE.IRDNKLQME.LVPERIRG	E	L	9	2	2784.34	1213.72	1213.72	607.865	607.865	1213.71	607.864	0.0037	0.6463	0.8691	0.8747	8.59	0	0.9997	2	1	232	240	0	5K(34.0631), N-term(34.0631)		0	TRUE	sp|P0A8V2|RPOB_ECOLI	P0A8V2	RPOB_ECOLI	rpoB	DNA-directed RNA polymerase subunit beta
703	20220923_CRJL_M9H11_PICS_EColi_GluC_Neprosin_N2_5ug_162.15057.15057.2	SGSTHSSVVDVRPE	n[35]SGSTHSSVVDVRPE	DTIDVWFD.SGSTHSSVVDVRPE.FAGHAADM	D	F	14	2	2784.47	1489.77	1489.77	745.892	745.892	1489.76	745.886	0.0109	0.9268	0.7282	0.0003888	22.141	0	1	2	1	537	550	0	N-term(34.0631)		0	TRUE	sp|P00956|SYI_ECOLI	P00956	SYI_ECOLI	ileS	Isoleucine--tRNA ligase
704	20220923_CRJL_M9H11_PICS_EColi_GluC_Neprosin_N2_5ug_162.15060.15060.2	SGSTHSSVVDVRPE	n[29]SGSTHSSVVDVRPE	DTIDVWFD.SGSTHSSVVDVRPE.FAGHAADM	D	F	14	2	2784.86	1483.74	1483.74	742.877	742.877	1483.73	742.871	0.0135	0.9089	0.7348	4.781e-06	18.313	0	1	2	1	537	550	0	N-term(28.0313)		0	TRUE	sp|P00956|SYI_ECOLI	P00956	SYI_ECOLI	ileS	Isoleucine--tRNA ligase
705	20220923_CRJL_M9H11_PICS_EColi_GluC_Neprosin_N2_5ug_162.15072.15072.3	SGSTHSSVVDVRPE	n[35]SGSTHSSVVDVRPE	DTIDVWFD.SGSTHSSVVDVRPE.FAGHAADM	D	F	14	3	2785.96	1489.76	1489.76	497.593	497.593	1489.76	497.593	-0.0003	0.7122	0.753	0.01401	11.82	0	0.9999	2	1	537	550	0	N-term(34.0631)		0	TRUE	sp|P00956|SYI_ECOLI	P00956	SYI_ECOLI	ileS	Isoleucine--tRNA ligase
706	20220923_CRJL_M9H11_PICS_EColi_GluC_Neprosin_N2_5ug_162.15073.15073.3	LMTISKKARDGKLTAGE	n[35]LMTISK[162]K[162]ARDGK[162]LTAGE	GIIEISRE.LMTISKKARDGKLTAGE.MQGGCFTI	E	M	17	3	2786.09	1954.27	1954.27	652.43	652.43	1954.26	652.426	0.0127	0.5728	0.5275	0.3146	11.459	0	0.9998	2	1	526	542	0	12K(34.0631), 6K(34.0631), 7K(34.0631), N-term(34.0631)		0	TRUE	sp|P06959|ODP2_ECOLI	P06959	ODP2_ECOLI	aceF	Dihydrolipoyllysine-residue acetyltransferase component of pyruvate dehydrogenase complex
707	20220923_CRJL_M9H11_PICS_EColi_GluC_Neprosin_N2_5ug_162.15082.15082.0	LMTISKKARDGKLTAGE	n[35]LMTISK[162]K[162]ARDGK[162]LTAGE	GIIEISRE.LMTISKKARDGKLTAGE.MQGGCFTI	E	M	17	4	2787.21	1954.25	1954.25	489.571	489.571	1954.26	489.571	-0.0009	0.7807	0.5462	1.426	8.41	0	0.9996	2	1	526	542	0	12K(34.0631), 6K(34.0631), 7K(34.0631), N-term(34.0631)		0	TRUE	sp|P06959|ODP2_ECOLI	P06959	ODP2_ECOLI	aceF	Dihydrolipoyllysine-residue acetyltransferase component of pyruvate dehydrogenase complex
708	20220923_CRJL_M9H11_PICS_EColi_GluC_Neprosin_N2_5ug_162.15085.15085.0	RHYGALQGLNKAE	n[29]RHYGALQGLNK[156]AE	EKSWKINE.RHYGALQGLNKAE.TAEKYGDE	E	T	13	3	2787.66	1511.82	1511.82	504.947	504.947	1511.82	504.947	-0.0007	0.7887	0.57	0.0293	10.239	0	1	2	0	90	102	0	11K(28.0313), N-term(28.0313)		0	TRUE	sp|P62707|GPMA_ECOLI	P62707	GPMA_ECOLI	gpmA	2,3-bisphosphoglycerate-dependent phosphoglycerate mutase
709	20220923_CRJL_M9H11_PICS_EColi_GluC_Neprosin_N2_5ug_162.15086.15086.0	RHYGALQGLNKAE	n[29]RHYGALQGLNK[156]AE	EKSWKINE.RHYGALQGLNKAE.TAEKYGDE	E	T	13	3	2787.73	1512.82	1512.82	505.281	505.281	1511.82	504.947	1.0012	0.7923	0.5712	0.0006743	10.701	0	1	2	0	90	102	0	11K(28.0313), N-term(28.0313)		0	TRUE	sp|P62707|GPMA_ECOLI	P62707	GPMA_ECOLI	gpmA	2,3-bisphosphoglycerate-dependent phosphoglycerate mutase
710	20220923_CRJL_M9H11_PICS_EColi_GluC_Neprosin_N2_5ug_162.15088.15088.3	LHPVYKRVDTCAAE	n[35]LHPVYK[162]RVDTC[160]AAE	RKIRDQYD.LHPVYKRVDTCAAE.FATDTAYM	D	F	14	3	2787.87	1725.96	1725.96	576.328	576.328	1725.95	576.324	0.0118	0.5929	1.3578	0.1909	10.377	0	0.9997	2	1	522	535	0	11C(57.0214), 6K(34.0631), N-term(34.0631)		0	TRUE	sp|P00968|CARB_ECOLI	P00968	CARB_ECOLI	carB	Carbamoyl phosphate synthase large chain
711	20220923_CRJL_M9H11_PICS_EColi_GluC_Neprosin_N2_5ug_162.15098.15098.0	GYKSLDE	n[35]GYK[162]SLDE	HFSAIQND.GYKSLDE.GQKVSFTI	D	G	7	2	2788.91	879.499	879.499	440.757	440.757	878.502	440.258	0.9965	0.6917	2.4478	2.137	8.181	0	0.9829	2	1	41	47	0	3K(34.0631), N-term(34.0631)		0	TRUE	sp|P0A9X9|CSPA_ECOLI	P0A9X9	CSPA_ECOLI	cspA	Cold shock protein CspA
712	20220923_CRJL_M9H11_PICS_EColi_GluC_Neprosin_N2_5ug_162.15104.15104.4	LMTISKKARDGKLTAGE	n[35]LMTISK[162]K[162]ARDGK[162]LTAGE	GIIEISRE.LMTISKKARDGKLTAGE.MQGGCFTI	E	M	17	4	2789.63	1954.26	1954.26	489.571	489.571	1954.26	489.571	0.0007	0.7813	0.5866	0.02859	13.675	0	1	2	1	526	542	0	12K(34.0631), 6K(34.0631), 7K(34.0631), N-term(34.0631)		0	TRUE	sp|P06959|ODP2_ECOLI	P06959	ODP2_ECOLI	aceF	Dihydrolipoyllysine-residue acetyltransferase component of pyruvate dehydrogenase complex
713	20220923_CRJL_M9H11_PICS_EColi_GluC_Neprosin_N2_5ug_162.15107.15107.3	LMTISKKARDGKLTAGE	n[29]LMTISK[156]K[156]ARDGK[156]LTAGE	GIIEISRE.LMTISKKARDGKLTAGE.MQGGCFTI	E	M	17	3	2789.91	1930.14	1930.14	644.389	644.389	1930.13	644.383	0.0161	0.5823	0.5911	0.0002215	17.751	0	1	2	1	526	542	0	12K(28.0313), 6K(28.0313), 7K(28.0313), N-term(28.0313)		0	TRUE	sp|P06959|ODP2_ECOLI	P06959	ODP2_ECOLI	aceF	Dihydrolipoyllysine-residue acetyltransferase component of pyruvate dehydrogenase complex
714	20220923_CRJL_M9H11_PICS_EColi_GluC_Neprosin_N2_5ug_162.15109.15109.3	LARKMGITRAVNVAKE	n[29]LARK[156]MGITRAVNVAK[156]E	DVNEYRIE.LARKMGITRAVNVAKE.NINDVMAE	E	N	16	3	2790.08	1840.13	1840.13	614.383	614.383	1840.11	614.377	0.0178	0.505	2.1721	0.6914	9.761	0	0.9924	2	0	203	218	0	15K(28.0313), 4K(28.0313), N-term(28.0313)		0	TRUE	sp|P07913|TDH_ECOLI	P07913	TDH_ECOLI	tdh	L-threonine 3-dehydrogenase
715	20220923_CRJL_M9H11_PICS_EColi_GluC_Neprosin_N2_5ug_162.15118.15118.0	GMKVKCTGRILE	n[35]GMK[162]VK[162]C[160]TGRILE	GPYADIAE.GMKVKCTGRILE.VPVGRGII	E	V	12	3	2791.25	1492.94	1492.94	498.654	498.654	1492.93	498.651	0.0083	0.5978	8.5855	0.1081	12.364	0	0.9995	2	0	85	96	0	3K(34.0631), 5K(34.0631), 6C(57.0214), N-term(34.0631)		0	TRUE	sp|P0ABB0|ATPA_ECOLI	P0ABB0	ATPA_ECOLI	atpA	ATP synthase subunit alpha
716	20220923_CRJL_M9H11_PICS_EColi_GluC_Neprosin_N2_5ug_162.15121.15121.2	SALAAAKAQAE	n[29]SALAAAK[156]AQAE	AEIAGMPE.SALAAAKAQAE.AKEIEGYI	E	A	11	2	2791.46	1085.62	1085.62	543.816	543.816	1085.61	543.811	0.01	0.7792	4.5827	0.007391	15.68	0	1	2	0	193	203	0	7K(28.0313), N-term(28.0313)		0	TRUE	sp|P27298|OPDA_ECOLI	P27298	OPDA_ECOLI	prlC	Oligopeptidase A
717	20220923_CRJL_M9H11_PICS_EColi_GluC_Neprosin_N2_5ug_162.15122.15122.2	AFVQSGNKPE	n[29]AFVQSGNK[156]PE	TKRIKIIE.AFVQSGNKPE.WMIITVIP	E	W	10	2	2791.6	1131.6	1131.6	566.807	566.807	1131.59	566.803	0.0073	0.6733	5.1618	0.1507	11.874	0	0.9994	2	0	226	235	0	8K(28.0313), N-term(28.0313)		0	TRUE	sp|P0A8T7|RPOC_ECOLI	P0A8T7	RPOC_ECOLI	rpoC	DNA-directed RNA polymerase subunit beta'
718	20220923_CRJL_M9H11_PICS_EColi_GluC_Neprosin_N2_5ug_162.15123.15123.2	GMKVKCTGRILE	n[35]GMK[162]VK[162]C[160]TGRILE	GPYADIAE.GMKVKCTGRILE.VPVGRGII	E	V	12	2	2791.72	1492.95	1492.95	747.481	747.481	1492.93	747.473	0.0159	0.8585	8.5777	0.0002139	17.175	0	1	2	0	85	96	0	3K(34.0631), 5K(34.0631), 6C(57.0214), N-term(34.0631)		0	TRUE	sp|P0ABB0|ATPA_ECOLI	P0ABB0	ATPA_ECOLI	atpA	ATP synthase subunit alpha
719	20220923_CRJL_M9H11_PICS_EColi_GluC_Neprosin_N2_5ug_162.15131.15131.4	LMTISKKARDGKLTAGE	n[29]LMTISK[156]K[156]ARDGK[156]LTAGE	GIIEISRE.LMTISKKARDGKLTAGE.MQGGCFTI	E	M	17	4	2792.57	1930.13	1930.13	483.539	483.539	1930.13	483.539	-0.0001	0.755	0.6355	0.7039	11.778	0	0.9972	2	1	526	542	0	12K(28.0313), 6K(28.0313), 7K(28.0313), N-term(28.0313)		0	TRUE	sp|P06959|ODP2_ECOLI	P06959	ODP2_ECOLI	aceF	Dihydrolipoyllysine-residue acetyltransferase component of pyruvate dehydrogenase complex
720	20220923_CRJL_M9H11_PICS_EColi_GluC_Neprosin_N2_5ug_162.15133.15133.3	GMKVKCTGRILE	n[29]GMK[156]VK[156]C[160]TGRILE	GPYADIAE.GMKVKCTGRILE.VPVGRGII	E	V	12	3	2792.94	1474.84	1474.84	492.619	492.619	1474.84	492.619	-0.0001	0.7087	8.5574	0.02667	11.369	0	0.9999	2	0	85	96	0	3K(28.0313), 5K(28.0313), 6C(57.0214), N-term(28.0313)		0	TRUE	sp|P0ABB0|ATPA_ECOLI	P0ABB0	ATPA_ECOLI	atpA	ATP synthase subunit alpha
721	20220923_CRJL_M9H11_PICS_EColi_GluC_Neprosin_N2_5ug_162.15136.15136.3	AWRNQLRDE	n[35]AWRNQLRDE	AHFRRIIE.AWRNQLRDE.VDRTVTHM	E	V	9	3	2793.15	1220.63	1220.63	407.885	407.885	1220.65	407.89	-0.015	0.7724	2.6817	2.904	9.61	0	0.9989	2	1	46	54	0	N-term(34.0631)		0	TRUE	sp|P0ABS1|DKSA_ECOLI	P0ABS1	DKSA_ECOLI	dksA	RNA polymerase-binding transcription factor DksA
722	20220923_CRJL_M9H11_PICS_EColi_GluC_Neprosin_N2_5ug_162.15138.15138.2	GMKVKCTGRILE	n[29]GMK[156]VK[156]C[160]TGRILE	GPYADIAE.GMKVKCTGRILE.VPVGRGII	E	V	12	2	2793.3	1474.85	1474.85	738.433	738.433	1474.84	738.425	0.0145	0.8955	8.5514	0.009358	13.303	0	0.9999	2	0	85	96	0	3K(28.0313), 5K(28.0313), 6C(57.0214), N-term(28.0313)		0	TRUE	sp|P0ABB0|ATPA_ECOLI	P0ABB0	ATPA_ECOLI	atpA	ATP synthase subunit alpha
723	20220923_CRJL_M9H11_PICS_EColi_GluC_Neprosin_N2_5ug_162.15145.15145.2	RKHQFAQSLNYE	n[29]RK[156]HQFAQSLNYE	IVEGIVPT.RKHQFAQSLNYE.IAKTINAE	T	I	12	2	2794.17	1575.83	1575.83	788.923	788.923	1575.82	788.915	0.0153	0.9101	2.6422	0.03378	12.805	0	0.9999	1	0	114	125	0	2K(28.0313), N-term(28.0313)		0	TRUE	sp|P0A9M8|PTA_ECOLI	P0A9M8	PTA_ECOLI	pta	Phosphate acetyltransferase
724	20220923_CRJL_M9H11_PICS_EColi_GluC_Neprosin_N2_5ug_162.15150.15150.0	SKGAITIATRE	n[29]SK[156]GAITIATRE	DGEMDEPE.SKGAITIATRE.KIDNIVFV	E	K	11	2	2794.88	1202.72	1202.72	602.368	602.368	1201.7	601.859	1.0188	0.5406	1.8085	6.903	5.382	0	0.9367	2	0	239	249	0	2K(28.0313), N-term(28.0313)		0	TRUE	sp|P0AFG8|ODP1_ECOLI	P0AFG8	ODP1_ECOLI	aceE	Pyruvate dehydrogenase E1 component
725	20220923_CRJL_M9H11_PICS_EColi_GluC_Neprosin_N2_5ug_162.15168.15168.3	QALWTRNKSE	n[35]QALWTRNK[162]SE	SWEKINKA.QALWTRNKSE.ITDEEYKE	A	I	10	3	2796.96	1300.76	1300.76	434.592	434.592	1299.76	434.26	0.998	0.6868	2.2778	6.946	9.308	0	0.9815	1	0	231	240	0	8K(34.0631), N-term(34.0631)		0	TRUE	sp|P0A6Z3|HTPG_ECOLI	P0A6Z3	HTPG_ECOLI	htpG	Chaperone protein HtpG
726	20220923_CRJL_M9H11_PICS_EColi_GluC_Neprosin_N2_5ug_162.15169.15169.2	ATDGPMPQTRE	n[35]ATDGPMPQTRE	DGAIIVVA.ATDGPMPQTRE.HIIIGRQV	A	H	11	2	2797.09	1235.62	1235.62	618.815	618.815	1235.6	618.809	0.0131	0.5177	2.3784	0.2618	9.828	0	0.969	1	1	108	118	0	N-term(34.0631)		0	FALSE	sp|P0CE47|EFTU1_ECOLI	P0CE47	EFTU1_ECOLI	tufA	Elongation factor Tu 1	tufB	sp|P0CE48|EFTU2_ECOLI
727	20220923_CRJL_M9H11_PICS_EColi_GluC_Neprosin_N2_5ug_162.15177.15177.0	RFLSGRAKASAQLE	n[29]RFLSGRAK[156]ASAQLE	DQVDQEVE.RFLSGRAKASAQLE.TIKTKAGE	E	T	14	3	2798.07	1588.92	1588.92	530.647	530.647	1588.9	530.642	0.0131	0.7013	2.8488	1.427	11.208	0	0.9967	2	0	42	55	0	8K(28.0313), N-term(28.0313)		0	TRUE	sp|P08839|PT1_ECOLI	P08839	PT1_ECOLI	ptsI	Phosphoenolpyruvate-protein phosphotransferase
728	20220923_CRJL_M9H11_PICS_EColi_GluC_Neprosin_N2_5ug_162.15178.15178.0	RFLSGRAKASAQLE	n[29]RFLSGRAK[156]ASAQLE	DQVDQEVE.RFLSGRAKASAQLE.TIKTKAGE	E	T	14	3	2798.14	1589.92	1589.92	530.981	530.981	1588.9	530.642	1.0161	0.6595	2.8476	0.2837	11.426	0	0.9965	2	0	42	55	0	8K(28.0313), N-term(28.0313)		0	TRUE	sp|P08839|PT1_ECOLI	P08839	PT1_ECOLI	ptsI	Phosphoenolpyruvate-protein phosphotransferase
729	20220923_CRJL_M9H11_PICS_EColi_GluC_Neprosin_N2_5ug_162.15181.15181.3	RGQVLAKPGTIKPHTKFE	n[29]RGQVLAK[156]PGTIK[156]PHTK[156]FE	GIKREEIE.RGQVLAKPGTIKPHTKFE.SEVYIISK	E	S	18	3	2798.59	2118.29	2118.29	707.105	707.105	2118.27	707.096	0.0244	0.7576	0.6882	0.002045	19.257	0	1	2	0	289	306	0	12K(28.0313), 16K(28.0313), 7K(28.0313), N-term(28.0313)		0	FALSE	sp|P0CE47|EFTU1_ECOLI	P0CE47	EFTU1_ECOLI	tufA	Elongation factor Tu 1	tufB	sp|P0CE48|EFTU2_ECOLI
730	20220923_CRJL_M9H11_PICS_EColi_GluC_Neprosin_N2_5ug_162.15182.15182.2	VVKPATMSNNAE	n[29]VVK[156]PATMSNNAE	EQNKHIGE.VVKPATMSNNAE.TQVNQNIT	E	T	12	2	2798.68	1315.69	1315.69	658.855	658.855	1315.68	658.847	0.0139	0.6085	4.6508	0.043	12.966	0	0.9995	2	0	179	190	0	3K(28.0313), N-term(28.0313)		0	TRUE	contam_sp|P0C1U8|SSPA_STAAU	P0C1U8	SSPA_STAAU	sspA	Glutamyl endopeptidase
731	20220923_CRJL_M9H11_PICS_EColi_GluC_Neprosin_N2_5ug_162.15184.15184.2	AKAVGKVLPE	n[35]AK[162]AVGK[162]VLPE	IIPSSTGA.AKAVGKVLPE.LNGKITGM	A	L	10	2	2798.82	1112.81	1112.81	557.412	557.412	1112.8	557.408	0.0072	0.5509	4.8231	0.02418	11.966	0	0.9941	1	0	212	221	0	2K(34.0631), 6K(34.0631), N-term(34.0631)		0	TRUE	sp|P0A9B2|G3P1_ECOLI	P0A9B2	G3P1_ECOLI	gapA	Glyceraldehyde-3-phosphate dehydrogenase A
732	20220923_CRJL_M9H11_PICS_EColi_GluC_Neprosin_N2_5ug_162.15191.15191.3	RTGAGMMDCKKALTE	n[35]RTGAGMMDC[160]K[162]K[162]ALTE	SIVKEIRE.RTGAGMMDCKKALTE.ANGDIEIA	E	A	15	3	2799.49	1769.99	1769.99	591.003	591.003	1769.97	590.997	0.0172	0.5704	0.4508	0.0385	11.49	0	0.9997	2	1	15	29	0	10K(34.0631), 11K(34.0631), 9C(57.0214), N-term(34.0631)		0	TRUE	sp|P0A6P1|EFTS_ECOLI	P0A6P1	EFTS_ECOLI	tsf	Elongation factor Ts
733	20220923_CRJL_M9H11_PICS_EColi_GluC_Neprosin_N2_5ug_162.15197.15197.0	LAMQRLKE	LAMQRLK[156]E	GIDIRNDP.LAMQRLKE.AAEKAKIE	P	A	8	2	2800.16	1015.59	1015.59	508.803	508.803	1015.58	508.8	0.0063	0.8396	2.468	1.953	8.135	0	0.8193	1	0	257	264	0	7K(28.0313)		0	TRUE	sp|P0A6Y8|DNAK_ECOLI	P0A6Y8	DNAK_ECOLI	dnaK	Chaperone protein DnaK
734	20220923_CRJL_M9H11_PICS_EColi_GluC_Neprosin_N2_5ug_162.15207.15207.2	SKIVKIIGRE	n[35]SK[162]IVK[162]IIGRE	.SKIVKIIGRE.IIDSRGNP	M	I	10	2	2801.04	1243.92	1243.92	622.966	622.966	1243.91	622.961	0.0103	0.7476	13.9926	0.01996	8.299	8.299	0.9993	2	0	2	11	0	2K(34.0631), 5K(34.0631), N-term(34.0631)		0	TRUE	sp|P0A6P9|ENO_ECOLI	P0A6P9	ENO_ECOLI	eno	Enolase
735	20220923_CRJL_M9H11_PICS_EColi_GluC_Neprosin_N2_5ug_162.15213.15213.5	RGQVLAKPGTIKPHTKFE	n[29]RGQVLAK[156]PGTIK[156]PHTK[156]FE	GIKREEIE.RGQVLAKPGTIKPHTKFE.SEVYIISK	E	S	18	5	2801.7	2118.24	2118.24	424.655	424.655	2118.27	424.661	-0.028	0.6327	0.7402	7.072e-05	20.206	0	1	2	0	289	306	0	12K(28.0313), 16K(28.0313), 7K(28.0313), N-term(28.0313)		0	FALSE	sp|P0CE47|EFTU1_ECOLI	P0CE47	EFTU1_ECOLI	tufA	Elongation factor Tu 1	tufB	sp|P0CE48|EFTU2_ECOLI
736	20220923_CRJL_M9H11_PICS_EColi_GluC_Neprosin_N2_5ug_162.15220.15220.2	RTGAGMMDCKKALTE	n[35]RTGAGMMDC[160]K[162]K[162]ALTE	SIVKEIRE.RTGAGMMDCKKALTE.ANGDIEIA	E	A	15	2	2802.27	1769.99	1769.99	886.001	886.001	1769.97	885.991	0.019	0.7614	0.4045	0.06471	14.256	0	0.9999	2	1	15	29	0	10K(34.0631), 11K(34.0631), 9C(57.0214), N-term(34.0631)		0	TRUE	sp|P0A6P1|EFTS_ECOLI	P0A6P1	EFTS_ECOLI	tsf	Elongation factor Ts
737	20220923_CRJL_M9H11_PICS_EColi_GluC_Neprosin_N2_5ug_162.15235.15235.2	RVAQIRQQIEE	n[35]RVAQIRQQIEE	GEEAAIQG.RVAQIRQQIEE.ATSDYDRE	G	A	11	2	2803.82	1402.82	1402.82	702.419	702.419	1402.81	702.413	0.0125	0.7739	4.7209	5.206	7.252	0	0.9262	1	1	345	355	0	N-term(34.0631)		0	TRUE	sp|P0A6F5|CH60_ECOLI	P0A6F5	CH60_ECOLI	groEL	Chaperonin GroEL
738	20220923_CRJL_M9H11_PICS_EColi_GluC_Neprosin_N2_5ug_162.15238.15238.3	SLKGKRVGVLQGTTQE	n[29]SLK[156]GK[156]RVGVLQGTTQE	SDIQPTVE.SLKGKRVGVLQGTTQE.TFGNEHWA	E	T	16	3	2804.14	1784.06	1784.06	595.695	595.695	1784.05	595.691	0.0109	0.6794	0.5917	0.1286	14.063	0	0.9992	2	0	130	145	0	3K(28.0313), 5K(28.0313), N-term(28.0313)		0	TRUE	sp|P0AEU0|HISJ_ECOLI	P0AEU0	HISJ_ECOLI	hisJ	Histidine-binding periplasmic protein
739	20220923_CRJL_M9H11_PICS_EColi_GluC_Neprosin_N2_5ug_162.15246.15246.2	EKARGITINTSHVE	n[29]EK[156]ARGITINTSHVE	DQIDNAPE.EKARGITINTSHVE.YDTPTRHY	E	Y	14	2	2805.3	1609.89	1609.89	805.952	805.952	1609.88	805.947	0.0109	0.8596	0.8337	0.05848	13.432	0	1	2	1	56	69	0	2K(28.0313), N-term(28.0313)		0	FALSE	sp|P0CE47|EFTU1_ECOLI	P0CE47	EFTU1_ECOLI	tufA	Elongation factor Tu 1	tufB	sp|P0CE48|EFTU2_ECOLI
740	20220923_CRJL_M9H11_PICS_EColi_GluC_Neprosin_N2_5ug_162.15248.15248.3	QLGVPVREGKE	n[29]QLGVPVREGK[156]E	KEVEAAFE.QLGVPVREGKE.VAVDAIFD	E	V	11	3	2805.51	1267.75	1267.75	423.592	423.592	1266.73	423.25	1.0242	0.3457	2.3188	11.01	9.392	0	0.8649	2	1	129	139	0	10K(28.0313), N-term(28.0313)		0	TRUE	sp|P77522|SUFB_ECOLI	P77522	SUFB_ECOLI	sufB	Iron-sulfur cluster assembly protein SufB
741	20220923_CRJL_M9H11_PICS_EColi_GluC_Neprosin_N2_5ug_162.15251.15251.4	RTGAGMMDCKKALTE	n[29]RTGAGMMDC[160]K[156]K[156]ALTE	SIVKEIRE.RTGAGMMDCKKALTE.ANGDIEIA	E	A	15	4	2805.72	1751.86	1751.86	438.972	438.972	1751.87	438.976	-0.0128	0.8484	0.347	1.232e-05	19.544	0	1	2	1	15	29	0	10K(28.0313), 11K(28.0313), 9C(57.0214), N-term(28.0313)		0	TRUE	sp|P0A6P1|EFTS_ECOLI	P0A6P1	EFTS_ECOLI	tsf	Elongation factor Ts
742	20220923_CRJL_M9H11_PICS_EColi_GluC_Neprosin_N2_5ug_162.15256.15256.2	GQIIGIHSRSND	n[35]GQIIGIHSRSND	GHGAEVYE.GQIIGIHSRSND.LTVNCITG	E	L	12	2	2806.35	1329.73	1329.73	665.874	665.874	1329.72	665.868	0.0119	0.8113	0.0087	0.01598	13.686	0	1	2	0	521	532	0	N-term(34.0631)		0	TRUE	sp|P0DTT0|BIPA_ECOLI	P0DTT0	BIPA_ECOLI	bipA	Large ribosomal subunit assembly factor BipA
743	20220923_CRJL_M9H11_PICS_EColi_GluC_Neprosin_N2_5ug_162.15267.15267.2	QMLSQDKRIE	n[35]QMLSQDK[162]RIE	QAIPSRIE.QMLSQDKRIE.AIAEDFSD	E	A	10	2	2807.67	1314.77	1314.77	658.391	658.391	1314.76	658.387	0.008	0.6395	0.431	0.3864	8.152	0	0.9984	2	1	447	456	0	7K(34.0631), N-term(34.0631)		0	TRUE	sp|P17169|GLMS_ECOLI	P17169	GLMS_ECOLI	glmS	Glutamine--fructose-6-phosphate aminotransferase [isomerizing]
744	20220923_CRJL_M9H11_PICS_EColi_GluC_Neprosin_N2_5ug_162.15269.15269.2	GQIIGIHSRSND	n[29]GQIIGIHSRSND	GHGAEVYE.GQIIGIHSRSND.LTVNCITG	E	L	12	2	2807.93	1323.7	1323.7	662.86	662.86	1323.69	662.852	0.0152	0.8108	0.0351	0.0929	11.628	0	0.9999	2	0	521	532	0	N-term(28.0313)		0	TRUE	sp|P0DTT0|BIPA_ECOLI	P0DTT0	BIPA_ECOLI	bipA	Large ribosomal subunit assembly factor BipA
745	20220923_CRJL_M9H11_PICS_EColi_GluC_Neprosin_N2_5ug_162.15273.15273.0	GVLQRIRE	n[35]GVLQRIRE	DSSHGHSE.GVLQRIRE.TRAKYPDI	E	T	8	2	2808.4	1003.64	1003.64	502.825	502.825	1003.64	502.825	0.0006	0.7525	8.7435	4.384	7.335	0	0.9894	2	0	256	263	0	N-term(34.0631)		0	TRUE	sp|P0ADG7|IMDH_ECOLI	P0ADG7	IMDH_ECOLI	guaB	Inosine-5'-monophosphate dehydrogenase
746	20220923_CRJL_M9H11_PICS_EColi_GluC_Neprosin_N2_5ug_162.15280.15280.2	RGIIKVGEE	n[35]RGIIK[162]VGEE	TVVTGRVE.RGIIKVGEE.VEIVGIKE	E	V	9	2	2809.13	1067.7	1067.7	534.858	534.858	1067.7	534.856	0.0048	0.4206	4.297	0.3666	8.243	0	0.9808	2	1	234	242	0	5K(34.0631), N-term(34.0631)		0	FALSE	sp|P0CE47|EFTU1_ECOLI	P0CE47	EFTU1_ECOLI	tufA	Elongation factor Tu 1	tufB	sp|P0CE48|EFTU2_ECOLI
747	20220923_CRJL_M9H11_PICS_EColi_GluC_Neprosin_N2_5ug_162.15282.15282.3	ATGKTLGRLATE	n[35]ATGK[162]TLGRLATE	KRDWYVVD.ATGKTLGRLATE.LARRIRGK	D	L	12	3	2809.27	1284.79	1284.79	429.271	429.271	1284.8	429.275	-0.0114	0.6321	3.8484	0.08532	11.646	0	0.9997	2	0	20	31	0	4K(34.0631), N-term(34.0631)		0	TRUE	sp|P0AA10|RL13_ECOLI	P0AA10	RL13_ECOLI	rplM	Large ribosomal subunit protein uL13
748	20220923_CRJL_M9H11_PICS_EColi_GluC_Neprosin_N2_5ug_162.15283.15283.2	VIDKMRAVQE	n[35]VIDK[162]MRAVQE	VYVNPTNE.VIDKMRAVQE.QVASEKAE	E	Q	10	2	2809.36	1255.77	1255.77	628.892	628.892	1255.76	628.887	0.0091	0.4762	0.2695	0.8379	7.692	0	0.9965	2	1	235	244	0	4K(34.0631), N-term(34.0631)		0	TRUE	sp|P08839|PT1_ECOLI	P08839	PT1_ECOLI	ptsI	Phosphoenolpyruvate-protein phosphotransferase
749	20220923_CRJL_M9H11_PICS_EColi_GluC_Neprosin_N2_5ug_162.15290.15290.0	ATGKTLGRLATE	n[35]ATGK[162]TLGRLATE	KRDWYVVD.ATGKTLGRLATE.LARRIRGK	D	L	12	2	2810.09	1284.81	1284.81	643.413	643.413	1284.8	643.409	0.008	0.8655	3.8347	0.2469	9.117	0	1	2	0	20	31	0	4K(34.0631), N-term(34.0631)		0	TRUE	sp|P0AA10|RL13_ECOLI	P0AA10	RL13_ECOLI	rplM	Large ribosomal subunit protein uL13
750	20220923_CRJL_M9H11_PICS_EColi_GluC_Neprosin_N2_5ug_162.15291.15291.0	ATGKTLGRLATE	n[35]ATGK[162]TLGRLATE	KRDWYVVD.ATGKTLGRLATE.LARRIRGK	D	L	12	2	2810.16	1285.81	1285.81	643.914	643.914	1284.8	643.409	1.0105	0.8612	3.8335	0.0005026	13.525	0	1	2	0	20	31	0	4K(34.0631), N-term(34.0631)		0	TRUE	sp|P0AA10|RL13_ECOLI	P0AA10	RL13_ECOLI	rplM	Large ribosomal subunit protein uL13
751	20220923_CRJL_M9H11_PICS_EColi_GluC_Neprosin_N2_5ug_162.15293.15293.0	LHYFSKGNGE	n[35]LHYFSK[162]GNGE	DIYGKAVG.LHYFSKGNGE.NSYGGNGD	G	N	10	2	2810.54	1218.67	1218.67	610.345	610.345	1218.67	610.341	0.0076	0.5072	0.8472	0.03224	10.339	10.339	0.9954	1	0	42	51	0	6K(34.0631), N-term(34.0631)		0	TRUE	sp|P02931|OMPF_ECOLI	P02931	OMPF_ECOLI	ompF	Outer membrane porin F
752	20220923_CRJL_M9H11_PICS_EColi_GluC_Neprosin_N2_5ug_162.15302.15302.0	GQIIGIHSRSND	n[35]GQIIGIHSRSND	GHGAEVYE.GQIIGIHSRSND.LTVNCITG	E	L	12	3	2811.54	1330.71	1330.71	444.578	444.578	1329.72	444.248	0.9902	0.4811	0.0952	0.1343	7.324	0	0.9974	2	0	521	532	0	N-term(34.0631)		0	TRUE	sp|P0DTT0|BIPA_ECOLI	P0DTT0	BIPA_ECOLI	bipA	Large ribosomal subunit assembly factor BipA
753	20220923_CRJL_M9H11_PICS_EColi_GluC_Neprosin_N2_5ug_162.15303.15303.0	GMKVKCTGRILE	n[35]GMK[162]VK[162]C[160]TGRILE	GPYADIAE.GMKVKCTGRILE.VPVGRGII	E	V	12	3	2811.61	1493.94	1493.94	498.986	498.986	1492.93	498.651	1.0056	0.6011	8.2462	0.1287	12.062	0	0.9996	2	0	85	96	0	3K(34.0631), 5K(34.0631), 6C(57.0214), N-term(34.0631)		0	TRUE	sp|P0ABB0|ATPA_ECOLI	P0ABB0	ATPA_ECOLI	atpA	ATP synthase subunit alpha
754	20220923_CRJL_M9H11_PICS_EColi_GluC_Neprosin_N2_5ug_162.15310.15310.3	ANVGKPQVAYRE	n[29]ANVGK[156]PQVAYRE	MKREFNVE.ANVGKPQVAYRE.TIRQKVTD	E	T	12	3	2812.39	1386.75	1386.75	463.258	463.258	1386.76	463.261	-0.009	0.6945	2.809	0.06383	13.28	0	0.9999	2	0	481	492	0	5K(28.0313), N-term(28.0313)		0	TRUE	sp|P0A6M8|EFG_ECOLI	P0A6M8	EFG_ECOLI	fusA	Elongation factor G
755	20220923_CRJL_M9H11_PICS_EColi_GluC_Neprosin_N2_5ug_162.15311.15311.0	ANVGKPQVAYRE	n[29]ANVGK[156]PQVAYRE	MKREFNVE.ANVGKPQVAYRE.TIRQKVTD	E	T	12	2	2812.47	1386.77	1386.77	694.394	694.394	1386.76	694.388	0.0106	0.7138	2.8102	2.854	10.6	0	0.9957	2	0	481	492	0	5K(28.0313), N-term(28.0313)		0	TRUE	sp|P0A6M8|EFG_ECOLI	P0A6M8	EFG_ECOLI	fusA	Elongation factor G
756	20220923_CRJL_M9H11_PICS_EColi_GluC_Neprosin_N2_5ug_162.15312.15312.2	ATGKTLGRLATE	n[29]ATGK[156]TLGRLATE	KRDWYVVD.ATGKTLGRLATE.LARRIRGK	D	L	12	2	2812.54	1272.75	1272.75	637.381	637.381	1272.74	637.377	0.0073	0.8152	3.794	0.05861	11.428	0	0.9999	2	0	20	31	0	4K(28.0313), N-term(28.0313)		0	TRUE	sp|P0AA10|RL13_ECOLI	P0AA10	RL13_ECOLI	rplM	Large ribosomal subunit protein uL13
757	20220923_CRJL_M9H11_PICS_EColi_GluC_Neprosin_N2_5ug_162.15316.15316.2	VTADNNQQAASGAQPE	n[35]VTADNNQQAASGAQPE	GVQVKAQE.VTADNNQQAASGAQPE.QSKS	E	Q	16	2	2812.99	1633.79	1633.79	817.901	817.901	1633.78	817.895	0.0123	0.6423	7.2415	0.1056	10.406	0	0.9993	2	1	378	393	0	N-term(34.0631)		0	TRUE	sp|P0AE06|ACRA_ECOLI	P0AE06	ACRA_ECOLI	acrA	Multidrug efflux pump subunit AcrA
758	20220923_CRJL_M9H11_PICS_EColi_GluC_Neprosin_N2_5ug_162.15330.15330.2	LHYFSKGNGE	n[29]LHYFSK[156]GNGE	DIYGKAVG.LHYFSKGNGE.NSYGGNGD	G	N	10	2	2814.29	1206.61	1206.61	604.313	604.313	1206.6	604.309	0.009	0.5289	0.9097	0.01237	10.316	0	0.9941	1	0	42	51	0	6K(28.0313), N-term(28.0313)		0	TRUE	sp|P02931|OMPF_ECOLI	P02931	OMPF_ECOLI	ompF	Outer membrane porin F
759	20220923_CRJL_M9H11_PICS_EColi_GluC_Neprosin_N2_5ug_162.15333.15333.4	LRPSIAYTKSKAKDVE	n[29]LRPSIAYTK[156]SK[156]AK[156]DVE	AQYQFDFG.LRPSIAYTKSKAKDVE.GIGDVDIV	G	G	16	4	2814.68	1917.13	1917.13	480.29	480.29	1917.13	480.29	-0.0004	0.9033	2.4814	0.0001261	14.394	0	0.9996	1	1	291	306	0	11K(28.0313), 13K(28.0313), 9K(28.0313), N-term(28.0313)		0	TRUE	sp|P02931|OMPF_ECOLI	P02931	OMPF_ECOLI	ompF	Outer membrane porin F
760	20220923_CRJL_M9H11_PICS_EColi_GluC_Neprosin_N2_5ug_162.15339.15339.1	ATGKTLGRLATE	n[35]ATGK[162]TLGRLATE	KRDWYVVD.ATGKTLGRLATE.LARRIRGK	D	L	12	1	2815.48	1284.81	1284.81	1285.82	1285.82	1284.8	1285.81	0.0103	0.5698	3.745	0.08189	10.847	0	0.999	2	0	20	31	0	4K(34.0631), N-term(34.0631)		0	TRUE	sp|P0AA10|RL13_ECOLI	P0AA10	RL13_ECOLI	rplM	Large ribosomal subunit protein uL13
761	20220923_CRJL_M9H11_PICS_EColi_GluC_Neprosin_N2_5ug_162.15359.15359.0	LMTISKKARDGKLTAGE	n[35]LMTISK[162]K[162]ARDGK[162]LTAGE	GIIEISRE.LMTISKKARDGKLTAGE.MQGGCFTI	E	M	17	3	2817.54	1954.27	1954.27	652.429	652.429	1954.26	652.426	0.01	0.5937	1.0517	0.3595	8.277	0	0.9989	2	1	526	542	0	12K(34.0631), 6K(34.0631), 7K(34.0631), N-term(34.0631)		0	TRUE	sp|P06959|ODP2_ECOLI	P06959	ODP2_ECOLI	aceF	Dihydrolipoyllysine-residue acetyltransferase component of pyruvate dehydrogenase complex
762	20220923_CRJL_M9H11_PICS_EColi_GluC_Neprosin_N2_5ug_162.15379.15379.1	ATGKTLGRLATE	n[29]ATGK[156]TLGRLATE	KRDWYVVD.ATGKTLGRLATE.LARRIRGK	D	L	12	1	2819.68	1272.75	1272.75	1273.76	1273.76	1272.74	1273.75	0.0112	0.5679	3.675	0.07332	12.039	0	0.9993	2	0	20	31	0	4K(28.0313), N-term(28.0313)		0	TRUE	sp|P0AA10|RL13_ECOLI	P0AA10	RL13_ECOLI	rplM	Large ribosomal subunit protein uL13
763	20220923_CRJL_M9H11_PICS_EColi_GluC_Neprosin_N2_5ug_162.15387.15387.0	LQLHQVGRNEE	n[35]LQLHQVGRNEE	AAIATQIA.LQLHQVGRNEE.AIEIIFGH	A	A	11	2	2820.34	1355.75	1355.75	678.88	678.88	1355.74	678.876	0.0081	0.8281	1.3973	0.01371	9.945	0	0.9997	1	1	224	234	0	N-term(34.0631)		0	TRUE	sp|P77395|CNOX_ECOLI	P77395	CNOX_ECOLI	cnoX	Chaperedoxin
764	20220923_CRJL_M9H11_PICS_EColi_GluC_Neprosin_N2_5ug_162.15403.15403.0	LQLHQVGRNEE	n[35]LQLHQVGRNEE	AAIATQIA.LQLHQVGRNEE.AIEIIFGH	A	A	11	3	2822.11	1356.73	1356.73	453.249	453.249	1355.74	452.92	0.9886	0.77	1.4268	0.08417	6.667	0	0.9958	1	1	224	234	0	N-term(34.0631)		0	TRUE	sp|P77395|CNOX_ECOLI	P77395	CNOX_ECOLI	cnoX	Chaperedoxin
765	20220923_CRJL_M9H11_PICS_EColi_GluC_Neprosin_N2_5ug_162.15423.15423.3	GMKVKCTGRILE	n[29]GMK[156]VK[156]C[160]TGRILE	GPYADIAE.GMKVKCTGRILE.VPVGRGII	E	V	12	3	2824.66	1474.83	1474.83	492.618	492.618	1474.84	492.619	-0.0026	0.7585	8.0288	0.004318	12.86	0	1	2	0	85	96	0	3K(28.0313), 5K(28.0313), 6C(57.0214), N-term(28.0313)		0	TRUE	sp|P0ABB0|ATPA_ECOLI	P0ABB0	ATPA_ECOLI	atpA	ATP synthase subunit alpha
766	20220923_CRJL_M9H11_PICS_EColi_GluC_Neprosin_N2_5ug_162.15428.15428.3	VFLGRSVAKAKHMSDE	n[29]VFLGRSVAK[156]AK[156]HMSDE	IYAEEEGE.VFLGRSVAKAKHMSDE.TARIIDQE	E	T	16	3	2825.24	1858.03	1858.03	620.349	620.349	1858.01	620.345	0.013	0.7237	3.4208	0.04913	9.551	0	0.9989	2	1	525	540	0	11K(28.0313), 9K(28.0313), N-term(28.0313)		0	TRUE	sp|P0AAI3|FTSH_ECOLI	P0AAI3	FTSH_ECOLI	ftsH	ATP-dependent zinc metalloprotease FtsH
767	20220923_CRJL_M9H11_PICS_EColi_GluC_Neprosin_N2_5ug_162.15448.15448.2	GMKVKCTGRILE	n[35]GMK[162]VK[162]C[160]TGRILE	GPYADIAE.GMKVKCTGRILE.VPVGRGII	E	V	12	2	2827.5	1492.95	1492.95	747.481	747.481	1492.93	747.473	0.0158	0.81	7.9815	0.2688	11.782	0	0.9998	2	0	85	96	0	3K(34.0631), 5K(34.0631), 6C(57.0214), N-term(34.0631)		0	TRUE	sp|P0ABB0|ATPA_ECOLI	P0ABB0	ATPA_ECOLI	atpA	ATP synthase subunit alpha
768	20220923_CRJL_M9H11_PICS_EColi_GluC_Neprosin_N2_5ug_162.15459.15459.3	VTVHAIGKTRSIE	n[35]VTVHAIGK[162]TRSIE	AGQSPAID.VTVHAIGKTRSIE.RINKAIDF	D	R	13	3	2828.71	1477.92	1477.92	493.648	493.648	1477.93	493.649	-0.0028	0.884	0.1965	0.007133	15.087	0	1	2	0	443	455	0	8K(34.0631), N-term(34.0631)		0	TRUE	sp|P04805|SYE_ECOLI	P04805	SYE_ECOLI	gltX	Glutamate--tRNA ligase
769	20220923_CRJL_M9H11_PICS_EColi_GluC_Neprosin_N2_5ug_162.15464.15464.2	AYFNDAQRQATKD	n[29]AYFNDAQRQATK[156]D	TEAVITVP.AYFNDAQRQATKD.AGRIAGIE	P	A	13	2	2829.34	1582.78	1582.78	792.399	792.399	1582.77	792.394	0.0105	0.5886	1.4288	0.1336	10.997	0	0.9732	1	1	144	156	0	12K(28.0313), N-term(28.0313)		0	TRUE	sp|P0A6Y8|DNAK_ECOLI	P0A6Y8	DNAK_ECOLI	dnaK	Chaperone protein DnaK
770	20220923_CRJL_M9H11_PICS_EColi_GluC_Neprosin_N2_5ug_162.15469.15469.3	RVAQIRQQIEE	n[35]RVAQIRQQIEE	GEEAAIQG.RVAQIRQQIEE.ATSDYDRE	G	A	11	3	2830.05	1402.81	1402.81	468.61	468.61	1402.81	468.611	-0.0026	0.8488	4.2838	1.211	12.305	0	0.9939	1	1	345	355	0	N-term(34.0631)		0	TRUE	sp|P0A6F5|CH60_ECOLI	P0A6F5	CH60_ECOLI	groEL	Chaperonin GroEL
771	20220923_CRJL_M9H11_PICS_EColi_GluC_Neprosin_N2_5ug_162.15470.15470.3	RTGAGMMDCKKALTE	n[35]RTGAGMMDC[160]K[162]K[162]ALTE	SIVKEIRE.RTGAGMMDCKKALTE.ANGDIEIA	E	A	15	3	2830.12	1769.98	1769.98	591	591	1769.97	590.997	0.0109	0.5528	0.0597	0.02361	12.163	0	0.9996	2	1	15	29	0	10K(34.0631), 11K(34.0631), 9C(57.0214), N-term(34.0631)		0	TRUE	sp|P0A6P1|EFTS_ECOLI	P0A6P1	EFTS_ECOLI	tsf	Elongation factor Ts
772	20220923_CRJL_M9H11_PICS_EColi_GluC_Neprosin_N2_5ug_162.15471.15471.3	RGQVLAKPGTIKPHTKFE	n[29]RGQVLAK[156]PGTIK[156]PHTK[156]FE	GIKREEIE.RGQVLAKPGTIKPHTKFE.SEVYIISK	E	S	18	3	2830.24	2118.28	2118.28	707.1	707.1	2118.27	707.096	0.009	0.7298	1.2159	0.0009897	21.518	0	1	2	0	289	306	0	12K(28.0313), 16K(28.0313), 7K(28.0313), N-term(28.0313)		0	FALSE	sp|P0CE47|EFTU1_ECOLI	P0CE47	EFTU1_ECOLI	tufA	Elongation factor Tu 1	tufB	sp|P0CE48|EFTU2_ECOLI
773	20220923_CRJL_M9H11_PICS_EColi_GluC_Neprosin_N2_5ug_162.15472.15472.2	LHLLKKVE	n[35]LHLLK[162]K[162]VE	IKKGPFID.LHLLKKVE.KAVESGDK	D	K	8	2	2830.32	1080.82	1080.82	541.416	541.416	1080.81	541.413	0.0053	0.3388	4.3882	0.1004	8.493	0	0.9746	2	0	13	20	0	5K(34.0631), 6K(34.0631), N-term(34.0631)		0	TRUE	sp|P0A7U3|RS19_ECOLI	P0A7U3	RS19_ECOLI	rpsS	Small ribosomal subunit protein uS19
774	20220923_CRJL_M9H11_PICS_EColi_GluC_Neprosin_N2_5ug_162.15474.15474.3	STSKGVMTDRAARQAGLGGE	STSK[156]GVMTDRAARQAGLGGE	AGIGIAVV.STSKGVMTDRAARQAGLGGE.IICYVA	V	I	20	3	2830.46	2019.03	2019.03	674.018	674.018	2019.02	674.013	0.0161	0.633	0.6281	0.0001725	17.297	14.151	0.9998	1	1	105	124	0	4K(28.0313)		0	TRUE	sp|P0A7W7|RS8_ECOLI	P0A7W7	RS8_ECOLI	rpsH	Small ribosomal subunit protein uS8
775	20220923_CRJL_M9H11_PICS_EColi_GluC_Neprosin_N2_5ug_162.15475.15475.2	VTVHAIGKTRSIE	n[35]VTVHAIGK[162]TRSIE	AGQSPAID.VTVHAIGKTRSIE.RINKAIDF	D	R	13	2	2830.59	1477.94	1477.94	739.976	739.976	1477.93	739.97	0.0113	0.9229	0.1653	0.01201	14.182	0	1	2	0	443	455	0	8K(34.0631), N-term(34.0631)		0	TRUE	sp|P04805|SYE_ECOLI	P04805	SYE_ECOLI	gltX	Glutamate--tRNA ligase
776	20220923_CRJL_M9H11_PICS_EColi_GluC_Neprosin_N2_5ug_162.15480.15480.4	STSKGVMTDRAARQAGLGGE	STSK[156]GVMTDRAARQAGLGGE	AGIGIAVV.STSKGVMTDRAARQAGLGGE.IICYVA	V	I	20	4	2831.04	2019.03	2019.03	505.764	505.764	2019.02	505.761	0.0107	0.68	0.6377	0.0034	22.374	17.02	0.9986	1	1	105	124	0	4K(28.0313)		0	TRUE	sp|P0A7W7|RS8_ECOLI	P0A7W7	RS8_ECOLI	rpsH	Small ribosomal subunit protein uS8
777	20220923_CRJL_M9H11_PICS_EColi_GluC_Neprosin_N2_5ug_162.15481.15481.2	AKAVGKVLPE	n[35]AK[162]AVGK[162]VLPE	IIPSSTGA.AKAVGKVLPE.LNGKITGM	A	L	10	2	2831.17	1112.81	1112.81	557.412	557.412	1112.8	557.408	0.0068	0.5268	4.284	0.1279	10.073	0	0.9869	1	0	212	221	0	2K(34.0631), 6K(34.0631), N-term(34.0631)		0	TRUE	sp|P0A9B2|G3P1_ECOLI	P0A9B2	G3P1_ECOLI	gapA	Glyceraldehyde-3-phosphate dehydrogenase A
778	20220923_CRJL_M9H11_PICS_EColi_GluC_Neprosin_N2_5ug_162.15488.15488.2	LHLLKKVE	n[29]LHLLK[156]K[156]VE	IKKGPFID.LHLLKKVE.KAVESGDK	D	K	8	2	2832.08	1062.72	1062.72	532.368	532.368	1062.72	532.365	0.0048	0.3136	4.3588	0.3285	8.434	0	0.9247	2	0	13	20	0	5K(28.0313), 6K(28.0313), N-term(28.0313)		0	TRUE	sp|P0A7U3|RS19_ECOLI	P0A7U3	RS19_ECOLI	rpsS	Small ribosomal subunit protein uS19
779	20220923_CRJL_M9H11_PICS_EColi_GluC_Neprosin_N2_5ug_162.15490.15490.2	VTVHAIGKTRSIE	n[29]VTVHAIGK[156]TRSIE	AGQSPAID.VTVHAIGKTRSIE.RINKAIDF	D	R	13	2	2832.29	1465.87	1465.87	733.943	733.943	1465.86	733.938	0.0106	0.917	0.1369	0.006509	16.246	0	1	2	0	443	455	0	8K(28.0313), N-term(28.0313)		0	TRUE	sp|P04805|SYE_ECOLI	P04805	SYE_ECOLI	gltX	Glutamate--tRNA ligase
780	20220923_CRJL_M9H11_PICS_EColi_GluC_Neprosin_N2_5ug_162.15501.15501.3	RTGAGMMDCKKALTE	n[29]RTGAGMMDC[160]K[156]K[156]ALTE	SIVKEIRE.RTGAGMMDCKKALTE.ANGDIEIA	E	A	15	3	2833.56	1751.88	1751.88	584.968	584.968	1751.87	584.965	0.0103	0.5479	0.1169	1.089	9.462	0	0.997	2	1	15	29	0	10K(28.0313), 11K(28.0313), 9C(57.0214), N-term(28.0313)		0	TRUE	sp|P0A6P1|EFTS_ECOLI	P0A6P1	EFTS_ECOLI	tsf	Elongation factor Ts
781	20220923_CRJL_M9H11_PICS_EColi_GluC_Neprosin_N2_5ug_162.15504.15504.2	TDGPMPQTRE	n[35]TDGPMPQTRE	GAIIVVAA.TDGPMPQTRE.HIIIGRQV	A	H	10	2	2833.83	1164.57	1164.57	583.293	583.293	1164.57	583.29	0.0057	0.5272	3.2452	0.1005	10.822	0	0.9934	1	1	109	118	0	N-term(34.0631)		0	FALSE	sp|P0CE47|EFTU1_ECOLI	P0CE47	EFTU1_ECOLI	tufA	Elongation factor Tu 1	tufB	sp|P0CE48|EFTU2_ECOLI
782	20220923_CRJL_M9H11_PICS_EColi_GluC_Neprosin_N2_5ug_162.15505.15505.2	MMDCKKALTE	n[35]MMDC[160]K[162]K[162]ALTE	IRERTGAG.MMDCKKALTE.ANGDIEIA	G	A	10	2	2833.9	1327.75	1327.75	664.883	664.883	1327.74	664.877	0.0116	0.5641	1.1181	0.1262	8.63	0	0.9845	1	1	20	29	0	4C(57.0214), 5K(34.0631), 6K(34.0631), N-term(34.0631)		0	TRUE	sp|P0A6P1|EFTS_ECOLI	P0A6P1	EFTS_ECOLI	tsf	Elongation factor Ts
783	20220923_CRJL_M9H11_PICS_EColi_GluC_Neprosin_N2_5ug_162.15506.15506.3	VTVHAIGKTRSIE	n[29]VTVHAIGK[156]TRSIE	AGQSPAID.VTVHAIGKTRSIE.RINKAIDF	D	R	13	3	2833.97	1465.86	1465.86	489.626	489.626	1465.86	489.628	-0.0043	0.8847	0.1088	0.0007832	14.404	0	1	2	0	443	455	0	8K(28.0313), N-term(28.0313)		0	TRUE	sp|P04805|SYE_ECOLI	P04805	SYE_ECOLI	gltX	Glutamate--tRNA ligase
784	20220923_CRJL_M9H11_PICS_EColi_GluC_Neprosin_N2_5ug_162.15509.15509.2	LRAKYIAE	n[29]LRAK[156]YIAE	VVIMPGDP.LRAKYIAE.TFIEDARE	P	T	8	2	2834.26	1018.62	1018.62	510.319	510.319	1018.62	510.316	0.0051	0.6074	2.3555	2.969	7.277	0	0.9319	1	0	24	31	0	4K(28.0313), N-term(28.0313)		0	TRUE	sp|P0ABP8|DEOD_ECOLI	P0ABP8	DEOD_ECOLI	deoD	Purine nucleoside phosphorylase DeoD-type
785	20220923_CRJL_M9H11_PICS_EColi_GluC_Neprosin_N2_5ug_162.15517.15517.2	RVAQIRQQIEE	n[35]RVAQIRQQIEE	GEEAAIQG.RVAQIRQQIEE.ATSDYDRE	G	A	11	2	2835.24	1402.82	1402.82	702.417	702.417	1402.81	702.413	0.0081	0.7732	4.1971	0.02364	9.789	0	0.9955	1	1	345	355	0	N-term(34.0631)		0	TRUE	sp|P0A6F5|CH60_ECOLI	P0A6F5	CH60_ECOLI	groEL	Chaperonin GroEL
786	20220923_CRJL_M9H11_PICS_EColi_GluC_Neprosin_N2_5ug_162.15520.15520.2	GSVKGYAGDTATTSE	n[35]GSVK[162]GYAGDTATTSE	IHVRDAKE.GSVKGYAGDTATTSE.IKAKIIAD	E	I	15	2	2835.56	1510.79	1510.79	756.403	756.403	1510.78	756.397	0.0134	0.8211	1.7568	0.0002342	21.938	0	1	2	1	127	141	0	4K(34.0631), N-term(34.0631)		0	TRUE	sp|P0AFH8|OSMY_ECOLI	P0AFH8	OSMY_ECOLI	osmY	Osmotically-inducible protein Y
787	20220923_CRJL_M9H11_PICS_EColi_GluC_Neprosin_N2_5ug_162.15524.15524.4	VQKQLDPQNRAHRPIIDE	n[29]VQK[156]QLDPQNRAHRPIIDE	IYISMCHE.VQKQLDPQNRAHRPIIDE.LQERMADK	E	L	18	4	2835.88	2212.22	2212.22	554.062	554.062	2212.21	554.059	0.0097	0.8018	0.8349	0.08531	10.776	0	0.9998	2	1	459	476	0	3K(28.0313), N-term(28.0313)		0	TRUE	sp|P21170|SPEA_ECOLI	P21170	SPEA_ECOLI	speA	Biosynthetic arginine decarboxylase
788	20220923_CRJL_M9H11_PICS_EColi_GluC_Neprosin_N2_5ug_162.15526.15526.2	GSVKGYAGDTATTSE	n[29]GSVK[156]GYAGDTATTSE	IHVRDAKE.GSVKGYAGDTATTSE.IKAKIIAD	E	I	15	2	2836.09	1498.73	1498.73	750.372	750.372	1498.72	750.365	0.0152	0.7668	1.7656	0.01055	17.407	0	1	2	1	127	141	0	4K(28.0313), N-term(28.0313)		0	TRUE	sp|P0AFH8|OSMY_ECOLI	P0AFH8	OSMY_ECOLI	osmY	Osmotically-inducible protein Y
789	20220923_CRJL_M9H11_PICS_EColi_GluC_Neprosin_N2_5ug_162.15533.15533.3	ATGKTLGRLATE	n[29]ATGK[156]TLGRLATE	KRDWYVVD.ATGKTLGRLATE.LARRIRGK	D	L	12	3	2837.01	1272.72	1272.72	425.248	425.248	1272.74	425.254	-0.0186	0.6635	3.3862	0.04738	11.616	0	0.9991	2	0	20	31	0	4K(28.0313), N-term(28.0313)		0	TRUE	sp|P0AA10|RL13_ECOLI	P0AA10	RL13_ECOLI	rplM	Large ribosomal subunit protein uL13
790	20220923_CRJL_M9H11_PICS_EColi_GluC_Neprosin_N2_5ug_162.15540.15540.2	RIKHTAIDGGTFQNE	n[35]RIK[162]HTAIDGGTFQNE	NIMSVINP.RIKHTAIDGGTFQNE.ITDRNVMG	P	I	15	2	2837.62	1753.99	1753.99	878.002	878.002	1753.97	877.995	0.015	0.9196	1.5794	0	24.006	0	1	1	1	148	162	0	3K(34.0631), N-term(34.0631)		0	TRUE	sp|P35340|AHPF_ECOLI	P35340	AHPF_ECOLI	ahpF	Alkyl hydroperoxide reductase subunit F
791	20220923_CRJL_M9H11_PICS_EColi_GluC_Neprosin_N2_5ug_162.15543.15543.2	SKLADLRGQNE	n[35]SK[162]LADLRGQNE	GVAIIRVA.SKLADLRGQNE.DQNVGIKV	A	D	11	2	2838.02	1297.77	1297.77	649.89	649.89	1297.76	649.889	0.0028	0.4732	1.3535	0.2132	11.185	0	0.964	1	1	424	434	0	2K(34.0631), N-term(34.0631)		0	TRUE	sp|P0A6F5|CH60_ECOLI	P0A6F5	CH60_ECOLI	groEL	Chaperonin GroEL
792	20220923_CRJL_M9H11_PICS_EColi_GluC_Neprosin_N2_5ug_162.15545.15545.1	LHLLKKVE	n[35]LHLLK[162]K[162]VE	IKKGPFID.LHLLKKVE.KAVESGDK	D	K	8	1	2838.28	1080.82	1080.82	1081.83	1081.83	1080.81	1081.82	0.0106	0.9087	4.2554	0.0321	11.474	0	1	2	0	13	20	0	5K(34.0631), 6K(34.0631), N-term(34.0631)		0	TRUE	sp|P0A7U3|RS19_ECOLI	P0A7U3	RS19_ECOLI	rpsS	Small ribosomal subunit protein uS19
793	20220923_CRJL_M9H11_PICS_EColi_GluC_Neprosin_N2_5ug_162.15550.15550.2	IARGLIGKEE	n[35]IARGLIGK[162]EE	NIISVNSP.IARGLIGKEE.DDVVVIKT	P	D	10	2	2838.87	1152.76	1152.76	577.385	577.385	1152.75	577.382	0.005	0.511	2.1721	1.409	8.904	0	0.9494	1	1	126	135	0	8K(34.0631), N-term(34.0631)		0	TRUE	sp|P0A6W5|GREA_ECOLI	P0A6W5	GREA_ECOLI	greA	Transcription elongation factor GreA
794	20220923_CRJL_M9H11_PICS_EColi_GluC_Neprosin_N2_5ug_162.15565.15565.2	RGIIKVGEE	n[35]RGIIK[162]VGEE	TVVTGRVE.RGIIKVGEE.VEIVGIKE	E	V	9	2	2840.43	1067.7	1067.7	534.858	534.858	1067.7	534.856	0.0048	0.4091	3.7753	1.02	7.465	0	0.9921	2	1	234	242	0	5K(34.0631), N-term(34.0631)		0	FALSE	sp|P0CE47|EFTU1_ECOLI	P0CE47	EFTU1_ECOLI	tufA	Elongation factor Tu 1	tufB	sp|P0CE48|EFTU2_ECOLI
795	20220923_CRJL_M9H11_PICS_EColi_GluC_Neprosin_N2_5ug_162.15573.15573.0	ATGKTLGRLATE	n[35]ATGK[162]TLGRLATE	KRDWYVVD.ATGKTLGRLATE.LARRIRGK	D	L	12	3	2841.24	1285.8	1285.8	429.606	429.606	1284.8	429.275	0.9917	0.5764	3.3156	0.3106	7.531	0	0.9962	2	0	20	31	0	4K(34.0631), N-term(34.0631)		0	TRUE	sp|P0AA10|RL13_ECOLI	P0AA10	RL13_ECOLI	rplM	Large ribosomal subunit protein uL13
796	20220923_CRJL_M9H11_PICS_EColi_GluC_Neprosin_N2_5ug_162.15576.15576.0	YAIANDRD	n[35]YAIANDRD	RIVRAAIE.YAIANDRD.SVTIVHKG	E	S	8	2	2841.46	970.492	970.492	486.253	486.253	970.493	486.254	-0.0013	0.5858	4.0658	1.345	8.25	0	0.9949	2	1	216	223	0	N-term(34.0631)		0	TRUE	sp|P08200|IDH_ECOLI	P08200	IDH_ECOLI	icd	Isocitrate dehydrogenase [NADP]
797	20220923_CRJL_M9H11_PICS_EColi_GluC_Neprosin_N2_5ug_162.15579.15579.0	RGQVLAKPGTIKPHTKFE	n[29]RGQVLAK[156]PGTIK[156]PHTK[156]FE	GIKREEIE.RGQVLAKPGTIKPHTKFE.SEVYIISK	E	S	18	4	2841.68	2119.28	2119.28	530.827	530.827	2118.27	530.574	1.0107	0.7316	1.4064	0.02004	13.292	0	1	2	0	289	306	0	12K(28.0313), 16K(28.0313), 7K(28.0313), N-term(28.0313)		0	FALSE	sp|P0CE47|EFTU1_ECOLI	P0CE47	EFTU1_ECOLI	tufA	Elongation factor Tu 1	tufB	sp|P0CE48|EFTU2_ECOLI
798	20220923_CRJL_M9H11_PICS_EColi_GluC_Neprosin_N2_5ug_162.15584.15584.3	VDRQGRIRLSIKE	n[35]VDRQGRIRLSIK[162]E	EVPVKVIE.VDRQGRIRLSIKE.ATEQSQPA	E	A	13	3	2842.28	1637.05	1637.05	546.689	546.689	1637.04	546.686	0.008	0.0692	4.1218	0.7141	7.796	0	0.8407	2	1	679	691	0	12K(34.0631), N-term(34.0631)		0	TRUE	sp|P05055|PNP_ECOLI	P05055	PNP_ECOLI	pnp	Polyribonucleotide nucleotidyltransferase
799	20220923_CRJL_M9H11_PICS_EColi_GluC_Neprosin_N2_5ug_162.15591.15591.0	QHVICHLTDE	n[35]QHVIC[160]HLTDE	GDVEIVKP.QHVICHLTDE.NASISMRI	P	N	10	2	2843.14	1284.64	1284.64	643.329	643.329	1284.63	643.324	0.0087	0.6301	0.5255	1.514	7.165	0	0.9872	1	1	127	136	0	5C(57.0214), N-term(34.0631)		0	TRUE	sp|P0A7Z4|RPOA_ECOLI	P0A7Z4	RPOA_ECOLI	rpoA	DNA-directed RNA polymerase subunit alpha
800	20220923_CRJL_M9H11_PICS_EColi_GluC_Neprosin_N2_5ug_162.15593.15593.0	QHVICHLTDE	n[35]QHVIC[160]HLTDE	GDVEIVKP.QHVICHLTDE.NASISMRI	P	N	10	2	2843.28	1285.65	1285.65	643.83	643.83	1284.63	643.324	1.0113	0.4774	0.5232	0.005041	9.621	0	0.9925	1	1	127	136	0	5C(57.0214), N-term(34.0631)		0	TRUE	sp|P0A7Z4|RPOA_ECOLI	P0A7Z4	RPOA_ECOLI	rpoA	DNA-directed RNA polymerase subunit alpha
801	20220923_CRJL_M9H11_PICS_EColi_GluC_Neprosin_N2_5ug_162.15594.15594.0	FNNDNRKLRITE	n[35]FNNDNRK[162]LRITE	RVMNSRIE.FNNDNRKLRITE.AVCRGAVE	E	A	12	3	2843.35	1587.93	1587.93	530.317	530.317	1586.92	529.979	1.0116	0.8318	1.9581	0.02529	10.328	0	1	2	1	345	356	0	7K(34.0631), N-term(34.0631)		0	TRUE	sp|P0AD61|KPYK1_ECOLI	P0AD61	KPYK1_ECOLI	pykF	Pyruvate kinase I
802	20220923_CRJL_M9H11_PICS_EColi_GluC_Neprosin_N2_5ug_162.15597.15597.0	ATGKTLGRLATE	n[29]ATGK[156]TLGRLATE	KRDWYVVD.ATGKTLGRLATE.LARRIRGK	D	L	12	2	2843.8	1272.75	1272.75	637.381	637.381	1272.74	637.377	0.0081	0.6509	3.273	2.542	8.028	0	0.9926	2	0	20	31	0	4K(28.0313), N-term(28.0313)		0	TRUE	sp|P0AA10|RL13_ECOLI	P0AA10	RL13_ECOLI	rplM	Large ribosomal subunit protein uL13
803	20220923_CRJL_M9H11_PICS_EColi_GluC_Neprosin_N2_5ug_162.15598.15598.0	ATGKTLGRLATE	n[29]ATGK[156]TLGRLATE	KRDWYVVD.ATGKTLGRLATE.LARRIRGK	D	L	12	2	2843.87	1273.75	1273.75	637.883	637.883	1272.74	637.377	1.0113	0.7736	3.2718	0.06699	10.087	0	0.9995	2	0	20	31	0	4K(28.0313), N-term(28.0313)		0	TRUE	sp|P0AA10|RL13_ECOLI	P0AA10	RL13_ECOLI	rplM	Large ribosomal subunit protein uL13
804	20220923_CRJL_M9H11_PICS_EColi_GluC_Neprosin_N2_5ug_162.15599.15599.0	RGIIKVGEE	n[29]RGIIK[156]VGEE	TVVTGRVE.RGIIKVGEE.VEIVGIKE	E	V	9	2	2843.94	1055.64	1055.64	528.827	528.827	1055.63	528.824	0.0058	0.3634	3.7168	4.591	8.345	0	0.9474	2	1	234	242	0	5K(28.0313), N-term(28.0313)		0	FALSE	sp|P0CE47|EFTU1_ECOLI	P0CE47	EFTU1_ECOLI	tufA	Elongation factor Tu 1	tufB	sp|P0CE48|EFTU2_ECOLI
805	20220923_CRJL_M9H11_PICS_EColi_GluC_Neprosin_N2_5ug_162.15605.15605.1	LHLLKKVE	n[29]LHLLK[156]K[156]VE	IKKGPFID.LHLLKKVE.KAVESGDK	D	K	8	1	2844.7	1062.73	1062.73	1063.74	1063.74	1062.72	1063.72	0.0125	0.8643	4.1484	0.02274	13.073	0	0.9999	2	0	13	20	0	5K(28.0313), 6K(28.0313), N-term(28.0313)		0	TRUE	sp|P0A7U3|RS19_ECOLI	P0A7U3	RS19_ECOLI	rpsS	Small ribosomal subunit protein uS19
806	20220923_CRJL_M9H11_PICS_EColi_GluC_Neprosin_N2_5ug_162.15606.15606.0	ARGAQLFVTRSKPE	n[29]ARGAQLFVTRSK[156]PE	VIYSVRPE.ARGAQLFVTRSKPE.MIIEIFRI	E	M	14	3	2844.77	1614.93	1614.93	539.317	539.317	1614.92	539.314	0.0081	0.7764	1.9408	0.0002862	15.289	7.586	1	2	0	190	203	0	12K(28.0313), N-term(28.0313)		0	TRUE	sp|P0AFF6|NUSA_ECOLI	P0AFF6	NUSA_ECOLI	nusA	Transcription termination/antitermination protein NusA
807	20220923_CRJL_M9H11_PICS_EColi_GluC_Neprosin_N2_5ug_162.15607.15607.0	ARGAQLFVTRSKPE	n[29]ARGAQLFVTRSK[156]PE	VIYSVRPE.ARGAQLFVTRSKPE.MIIEIFRI	E	M	14	3	2844.84	1615.93	1615.93	539.651	539.651	1614.92	539.314	1.0106	0.7058	1.9396	0.0001038	14.998	0	1	2	0	190	203	0	12K(28.0313), N-term(28.0313)		0	TRUE	sp|P0AFF6|NUSA_ECOLI	P0AFF6	NUSA_ECOLI	nusA	Transcription termination/antitermination protein NusA
808	20220923_CRJL_M9H11_PICS_EColi_GluC_Neprosin_N2_5ug_162.15616.15616.4	ARGAQLFVTRSKPE	n[29]ARGAQLFVTRSK[156]PE	VIYSVRPE.ARGAQLFVTRSKPE.MIIEIFRI	E	M	14	4	2845.72	1614.9	1614.9	404.732	404.732	1614.92	404.737	-0.0229	0.6917	1.9251	0.04604	14.577	0	0.9919	2	0	190	203	0	12K(28.0313), N-term(28.0313)		0	TRUE	sp|P0AFF6|NUSA_ECOLI	P0AFF6	NUSA_ECOLI	nusA	Transcription termination/antitermination protein NusA
809	20220923_CRJL_M9H11_PICS_EColi_GluC_Neprosin_N2_5ug_162.15617.15617.2	GIRKGIYKLE	n[35]GIRK[162]GIYK[162]LE	AMPEGAEE.GIRKGIYKLE.TIEGSKGK	E	T	10	2	2845.85	1277.9	1277.9	639.958	639.958	1277.89	639.953	0.0097	0.6415	7.9287	1.035	6.441	0	0.9899	2	0	709	718	0	4K(34.0631), 8K(34.0631), N-term(34.0631)		0	TRUE	sp|P0AFG8|ODP1_ECOLI	P0AFG8	ODP1_ECOLI	aceE	Pyruvate dehydrogenase E1 component
810	20220923_CRJL_M9H11_PICS_EColi_GluC_Neprosin_N2_5ug_162.15620.15620.3	VADKAGVLTRAE	n[35]VADK[162]AGVLTRAE	YFDTICVE.VADKAGVLTRAE.AAEINIRS	E	A	12	3	2846.13	1296.79	1296.79	433.272	433.272	1296.8	433.275	-0.0105	0.6567	0.75	0.001064	12.946	4.95	0.9999	2	1	395	406	0	4K(34.0631), N-term(34.0631)		0	TRUE	sp|P33195|GCSP_ECOLI	P33195	GCSP_ECOLI	gcvP	Glycine dehydrogenase (decarboxylating)
811	20220923_CRJL_M9H11_PICS_EColi_GluC_Neprosin_N2_5ug_162.15623.15623.3	SKGAITIATRE	n[29]SK[156]GAITIATRE	DGEMDEPE.SKGAITIATRE.KIDNIVFV	E	K	11	3	2846.52	1202.7	1202.7	401.908	401.908	1201.7	401.575	0.999	0.801	0.9479	0.8647	7.664	0	0.9986	2	0	239	249	0	2K(28.0313), N-term(28.0313)		0	TRUE	sp|P0AFG8|ODP1_ECOLI	P0AFG8	ODP1_ECOLI	aceE	Pyruvate dehydrogenase E1 component
812	20220923_CRJL_M9H11_PICS_EColi_GluC_Neprosin_N2_5ug_162.15636.15636.2	TVTIASKAGDE	TVTIASK[156]AGDE	AEKINAIE.TVTIASKAGDE.GKIFGSIG	E	G	11	2	2847.85	1118.59	1118.59	560.301	560.301	1118.58	560.298	0.0062	0.9342	2.7353	0.002825	14.925	0	1	2	1	77	87	0	7K(28.0313)		0	TRUE	sp|P0A7R1|RL9_ECOLI	P0A7R1	RL9_ECOLI	rplI	Large ribosomal subunit protein bL9
813	20220923_CRJL_M9H11_PICS_EColi_GluC_Neprosin_N2_5ug_162.15641.15641.0	QHVICHLTDE	n[29]QHVIC[160]HLTDE	GDVEIVKP.QHVICHLTDE.NASISMRI	P	N	10	2	2848.45	1278.61	1278.61	640.313	640.313	1278.6	640.308	0.0083	0.5996	0.4371	0.3205	8.414	0	0.9746	1	1	127	136	0	5C(57.0214), N-term(28.0313)		0	TRUE	sp|P0A7Z4|RPOA_ECOLI	P0A7Z4	RPOA_ECOLI	rpoA	DNA-directed RNA polymerase subunit alpha
814	20220923_CRJL_M9H11_PICS_EColi_GluC_Neprosin_N2_5ug_162.15645.15645.0	ATKQYDINE	n[35]ATK[162]QYDINE	RVIREKVD.ATKQYDINE.AIAIIKEI	D	A	9	2	2848.96	1148.64	1148.64	575.328	575.328	1148.63	575.325	0.0072	0.846	0.2991	2.013	12.033	0	0.9995	2	1	17	25	0	3K(34.0631), N-term(34.0631)		0	TRUE	sp|P0A7L0|RL1_ECOLI	P0A7L0	RL1_ECOLI	rplA	Large ribosomal subunit protein uL1
815	20220923_CRJL_M9H11_PICS_EColi_GluC_Neprosin_N2_5ug_162.15649.15649.3	STSKGVMTDRAARQAGLGGE	n[29]STSK[156]GVMTDRAARQAGLGGE	AGIGIAVV.STSKGVMTDRAARQAGLGGE.IICYVA	V	I	20	3	2849.3	2047.06	2047.06	683.362	683.362	2047.05	683.357	0.0158	0.589	0.9422	4.92e-06	18.725	0	1	1	1	105	124	0	4K(28.0313), N-term(28.0313)		0	TRUE	sp|P0A7W7|RS8_ECOLI	P0A7W7	RS8_ECOLI	rpsH	Small ribosomal subunit protein uS8
816	20220923_CRJL_M9H11_PICS_EColi_GluC_Neprosin_N2_5ug_162.15650.15650.3	VKGPKNRKFISIEAE	n[35]VK[162]GPK[162]NRK[162]FISIEAE	ADGKVKFE.VKGPKNRKFISIEAE.	E	-	15	3	2849.43	1851.24	1851.24	618.087	618.087	1851.23	618.082	0.0152	0.7901	9.4852	1	11.5	0	0.999	2	1	71	85	0	2K(34.0631), 5K(34.0631), 8K(34.0631), N-term(34.0631)		0	TRUE	sp|P0A7L8|RL27_ECOLI	P0A7L8	RL27_ECOLI	rpmA	Large ribosomal subunit protein bL27
817	20220923_CRJL_M9H11_PICS_EColi_GluC_Neprosin_N2_5ug_162.15655.15655.0	QHVICHLTDE	n[29]QHVIC[160]HLTDE	GDVEIVKP.QHVICHLTDE.NASISMRI	P	N	10	2	2849.85	1279.61	1279.61	640.814	640.814	1278.6	640.308	1.0112	0.4735	0.4137	0.9019	6.667	0	0.7286	1	1	127	136	0	5C(57.0214), N-term(28.0313)		0	TRUE	sp|P0A7Z4|RPOA_ECOLI	P0A7Z4	RPOA_ECOLI	rpoA	DNA-directed RNA polymerase subunit alpha
818	20220923_CRJL_M9H11_PICS_EColi_GluC_Neprosin_N2_5ug_162.15664.15664.4	STSKGVMTDRAARQAGLGGE	n[29]STSK[156]GVMTDRAARQAGLGGE	AGIGIAVV.STSKGVMTDRAARQAGLGGE.IICYVA	V	I	20	4	2850.72	2047.06	2047.06	512.772	512.772	2047.05	512.769	0.0111	0.6645	0.9658	9.991e-05	16.733	0	0.9996	1	1	105	124	0	4K(28.0313), N-term(28.0313)		0	TRUE	sp|P0A7W7|RS8_ECOLI	P0A7W7	RS8_ECOLI	rpsH	Small ribosomal subunit protein uS8
819	20220923_CRJL_M9H11_PICS_EColi_GluC_Neprosin_N2_5ug_162.15665.15665.2	YGKPGEKFTAAE	n[29]YGK[156]PGEK[156]FTAAE	IEIKVEQE.YGKPGEKFTAAE.FRAKCREY	E	F	12	2	2850.86	1380.74	1380.74	691.376	691.376	1380.73	691.372	0.0083	0.734	1.2058	0.09822	8.889	0	0.9996	2	1	110	121	0	3K(28.0313), 7K(28.0313), N-term(28.0313)		0	TRUE	sp|P00956|SYI_ECOLI	P00956	SYI_ECOLI	ileS	Isoleucine--tRNA ligase
820	20220923_CRJL_M9H11_PICS_EColi_GluC_Neprosin_N2_5ug_162.15669.15669.3	AARIQANPLVKQE	n[29]AARIQANPLVK[156]QE	QEAVSPDE.AARIQANPLVKQE.LEINQQIS	E	L	13	3	2851.32	1493.88	1493.88	498.968	498.968	1492.87	498.631	1.009	0.421	6.9728	3.243	7.222	0	0.957	2	0	278	290	0	11K(28.0313), N-term(28.0313)		0	TRUE	sp|P77338|MSCK_ECOLI	P77338	MSCK_ECOLI	mscK	Mechanosensitive channel MscK
821	20220923_CRJL_M9H11_PICS_EColi_GluC_Neprosin_N2_5ug_162.15670.15670.0	GIRKGIYKLE	n[29]GIRK[156]GIYK[156]LE	AMPEGAEE.GIRKGIYKLE.TIEGSKGK	E	T	10	2	2851.39	1260.81	1260.81	631.412	631.412	1259.8	630.905	1.013	0.593	7.8364	1.281	9.205	0	0.9928	2	0	709	718	0	4K(28.0313), 8K(28.0313), N-term(28.0313)		0	TRUE	sp|P0AFG8|ODP1_ECOLI	P0AFG8	ODP1_ECOLI	aceE	Pyruvate dehydrogenase E1 component
822	20220923_CRJL_M9H11_PICS_EColi_GluC_Neprosin_N2_5ug_162.15671.15671.0	NLKQARAALE	n[29]NLK[156]QARAALE	SQINYSEE.NLKQARAALE.RIYTAIRG	E	R	10	2	2851.46	1168.7	1168.7	585.357	585.357	1168.69	585.354	0.0074	0.7787	0.5809	4.973	9.128	0	0.9994	2	0	308	317	0	3K(28.0313), N-term(28.0313)		0	TRUE	sp|P21888|SYC_ECOLI	P21888	SYC_ECOLI	cysS	Cysteine--tRNA ligase
823	20220923_CRJL_M9H11_PICS_EColi_GluC_Neprosin_N2_5ug_162.15674.15674.0	VLTGDVKD	n[35]VLTGDVK[162]D	IGAAVQGG.VLTGDVKD.VIIIDVTP	G	V	8	2	2851.67	914.571	914.571	458.293	458.293	913.576	457.795	0.9953	0.6172	2.8095	11.24	5.986	0	0.835	1	1	381	388	0	7K(34.0631), N-term(34.0631)		0	TRUE	sp|P0A6Y8|DNAK_ECOLI	P0A6Y8	DNAK_ECOLI	dnaK	Chaperone protein DnaK
824	20220923_CRJL_M9H11_PICS_EColi_GluC_Neprosin_N2_5ug_162.15681.15681.4	VKGPKNRKFISIEAE	n[35]VK[162]GPK[162]NRK[162]FISIEAE	ADGKVKFE.VKGPKNRKFISIEAE.	E	-	15	4	2852.46	1851.22	1851.22	463.813	463.813	1851.23	463.814	-0.0033	0.823	9.4347	0.2199	11.131	0	0.9994	2	1	71	85	0	2K(34.0631), 5K(34.0631), 8K(34.0631), N-term(34.0631)		0	TRUE	sp|P0A7L8|RL27_ECOLI	P0A7L8	RL27_ECOLI	rpmA	Large ribosomal subunit protein bL27
825	20220923_CRJL_M9H11_PICS_EColi_GluC_Neprosin_N2_5ug_162.15683.15683.2	TARRSNGDGVGGSISYE	n[35]TARRSNGDGVGGSISYE	YIGKNERD.TARRSNGDGVGGSISYE.YEGFGIVG	D	Y	17	2	2852.73	1758.89	1758.89	880.451	880.451	1758.87	880.443	0.0163	0.6414	2.1542	3.8	6.323	0	0.994	2	1	187	203	0	N-term(34.0631)		0	TRUE	sp|P02931|OMPF_ECOLI	P02931	OMPF_ECOLI	ompF	Outer membrane porin F
826	20220923_CRJL_M9H11_PICS_EColi_GluC_Neprosin_N2_5ug_162.15689.15689.3	TARRSNGDGVGGSISYE	n[35]TARRSNGDGVGGSISYE	YIGKNERD.TARRSNGDGVGGSISYE.YEGFGIVG	D	Y	17	3	2853.46	1758.88	1758.88	587.299	587.299	1758.87	587.298	0.0053	0.8139	2.142	1.721	10.056	0	0.9996	2	1	187	203	0	N-term(34.0631)		0	TRUE	sp|P02931|OMPF_ECOLI	P02931	OMPF_ECOLI	ompF	Outer membrane porin F
827	20220923_CRJL_M9H11_PICS_EColi_GluC_Neprosin_N2_5ug_162.15702.15702.0	VKGPKNRKFISIEAE	n[29]VK[156]GPK[156]NRK[156]FISIEAE	ADGKVKFE.VKGPKNRKFISIEAE.	E	-	15	3	2854.74	1828.12	1828.12	610.38	610.38	1827.1	610.04	1.019	0.6521	9.3967	0.2718	10.763	0	0.9961	2	1	71	85	0	2K(28.0313), 5K(28.0313), 8K(28.0313), N-term(28.0313)		0	TRUE	sp|P0A7L8|RL27_ECOLI	P0A7L8	RL27_ECOLI	rpmA	Large ribosomal subunit protein bL27
828	20220923_CRJL_M9H11_PICS_EColi_GluC_Neprosin_N2_5ug_162.15707.15707.0	NLKQARAALE	n[29]NLK[156]QARAALE	SQINYSEE.NLKQARAALE.RIYTAIRG	E	R	10	2	2855.16	1169.7	1169.7	585.858	585.858	1168.69	585.354	1.0094	0.7397	0.5192	17.38	9.013	0	0.9977	2	0	308	317	0	3K(28.0313), N-term(28.0313)		0	TRUE	sp|P21888|SYC_ECOLI	P21888	SYC_ECOLI	cysS	Cysteine--tRNA ligase
829	20220923_CRJL_M9H11_PICS_EColi_GluC_Neprosin_N2_5ug_162.15735.15735.2	RLLTGIHNE	n[35]RLLTGIHNE	AIIHIAYE.RLLTGIHNE.DTIEQYHA	E	D	9	2	2858.61	1085.65	1085.65	543.832	543.832	1085.64	543.827	0.0097	0.772	2.6479	4.534	8.216	0	0.9993	2	0	306	314	0	N-term(34.0631)		0	TRUE	sp|P0A6E4|ASSY_ECOLI	P0A6E4	ASSY_ECOLI	argG	Argininosuccinate synthase
830	20220923_CRJL_M9H11_PICS_EColi_GluC_Neprosin_N2_5ug_162.15745.15745.3	VKGPKNRKFISIEAE	n[29]VK[156]GPK[156]NRK[156]FISIEAE	ADGKVKFE.VKGPKNRKFISIEAE.	E	-	15	3	2859.79	1827.11	1827.11	610.044	610.044	1827.1	610.04	0.0122	0.7791	9.3126	0.09036	16.833	0	0.9999	2	1	71	85	0	2K(28.0313), 5K(28.0313), 8K(28.0313), N-term(28.0313)		0	TRUE	sp|P0A7L8|RL27_ECOLI	P0A7L8	RL27_ECOLI	rpmA	Large ribosomal subunit protein bL27
831	20220923_CRJL_M9H11_PICS_EColi_GluC_Neprosin_N2_5ug_162.15757.15757.3	RGQVLAKPGTIKPHTKFE	n[29]RGQVLAK[156]PGTIK[156]PHTK[156]FE	GIKREEIE.RGQVLAKPGTIKPHTKFE.SEVYIISK	E	S	18	3	2861.06	2118.28	2118.28	707.102	707.102	2118.27	707.096	0.0156	0.7307	1.7294	0.001311	19.36	0	1	2	0	289	306	0	12K(28.0313), 16K(28.0313), 7K(28.0313), N-term(28.0313)		0	FALSE	sp|P0CE47|EFTU1_ECOLI	P0CE47	EFTU1_ECOLI	tufA	Elongation factor Tu 1	tufB	sp|P0CE48|EFTU2_ECOLI
832	20220923_CRJL_M9H11_PICS_EColi_GluC_Neprosin_N2_5ug_162.15758.15758.2	VTVHAIGKTRSIE	n[35]VTVHAIGK[162]TRSIE	AGQSPAID.VTVHAIGKTRSIE.RINKAIDF	D	R	13	2	2861.19	1477.95	1477.95	739.983	739.983	1477.93	739.97	0.0263	0.8383	0.3448	0.1265	10.091	0	0.9999	2	0	443	455	0	8K(34.0631), N-term(34.0631)		0	TRUE	sp|P04805|SYE_ECOLI	P04805	SYE_ECOLI	gltX	Glutamate--tRNA ligase
833	20220923_CRJL_M9H11_PICS_EColi_GluC_Neprosin_N2_5ug_162.15759.15759.0	RVMQAQGSQLTNKYAE	n[29]RVM[147]QAQGSQLTNK[156]YAE	ASENYTSP.RVMQAQGSQLTNKYAE.GYPGKRYY	P	G	16	3	2861.29	1895.95	1895.95	632.992	632.992	1894.96	632.66	0.997	0.8515	2.0251	0.0008479	18.176	10.148	1	1	0	42	57	0	13K(28.0313), 3M(15.9949), N-term(28.0313)		0	TRUE	sp|P0A825|GLYA_ECOLI	P0A825	GLYA_ECOLI	glyA	Serine hydroxymethyltransferase
834	20220923_CRJL_M9H11_PICS_EColi_GluC_Neprosin_N2_5ug_162.15760.15760.2	AAKAVGKVLPE	n[35]AAK[162]AVGK[162]VLPE	NIIPSSTG.AAKAVGKVLPE.LNGKITGM	G	L	11	2	2861.37	1183.85	1183.85	592.93	592.93	1183.84	592.927	0.0064	0.6399	5.1392	0.0003228	19.464	0	1	1	0	211	221	0	3K(34.0631), 7K(34.0631), N-term(34.0631)		0	TRUE	sp|P0A9B2|G3P1_ECOLI	P0A9B2	G3P1_ECOLI	gapA	Glyceraldehyde-3-phosphate dehydrogenase A
835	20220923_CRJL_M9H11_PICS_EColi_GluC_Neprosin_N2_5ug_162.15761.15761.2	AHGTSHFYVTQE	n[35]AHGTSHFYVTQE	EHGIRRYG.AHGTSHFYVTQE.AAKMINKP	G	A	12	2	2861.5	1409.69	1409.69	705.852	705.852	1409.68	705.847	0.0103	0.7389	1.5685	0.0006743	14.901	0	0.9999	1	0	181	192	0	N-term(34.0631)		0	TRUE	sp|P0A6A3|ACKA_ECOLI	P0A6A3	ACKA_ECOLI	ackA	Acetate kinase
836	20220923_CRJL_M9H11_PICS_EColi_GluC_Neprosin_N2_5ug_162.15765.15765.2	AGGLHIIGTERHE	n[29]AGGLHIIGTERHE	VRHDAVIE.AGGLHIIGTERHE.SRRIDNQI	E	S	13	2	2861.97	1416.76	1416.76	709.386	709.386	1416.75	709.381	0.0112	0.9018	3.2278	3.016e-05	20.236	0	1	2	1	551	563	0	N-term(28.0313)		0	TRUE	sp|P10408|SECA_ECOLI	P10408	SECA_ECOLI	secA	Protein translocase subunit SecA
837	20220923_CRJL_M9H11_PICS_EColi_GluC_Neprosin_N2_5ug_162.15766.15766.2	AGGLHIIGTERHE	n[35]AGGLHIIGTERHE	VRHDAVIE.AGGLHIIGTERHE.SRRIDNQI	E	S	13	2	2862.1	1422.8	1422.8	712.405	712.405	1422.78	712.397	0.0164	0.8837	3.2256	0.0009247	20.636	0	1	2	1	551	563	0	N-term(34.0631)		0	TRUE	sp|P10408|SECA_ECOLI	P10408	SECA_ECOLI	secA	Protein translocase subunit SecA
838	20220923_CRJL_M9H11_PICS_EColi_GluC_Neprosin_N2_5ug_162.15770.15770.0	RVMQAQGSQLTNKYAE	n[29]RVM[147]QAQGSQLTNK[156]YAE	ASENYTSP.RVMQAQGSQLTNKYAE.GYPGKRYY	P	G	16	3	2862.55	1894.95	1894.95	632.658	632.658	1894.96	632.66	-0.0053	0.8458	2.0041	0.00394	10.704	0	0.9999	1	0	42	57	0	13K(28.0313), 3M(15.9949), N-term(28.0313)		0	TRUE	sp|P0A825|GLYA_ECOLI	P0A825	GLYA_ECOLI	glyA	Serine hydroxymethyltransferase
839	20220923_CRJL_M9H11_PICS_EColi_GluC_Neprosin_N2_5ug_162.15771.15771.0	SHAVKIVVE	n[35]SHAVK[162]IVVE	AETMKQTE.SHAVKIVVE.AARRII	E	A	9	2	2862.62	1048.7	1048.7	525.356	525.356	1048.69	525.353	0.0057	0.2801	4.9841	0.3752	8.203	0	0.959	2	0	239	247	0	5K(34.0631), N-term(34.0631)		0	TRUE	sp|P12758|UDP_ECOLI	P12758	UDP_ECOLI	udp	Uridine phosphorylase
840	20220923_CRJL_M9H11_PICS_EColi_GluC_Neprosin_N2_5ug_162.15776.15776.3	AHGTSHFYVTQE	n[35]AHGTSHFYVTQE	EHGIRRYG.AHGTSHFYVTQE.AAKMINKP	G	A	12	3	2863.21	1409.68	1409.68	470.899	470.899	1409.68	470.9	-0.0024	0.6771	1.5399	0.8261	10.734	0	0.9966	1	0	181	192	0	N-term(34.0631)		0	TRUE	sp|P0A6A3|ACKA_ECOLI	P0A6A3	ACKA_ECOLI	ackA	Acetate kinase
841	20220923_CRJL_M9H11_PICS_EColi_GluC_Neprosin_N2_5ug_162.15777.15777.3	AAKAVGKVLPE	n[35]AAK[162]AVGK[162]VLPE	NIIPSSTG.AAKAVGKVLPE.LNGKITGM	G	L	11	3	2863.28	1183.82	1183.82	395.614	395.614	1183.84	395.62	-0.0188	0.5462	5.1072	0.07608	10.975	0	0.9743	1	0	211	221	0	3K(34.0631), 7K(34.0631), N-term(34.0631)		0	TRUE	sp|P0A9B2|G3P1_ECOLI	P0A9B2	G3P1_ECOLI	gapA	Glyceraldehyde-3-phosphate dehydrogenase A
842	20220923_CRJL_M9H11_PICS_EColi_GluC_Neprosin_N2_5ug_162.15778.15778.2	AHGTSHFYVTQE	n[29]AHGTSHFYVTQE	EHGIRRYG.AHGTSHFYVTQE.AAKMINKP	G	A	12	2	2863.36	1403.66	1403.66	702.837	702.837	1403.65	702.831	0.0116	0.7305	1.5374	0.0431	13.962	0	0.9995	1	0	181	192	0	N-term(28.0313)		0	TRUE	sp|P0A6A3|ACKA_ECOLI	P0A6A3	ACKA_ECOLI	ackA	Acetate kinase
843	20220923_CRJL_M9H11_PICS_EColi_GluC_Neprosin_N2_5ug_162.15780.15780.3	VTVHAIGKTRSIE	n[35]VTVHAIGK[162]TRSIE	AGQSPAID.VTVHAIGKTRSIE.RINKAIDF	D	R	13	3	2863.52	1477.94	1477.94	493.655	493.655	1477.93	493.649	0.0167	0.8075	0.3836	0.4076	9.059	0	0.9997	2	0	443	455	0	8K(34.0631), N-term(34.0631)		0	TRUE	sp|P04805|SYE_ECOLI	P04805	SYE_ECOLI	gltX	Glutamate--tRNA ligase
844	20220923_CRJL_M9H11_PICS_EColi_GluC_Neprosin_N2_5ug_162.15781.15781.3	TKSAGGIVLTGSAAAKSTRGE	TK[156]SAGGIVLTGSAAAK[156]STRGE	IVKRKEVE.TKSAGGIVLTGSAAAKSTRGE.VIAVGNGR	E	V	21	3	2863.65	2017.13	2017.13	673.385	673.385	2017.12	673.38	0.017	0.8155	3.2345	3.641e-05	24.871	24.871	1	2	0	19	39	0	16K(28.0313), 2K(28.0313)		0	TRUE	sp|P0A6F9|CH10_ECOLI	P0A6F9	CH10_ECOLI	groES	Co-chaperonin GroES
845	20220923_CRJL_M9H11_PICS_EColi_GluC_Neprosin_N2_5ug_162.15782.15782.3	VKSRRVGGSTYQVPVE	n[29]VK[156]SRRVGGSTYQVPVE	ENVRPTVE.VKSRRVGGSTYQVPVE.VRPVRRNA	E	V	16	3	2863.78	1817.03	1817.03	606.683	606.683	1817.02	606.679	0.0114	0.7563	4.2527	0.03292	11.45	0	0.9995	2	0	75	90	0	2K(28.0313), N-term(28.0313)		0	TRUE	sp|P02359|RS7_ECOLI	P02359	RS7_ECOLI	rpsG	Small ribosomal subunit protein uS7
846	20220923_CRJL_M9H11_PICS_EColi_GluC_Neprosin_N2_5ug_162.15793.15793.3	VCPAKWKEGE	n[29]VC[160]PAK[156]WK[156]EGE	YVASHPGE.VCPAKWKEGE.ATIAPSID	E	A	10	3	2865.15	1286.66	1286.66	429.894	429.894	1286.67	429.897	-0.009	0.7824	2.0721	0.218	10.655	6.8	0.9997	2	1	165	174	0	2C(57.0214), 5K(28.0313), 7K(28.0313), N-term(28.0313)		0	TRUE	sp|P0AE08|AHPC_ECOLI	P0AE08	AHPC_ECOLI	ahpC	Alkyl hydroperoxide reductase C
847	20220923_CRJL_M9H11_PICS_EColi_GluC_Neprosin_N2_5ug_162.15794.15794.2	LHLLKKVE	n[35]LHLLK[162]K[162]VE	IKKGPFID.LHLLKKVE.KAVESGDK	D	K	8	2	2865.25	1080.82	1080.82	541.417	541.417	1080.81	541.413	0.007	0.2859	3.8059	0.1852	8.429	0	0.9584	2	0	13	20	0	5K(34.0631), 6K(34.0631), N-term(34.0631)		0	TRUE	sp|P0A7U3|RS19_ECOLI	P0A7U3	RS19_ECOLI	rpsS	Small ribosomal subunit protein uS19
848	20220923_CRJL_M9H11_PICS_EColi_GluC_Neprosin_N2_5ug_162.15796.15796.3	RQNVRQQVYSYCNE	n[35]RQNVRQQVYSYC[160]NE	EAQIDKAE.RQNVRQQVYSYCNE.QIQAGEEI	E	Q	14	3	2865.45	1876.92	1876.92	626.648	626.648	1876.91	626.643	0.0145	0.9095	1.8152	0.0341	15.369	0	1	2	0	219	232	0	12C(57.0214), N-term(34.0631)		0	TRUE	sp|P33920|NDPA_ECOLI	P33920	NDPA_ECOLI	yejK	Nucleoid-associated protein YejK
849	20220923_CRJL_M9H11_PICS_EColi_GluC_Neprosin_N2_5ug_162.15805.15805.2	TARRSNGDGVGGSISYE	n[29]TARRSNGDGVGGSISYE	YIGKNERD.TARRSNGDGVGGSISYE.YEGFGIVG	D	Y	17	2	2866.72	1752.86	1752.86	877.435	877.435	1752.84	877.427	0.0166	0.6323	1.9209	14.4	5.041	0	0.993	2	1	187	203	0	N-term(28.0313)		0	TRUE	sp|P02931|OMPF_ECOLI	P02931	OMPF_ECOLI	ompF	Outer membrane porin F
850	20220923_CRJL_M9H11_PICS_EColi_GluC_Neprosin_N2_5ug_162.15807.15807.0	AAKAVGKVLPE	n[29]AAK[156]AVGK[156]VLPE	NIIPSSTG.AAKAVGKVLPE.LNGKITGM	G	L	11	2	2866.86	1165.75	1165.75	583.883	583.883	1165.74	583.879	0.0074	0.5263	5.0476	0.911	8.662	0	0.881	1	0	211	221	0	3K(28.0313), 7K(28.0313), N-term(28.0313)		0	TRUE	sp|P0A9B2|G3P1_ECOLI	P0A9B2	G3P1_ECOLI	gapA	Glyceraldehyde-3-phosphate dehydrogenase A
851	20220923_CRJL_M9H11_PICS_EColi_GluC_Neprosin_N2_5ug_162.15813.15813.0	AHGTSHFYVTQE	n[29]AHGTSHFYVTQE	EHGIRRYG.AHGTSHFYVTQE.AAKMINKP	G	A	12	3	2867.54	1403.65	1403.65	468.889	468.889	1403.65	468.89	-0.0003	0.5994	1.4677	1.288	8.808	0	0.9423	1	0	181	192	0	N-term(28.0313)		0	TRUE	sp|P0A6A3|ACKA_ECOLI	P0A6A3	ACKA_ECOLI	ackA	Acetate kinase
852	20220923_CRJL_M9H11_PICS_EColi_GluC_Neprosin_N2_5ug_162.15814.15814.0	AHGTSHFYVTQE	n[29]AHGTSHFYVTQE	EHGIRRYG.AHGTSHFYVTQE.AAKMINKP	G	A	12	3	2867.61	1404.65	1404.65	469.224	469.224	1403.65	468.89	1.0025	0.632	1.4666	0.3737	10.298	0	0.9804	1	0	181	192	0	N-term(28.0313)		0	TRUE	sp|P0A6A3|ACKA_ECOLI	P0A6A3	ACKA_ECOLI	ackA	Acetate kinase
853	20220923_CRJL_M9H11_PICS_EColi_GluC_Neprosin_N2_5ug_162.15816.15816.0	SHAVKIVVE	n[29]SHAVK[156]IVVE	AETMKQTE.SHAVKIVVE.AARRII	E	A	9	2	2867.75	1036.63	1036.63	519.324	519.324	1036.63	519.321	0.0064	0.3793	4.8986	0.02918	9.507	0	0.9883	2	0	239	247	0	5K(28.0313), N-term(28.0313)		0	TRUE	sp|P12758|UDP_ECOLI	P12758	UDP_ECOLI	udp	Uridine phosphorylase
854	20220923_CRJL_M9H11_PICS_EColi_GluC_Neprosin_N2_5ug_162.15822.15822.3	TITKDGVSVARE	n[35]TITK[162]DGVSVARE	IDKSFGAP.TITKDGVSVARE.IEIEDKFE	P	I	12	3	2868.42	1342.8	1342.8	448.606	448.606	1342.81	448.61	-0.0118	0.5772	2.5165	1.913	9.921	0	0.9442	1	1	48	59	0	4K(34.0631), N-term(34.0631)		0	TRUE	sp|P0A6F5|CH60_ECOLI	P0A6F5	CH60_ECOLI	groEL	Chaperonin GroEL
855	20220923_CRJL_M9H11_PICS_EColi_GluC_Neprosin_N2_5ug_162.15824.15824.3	SVANDKAALIAKSRD	n[29]SVANDK[156]AALIAK[156]SRD	KNIAIIID.SVANDKAALIAKSRD.TFIRIINA	D	T	15	3	2868.65	1641.95	1641.95	548.324	548.324	1641.94	548.321	0.0101	0.7096	1.8007	5.494e-06	25.61	0	1	2	1	304	318	0	12K(28.0313), 6K(28.0313), N-term(28.0313)		0	TRUE	sp|P15288|PEPD_ECOLI	P15288	PEPD_ECOLI	pepD	Cytosol non-specific dipeptidase
856	20220923_CRJL_M9H11_PICS_EColi_GluC_Neprosin_N2_5ug_162.15830.15830.1	SHAVKIVVE	n[35]SHAVK[162]IVVE	AETMKQTE.SHAVKIVVE.AARRII	E	A	9	1	2869.44	1048.7	1048.7	1049.71	1049.71	1048.69	1049.7	0.0119	0.8636	4.8706	0.003715	11.22	0	1	2	0	239	247	0	5K(34.0631), N-term(34.0631)		0	TRUE	sp|P12758|UDP_ECOLI	P12758	UDP_ECOLI	udp	Uridine phosphorylase
857	20220923_CRJL_M9H11_PICS_EColi_GluC_Neprosin_N2_5ug_162.15843.15843.2	LLKQAADTPE	n[29]LLK[156]QAADTPE	QGIVAQIE.LLKQAADTPE.IQQIQQQV	E	I	10	2	2870.68	1140.65	1140.65	571.331	571.331	1140.64	571.327	0.0075	0.6781	0.167	0.4505	8.876	0	0.9988	2	1	192	201	0	3K(28.0313), N-term(28.0313)		0	TRUE	sp|P77395|CNOX_ECOLI	P77395	CNOX_ECOLI	cnoX	Chaperedoxin
858	20220923_CRJL_M9H11_PICS_EColi_GluC_Neprosin_N2_5ug_162.15853.15853.3	ATGKTLGRLATE	n[35]ATGK[162]TLGRLATE	KRDWYVVD.ATGKTLGRLATE.LARRIRGK	D	L	12	3	2871.86	1284.79	1284.79	429.271	429.271	1284.8	429.275	-0.0114	0.5955	2.8053	0.1202	11.18	0	0.9996	2	0	20	31	0	4K(34.0631), N-term(34.0631)		0	TRUE	sp|P0AA10|RL13_ECOLI	P0AA10	RL13_ECOLI	rplM	Large ribosomal subunit protein uL13
859	20220923_CRJL_M9H11_PICS_EColi_GluC_Neprosin_N2_5ug_162.15856.15856.3	VSPLARRNDVNPE	n[35]VSPLARRNDVNPE	FITEYPAE.VSPLARRNDVNPE.ITDRFEFF	E	I	13	3	2872.07	1499.82	1499.82	500.948	500.948	1499.83	500.95	-0.0037	0.4037	1.4669	0.04872	9.178	0	0.9995	2	1	397	409	0	N-term(34.0631)		0	FALSE	sp|P0A8N5|SYK2_ECOLI	P0A8N5	SYK2_ECOLI	lysU	Lysine--tRNA ligase, heat inducible	lysS	sp|P0A8N3|SYK1_ECOLI
860	20220923_CRJL_M9H11_PICS_EColi_GluC_Neprosin_N2_5ug_162.15861.15861.2	TKSAGGIVLTGSAAAKSTRGE	TK[156]SAGGIVLTGSAAAK[156]STRGE	IVKRKEVE.TKSAGGIVLTGSAAAKSTRGE.VIAVGNGR	E	V	21	2	2872.67	2017.14	2017.14	1009.58	1009.58	2017.12	1009.57	0.0244	0.7933	3.0841	0.01903	20.382	20.382	0.9989	2	0	19	39	0	16K(28.0313), 2K(28.0313)		0	TRUE	sp|P0A6F9|CH10_ECOLI	P0A6F9	CH10_ECOLI	groES	Co-chaperonin GroES
861	20220923_CRJL_M9H11_PICS_EColi_GluC_Neprosin_N2_5ug_162.15865.15865.0	ATGKTLGRLATE	n[35]ATGK[162]TLGRLATE	KRDWYVVD.ATGKTLGRLATE.LARRIRGK	D	L	12	2	2873.02	1284.81	1284.81	643.413	643.413	1284.8	643.409	0.0087	0.5925	2.786	0.8361	8.811	0	0.9984	2	0	20	31	0	4K(34.0631), N-term(34.0631)		0	TRUE	sp|P0AA10|RL13_ECOLI	P0AA10	RL13_ECOLI	rplM	Large ribosomal subunit protein uL13
862	20220923_CRJL_M9H11_PICS_EColi_GluC_Neprosin_N2_5ug_162.15871.15871.0	GDAISASRQKLE	n[29]GDAISASRQK[156]LE	GVTFFIPE.GDAISASRQKLE.SQISTIYG	E	S	12	3	2873.74	1329.71	1329.71	444.245	444.245	1329.73	444.249	-0.0111	0.5818	2.7473	0.01667	10.046	0	0.9968	2	1	452	463	0	10K(28.0313), N-term(28.0313)		0	TRUE	sp|P0AAI3|FTSH_ECOLI	P0AAI3	FTSH_ECOLI	ftsH	ATP-dependent zinc metalloprotease FtsH
863	20220923_CRJL_M9H11_PICS_EColi_GluC_Neprosin_N2_5ug_162.15872.15872.3	LRDRVLGRVTAE	n[35]LRDRVLGRVTAE	EGGDVKEP.LRDRVLGRVTAE.DVIKPGTA	P	D	12	3	2873.81	1417.86	1417.86	473.626	473.626	1417.86	473.627	-0.0011	0.4756	1.3999	1.107	8.396	0	0.9569	1	1	835	846	0	N-term(34.0631)		0	TRUE	sp|P0A8T7|RPOC_ECOLI	P0A8T7	RPOC_ECOLI	rpoC	DNA-directed RNA polymerase subunit beta'
864	20220923_CRJL_M9H11_PICS_EColi_GluC_Neprosin_N2_5ug_162.15874.15874.3	RVPNGKNLDAGKAGVE	n[35]RVPNGK[162]NLDAGK[162]AGVE	DAVIVAIG.RVPNGKNLDAGKAGVE.VDDRGFIR	G	V	16	3	2873.95	1727.06	1727.06	576.692	576.692	1726.06	576.36	0.9967	0.4729	7.1131	1.189	9.281	0	0.8189	1	1	273	288	0	12K(34.0631), 6K(34.0631), N-term(34.0631)		0	TRUE	sp|P0A9P0|DLDH_ECOLI	P0A9P0	DLDH_ECOLI	lpdA	Dihydrolipoyl dehydrogenase
865	20220923_CRJL_M9H11_PICS_EColi_GluC_Neprosin_N2_5ug_162.15881.15881.0	TKSAGGIVLTGSAAAKSTRGE	TK[156]SAGGIVLTGSAAAK[156]STRGE	IVKRKEVE.TKSAGGIVLTGSAAAKSTRGE.VIAVGNGR	E	V	21	4	2874.58	2017.12	2017.12	505.286	505.286	2017.12	505.286	-0.0015	0.9016	3.0523	1.17e-05	22.816	22.778	1	2	0	19	39	0	16K(28.0313), 2K(28.0313)		0	TRUE	sp|P0A6F9|CH10_ECOLI	P0A6F9	CH10_ECOLI	groES	Co-chaperonin GroES
866	20220923_CRJL_M9H11_PICS_EColi_GluC_Neprosin_N2_5ug_162.15885.15885.3	ARGAQLFVTRSKPE	n[29]ARGAQLFVTRSK[156]PE	VIYSVRPE.ARGAQLFVTRSKPE.MIIEIFRI	E	M	14	3	2875.1	1614.93	1614.93	539.318	539.318	1614.92	539.314	0.0125	0.7014	1.4354	0.001915	17.146	0	1	2	0	190	203	0	12K(28.0313), N-term(28.0313)		0	TRUE	sp|P0AFF6|NUSA_ECOLI	P0AFF6	NUSA_ECOLI	nusA	Transcription termination/antitermination protein NusA
867	20220923_CRJL_M9H11_PICS_EColi_GluC_Neprosin_N2_5ug_162.15888.15888.2	IKFRPGTDE	n[35]IK[162]FRPGTDE	QKVIQVKE.IKFRPGTDE.GDYQVKIR	E	G	9	2	2875.37	1129.69	1129.69	565.85	565.85	1129.68	565.846	0.0092	0.4829	0.9424	0.2723	8.52	0	0.9962	2	1	96	104	0	2K(34.0631), N-term(34.0631)		0	TRUE	sp|P0A707|IF3_ECOLI	P0A707	IF3_ECOLI	infC	Translation initiation factor IF-3
868	20220923_CRJL_M9H11_PICS_EColi_GluC_Neprosin_N2_5ug_162.15892.15892.0	VIAKRMAQAVAE	n[29]VIAK[156]RMAQAVAE	GRGQDSEE.VIAKRMAQAVAE.MSHYAEYD	E	M	12	2	2875.82	1341.79	1341.79	671.903	671.903	1341.78	671.897	0.0112	0.6741	0.7841	0.1384	11.318	8.238	0.9996	2	0	145	156	0	4K(28.0313), N-term(28.0313)		0	TRUE	sp|P60546|KGUA_ECOLI	P60546	KGUA_ECOLI	gmk	Guanylate kinase
869	20220923_CRJL_M9H11_PICS_EColi_GluC_Neprosin_N2_5ug_162.15893.15893.0	VIAKRMAQAVAE	n[29]VIAK[156]RMAQAVAE	GRGQDSEE.VIAKRMAQAVAE.MSHYAEYD	E	M	12	2	2875.9	1342.8	1342.8	672.405	672.405	1341.78	671.897	1.0163	0.6092	0.7829	0.803	9.685	0	0.9873	2	0	145	156	0	4K(28.0313), N-term(28.0313)		0	TRUE	sp|P60546|KGUA_ECOLI	P60546	KGUA_ECOLI	gmk	Guanylate kinase
870	20220923_CRJL_M9H11_PICS_EColi_GluC_Neprosin_N2_5ug_162.15903.15903.4	ARGAQLFVTRSKPE	n[29]ARGAQLFVTRSK[156]PE	VIYSVRPE.ARGAQLFVTRSKPE.MIIEIFRI	E	M	14	4	2876.9	1614.9	1614.9	404.731	404.731	1614.92	404.737	-0.0249	0.6563	1.4054	0.115	12.674	9.165	0.9981	2	0	190	203	0	12K(28.0313), N-term(28.0313)		0	TRUE	sp|P0AFF6|NUSA_ECOLI	P0AFF6	NUSA_ECOLI	nusA	Transcription termination/antitermination protein NusA
871	20220923_CRJL_M9H11_PICS_EColi_GluC_Neprosin_N2_5ug_162.15906.15906.3	LKAVRKGMASGAVIE	n[29]LK[156]AVRK[156]GMASGAVIE	IIQAEVIE.LKAVRKGMASGAVIE.SFIDKGRG	E	S	15	3	2877.2	1612.98	1612.98	538.667	538.667	1612.97	538.664	0.0089	0.824	4.6098	0.2827	11.267	0	0.9988	2	0	557	571	0	2K(28.0313), 6K(28.0313), N-term(28.0313)		0	TRUE	sp|P0A705|IF2_ECOLI	P0A705	IF2_ECOLI	infB	Translation initiation factor IF-2
872	20220923_CRJL_M9H11_PICS_EColi_GluC_Neprosin_N2_5ug_162.15907.15907.2	IKFRPGTDE	n[29]IK[156]FRPGTDE	QKVIQVKE.IKFRPGTDE.GDYQVKIR	E	G	9	2	2877.33	1117.62	1117.62	559.818	559.818	1117.61	559.814	0.0078	0.5015	0.975	0.1522	8.426	0	0.9954	2	1	96	104	0	2K(28.0313), N-term(28.0313)		0	TRUE	sp|P0A707|IF3_ECOLI	P0A707	IF3_ECOLI	infC	Translation initiation factor IF-3
873	20220923_CRJL_M9H11_PICS_EColi_GluC_Neprosin_N2_5ug_162.15910.15910.2	LKAVRKGMASGAVIE	n[29]LK[156]AVRK[156]GMASGAVIE	IIQAEVIE.LKAVRKGMASGAVIE.SFIDKGRG	E	S	15	2	2877.66	1612.98	1612.98	807.5	807.5	1612.97	807.492	0.0152	0.8733	4.602	0.3203	9.478	0	0.9996	2	0	557	571	0	2K(28.0313), 6K(28.0313), N-term(28.0313)		0	TRUE	sp|P0A705|IF2_ECOLI	P0A705	IF2_ECOLI	infB	Translation initiation factor IF-2
874	20220923_CRJL_M9H11_PICS_EColi_GluC_Neprosin_N2_5ug_162.15911.15911.2	SVANDKAALIAKSRD	n[29]SVANDK[156]AALIAK[156]SRD	KNIAIIID.SVANDKAALIAKSRD.TFIRIINA	D	T	15	2	2877.8	1641.96	1641.96	821.986	821.986	1641.94	821.978	0.0155	0.5546	1.9531	0.02968	13.61	0	0.9996	2	1	304	318	0	12K(28.0313), 6K(28.0313), N-term(28.0313)		0	TRUE	sp|P15288|PEPD_ECOLI	P15288	PEPD_ECOLI	pepD	Cytosol non-specific dipeptidase
875	20220923_CRJL_M9H11_PICS_EColi_GluC_Neprosin_N2_5ug_162.15915.15915.0	TKSAGGIVLTGSAAAKSTRGE	TK[156]SAGGIVLTGSAAAK[156]STRGE	IVKRKEVE.TKSAGGIVLTGSAAAKSTRGE.VIAVGNGR	E	V	21	4	2878.08	2018.12	2018.12	505.536	505.536	2017.12	505.286	0.9998	0.8722	2.994	0.0003033	18.239	16.797	1	2	0	19	39	0	16K(28.0313), 2K(28.0313)		0	TRUE	sp|P0A6F9|CH10_ECOLI	P0A6F9	CH10_ECOLI	groES	Co-chaperonin GroES
876	20220923_CRJL_M9H11_PICS_EColi_GluC_Neprosin_N2_5ug_162.15933.15933.3	STSKGVMTDRAARQAGLGGE	n[29]STSK[156]GVMTDRAARQAGLGGE	AGIGIAVV.STSKGVMTDRAARQAGLGGE.IICYVA	V	I	20	3	2880.12	2047.07	2047.07	683.362	683.362	2047.05	683.357	0.0172	0.5803	1.4557	0.0001818	16.328	0	0.9999	1	1	105	124	0	4K(28.0313), N-term(28.0313)		0	TRUE	sp|P0A7W7|RS8_ECOLI	P0A7W7	RS8_ECOLI	rpsH	Small ribosomal subunit protein uS8
877	20220923_CRJL_M9H11_PICS_EColi_GluC_Neprosin_N2_5ug_162.15935.15935.3	VKGPKNRKFISIEAE	n[35]VK[162]GPK[162]NRK[162]FISIEAE	ADGKVKFE.VKGPKNRKFISIEAE.	E	-	15	3	2880.32	1851.24	1851.24	618.087	618.087	1851.23	618.082	0.0131	0.7872	8.9705	1.642	12.597	0	0.9978	2	1	71	85	0	2K(34.0631), 5K(34.0631), 8K(34.0631), N-term(34.0631)		0	TRUE	sp|P0A7L8|RL27_ECOLI	P0A7L8	RL27_ECOLI	rpmA	Large ribosomal subunit protein bL27
878	20220923_CRJL_M9H11_PICS_EColi_GluC_Neprosin_N2_5ug_162.15944.15944.0	FCKRIGVTKQDNTIE	n[29]FC[160]K[156]RIGVTK[156]QDNTIE	YTAASIRE.FCKRIGVTKQDNTIE.MASIESCI	E	M	15	3	2881.22	1893.03	1893.03	632.019	632.019	1892.02	631.68	1.0147	0.534	0.9887	0.4281	9.967	0	0.999	2	1	310	324	0	2C(57.0214), 3K(28.0313), 9K(28.0313), N-term(28.0313)		0	TRUE	sp|P00962|SYQ_ECOLI	P00962	SYQ_ECOLI	glnS	Glutamine--tRNA ligase
879	20220923_CRJL_M9H11_PICS_EColi_GluC_Neprosin_N2_5ug_162.15949.15949.0	GIRKGIYKLE	n[29]GIRK[156]GIYK[156]LE	AMPEGAEE.GIRKGIYKLE.TIEGSKGK	E	T	10	2	2881.81	1259.8	1259.8	630.909	630.909	1259.8	630.905	0.0072	0.6274	7.3294	0.117	10.457	0	0.9989	2	0	709	718	0	4K(28.0313), 8K(28.0313), N-term(28.0313)		0	TRUE	sp|P0AFG8|ODP1_ECOLI	P0AFG8	ODP1_ECOLI	aceE	Pyruvate dehydrogenase E1 component
880	20220923_CRJL_M9H11_PICS_EColi_GluC_Neprosin_N2_5ug_162.15954.15954.3	FCKRIGVTKQDNTIE	n[29]FC[160]K[156]RIGVTK[156]QDNTIE	YTAASIRE.FCKRIGVTKQDNTIE.MASIESCI	E	M	15	3	2882.22	1892.03	1892.03	631.684	631.684	1892.02	631.68	0.0124	0.5602	0.9719	1.15	9.415	0	0.997	2	1	310	324	0	2C(57.0214), 3K(28.0313), 9K(28.0313), N-term(28.0313)		0	TRUE	sp|P00962|SYQ_ECOLI	P00962	SYQ_ECOLI	glnS	Glutamine--tRNA ligase
881	20220923_CRJL_M9H11_PICS_EColi_GluC_Neprosin_N2_5ug_162.15961.15961.0	LGKQAKDIMD	n[35]LGK[162]QAK[162]DIMD	AAVKSGSE.LGKQAKDIMD.AGKIVTDE	E	A	10	2	2883.03	1219.78	1219.78	610.896	610.896	1219.77	610.892	0.0087	0.5958	3.2532	0.03812	13.252	0	0.9999	2	1	45	54	0	3K(34.0631), 6K(34.0631), N-term(34.0631)		0	TRUE	sp|P69441|KAD_ECOLI	P69441	KAD_ECOLI	adk	Adenylate kinase
882	20220923_CRJL_M9H11_PICS_EColi_GluC_Neprosin_N2_5ug_162.15963.15963.0	YRQVSGLSNE	n[29]YRQVSGLSNE	TIIPATID.YRQVSGLSNE.VIAKINDH	D	V	10	2	2883.29	1179.6	1179.6	590.805	590.805	1179.59	590.801	0.0074	0.8166	1.0644	0.02749	14.077	0	0.9999	2	0	576	585	0	N-term(28.0313)		0	TRUE	sp|P0A6U3|MNMG_ECOLI	P0A6U3	MNMG_ECOLI	mnmG	tRNA uridine 5-carboxymethylaminomethyl modification enzyme MnmG
883	20220923_CRJL_M9H11_PICS_EColi_GluC_Neprosin_N2_5ug_162.15968.15968.2	GRVQALADAARE	n[29]GRVQALADAARE	DRSGFQYH.GRVQALADAARE.AGIQF	H	A	12	2	2884	1283.7	1283.7	642.86	642.86	1283.69	642.855	0.0101	0.9464	2.0637	0.0001725	15.519	0	1	1	1	101	112	0	N-term(28.0313)		0	TRUE	sp|P0C018|RL18_ECOLI	P0C018	RL18_ECOLI	rplR	Large ribosomal subunit protein uL18
884	20220923_CRJL_M9H11_PICS_EColi_GluC_Neprosin_N2_5ug_162.15970.15970.3	GRVQALADAARE	n[29]GRVQALADAARE	DRSGFQYH.GRVQALADAARE.AGIQF	H	A	12	3	2884.15	1283.69	1283.69	428.903	428.903	1283.69	428.905	-0.0072	0.9182	2.0613	0.0247	15.206	0	0.9979	1	1	101	112	0	N-term(28.0313)		0	TRUE	sp|P0C018|RL18_ECOLI	P0C018	RL18_ECOLI	rplR	Large ribosomal subunit protein uL18
885	20220923_CRJL_M9H11_PICS_EColi_GluC_Neprosin_N2_5ug_162.15985.15985.3	FVSGKALKDAVK	n[35]FVSGK[162]ALK[162]DAVK[162]	IAAANVPA.FVSGKALKDAVK.	A	-	12	3	2886.01	1397.99	1397.99	467.004	467.004	1397.99	467.005	-0.0022	0.7672	0.6748	0.02529	12.888	0	1	1	1	79	90	0	12K(34.0631), 5K(34.0631), 8K(34.0631), N-term(34.0631)		0	TRUE	sp|P0ACF0|DBHA_ECOLI	P0ACF0	DBHA_ECOLI	hupA	DNA-binding protein HU-alpha
886	20220923_CRJL_M9H11_PICS_EColi_GluC_Neprosin_N2_5ug_162.15988.15988.2	QHVTIPAHQVNAE	n[29]QHVTIPAHQVNAE	FTDTKGKE.QHVTIPAHQVNAE.FFEEGKMF	E	F	13	2	2886.3	1470.77	1470.77	736.393	736.393	1470.76	736.386	0.0139	0.6891	0.6028	2.285	6.994	0	0.997	2	0	30	42	0	N-term(28.0313)		0	TRUE	sp|P0A9C5|GLN1B_ECOLI	P0A9C5	GLN1B_ECOLI	glnA	Glutamine synthetase
887	20220923_CRJL_M9H11_PICS_EColi_GluC_Neprosin_N2_5ug_162.15990.15990.2	GSRIWDQQGKE	n[35]GSRIWDQQGK[162]E	EFIPVKGQ.GSRIWDQQGKE.YVDFAGGI	Q	Y	11	2	2886.56	1370.77	1370.77	686.392	686.392	1370.76	686.386	0.0119	0.7541	0.7889	0.0005959	14.359	0	1	1	1	33	43	0	10K(34.0631), N-term(34.0631)		0	TRUE	sp|P18335|ARGD_ECOLI	P18335	ARGD_ECOLI	argD	Acetylornithine/succinyldiaminopimelate aminotransferase
888	20220923_CRJL_M9H11_PICS_EColi_GluC_Neprosin_N2_5ug_162.16000.16000.3	AGYTAVISHRSGE	n[35]AGYTAVISHRSGE	AAIKMAKD.AGYTAVISHRSGE.TEDATIAD	D	T	13	3	2887.69	1380.71	1380.71	461.243	461.243	1380.72	461.248	-0.0142	0.6309	0.1874	0.000118	15.033	0	1	2	0	362	374	0	N-term(34.0631)		0	TRUE	sp|P0A6P9|ENO_ECOLI	P0A6P9	ENO_ECOLI	eno	Enolase
889	20220923_CRJL_M9H11_PICS_EColi_GluC_Neprosin_N2_5ug_162.16011.16011.0	FVSGKALKDAVK	n[35]FVSGK[162]ALK[162]DAVK[162]	IAAANVPA.FVSGKALKDAVK.	A	-	12	2	2888.96	1398	1398	700.009	700.009	1397.99	700.003	0.0107	0.7766	0.6257	6.615e-09	22.271	0	1	1	1	79	90	0	12K(34.0631), 5K(34.0631), 8K(34.0631), N-term(34.0631)		0	TRUE	sp|P0ACF0|DBHA_ECOLI	P0ACF0	DBHA_ECOLI	hupA	DNA-binding protein HU-alpha
890	20220923_CRJL_M9H11_PICS_EColi_GluC_Neprosin_N2_5ug_162.16015.16015.0	RVAALIKE	n[29]RVAALIK[156]E	GQGATISD.RVAALIKE.VNKAA	D	V	8	2	2889.48	954.621	954.621	478.318	478.318	954.623	478.319	-0.0012	0.5044	1.3505	0.6312	10.912	0	0.9991	2	0	70	77	0	7K(28.0313), N-term(28.0313)		0	TRUE	sp|P0A7T3|RS16_ECOLI	P0A7T3	RS16_ECOLI	rpsP	Small ribosomal subunit protein bS16
891	20220923_CRJL_M9H11_PICS_EColi_GluC_Neprosin_N2_5ug_162.16016.16016.2	AGYTAVISHRSGE	n[35]AGYTAVISHRSGE	AAIKMAKD.AGYTAVISHRSGE.TEDATIAD	D	T	13	2	2889.61	1380.73	1380.73	691.373	691.373	1380.72	691.368	0.0105	0.883	0.1554	7.355e-06	26.699	0	1	2	0	362	374	0	N-term(34.0631)		0	TRUE	sp|P0A6P9|ENO_ECOLI	P0A6P9	ENO_ECOLI	eno	Enolase
892	20220923_CRJL_M9H11_PICS_EColi_GluC_Neprosin_N2_5ug_162.16018.16018.2	FVSGKALKDAVK	n[29]FVSGK[156]ALK[156]DAVK[156]	IAAANVPA.FVSGKALKDAVK.	A	-	12	2	2889.81	1373.87	1373.87	687.945	687.945	1373.86	687.939	0.0102	0.7435	0.6115	0.0396	11.109	0	0.998	1	1	79	90	0	12K(28.0313), 5K(28.0313), 8K(28.0313), N-term(28.0313)		0	TRUE	sp|P0ACF0|DBHA_ECOLI	P0ACF0	DBHA_ECOLI	hupA	DNA-binding protein HU-alpha
893	20220923_CRJL_M9H11_PICS_EColi_GluC_Neprosin_N2_5ug_162.16019.16019.4	RGQVLAKPGTIKPHTKFE	n[29]RGQVLAK[156]PGTIK[156]PHTK[156]FE	GIKREEIE.RGQVLAKPGTIKPHTKFE.SEVYIISK	E	S	18	4	2889.93	2118.28	2118.28	530.577	530.577	2118.27	530.574	0.0129	0.7652	2.2105	0.8234	10.663	0	0.9971	2	0	289	306	0	12K(28.0313), 16K(28.0313), 7K(28.0313), N-term(28.0313)		0	FALSE	sp|P0CE47|EFTU1_ECOLI	P0CE47	EFTU1_ECOLI	tufA	Elongation factor Tu 1	tufB	sp|P0CE48|EFTU2_ECOLI
894	20220923_CRJL_M9H11_PICS_EColi_GluC_Neprosin_N2_5ug_162.16022.16022.0	AGYTAVISHRSGE	n[29]AGYTAVISHRSGE	AAIKMAKD.AGYTAVISHRSGE.TEDATIAD	D	T	13	3	2890.26	1374.68	1374.68	459.233	459.233	1374.69	459.237	-0.0118	0.5927	0.1446	0.1909	9.377	0	0.9988	2	0	362	374	0	N-term(28.0313)		0	TRUE	sp|P0A6P9|ENO_ECOLI	P0A6P9	ENO_ECOLI	eno	Enolase
895	20220923_CRJL_M9H11_PICS_EColi_GluC_Neprosin_N2_5ug_162.16025.16025.0	FVSGKALKDAVK	n[29]FVSGK[156]ALK[156]DAVK[156]	IAAANVPA.FVSGKALKDAVK.	A	-	12	3	2890.53	1373.85	1373.85	458.958	458.958	1373.86	458.962	-0.0127	0.8227	0.5995	0.03146	12.509	0	0.9998	1	1	79	90	0	12K(28.0313), 5K(28.0313), 8K(28.0313), N-term(28.0313)		0	TRUE	sp|P0ACF0|DBHA_ECOLI	P0ACF0	DBHA_ECOLI	hupA	DNA-binding protein HU-alpha
896	20220923_CRJL_M9H11_PICS_EColi_GluC_Neprosin_N2_5ug_162.16026.16026.0	FVSGKALKDAVK	n[35]FVSGK[162]ALK[162]DAVK[162]	IAAANVPA.FVSGKALKDAVK.	A	-	12	2	2890.66	1399.01	1399.01	700.51	700.51	1397.99	700.003	1.0137	0.7774	0.5973	1.237e-05	26.13	0	1	1	1	79	90	0	12K(34.0631), 5K(34.0631), 8K(34.0631), N-term(34.0631)		0	TRUE	sp|P0ACF0|DBHA_ECOLI	P0ACF0	DBHA_ECOLI	hupA	DNA-binding protein HU-alpha
897	20220923_CRJL_M9H11_PICS_EColi_GluC_Neprosin_N2_5ug_162.16038.16038.0	VTSDCRYVE	n[35]VTSDC[160]RYVE	SGIIGITE.VTSDCRYVE.DNYATKED	E	D	9	2	2892.13	1161.56	1161.56	581.788	581.788	1161.55	581.785	0.0072	0.6025	0.7208	0.2118	8.617	0	0.9994	2	1	282	290	0	5C(57.0214), N-term(34.0631)		0	TRUE	sp|P0A6A3|ACKA_ECOLI	P0A6A3	ACKA_ECOLI	ackA	Acetate kinase
898	20220923_CRJL_M9H11_PICS_EColi_GluC_Neprosin_N2_5ug_162.16039.16039.0	FVSGKALKDAVK	n[29]FVSGK[156]ALK[156]DAVK[156]	IAAANVPA.FVSGKALKDAVK.	A	-	12	3	2892.2	1374.85	1374.85	459.292	459.292	1373.86	458.962	0.9901	0.8367	0.5716	0.0004964	12.48	12.48	0.9999	1	1	79	90	0	12K(28.0313), 5K(28.0313), 8K(28.0313), N-term(28.0313)		0	TRUE	sp|P0ACF0|DBHA_ECOLI	P0ACF0	DBHA_ECOLI	hupA	DNA-binding protein HU-alpha
899	20220923_CRJL_M9H11_PICS_EColi_GluC_Neprosin_N2_5ug_162.16040.16040.0	AGYTAVISHRSGE	n[29]AGYTAVISHRSGE	AAIKMAKD.AGYTAVISHRSGE.TEDATIAD	D	T	13	3	2892.27	1375.68	1375.68	459.567	459.567	1374.69	459.237	0.9909	0.6451	0.1111	0.005293	8.991	0	0.9998	2	0	362	374	0	N-term(28.0313)		0	TRUE	sp|P0A6P9|ENO_ECOLI	P0A6P9	ENO_ECOLI	eno	Enolase
900	20220923_CRJL_M9H11_PICS_EColi_GluC_Neprosin_N2_5ug_162.16042.16042.0	VTSDCRYVE	n[35]VTSDC[160]RYVE	SGIIGITE.VTSDCRYVE.DNYATKED	E	D	9	2	2892.41	1162.56	1162.56	582.289	582.289	1161.55	581.785	1.009	0.6163	0.7255	0.023	8.398	0	0.9998	2	1	282	290	0	5C(57.0214), N-term(34.0631)		0	TRUE	sp|P0A6A3|ACKA_ECOLI	P0A6A3	ACKA_ECOLI	ackA	Acetate kinase
901	20220923_CRJL_M9H11_PICS_EColi_GluC_Neprosin_N2_5ug_162.16045.16045.2	AAKAVGKVLPE	n[35]AAK[162]AVGK[162]VLPE	NIIPSSTG.AAKAVGKVLPE.LNGKITGM	G	L	11	2	2892.86	1183.85	1183.85	592.93	592.93	1183.84	592.927	0.0065	0.523	4.6142	0.04298	9.967	0	0.9942	1	0	211	221	0	3K(34.0631), 7K(34.0631), N-term(34.0631)		0	TRUE	sp|P0A9B2|G3P1_ECOLI	P0A9B2	G3P1_ECOLI	gapA	Glyceraldehyde-3-phosphate dehydrogenase A
902	20220923_CRJL_M9H11_PICS_EColi_GluC_Neprosin_N2_5ug_162.16047.16047.0	RVAALIKE	n[29]RVAALIK[156]E	GQGATISD.RVAALIKE.VNKAA	D	V	8	2	2893	955.623	955.623	478.819	478.819	954.623	478.319	1.0002	0.5352	1.2918	7.527	9.523	0	0.9824	2	0	70	77	0	7K(28.0313), N-term(28.0313)		0	TRUE	sp|P0A7T3|RS16_ECOLI	P0A7T3	RS16_ECOLI	rpsP	Small ribosomal subunit protein bS16
903	20220923_CRJL_M9H11_PICS_EColi_GluC_Neprosin_N2_5ug_162.16055.16055.0	AGYTAVISHRSGE	n[29]AGYTAVISHRSGE	AAIKMAKD.AGYTAVISHRSGE.TEDATIAD	D	T	13	2	2893.99	1374.7	1374.7	688.357	688.357	1374.69	688.352	0.0113	0.8835	0.0824	0.003612	17.269	12.558	1	2	0	362	374	0	N-term(28.0313)		0	TRUE	sp|P0A6P9|ENO_ECOLI	P0A6P9	ENO_ECOLI	eno	Enolase
904	20220923_CRJL_M9H11_PICS_EColi_GluC_Neprosin_N2_5ug_162.16064.16064.3	VGKQFDVTRE	n[35]VGK[162]QFDVTRE	NTDYTIEE.VGKQFDVTRE.RIRQIEAK	E	R	10	3	2894.88	1245.72	1245.72	416.246	416.246	1245.74	416.252	-0.0194	0.651	0.5927	0.124	8.561	0	0.9994	2	1	576	585	0	3K(34.0631), N-term(34.0631)		0	TRUE	sp|P00579|RPOD_ECOLI	P00579	RPOD_ECOLI	rpoD	RNA polymerase sigma factor RpoD
905	20220923_CRJL_M9H11_PICS_EColi_GluC_Neprosin_N2_5ug_162.16066.16066.2	VGKQFDVTRE	n[35]VGK[162]QFDVTRE	NTDYTIEE.VGKQFDVTRE.RIRQIEAK	E	R	10	2	2895.08	1245.74	1245.74	623.88	623.88	1245.74	623.875	0.0094	0.5105	0.5892	0.0107	13.942	0	0.9999	2	1	576	585	0	3K(34.0631), N-term(34.0631)		0	TRUE	sp|P00579|RPOD_ECOLI	P00579	RPOD_ECOLI	rpoD	RNA polymerase sigma factor RpoD
906	20220923_CRJL_M9H11_PICS_EColi_GluC_Neprosin_N2_5ug_162.16068.16068.2	AHGTSHFYVTQE	n[29]AHGTSHFYVTQE	EHGIRRYG.AHGTSHFYVTQE.AAKMINKP	G	A	12	2	2895.29	1403.66	1403.66	702.837	702.837	1403.65	702.831	0.012	0.6719	1.0053	0.1489	10.808	0	0.9976	1	0	181	192	0	N-term(28.0313)		0	TRUE	sp|P0A6A3|ACKA_ECOLI	P0A6A3	ACKA_ECOLI	ackA	Acetate kinase
907	20220923_CRJL_M9H11_PICS_EColi_GluC_Neprosin_N2_5ug_162.16075.16075.0	AGYTAVISHRSGE	n[29]AGYTAVISHRSGE	AAIKMAKD.AGYTAVISHRSGE.TEDATIAD	D	T	13	2	2896.14	1375.7	1375.7	688.859	688.859	1374.69	688.352	1.0135	0.8833	0.0465	0.008846	15.713	0	1	2	0	362	374	0	N-term(28.0313)		0	TRUE	sp|P0A6P9|ENO_ECOLI	P0A6P9	ENO_ECOLI	eno	Enolase
908	20220923_CRJL_M9H11_PICS_EColi_GluC_Neprosin_N2_5ug_162.16080.16080.3	TKSAGGIVLTGSAAAKSTRGE	n[29]TK[156]SAGGIVLTGSAAAK[156]STRGE	IVKRKEVE.TKSAGGIVLTGSAAAKSTRGE.VIAVGNGR	E	V	21	3	2896.86	2045.16	2045.16	682.729	682.729	2045.15	682.723	0.0156	0.8489	2.681	9.831e-10	39.189	9.494	1	2	0	19	39	0	16K(28.0313), 2K(28.0313), N-term(28.0313)		0	TRUE	sp|P0A6F9|CH10_ECOLI	P0A6F9	CH10_ECOLI	groES	Co-chaperonin GroES
909	20220923_CRJL_M9H11_PICS_EColi_GluC_Neprosin_N2_5ug_162.16082.16082.3	TKSAGGIVLTGSAAAKSTRGE	TK[156]SAGGIVLTGSAAAK[156]STRGE	IVKRKEVE.TKSAGGIVLTGSAAAKSTRGE.VIAVGNGR	E	V	21	3	2897.06	2017.13	2017.13	673.385	673.385	2017.12	673.38	0.0178	0.7983	2.6776	7.706e-11	34.289	34.289	1	2	0	19	39	0	16K(28.0313), 2K(28.0313)		0	TRUE	sp|P0A6F9|CH10_ECOLI	P0A6F9	CH10_ECOLI	groES	Co-chaperonin GroES
910	20220923_CRJL_M9H11_PICS_EColi_GluC_Neprosin_N2_5ug_162.16083.16083.3	TKAMTGHSLGAAGVQE	n[35]TK[162]AMTGHSLGAAGVQE	DKSPAISA.TKAMTGHSLGAAGVQE.AIYSIIMI	A	A	16	3	2897.14	1624.89	1624.89	542.638	542.638	1624.89	542.636	0.0029	0.5938	1.3731	9.242e-06	19.884	0	1	1	0	327	342	0	2K(34.0631), N-term(34.0631)		0	TRUE	sp|P0A953|FABB_ECOLI	P0A953	FABB_ECOLI	fabB	3-oxoacyl-[acyl-carrier-protein] synthase 1
911	20220923_CRJL_M9H11_PICS_EColi_GluC_Neprosin_N2_5ug_162.16085.16085.3	RGQVLAKPGTIKPHTKFE	n[29]RGQVLAK[156]PGTIK[156]PHTK[156]FE	GIKREEIE.RGQVLAKPGTIKPHTKFE.SEVYIISK	E	S	18	3	2897.35	2118.28	2118.28	707.1	707.1	2118.27	707.096	0.0117	0.6451	2.3343	0.1233	11.091	0	0.9997	2	0	289	306	0	12K(28.0313), 16K(28.0313), 7K(28.0313), N-term(28.0313)		0	FALSE	sp|P0CE47|EFTU1_ECOLI	P0CE47	EFTU1_ECOLI	tufA	Elongation factor Tu 1	tufB	sp|P0CE48|EFTU2_ECOLI
912	20220923_CRJL_M9H11_PICS_EColi_GluC_Neprosin_N2_5ug_162.16093.16093.2	AAKAVGKVLPE	n[29]AAK[156]AVGK[156]VLPE	NIIPSSTG.AAKAVGKVLPE.LNGKITGM	G	L	11	2	2898.33	1165.75	1165.75	583.883	583.883	1165.74	583.879	0.0083	0.5856	4.5231	0.00283	18.693	0	0.9999	1	0	211	221	0	3K(28.0313), 7K(28.0313), N-term(28.0313)		0	TRUE	sp|P0A9B2|G3P1_ECOLI	P0A9B2	G3P1_ECOLI	gapA	Glyceraldehyde-3-phosphate dehydrogenase A
913	20220923_CRJL_M9H11_PICS_EColi_GluC_Neprosin_N2_5ug_162.16094.16094.3	VSPLARRNDVNPE	n[29]VSPLARRNDVNPE	FITEYPAE.VSPLARRNDVNPE.ITDRFEFF	E	I	13	3	2898.4	1493.79	1493.79	498.938	498.938	1493.79	498.939	-0.0035	0.3293	1.9058	4.225	9.635	0	0.9686	2	1	397	409	0	N-term(28.0313)		0	FALSE	sp|P0A8N5|SYK2_ECOLI	P0A8N5	SYK2_ECOLI	lysU	Lysine--tRNA ligase, heat inducible	lysS	sp|P0A8N3|SYK1_ECOLI
914	20220923_CRJL_M9H11_PICS_EColi_GluC_Neprosin_N2_5ug_162.16097.16097.4	TKSAGGIVLTGSAAAKSTRGE	n[29]TK[156]SAGGIVLTGSAAAK[156]STRGE	IVKRKEVE.TKSAGGIVLTGSAAAKSTRGE.VIAVGNGR	E	V	21	4	2898.61	2045.16	2045.16	512.298	512.298	2045.15	512.294	0.0139	0.942	2.6518	3.288e-11	33.274	0	1	2	0	19	39	0	16K(28.0313), 2K(28.0313), N-term(28.0313)		0	TRUE	sp|P0A6F9|CH10_ECOLI	P0A6F9	CH10_ECOLI	groES	Co-chaperonin GroES
915	20220923_CRJL_M9H11_PICS_EColi_GluC_Neprosin_N2_5ug_162.16099.16099.2	VGKQFDVTRE	n[29]VGK[156]QFDVTRE	NTDYTIEE.VGKQFDVTRE.RIRQIEAK	E	R	10	2	2898.83	1233.68	1233.68	617.848	617.848	1233.67	617.843	0.0091	0.4696	0.5268	0.4002	8.091	0	0.9907	2	1	576	585	0	3K(28.0313), N-term(28.0313)		0	TRUE	sp|P00579|RPOD_ECOLI	P00579	RPOD_ECOLI	rpoD	RNA polymerase sigma factor RpoD
916	20220923_CRJL_M9H11_PICS_EColi_GluC_Neprosin_N2_5ug_162.16102.16102.2	TKAMTGHSLGAAGVQE	n[35]TK[162]AMTGHSLGAAGVQE	DKSPAISA.TKAMTGHSLGAAGVQE.AIYSIIMI	A	A	16	2	2899.21	1624.9	1624.9	813.458	813.458	1624.89	813.451	0.0139	0.7452	1.3386	7.31e-06	16.441	0	1	1	0	327	342	0	2K(34.0631), N-term(34.0631)		0	TRUE	sp|P0A953|FABB_ECOLI	P0A953	FABB_ECOLI	fabB	3-oxoacyl-[acyl-carrier-protein] synthase 1
917	20220923_CRJL_M9H11_PICS_EColi_GluC_Neprosin_N2_5ug_162.16105.16105.2	TKSAGGIVLTGSAAAKSTRGE	n[29]TK[156]SAGGIVLTGSAAAK[156]STRGE	IVKRKEVE.TKSAGGIVLTGSAAAKSTRGE.VIAVGNGR	E	V	21	2	2899.55	2045.17	2045.17	1023.59	1023.59	2045.15	1023.58	0.021	0.8176	2.6362	0.09073	13.669	0	0.9999	2	0	19	39	0	16K(28.0313), 2K(28.0313), N-term(28.0313)		0	TRUE	sp|P0A6F9|CH10_ECOLI	P0A6F9	CH10_ECOLI	groES	Co-chaperonin GroES
918	20220923_CRJL_M9H11_PICS_EColi_GluC_Neprosin_N2_5ug_162.16112.16112.4	TKSAGGIVLTGSAAAKSTRGE	n[35]TK[162]SAGGIVLTGSAAAK[162]STRGE	IVKRKEVE.TKSAGGIVLTGSAAAKSTRGE.VIAVGNGR	E	V	21	4	2900.35	2063.26	2063.26	516.821	516.821	2063.24	516.818	0.0129	0.8866	2.6228	3.758e-05	25.2	0	1	2	0	19	39	0	16K(34.0631), 2K(34.0631), N-term(34.0631)		0	TRUE	sp|P0A6F9|CH10_ECOLI	P0A6F9	CH10_ECOLI	groES	Co-chaperonin GroES
919	20220923_CRJL_M9H11_PICS_EColi_GluC_Neprosin_N2_5ug_162.16113.16113.3	AAYSKNRRAVLVY	n[29]AAYSK[156]NRRAVLVY	PAVIGHDE.AAYSKNRRAVLVY.	E	-	13	3	2900.48	1565.91	1565.91	522.977	522.977	1565.9	522.975	0.0048	0.4681	4.3701	0.3164	10.579	0	0.9856	2	0	161	173	0	5K(28.0313), N-term(28.0313)		0	TRUE	sp|P0A912|PAL_ECOLI	P0A912	PAL_ECOLI	pal	Peptidoglycan-associated lipoprotein
920	20220923_CRJL_M9H11_PICS_EColi_GluC_Neprosin_N2_5ug_162.16116.16116.0	TKSAGGIVLTGSAAAKSTRGE	n[35]TK[162]SAGGIVLTGSAAAK[162]STRGE	IVKRKEVE.TKSAGGIVLTGSAAAKSTRGE.VIAVGNGR	E	V	21	3	2900.76	2063.26	2063.26	688.761	688.761	2063.24	688.755	0.0166	0.7062	2.616	0.002257	17.086	0	1	2	0	19	39	0	16K(34.0631), 2K(34.0631), N-term(34.0631)		0	TRUE	sp|P0A6F9|CH10_ECOLI	P0A6F9	CH10_ECOLI	groES	Co-chaperonin GroES
921	20220923_CRJL_M9H11_PICS_EColi_GluC_Neprosin_N2_5ug_162.16117.16117.0	TKSAGGIVLTGSAAAKSTRGE	n[35]TK[162]SAGGIVLTGSAAAK[162]STRGE	IVKRKEVE.TKSAGGIVLTGSAAAKSTRGE.VIAVGNGR	E	V	21	3	2900.83	2064.26	2064.26	689.095	689.095	2063.24	688.755	1.0205	0.6841	2.6148	3.231e-07	16.125	0	1	2	0	19	39	0	16K(34.0631), 2K(34.0631), N-term(34.0631)		0	TRUE	sp|P0A6F9|CH10_ECOLI	P0A6F9	CH10_ECOLI	groES	Co-chaperonin GroES
922	20220923_CRJL_M9H11_PICS_EColi_GluC_Neprosin_N2_5ug_162.16132.16132.2	QGSQLTNKYAE	n[35]QGSQLTNK[162]YAE	TSPRVMQA.QGSQLTNKYAE.GYPGKRYY	A	G	11	2	2902.56	1305.73	1305.73	653.872	653.872	1305.72	653.867	0.0097	0.6796	0.2498	0.02524	10.532	0	0.9993	1	0	47	57	0	8K(34.0631), N-term(34.0631)		0	TRUE	sp|P0A825|GLYA_ECOLI	P0A825	GLYA_ECOLI	glyA	Serine hydroxymethyltransferase
923	20220923_CRJL_M9H11_PICS_EColi_GluC_Neprosin_N2_5ug_162.16136.16136.0	LQGLNKAE	n[35]LQGLNK[162]AE	INERHYGA.LQGLNKAE.TAEKYGDE	A	T	8	2	2902.97	940.605	940.605	471.31	471.31	939.602	470.808	1.002	0.5382	4.612	0.7041	7.716	0	0.909	1	0	95	102	0	6K(34.0631), N-term(34.0631)		0	TRUE	sp|P62707|GPMA_ECOLI	P62707	GPMA_ECOLI	gpmA	2,3-bisphosphoglycerate-dependent phosphoglycerate mutase
924	20220923_CRJL_M9H11_PICS_EColi_GluC_Neprosin_N2_5ug_162.16142.16142.0	LKHAGLL	n[35]LK[162]HAGLL	GRETVRAA.LKHAGLL.	A	-	7	2	2903.72	818.589	818.589	410.302	410.302	818.601	410.308	-0.0127	0.7419	1.2501	0.1505	8.79	0	0.9981	1	0	286	292	0	2K(34.0631), N-term(34.0631)		0	TRUE	sp|P0A6L2|DAPA_ECOLI	P0A6L2	DAPA_ECOLI	dapA	4-hydroxy-tetrahydrodipicolinate synthase
925	20220923_CRJL_M9H11_PICS_EColi_GluC_Neprosin_N2_5ug_162.16146.16146.2	RGIIKVGEE	n[35]RGIIK[162]VGEE	TVVTGRVE.RGIIKVGEE.VEIVGIKE	E	V	9	2	2904.12	1067.7	1067.7	534.859	534.859	1067.7	534.856	0.0061	0.3669	2.7137	1.737	8.541	0	0.9858	2	1	234	242	0	5K(34.0631), N-term(34.0631)		0	FALSE	sp|P0CE47|EFTU1_ECOLI	P0CE47	EFTU1_ECOLI	tufA	Elongation factor Tu 1	tufB	sp|P0CE48|EFTU2_ECOLI
926	20220923_CRJL_M9H11_PICS_EColi_GluC_Neprosin_N2_5ug_162.16148.16148.3	AKQASYKLAQLSSRE	n[29]AK[156]QASYK[156]LAQLSSRE	MIEQMGIA.AKQASYKLAQLSSRE.KNRVIEKI	A	K	15	3	2904.33	1763	1763	588.675	588.675	1762.99	588.672	0.0089	0.819	5.2248	0.02464	11.109	0	0.9991	1	0	9	23	0	2K(28.0313), 7K(28.0313), N-term(28.0313)		0	TRUE	sp|P07004|PROA_ECOLI	P07004	PROA_ECOLI	proA	Gamma-glutamyl phosphate reductase
927	20220923_CRJL_M9H11_PICS_EColi_GluC_Neprosin_N2_5ug_162.16151.16151.2	TKSAGGIVLTGSAAAKSTRGE	n[35]TK[162]SAGGIVLTGSAAAK[162]STRGE	IVKRKEVE.TKSAGGIVLTGSAAAKSTRGE.VIAVGNGR	E	V	21	2	2904.73	2063.27	2063.27	1032.64	1032.64	2063.24	1032.63	0.0258	0.7658	2.5499	0.06043	11.375	0	0.9999	2	0	19	39	0	16K(34.0631), 2K(34.0631), N-term(34.0631)		0	TRUE	sp|P0A6F9|CH10_ECOLI	P0A6F9	CH10_ECOLI	groES	Co-chaperonin GroES
928	20220923_CRJL_M9H11_PICS_EColi_GluC_Neprosin_N2_5ug_162.16152.16152.0	AQASTHGIGKFAD	n[35]AQASTHGIGK[162]FAD	DAFGTAHR.AQASTHGIGKFAD.VACAGPII	R	V	13	3	2904.8	1369.75	1369.75	457.591	457.591	1369.76	457.595	-0.0103	0.691	1.7566	0.5959	7.823	0	0.9922	1	0	147	159	0	10K(34.0631), N-term(34.0631)		0	TRUE	sp|P0A799|PGK_ECOLI	P0A799	PGK_ECOLI	pgk	Phosphoglycerate kinase
929	20220923_CRJL_M9H11_PICS_EColi_GluC_Neprosin_N2_5ug_162.16154.16154.0	AQASTHGIGKFAD	n[35]AQASTHGIGK[162]FAD	DAFGTAHR.AQASTHGIGKFAD.VACAGPII	R	V	13	3	2904.96	1370.75	1370.75	457.925	457.925	1369.76	457.595	0.9918	0.6631	1.754	0.3438	6.959	0	0.9919	1	0	147	159	0	10K(34.0631), N-term(34.0631)		0	TRUE	sp|P0A799|PGK_ECOLI	P0A799	PGK_ECOLI	pgk	Phosphoglycerate kinase
930	20220923_CRJL_M9H11_PICS_EColi_GluC_Neprosin_N2_5ug_162.16158.16158.3	LRDRVLGRVTAE	n[35]LRDRVLGRVTAE	EGGDVKEP.LRDRVLGRVTAE.DVIKPGTA	P	D	12	3	2905.52	1417.86	1417.86	473.626	473.626	1417.86	473.627	-0.0011	0.5123	0.8714	0.9859	10.509	0	0.9964	1	1	835	846	0	N-term(34.0631)		0	TRUE	sp|P0A8T7|RPOC_ECOLI	P0A8T7	RPOC_ECOLI	rpoC	DNA-directed RNA polymerase subunit beta'
931	20220923_CRJL_M9H11_PICS_EColi_GluC_Neprosin_N2_5ug_162.16161.16161.3	AQASTHGIGKFAD	n[29]AQASTHGIGK[156]FAD	DAFGTAHR.AQASTHGIGKFAD.VACAGPII	R	V	13	3	2905.84	1357.69	1357.69	453.57	453.57	1357.7	453.574	-0.0095	0.7994	1.7392	0.1802	10.477	6.078	0.9958	1	0	147	159	0	10K(28.0313), N-term(28.0313)		0	TRUE	sp|P0A799|PGK_ECOLI	P0A799	PGK_ECOLI	pgk	Phosphoglycerate kinase
932	20220923_CRJL_M9H11_PICS_EColi_GluC_Neprosin_N2_5ug_162.16165.16165.3	SISGRGTVVTGRVE	n[35]SISGRGTVVTGRVE	IIPIEDVF.SISGRGTVVTGRVE.RGIIKVGE	F	R	14	3	2906.36	1450.83	1450.83	484.618	484.618	1450.83	484.618	-0.0009	0.6	0.0363	0.003809	14.089	0	0.9998	1	0	220	233	0	N-term(34.0631)		0	FALSE	sp|P0CE47|EFTU1_ECOLI	P0CE47	EFTU1_ECOLI	tufA	Elongation factor Tu 1	tufB	sp|P0CE48|EFTU2_ECOLI
933	20220923_CRJL_M9H11_PICS_EColi_GluC_Neprosin_N2_5ug_162.16177.16177.2	GTAGCVRAGIE	n[29]GTAGC[160]VRAGIE	DSITIRPE.GTAGCVRAGIE.HGIIYNQE	E	H	11	2	2907.69	1117.56	1117.56	559.788	559.788	1117.55	559.785	0.0068	0.8241	1.2796	0.03885	10.715	0	0.9999	2	0	84	94	0	5C(57.0214), N-term(28.0313)		0	TRUE	sp|P60906|SYH_ECOLI	P60906	SYH_ECOLI	hisS	Histidine--tRNA ligase
934	20220923_CRJL_M9H11_PICS_EColi_GluC_Neprosin_N2_5ug_162.16180.16180.2	GTAGCVRAGIE	n[35]GTAGC[160]VRAGIE	DSITIRPE.GTAGCVRAGIE.HGIIYNQE	E	H	11	2	2908	1123.6	1123.6	562.805	562.805	1123.59	562.801	0.0086	0.7237	1.2744	3.398	9.796	0	0.9985	2	0	84	94	0	5C(57.0214), N-term(34.0631)		0	TRUE	sp|P60906|SYH_ECOLI	P60906	SYH_ECOLI	hisS	Histidine--tRNA ligase
935	20220923_CRJL_M9H11_PICS_EColi_GluC_Neprosin_N2_5ug_162.16187.16187.0	AQASTHGIGKFAD	n[29]AQASTHGIGK[156]FAD	DAFGTAHR.AQASTHGIGKFAD.VACAGPII	R	V	13	2	2908.56	1357.71	1357.71	679.862	679.862	1357.7	679.857	0.0096	0.7167	1.6939	2.533	9.902	0	0.9891	1	0	147	159	0	10K(28.0313), N-term(28.0313)		0	TRUE	sp|P0A799|PGK_ECOLI	P0A799	PGK_ECOLI	pgk	Phosphoglycerate kinase
936	20220923_CRJL_M9H11_PICS_EColi_GluC_Neprosin_N2_5ug_162.16192.16192.2	VRHIVGAIANE	n[29]VRHIVGAIANE	VGRDDGVE.VRHIVGAIANE.GDISSRYI	E	G	11	2	2909.19	1205.7	1205.7	603.856	603.856	1205.69	603.851	0.0105	0.7244	2.2075	0.0003816	15.946	0	1	2	0	501	511	0	N-term(28.0313)		0	TRUE	sp|P0A9P6|DEAD_ECOLI	P0A9P6	DEAD_ECOLI	deaD	ATP-dependent RNA helicase DeaD
937	20220923_CRJL_M9H11_PICS_EColi_GluC_Neprosin_N2_5ug_162.16201.16201.0	AQASTHGIGKFAD	n[35]AQASTHGIGK[162]FAD	DAFGTAHR.AQASTHGIGKFAD.VACAGPII	R	V	13	2	2910.33	1369.77	1369.77	685.894	685.894	1369.76	685.889	0.0112	0.762	1.6645	0.0002488	15.827	0	1	1	0	147	159	0	10K(34.0631), N-term(34.0631)		0	TRUE	sp|P0A799|PGK_ECOLI	P0A799	PGK_ECOLI	pgk	Phosphoglycerate kinase
938	20220923_CRJL_M9H11_PICS_EColi_GluC_Neprosin_N2_5ug_162.16214.16214.3	SISGRGTVVTGRVE	n[29]SISGRGTVVTGRVE	IIPIEDVF.SISGRGTVVTGRVE.RGIIKVGE	F	R	14	3	2911.71	1444.8	1444.8	482.607	482.607	1444.8	482.607	0.0001	0.5877	0.1254	0.02914	14.095	0	0.9968	1	0	220	233	0	N-term(28.0313)		0	FALSE	sp|P0CE47|EFTU1_ECOLI	P0CE47	EFTU1_ECOLI	tufA	Elongation factor Tu 1	tufB	sp|P0CE48|EFTU2_ECOLI
939	20220923_CRJL_M9H11_PICS_EColi_GluC_Neprosin_N2_5ug_162.16215.16215.0	RVMQAQGSQLTNKYAE	n[35]RVM[147]QAQGSQLTNK[162]YAE	ASENYTSP.RVMQAQGSQLTNKYAE.GYPGKRYY	P	G	16	3	2911.84	1908.02	1908.02	637.013	637.013	1907.02	636.681	0.9967	0.6996	1.1826	9.715	6.856	6.835	0.9257	1	0	42	57	0	13K(34.0631), 3M(15.9949), N-term(34.0631)		0	TRUE	sp|P0A825|GLYA_ECOLI	P0A825	GLYA_ECOLI	glyA	Serine hydroxymethyltransferase
940	20220923_CRJL_M9H11_PICS_EColi_GluC_Neprosin_N2_5ug_162.16243.16243.2	SILIGHAGHPE		RASRRGEE.SILIGHAGHPE.VEGTMGQY	E	V	11	2	2914.71	1129.6	1129.6	565.806	565.806	1129.59	565.801	0.0087	0.6686	3.5253	1.193	10.359	8.292	0.9607	2	0	116	126	0			0	TRUE	sp|P62623|ISPH_ECOLI	P62623	ISPH_ECOLI	ispH	4-hydroxy-3-methylbut-2-enyl diphosphate reductase
941	20220923_CRJL_M9H11_PICS_EColi_GluC_Neprosin_N2_5ug_162.16246.16246.2	IVGQPMLAHKGVHE	n[29]IVGQPMLAHK[156]GVHE	PHIFAIGD.IVGQPMLAHKGVHE.GHVAAEVI	D	G	14	2	2915.1	1570.88	1570.88	786.448	786.448	1570.87	786.44	0.0168	0.735	0.4948	0.2676	8.79	0	0.9996	2	0	314	327	0	10K(28.0313), N-term(28.0313)		0	TRUE	sp|P0A9P0|DLDH_ECOLI	P0A9P0	DLDH_ECOLI	lpdA	Dihydrolipoyl dehydrogenase
942	20220923_CRJL_M9H11_PICS_EColi_GluC_Neprosin_N2_5ug_162.16247.16247.0	NSLGGIKD	n[35]NSLGGIK[162]D	TREIEKIE.NSLGGIKD.MGGIPDAI	E	M	8	2	2915.17	870.538	870.538	436.276	436.276	870.545	436.28	-0.0069	0.9205	0.8446	0.04986	11.867	0	1	2	0	146	153	0	7K(34.0631), N-term(34.0631)		0	TRUE	sp|P0A7V0|RS2_ECOLI	P0A7V0	RS2_ECOLI	rpsB	Small ribosomal subunit protein uS2
943	20220923_CRJL_M9H11_PICS_EColi_GluC_Neprosin_N2_5ug_162.16253.16253.2	GRVQALADAARE	n[29]GRVQALADAARE	DRSGFQYH.GRVQALADAARE.AGIQF	H	A	12	2	2915.84	1283.71	1283.71	642.86	642.86	1283.69	642.855	0.0113	0.9478	1.5331	0.001418	17.276	0	1	1	1	101	112	0	N-term(28.0313)		0	TRUE	sp|P0C018|RL18_ECOLI	P0C018	RL18_ECOLI	rplR	Large ribosomal subunit protein uL18
944	20220923_CRJL_M9H11_PICS_EColi_GluC_Neprosin_N2_5ug_162.16254.16254.3	GRVQALADAARE	n[29]GRVQALADAARE	DRSGFQYH.GRVQALADAARE.AGIQF	H	A	12	3	2915.91	1283.69	1283.69	428.903	428.903	1283.69	428.905	-0.0083	0.8751	1.5319	0.0303	12.989	0	0.9983	1	1	101	112	0	N-term(28.0313)		0	TRUE	sp|P0C018|RL18_ECOLI	P0C018	RL18_ECOLI	rplR	Large ribosomal subunit protein uL18
945	20220923_CRJL_M9H11_PICS_EColi_GluC_Neprosin_N2_5ug_162.16266.16266.0	NSLGGIKD	n[35]NSLGGIK[162]D	TREIEKIE.NSLGGIKD.MGGIPDAI	E	M	8	2	2917.29	871.541	871.541	436.778	436.778	870.545	436.28	0.9967	0.9097	0.8094	0.004121	12.001	0	1	2	0	146	153	0	7K(34.0631), N-term(34.0631)		0	TRUE	sp|P0A7V0|RS2_ECOLI	P0A7V0	RS2_ECOLI	rpsB	Small ribosomal subunit protein uS2
946	20220923_CRJL_M9H11_PICS_EColi_GluC_Neprosin_N2_5ug_162.16270.16270.3	FVSGKALKDAVK	n[35]FVSGK[162]ALK[162]DAVK[162]	IAAANVPA.FVSGKALKDAVK.	A	-	12	3	2917.8	1397.99	1397.99	467.004	467.004	1397.99	467.005	-0.002	0.7461	0.1449	0.04469	10.899	0	0.9994	1	1	79	90	0	12K(34.0631), 5K(34.0631), 8K(34.0631), N-term(34.0631)		0	TRUE	sp|P0ACF0|DBHA_ECOLI	P0ACF0	DBHA_ECOLI	hupA	DNA-binding protein HU-alpha
947	20220923_CRJL_M9H11_PICS_EColi_GluC_Neprosin_N2_5ug_162.16287.16287.0	AGYTAVISHRSGE	n[35]AGYTAVISHRSGE	AAIKMAKD.AGYTAVISHRSGE.TEDATIAD	D	T	13	3	2919.54	1380.71	1380.71	461.244	461.244	1380.72	461.248	-0.0114	0.5784	0.3434	1.833	9.016	0	0.9985	2	0	362	374	0	N-term(34.0631)		0	TRUE	sp|P0A6P9|ENO_ECOLI	P0A6P9	ENO_ECOLI	eno	Enolase
948	20220923_CRJL_M9H11_PICS_EColi_GluC_Neprosin_N2_5ug_162.16293.16293.3	AVQKAKSGHPGAPMGMADIAE	n[29]AVQK[156]AK[156]SGHPGAPM[147]GMADIAE	AIRAISMD.AVQKAKSGHPGAPMGMADIAE.VIWRDFIK	D	V	21	3	2920.09	2165.12	2165.12	722.713	722.713	2165.1	722.706	0.0195	0.7487	3.9484	1.02	8.466	0	0.9974	2	1	18	38	0	14M(15.9949), 4K(28.0313), 6K(28.0313), N-term(28.0313)		0	TRUE	sp|P27302|TKT1_ECOLI	P27302	TKT1_ECOLI	tktA	Transketolase 1
949	20220923_CRJL_M9H11_PICS_EColi_GluC_Neprosin_N2_5ug_162.16301.16301.3	FVSGKALKDAVK	n[29]FVSGK[156]ALK[156]DAVK[156]	IAAANVPA.FVSGKALKDAVK.	A	-	12	3	2921.14	1373.85	1373.85	458.959	458.959	1373.86	458.962	-0.0097	0.7729	0.0893	3.525e-06	14.93	0	1	1	1	79	90	0	12K(28.0313), 5K(28.0313), 8K(28.0313), N-term(28.0313)		0	TRUE	sp|P0ACF0|DBHA_ECOLI	P0ACF0	DBHA_ECOLI	hupA	DNA-binding protein HU-alpha
950	20220923_CRJL_M9H11_PICS_EColi_GluC_Neprosin_N2_5ug_162.16302.16302.0	FVSGKALKDAVK	n[29]FVSGK[156]ALK[156]DAVK[156]	IAAANVPA.FVSGKALKDAVK.	A	-	12	2	2921.21	1373.88	1373.88	687.946	687.946	1373.86	687.939	0.0125	0.7512	0.0881	0.0005291	18.606	0	1	1	1	79	90	0	12K(28.0313), 5K(28.0313), 8K(28.0313), N-term(28.0313)		0	TRUE	sp|P0ACF0|DBHA_ECOLI	P0ACF0	DBHA_ECOLI	hupA	DNA-binding protein HU-alpha
951	20220923_CRJL_M9H11_PICS_EColi_GluC_Neprosin_N2_5ug_162.16313.16313.0	FVSGKALKDAVK	n[29]FVSGK[156]ALK[156]DAVK[156]	IAAANVPA.FVSGKALKDAVK.	A	-	12	2	2922.33	1374.88	1374.88	688.447	688.447	1373.86	687.939	1.0155	0.7706	0.0695	0.0311	12.529	0	0.9999	1	1	79	90	0	12K(28.0313), 5K(28.0313), 8K(28.0313), N-term(28.0313)		0	TRUE	sp|P0ACF0|DBHA_ECOLI	P0ACF0	DBHA_ECOLI	hupA	DNA-binding protein HU-alpha
952	20220923_CRJL_M9H11_PICS_EColi_GluC_Neprosin_N2_5ug_162.16315.16315.0	AGYTAVISHRSGE	n[29]AGYTAVISHRSGE	AAIKMAKD.AGYTAVISHRSGE.TEDATIAD	D	T	13	3	2922.47	1374.7	1374.7	459.24	459.24	1374.69	459.237	0.0075	0.5646	0.3922	2.396	7.036	0	0.998	2	0	362	374	0	N-term(28.0313)		0	TRUE	sp|P0A6P9|ENO_ECOLI	P0A6P9	ENO_ECOLI	eno	Enolase
953	20220923_CRJL_M9H11_PICS_EColi_GluC_Neprosin_N2_5ug_162.16320.16320.2	NSLGGIKD	n[29]NSLGGIK[156]D	TREIEKIE.NSLGGIKD.MGGIPDAI	E	M	8	2	2923.06	858.475	858.475	430.245	430.245	858.481	430.248	-0.0063	0.8889	0.7131	3.72	10.261	0	0.9972	2	0	146	153	0	7K(28.0313), N-term(28.0313)		0	TRUE	sp|P0A7V0|RS2_ECOLI	P0A7V0	RS2_ECOLI	rpsB	Small ribosomal subunit protein uS2
954	20220923_CRJL_M9H11_PICS_EColi_GluC_Neprosin_N2_5ug_162.16335.16335.2	AAKAVGKVLPE	n[35]AAK[162]AVGK[162]VLPE	NIIPSSTG.AAKAVGKVLPE.LNGKITGM	G	L	11	2	2924.77	1183.85	1183.85	592.932	592.932	1183.84	592.927	0.0102	0.5793	4.0824	0.01114	14.313	0	0.9998	1	0	211	221	0	3K(34.0631), 7K(34.0631), N-term(34.0631)		0	TRUE	sp|P0A9B2|G3P1_ECOLI	P0A9B2	G3P1_ECOLI	gapA	Glyceraldehyde-3-phosphate dehydrogenase A
955	20220923_CRJL_M9H11_PICS_EColi_GluC_Neprosin_N2_5ug_162.16365.16365.3	TKSAGGIVLTGSAAAKSTRGE	n[29]TK[156]SAGGIVLTGSAAAK[156]STRGE	IVKRKEVE.TKSAGGIVLTGSAAAKSTRGE.VIAVGNGR	E	V	21	3	2928.11	2045.17	2045.17	682.729	682.729	2045.15	682.723	0.0183	0.8088	2.1601	2.027e-07	35.273	0	1	2	0	19	39	0	16K(28.0313), 2K(28.0313), N-term(28.0313)		0	TRUE	sp|P0A6F9|CH10_ECOLI	P0A6F9	CH10_ECOLI	groES	Co-chaperonin GroES
956	20220923_CRJL_M9H11_PICS_EColi_GluC_Neprosin_N2_5ug_162.16372.16372.3	RGQVLAKPGTIKPHTKFE	n[29]RGQVLAK[156]PGTIK[156]PHTK[156]FE	GIKREEIE.RGQVLAKPGTIKPHTKFE.SEVYIISK	E	S	18	3	2928.76	2118.29	2118.29	707.104	707.104	2118.27	707.096	0.0239	0.6631	2.8578	0.007621	15.972	0	1	2	0	289	306	0	12K(28.0313), 16K(28.0313), 7K(28.0313), N-term(28.0313)		0	FALSE	sp|P0CE47|EFTU1_ECOLI	P0CE47	EFTU1_ECOLI	tufA	Elongation factor Tu 1	tufB	sp|P0CE48|EFTU2_ECOLI
957	20220923_CRJL_M9H11_PICS_EColi_GluC_Neprosin_N2_5ug_162.16381.16381.4	TKSAGGIVLTGSAAAKSTRGE	n[29]TK[156]SAGGIVLTGSAAAK[156]STRGE	IVKRKEVE.TKSAGGIVLTGSAAAKSTRGE.VIAVGNGR	E	V	21	4	2930	2045.16	2045.16	512.298	512.298	2045.15	512.294	0.0141	0.9378	2.1286	4.71e-05	26.808	0	1	2	0	19	39	0	16K(28.0313), 2K(28.0313), N-term(28.0313)		0	TRUE	sp|P0A6F9|CH10_ECOLI	P0A6F9	CH10_ECOLI	groES	Co-chaperonin GroES
958	20220923_CRJL_M9H11_PICS_EColi_GluC_Neprosin_N2_5ug_162.16382.16382.2	RVKGLIEE	n[35]RVK[162]GLIEE	NEIKADEE.RVKGLIEE.MASAYEDP	E	M	8	2	2930.07	1010.68	1010.68	506.349	506.349	1010.68	506.345	0.0066	0.7255	5.239	1.962	10.329	0	0.998	2	1	366	373	0	3K(34.0631), N-term(34.0631)		0	TRUE	sp|P0A850|TIG_ECOLI	P0A850	TIG_ECOLI	tig	Trigger factor
959	20220923_CRJL_M9H11_PICS_EColi_GluC_Neprosin_N2_5ug_162.16383.16383.2	AAKAVGKVLPE	n[29]AAK[156]AVGK[156]VLPE	NIIPSSTG.AAKAVGKVLPE.LNGKITGM	G	L	11	2	2930.2	1165.75	1165.75	583.884	583.884	1165.74	583.879	0.0096	0.5672	3.9919	0.05203	14.635	0	0.9984	1	0	211	221	0	3K(28.0313), 7K(28.0313), N-term(28.0313)		0	TRUE	sp|P0A9B2|G3P1_ECOLI	P0A9B2	G3P1_ECOLI	gapA	Glyceraldehyde-3-phosphate dehydrogenase A
960	20220923_CRJL_M9H11_PICS_EColi_GluC_Neprosin_N2_5ug_162.16384.16384.3	NLTPLHANSRLRME	n[29]NLTPLHANSRLRM[147]E	ARNKIIFE.NLTPLHANSRLRME.RGNGSTED	E	R	14	3	2930.3	1694.9	1694.9	565.974	565.974	1694.89	565.97	0.0118	0.8098	4.2623	0.02149	13.262	0	0.9999	2	0	135	148	0	13M(15.9949), N-term(28.0313)		0	TRUE	sp|P0AG30|RHO_ECOLI	P0AG30	RHO_ECOLI	rho	Transcription termination factor Rho
961	20220923_CRJL_M9H11_PICS_EColi_GluC_Neprosin_N2_5ug_162.16391.16391.0	SIMPGGQKE	n[35]SIMPGGQK[162]E	EEGAIKGP.SIMPGGQKE.AYEIVAPI	P	A	9	2	2930.93	1013.59	1013.59	507.804	507.804	1013.59	507.8	0.0074	0.812	3.0515	0.3745	9.206	0	0.9962	1	0	139	147	0	8K(34.0631), N-term(34.0631)		0	TRUE	sp|P00350|6PGD_ECOLI	P00350	6PGD_ECOLI	gnd	6-phosphogluconate dehydrogenase, decarboxylating
962	20220923_CRJL_M9H11_PICS_EColi_GluC_Neprosin_N2_5ug_162.16434.16434.3	TIRKSYPQHTIITE	n[29]TIRK[156]SYPQHTIITE	AAEAVIID.TIRKSYPQHTIITE.ESGEIEGT	D	E	14	3	2935.46	1741.99	1741.99	581.669	581.669	1741.97	581.665	0.0129	0.7429	3.0258	3.136	10.289	0	0.999	2	0	54	67	0	4K(28.0313), N-term(28.0313)		0	TRUE	sp|P0ADG4|SUHB_ECOLI	P0ADG4	SUHB_ECOLI	suhB	Nus factor SuhB
963	20220923_CRJL_M9H11_PICS_EColi_GluC_Neprosin_N2_5ug_162.16437.16437.3	LLRKIKAAQYVASHPGE	n[29]LLRK[156]IK[156]AAQYVASHPGE	GIGRDASD.LLRKIKAAQYVASHPGE.VCPAKWKE	D	V	17	3	2935.86	1964.17	1964.17	655.732	655.732	1964.16	655.726	0.0166	0.3836	1.8623	0.2448	9.945	0	0.9903	2	0	148	164	0	4K(28.0313), 6K(28.0313), N-term(28.0313)		0	TRUE	sp|P0AE08|AHPC_ECOLI	P0AE08	AHPC_ECOLI	ahpC	Alkyl hydroperoxide reductase C
964	20220923_CRJL_M9H11_PICS_EColi_GluC_Neprosin_N2_5ug_162.16448.16448.3	GKARVAKSAAGNYVFNE	n[29]GK[156]ARVAK[156]SAAGNYVFNE	FIVASTEE.GKARVAKSAAGNYVFNE.RKMIDASH	E	R	17	3	2937.02	1865.03	1865.03	622.684	622.684	1865.02	622.679	0.0142	0.7553	10.5853	0.02792	10.14	0	0.9977	2	0	56	72	0	2K(28.0313), 7K(28.0313), N-term(28.0313)		0	TRUE	sp|P38489|NFSB_ECOLI	P38489	NFSB_ECOLI	nfsB	Oxygen-insensitive NAD(P)H nitroreductase
965	20220923_CRJL_M9H11_PICS_EColi_GluC_Neprosin_N2_5ug_162.16452.16452.2	TYNIGGHNE	n[35]TYNIGGHNE	VTEGKAGE.TYNIGGHNE.KKNIDVVI	E	K	9	2	2937.45	1037.51	1037.51	519.76	519.76	1037.5	519.757	0.0067	0.6874	4.1767	0.07366	11.031	0	0.9999	2	0	255	263	0	N-term(34.0631)		0	FALSE	sp|P37759|RMLB1_ECOLI	P37759	RMLB1_ECOLI	rfbB	dTDP-glucose 4,6-dehydratase 1	rffG	sp|P27830|RMLB2_ECOLI
966	20220923_CRJL_M9H11_PICS_EColi_GluC_Neprosin_N2_5ug_162.16466.16466.3	SGAGLVKVTINGAHNCRRVE	SGAGLVK[162]VTINGAHNC[160]RRVE	AQIEVTGE.SGAGLVKVTINGAHNCRRVE.IDPSIIED	E	I	20	3	2939.11	2171.2	2171.2	724.74	724.74	2171.18	724.734	0.0173	0.8459	17.0125	0.01519	12.927	0	0.9963	2	0	37	56	0	16C(57.0214), 7K(34.0631)		0	TRUE	sp|P0A8B5|YBAB_ECOLI	P0A8B5	YBAB_ECOLI	ybaB	Nucleoid-associated protein YbaB
967	20220923_CRJL_M9H11_PICS_EColi_GluC_Neprosin_N2_5ug_162.16468.16468.2	QGKTQVNNAVSVDE	n[35]QGK[162]TQVNNAVSVDE	NVGGMAFR.QGKTQVNNAVSVDE.KDIEAFKK	R	K	14	2	2939.33	1555.86	1555.86	778.938	778.938	1555.85	778.931	0.0145	0.7109	0.5739	0.03522	13.313	0	0.9998	1	1	272	285	0	3K(34.0631), N-term(34.0631)		0	TRUE	sp|P69797|PTNAB_ECOLI	P69797	PTNAB_ECOLI	manX	PTS system mannose-specific EIIAB component
968	20220923_CRJL_M9H11_PICS_EColi_GluC_Neprosin_N2_5ug_162.16474.16474.0	NRKPVVLQAHLD	n[29]NRK[156]PVVLQAHLD	KPATAGME.NRKPVVLQAHLD.MVPQKNND	E	M	12	2	2939.94	1444.86	1444.86	723.438	723.438	1444.85	723.433	0.0109	0.7953	2.1557	0.07805	11.509	0	0.9999	2	0	67	78	0	3K(28.0313), N-term(28.0313)		0	TRUE	sp|P15288|PEPD_ECOLI	P15288	PEPD_ECOLI	pepD	Cytosol non-specific dipeptidase
969	20220923_CRJL_M9H11_PICS_EColi_GluC_Neprosin_N2_5ug_162.16485.16485.2	GKARVAKSAAGNYVFNE	n[29]GK[156]ARVAK[156]SAAGNYVFNE	FIVASTEE.GKARVAKSAAGNYVFNE.RKMIDASH	E	R	17	2	2941.27	1865.04	1865.04	933.525	933.525	1865.02	933.515	0.0194	0.8437	10.5145	0.08685	11.745	0	0.9999	2	0	56	72	0	2K(28.0313), 7K(28.0313), N-term(28.0313)		0	TRUE	sp|P38489|NFSB_ECOLI	P38489	NFSB_ECOLI	nfsB	Oxygen-insensitive NAD(P)H nitroreductase
970	20220923_CRJL_M9H11_PICS_EColi_GluC_Neprosin_N2_5ug_162.16490.16490.2	NARIGYYAQDHE	n[35]NARIGYYAQDHE	SGTVKWSE.NARIGYYAQDHE.YEFENDIT	E	Y	12	2	2941.88	1469.72	1469.72	735.868	735.868	1469.71	735.863	0.0103	0.7856	0.5877	1.549	9.108	0	0.9998	2	1	381	392	0	N-term(34.0631)		0	TRUE	sp|P0A9U3|YBIT_ECOLI	P0A9U3	YBIT_ECOLI	ybiT	Probable ATP-binding protein YbiT
971	20220923_CRJL_M9H11_PICS_EColi_GluC_Neprosin_N2_5ug_162.16494.16494.3	RVMQAQGSQLTNKYAE	n[35]RVM[147]QAQGSQLTNK[162]YAE	ASENYTSP.RVMQAQGSQLTNKYAE.GYPGKRYY	P	G	16	3	2942.51	1907.01	1907.01	636.679	636.679	1907.02	636.681	-0.0062	0.5615	0.6715	1.704	8.962	0	0.97	1	0	42	57	0	13K(34.0631), 3M(15.9949), N-term(34.0631)		0	TRUE	sp|P0A825|GLYA_ECOLI	P0A825	GLYA_ECOLI	glyA	Serine hydroxymethyltransferase
972	20220923_CRJL_M9H11_PICS_EColi_GluC_Neprosin_N2_5ug_162.16500.16500.3	VAATKVGALSKGQLKE	n[29]VAATK[156]VGALSK[156]GQLK[156]E	IIIFKNGE.VAATKVGALSKGQLKE.FIDANIA	E	F	16	3	2943.13	1711.08	1711.08	571.366	571.366	1711.06	571.361	0.0142	0.7832	0.2973	0.0003688	20.233	0	1	2	0	87	102	0	11K(28.0313), 15K(28.0313), 5K(28.0313), N-term(28.0313)		0	TRUE	sp|P0AA25|THIO_ECOLI	P0AA25	THIO_ECOLI	trxA	Thioredoxin 1
973	20220923_CRJL_M9H11_PICS_EColi_GluC_Neprosin_N2_5ug_162.16502.16502.1	VRGATGLGLKE	n[35]VRGATGLGLK[162]E	NKVAVIKA.VRGATGLGLKE.AKDIVESA	A	A	11	1	2943.4	1167.78	1167.78	1168.78	1168.78	1167.76	1168.77	0.0145	0.656	0.4036	0.08438	10.795	0	0.9992	1	0	73	83	0	10K(34.0631), N-term(34.0631)		0	TRUE	sp|P0A7K2|RL7_ECOLI	P0A7K2	RL7_ECOLI	rplL	Large ribosomal subunit protein bL12
974	20220923_CRJL_M9H11_PICS_EColi_GluC_Neprosin_N2_5ug_162.16506.16506.0	LTKRIQNAGTEVVE	n[29]LTK[156]RIQNAGTEVVE	FTEQEVAD.LTKRIQNAGTEVVE.AKAGGGSA	D	A	14	3	2943.86	1612.92	1612.92	538.648	538.648	1612.91	538.645	0.0085	0.8508	1.9087	3.466	11.754	0	0.9996	2	1	202	215	0	3K(28.0313), N-term(28.0313)		0	TRUE	sp|P61889|MDH_ECOLI	P61889	MDH_ECOLI	mdh	Malate dehydrogenase
975	20220923_CRJL_M9H11_PICS_EColi_GluC_Neprosin_N2_5ug_162.16507.16507.0	VVNNVDVKCE	n[35]VVNNVDVK[162]C[160]E	TFNAPTVP.VVNNVDVKCE.TNGDAIRD	P	T	10	2	2943.93	1243.7	1243.7	622.859	622.859	1242.69	622.353	1.0111	0.6374	2.8661	0.2938	8.628	0	0.9823	1	1	228	237	0	8K(34.0631), 9C(57.0214), N-term(34.0631)		0	TRUE	sp|P0AAI9|FABD_ECOLI	P0AAI9	FABD_ECOLI	fabD	Malonyl CoA-acyl carrier protein transacylase
976	20220923_CRJL_M9H11_PICS_EColi_GluC_Neprosin_N2_5ug_162.16511.16511.0	LTKRIQNAGTEVVE	n[29]LTK[156]RIQNAGTEVVE	FTEQEVAD.LTKRIQNAGTEVVE.AKAGGGSA	D	A	14	2	2944.51	1612.93	1612.93	807.471	807.471	1612.91	807.465	0.0128	0.9617	1.8979	4.55e-07	24.619	11.808	1	2	1	202	215	0	3K(28.0313), N-term(28.0313)		0	TRUE	sp|P61889|MDH_ECOLI	P61889	MDH_ECOLI	mdh	Malate dehydrogenase
977	20220923_CRJL_M9H11_PICS_EColi_GluC_Neprosin_N2_5ug_162.16512.16512.3	MVTMPNHPNKPE	n[29]MVTMPNHPNK[156]PE	ENYQGEGE.MVTMPNHPNKPE.MGSRQVPF	E	M	12	3	2944.6	1449.71	1449.71	484.244	484.244	1449.71	484.244	-0.0008	0.7749	3.2704	0.1332	9.062	0	0.9994	2	0	363	374	0	10K(28.0313), N-term(28.0313)		0	TRUE	sp|P00962|SYQ_ECOLI	P00962	SYQ_ECOLI	glnS	Glutamine--tRNA ligase
978	20220923_CRJL_M9H11_PICS_EColi_GluC_Neprosin_N2_5ug_162.16519.16519.2	HTGHIGGIKQATFEE	HTGHIGGIK[156]QATFEE	RTDKVYYH.HTGHIGGIKQATFEE.MIARRPER	H	M	15	2	2945.49	1651.85	1651.85	826.934	826.934	1651.83	826.923	0.0224	0.6943	5.2377	0.8458	8.791	0	0.7762	1	1	77	91	0	9K(28.0313)		0	TRUE	sp|P0AA10|RL13_ECOLI	P0AA10	RL13_ECOLI	rplM	Large ribosomal subunit protein uL13
979	20220923_CRJL_M9H11_PICS_EColi_GluC_Neprosin_N2_5ug_162.16520.16520.2	VAATKVGALSKGQLKE	n[29]VAATK[156]VGALSK[156]GQLK[156]E	IIIFKNGE.VAATKVGALSKGQLKE.FIDANIA	E	F	16	2	2945.62	1711.08	1711.08	856.547	856.547	1711.06	856.538	0.0183	0.8478	0.3388	0.0001268	24.088	0	1	2	0	87	102	0	11K(28.0313), 15K(28.0313), 5K(28.0313), N-term(28.0313)		0	TRUE	sp|P0AA25|THIO_ECOLI	P0AA25	THIO_ECOLI	trxA	Thioredoxin 1
980	20220923_CRJL_M9H11_PICS_EColi_GluC_Neprosin_N2_5ug_162.16522.16522.0	LTKRIQNAGTEVVE	n[29]LTK[156]RIQNAGTEVVE	FTEQEVAD.LTKRIQNAGTEVVE.AKAGGGSA	D	A	14	3	2945.83	1613.93	1613.93	538.984	538.984	1612.91	538.645	1.0161	0.8617	1.8759	3.095	11.563	0	0.9994	2	1	202	215	0	3K(28.0313), N-term(28.0313)		0	TRUE	sp|P61889|MDH_ECOLI	P61889	MDH_ECOLI	mdh	Malate dehydrogenase
981	20220923_CRJL_M9H11_PICS_EColi_GluC_Neprosin_N2_5ug_162.16525.16525.0	LTKRIQNAGTEVVE	n[29]LTK[156]RIQNAGTEVVE	FTEQEVAD.LTKRIQNAGTEVVE.AKAGGGSA	D	A	14	2	2946.28	1613.94	1613.94	807.975	807.975	1612.91	807.465	1.021	0.9324	1.8685	4.622e-06	22.117	10.13	1	2	1	202	215	0	3K(28.0313), N-term(28.0313)		0	TRUE	sp|P61889|MDH_ECOLI	P61889	MDH_ECOLI	mdh	Malate dehydrogenase
982	20220923_CRJL_M9H11_PICS_EColi_GluC_Neprosin_N2_5ug_162.16526.16526.0	NSLGGIKD	n[35]NSLGGIK[162]D	TREIEKIE.NSLGGIKD.MGGIPDAI	E	M	8	2	2946.36	870.539	870.539	436.277	436.277	870.545	436.28	-0.0053	0.9152	0.3248	1.837	10.099	0	0.9997	2	0	146	153	0	7K(34.0631), N-term(34.0631)		0	TRUE	sp|P0A7V0|RS2_ECOLI	P0A7V0	RS2_ECOLI	rpsB	Small ribosomal subunit protein uS2
983	20220923_CRJL_M9H11_PICS_EColi_GluC_Neprosin_N2_5ug_162.16529.16529.4	VAATKVGALSKGQLKE	n[29]VAATK[156]VGALSK[156]GQLK[156]E	IIIFKNGE.VAATKVGALSKGQLKE.FIDANIA	E	F	16	4	2946.67	1711.05	1711.05	428.769	428.769	1711.06	428.772	-0.0124	0.8874	0.3562	1.556e-07	20.175	0	1	2	0	87	102	0	11K(28.0313), 15K(28.0313), 5K(28.0313), N-term(28.0313)		0	TRUE	sp|P0AA25|THIO_ECOLI	P0AA25	THIO_ECOLI	trxA	Thioredoxin 1
984	20220923_CRJL_M9H11_PICS_EColi_GluC_Neprosin_N2_5ug_162.16546.16546.3	ATGNLTRVNQIKE	n[29]ATGNLTRVNQIK[156]E	KNIIGIKE.ATGNLTRVNQIKE.LVSDDFVI	E	L	13	3	2948.52	1498.84	1498.84	500.622	500.622	1498.85	500.623	-0.0037	0.597	2.2798	0.1401	11.195	0	0.9944	2	0	163	175	0	12K(28.0313), N-term(28.0313)		0	TRUE	sp|P0A6L2|DAPA_ECOLI	P0A6L2	DAPA_ECOLI	dapA	4-hydroxy-tetrahydrodipicolinate synthase
985	20220923_CRJL_M9H11_PICS_EColi_GluC_Neprosin_N2_5ug_162.16547.16547.2	AVTKLVLVRHGE	n[35]AVTK[162]LVLVRHGE	.AVTKLVLVRHGE.SQWNKENR	M	S	12	2	2948.65	1388.92	1388.92	695.469	695.469	1388.91	695.464	0.0096	0.8791	8.0941	0.0003142	23.511	23.511	1	2	0	2	13	0	4K(34.0631), N-term(34.0631)		0	TRUE	sp|P62707|GPMA_ECOLI	P62707	GPMA_ECOLI	gpmA	2,3-bisphosphoglycerate-dependent phosphoglycerate mutase
986	20220923_CRJL_M9H11_PICS_EColi_GluC_Neprosin_N2_5ug_162.16553.16553.0	ATGNLTRVNQIKE	n[35]ATGNLTRVNQIK[162]E	KNIIGIKE.ATGNLTRVNQIKE.LVSDDFVI	E	L	13	3	2949.32	1510.91	1510.91	504.644	504.644	1510.91	504.644	-0.0003	0.6619	2.2664	0.2666	8.087	0	0.9996	2	0	163	175	0	12K(34.0631), N-term(34.0631)		0	TRUE	sp|P0A6L2|DAPA_ECOLI	P0A6L2	DAPA_ECOLI	dapA	4-hydroxy-tetrahydrodipicolinate synthase
987	20220923_CRJL_M9H11_PICS_EColi_GluC_Neprosin_N2_5ug_162.16557.16557.0	ATGNLTRVNQIKE	n[35]ATGNLTRVNQIK[162]E	KNIIGIKE.ATGNLTRVNQIKE.LVSDDFVI	E	L	13	3	2949.88	1511.91	1511.91	504.978	504.978	1510.91	504.644	1.0014	0.5798	2.2571	0.08936	8.054	0	0.9994	2	0	163	175	0	12K(34.0631), N-term(34.0631)		0	TRUE	sp|P0A6L2|DAPA_ECOLI	P0A6L2	DAPA_ECOLI	dapA	4-hydroxy-tetrahydrodipicolinate synthase
988	20220923_CRJL_M9H11_PICS_EColi_GluC_Neprosin_N2_5ug_162.16561.16561.3	TDKIRTLQGRVVSD	n[35]TDK[162]IRTLQGRVVSD	.TDKIRTLQGRVVSD.KMEKSIVV	M	K	14	3	2950.37	1655.01	1655.01	552.677	552.677	1655	552.674	0.0089	0.724	2.199	0.04037	10.153	10.153	0.9997	2	1	2	15	0	3K(34.0631), N-term(34.0631)		0	TRUE	sp|P0AG63|RS17_ECOLI	P0AG63	RS17_ECOLI	rpsQ	Small ribosomal subunit protein uS17
989	20220923_CRJL_M9H11_PICS_EColi_GluC_Neprosin_N2_5ug_162.16563.16563.4	LGIKTVAVHSSADRD	n[35]LGIK[162]TVAVHSSADRD	RIIRACKE.LGIKTVAVHSSADRD.LKHVIIAD	E	L	15	4	2950.6	1635.93	1635.93	409.99	409.99	1635.96	409.997	-0.0275	0.6818	1.8581	0.007079	11.962	0	0.9999	2	1	24	38	0	4K(34.0631), N-term(34.0631)		0	TRUE	sp|P24182|ACCC_ECOLI	P24182	ACCC_ECOLI	accC	Biotin carboxylase
990	20220923_CRJL_M9H11_PICS_EColi_GluC_Neprosin_N2_5ug_162.16565.16565.0	AVTKLVLVRHGE	n[35]AVTK[162]LVLVRHGE	.AVTKLVLVRHGE.SQWNKENR	M	S	12	3	2950.81	1388.91	1388.91	463.978	463.978	1388.91	463.979	-0.0022	0.7594	8.0582	1.562e-06	16.593	16.593	1	2	0	2	13	0	4K(34.0631), N-term(34.0631)		0	TRUE	sp|P62707|GPMA_ECOLI	P62707	GPMA_ECOLI	gpmA	2,3-bisphosphoglycerate-dependent phosphoglycerate mutase
991	20220923_CRJL_M9H11_PICS_EColi_GluC_Neprosin_N2_5ug_162.16566.16566.0	AVTKLVLVRHGE	n[35]AVTK[162]LVLVRHGE	.AVTKLVLVRHGE.SQWNKENR	M	S	12	3	2950.88	1389.91	1389.91	464.312	464.312	1388.91	463.979	1.0009	0.7262	8.057	0.009775	14.334	14.334	1	2	0	2	13	0	4K(34.0631), N-term(34.0631)		0	TRUE	sp|P62707|GPMA_ECOLI	P62707	GPMA_ECOLI	gpmA	2,3-bisphosphoglycerate-dependent phosphoglycerate mutase
992	20220923_CRJL_M9H11_PICS_EColi_GluC_Neprosin_N2_5ug_162.16574.16574.0	FVSGKALKDAVK	n[29]FVSGK[156]ALK[156]DAVK[156]	IAAANVPA.FVSGKALKDAVK.	A	-	12	3	2951.73	1373.85	1373.85	458.957	458.957	1373.86	458.962	-0.0142	0.7536	0.4205	0.07932	10.642	0	0.9985	1	1	79	90	0	12K(28.0313), 5K(28.0313), 8K(28.0313), N-term(28.0313)		0	TRUE	sp|P0ACF0|DBHA_ECOLI	P0ACF0	DBHA_ECOLI	hupA	DNA-binding protein HU-alpha
993	20220923_CRJL_M9H11_PICS_EColi_GluC_Neprosin_N2_5ug_162.16578.16578.2	AVTKLVLVRHGE	n[29]AVTK[156]LVLVRHGE	.AVTKLVLVRHGE.SQWNKENR	M	S	12	2	2952.13	1376.86	1376.86	689.438	689.438	1376.85	689.432	0.0111	0.8799	8.0362	2.372e-10	23.174	23.174	1	2	0	2	13	0	4K(28.0313), N-term(28.0313)		0	TRUE	sp|P62707|GPMA_ECOLI	P62707	GPMA_ECOLI	gpmA	2,3-bisphosphoglycerate-dependent phosphoglycerate mutase
994	20220923_CRJL_M9H11_PICS_EColi_GluC_Neprosin_N2_5ug_162.16579.16579.3	VKRVALADKYFAKRAE	n[29]VK[156]RVALADK[156]YFAK[156]RAE	KQSMKARE.VKRVALADKYFAKRAE.LKAIISDV	E	L	16	3	2952.26	1976.21	1976.21	659.744	659.744	1976.19	659.738	0.0161	0.7901	8.369	0.01531	12.514	0	0.9997	2	1	11	26	0	13K(28.0313), 2K(28.0313), 9K(28.0313), N-term(28.0313)		0	TRUE	sp|P0AG59|RS14_ECOLI	P0AG59	RS14_ECOLI	rpsN	Small ribosomal subunit protein uS14
995	20220923_CRJL_M9H11_PICS_EColi_GluC_Neprosin_N2_5ug_162.16587.16587.0	AGYTAVISHRSGETE	n[35]AGYTAVISHRSGETE	AAIKMAKD.AGYTAVISHRSGETE.DATIADIA	D	D	15	3	2953.25	1610.82	1610.82	537.948	537.948	1610.81	537.944	0.012	0.5099	0.4862	0.2033	13.877	0	0.9999	2	1	362	376	0	N-term(34.0631)		0	TRUE	sp|P0A6P9|ENO_ECOLI	P0A6P9	ENO_ECOLI	eno	Enolase
996	20220923_CRJL_M9H11_PICS_EColi_GluC_Neprosin_N2_5ug_162.16593.16593.2	AGYTAVISHRSGETE	n[35]AGYTAVISHRSGETE	AAIKMAKD.AGYTAVISHRSGETE.DATIADIA	D	D	15	2	2953.91	1610.83	1610.83	806.42	806.42	1610.81	806.413	0.0148	0.8598	0.4752	3.352e-07	25.271	0	1	2	1	362	376	0	N-term(34.0631)		0	TRUE	sp|P0A6P9|ENO_ECOLI	P0A6P9	ENO_ECOLI	eno	Enolase
997	20220923_CRJL_M9H11_PICS_EColi_GluC_Neprosin_N2_5ug_162.16594.16594.3	LGIKTVAVHSSADRD	n[35]LGIK[162]TVAVHSSADRD	RIIRACKE.LGIKTVAVHSSADRD.LKHVIIAD	E	L	15	3	2953.98	1635.97	1635.97	546.33	546.33	1635.96	546.327	0.0107	0.7682	1.8018	0.001026	18.455	0	1	2	1	24	38	0	4K(34.0631), N-term(34.0631)		0	TRUE	sp|P24182|ACCC_ECOLI	P24182	ACCC_ECOLI	accC	Biotin carboxylase
998	20220923_CRJL_M9H11_PICS_EColi_GluC_Neprosin_N2_5ug_162.16595.16595.2	VKGDGSKVVGLE	n[35]VK[162]GDGSK[162]VVGLE	IINAQTTE.VKGDGSKVVGLE.YRDRVSGD	E	Y	12	2	2954.11	1288.85	1288.85	645.434	645.434	1288.85	645.43	0.0083	0.4579	1.3169	0.2701	8.774	0	0.9989	2	1	417	428	0	2K(34.0631), 7K(34.0631), N-term(34.0631)		0	TRUE	sp|P35340|AHPF_ECOLI	P35340	AHPF_ECOLI	ahpF	Alkyl hydroperoxide reductase subunit F
999	20220923_CRJL_M9H11_PICS_EColi_GluC_Neprosin_N2_5ug_162.16598.16598.2	GARKALTGLSPDE	n[35]GARK[162]ALTGLSPDE	YRSKNGYE.GARKALTGLSPDE.IVNQVKDA	E	I	13	2	2954.5	1381.83	1381.83	691.922	691.922	1381.82	691.917	0.0094	0.6342	3.6962	0.1291	11.056	0	0.9998	2	1	37	49	0	4K(34.0631), N-term(34.0631)		0	TRUE	sp|P31979|NUOF_ECOLI	P31979	NUOF_ECOLI	nuoF	NADH-quinone oxidoreductase subunit F
1000	20220923_CRJL_M9H11_PICS_EColi_GluC_Neprosin_N2_5ug_162.16605.16605.2	AGYTAVISHRSGETE	n[29]AGYTAVISHRSGETE	AAIKMAKD.AGYTAVISHRSGETE.DATIADIA	D	D	15	2	2955.47	1604.8	1604.8	803.405	803.405	1604.78	803.397	0.0157	0.8756	0.4491	1.383e-09	26.356	11.653	1	2	1	362	376	0	N-term(28.0313)		0	TRUE	sp|P0A6P9|ENO_ECOLI	P0A6P9	ENO_ECOLI	eno	Enolase
1001	20220923_CRJL_M9H11_PICS_EColi_GluC_Neprosin_N2_5ug_162.16610.16610.2	LGIKTVAVHSSADRD	n[35]LGIK[162]TVAVHSSADRD	RIIRACKE.LGIKTVAVHSSADRD.LKHVIIAD	E	L	15	2	2955.95	1635.97	1635.97	818.994	818.994	1635.96	818.986	0.0158	0.9021	1.7689	0.0007839	16.923	0	1	2	1	24	38	0	4K(34.0631), N-term(34.0631)		0	TRUE	sp|P24182|ACCC_ECOLI	P24182	ACCC_ECOLI	accC	Biotin carboxylase
1002	20220923_CRJL_M9H11_PICS_EColi_GluC_Neprosin_N2_5ug_162.16614.16614.0	AVTKLVLVRHGE	n[29]AVTK[156]LVLVRHGE	.AVTKLVLVRHGE.SQWNKENR	M	S	12	3	2956.42	1376.84	1376.84	459.954	459.954	1376.85	459.957	-0.0108	0.785	7.9647	3.597e-06	14.307	14.307	1	2	0	2	13	0	4K(28.0313), N-term(28.0313)		0	TRUE	sp|P62707|GPMA_ECOLI	P62707	GPMA_ECOLI	gpmA	2,3-bisphosphoglycerate-dependent phosphoglycerate mutase
1003	20220923_CRJL_M9H11_PICS_EColi_GluC_Neprosin_N2_5ug_162.16615.16615.0	AVTKLVLVRHGE	n[29]AVTK[156]LVLVRHGE	.AVTKLVLVRHGE.SQWNKENR	M	S	12	3	2956.49	1377.84	1377.84	460.287	460.287	1376.85	459.957	0.9897	0.7269	7.9635	0.0158	10.134	10.134	0.9996	2	0	2	13	0	4K(28.0313), N-term(28.0313)		0	TRUE	sp|P62707|GPMA_ECOLI	P62707	GPMA_ECOLI	gpmA	2,3-bisphosphoglycerate-dependent phosphoglycerate mutase
1004	20220923_CRJL_M9H11_PICS_EColi_GluC_Neprosin_N2_5ug_162.16625.16625.3	ANRVTQVKDLAND	n[29]ANRVTQVK[156]DLAND	PVTVIEVE.ANRVTQVKDLAND.GYRAIQVT	E	G	13	3	2957.49	1498.81	1498.81	500.61	500.61	1498.81	500.611	-0.0026	0.7248	3.8492	0.005382	14.752	0	1	2	1	31	43	0	8K(28.0313), N-term(28.0313)		0	TRUE	sp|P60438|RL3_ECOLI	P60438	RL3_ECOLI	rplC	Large ribosomal subunit protein uL3
1005	20220923_CRJL_M9H11_PICS_EColi_GluC_Neprosin_N2_5ug_162.16626.16626.3	AANKGTGKWTSQSALD	n[35]AANK[162]GTGK[162]WTSQSALD	IVDVIIDE.AANKGTGKWTSQSALD.LGEPISII	E	L	16	3	2957.62	1736.01	1736.01	579.676	579.676	1736	579.672	0.0105	0.7567	3.4214	0.7761	11.716	0	0.9989	2	0	257	272	0	4K(34.0631), 8K(34.0631), N-term(34.0631)		0	TRUE	sp|P00350|6PGD_ECOLI	P00350	6PGD_ECOLI	gnd	6-phosphogluconate dehydrogenase, decarboxylating
1006	20220923_CRJL_M9H11_PICS_EColi_GluC_Neprosin_N2_5ug_162.16631.16631.0	ANRVTQVKDLAND	n[35]ANRVTQVK[162]DLAND	PVTVIEVE.ANRVTQVKDLAND.GYRAIQVT	E	G	13	3	2958.18	1511.88	1511.88	504.966	504.966	1510.87	504.632	1.0012	0.7618	3.8377	2.769	8.686	0	0.9978	2	1	31	43	0	8K(34.0631), N-term(34.0631)		0	TRUE	sp|P60438|RL3_ECOLI	P60438	RL3_ECOLI	rplC	Large ribosomal subunit protein uL3
1007	20220923_CRJL_M9H11_PICS_EColi_GluC_Neprosin_N2_5ug_162.16639.16639.3	TKSAGGIVLTGSAAAKSTRGE	n[29]TK[156]SAGGIVLTGSAAAK[156]STRGE	IVKRKEVE.TKSAGGIVLTGSAAAKSTRGE.VIAVGNGR	E	V	21	3	2959.04	2045.16	2045.16	682.729	682.729	2045.15	682.723	0.0166	0.8252	1.6447	4.756e-08	30.369	0	1	2	0	19	39	0	16K(28.0313), 2K(28.0313), N-term(28.0313)		0	TRUE	sp|P0A6F9|CH10_ECOLI	P0A6F9	CH10_ECOLI	groES	Co-chaperonin GroES
1008	20220923_CRJL_M9H11_PICS_EColi_GluC_Neprosin_N2_5ug_162.16641.16641.3	YHVALDNARE	n[29]YHVALDNARE	EACPIIID.YHVALDNARE.KARGAKAI	D	K	10	3	2959.18	1214.58	1214.58	405.869	405.869	1214.6	405.875	-0.0196	0.8792	0.1867	0.03443	9.435	0	0.9996	2	1	110	119	0	N-term(28.0313)		0	TRUE	sp|P0A7D4|PURA_ECOLI	P0A7D4	PURA_ECOLI	purA	Adenylosuccinate synthetase
1009	20220923_CRJL_M9H11_PICS_EColi_GluC_Neprosin_N2_5ug_162.16644.16644.2	AANKGTGKWTSQSALD	n[35]AANK[162]GTGK[162]WTSQSALD	IVDVIIDE.AANKGTGKWTSQSALD.LGEPISII	E	L	16	2	2959.58	1736.01	1736.01	869.013	869.013	1736	869.005	0.0153	0.7071	3.3888	0.1723	9.555	0	0.9998	2	0	257	272	0	4K(34.0631), 8K(34.0631), N-term(34.0631)		0	TRUE	sp|P00350|6PGD_ECOLI	P00350	6PGD_ECOLI	gnd	6-phosphogluconate dehydrogenase, decarboxylating
1010	20220923_CRJL_M9H11_PICS_EColi_GluC_Neprosin_N2_5ug_162.16647.16647.2	LGIKTVAVHSSADRD	n[29]LGIK[156]TVAVHSSADRD	RIIRACKE.LGIKTVAVHSSADRD.LKHVIIAD	E	L	15	2	2959.89	1623.91	1623.91	812.964	812.964	1623.89	812.954	0.0188	0.8956	1.7033	7.758e-05	21.941	0	1	2	1	24	38	0	4K(28.0313), N-term(28.0313)		0	TRUE	sp|P24182|ACCC_ECOLI	P24182	ACCC_ECOLI	accC	Biotin carboxylase
1011	20220923_CRJL_M9H11_PICS_EColi_GluC_Neprosin_N2_5ug_162.16653.16653.2	VRGATGLGLKE	n[35]VRGATGLGLK[162]E	NKVAVIKA.VRGATGLGLKE.AKDIVESA	A	A	11	2	2960.79	1167.77	1167.77	584.891	584.891	1167.76	584.888	0.0069	0.5386	0.1137	0.5623	7.5	0	0.9844	1	0	73	83	0	10K(34.0631), N-term(34.0631)		0	TRUE	sp|P0A7K2|RL7_ECOLI	P0A7K2	RL7_ECOLI	rplL	Large ribosomal subunit protein bL12
1012	20220923_CRJL_M9H11_PICS_EColi_GluC_Neprosin_N2_5ug_162.16656.16656.2	ANRVTQVKDLAND	n[29]ANRVTQVK[156]DLAND	PVTVIEVE.ANRVTQVKDLAND.GYRAIQVT	E	G	13	2	2961	1498.82	1498.82	750.419	750.419	1498.81	750.412	0.0137	0.7016	3.7907	1.716	7.562	0	0.9845	2	1	31	43	0	8K(28.0313), N-term(28.0313)		0	TRUE	sp|P60438|RL3_ECOLI	P60438	RL3_ECOLI	rplC	Large ribosomal subunit protein uL3
1013	20220923_CRJL_M9H11_PICS_EColi_GluC_Neprosin_N2_5ug_162.16657.16657.3	AANKGTGKWTSQSALD	n[29]AANK[156]GTGK[156]WTSQSALD	IVDVIIDE.AANKGTGKWTSQSALD.LGEPISII	E	L	16	3	2961.08	1717.91	1717.91	573.644	573.644	1717.9	573.64	0.0101	0.7076	3.3638	0.003052	17.524	0	0.9999	2	0	257	272	0	4K(28.0313), 8K(28.0313), N-term(28.0313)		0	TRUE	sp|P00350|6PGD_ECOLI	P00350	6PGD_ECOLI	gnd	6-phosphogluconate dehydrogenase, decarboxylating
1014	20220923_CRJL_M9H11_PICS_EColi_GluC_Neprosin_N2_5ug_162.16663.16663.0	YHVALDNARE	n[29]YHVALDNARE	EACPIIID.YHVALDNARE.KARGAKAI	D	K	10	2	2961.62	1215.61	1215.61	608.815	608.815	1214.6	608.309	1.0103	0.4533	0.2274	0.3097	8.536	0	0.9862	2	1	110	119	0	N-term(28.0313)		0	TRUE	sp|P0A7D4|PURA_ECOLI	P0A7D4	PURA_ECOLI	purA	Adenylosuccinate synthetase
1015	20220923_CRJL_M9H11_PICS_EColi_GluC_Neprosin_N2_5ug_162.16670.16670.0	LGIKTVAVHSSADRD	n[29]LGIK[156]TVAVHSSADRD	RIIRACKE.LGIKTVAVHSSADRD.LKHVIIAD	E	L	15	3	2962.35	1624.9	1624.9	542.642	542.642	1623.89	542.305	1.0095	0.6596	1.6623	0.001009	14.411	0	1	2	1	24	38	0	4K(28.0313), N-term(28.0313)		0	TRUE	sp|P24182|ACCC_ECOLI	P24182	ACCC_ECOLI	accC	Biotin carboxylase
1016	20220923_CRJL_M9H11_PICS_EColi_GluC_Neprosin_N2_5ug_162.16682.16682.0	LTAADGQTRKTFQE	n[35]LTAADGQTRK[162]TFQE	IFGHIRKD.LTAADGQTRKTFQE.IIAAIGTG	D	I	14	3	2963.55	1632.91	1632.91	545.312	545.312	1632.91	545.311	0.0026	0.809	5.6516	0.4071	8.061	0	0.9995	2	1	247	260	0	10K(34.0631), N-term(34.0631)		0	TRUE	sp|P77395|CNOX_ECOLI	P77395	CNOX_ECOLI	cnoX	Chaperedoxin
1017	20220923_CRJL_M9H11_PICS_EColi_GluC_Neprosin_N2_5ug_162.16689.16689.2	AANKGTGKWTSQSALD	n[29]AANK[156]GTGK[156]WTSQSALD	IVDVIIDE.AANKGTGKWTSQSALD.LGEPISII	E	L	16	2	2964.35	1717.91	1717.91	859.964	859.964	1717.9	859.957	0.0135	0.7489	3.3092	0.01499	15.797	0	1	2	0	257	272	0	4K(28.0313), 8K(28.0313), N-term(28.0313)		0	TRUE	sp|P00350|6PGD_ECOLI	P00350	6PGD_ECOLI	gnd	6-phosphogluconate dehydrogenase, decarboxylating
1018	20220923_CRJL_M9H11_PICS_EColi_GluC_Neprosin_N2_5ug_162.16691.16691.2	NTRMVYE	n[35]NTRMVYE	QPIAQWIE.NTRMVYE.AHSTDYQT	E	A	7	2	2964.58	945.478	945.478	473.746	473.746	945.48	473.747	-0.0025	0.5517	1.9993	3.126	9.247	0	0.9883	2	0	249	255	0	N-term(34.0631)		0	TRUE	sp|P0C8J8|GATZ_ECOLI	P0C8J8	GATZ_ECOLI	gatZ	D-tagatose-1,6-bisphosphate aldolase subunit GatZ
1019	20220923_CRJL_M9H11_PICS_EColi_GluC_Neprosin_N2_5ug_162.16701.16701.0	LGIKTVAVHSSADRD	n[29]LGIK[156]TVAVHSSADRD	RIIRACKE.LGIKTVAVHSSADRD.LKHVIIAD	E	L	15	3	2965.57	1623.9	1623.9	542.309	542.309	1623.89	542.305	0.0097	0.6697	1.6086	4.719	8.476	0	0.9983	2	1	24	38	0	4K(28.0313), N-term(28.0313)		0	TRUE	sp|P24182|ACCC_ECOLI	P24182	ACCC_ECOLI	accC	Biotin carboxylase
1020	20220923_CRJL_M9H11_PICS_EColi_GluC_Neprosin_N2_5ug_162.16703.16703.0	GLMTTVHATTATQKTVD	n[35]GLM[147]TTVHATTATQK[162]TVD	NDNFGIIE.GLMTTVHATTATQKTVD.GPSHKDWR	E	G	17	3	2965.78	1858.02	1858.02	620.347	620.347	1858.01	620.345	0.0043	0.6007	7.3363	0.000329	10.482	0	0.9999	2	0	171	187	0	14K(34.0631), 3M(15.9949), N-term(34.0631)		0	TRUE	sp|P0A9B2|G3P1_ECOLI	P0A9B2	G3P1_ECOLI	gapA	Glyceraldehyde-3-phosphate dehydrogenase A
1021	20220923_CRJL_M9H11_PICS_EColi_GluC_Neprosin_N2_5ug_162.16719.16719.3	LLRKIKAAQYVASHPGE	n[29]LLRK[156]IK[156]AAQYVASHPGE	GIGRDASD.LLRKIKAAQYVASHPGE.VCPAKWKE	D	V	17	3	2967.46	1964.17	1964.17	655.731	655.731	1964.16	655.726	0.0139	0.4499	1.3356	0.03352	12.399	0	0.9992	2	0	148	164	0	4K(28.0313), 6K(28.0313), N-term(28.0313)		0	TRUE	sp|P0AE08|AHPC_ECOLI	P0AE08	AHPC_ECOLI	ahpC	Alkyl hydroperoxide reductase C
1022	20220923_CRJL_M9H11_PICS_EColi_GluC_Neprosin_N2_5ug_162.16721.16721.2	NRTHAPVDFD	n[29]NRTHAPVDFD	VMEGVKIE.NRTHAPVDFD.TAVASTIT	E	T	10	2	2967.66	1198.58	1198.58	600.297	600.297	1198.57	600.294	0.0064	0.826	4.2567	0.2389	11.272	0	0.9997	2	1	66	75	0	N-term(28.0313)		0	TRUE	sp|P09373|PFLB_ECOLI	P09373	PFLB_ECOLI	pflB	Formate acetyltransferase 1
1023	20220923_CRJL_M9H11_PICS_EColi_GluC_Neprosin_N2_5ug_162.16725.16725.3	RGQVLAKPGTIKPHTKFE	n[29]RGQVLAK[156]PGTIK[156]PHTK[156]FE	GIKREEIE.RGQVLAKPGTIKPHTKFE.SEVYIISK	E	S	18	3	2968.12	2118.28	2118.28	707.102	707.102	2118.27	707.096	0.0168	0.6228	3.5137	0.09577	11.575	0	0.9969	2	0	289	306	0	12K(28.0313), 16K(28.0313), 7K(28.0313), N-term(28.0313)		0	FALSE	sp|P0CE47|EFTU1_ECOLI	P0CE47	EFTU1_ECOLI	tufA	Elongation factor Tu 1	tufB	sp|P0CE48|EFTU2_ECOLI
1024	20220923_CRJL_M9H11_PICS_EColi_GluC_Neprosin_N2_5ug_162.16734.16734.0	AGYTAVISHRSGETE	n[29]AGYTAVISHRSGETE	AAIKMAKD.AGYTAVISHRSGETE.DATIADIA	D	D	15	3	2969.19	1604.79	1604.79	535.936	535.936	1604.78	535.934	0.0079	0.4712	0.2205	0.0351	16.319	0	0.9999	2	1	362	376	0	N-term(28.0313)		0	TRUE	sp|P0A6P9|ENO_ECOLI	P0A6P9	ENO_ECOLI	eno	Enolase
1025	20220923_CRJL_M9H11_PICS_EColi_GluC_Neprosin_N2_5ug_162.16735.16735.0	AGYTAVISHRSGETE	n[29]AGYTAVISHRSGETE	AAIKMAKD.AGYTAVISHRSGETE.DATIADIA	D	D	15	3	2969.26	1605.79	1605.79	536.27	536.27	1604.78	535.934	1.0097	0.4861	0.2194	0.002118	16.078	0	0.9998	2	1	362	376	0	N-term(28.0313)		0	TRUE	sp|P0A6P9|ENO_ECOLI	P0A6P9	ENO_ECOLI	eno	Enolase
1026	20220923_CRJL_M9H11_PICS_EColi_GluC_Neprosin_N2_5ug_162.16736.16736.3	AVKRVRNDMGLTNVE	n[35]AVK[162]RVRNDMGLTNVE	DCFAIECE.AVKRVRNDMGLTNVE.IMIPFVRT	E	I	15	3	2969.39	1769.04	1769.04	590.686	590.686	1769.03	590.682	0.0113	0.8226	9.1097	1.697	11.879	0	0.999	2	1	628	642	0	3K(34.0631), N-term(34.0631)		0	TRUE	sp|P23538|PPSA_ECOLI	P23538	PPSA_ECOLI	ppsA	Phosphoenolpyruvate synthase
1027	20220923_CRJL_M9H11_PICS_EColi_GluC_Neprosin_N2_5ug_162.16738.16738.2	GKAQFGGQRFGE	n[29]GK[156]AQFGGQRFGE	IVTQQPIG.GKAQFGGQRFGE.MEVWAIEA	G	M	12	2	2969.65	1336.69	1336.69	669.354	669.354	1336.69	669.352	0.0037	0.8385	0.6526	0.01484	15.814	0	1	1	0	1261	1272	0	2K(28.0313), N-term(28.0313)		0	TRUE	sp|P0A8V2|RPOB_ECOLI	P0A8V2	RPOB_ECOLI	rpoB	DNA-directed RNA polymerase subunit beta
1028	20220923_CRJL_M9H11_PICS_EColi_GluC_Neprosin_N2_5ug_162.16745.16745.0	RGITINTSHVE	n[35]RGITINTSHVE	DNAPEEKA.RGITINTSHVE.YDTPTRHY	A	Y	11	2	2970.4	1259.71	1259.71	630.864	630.864	1259.7	630.86	0.0081	0.8201	0.8059	0.02396	11.686	7.757	0.9994	1	0	59	69	0	N-term(34.0631)		0	FALSE	sp|P0CE47|EFTU1_ECOLI	P0CE47	EFTU1_ECOLI	tufA	Elongation factor Tu 1	tufB	sp|P0CE48|EFTU2_ECOLI
1029	20220923_CRJL_M9H11_PICS_EColi_GluC_Neprosin_N2_5ug_162.16755.16755.2	GAGVGKTVNMME	n[35]GAGVGK[162]TVNM[147]ME	GGKVGIFG.GAGVGKTVNMME.LIRNIAIE	G	L	12	2	2971.51	1276.69	1276.69	639.351	639.351	1276.68	639.347	0.0086	0.4563	0.1502	0.1305	10.037	10.037	0.9893	1	0	151	162	0	10M(15.9949), 6K(34.0631), N-term(34.0631)		0	TRUE	sp|P0ABB4|ATPB_ECOLI	P0ABB4	ATPB_ECOLI	atpD	ATP synthase subunit beta
[truncated: 11,116 more rows]

## Sheet: PICS 2B
PICS Data Table 2B. Protease cleavage specificity analysis of celiacase was performed using a dimethylation-based Proteomic Identification of protease Cleavage Sites (PICS) approach and a GluC-derived E. coli peptide library. Only peptides identified by at least 2 Peptide Spectrum Matches (PSMs) and exclusively detected in the protease-treated sample (indicated by N-terminal heavy dimethylation; …
[truncated: 722 more rows]
