# Supplementary material for: Targeted enzymatic therapy for coeliac disease
Source: EMBO Mol Med. 2026 May 14;18(6):2236–71. doi: 10.1038/s44321-026-00430-8 (PMC13269764; doi:10.1038/s44321-026-00430-8)
Supplement: Supplementary file 3 — Source data Fig. 1 [file 44321_2026_430_MOESM3_ESM.zip › Figure 1/1e/Data 1.csv]

Temperature (ºC)	ProCeliacase	mature Celiacase
25	0,2797717	0,0597706
26	0,2587778	0,0554835
27	0,2455501	0,0503288
28	0,2352764	0,0464973
29	0,2270202	0,0431901
30	0,2203796	0,0406433
31	0,2145295	0,0374932
32	0,2088504	0,034495
33	0,2033338	0,03101
34	0,198899	0,0284458
35	0,1938057	0,0255452
36	0,1899324	0,0233376
37	0,1862077	0,0205164
38	0,1824914	0,0179043
39	0,1785971	0,0152602
40	0,1745482	0,0122999
41	0,1717074	0,0091651
42	0,166133	0,0059467
43	0,1597928	0,0034465
44	0,1523452	0,0013235
45	0,1459158	0
46	0,1393476	0,0012701
47	0,1333028	0,0075597
48	0,1270459	0,0137831
49	0,1207861	0,0177611
50	0,1159989	0,016681
51	0,111775	0,0153975
52	0,1072904	0,0133433
53	0,1013946	0,0117209
54	0,0926584	0,0100428
55	0,0831048	0,0089268
56	0,0726754	0,0092616
57	0,0646339	0,0100124
58	0,0572474	0,0119738
59	0,0494231	0,0145081
60	0,0427636	0,0181613
61	0,0360555	0,0226666
62	0,0302755	0,0309067
63	0,0238775	0,0418294
64	0,0176321	0,0564973
65	0,0119383	0,0741001
66	0,0072401	0,0968498
67	0,0034001	0,1261806
68	0,0005973	0,1618697
69	0	0,2083147
70	0,0025746	0,2664153
71	0,0096595	0,3368359
72	0,0194031	0,4184196
73	0,0357837	0,5083249
74	0,0596237	0,6049364
75	0,0946115	0,7023499
76	0,1398583	0,7963517
77	0,1980804	0,8799256
78	0,2718352	0,9458468
79	0,3650377	0,9877923
80	0,474196	1
81	0,5944717	0,9818798
82	0,7151324	0,9366665
83	0,8293898	0,8714392
84	0,9236323	0,7943211
85	0,9849525	0,7083155
86	1	0,615479
87	0,96794	0,5200767
88	0,8962159	0,4261808
89	0,7980883	0,3376397
90	0,6882749	0,2577276
91	0,5780386	0,1887115
92	0,4757739	0,1317665
93	0,3823666	0,0837879
94	0,2995536	0,0435943
95	0,2235507	0,0081776
