# Supplementary material for: Targeted enzymatic therapy for coeliac disease
Source: EMBO Mol Med. 2026 May 14;18(6):2236–71. doi: 10.1038/s44321-026-00430-8 (PMC13269764; doi:10.1038/s44321-026-00430-8)
Supplement: Supplementary file 3 — Source data Fig. 1 [file 44321_2026_430_MOESM3_ESM.zip › Figure 1/1p/Data 1 concentrations.csv]

Time (sec)	Control	0.05uM	0.1uM		0.5uM	1uM
54	0,493	0,475	0,474		0,43	0,395
124	0,482	0,462	0,468		0,4	0,377
194	0,467	0,444	0,438		0,38	0,361
264	0,46	0,428	0,421		0,372	0,353
334	0,456	0,421	0,406		0,373	0,352
404	0,44	0,405	0,391		0,363	0,346
474	0,45	0,396	0,385		0,357	0,35
544	0,439	0,391	0,374		0,361	0,357
614	0,422	0,381	0,369		0,356	0,341
684	0,416	0,377	0,364		0,349	0,334
754	0,412	0,373	0,361		0,34	0,33
824	0,418	0,368	0,355		0,341	0,327
894	0,412	0,368	0,354		0,337	0,328
964	0,402	0,366	0,352		0,336	0,329
1034	0,402	0,359	0,351		0,334	0,322
1104	0,399	0,361	0,348		0,33	0,323
1174	0,39	0,36	0,344		0,328	0,321
1244	0,42	0,355	0,344		0,331	0,322
1314	0,414	0,354	0,346		0,327	0,32
1384	0,389	0,351	0,341		0,324	0,318
1454	0,384	0,352	0,338		0,325	0,319
1524	0,384	0,349	0,337		0,324	0,316
1594	0,384	0,353	0,34		0,321	0,316
1664	0,383	0,353	0,336		0,322	0,314
1734	0,381	0,35	0,334		0,319	0,317
1804	0,393	0,346	0,335		0,318	0,315
1874	0,384	0,347	0,336		0,318	0,314
1944	0,377	0,346	0,331		0,316	0,312
2014	0,379	0,343	0,331		0,316	0,31
2084	0,374	0,345	0,332		0,316	0,311
2154	0,374	0,339	0,333		0,314	0,311
2224	0,374	0,343	0,33		0,316	0,309
2294	0,383	0,339	0,33		0,314	0,31
2364	0,376	0,343	0,327		0,314	0,311
2434	0,373	0,341	0,328		0,313	0,311
2504	0,374	0,336	0,327		0,313	0,31
2574	0,371	0,335	0,326		0,316	0,308
2644	0,369	0,335	0,329		0,312	0,308
2714	0,363	0,335	0,325		0,312	0,307
2784	0,369	0,336	0,326		0,311	0,309
2854	0,364	0,336	0,327		0,311	0,306
2924	0,366	0,336	0,327		0,311	0,307
2994	0,367	0,333	0,325		0,309	0,306
3064	0,362	0,332	0,323		0,309	0,305
3134	0,372	0,333	0,325		0,31	0,308
3204	0,368	0,333	0,325		0,307	0,304
3274	0,361	0,331	0,321		0,308	0,304
3344	0,371	0,33	0,323		0,309	0,306
3414	0,359	0,331	0,323		0,307	0,304
3484	0,364	0,33	0,327		0,308	0,31
3554	0,354	0,33	0,32		0,308	0,303
3624	0,366	0,33	0,32		0,308	0,305
3694	0,363	0,327	0,319		0,306	0,304
3764	0,364	0,328	0,321		0,306	0,305
3834	0,359	0,327	0,323		0,306	0,304
3904	0,358	0,333	0,342		0,307	0,302
3974	0,365	0,326	0,317		0,306	0,303
4044	0,356	0,326	0,318		0,307	0,302
4114	0,362	0,326	0,319		0,306	0,302
4184	0,361	0,326	0,316		0,305	0,301
4254	0,363	0,327	0,317		0,305	0,303
4324	0,36	0,324	0,317		0,308	0,3
4394	0,364	0,325	0,317		0,304	0,302
4464	0,355	0,325	0,315		0,305	0,3
4534	0,357	0,325	0,316		0,306	0,3
4604	0,359	0,323	0,315		0,306	0,302
4674	0,354	0,325	0,316		0,303	0,301
4744	0,357	0,323	0,317		0,303	0,3
4814	0,359	0,322	0,314		0,303	0,3
4884	0,356	0,322	0,323		0,306	0,302
4954	0,361	0,324	0,312		0,305	0,299
5024	0,351	0,322	0,315		0,304	0,299
5094	0,364	0,325	0,314		0,302	0,3
5164	0,362	0,322	0,332		0,302	0,299
5234	0,358	0,323	0,312		0,302	0,301
5304	0,355	0,321	0,316		0,301	0,298
5374	0,358	0,322	0,312		0,301	0,299
5444	0,355	0,322	0,313		0,304	0,298
5514	0,352	0,321	0,312		0,3	0,299
5584	0,358	0,321	0,313		0,302	0,3
5654	0,348	0,322	0,317		0,302	0,298
5724	0,362	0,321	0,311		0,302	0,297
5794	0,363	0,321	0,315		0,303	0,298
5864	0,356	0,322	0,31		0,3	0,298
5934	0,346	0,319	0,313		0,3	0,297
6004	0,359	0,321	0,312		0,3	0,298
6074	0,353	0,321	0,31		0,301	0,297
6144	0,363	0,32	0,31		0,301	0,297
6214	0,35	0,319	0,32		0,3	0,297
6284	0,35	0,32	0,311		0,3	0,297
6354	0,351	0,32	0,309		0,301	0,297
6424	0,37	0,32	0,31		0,3	0,297
6494	0,369	0,32	0,309		0,301	0,299
6564	0,361	0,321	0,309		0,299	0,297
6634	0,354	0,32	0,312		0,3	0,296
6704	0,359	0,319	0,309		0,299	0,296
6774	0,352	0,321	0,309		0,301	0,297
6844	0,358	0,32	0,311		0,3	0,297
6914	0,361	0,321	0,309		0,299	0,296
6984	0,358	0,319	0,317		0,299	0,296
7054	0,379	0,321	0,311		0,299	0,296
7124	0,36	0,321	0,308		0,298	0,296
7194	0,363	0,32	0,307		0,3	0,296
