# Supplementary material for: Targeted enzymatic therapy for coeliac disease
Source: EMBO Mol Med. 2026 May 14;18(6):2236–71. doi: 10.1038/s44321-026-00430-8 (PMC13269764; doi:10.1038/s44321-026-00430-8)
Supplement: Supplementary file 3 — Source data Fig. 1 [file 44321_2026_430_MOESM3_ESM.zip › Figure 1/1p/Data 2 pepsin & celiacase.csv]

Time (sec)	Control	0.5uM pepsina		0.5uM clc2	0.5uM clc + pep
54	0,498	0,463		0,359	0,43
124	0,49	0,442		0,351	0,386
194	0,475	0,426		0,339	0,366
264	0,463	0,401		0,332	0,366
334	0,466	0,389		0,323	0,358
404	0,447	0,373		0,323	0,374
474	0,454	0,36		0,318	0,34
544	0,455	0,354		0,315	0,34
614	0,43	0,345		0,317	0,334
684	0,424	0,34		0,317	0,334
754	0,419	0,333		0,314	0,313
824	0,419	0,328		0,311	0,306
894	0,413	0,32		0,309	0,301
964	0,422	0,318		0,308	0,3
1034	0,411	0,313		0,304	0,296
1104	0,405	0,31		0,308	0,291
1174	0,408	0,306		0,304	0,29
1244	0,412	0,301		0,304	0,289
1314	0,409	0,301		0,303	0,287
1384	0,405	0,296		0,302	0,284
1454	0,392	0,303		0,303	0,283
1524	0,399	0,292		0,302	0,281
1594	0,397	0,29		0,298	0,282
1664	0,393	0,289		0,298	0,278
1734	0,395	0,29		0,301	0,281
1804	0,392	0,286		0,299	0,277
1874	0,389	0,283		0,299	0,277
1944	0,392	0,284		0,295	0,277
2014	0,386	0,286		0,297	0,275
2084	0,397	0,28		0,293	0,273
2154	0,393	0,279		0,298	0,273
2224	0,392	0,28		0,294	0,273
2294	0,388	0,277		0,299	0,272
2364	0,388	0,275		0,293	0,272
2434	0,385	0,275		0,294	0,272
2504	0,395	0,273		0,293	0,272
2574	0,382	0,274		0,292	0,271
2644	0,375	0,273		0,291	0,272
2714	0,385	0,271		0,293	0,271
2784	0,388	0,271		0,293	0,271
2854	0,381	0,271		0,29	0,27
2924	0,39	0,27		0,297	0,273
2994	0,377	0,27		0,296	0,27
3064	0,373	0,268		0,293	0,27
3134	0,379	0,268		0,289	0,27
3204	0,38	0,267		0,294	0,269
3274	0,388	0,267		0,29	0,27
3344	0,372	0,267		0,29	0,27
3414	0,377	0,267		0,29	0,269
3484	0,371	0,267		0,29	0,269
3554	0,376	0,266		0,29	0,269
3624	0,38	0,266		0,291	0,27
3694	0,375	0,264		0,289	0,268
3764	0,37	0,265		0,297	0,269
3834	0,38	0,264		0,288	0,268
3904	0,377	0,277		0,287	0,269
3974	0,378	0,266		0,289	0,267
4044	0,386	0,263		0,298	0,269
4114	0,375	0,264		0,293	0,272
4184	0,377	0,262		0,289	0,268
4254	0,388	0,263		0,294	0,268
4324	0,374	0,262		0,287	0,268
4394	0,392	0,261		0,297	0,27
4464	0,385	0,262		0,294	0,268
4534	0,377	0,261		0,287	0,275
4604	0,38	0,261		0,3	0,271
4674	0,393	0,26		0,301	0,284
4744	0,385	0,261		0,303	0,268
4814	0,377	0,26		0,301	0,268
4884	0,383	0,26		0,301	0,276
4954	0,387	0,26		0,299	0,267
5024	0,398	0,26		0,299	0,267
5094	0,397	0,26		0,299	0,268
5164	0,398	0,259		0,301	0,271
5234	0,385	0,26		0,301	0,268
5304	0,395	0,259		0,299	0,268
5374	0,404	0,259		0,3	0,268
5444	0,402	0,259		0,297	0,268
5514	0,401	0,259		0,297	0,271
5584	0,41	0,259		0,296	0,27
5654	0,421	0,259		0,297	0,269
5724	0,404	0,259		0,298	0,27
5794	0,407	0,266		0,299	0,268
5864	0,41	0,259		0,297	0,272
5934	0,412	0,258		0,295	0,272
6004	0,4	0,259		0,297	0,268
6074	0,412	0,258		0,297	0,268
6144	0,415	0,259		0,297	0,267
6214	0,413	0,288		0,296	0,267
6284	0,424	0,258		0,296	0,267
6354	0,415	0,258		0,296	0,268
6424	0,43	0,257		0,297	0,268
6494	0,421	0,257		0,296	0,268
6564	0,42	0,257		0,295	0,268
6634	0,439	0,257		0,296	0,267
6704	0,43	0,259		0,295	0,268
6774	0,431	0,258		0,296	0,273
6844	0,429	0,257		0,296	0,268
6914	0,442	0,259		0,295	0,27
6984	0,437	0,256		0,295	0,269
7054	0,453	0,257		0,295	0,267
7124	0,451	0,258		0,295	0,267
7194	0,467	0,267		0,295	0,267
				0,295
				0,295
				0,296
				0,295
				0,296
				0,295
				0,295
				0,297
				0,298
				0,297
				0,297
				0,298
				0,298
				0,296
				0,298
				0,297
				0,297
				0,298
