# Supplementary material for: Targeted enzymatic therapy for coeliac disease
Source: EMBO Mol Med. 2026 May 14;18(6):2236–71. doi: 10.1038/s44321-026-00430-8 (PMC13269764; doi:10.1038/s44321-026-00430-8)
Supplement: Supplementary file 3 — Source data Fig. 1 [file 44321_2026_430_MOESM3_ESM.zip › Figure 1/1d/Data 1.csv]

ml	Zymogen	Mature
0	0	0,02719295
0,03	0,03506937	0,03232733
0,05	0,0075015	0,05227296
0,08	0,06251617	0,07351939
0,11	0,2344948	0,07957603
0,13	0,2829216	0,03486699
0,16	0,315129	0,03057917
0,19	0,3253989	0,02285695
0,21	0,3005113	0,01443959
0,24	0,2576212	0,01174163
0,27	0,2302515	0,00980075
0,29	0,2108786	0,00843112
0,32	0,1976587	0,00752263
0,35	0,1889464	0,00682061
0,37	0,1819293	0,00630442
0,4	0,1771025	0,00592587
0,43	0,1735802	0,00561616
0,45	0,1706302	0,00534086
0,48	0,1682912	0,00511373
0,51	0,1660237	0,00489349
0,53	0,1639818	0,00468013
0,56	0,1622426	0,00450119
0,59	0,160553	0,00432912
0,61	0,1591055	0,00415018
0,64	0,1576361	0,00399876
0,67	0,1563372	0,00386799
0,69	0,1547852	0,00373722
0,72	0,1535523	0,00364775
0,75	0,1525452	0,00355828
0,77	0,1516151	0,00346192
0,8	0,1506959	0,00337245
0,83	0,1497988	0,00329674
0,85	0,1490999	0,00322103
0,88	0,1483569	0,00316597
0,91	0,1474378	0,00311091
0,93	0,1464636	0,0030765
0,96	0,1459463	0,00302832
0,99	0,1453574	0,00298703
1,01	0,144752	0,00294573
1,04	0,1441411	0,00290444
1,07	0,1437778	0,00285626
1,09	0,1434091	0,00282873
1,12	0,1431284	0,00278743
1,15	0,1427321	0,0027599
1,17	0,1423249	0,00272549
1,2	0,1420387	0,00270484
1,23	0,1415709	0,00267731
1,25	0,1410975	0,00266355
1,28	0,1407508	0,00265666
1,31	0,1404536	0,00262913
1,33	0,1402665	0,0026016
1,36	0,1399308	0,00257407
1,39	0,1397106	0,00256031
1,41	0,139573	0,00256719
1,44	0,1393749	0,00255343
1,47	0,1390062	0,00251901
1,49	0,138852	0,00247772
1,52	0,1387695	0,00247772
1,54	0,1386539	0,00247084
1,57	0,1385053	0,00247772
1,6	0,1382742	0,00245707
1,62	0,138054	0,00244331
1,65	0,1378064	0,00242954
1,68	0,1377568	0,00241577
1,7	0,1376357	0,00239513
1,73	0,1374376	0,00237448
1,76	0,1372615	0,00237448
1,78	0,1371074	0,00237448
1,81	0,1368707	0,00236071
1,84	0,1366286	0,00234695
1,86	0,136612	0,00233318
1,89	0,1366506	0,00231942
1,92	0,136579	0,00231254
1,94	0,1363919	0,00230565
1,97	0,1362543	0,00229877
2	0,1361002	0,00229189
2,02	0,1360617	0,00229877
2,05	0,1359846	0,00230565
2,08	0,1359186	0,00229877
2,1	0,1358195	0,00227812
2,13	0,135704	0,00226436
2,16	0,1356874	0,00225748
2,18	0,1356764	0,00226436
2,21	0,1356434	0,00225059
2,24	0,1355884	0,00225059
2,26	0,1354122	0,00223683
2,29	0,1352692	0,00224371
2,32	0,1351095	0,00222995
2,34	0,1350215	0,00222306
2,37	0,1350105	0,00222995
2,4	0,1351151	0,00222995
2,42	0,1351316	0,00221618
2,45	0,135093	0,0022093
2,48	0,1349114	0,00219553
2,5	0,1348289	0,00218865
2,53	0,1347848	0,00219553
2,56	0,1346362	0,00218865
2,58	0,1345152	0,00218865
2,61	0,1344161	0,00217489
2,64	0,1343941	0,00217489
2,66	0,134295	0,00216112
2,69	0,1342565	0,00214047
2,72	0,1342565	0,00215424
2,74	0,13424	0,002168
2,77	0,1341299	0,00216112
2,8	0,1340584	0,00213359
2,82	0,1340804	0,00213359
2,85	0,1341739	0,00212671
2,88	0,134207	0,00212671
2,9	0,1341134	0,00212671
2,93	0,1339978	0,00211983
2,96	0,1340749	0,00211983
2,98	0,1341409	0,00211983
3,01	0,1340914	0,00211294
3,04	0,1339868	0,00209918
3,06	0,1340253	0,00211294
3,09	0,1340198	0,00210606
3,12	0,1341299	0,00209918
3,14	0,1341739	0,00209918
3,17	0,1340639	0,00209229
3,2	0,1340198	0,00209229
3,22	0,1339978	0,00207853
3,25	0,1337997	0,00207853
3,28	0,1337171	0,00207853
3,3	0,1338162	0,00207853
3,33	0,1339978	0,00207853
3,36	0,1340253	0,00208541
3,38	0,1340363	0,00207853
3,41	0,1341904	0,00207853
3,44	0,134295	0,00206476
3,46	0,13435	0,002051
3,49	0,13435	0,002051
3,52	0,1343445	0,00205788
3,54	0,1343941	0,002051
3,57	0,1344656	0,00204412
3,6	0,1344656	0,00204412
3,62	0,1344876	0,00204412
3,65	0,1346582	0,002051
3,68	0,1348619	0,00203723
3,7	0,1349775	0,00203723
3,73	0,1349995	0,00203035
3,76	0,135082	0,00203035
3,78	0,1351701	0,00203723
3,81	0,1353187	0,00203723
3,84	0,1354783	0,00203723
3,86	0,1354398	0,00203723
3,89	0,1354067	0,00203035
3,92	0,1355664	0,00203035
3,94	0,1357755	0,00203035
3,97	0,1358691	0,00202347
4	0,1358635	0,00203035
4,02	0,1359406	0,00204412
4,05	0,1360067	0,00203035
4,08	0,1360672	0,0020097
4,1	0,1361442	0,00201659
4,13	0,1362708	0,00202347
4,16	0,1363534	0,00202347
4,18	0,1363809	0,00201659
4,21	0,136469	0,0020097
4,24	0,1364304	0,0020097
4,26	0,1364414	0,0020097
4,29	0,136469	0,00199594
4,32	0,1364745	0,00198906
4,34	0,136469	0,00198217
4,37	0,1364745	0,00197529
4,4	0,136535	0,00197529
4,42	0,1364965	0,00198217
4,45	0,1363974	0,00198217
4,48	0,1362818	0,00196841
4,5	0,1363534	0,00196153
4,53	0,1361332	0,00196153
4,56	0,1360287	0,00196841
4,58	0,1359901	0,00196153
4,61	0,1360011	0,00196153
4,63	0,1359186	0,00196153
4,66	0,1356984	0,00196153
4,69	0,1355113	0,00196153
4,71	0,1354178	0,00196153
4,74	0,1354508	0,00196841
4,77	0,1352967	0,00196153
4,79	0,1351756	0,00196153
4,82	0,1349885	0,00196153
4,85	0,1349334	0,00196841
4,87	0,1348729	0,00196153
4,9	0,1347188	0,00194776
4,93	0,1345482	0,001934
4,95	0,134361	0,001934
4,98	0,1341684	0,001934
5,01	0,1340198	0,00194776
5,03	0,1339483	0,00194088
5,06	0,1339097	0,00194776
5,09	0,1338217	0,001934
5,11	0,1337777	0,001934
5,14	0,1336236	0,00192711
5,17	0,133497	0,00194088
5,19	0,1333264	0,00194088
5,22	0,1332053	0,001934
5,25	0,1330732	0,00192023
5,27	0,1329301	0,00192023
5,3	0,1326934	0,00192711
5,33	0,1326329	0,001934
5,35	0,1325614	0,00191335
5,38	0,1324678	0,00190647
5,41	0,1323027	0,00190647
5,43	0,1322366	0,00191335
5,46	0,1321926	0,0018927
5,49	0,1322036	0,00189958
5,51	0,1321541	0,00191335
5,54	0,1320275	0,00192711
5,57	0,1318459	0,00192711
5,59	0,1317743	0,00190647
5,62	0,1317083	0,00190647
5,65	0,1316918	0,00189958
5,67	0,1316808	0,00192023
5,7	0,1316092	0,00192711
5,73	0,1315597	0,00192711
5,75	0,1315102	0,00192711
5,78	0,1314826	0,00191335
5,81	0,1313175	0,00191335
5,83	0,1312845	0,00191335
5,86	0,1312625	0,00189958
5,89	0,1312515	0,00189958
5,91	0,1311414	0,00189958
5,94	0,1310754	0,00190647
5,97	0,1310148	0,0018927
5,99	0,1310313	0,00189958
6,02	0,1309488	0,00190647
6,05	0,1309158	0,00189958
6,07	0,1308167	0,0018927
6,1	0,1308882	0,00189958
6,13	0,1308882	0,0018927
6,15	0,1309213	0,0018927
6,18	0,1308277	0,00188582
6,21	0,1309102	0,00188582
6,23	0,1309598	0,00189958
6,26	0,1309433	0,00189958
6,29	0,1309158	0,0018927
6,31	0,1308937	0,0018927
6,34	0,1309158	0,00189958
6,37	0,1309268	0,00189958
6,39	0,1309488	0,00188582
6,42	0,1308882	0,00186517
6,45	0,1308057	0,00187205
6,47	0,1307176	0,00187894
6,5	0,1307341	0,00187894
6,53	0,1307727	0,00188582
6,55	0,1307507	0,0018927
6,58	0,1308827	0,00190647
6,61	0,1308937	0,00189958
6,63	0,1309158	0,0018927
6,66	0,1308992	0,00188582
6,69	0,1308882	0,00188582
6,71	0,1309543	0,00188582
6,74	0,1310148	0,00188582
6,77	0,1309873	0,00187894
6,79	0,1309158	0,00187205
6,82	0,1310313	0,00187894
6,85	0,1310478	0,00188582
6,87	0,1310809	0,0018927
6,9	0,1310093	0,00188582
6,93	0,1309983	0,00187894
6,95	0,1309598	0,00187894
6,98	0,1309323	0,00188582
7,01	0,1309268	0,00188582
7,03	0,1310203	0,0018927
7,06	0,1311579	0,00190647
7,09	0,1310919	0,00189958
7,11	0,1310919	0,0018927
7,14	0,1309983	0,00187205
7,17	0,1309653	0,00187205
7,19	0,1309047	0,00185829
7,22	0,1309047	0,00186517
7,25	0,1308112	0,00187205
7,27	0,1308167	0,0018927
7,3	0,1308992	0,00189958
7,33	0,1310258	0,00190647
7,35	0,1309983	0,00191335
7,38	0,1309323	0,00192711
7,41	0,1310313	0,00194776
7,43	0,1310093	0,00194776
7,46	0,1309543	0,00196153
7,49	0,1309268	0,00196841
7,51	0,1310038	0,00196153
7,54	0,1310203	0,00195464
7,57	0,1310864	0,00195464
7,59	0,1310754	0,00196153
7,62	0,1310974	0,00196841
7,64	0,1311029	0,00198217
7,67	0,1311249	0,00198906
7,7	0,1311744	0,00198906
7,72	0,131257	0,00199594
7,75	0,1314551	0,00199594
7,78	0,1315157	0,00198906
7,8	0,1315212	0,00198217
7,83	0,1316037	0,00199594
7,86	0,1318294	0,0020097
7,88	0,132011	0,00203035
7,91	0,1321541	0,00203035
7,94	0,1321321	0,00203035
7,96	0,1322587	0,00203035
7,99	0,1324843	0,00203035
8,02	0,1326329	0,00203035
8,04	0,1326659	0,00201659
8,07	0,1325724	0,0020097
8,1	0,1324953	0,00201659
8,12	0,1325559	0,00201659
8,15	0,1326494	0,00201659
8,18	0,1326769	0,0020097
8,2	0,1326274	0,00199594
8,23	0,1326164	0,00198217
8,26	0,1326384	0,00196841
8,28	0,1326714	0,00196153
8,31	0,13271	0,00196841
8,34	0,1326439	0,00196153
8,36	0,1326384	0,00196153
8,39	0,1326329	0,00195464
8,42	0,1326879	0,001934
8,44	0,1325944	0,00192711
8,47	0,1324678	0,00192711
8,5	0,1324678	0,00190647
8,52	0,1324678	0,00189958
8,55	0,1325118	0,00191335
8,58	0,1325669	0,00192023
8,6	0,1326329	0,001934
8,63	0,1325944	0,00192711
8,66	0,1325614	0,00191335
8,68	0,1325669	0,00190647
8,71	0,1325724	0,00190647
8,74	0,1325614	0,00189958
8,76	0,1326109	0,00187894
8,79	0,1326549	0,0018927
8,82	0,132721	0,00189958
8,84	0,132787	0,00189958
8,87	0,132721	0,00189958
8,9	0,1327045	0,0018927
8,92	0,1326164	0,00188582
8,95	0,1325393	0,00187894
8,98	0,1323577	0,00187894
9	0,1322917	0,00188582
9,03	0,1322697	0,00188582
9,06	0,1323412	0,00187894
9,08	0,1323797	0,00185829
9,11	0,1324513	0,00184452
9,14	0,1325559	0,00185141
9,16	0,1327485	0,00185829
9,19	0,1331007	0,00187894
9,22	0,1337832	0,00187205
9,24	0,1347793	0,00185829
9,27	0,1361277	0,00185141
9,3	0,1380375	0,00185829
9,32	0,1406407	0,00185829
9,35	0,1439209	0,00185829
9,38	0,1485385	0,00185829
9,4	0,1545595	0,00185141
9,43	0,1618133	0,00185141
9,46	0,1715163	0,00185829
9,48	0,1827878	0,00186517
9,51	0,1960847	0,00186517
9,54	0,2128764	0,00185141
9,56	0,2317595	0,00184452
9,59	0,2526129	0,00185141
9,62	0,2777646	0,00184452
9,64	0,304507	0,00183764
9,67	0,333847	0,00183076
9,7	0,3669956	0,00185141
9,72	0,4019274	0,00185141
9,75	0,4374536	0,00187205
9,78	0,4776744	0,00187894
9,8	0,5184345	0,00187894
9,83	0,5579839	0,00186517
9,86	0,602415	0,00185829
9,88	0,6444355	0,00185829
9,91	0,6850856	0,00187205
9,94	0,7291149	0,0018927
9,96	0,7690936	0,00190647
9,99	0,8065516	0,00192711
10,02	0,8442187	0,00192711
10,04	0,8767508	0,001934
10,07	0,9059478	0,00194088
10,1	0,9327507	0,00196153
10,12	0,9546002	0,00198906
10,15	0,9718707	0,0020097
10,18	0,9857235	0,00204412
10,2	0,994755	0,00207165
10,23	0,999213	0,00211294
10,26	1	0,002168
10,28	0,9964721	0,00223683
10,31	0,9893614	0,00230565
10,34	0,9779248	0,00240201
10,36	0,9640555	0,00251213
10,39	0,9478253	0,00264978
10,42	0,9272856	0,00282185
10,44	0,9062945	0,00301456
10,47	0,8838286	0,00324168
10,5	0,8587814	0,00353763
10,52	0,8339874	0,00385423
10,55	0,8087586	0,00423965
10,58	0,7817961	0,00471455
10,6	0,7557142	0,00519632
10,63	0,7309752	0,00575381
10,66	0,7044365	0,00641454
10,68	0,6799287	0,00709591
10,71	0,6567087	0,00785987
10,73	0,6319477	0,00872019
10,76	0,6099	0,00960804
10,79	0,5890356	0,0105716
10,81	0,5667953	0,01169345
10,84	0,5473618	0,01282907
10,87	0,5285888	0,0140404
10,89	0,5094966	0,01549262
10,92	0,4925068	0,01691042
10,95	0,476315	0,01850718
10,97	0,4597324	0,02039988
11	0,4446854	0,02233387
11,03	0,4307831	0,02459135
11,05	0,4163855	0,02739255
11,08	0,4034794	0,03037957
11,11	0,3915254	0,03410303
11,13	0,3786249	0,03877628
11,16	0,3674414	0,04420661
11,19	0,3569184	0,05088269
11,21	0,3457184	0,05956158
11,24	0,3360375	0,06974775
11,27	0,3267638	0,08199181
11,29	0,3171159	0,09807633
11,32	0,3087558	0,1155098
11,35	0,3006104	0,1366255
11,37	0,2920742	0,1629581
11,4	0,2846442	0,1904264
11,43	0,2775775	0,2228225
11,45	0,2702466	0,2610069
11,48	0,2636697	0,2996112
11,51	0,2576377	0,3429437
11,53	0,2513305	0,3899171
11,56	0,2459754	0,4359407
11,59	0,2408735	0,4831137
11,61	0,2354909	0,531498
11,64	0,2311375	0,5763378
11,67	0,2270813	0,6189201
11,69	0,2227885	0,6610826
11,72	0,2191781	0,6966172
11,75	0,2157493	0,7299976
11,77	0,212381	0,7620221
11,8	0,2095797	0,7889329
11,83	0,2070315	0,8147355
11,85	0,2046319	0,8395265
11,88	0,2025845	0,8611102
11,91	0,2006252	0,8825837
11,93	0,1985118	0,9033071
11,96	0,1967616	0,9214633
11,99	0,195072	0,9394129
12,01	0,1932668	0,9559999
12,04	0,1919239	0,9698476
12,07	0,1904599	0,9811969
12,09	0,1889629	0,9907705
12,12	0,1875485	0,996662
12,15	0,1861616	1
12,17	0,184527	0,9999312
12,2	0,183019	0,9973364
12,23	0,181599	0,991617
12,25	0,1801461	0,9825115
12,28	0,1786986	0,9719123
12,31	0,1771686	0,9580715
12,33	0,1755285	0,9414846
12,36	0,174037	0,924058
12,39	0,172529	0,9033139
12,41	0,1708669	0,8807874
12,44	0,1694084	0,857724
12,47	0,1678619	0,8329812
12,49	0,1662273	0,8062906
12,52	0,1648183	0,7799718
12,55	0,1634755	0,7526687
12,57	0,1619234	0,7236932
12,6	0,160509	0,6965209
12,63	0,1592321	0,6682336
12,65	0,1578397	0,6389896
12,68	0,1565849	0,6122441
12,71	0,1554016	0,5843422
12,73	0,1543229	0,5564954
12,76	0,1532551	0,5305758
12,79	0,1521544	0,5040228
12,81	0,1510922	0,4781514
12,84	0,1501401	0,4541244
12,87	0,1492375	0,4300354
12,89	0,1483074	0,4065935
12,92	0,1476084	0,3848377
12,95	0,1468434	0,3637909
12,97	0,1459683	0,3427165
13	0,1452638	0,323996
13,03	0,1446254	0,30542
13,05	0,1439209	0,2872294
13,08	0,143266	0,2712757
13,11	0,1426221	0,2552806
13,13	0,1419011	0,2399394
13,16	0,1414333	0,2263258
13,19	0,1410095	0,2126983
13,21	0,1404536	0,1999381
13,24	0,1400023	0,1884442
13,27	0,1396721	0,1771086
13,29	0,1392648	0,166482
13,32	0,138742	0,1567776
13,35	0,1382797	0,1475137
13,37	0,1378944	0,1386558
13,4	0,1375972	0,130734
13,43	0,137322	0,1231357
13,45	0,1370413	0,1157025
13,48	0,1367496	0,1093293
13,51	0,1364469	0,1028804
13,53	0,1360232	0,09687876
13,56	0,135737	0,09164114
13,59	0,1355333	0,08641729
13,61	0,1353847	0,08151691
13,64	0,1351426	0,07720156
13,67	0,1349665	0,0728449
13,69	0,1347573	0,0689012
13,72	0,1345647	0,06528786
13,74	0,13435	0,06183282
13,77	0,1341134	0,05859802
13,8	0,1339538	0,05569359
13,82	0,1338822	0,05290616
13,85	0,1337612	0,05023573
13,88	0,133563	0,04792319
13,9	0,1333319	0,04561065
13,93	0,1331447	0,04347706
13,96	0,1330952	0,04161878
13,98	0,1330512	0,03976737
14,01	0,1328971	0,0380605
14,04	0,1326879	0,03653945
14,06	0,1325008	0,03504594
14,09	0,1323412	0,03366255
14,12	0,1321211	0,03242369
14,14	0,131989	0,03119171
14,17	0,1319614	0,03005609
14,2	0,1319945	0,02905124
14,22	0,1319174	0,02806015
14,25	0,1317688	0,02708283
14,28	0,1316808	0,02621563
14,3	0,1316202	0,02534155
14,33	0,1316422	0,02450876
14,36	0,1316202	0,02376544
14,38	0,1315267	0,0229946
14,41	0,1314441	0,02225128
14,44	0,1313671	0,02159744
14,46	0,13129	0,02092295
14,49	0,1311469	0,02026911
14,52	0,1310974	0,0196428
14,54	0,1310589	0,01900272
14,57	0,1310148	0,0184177
14,6	0,1309268	0,0178671
14,62	0,1308662	0,01731649
14,65	0,1307672	0,0168003
14,68	0,130569	0,01631852
14,7	0,1304259	0,01582298
14,73	0,1304644	0,01533432
14,76	0,130547	0,01489384
14,78	0,130547	0,01444647
14,81	0,1306241	0,01403352
14,84	0,1306186	0,0136481
14,86	0,13058	0,01323514
14,89	0,1304535	0,01286348
14,92	0,1303819	0,01252624
14,94	0,1303709	0,01218211
14,97	0,1303489	0,01186551
15	0,1301783	0,01157645
15,02	0,1300627	0,01127362
15,05	0,1300242	0,01098455
15,08	0,1300902	0,01071613
15,1	0,1300352	0,01045459
15,13	0,1299746	0,01017929
15,16	0,1300407	0,00995217
15,18	0,1301232	0,00973192
15,21	0,1300847	0,00953233
15,24	0,1299526	0,00933962
15,26	0,1299526	0,00912626
15,29	0,1299031	0,00893355
15,32	0,1297545	0,0087546
15,34	0,1296499	0,00856877
15,37	0,1296554	0,00840359
15,4	0,1296884	0,00825906
15,42	0,1297435	0,008087
15,45	0,1296279	0,0079287
15,48	0,1295784	0,00778416
15,5	0,1296389	0,00765339
15,53	0,1296719	0,00752263
15,56	0,1296499	0,00739874
15,58	0,1295894	0,00728174
15,61	0,1295123	0,0071785
15,64	0,1294518	0,00706838
15,66	0,1294628	0,00694449
15,69	0,1293692	0,00683437
15,72	0,1293142	0,00673113
15,74	0,1292922	0,00662789
15,77	0,1293417	0,00653842
15,8	0,1293747	0,00644207
15,82	0,1294132	0,00635259
15,85	0,1294408	0,00627
15,88	0,1294023	0,00620118
15,9	0,1293087	0,00613235
15,93	0,1293527	0,00607041
15,96	0,1293747	0,00601535
15,98	0,1293142	0,00596029
16,01	0,1292702	0,00590523
16,04	0,1293527	0,00586393
16,06	0,1293912	0,00585017
16,09	0,1293747	0,0058364
16,12	0,1293032	0,0058364
16,14	0,1292151	0,00585017
16,17	0,1291766	0,0058777
16,2	0,1292702	0,00591899
16,22	0,1293527	0,00597405
16,25	0,1294023	0,00605664
16,28	0,1293857	0,00617365
16,3	0,1294738	0,00631818
16,33	0,1294463	0,00647648
16,36	0,1294132	0,00666919
16,38	0,1293747	0,0069032
16,41	0,1293637	0,00717162
16,44	0,1293252	0,0074538
16,46	0,1294243	0,00782546
16,49	0,1294077	0,00821776
16,52	0,1294243	0,00866513
16,54	0,1295453	0,00923638
16,57	0,1296004	0,00985581
16,6	0,1295123	0,01054407
16,62	0,1295398	0,01141127
16,65	0,1295123	0,01234041
16,68	0,1296224	0,01340032
16,7	0,1295894	0,01472177
16,73	0,1296279	0,01612581
16,76	0,1295839	0,01768815
16,78	0,1295453	0,01952579
16,81	0,1294518	0,02147355
16,83	0,1293527	0,02353144
16,86	0,1294023	0,02594033
16,89	0,1293747	0,02842493
16,91	0,1294408	0,03090953
16,94	0,1295343	0,03382085
16,97	0,1296444	0,03656698
16,99	0,1295729	0,03932
17,02	0,1295674	0,04236897
17,05	0,1296774	0,04518394
17,07	0,1297655	0,04797825
17,1	0,129727	0,05090333
17,13	0,1296939	0,05350494
17,15	0,1296774	0,05598266
17,18	0,1296994	0,05845349
17,21	0,129705	0,06062149
17,23	0,1297765	0,06250731
17,26	0,1297985	0,06438625
17,29	0,1299691	0,06592106
17,31	0,1300737	0,0671668
17,34	0,1300462	0,06830242
17,37	0,1299306	0,06908015
17,39	0,1298976	0,0696514
17,42	0,1299251	0,07003682
17,45	0,1299141	0,07016759
17,47	0,1300022	0,07011253
17,5	0,1300187	0,06982346
17,53	0,1300627	0,06938298
17,55	0,1299691	0,06879796
17,58	0,1300132	0,06800647
17,61	0,1299581	0,06711862
17,63	0,1299416	0,06613442
17,66	0,1300022	0,06499191
17,69	0,1301067	0,06384253
17,71	0,1302223	0,06269314
17,74	0,1302608	0,06137857
17,77	0,1303434	0,06019478
17,79	0,1304479	0,05901786
17,82	0,1306791	0,05774459
17,85	0,1309708	0,0566365
17,87	0,131312	0,05559035
17,9	0,1317743	0,05448226
17,93	0,1324072	0,05355312
17,95	0,1330787	0,05270656
17,98	0,1338712	0,05186689
18,01	0,1348564	0,05115799
18,03	0,1360782	0,05050415
18,06	0,1377403	0,04987095
18,09	0,1394464	0,04933411
18,11	0,1412682	0,04883169
18,14	0,143277	0,04830173
18,17	0,1453189	0,04780619
18,19	0,1472396	0,04735194
18,22	0,149287	0,04682887
18,25	0,1511032	0,04634709
18,27	0,1527873	0,04581025
18,3	0,1543944	0,04519082
18,33	0,1559079	0,04458515
18,35	0,1569701	0,04392443
18,38	0,1577737	0,04316047
18,41	0,1583515	0,04241027
18,43	0,1586267	0,04160501
18,46	0,1587918	0,04068963
18,49	0,1586653	0,03978113
18,51	0,1581864	0,03887952
18,54	0,1576636	0,0378609
18,57	0,1568766	0,03691799
18,59	0,1561005	0,03596132
18,62	0,1551429	0,03487388
18,65	0,1541192	0,03389656
18,67	0,1529194	0,03291923
18,7	0,1516866	0,03182491
18,73	0,1505253	0,03086135
18,75	0,1494631	0,02991156
18,78	0,1484284	0,02889294
18,81	0,1473662	0,02797756
18,83	0,1462655	0,02707595
18,86	0,1449721	0,02611239
18,89	0,1435962	0,02521078
18,91	0,1418791	0,0242954
18,94	0,1396501	0,02332496
18,97	0,1373	0,02243711
18,99	0,1349334	0,02159056
19,02	0,1322366	0,02065453
19,05	0,1296169	0,01986992
19,07	0,1272228	0,01915413
19,1	0,1250929	0,01843835
19,13	0,1234748	0,01790151
19,15	0,1224841	0,0174335
19,18	0,1221319	0,01701366
19,21	0,1225282	0,01672459
19,23	0,1234913	0,01649059
19,26	0,1252635	0,01631852
19,29	0,1276135	0,01622905
19,31	0,1303544	0,01619464
19,34	0,1337667	0,01617399
19,37	0,1370248	0,01616023
19,39	0,1400574	0,01613958
19,42	0,1432715	0,01609828
19,45	0,1459793	0,01603634
19,47	0,1483349	0,01596063
19,5	0,1502887	0,0158161
19,53	0,1518352	0,01562339
19,55	0,1529139	0,01536873
19,58	0,1540091	0,01499707
19,61	0,1555667	0,01461165
19,63	0,1577186	0,0141574
19,66	0,1609273	0,0136068
19,69	0,1644881	0,01304243
19,71	0,1679554	0,01242988
19,74	0,171109	0,01176228
19,77	0,1729913	0,01114285
19,79	0,1735197	0,0105303
19,82	0,1726886	0,00987646
19,84	0,1709054	0,00929832
19,87	0,1684453	0,00876149
19,9	0,1651431	0,00821088
19,92	0,1616978	0,0077704
19,95	0,1581699	0,00735745
19,98	0,1542843	0,00695137
20	0,1507785	0,00661413
20,03	0,1472396	0,00632506
20,06	0,1434421	0,00604976
20,08	0,1398207	0,00582952
20,11	0,1360782	0,00562993
20,14	0,132033	0,00546474
20,16	0,1280814	0,00534774
20,19	0,1241187	0,00525139
20,22	0,1199029	0,00514815
20,24	0,1163365	0,0050862
20,27	0,1130233	0,00503803
20,3	0,1097431	0,0050105
20,32	0,107195	0,00498985
20,35	0,1051751	0,00497608
20,38	0,1035515	0,00496232
20,4	0,1025829	0,00493479
20,43	0,1021426	0,00489349
20,46	0,1023352	0,00483843
20,48	0,1027865	0,00474896
20,51	0,1035185	0,00462507
20,54	0,1044101	0,00447366
20,56	0,1055383	0,00432912
20,59	0,1068262	0,00417082
20,62	0,1082957	0,00397811
20,64	0,1096826	0,0037854
20,67	0,110987	0,00357893
20,7	0,1122528	0,00334492
20,72	0,113238	0,00312468
20,75	0,1142066	0,00290444
20,78	0,1152083	0,00267043
20,8	0,1159568	0,00247772
20,83	0,1165072	0,00231254
20,86	0,1170905	0,00216112
20,88	0,1174593	0,00206476
20,91	0,1177895	0,0020097
20,94	0,1179601	0,0020097
20,96	0,1179821	0,002051
20,99	0,1179766	0,00209229
21,02	0,1180096	0,00213359
21,04	0,1179491	0,00215424
21,07	0,1178501	0,00215424
21,1	0,1176409	0,00215424
21,12	0,1173272	0,00215424
21,15	0,117052	0,00214047
21,18	0,1167108	0,00212671
21,2	0,1161164	0,00211983
21,23	0,1153954	0,00210606
21,26	0,1146854	0,00210606
21,28	0,1146634	0,00211294
21,31	0,1150982	0,00211983
21,34	0,1163806	0,00212671
21,36	0,1183289	0,00213359
21,39	0,1209266	0,00214047
21,42	0,1234968	0,002168
21,44	0,125258	0,00218177
21,47	0,1261221	0,00219553
21,5	0,1264413	0,0022093
21,52	0,1263972	0,00222995
21,55	0,1262266	0,00222995
21,58	0,1259955	0,00222995
21,6	0,1258414	0,00223683
21,63	0,1258744	0,00224371
21,66	0,1258083	0,00222995
21,68	0,1257258	0,00222995
21,71	0,1257478	0,00224371
21,74	0,125957	0,00224371
21,76	0,126111	0,00222306
21,79	0,1261331	0,00219553
21,82	0,1260505	0,00217489
21,84	0,1260395	0,00215424
21,87	0,1261551	0,00212671
21,9	0,1261991	0,00211294
21,92	0,1261386	0,00207853
21,95	0,1261055	0,00203723
21,98	0,1261551	0,00198906
22	0,1261881	0,00194088
22,03	0,1262431	0,00188582
22,06	0,1262376	0,00184452
22,08	0,1261716	0,00181011
22,11	0,1260505	0,00176193
22,14	0,126034	0,00169999
22,16	0,1260505	0,00163805
22,19	0,126034	0,0015761
22,22	0,1259404	0,00153481
22,24	0,1258579	0,00148663
22,27	0,1258524	0,00143157
22,3	0,1259019	0,00138339
22,32	0,1259625	0,00135586
22,35	0,1259074	0,00130768
22,38	0,1257808	0,00126639
22,4	0,1257368	0,00124574
22,43	0,1257313	0,00122509
22,46	0,1257808	0,00120445
22,48	0,1257808	0,00119756
22,51	0,1256983	0,0011838
22,54	0,1256543	0,00119068
22,56	0,1256267	0,00119756
22,59	0,1256047	0,00121133
22,62	0,1255827	0,00122509
22,64	0,1256708	0,00125262
22,67	0,1258194	0,00127327
22,7	0,1258689	0,00131457
22,72	0,1257918	0,00135586
22,75	0,1257313	0,00141092
22,78	0,1257258	0,00146598
22,8	0,1257478	0,00149351
22,83	0,1258799	0,00152793
22,86	0,125968	0,00158299
22,88	0,1259735	0,00163116
22,91	0,1258964	0,00167246
22,93	0,1258414	0,00172064
22,96	0,1258414	0,00175505
22,99	0,1257753	0,0017757
23,01	0,1257973	0,00179635
23,04	0,1258634	0,00181699
23,07	0,1259625	0,00183764
23,09	0,1259625	0,00184452
23,12	0,1259239	0,00183764
23,15	0,1259019	0,00181699
23,17	0,1257478	0,00178946
23,2	0,1257643	0,00176882
23,23	0,1258414	0,0017344
23,25	0,1259515	0,00170687
23,28	0,1260285	0,00167246
23,31	0,1260615	0,00163116
23,33	0,126023	0,00156922
23,36	0,126067	0,00151416
23,39	0,1261055	0,00143845
23,41	0,1262211	0,00136963
23,44	0,1262156	0,00132145
23,47	0,1262376	0,00126639
23,49	0,1262597	0,00119756
23,52	0,1262982	0,0011425
23,55	0,1262872	0,00108744
23,57	0,1262707	0,00101862
23,6	0,1262597	0,00094291
23,63	0,1262321	0,00089473
23,65	0,1262872	0,00083967
23,68	0,1264193	0,00077085
23,71	0,1264358	0,00071579
23,73	0,1264137	0,00066761
23,76	0,1264963	0,00061255
23,79	0,1265624	0,00057125
23,81	0,1265018	0,00053684
23,84	0,1264413	0,00050931
23,87	0,1264303	0,00045425
23,89	0,1264523	0,00039919
23,92	0,1264248	0,00036478
23,95	0,1263202	0,00033724
23,97	0,1263147	0,00030283
24	0,1263367	0,00028218
24,03	0,1263092	0,00024777
24,05	0,1263972	0,00022712
24,08	0,1263202	0,00020648
24,11	0,1261826	0,00019271
24,13	0,126078	0,00017895
24,16	0,126067	0,00016518
24,19	0,1261055	0,00013765
24,21	0,1261276	0,00013077
24,24	0,1261221	0,00013077
24,27	0,1260615	0,00013077
24,29	0,126023	0,00011012
24,32	0,1259625	0,00010324
24,35	0,1258854	0,000082591
24,37	0,1258249	0,000082591
24,4	0,1257753	0,000082591
24,43	0,1257973	0,000082591
24,45	0,1257093	0,000075708
24,48	0,1257313	0,000068825
24,51	0,1257478	0,000061943
24,53	0,1257093	0,000061943
24,56	0,1255717	0,000041295
24,59	0,1255057	0,000034413
24,61	0,1254726	0,00002753
24,64	0,1254121	0,000034413
24,67	0,1254396	0,00002753
24,69	0,1254231	0,000013765
24,72	0,1253736	0,000013765
24,75	0,1253185	0,000013765
24,77	0,1253736	0,0000068825
24,8	0,125302	0
24,83	0,125258	0,0000068825
24,85	0,125203	0,000013765
24,88	0,1251864	0,000020648
24,91	0,1250654	0,000020648
24,93	0,1250158	0,00002753
24,96	0,1250048	0,000034413
24,99	0,1250543	0,000048178
25,005	-27,818
