# Supplementary material for: Targeted enzymatic therapy for coeliac disease
Source: EMBO Mol Med. 2026 May 14;18(6):2236–71. doi: 10.1038/s44321-026-00430-8 (PMC13269764; doi:10.1038/s44321-026-00430-8)
Supplement: Supplementary file 3 — Source data Fig. 1 [file 44321_2026_430_MOESM3_ESM.zip › Figure 1/1j/Data 1.csv]

Np	Clc	Clc N145Q	Clx
23,331	29,62	20,03	22,93
24,94	27,35	17,29	22,15
27,95	31,69	20,03	13,63
24,79	31,45	15,5	11,44
