# Supplementary material for: Targeted enzymatic therapy for coeliac disease
Source: EMBO Mol Med. 2026 May 14;18(6):2236–71. doi: 10.1038/s44321-026-00430-8 (PMC13269764; doi:10.1038/s44321-026-00430-8)
Supplement: Supplementary file 3 — Source data Fig. 1 [file 44321_2026_430_MOESM3_ESM.zip › Figure 1/1m/PICS Data Tables (1m).xls]

## Sheet: PICS Data Tables
	Source Data: Proteomic Specificity Profiling of Celiacase and Neprosin Variant XGR3
	PICS Data Table			Active Site specificity profiling of the prolyl endopeptidase celiacase.
		1A		All Peptide-Spectrum Matches (PSMs) identified by LC-MS/MS after incubation of a trypsin-derived E. coli proteome peptide library with celiacase.									Figure 1k
		1B		Protease cleavage specificity analysis of celiacase using a dimethylation-based PICS workflow and a trypsin-derived E. coli peptide library.
		2A		All Peptide-Spectrum Matches (PSMs) identified by LC-MS/MS after incubation of a GluC-derived E. coli proteome peptide library with celiacase.									Figure S1a
		2B		Protease cleavage specificity analysis of celiacase using a dimethylation-based PICS workflow and a GluC-derived E. coli peptide library.
		3A		All Peptide-Spectrum Matches (PSMs) identified by LC-MS/MS after incubation of Sigma Gliadin G3375 with celiacase.									Figure 1m
		3B		Protease cleavage specificity analysis of celiacase using a modified PICS workflow and Sigma Gliadin G3375 as a substrate.
	PICS Data Table			Active Site specificity profiling of the neprosin variant XGR3.
		4A		All Peptide-Spectrum Matches (PSMs) identified by LC-MS/MS after incubation of a trypsin-derived E. coli proteome peptide library with neprosin variant XGR3.									Figure 1l
		4B		Protease cleavage specificity analysis of neprosin variant XGR3 using a dimethylation-based PICS workflow and a trypsin-derived E. coli peptide library.
		5A		All Peptide-Spectrum Matches (PSMs) identified by LC-MS/MS after incubation of a GluC-derived E. coli proteome peptide library with neprosin variant XGR3.									Figure S1b
		5B		Protease cleavage specificity analysis of neprosin variant XGR3 using a dimethylation-based PICS workflow and a GluC-derived E. coli peptide library.
		6A		All Peptide-Spectrum Matches (PSMs) identified by LC-MS/MS after incubation of Sigma Gliadin G3375 with neprosin variant XGR3.									Figure 1n
		6B		Protease cleavage specificity analysis of neprosin variant XGR3 using a modified PICS workflow and Sigma Gliadin G3375 as a substrate.

## Sheet: PICS 3A
PICS Data Table 3A. All Peptide-Spectrum Matches (PSMs) identified by LC-MS/MS in a modifed Proteomic Identification of protease Cleavage Sites (PICS) workflow after incubation of Sigma Gliadin (#G3375) with celiacase. Data were analyzed using MSFragger (v4.1; Kong et al. 2017), MSBooster (v1.2.31; Yang et al. 2023), Percolator (v3.6.5; The et al. 2016), and the Philosopher toolkit (v5.1.0; da Ve…
Index	Spectrum	Peptide	Modified Peptide	Extended Peptide	Prev AA	Next AA	Peptide Length	Charge	Retention	Observed Mass	Calibrated Observed Mass	Observed M/Z	Calibrated Observed M/Z	Calculated Peptide Mass	Calculated M/Z	Delta Mass	SpectralSim	RTScore	Expectation	Hyperscore	Nextscore	Probability	Number of Enzymatic Termini	Number of Missed Cleavages	Protein Start	Protein End	Intensity	Assigned Modifications	Observed Modifications	Purity	Is Unique	Protein	Protein ID	Entry Name	Gene	Protein Description	Mapped Genes	Mapped Proteins
1	20220927_CRJL_M9H11_Gliadin_Neprosin_N2_175.04307.04307.0	AQVQQGQRP		QGQQGQQP.AQVQQGQRP.AQGQQGQQ	P	A	9	2	990.025	1010.53	1010.52	506.275	506.269	1010.53	506.27	-0.0019	0.8237	13.0634	0.2712	9.767	0	0.993	0	0	577	585	0			0	FALSE	tr|A9YSK4|A9YSK4_WHEAT	A9YSK4	A9YSK4_WHEAT	Glu-D1-1	High molecular weight glutenin subunit	GLU-1D-1D, Glu1Dx5	sp|P10388|GLT5_WHEAT, tr|C0SUC3|C0SUC3_WHEAT
2	20220927_CRJL_M9H11_Gliadin_Neprosin_N2_175.07155.07155.3	IILHHHQQQQQQPS		AIHNVVHA.IILHHHQQQQQQPS.SQVSYQQP	A	S	14	3	1654.76	1720.89	1720.87	574.638	574.631	1720.88	574.633	-0.0051	0.5601	1.9752	0.0009877	17.162	0	0.9734	0	0	192	205	0			0	FALSE	tr|K7X1L1|K7X1L1_WHEAT	K7X1L1	K7X1L1_WHEAT	gli-2	Alpha-gliadin	Gli-2	sp|P04723|GDA3_WHEAT, tr|I0IT65|I0IT65_WHEAT, tr|K7X0Q3|K7X0Q3_WHEAT, tr|K7X0S2|K7X0S2_WHEAT, tr|K7XE82|K7XE82_WHEAT, tr|K7XR94|K7XR94_WHEAT, tr|Q9M4M3|Q9M4M3_WHEAT, tr|Q9M4M6|Q9M4M6_WHEAT, tr|X2KWL3|X2KWL3_WHEAT, tr|X2L2H1|X2L2H1_WHEAT
3	20220927_CRJL_M9H11_Gliadin_Neprosin_N2_175.07164.07164.2	AQVQQGQRP		QGQQGQQP.AQVQQGQRP.AQGQQGQQ	P	A	9	2	1655.76	1010.53	1010.52	506.274	506.269	1010.53	506.27	-0.0027	0.936	1.9678	0.06718	16.191	0	0.987	0	0	577	585	0			0	FALSE	tr|A9YSK4|A9YSK4_WHEAT	A9YSK4	A9YSK4_WHEAT	Glu-D1-1	High molecular weight glutenin subunit	GLU-1D-1D, Glu1Dx5	sp|P10388|GLT5_WHEAT, tr|C0SUC3|C0SUC3_WHEAT
4	20220927_CRJL_M9H11_Gliadin_Neprosin_N2_175.07176.07176.2	GQGQPGQRQQPGQGQHP		YPASIQQP.GQGQPGQRQQPGQGQHP.EQGKQPGQ	P	E	17	2	1656.88	1783.87	1783.85	892.941	892.931	1783.85	892.93	0.0009	0.6367	0.2394	0.0003974	23.103	18.021	0.9928	0	0	462	478	0			0	FALSE	sp|P10387|GLT0_WHEAT	P10387	GLT0_WHEAT	GLU-D1-2B	Glutenin, high molecular weight subunit DY10	1Dy11, 1Dy12*, 1Dy12.2*, Glu, Glu-D1-2, Glu1Dy10	sp|P08488|GLT3_WHEAT, tr|A9QUS3|A9QUS3_WHEAT, tr|A9YSK3|A9YSK3_WHEAT, tr|A9ZMG8|A9ZMG8_WHEAT, tr|D2CPI7|D2CPI7_WHEAT, tr|E0W6G5|E0W6G5_WHEAT, tr|E4W506|E4W506_WHEAT, tr|Q670Q5|Q670Q5_WHEAT, tr|Q6RX92|Q6RX92_WHEAT
5	20220927_CRJL_M9H11_Gliadin_Neprosin_N2_175.07177.07177.3	IILHHHQQQQQQQQP		AIHNVVHA.IILHHHQQQQQQQQP.LTQVSFQQ	A	L	15	3	1656.95	1889.98	1889.96	631	630.993	1889.96	630.994	-0.0023	0.5814	2.5391	0.03037	13.57	0	0.9731	0	0	197	211	0			0	FALSE	tr|R9XUQ0|R9XUQ0_WHEAT	R9XUQ0	R9XUQ0_WHEAT	gli-2	Alpha-gliadin	Gli-CS-1	tr|J7HT09|J7HT09_WHEAT, tr|R9XSV1|R9XSV1_WHEAT, tr|R9XSX7|R9XSX7_WHEAT, tr|R9XU81|R9XU81_WHEAT, tr|R9XU85|R9XU85_WHEAT
6	20220927_CRJL_M9H11_Gliadin_Neprosin_N2_175.07179.07179.2	IILHHHQQQQQQPS		AIHNVVHA.IILHHHQQQQQQPS.SQVSYQQP	A	S	14	2	1657.16	1720.9	1720.88	861.455	861.445	1720.88	861.445	0	0.6656	1.9352	0.01029	16.28	0	0.9799	0	0	192	205	0			0	FALSE	tr|K7X1L1|K7X1L1_WHEAT	K7X1L1	K7X1L1_WHEAT	gli-2	Alpha-gliadin	Gli-2	sp|P04723|GDA3_WHEAT, tr|I0IT65|I0IT65_WHEAT, tr|K7X0Q3|K7X0Q3_WHEAT, tr|K7X0S2|K7X0S2_WHEAT, tr|K7XE82|K7XE82_WHEAT, tr|K7XR94|K7XR94_WHEAT, tr|Q9M4M3|Q9M4M3_WHEAT, tr|Q9M4M6|Q9M4M6_WHEAT, tr|X2KWL3|X2KWL3_WHEAT, tr|X2L2H1|X2L2H1_WHEAT
7	20220927_CRJL_M9H11_Gliadin_Neprosin_N2_175.07183.07183.2	TSLQHTGQRQQP		QGQQGYYP.TSLQHTGQRQQP.VQGQQPEQ	P	V	12	2	1657.63	1379.7	1379.69	690.859	690.851	1379.69	690.853	-0.002	0.8151	1.5556	0.003304	19.654	8.229	0.9968	0	0	207	218	0			0	FALSE	sp|P10387|GLT0_WHEAT	P10387	GLT0_WHEAT	GLU-D1-2B	Glutenin, high molecular weight subunit DY10	Glu-D1-2, Glu1Dy10	tr|A9YSK3|A9YSK3_WHEAT, tr|A9ZMG8|A9ZMG8_WHEAT
8	20220927_CRJL_M9H11_Gliadin_Neprosin_N2_175.07187.07187.2	TSPQHTGQRQQP		QGQQGYYP.TSPQHTGQRQQP.VQGQQIGQ	P	V	12	2	1658.04	1363.67	1363.66	682.844	682.836	1363.66	682.837	-0.0022	0.6787	2.2626	0.008469	17.065	8.348	0.9687	0	0	213	224	0			0	FALSE	tr|Q52JL3|Q52JL3_WHEAT	Q52JL3	Q52JL3_WHEAT		HMW glutenin subunit	1Dy11, 1Dy12*, 1Dy12.2*, 1Dy12.3, Glu	sp|P08488|GLT3_WHEAT, tr|A4URY8|A4URY8_WHEAT, tr|A9QUS3|A9QUS3_WHEAT, tr|D2CPI7|D2CPI7_WHEAT, tr|E0W6G5|E0W6G5_WHEAT, tr|E4W506|E4W506_WHEAT, tr|Q670Q5|Q670Q5_WHEAT, tr|Q6RX92|Q6RX92_WHEAT
9	20220927_CRJL_M9H11_Gliadin_Neprosin_N2_175.07200.07200.2	QHPGQRQQP	Q[111]HPGQRQQP	QGYYPTSP.QHPGQRQQP.GQGQQIGQ	P	G	9	2	1659.45	1057.52	1057.5	529.766	529.76	1057.51	529.76	-0.0007	0.8204	1.2028	1.772	8.627	0	0.9825	0	0	231	239	0	1Q(-17.0265)		0	FALSE	tr|Q03871|Q03871_WHEAT	Q03871	Q03871_WHEAT	Glu-1By9	HMW glutenin subunit 1By9	1By20, Glu, Glu-1B, Glu-B1, glu-1R	tr_Q6UJY7_Q6UJY7_TRITU_1-720_1-720/1-720, tr|A0A0E4G9A4|A0A0E4G9A4_TRITD, tr|A0A2L1K3K6|A0A2L1K3K6_TRITD, tr|A5HMG2|A5HMG2_WHEAT, tr|B8PSA6|B8PSA6_WHEAT, tr|Q0Q5D8|Q0Q5D8_WHEAT, tr|Q4JHY1|Q4JHY1_WHEAT, tr|Q52JL2|Q52JL2_WHEAT, tr|Q84TG6|Q84TG6_TRITD, tr|Q94IJ6|Q94IJ6_WHEAT, tr|U5YQV1|U5YQV1_WHEAT
10	20220927_CRJL_M9H11_Gliadin_Neprosin_N2_175.07204.07204.2	GQGQQSGQGQQSGQGHQPGQGQQSG		YPTSVQQP.GQGQQSGQGQQSGQGHQPGQGQQSG.QEQQGYDS	P	Q	25	2	1659.99	2435.08	2435.05	1218.55	1218.53	2435.06	1218.54	-0.0078	0.7775	2.7799	0.03707	16.224	0	0.9728	0	0	575	599	0			0	FALSE	sp|P10387|GLT0_WHEAT	P10387	GLT0_WHEAT	GLU-D1-2B	Glutenin, high molecular weight subunit DY10	1Dy11, 1Dy12*, 1Dy12.2*, 1Dy12.3, Glu, Glu-D1-2, Glu1Dy10	sp|P08488|GLT3_WHEAT, tr|A4URY8|A4URY8_WHEAT, tr|A9QUS3|A9QUS3_WHEAT, tr|A9YSK3|A9YSK3_WHEAT, tr|A9ZMG8|A9ZMG8_WHEAT, tr|D2CPI7|D2CPI7_WHEAT, tr|E0W6G5|E0W6G5_WHEAT, tr|E4W506|E4W506_WHEAT, tr|Q52JL3|Q52JL3_WHEAT, tr|Q6RX92|Q6RX92_WHEAT
11	20220927_CRJL_M9H11_Gliadin_Neprosin_N2_175.07218.07218.2	QQTLSHHHQQQP	Q[111]QTLSHHHQQQP	SQQQPIPP.QQTLSHHHQQQP.IQQQPHQF	P	I	12	2	1661.6	1450.69	1450.67	726.35	726.341	1450.67	726.342	-0.0022	0.4947	1.5932	0.03617	14.628	0	0.9699	0	0	41	52	0	1Q(-17.0265)		0	FALSE	tr|B2Y2R4|B2Y2R4_WHEAT	B2Y2R4	B2Y2R4_WHEAT	GluB3-6	Low molecular weight glutenin subunit	GluB3-3, LMW-GS, glu-3, lmw-gs	tr|B2Y2R8|B2Y2R8_WHEAT, tr|B2Y2S0|B2Y2S0_WHEAT, tr|D3U319|D3U319_WHEAT, tr|D5FPE1|D5FPE1_TRITD, tr|Q9XGF0|Q9XGF0_TRITD, tr|R9XWG9|R9XWG9_WHEAT
12	20220927_CRJL_M9H11_Gliadin_Neprosin_N2_175.07234.07234.2	SLQHTGQRQQP		GQQGYYPT.SLQHTGQRQQP.VQGQQPEQ	T	V	11	2	1663.36	1278.66	1278.64	640.336	640.325	1278.64	640.329	-0.0072	0.7035	0.3432	0.008595	16.763	0	0.9868	0	0	208	218	0			0	FALSE	sp|P10387|GLT0_WHEAT	P10387	GLT0_WHEAT	GLU-D1-2B	Glutenin, high molecular weight subunit DY10	Glu-D1-2, Glu1Dy10	tr|A9YSK3|A9YSK3_WHEAT, tr|A9ZMG8|A9ZMG8_WHEAT
13	20220927_CRJL_M9H11_Gliadin_Neprosin_N2_175.07239.07239.1	QLSGQGQRP		HWYYPTSP.QLSGQGQRP.GQWIQPGQ	P	G	9	1	1664.12	969.513	969.5	970.52	970.507	969.499	970.506	0.0006	0.6825	3.3208	0.08114	14.863	0	0.9577	0	0	727	735	0			0	FALSE	tr|A9YSK4|A9YSK4_WHEAT	A9YSK4	A9YSK4_WHEAT	Glu-D1-1	High molecular weight glutenin subunit	1Dx1.5*, 1Dx2.2, GLU-1D-1D, Glu, Glu-D1, Glu1Dx5, glu-D1x	sp|P08489|GLT4_WHEAT, sp|P10388|GLT5_WHEAT, tr|B1B520|B1B520_WHEAT, tr|C0SUC3|C0SUC3_WHEAT, tr|C6L669|C6L669_WHEAT, tr|D0IQ07|D0IQ07_WHEAT, tr|D7REK2|D7REK2_WHEAT, tr|E2CT66|E2CT66_WHEAT, tr|G3FLC7|G3FLC7_WHEAT, tr|J7G6L4|J7G6L4_WHEAT, tr|Q599I0|Q599I0_WHEAT, tr|Q6R2V1|Q6R2V1_WHEAT, tr|Q8GV12|Q8GV12_WHEAT
14	20220927_CRJL_M9H11_Gliadin_Neprosin_N2_175.07243.07243.3	YYPTSSQQSRQRQQA		QPGQGQQA.YYPTSSQQSRQRQQA.GQWQRPGQ	A	G	15	3	1664.45	1826.88	1826.86	609.968	609.961	1826.87	609.962	-0.0045	0.8756	4.3563	0.0002694	12.707	7.72	1	0	0	479	493	0			0	FALSE	tr|G3FLC5|G3FLC5_WHEAT	G3FLC5	G3FLC5_WHEAT	Glu	High-molecular-weight glutenin subunit	Glu-B1, Glu-B1-1, Glu-B1al, Glu-B1br, Glu-B1bs, HMWBx17	tr|A9YSK5|A9YSK5_WHEAT, tr|G4Y3Y0|G4Y3Y0_WHEAT, tr|G4Y3Y1|G4Y3Y1_WHEAT, tr|G4Y3Y2|G4Y3Y2_WHEAT, tr|M4M8L5|M4M8L5_WHEAT, tr|Q18MZ6|Q18MZ6_WHEAT, tr|Q1KL95|Q1KL95_WHEAT, tr|Q42451|Q42451_WHEAT, tr|Q45R38|Q45R38_WHEAT
15	20220927_CRJL_M9H11_Gliadin_Neprosin_N2_175.07246.07246.2	YYPTSSQQSRQRQQA		QPGQGQQA.YYPTSSQQSRQRQQA.GQWQRPGQ	A	G	15	2	1664.77	1826.89	1826.87	914.451	914.441	1826.87	914.44	0.0007	0.8896	4.351	0.6976	9.856	0	0.989	0	0	479	493	0			0	FALSE	tr|G3FLC5|G3FLC5_WHEAT	G3FLC5	G3FLC5_WHEAT	Glu	High-molecular-weight glutenin subunit	Glu-B1, Glu-B1-1, Glu-B1al, Glu-B1br, Glu-B1bs, HMWBx17	tr|A9YSK5|A9YSK5_WHEAT, tr|G4Y3Y0|G4Y3Y0_WHEAT, tr|G4Y3Y1|G4Y3Y1_WHEAT, tr|G4Y3Y2|G4Y3Y2_WHEAT, tr|M4M8L5|M4M8L5_WHEAT, tr|Q18MZ6|Q18MZ6_WHEAT, tr|Q1KL95|Q1KL95_WHEAT, tr|Q42451|Q42451_WHEAT, tr|Q45R38|Q45R38_WHEAT
16	20220927_CRJL_M9H11_Gliadin_Neprosin_N2_175.07255.07255.0	QLSGQGQRP		HWYYPTSP.QLSGQGQRP.GQWIQPGQ	P	G	9	2	1665.96	969.501	969.491	485.758	485.753	969.499	485.757	-0.0082	0.9491	3.2901	1.636	9.645	0	0.983	0	0	727	735	0			0	FALSE	tr|A9YSK4|A9YSK4_WHEAT	A9YSK4	A9YSK4_WHEAT	Glu-D1-1	High molecular weight glutenin subunit	1Dx1.5*, 1Dx2.2, GLU-1D-1D, Glu, Glu-D1, Glu1Dx5, glu-D1x	sp|P08489|GLT4_WHEAT, sp|P10388|GLT5_WHEAT, tr|B1B520|B1B520_WHEAT, tr|C0SUC3|C0SUC3_WHEAT, tr|C6L669|C6L669_WHEAT, tr|D0IQ07|D0IQ07_WHEAT, tr|D7REK2|D7REK2_WHEAT, tr|E2CT66|E2CT66_WHEAT, tr|G3FLC7|G3FLC7_WHEAT, tr|J7G6L4|J7G6L4_WHEAT, tr|Q599I0|Q599I0_WHEAT, tr|Q6R2V1|Q6R2V1_WHEAT, tr|Q8GV12|Q8GV12_WHEAT
17	20220927_CRJL_M9H11_Gliadin_Neprosin_N2_175.07260.07260.1	GQGQQGHYPA		YIASQQQP.GQGQQGHYPA.SQQQPGQG	P	S	10	1	1666.34	1041.48	1041.46	1042.48	1042.47	1041.46	1042.47	0.0014	0.727	5.4501	0.1379	12.942	0	0.9583	0	0	288	297	0			0	FALSE	sp|P10387|GLT0_WHEAT	P10387	GLT0_WHEAT	GLU-D1-2B	Glutenin, high molecular weight subunit DY10	1By20, 1Dy11, 1Dy12*, 1Dy12.2*, 1Dy12.3, Glu, Glu-1B, Glu-1By9, Glu-B1, Glu-D1-2, Glu-Ry, Glu1Dy10, glu-1R	sp|P08488|GLT3_WHEAT, tr_Q6UJY7_Q6UJY7_TRITU_1-720_1-720/1-720, tr|A0A0E4G9A4|A0A0E4G9A4_TRITD, tr|A0A2L1K3K6|A0A2L1K3K6_TRITD, tr|A4URY8|A4URY8_WHEAT, tr|A5HMG2|A5HMG2_WHEAT, tr|A9QUS3|A9QUS3_WHEAT, tr|A9YSK3|A9YSK3_WHEAT, tr|A9ZMG8|A9ZMG8_WHEAT, tr|B8PSA6|B8PSA6_WHEAT, tr|D2CPI7|D2CPI7_WHEAT, tr|D3XQB8|D3XQB8_SECCE, tr|E0W6G5|E0W6G5_WHEAT, tr|E4W506|E4W506_WHEAT, tr|Q03871|Q03871_WHEAT, tr|Q0Q5…
18	20220927_CRJL_M9H11_Gliadin_Neprosin_N2_175.07288.07288.0	EQSRSEAIRA		CQQIPQIP.EQSRSEAIRA.IVYSIIIQ	P	I	10	2	1669.23	1145.59	1145.58	573.801	573.795	1145.58	573.797	-0.0036	0.7962	3.3293	0.1664	13.615	0	0.9918	0	0	170	179	0			0	FALSE	tr|Q1ZZT4|Q1ZZT4_WHEAT	Q1ZZT4	Q1ZZT4_WHEAT		Low-molecular-weight glutenin subunit	Glu-3, GluD3-1, LMWXY22, LMWXY22-2, XYGluA3, XYGluB3, glu-3, lmw-gs	tr|A9YSH4|A9YSH4_WHEAT, tr|B3EY88|B3EY88_WHEAT, tr|B3EY89|B3EY89_WHEAT, tr|B5TWK4|B5TWK4_WHEAT, tr|B5TWK5|B5TWK5_WHEAT, tr|D0EVP0|D0EVP0_WHEAT, tr|D0EVP1|D0EVP1_WHEAT, tr|D0EVP2|D0EVP2_WHEAT, tr|D0EVP4|D0EVP4_WHEAT, tr|D0EVP6|D0EVP6_WHEAT, tr|F8SGM0|F8SGM0_WHEAT, tr|F8SGP6|F8SGP6_WHEAT, tr|F8SGP8|F8SGP8_WHEAT, tr|F8SGQ1|F8SGQ1_WHEAT, tr|F8SGQ2|F8SGQ2_WHEAT, tr|G3F3Z1|G3F3Z1_WHEAT, tr|G3F3Z2|G3F3Z…
19	20220927_CRJL_M9H11_Gliadin_Neprosin_N2_175.07339.07339.2	FRPSQQNSQAQGS		QYPIGQGS.FRPSQQNSQAQGS.VQPQQIPQ	S	V	13	2	1673.92	1433.68	1433.66	717.848	717.839	1433.66	717.84	-0.002	0.7923	2.9486	0.01285	17.065	0	0.9794	0	0	235	247	0			0	FALSE	tr|A0A446V2K5|A0A446V2K5_TRITD	A0A446V2K5	A0A446V2K5_TRITD	TRITD_6Av1G009660	Uncharacterized protein	Gli-Z3	tr|A0A446V2I3|A0A446V2I3_TRITD, tr|A0A446V2I9|A0A446V2I9_TRITD, tr|A5JSB3|A5JSB3_WHEAT, tr|Q9M4L9|Q9M4L9_WHEAT
20	20220927_CRJL_M9H11_Gliadin_Neprosin_N2_175.07355.07355.2	AQGQQPGQGQQGRQPGQGQPG		QPGQIQQP.AQGQQPGQGQQGRQPGQGQPG.YYPTSSQI	P	Y	21	2	1675.46	2088.02	2087.99	1045.02	1045	2087.98	1045	0.0046	0.7981	1.2733	0.008704	19.626	0	0.9958	0	0	189	209	0			0	FALSE	tr|B1B520|B1B520_WHEAT	B1B520	B1B520_WHEAT	Glu-D1	High-molecular-weight glutenin subunit 2.6	1Dx2.2, Glu, glu-D1x	sp|P08489|GLT4_WHEAT, tr|C6L669|C6L669_WHEAT, tr|D0IQ07|D0IQ07_WHEAT, tr|D7REK2|D7REK2_WHEAT, tr|G3FLC7|G3FLC7_WHEAT, tr|J7G6L4|J7G6L4_WHEAT, tr|Q599I0|Q599I0_WHEAT, tr|Q8GV12|Q8GV12_WHEAT
21	20220927_CRJL_M9H11_Gliadin_Neprosin_N2_175.07468.07468.0	AQVQQGQRP		QGQQGQQP.AQVQQGQRP.AQGQQGQQ	P	A	9	2	1687.35	1010.53	1010.52	506.275	506.269	1010.53	506.27	-0.0018	0.9229	1.4414	0.01951	12.551	0	0.9958	0	0	577	585	0			0	FALSE	tr|A9YSK4|A9YSK4_WHEAT	A9YSK4	A9YSK4_WHEAT	Glu-D1-1	High molecular weight glutenin subunit	GLU-1D-1D, Glu1Dx5	sp|P10388|GLT5_WHEAT, tr|C0SUC3|C0SUC3_WHEAT
22	20220927_CRJL_M9H11_Gliadin_Neprosin_N2_175.07478.07478.2	GQGQPGQRQQPGQGQHP		YPASIQQP.GQGQPGQRQQPGQGQHP.EQGKQPGQ	P	E	17	2	1688.29	1783.87	1783.85	892.942	892.931	1783.85	892.93	0.0008	0.6593	0.763	8.156e-08	25.133	12.695	1	0	0	462	478	0			0	FALSE	sp|P10387|GLT0_WHEAT	P10387	GLT0_WHEAT	GLU-D1-2B	Glutenin, high molecular weight subunit DY10	1Dy11, 1Dy12*, 1Dy12.2*, Glu, Glu-D1-2, Glu1Dy10	sp|P08488|GLT3_WHEAT, tr|A9QUS3|A9QUS3_WHEAT, tr|A9YSK3|A9YSK3_WHEAT, tr|A9ZMG8|A9ZMG8_WHEAT, tr|D2CPI7|D2CPI7_WHEAT, tr|E0W6G5|E0W6G5_WHEAT, tr|E4W506|E4W506_WHEAT, tr|Q670Q5|Q670Q5_WHEAT, tr|Q6RX92|Q6RX92_WHEAT
23	20220927_CRJL_M9H11_Gliadin_Neprosin_N2_175.07543.07543.3	YYPTSSQQSRQRQQA		QPGQGQQA.YYPTSSQQSRQRQQA.GQWQRPGQ	A	G	15	3	1695.65	1826.88	1826.86	609.968	609.961	1826.87	609.962	-0.0045	0.8756	3.8363	0.2212	9.121	0	0.9957	0	0	479	493	0			0	FALSE	tr|G3FLC5|G3FLC5_WHEAT	G3FLC5	G3FLC5_WHEAT	Glu	High-molecular-weight glutenin subunit	Glu-B1, Glu-B1-1, Glu-B1al, Glu-B1br, Glu-B1bs, HMWBx17	tr|A9YSK5|A9YSK5_WHEAT, tr|G4Y3Y0|G4Y3Y0_WHEAT, tr|G4Y3Y1|G4Y3Y1_WHEAT, tr|G4Y3Y2|G4Y3Y2_WHEAT, tr|M4M8L5|M4M8L5_WHEAT, tr|Q18MZ6|Q18MZ6_WHEAT, tr|Q1KL95|Q1KL95_WHEAT, tr|Q42451|Q42451_WHEAT, tr|Q45R38|Q45R38_WHEAT
24	20220927_CRJL_M9H11_Gliadin_Neprosin_N2_175.07561.07561.2	LQEQQQVRGS		RAIIYSIV.LQEQQQVRGS.IQTQQQQP	V	I	10	2	1697.87	1171.6	1171.59	586.809	586.803	1171.59	586.804	-0.0024	0.8681	3.1714	0.9083	8.667	0	0.9611	0	0	246	255	0			0	FALSE	tr|Q18NR2|Q18NR2_WHEAT	Q18NR2	Q18NR2_WHEAT	Glu-B3g	LMW glutenin subunit	GLEN42K, Glu-D3, GluB3-1, KANS2, glu-3	tr|B2BZC7|B2BZC7_WHEAT, tr|B2Y2Q1|B2Y2Q1_WHEAT, tr|B2Y2Q2|B2Y2Q2_WHEAT, tr|B2Y2Q3|B2Y2Q3_WHEAT, tr|B2Y2Q4|B2Y2Q4_WHEAT, tr|H6VLQ3|H6VLQ3_WHEAT, tr|Q68AN2|Q68AN2_WHEAT, tr|Q75ZV8|Q75ZV8_WHEAT
25	20220927_CRJL_M9H11_Gliadin_Neprosin_N2_175.07661.07661.2	AQGQQPGQGQQGRQPGQGQPG		QPGQIQQP.AQGQQPGQGQQGRQPGQGQPG.YYPTSSQI	P	Y	21	2	1708.63	2088.01	2087.99	1045.01	1045	2087.98	1045	0.0046	0.694	0.7205	0.07534	14.992	0	0.9598	0	0	189	209	0			0	FALSE	tr|B1B520|B1B520_WHEAT	B1B520	B1B520_WHEAT	Glu-D1	High-molecular-weight glutenin subunit 2.6	1Dx2.2, Glu, glu-D1x	sp|P08489|GLT4_WHEAT, tr|C6L669|C6L669_WHEAT, tr|D0IQ07|D0IQ07_WHEAT, tr|D7REK2|D7REK2_WHEAT, tr|G3FLC7|G3FLC7_WHEAT, tr|J7G6L4|J7G6L4_WHEAT, tr|Q599I0|Q599I0_WHEAT, tr|Q8GV12|Q8GV12_WHEAT
26	20220927_CRJL_M9H11_Gliadin_Neprosin_N2_175.07693.07693.0	AQVQQGQRP		QGQQGQQP.AQVQQGQRP.AQGQQGQQ	P	A	9	2	1712.37	1011.54	1011.53	506.776	506.771	1010.53	506.27	1.0018	0.9269	1.0244	2.382	10.608	0	0.9631	0	0	577	585	0			0	FALSE	tr|A9YSK4|A9YSK4_WHEAT	A9YSK4	A9YSK4_WHEAT	Glu-D1-1	High molecular weight glutenin subunit	GLU-1D-1D, Glu1Dx5	sp|P10388|GLT5_WHEAT, tr|C0SUC3|C0SUC3_WHEAT
27	20220927_CRJL_M9H11_Gliadin_Neprosin_N2_175.07831.07831.3	YYPTSSQQSRQRQQA		QPGQGQQA.YYPTSSQQSRQRQQA.GQWQRPGQ	A	G	15	3	1728.02	1826.88	1826.86	609.969	609.961	1826.87	609.962	-0.0045	0.8621	3.2969	0.08775	10.727	0	0.9973	0	0	479	493	0			0	FALSE	tr|G3FLC5|G3FLC5_WHEAT	G3FLC5	G3FLC5_WHEAT	Glu	High-molecular-weight glutenin subunit	Glu-B1, Glu-B1-1, Glu-B1al, Glu-B1br, Glu-B1bs, HMWBx17	tr|A9YSK5|A9YSK5_WHEAT, tr|G4Y3Y0|G4Y3Y0_WHEAT, tr|G4Y3Y1|G4Y3Y1_WHEAT, tr|G4Y3Y2|G4Y3Y2_WHEAT, tr|M4M8L5|M4M8L5_WHEAT, tr|Q18MZ6|Q18MZ6_WHEAT, tr|Q1KL95|Q1KL95_WHEAT, tr|Q42451|Q42451_WHEAT, tr|Q45R38|Q45R38_WHEAT
28	20220927_CRJL_M9H11_Gliadin_Neprosin_N2_175.08108.08108.0	YYPTSSQQSRQRQQA		QPGQGQQA.YYPTSSQQSRQRQQA.GQWQRPGQ	A	G	15	3	1760.94	1826.89	1826.87	609.969	609.963	1826.87	609.962	0.0008	0.8155	2.7483	0.1173	8.046	0	0.9913	0	0	479	493	0			0	FALSE	tr|G3FLC5|G3FLC5_WHEAT	G3FLC5	G3FLC5_WHEAT	Glu	High-molecular-weight glutenin subunit	Glu-B1, Glu-B1-1, Glu-B1al, Glu-B1br, Glu-B1bs, HMWBx17	tr|A9YSK5|A9YSK5_WHEAT, tr|G4Y3Y0|G4Y3Y0_WHEAT, tr|G4Y3Y1|G4Y3Y1_WHEAT, tr|G4Y3Y2|G4Y3Y2_WHEAT, tr|M4M8L5|M4M8L5_WHEAT, tr|Q18MZ6|Q18MZ6_WHEAT, tr|Q1KL95|Q1KL95_WHEAT, tr|Q42451|Q42451_WHEAT, tr|Q45R38|Q45R38_WHEAT
29	20220927_CRJL_M9H11_Gliadin_Neprosin_N2_175.08109.08109.0	YYPTSSQQSRQRQQA		QPGQGQQA.YYPTSSQQSRQRQQA.GQWQRPGQ	A	G	15	3	1761.07	1827.89	1827.87	610.304	610.297	1826.87	609.962	1.0037	0.8319	2.7461	0.165	8.039	0	0.9828	0	0	479	493	0			0	FALSE	tr|G3FLC5|G3FLC5_WHEAT	G3FLC5	G3FLC5_WHEAT	Glu	High-molecular-weight glutenin subunit	Glu-B1, Glu-B1-1, Glu-B1al, Glu-B1br, Glu-B1bs, HMWBx17	tr|A9YSK5|A9YSK5_WHEAT, tr|G4Y3Y0|G4Y3Y0_WHEAT, tr|G4Y3Y1|G4Y3Y1_WHEAT, tr|G4Y3Y2|G4Y3Y2_WHEAT, tr|M4M8L5|M4M8L5_WHEAT, tr|Q18MZ6|Q18MZ6_WHEAT, tr|Q1KL95|Q1KL95_WHEAT, tr|Q42451|Q42451_WHEAT, tr|Q45R38|Q45R38_WHEAT
30	20220927_CRJL_M9H11_Gliadin_Neprosin_N2_175.08228.08228.0	AQVQQGQRP		QGQQGQQP.AQVQQGQRP.AQGQQGQQ	P	A	9	2	1775.51	1011.54	1011.53	506.778	506.772	1010.53	506.27	1.0043	0.9027	0.0281	0.2814	10.703	0	0.9647	0	0	577	585	0			0	FALSE	tr|A9YSK4|A9YSK4_WHEAT	A9YSK4	A9YSK4_WHEAT	Glu-D1-1	High molecular weight glutenin subunit	GLU-1D-1D, Glu1Dx5	sp|P10388|GLT5_WHEAT, tr|C0SUC3|C0SUC3_WHEAT
31	20220927_CRJL_M9H11_Gliadin_Neprosin_N2_175.08361.08361.0	YYPTSSQQSRQRQQA		QPGQGQQA.YYPTSSQQSRQRQQA.GQWQRPGQ	A	G	15	3	1792.38	1827.89	1827.87	610.304	610.297	1826.87	609.962	1.0042	0.8038	2.2243	0.1391	8.025	0	0.9876	0	0	479	493	0			0	FALSE	tr|G3FLC5|G3FLC5_WHEAT	G3FLC5	G3FLC5_WHEAT	Glu	High-molecular-weight glutenin subunit	Glu-B1, Glu-B1-1, Glu-B1al, Glu-B1br, Glu-B1bs, HMWBx17	tr|A9YSK5|A9YSK5_WHEAT, tr|G4Y3Y0|G4Y3Y0_WHEAT, tr|G4Y3Y1|G4Y3Y1_WHEAT, tr|G4Y3Y2|G4Y3Y2_WHEAT, tr|M4M8L5|M4M8L5_WHEAT, tr|Q18MZ6|Q18MZ6_WHEAT, tr|Q1KL95|Q1KL95_WHEAT, tr|Q42451|Q42451_WHEAT, tr|Q45R38|Q45R38_WHEAT
32	20220927_CRJL_M9H11_Gliadin_Neprosin_N2_175.08546.08546.0	AQVQQGQRP		QGQQGQQP.AQVQQGQRP.AQGQQGQQ	P	A	9	2	1815.84	1010.54	1010.53	506.276	506.27	1010.53	506.27	0	0.8929	0.7003	0.1301	12.595	0	0.9966	0	0	577	585	0			0	FALSE	tr|A9YSK4|A9YSK4_WHEAT	A9YSK4	A9YSK4_WHEAT	Glu-D1-1	High molecular weight glutenin subunit	GLU-1D-1D, Glu1Dx5	sp|P10388|GLT5_WHEAT, tr|C0SUC3|C0SUC3_WHEAT
33	20220927_CRJL_M9H11_Gliadin_Neprosin_N2_175.08734.08734.2	GTRQYEQQP		CRPITVSP.GTRQYEQQP.VVPSKAGS	P	V	9	2	1840.49	1105.53	1105.51	553.77	553.764	1105.52	553.765	-0.0011	0.7538	2.8104	0.2541	11.88	0	0.9871	0	0	61	69	0			0	FALSE	tr|G3FLC5|G3FLC5_WHEAT	G3FLC5	G3FLC5_WHEAT	Glu	High-molecular-weight glutenin subunit	1Bx14, Glu-1B, Glu-B1, Glu-B1-1, Glu-B1al, Glu-B1br, Glu-B1bs, HMWBx17, glu-B1x	tr_Q6UJY5_Q6UJY5_TRITU_1-824_1-824/1-824, tr|A9YSK5|A9YSK5_WHEAT, tr|G4Y3Y0|G4Y3Y0_WHEAT, tr|G4Y3Y1|G4Y3Y1_WHEAT, tr|G4Y3Y2|G4Y3Y2_WHEAT, tr|K4N1X7|K4N1X7_TRITD, tr|M4M8L5|M4M8L5_WHEAT, tr|Q18MZ6|Q18MZ6_WHEAT, tr|Q1KL95|Q1KL95_WHEAT, tr|Q42451|Q42451_WHEAT, tr|Q45R38|Q45R38_WHEAT, tr|Q6Q7J1|Q6Q7J1_WHEAT, tr|Q6UKZ5|Q6UKZ5_WHEAT, tr|Q8RVX0|Q8RVX0_TRITD
34	20220927_CRJL_M9H11_Gliadin_Neprosin_N2_175.08760.08760.0	AQVQQGQRP		QGQQGQQP.AQVQQGQRP.AQGQQGQQ	P	A	9	2	1844.14	1011.54	1011.53	506.777	506.772	1010.53	506.27	1.0028	0.8847	1.1719	2.134	9.946	0	0.9662	0	0	577	585	0			0	FALSE	tr|A9YSK4|A9YSK4_WHEAT	A9YSK4	A9YSK4_WHEAT	Glu-D1-1	High molecular weight glutenin subunit	GLU-1D-1D, Glu1Dx5	sp|P10388|GLT5_WHEAT, tr|C0SUC3|C0SUC3_WHEAT
35	20220927_CRJL_M9H11_Gliadin_Neprosin_N2_175.08785.08785.0	AQVQQGQRP		QGQQGQQP.AQVQQGQRP.AQGQQGQQ	P	A	9	2	1847.44	1010.54	1010.53	506.277	506.271	1010.53	506.27	0.0022	0.8822	1.2268	1.456	10.847	0	0.977	0	0	577	585	0			0	FALSE	tr|A9YSK4|A9YSK4_WHEAT	A9YSK4	A9YSK4_WHEAT	Glu-D1-1	High molecular weight glutenin subunit	GLU-1D-1D, Glu1Dx5	sp|P10388|GLT5_WHEAT, tr|C0SUC3|C0SUC3_WHEAT
36	20220927_CRJL_M9H11_Gliadin_Neprosin_N2_175.09079.09079.2	GQGQQTRQGQQLEQG		QIGQRQQP.GQGQQTRQGQQLEQG.QQPGQGQQ	P	Q	15	2	1887.21	1641.8	1641.79	821.909	821.9	1641.78	821.898	0.0035	0.7153	1.0859	0.029	18.795	0	0.9766	0	0	426	440	0			0	FALSE	tr|Q03871|Q03871_WHEAT	Q03871	Q03871_WHEAT	Glu-1By9	HMW glutenin subunit 1By9	Glu, Glu-1B, Glu-B1, glu-1R	tr_Q6UJY7_Q6UJY7_TRITU_1-720_1-720/1-720, tr|A0A2L1K3K6|A0A2L1K3K6_TRITD, tr|A5HMG2|A5HMG2_WHEAT, tr|Q0Q5D8|Q0Q5D8_WHEAT, tr|Q52JL2|Q52JL2_WHEAT, tr|Q84TG6|Q84TG6_TRITD, tr|Q94IJ6|Q94IJ6_WHEAT, tr|U5YQV1|U5YQV1_WHEAT
37	20220927_CRJL_M9H11_Gliadin_Neprosin_N2_175.09257.09257.0	AQVQQGQRP		QGQQGQQP.AQVQQGQRP.AQGQQGQQ	P	A	9	2	1911.83	1010.54	1010.53	506.276	506.271	1010.53	506.27	0.0007	0.7477	2.2999	1.059	10.4	0	0.9656	0	0	577	585	0			0	FALSE	tr|A9YSK4|A9YSK4_WHEAT	A9YSK4	A9YSK4_WHEAT	Glu-D1-1	High molecular weight glutenin subunit	GLU-1D-1D, Glu1Dx5	sp|P10388|GLT5_WHEAT, tr|C0SUC3|C0SUC3_WHEAT
38	20220927_CRJL_M9H11_Gliadin_Neprosin_N2_175.09963.09963.2	QQSGQGQQPGQGQPG		QGYYPTSP.QQSGQGQQPGQGQPG.YYPTSPQQ	P	Y	15	2	2008.11	1480.68	1480.67	741.349	741.341	1480.67	741.34	0.0029	0.6657	3.5984	0.3122	11.522	0	0.9559	0	0	207	221	0			0	FALSE	tr|G3FLC5|G3FLC5_WHEAT	G3FLC5	G3FLC5_WHEAT	Glu	High-molecular-weight glutenin subunit	1Bx14, Glu-1B, Glu-B1, Glu-B1-1, Glu-B1al, Glu-B1br, Glu-B1bs, HMWBx17, glu-B1x	tr_Q6UJY5_Q6UJY5_TRITU_1-824_1-824/1-824, tr|A9YSK5|A9YSK5_WHEAT, tr|G4Y3Y0|G4Y3Y0_WHEAT, tr|G4Y3Y1|G4Y3Y1_WHEAT, tr|G4Y3Y2|G4Y3Y2_WHEAT, tr|K4N1X7|K4N1X7_TRITD, tr|M4M8L5|M4M8L5_WHEAT, tr|Q18MZ6|Q18MZ6_WHEAT, tr|Q1KL95|Q1KL95_WHEAT, tr|Q42451|Q42451_WHEAT, tr|Q45R38|Q45R38_WHEAT, tr|Q6UKZ5|Q6UKZ5_WHEAT, tr|Q8RVX0|Q8RVX0_TRITD
39	20220927_CRJL_M9H11_Gliadin_Neprosin_N2_175.10104.10104.2	RYEAIRA		IPQIPQQS.RYEAIRA.IIYSIIIQ	S	I	7	2	2026.34	877.473	877.463	439.744	439.739	877.477	439.746	-0.0143	0.8694	2.0318	0.04884	11.745	0	0.9721	0	0	259	265	0			0	FALSE	tr|B2Y2S3|B2Y2S3_WHEAT	B2Y2S3	B2Y2S3_WHEAT	GluB3-2	Low molecular weight glutenin subunit	GLEN42K, Glu, Glu-B3g, Glu-D3, GluB3-1, GluB3-3, GluB3-6, GluD3-3, HARU48K, KANS2, LMW, LMW-3, LMW-GS, LMW-m1, LMW-s1, LWMXY22-3, glu-3, lmw-gs	sp|P10386|GLTB_WHEAT, sw|P04729|GDB1_WHEAT, tr_A7XDG0_A7XDG0_TRITU_1-363_1-363/1-363, tr_Q0Q2J0_Q0Q2J0_TRITU_1-297_1-297/1-297, tr_Q0Q2J1_Q0Q2J1_TRITU_1-334_1-334/1-334, tr|A2IBK0|A2IBK0_9POAL, tr|A2IBV5|A2IBV5_WHEAT, tr|A2IBV6|A2IBV6_WHEAT, tr|A9Z176|A9Z176_WHEAT, tr|B2BZC5|B2BZC5_WHEAT, tr|B2BZC7|B2BZC7_WHEAT, tr|B2BZD0|B2BZD0_WHEAT, tr|B2LS34|B2LS34_WHEAT, tr|B2Y2Q1|B2Y2Q1_WHEAT, tr|B2Y2Q2|B2Y…
40	20220927_CRJL_M9H11_Gliadin_Neprosin_N2_175.10385.10385.0	METSRVPG	M[147]ETSRVPG	AATSAIAQ.METSRVPG.LEKPWQQQ	Q	L	8	2	2062.02	892.409	892.4	447.212	447.207	891.412	446.713	0.9877	0.8501	2.9467	0.1917	10.352	0	0.9971	0	0	21	28	0	1M(15.9949)		0	FALSE	tr|R9XT57|R9XT57_WHEAT	R9XT57	R9XT57_WHEAT	glu-3	LMW-GS	GluD3-1, LMWXY22, LMWXY22-2, XYGluA3, XYGluB3, lmw-gs	tr|A9YSH4|A9YSH4_WHEAT, tr|B3EY88|B3EY88_WHEAT, tr|B3EY89|B3EY89_WHEAT, tr|B5TWK4|B5TWK4_WHEAT, tr|B5TWK5|B5TWK5_WHEAT, tr|D0EVP0|D0EVP0_WHEAT, tr|D0EVP1|D0EVP1_WHEAT, tr|D0EVP2|D0EVP2_WHEAT, tr|D0EVP4|D0EVP4_WHEAT, tr|D0EVP6|D0EVP6_WHEAT, tr|F8SGM0|F8SGM0_WHEAT, tr|F8SGP6|F8SGP6_WHEAT, tr|F8SGP8|F8SGP8_WHEAT, tr|F8SGQ1|F8SGQ1_WHEAT, tr|F8SGQ2|F8SGQ2_WHEAT, tr|I3RTU0|I3RTU0_WHEAT, tr|I3RTU2|I3RTU…
41	20220927_CRJL_M9H11_Gliadin_Neprosin_N2_175.10441.10441.0	VVRQYEQT		CRPVAVSQ.VVRQYEQT.VVPPKGGS	Q	V	8	2	2068.8	1021.53	1021.52	511.771	511.766	1021.52	511.767	-0.0025	0.8232	0.4867	0.246	10.936	0	0.9771	0	0	84	91	0			0	FALSE	tr|Q03871|Q03871_WHEAT	Q03871	Q03871_WHEAT	Glu-1By9	HMW glutenin subunit 1By9	1By20, Glu, Glu-1B, Glu-B1, glu-1R	tr_Q6UJY7_Q6UJY7_TRITU_1-720_1-720/1-720, tr|A0A0E4G9A4|A0A0E4G9A4_TRITD, tr|A0A2L1K3K6|A0A2L1K3K6_TRITD, tr|B8PSA6|B8PSA6_WHEAT, tr|Q0Q5D8|Q0Q5D8_WHEAT, tr|Q4JHY1|Q4JHY1_WHEAT, tr|Q52JL2|Q52JL2_WHEAT, tr|Q84TG6|Q84TG6_TRITD, tr|Q94IJ6|Q94IJ6_WHEAT, tr|U5YQV1|U5YQV1_WHEAT
42	20220927_CRJL_M9H11_Gliadin_Neprosin_N2_175.10499.10499.2	IILHQQQKQQQQPS		AIHNVVHA.IILHQQQKQQQQPS.THVSIQQP	A	T	14	2	2076.05	1702.93	1702.91	852.475	852.464	1702.91	852.463	0.0026	0.5978	1.1758	0.009891	15.519	0	0.984	0	0	194	207	0			0	FALSE	tr|A0A446V2H3|A0A446V2H3_TRITD	A0A446V2H3	A0A446V2H3_TRITD	TRITD_6Av1G009360	Uncharacterized protein	Gli-2, Gli-7, Gli-A2-16, Gli-A2-6, Gli-G2, Gli-G7, Gli-Z2, Gli-Z6, Glia, TRITD_6Av1G009660, TRITD_6Av1G009830, TRITD_6Av1G009860, TRITD_6Av1G009880, gli-2, gli-w7-5, gli-wE09, gli-wE12	sp|P02863|GDA0_WHEAT, tr|A0A023WGX6|A0A023WGX6_WHEAT, tr|A0A023WHQ9|A0A023WHQ9_WHEAT, tr|A0A0E3UQW2|A0A0E3UQW2_TRITD, tr|A0A0E3UQW4|A0A0E3UQW4_TRITD, tr|A0A0E3UQW5|A0A0E3UQW5_TRITD, tr|A0A0E3UR97|A0A0E3UR97_TRITD, tr|A0A0E3UR98|A0A0E3UR98_TRITD, tr|A0A0E3Z563|A0A0E3Z563_TRITD, tr|A0A0E3Z5B3|A0A0E3Z5B3_TRITD, tr|A0A0E3Z5B6|A0A0E3Z5B6_TRITD, tr|A0A0E3Z5Z1|A0A0E3Z5Z1_TRITD, tr|A0A0E3Z5Z6|A0A0E3Z5Z6_…
43	20220927_CRJL_M9H11_Gliadin_Neprosin_N2_175.10554.10554.2	IILHQQQKQQQQQPS		AIHNVVHA.IILHQQQKQQQQQPS.SQVSFQQP	A	S	15	2	2082.48	1831	1830.97	916.505	916.494	1830.97	916.492	0.0039	0.5058	1.2561	0.001786	12.492	0	0.9976	0	0	187	201	0			0	FALSE	tr|D2X6C8|D2X6C8_TRITD	D2X6C8	D2X6C8_TRITD		Alpha-gliadin	gli-2	tr|A0A0E3Z7K2|A0A0E3Z7K2_TRITD, tr|H6VLP7|H6VLP7_WHEAT, tr|Q41528|Q41528_WHEAT
44	20220927_CRJL_M9H11_Gliadin_Neprosin_N2_175.10617.10617.3	IILHQQQKQQQQQQQQQPS		AIHNVVHA.IILHQQQKQQQQQQQQQPS.SQVSFQQP	A	S	19	3	2090.07	2343.23	2343.2	782.084	782.076	2343.2	782.075	0.0002	0.4721	1.1954	0.0009057	13.672	0	0.9841	0	0	205	223	0			0	FALSE	tr|I0IT64|I0IT64_WHEAT	I0IT64	I0IT64_WHEAT	Gli-2	Alpha/beta-gliadin	gli-2	tr|K7X0R1|K7X0R1_WHEAT
45	20220927_CRJL_M9H11_Gliadin_Neprosin_N2_175.10629.10629.2	IILHQQQKQQQQQQQPS		AIHNVVHA.IILHQQQKQQQQQQQPS.SQVSFQQP	A	S	17	2	2091.57	2087.12	2087.09	1044.57	1044.55	2087.09	1044.55	0.0075	0.6175	1.3081	0.04699	13.812	0	0.9628	0	0	200	216	0			0	TRUE	tr|A0A0E3UR95|A0A0E3UR95_TRITD	A0A0E3UR95	A0A0E3UR95_TRITD		Alpha-gliadin (Fragment)
46	20220927_CRJL_M9H11_Gliadin_Neprosin_N2_175.10632.10632.3	IILHHQQQQQQQQQQQQQQQQPS		AIHNVIHA.IILHHQQQQQQQQQQQQQQQQPS.SQVSYQQP	A	S	23	3	2091.96	2865.44	2865.42	956.155	956.146	2864.4	955.808	1.0129	0.5801	1.2394	4.972e-05	24.714	17.78	0.9945	0	0	194	216	0			0	TRUE	tr|I0IT53|I0IT53_WHEAT	I0IT53	I0IT53_WHEAT	Gli-2	Alpha/beta-gliadin
47	20220927_CRJL_M9H11_Gliadin_Neprosin_N2_175.10641.10641.2	NIAHASSQVS		RDVVIQQP.NIAHASSQVS.QQSYQIIQ	P	Q	10	2	2093.06	1012.5	1012.49	507.259	507.253	1012.49	507.254	-0.0022	0.6753	0.4173	0.2877	8.664	0	0.9727	0	0	148	157	0			0	FALSE	tr|A0A446W0D7|A0A446W0D7_TRITD	A0A446W0D7	A0A446W0D7_TRITD	TRITD_6Bv1G014670	Uncharacterized protein	Gli-2	tr|A0A446W0B4|A0A446W0B4_TRITD, tr|A0A446W0B5|A0A446W0B5_TRITD, tr|A0A446W0B7|A0A446W0B7_TRITD, tr|A0A446W0C2|A0A446W0C2_TRITD, tr|A0A446W0D4|A0A446W0D4_TRITD, tr|A0A446W0E8|A0A446W0E8_TRITD, tr|A0A446W0F7|A0A446W0F7_TRITD, tr|A0A446W0I4|A0A446W0I4_TRITD, tr|A0A446W0N0|A0A446W0N0_TRITD, tr|I0IT56|I0IT56_WHEAT, tr|I0IT57|I0IT57_WHEAT, tr|I0IT58|I0IT58_WHEAT, tr|I0IT59|I0IT59_WHEAT, tr|I0IT60|I0IT6…
48	20220927_CRJL_M9H11_Gliadin_Neprosin_N2_175.10659.10659.2	IILRQQQKQQQQPS		AIHNVVHA.IILRQQQKQQQQPS.SQVSFQQP	A	S	14	2	2095.06	1721.98	1721.96	861.995	861.985	1721.95	861.984	0.0018	0.699	0.2765	0.0001136	23.278	0	0.9965	0	0	196	209	0			0	TRUE	tr|X2KVH9|X2KVH9_WHEAT	X2KVH9	X2KVH9_WHEAT	Gli-2	Alpha-gliadin
49	20220927_CRJL_M9H11_Gliadin_Neprosin_N2_175.10661.10661.2	IILHQQQRQQQPS		AIHNVVHA.IILHQQQRQQQPS.SQVSIQQP	A	S	13	2	2095.32	1602.88	1602.86	802.446	802.437	1602.86	802.437	-0.0001	0.571	0.8425	0.003128	17.519	0	0.9845	0	0	208	220	0			0	FALSE	tr|A0A023WGF7|A0A023WGF7_WHEAT	A0A023WGF7	A0A023WGF7_WHEAT	Glia	Alpha-gliadin	Gli-G4, TRITD_6Av1G009340, gli-2	sp|P04726|GDA6_WHEAT, tr_A0A446V2J7_A0A446V2J7_TRITD_1-196_1-196/1-196, tr|A0A446V2K7|A0A446V2K7_TRITD, tr|A5JSA7|A5JSA7_WHEAT, tr|D2X6D0|D2X6D0_TRITD, tr|K7XE90|K7XE90_WHEAT
50	20220927_CRJL_M9H11_Gliadin_Neprosin_N2_175.10705.10705.2	VVRQYEQT		CRPVAVSQ.VVRQYEQT.VVPPKGGS	Q	V	8	2	2100.4	1021.53	1021.52	511.771	511.766	1021.52	511.767	-0.0022	0.8429	0.04	0.4043	11.073	0	0.9847	0	0	84	91	0			0	FALSE	tr|Q03871|Q03871_WHEAT	Q03871	Q03871_WHEAT	Glu-1By9	HMW glutenin subunit 1By9	1By20, Glu, Glu-1B, Glu-B1, glu-1R	tr_Q6UJY7_Q6UJY7_TRITU_1-720_1-720/1-720, tr|A0A0E4G9A4|A0A0E4G9A4_TRITD, tr|A0A2L1K3K6|A0A2L1K3K6_TRITD, tr|B8PSA6|B8PSA6_WHEAT, tr|Q0Q5D8|Q0Q5D8_WHEAT, tr|Q4JHY1|Q4JHY1_WHEAT, tr|Q52JL2|Q52JL2_WHEAT, tr|Q84TG6|Q84TG6_TRITD, tr|Q94IJ6|Q94IJ6_WHEAT, tr|U5YQV1|U5YQV1_WHEAT
51	20220927_CRJL_M9H11_Gliadin_Neprosin_N2_175.10734.10734.0	GQGQQLRQGQQGQQSGQGQP		QGQQRQQP.GQGQQLRQGQQGQQSGQGQP.RYYPTSSQ	P	R	20	2	2103.64	2094.02	2094	1048.02	1048.01	2093.99	1048	0.0061	0.7337	3.8643	0.01136	16.279	0	0.9954	0	0	198	217	0			0	FALSE	tr|Q41553|Q41553_WHEAT	Q41553	Q41553_WHEAT	HMWG	HMW glutenin subunit Ax2	Glu-1AX1, Glu-1Ax, Glu-1Ax1.1, Glu-A1, GluA1	tr|A0MZ38|A0MZ38_WHEAT, tr|G3K725|G3K725_WHEAT, tr|Q03872|Q03872_WHEAT, tr|Q19AE4|Q19AE4_WHEAT, tr|T2HRF3|T2HRF3_WHEAT
52	20220927_CRJL_M9H11_Gliadin_Neprosin_N2_175.10741.10741.2	IILHQQQQRQQQQQPS		AIQNVVHA.IILHQQQQRQQQQQPS.SQVSFQQP	A	S	16	2	2104.55	1987.06	1987.04	994.539	994.527	1987.03	994.525	0.0053	0.6199	0.9688	0.0005659	21.489	0	0.99	0	0	191	206	0			0	TRUE	tr|A0A446W1F2|A0A446W1F2_TRITD	A0A446W1F2	A0A446W1F2_TRITD	TRITD_6Bv1G020780	Uncharacterized protein
53	20220927_CRJL_M9H11_Gliadin_Neprosin_N2_175.10749.10749.0	GQGQQLRQGQQGQQSGQGQP		QGQQRQQP.GQGQQLRQGQQGQQSGQGQP.RYYPTSSQ	P	R	20	2	2105.39	2095.02	2095	1048.52	1048.51	2093.99	1048	1.0068	0.7282	3.8936	0.01114	16.312	0	0.9694	0	0	198	217	0			0	FALSE	tr|Q41553|Q41553_WHEAT	Q41553	Q41553_WHEAT	HMWG	HMW glutenin subunit Ax2	Glu-1AX1, Glu-1Ax, Glu-1Ax1.1, Glu-A1, GluA1	tr|A0MZ38|A0MZ38_WHEAT, tr|G3K725|G3K725_WHEAT, tr|Q03872|Q03872_WHEAT, tr|Q19AE4|Q19AE4_WHEAT, tr|T2HRF3|T2HRF3_WHEAT
54	20220927_CRJL_M9H11_Gliadin_Neprosin_N2_175.10769.10769.2	IILHQQQKQQQQPS		AIHNVVHA.IILHQQQKQQQQPS.THVSIQQP	A	T	14	2	2107.77	1702.93	1702.91	852.473	852.464	1702.91	852.463	0.0026	0.5765	1.7046	0.00133	21.005	0	0.9783	0	0	194	207	0			0	FALSE	tr|A0A446V2H3|A0A446V2H3_TRITD	A0A446V2H3	A0A446V2H3_TRITD	TRITD_6Av1G009360	Uncharacterized protein	Gli-2, Gli-7, Gli-A2-16, Gli-A2-6, Gli-G2, Gli-G7, Gli-Z2, Gli-Z6, Glia, TRITD_6Av1G009660, TRITD_6Av1G009830, TRITD_6Av1G009860, TRITD_6Av1G009880, gli-2, gli-w7-5, gli-wE09, gli-wE12	sp|P02863|GDA0_WHEAT, tr|A0A023WGX6|A0A023WGX6_WHEAT, tr|A0A023WHQ9|A0A023WHQ9_WHEAT, tr|A0A0E3UQW2|A0A0E3UQW2_TRITD, tr|A0A0E3UQW4|A0A0E3UQW4_TRITD, tr|A0A0E3UQW5|A0A0E3UQW5_TRITD, tr|A0A0E3UR97|A0A0E3UR97_TRITD, tr|A0A0E3UR98|A0A0E3UR98_TRITD, tr|A0A0E3Z563|A0A0E3Z563_TRITD, tr|A0A0E3Z5B3|A0A0E3Z5B3_TRITD, tr|A0A0E3Z5B6|A0A0E3Z5B6_TRITD, tr|A0A0E3Z5Z1|A0A0E3Z5Z1_TRITD, tr|A0A0E3Z5Z6|A0A0E3Z5Z6_…
55	20220927_CRJL_M9H11_Gliadin_Neprosin_N2_175.10787.10787.2	NIAHASSQVSQQS		RDVVIQQP.NIAHASSQVSQQS.YQIIQQIC	P	Y	13	2	2109.84	1355.66	1355.64	678.836	678.829	1355.64	678.829	-0.0002	0.7216	0.5394	0.01938	14.351	0	0.9787	0	0	148	160	0			0	FALSE	tr|A0A446W0D7|A0A446W0D7_TRITD	A0A446W0D7	A0A446W0D7_TRITD	TRITD_6Bv1G014670	Uncharacterized protein	Gli-2	tr|A0A446W0B4|A0A446W0B4_TRITD, tr|A0A446W0B5|A0A446W0B5_TRITD, tr|A0A446W0B7|A0A446W0B7_TRITD, tr|A0A446W0C2|A0A446W0C2_TRITD, tr|A0A446W0D4|A0A446W0D4_TRITD, tr|A0A446W0E8|A0A446W0E8_TRITD, tr|A0A446W0F7|A0A446W0F7_TRITD, tr|A0A446W0I4|A0A446W0I4_TRITD, tr|A0A446W0N0|A0A446W0N0_TRITD, tr|I0IT56|I0IT56_WHEAT, tr|I0IT57|I0IT57_WHEAT, tr|I0IT58|I0IT58_WHEAT, tr|I0IT59|I0IT59_WHEAT, tr|I0IT60|I0IT6…
56	20220927_CRJL_M9H11_Gliadin_Neprosin_N2_175.10797.10797.0	AYYPTSSQQSRQRQQA		QQPGQGQQ.AYYPTSSQQSRQRQQA.GQWQRPGQ	Q	G	16	3	2110.97	1898.93	1898.91	633.983	633.976	1897.9	633.642	1.0028	0.8512	0.5981	0.0001746	12.036	0	1	0	0	478	493	0			0	FALSE	tr|G3FLC5|G3FLC5_WHEAT	G3FLC5	G3FLC5_WHEAT	Glu	High-molecular-weight glutenin subunit	Glu-B1, Glu-B1-1, Glu-B1al, Glu-B1br, Glu-B1bs, HMWBx17	tr|A9YSK5|A9YSK5_WHEAT, tr|G4Y3Y0|G4Y3Y0_WHEAT, tr|G4Y3Y1|G4Y3Y1_WHEAT, tr|G4Y3Y2|G4Y3Y2_WHEAT, tr|M4M8L5|M4M8L5_WHEAT, tr|Q18MZ6|Q18MZ6_WHEAT, tr|Q1KL95|Q1KL95_WHEAT, tr|Q42451|Q42451_WHEAT, tr|Q45R38|Q45R38_WHEAT
57	20220927_CRJL_M9H11_Gliadin_Neprosin_N2_175.10806.10806.0	AYYPTSSQQSRQRQQA		QQPGQGQQ.AYYPTSSQQSRQRQQA.GQWQRPGQ	Q	G	16	3	2112.05	1897.92	1897.9	633.648	633.641	1897.9	633.642	-0.0013	0.8782	0.6161	0.0003117	12.132	0	0.9998	0	0	478	493	0			0	FALSE	tr|G3FLC5|G3FLC5_WHEAT	G3FLC5	G3FLC5_WHEAT	Glu	High-molecular-weight glutenin subunit	Glu-B1, Glu-B1-1, Glu-B1al, Glu-B1br, Glu-B1bs, HMWBx17	tr|A9YSK5|A9YSK5_WHEAT, tr|G4Y3Y0|G4Y3Y0_WHEAT, tr|G4Y3Y1|G4Y3Y1_WHEAT, tr|G4Y3Y2|G4Y3Y2_WHEAT, tr|M4M8L5|M4M8L5_WHEAT, tr|Q18MZ6|Q18MZ6_WHEAT, tr|Q1KL95|Q1KL95_WHEAT, tr|Q42451|Q42451_WHEAT, tr|Q45R38|Q45R38_WHEAT
58	20220927_CRJL_M9H11_Gliadin_Neprosin_N2_175.10836.10836.2	QQTLSHHQQQQP	Q[111]QTLSHHQQQQP	SQQQPIPP.QQTLSHHQQQQP.IQQQPQPF	P	I	12	2	2115.35	1441.68	1441.67	721.849	721.842	1441.67	721.842	-0.0007	0.4829	7.141	0.2027	13.273	0	0.9671	0	0	41	52	0	1Q(-17.0265)		0	FALSE	tr|B2Y2S3|B2Y2S3_WHEAT	B2Y2S3	B2Y2S3_WHEAT	GluB3-2	Low molecular weight glutenin subunit	Glu-D3, GluB3-6, LMW-GS, lmw-gs	tr_A7XDG0_A7XDG0_TRITU_1-363_1-363/1-363, tr_Q0Q2J0_Q0Q2J0_TRITU_1-297_1-297/1-297, tr_Q0Q2J1_Q0Q2J1_TRITU_1-334_1-334/1-334, tr|B2BZD0|B2BZD0_WHEAT, tr|B2Y2Q6|B2Y2Q6_WHEAT, tr|B2Y2Q7|B2Y2Q7_WHEAT, tr|B2Y2R3|B2Y2R3_WHEAT, tr|B2Y2R6|B2Y2R6_WHEAT, tr|D3U328|D3U328_WHEAT, tr|Q8W3W3|Q8W3W3_WHEAT, tr|Q9XGE9|Q9XGE9_TRITD
59	20220927_CRJL_M9H11_Gliadin_Neprosin_N2_175.10868.10868.2	QQSGQGQQPGQSQQP		QGYYPTSP.QQSGQGQQPGQSQQP.GQGQQGYY	P	G	15	2	2119.18	1581.73	1581.71	791.872	791.864	1581.71	791.864	0.0003	0.671	4.8457	0.08176	16.054	10.057	0.9588	0	0	474	488	0			0	FALSE	tr|Q03871|Q03871_WHEAT	Q03871	Q03871_WHEAT	Glu-1By9	HMW glutenin subunit 1By9	1By20, Glu, Glu-1B, Glu-B1, glu-1R	tr_Q6UJY7_Q6UJY7_TRITU_1-720_1-720/1-720, tr|A0A0E4G9A4|A0A0E4G9A4_TRITD, tr|A0A2L1K3K6|A0A2L1K3K6_TRITD, tr|A5HMG2|A5HMG2_WHEAT, tr|B8PSA6|B8PSA6_WHEAT, tr|Q0Q5D8|Q0Q5D8_WHEAT, tr|Q4JHY1|Q4JHY1_WHEAT, tr|Q52JL2|Q52JL2_WHEAT, tr|Q84TG6|Q84TG6_TRITD, tr|Q94IJ6|Q94IJ6_WHEAT, tr|U5YQV1|U5YQV1_WHEAT
60	20220927_CRJL_M9H11_Gliadin_Neprosin_N2_175.10875.10875.3	IILHQQQQQQQQQQQKQP		AIHNVVHA.IILHQQQQQQQQQQQKQP.LSQVSFQQ	A	L	18	3	2120.08	2256.2	2256.17	753.073	753.065	2256.17	753.065	0.0009	0.6836	0.5808	0.04632	15.837	0	0.9808	0	0	215	232	0			0	FALSE	tr|A5JSA6|A5JSA6_WHEAT	A5JSA6	A5JSA6_WHEAT	Gli-G3	Alpha-gliadin	gli-2	tr|K7XRC7|K7XRC7_WHEAT, tr|R9XUM8|R9XUM8_WHEAT
61	20220927_CRJL_M9H11_Gliadin_Neprosin_N2_175.10888.10888.2	IILHQQQQQQQQQQQKQP		AIHNVVHA.IILHQQQQQQQQQQQKQP.LSQVSFQQ	A	L	18	2	2121.56	2256.2	2256.18	1129.11	1129.1	2256.17	1129.09	0.008	0.7171	0.6054	0.04283	11.973	0	0.9922	0	0	215	232	0			0	FALSE	tr|A5JSA6|A5JSA6_WHEAT	A5JSA6	A5JSA6_WHEAT	Gli-G3	Alpha-gliadin	gli-2	tr|K7XRC7|K7XRC7_WHEAT, tr|R9XUM8|R9XUM8_WHEAT
62	20220927_CRJL_M9H11_Gliadin_Neprosin_N2_175.10889.10889.2	IILRQQQKQQQQP		AIHNVVHA.IILRQQQKQQQQP.SSQVSFQQ	A	S	13	2	2121.69	1634.94	1634.92	818.477	818.468	1634.92	818.468	0.0003	0.6468	0.2327	0.009125	15.659	0	0.9634	0	0	196	208	0			0	TRUE	tr|X2KVH9|X2KVH9_WHEAT	X2KVH9	X2KVH9_WHEAT	Gli-2	Alpha-gliadin
63	20220927_CRJL_M9H11_Gliadin_Neprosin_N2_175.10924.10924.2	QQQQLHQQRQQPS	Q[111]QQQLHQQRQQPS	QQQQIQQQ.QQQQLHQQRQQPS.SQVSFQQP	Q	S	13	2	2125.79	1615.8	1615.78	808.908	808.898	1615.78	808.898	-0.0002	0.6473	8.2304	0.06194	14.332	0	0.9966	0	0	225	237	0	1Q(-17.0265)		0	FALSE	tr|A0A0E3Z7J9|A0A0E3Z7J9_TRITD	A0A0E3Z7J9	A0A0E3Z7J9_TRITD		Alpha-gliadin (Fragment)	Gli-G6, Gli-Z8	tr|A5JSA9|A5JSA9_WHEAT, tr|A5JSB8|A5JSB8_WHEAT, tr|D2X6C9|D2X6C9_TRITD, tr|D2X6D1|D2X6D1_TRITD, tr|D2X6D5|D2X6D5_TRITD, tr|D2X6D9|D2X6D9_TRITD, tr|Q2V5Z7|Q2V5Z7_TRITD, tr|X2KWE1|X2KWE1_WHEAT
64	20220927_CRJL_M9H11_Gliadin_Neprosin_N2_175.10928.10928.2	IILRQQQKQQQQPS		AIHNVVHA.IILRQQQKQQQQPS.SQVSFQQP	A	S	14	2	2126.37	1721.98	1721.96	861.996	861.985	1721.95	861.984	0.0019	0.7085	0.2453	0.0001193	23.193	0	0.9977	0	0	196	209	0			0	TRUE	tr|X2KVH9|X2KVH9_WHEAT	X2KVH9	X2KVH9_WHEAT	Gli-2	Alpha-gliadin
65	20220927_CRJL_M9H11_Gliadin_Neprosin_N2_175.10942.10942.0	QQTLSHHQQQQP	Q[111]QTLSHHQQQQP	SQQQPIPP.QQTLSHHQQQQP.IQQQPQPF	P	I	12	3	2127.84	1441.67	1441.66	481.565	481.559	1441.67	481.564	-0.0135	0.4849	7.3492	0.007731	13.169	0	0.9887	0	0	41	52	0	1Q(-17.0265)		0	FALSE	tr|B2Y2S3|B2Y2S3_WHEAT	B2Y2S3	B2Y2S3_WHEAT	GluB3-2	Low molecular weight glutenin subunit	Glu-D3, GluB3-6, LMW-GS, lmw-gs	tr_A7XDG0_A7XDG0_TRITU_1-363_1-363/1-363, tr_Q0Q2J0_Q0Q2J0_TRITU_1-297_1-297/1-297, tr_Q0Q2J1_Q0Q2J1_TRITU_1-334_1-334/1-334, tr|B2BZD0|B2BZD0_WHEAT, tr|B2Y2Q6|B2Y2Q6_WHEAT, tr|B2Y2Q7|B2Y2Q7_WHEAT, tr|B2Y2R3|B2Y2R3_WHEAT, tr|B2Y2R6|B2Y2R6_WHEAT, tr|D3U328|D3U328_WHEAT, tr|Q8W3W3|Q8W3W3_WHEAT, tr|Q9XGE9|Q9XGE9_TRITD
66	20220927_CRJL_M9H11_Gliadin_Neprosin_N2_175.11061.11061.2	NIAHASSQVSQQS		RDVVIQQP.NIAHASSQVSQQS.YQIIQQIC	P	Y	13	2	2141.32	1355.66	1355.65	678.836	678.83	1355.64	678.829	0.0023	0.7477	1.0641	0.03128	14.519	0	0.9925	0	0	148	160	0			0	FALSE	tr|A0A446W0D7|A0A446W0D7_TRITD	A0A446W0D7	A0A446W0D7_TRITD	TRITD_6Bv1G014670	Uncharacterized protein	Gli-2	tr|A0A446W0B4|A0A446W0B4_TRITD, tr|A0A446W0B5|A0A446W0B5_TRITD, tr|A0A446W0B7|A0A446W0B7_TRITD, tr|A0A446W0C2|A0A446W0C2_TRITD, tr|A0A446W0D4|A0A446W0D4_TRITD, tr|A0A446W0E8|A0A446W0E8_TRITD, tr|A0A446W0F7|A0A446W0F7_TRITD, tr|A0A446W0I4|A0A446W0I4_TRITD, tr|A0A446W0N0|A0A446W0N0_TRITD, tr|I0IT56|I0IT56_WHEAT, tr|I0IT57|I0IT57_WHEAT, tr|I0IT58|I0IT58_WHEAT, tr|I0IT59|I0IT59_WHEAT, tr|I0IT60|I0IT6…
67	20220927_CRJL_M9H11_Gliadin_Neprosin_N2_175.11066.11066.0	QQSRYEAIRA		CQQIPQIP.QQSRYEAIRA.IIYSIIIQ	P	I	10	2	2141.91	1220.64	1220.63	611.327	611.32	1220.63	611.32	-0.0006	0.9094	1.2098	0.005614	19.071	8.785	0.9997	0	0	256	265	0			0	FALSE	tr|B2Y2S3|B2Y2S3_WHEAT	B2Y2S3	B2Y2S3_WHEAT	GluB3-2	Low molecular weight glutenin subunit	GLEN42K, Glu, Glu-B3g, Glu-D3, GluB3-1, GluB3-3, GluB3-6, GluD3-3, HARU48K, KANS2, LMW-3, LMW-GS, LMW-m1, LMW-s1, glu-3, lmw-gs	sp|P10386|GLTB_WHEAT, tr_A7XDG0_A7XDG0_TRITU_1-363_1-363/1-363, tr_Q0Q2J0_Q0Q2J0_TRITU_1-297_1-297/1-297, tr_Q0Q2J1_Q0Q2J1_TRITU_1-334_1-334/1-334, tr|A2IBV5|A2IBV5_WHEAT, tr|A2IBV6|A2IBV6_WHEAT, tr|A9Z176|A9Z176_WHEAT, tr|B2BZD0|B2BZD0_WHEAT, tr|B2LS34|B2LS34_WHEAT, tr|B2Y2Q1|B2Y2Q1_WHEAT, tr|B2Y2Q2|B2Y2Q2_WHEAT, tr|B2Y2Q3|B2Y2Q3_WHEAT, tr|B2Y2Q4|B2Y2Q4_WHEAT, tr|B2Y2Q6|B2Y2Q6_WHEAT, tr|B2Y2Q7|B…
68	20220927_CRJL_M9H11_Gliadin_Neprosin_N2_175.11068.11068.0	QQSRYEAIRA		CQQIPQIP.QQSRYEAIRA.IIYSIIIQ	P	I	10	2	2142.11	1221.64	1221.63	611.828	611.821	1220.63	611.32	1.0015	0.9197	1.2063	0.01529	19.082	10.119	0.9991	0	0	256	265	0			0	FALSE	tr|B2Y2S3|B2Y2S3_WHEAT	B2Y2S3	B2Y2S3_WHEAT	GluB3-2	Low molecular weight glutenin subunit	GLEN42K, Glu, Glu-B3g, Glu-D3, GluB3-1, GluB3-3, GluB3-6, GluD3-3, HARU48K, KANS2, LMW-3, LMW-GS, LMW-m1, LMW-s1, glu-3, lmw-gs	sp|P10386|GLTB_WHEAT, tr_A7XDG0_A7XDG0_TRITU_1-363_1-363/1-363, tr_Q0Q2J0_Q0Q2J0_TRITU_1-297_1-297/1-297, tr_Q0Q2J1_Q0Q2J1_TRITU_1-334_1-334/1-334, tr|A2IBV5|A2IBV5_WHEAT, tr|A2IBV6|A2IBV6_WHEAT, tr|A9Z176|A9Z176_WHEAT, tr|B2BZD0|B2BZD0_WHEAT, tr|B2LS34|B2LS34_WHEAT, tr|B2Y2Q1|B2Y2Q1_WHEAT, tr|B2Y2Q2|B2Y2Q2_WHEAT, tr|B2Y2Q3|B2Y2Q3_WHEAT, tr|B2Y2Q4|B2Y2Q4_WHEAT, tr|B2Y2Q6|B2Y2Q6_WHEAT, tr|B2Y2Q7|B…
69	20220927_CRJL_M9H11_Gliadin_Neprosin_N2_175.11096.11096.1	FRPSQQNP		QYPIGQGS.FRPSQQNP.QAQGSVQP	S	Q	8	1	2145.23	972.491	972.48	973.499	973.487	972.478	973.485	0.0017	0.8283	0.8138	1.678	8.601	0	0.9865	0	0	228	235	0			0	FALSE	tr|X2KVH9|X2KVH9_WHEAT	X2KVH9	X2KVH9_WHEAT	Gli-2	Alpha-gliadin	Gli-6, Gli-7, Gli-A2-16, Gli-A2-6, Gli-G2, Gli-G7, Gli-Z2, Gli-Z6, Glia, TRITD_6Av1G009360, TRITD_6Av1G009400, TRITD_6Av1G009660, TRITD_6Av1G009830, TRITD_6Av1G009860, TRITD_6Av1G009880, a-gliadin, gli, gli-2, gli-w7-5, gli-wE09, gli-wE12	sp|P02863|GDA0_WHEAT, tr_A0A446V2L4_A0A446V2L4_TRITD_1-223_1-223/1-223, tr_A0A446V2M7_TRITD_1-188_1-188_1-188_1-188/1-188, tr|A0A023WGX6|A0A023WGX6_WHEAT, tr|A0A023WHQ9|A0A023WHQ9_WHEAT, tr|A0A0E3UQW2|A0A0E3UQW2_TRITD, tr|A0A0E3UQW4|A0A0E3UQW4_TRITD, tr|A0A0E3UR95|A0A0E3UR95_TRITD, tr|A0A0E3UR97|A0A0E3UR97_TRITD, tr|A0A0E3UR98|A0A0E3UR98_TRITD, tr|A0A0E3Z559|A0A0E3Z559_TRITD, tr|A0A0E3Z563|A0A0E3…
70	20220927_CRJL_M9H11_Gliadin_Neprosin_N2_175.11104.11104.2	QQTLSHHQQQQP	Q[111]QTLSHHQQQQP	SQQQPIPP.QQTLSHHQQQQP.IQQQPQPF	P	I	12	2	2146.34	1441.69	1441.67	721.85	721.842	1441.67	721.842	-0.0007	0.5388	7.6575	0.2644	11.811	0	0.9621	0	0	41	52	0	1Q(-17.0265)		0	FALSE	tr|B2Y2S3|B2Y2S3_WHEAT	B2Y2S3	B2Y2S3_WHEAT	GluB3-2	Low molecular weight glutenin subunit	Glu-D3, GluB3-6, LMW-GS, lmw-gs	tr_A7XDG0_A7XDG0_TRITU_1-363_1-363/1-363, tr_Q0Q2J0_Q0Q2J0_TRITU_1-297_1-297/1-297, tr_Q0Q2J1_Q0Q2J1_TRITU_1-334_1-334/1-334, tr|B2BZD0|B2BZD0_WHEAT, tr|B2Y2Q6|B2Y2Q6_WHEAT, tr|B2Y2Q7|B2Y2Q7_WHEAT, tr|B2Y2R3|B2Y2R3_WHEAT, tr|B2Y2R6|B2Y2R6_WHEAT, tr|D3U328|D3U328_WHEAT, tr|Q8W3W3|Q8W3W3_WHEAT, tr|Q9XGE9|Q9XGE9_TRITD
71	20220927_CRJL_M9H11_Gliadin_Neprosin_N2_175.11111.11111.1	QQSRYEAIRA		CQQIPQIP.QQSRYEAIRA.IIYSIIIQ	P	I	10	1	2147.11	1220.64	1220.62	1221.64	1221.63	1220.63	1221.63	-0.0045	0.7719	1.123	0.0006046	19.374	0	0.9966	0	0	256	265	0			0	FALSE	tr|B2Y2S3|B2Y2S3_WHEAT	B2Y2S3	B2Y2S3_WHEAT	GluB3-2	Low molecular weight glutenin subunit	GLEN42K, Glu, Glu-B3g, Glu-D3, GluB3-1, GluB3-3, GluB3-6, GluD3-3, HARU48K, KANS2, LMW-3, LMW-GS, LMW-m1, LMW-s1, glu-3, lmw-gs	sp|P10386|GLTB_WHEAT, tr_A7XDG0_A7XDG0_TRITU_1-363_1-363/1-363, tr_Q0Q2J0_Q0Q2J0_TRITU_1-297_1-297/1-297, tr_Q0Q2J1_Q0Q2J1_TRITU_1-334_1-334/1-334, tr|A2IBV5|A2IBV5_WHEAT, tr|A2IBV6|A2IBV6_WHEAT, tr|A9Z176|A9Z176_WHEAT, tr|B2BZD0|B2BZD0_WHEAT, tr|B2LS34|B2LS34_WHEAT, tr|B2Y2Q1|B2Y2Q1_WHEAT, tr|B2Y2Q2|B2Y2Q2_WHEAT, tr|B2Y2Q3|B2Y2Q3_WHEAT, tr|B2Y2Q4|B2Y2Q4_WHEAT, tr|B2Y2Q6|B2Y2Q6_WHEAT, tr|B2Y2Q7|B…
72	20220927_CRJL_M9H11_Gliadin_Neprosin_N2_175.11116.11116.3	ERGQQGQQSGQGQQLGQGQQGQQPG		QGQQGQQP.ERGQQGQQSGQGQQLGQGQQGQQPG.QKQQSGQG	P	Q	25	3	2147.7	2594.23	2594.2	865.751	865.742	2593.2	865.407	1.0073	0.7301	2.7728	0.0001516	22.958	12.294	0.9961	0	0	243	267	0			0	FALSE	tr|Q41553|Q41553_WHEAT	Q41553	Q41553_WHEAT	HMWG	HMW glutenin subunit Ax2	Glu-1AX1, Glu-1Ax, Glu-1Ax1.1	tr|A0MZ38|A0MZ38_WHEAT, tr|G3K725|G3K725_WHEAT, tr|Q03872|Q03872_WHEAT
73	20220927_CRJL_M9H11_Gliadin_Neprosin_N2_175.11124.11124.1	QRFGQP		IIMRQQQG.QRFGQP.QQQQGQSF	G	Q	6	1	2148.62	731.379	731.37	732.387	732.378	731.371	732.379	-0.0009	0.9394	1.1354	0.3455	9.346	0	0.9818	0	0	109	114	0			0	FALSE	sp|P0CZ07|AVLA2_WHEAT	P0CZ07	AVLA2_WHEAT		Avenin-like a2	TRITD_7Av1G008200	sp|P0CZ08|AVLA3_WHEAT, sp|P0CZ10|AVLA6_WHEAT, sp|P0CZ11|AVLA7_WHEAT, tr|A0A3B6I494|A0A3B6I494_WHEAT, tr|A0A3B6R7A6|A0A3B6R7A6_WHEAT, tr|A0A446WXR7|A0A446WXR7_TRITD, tr|A0A446WXS8|A0A446WXS8_TRITD, tr|A0A446WXT0|A0A446WXT0_TRITD, tr|A0A446WXT3|A0A446WXT3_TRITD, tr|A0A446WXT5|A0A446WXT5_TRITD
74	20220927_CRJL_M9H11_Gliadin_Neprosin_N2_175.11140.11140.2	QQTLTHHQQQQP	Q[111]QTLTHHQQQQP	SQQQPIPP.QQTLTHHQQQQP.IQQQPHQF	P	I	12	2	2150.4	1455.7	1455.68	728.858	728.85	1455.69	728.85	-0.0011	0.5087	6.8672	0.0912	15.745	0	0.9759	0	0	41	52	0	1Q(-17.0265)		0	FALSE	tr|Q75ZV9|Q75ZV9_WHEAT	Q75ZV9	Q75ZV9_WHEAT	HARU48K	LMW-s HS1	LMW-s1	tr|A2IBV5|A2IBV5_WHEAT
75	20220927_CRJL_M9H11_Gliadin_Neprosin_N2_175.11152.11152.1	FSQQRPP		PIIIQQPP.FSQQRPP.FSQQQQQP	P	F	7	1	2151.71	858.446	858.436	859.453	859.443	858.435	859.442	0.0011	0.6909	0.345	0.06187	11.334	0	0.964	0	0	131	137	0			0	FALSE	tr|B2BZD1|B2BZD1_WHEAT	B2BZD1	B2BZD1_WHEAT	Glu-D3	LMW-D8	GluD3-5, LMW-3, LMW-GS, lmw-gs	tr|A2IBV6|A2IBV6_WHEAT, tr|F8SGQ3|F8SGQ3_WHEAT, tr|Q0GNG1|Q0GNG1_WHEAT, tr|Q0QBR3|Q0QBR3_WHEAT, tr|Q8W3X6|Q8W3X6_WHEAT, tr|R4JBK0|R4JBK0_WHEAT
76	20220927_CRJL_M9H11_Gliadin_Neprosin_N2_175.11153.11153.3	IILHQQQQQQQQQQQKQP		AIHNVVHA.IILHQQQQQQQQQQQKQP.LSQVSFQQ	A	L	18	3	2151.79	2256.2	2256.17	753.072	753.065	2256.17	753.065	0.0009	0.6061	1.1092	0.03016	13.582	0	0.9751	0	0	215	232	0			0	FALSE	tr|A5JSA6|A5JSA6_WHEAT	A5JSA6	A5JSA6_WHEAT	Gli-G3	Alpha-gliadin	gli-2	tr|K7XRC7|K7XRC7_WHEAT, tr|R9XUM8|R9XUM8_WHEAT
77	20220927_CRJL_M9H11_Gliadin_Neprosin_N2_175.11155.11155.0	METSRVPG		AATSAIAQ.METSRVPG.LEKPWQQQ	Q	L	8	2	2151.98	876.414	876.404	439.214	439.209	875.417	438.716	0.9873	0.9415	1.2818	1.404	7.91	0	0.9671	0	0	21	28	0			0	FALSE	tr|R9XT57|R9XT57_WHEAT	R9XT57	R9XT57_WHEAT	glu-3	LMW-GS	GluD3-1, LMWXY22, LMWXY22-2, XYGluA3, XYGluB3, lmw-gs	tr|A9YSH4|A9YSH4_WHEAT, tr|B3EY88|B3EY88_WHEAT, tr|B3EY89|B3EY89_WHEAT, tr|B5TWK4|B5TWK4_WHEAT, tr|B5TWK5|B5TWK5_WHEAT, tr|D0EVP0|D0EVP0_WHEAT, tr|D0EVP1|D0EVP1_WHEAT, tr|D0EVP2|D0EVP2_WHEAT, tr|D0EVP4|D0EVP4_WHEAT, tr|D0EVP6|D0EVP6_WHEAT, tr|F8SGM0|F8SGM0_WHEAT, tr|F8SGP6|F8SGP6_WHEAT, tr|F8SGP8|F8SGP8_WHEAT, tr|F8SGQ1|F8SGQ1_WHEAT, tr|F8SGQ2|F8SGQ2_WHEAT, tr|I3RTU0|I3RTU0_WHEAT, tr|I3RTU2|I3RTU…
78	20220927_CRJL_M9H11_Gliadin_Neprosin_N2_175.11157.11157.2	QSRYEAIRA		QQIPQIPQ.QSRYEAIRA.IIYSIIIQ	Q	I	9	2	2152.16	1092.57	1092.56	547.294	547.289	1092.57	547.291	-0.0033	0.8885	0.9337	0.09929	15.197	10.158	0.9947	0	0	257	265	0			0	FALSE	tr|B2Y2S3|B2Y2S3_WHEAT	B2Y2S3	B2Y2S3_WHEAT	GluB3-2	Low molecular weight glutenin subunit	GLEN42K, Glu, Glu-B3g, Glu-D3, GluB3-1, GluB3-3, GluB3-6, GluD3-3, HARU48K, KANS2, LMW, LMW-3, LMW-GS, LMW-m1, LMW-s1, LWMXY22-3, glu-3, lmw-gs	sp|P10386|GLTB_WHEAT, sw|P04729|GDB1_WHEAT, tr_A7XDG0_A7XDG0_TRITU_1-363_1-363/1-363, tr_Q0Q2J0_Q0Q2J0_TRITU_1-297_1-297/1-297, tr_Q0Q2J1_Q0Q2J1_TRITU_1-334_1-334/1-334, tr|A2IBK0|A2IBK0_9POAL, tr|A2IBV5|A2IBV5_WHEAT, tr|A2IBV6|A2IBV6_WHEAT, tr|A9Z176|A9Z176_WHEAT, tr|B2BZC5|B2BZC5_WHEAT, tr|B2BZC7|B2BZC7_WHEAT, tr|B2BZD0|B2BZD0_WHEAT, tr|B2LS34|B2LS34_WHEAT, tr|B2Y2Q1|B2Y2Q1_WHEAT, tr|B2Y2Q2|B2Y…
79	20220927_CRJL_M9H11_Gliadin_Neprosin_N2_175.11162.11162.3	GQGQQAYYPTSSQQSRQRQQA		QGQQGQQP.GQGQQAYYPTSSQQSRQRQQA.GQWQRPGQ	P	G	21	3	2152.56	2396.15	2396.12	799.723	799.715	2396.12	799.715	0.0009	0.9083	0.0218	0.002192	20.784	0	0.999	0	0	473	493	0			0	FALSE	tr|G3FLC5|G3FLC5_WHEAT	G3FLC5	G3FLC5_WHEAT	Glu	High-molecular-weight glutenin subunit	Glu-B1, Glu-B1-1, Glu-B1al, Glu-B1br, Glu-B1bs, HMWBx17	tr|A9YSK5|A9YSK5_WHEAT, tr|G4Y3Y0|G4Y3Y0_WHEAT, tr|G4Y3Y1|G4Y3Y1_WHEAT, tr|G4Y3Y2|G4Y3Y2_WHEAT, tr|M4M8L5|M4M8L5_WHEAT, tr|Q18MZ6|Q18MZ6_WHEAT, tr|Q1KL95|Q1KL95_WHEAT, tr|Q42451|Q42451_WHEAT, tr|Q45R38|Q45R38_WHEAT
80	20220927_CRJL_M9H11_Gliadin_Neprosin_N2_175.11200.11200.2	SQQQPGQGQQGHYPAS		GQQGHYIA.SQQQPGQGQQGHYPAS.QQQPGQGQ	A	Q	16	2	2157.24	1696.78	1696.76	849.395	849.386	1696.76	849.385	0.0023	0.6988	2.1114	0.4086	9.055	0	0.9758	0	0	283	298	0			0	FALSE	sp|P10387|GLT0_WHEAT	P10387	GLT0_WHEAT	GLU-D1-2B	Glutenin, high molecular weight subunit DY10	1By20, 1Dy11, 1Dy12*, 1Dy12.2*, 1Dy12.3, Glu, Glu-D1-2, Glu-Ry, Glu1Dy10, glu-1R	sp|P08488|GLT3_WHEAT, tr|A0A0E4G9A4|A0A0E4G9A4_TRITD, tr|A4URY8|A4URY8_WHEAT, tr|A9QUS3|A9QUS3_WHEAT, tr|A9YSK3|A9YSK3_WHEAT, tr|A9ZMG8|A9ZMG8_WHEAT, tr|B8PSA6|B8PSA6_WHEAT, tr|D2CPI7|D2CPI7_WHEAT, tr|D3XQB8|D3XQB8_SECCE, tr|E0W6G5|E0W6G5_WHEAT, tr|E4W506|E4W506_WHEAT, tr|Q4JHY1|Q4JHY1_WHEAT, tr|Q52JL3|Q52JL3_WHEAT, tr|Q670Q5|Q670Q5_WHEAT, tr|Q6RX92|Q6RX92_WHEAT, tr|Q93WM1|Q93WM1_SECCE, tr|Q94IK7…
81	20220927_CRJL_M9H11_Gliadin_Neprosin_N2_175.11201.11201.2	SRYEAIRA		QIPQIPQQ.SRYEAIRA.IIYSIIIQ	Q	I	8	2	2157.37	964.509	964.499	483.262	483.257	964.509	483.262	-0.0097	0.8534	0.697	0.104	13.432	0	0.9934	0	0	258	265	0			0	FALSE	tr|B2Y2S3|B2Y2S3_WHEAT	B2Y2S3	B2Y2S3_WHEAT	GluB3-2	Low molecular weight glutenin subunit	GLEN42K, Glu, Glu-B3g, Glu-D3, GluB3-1, GluB3-3, GluB3-6, GluD3-3, HARU48K, KANS2, LMW, LMW-3, LMW-GS, LMW-m1, LMW-s1, LWMXY22-3, glu-3, lmw-gs	sp|P10386|GLTB_WHEAT, sw|P04729|GDB1_WHEAT, tr_A7XDG0_A7XDG0_TRITU_1-363_1-363/1-363, tr_Q0Q2J0_Q0Q2J0_TRITU_1-297_1-297/1-297, tr_Q0Q2J1_Q0Q2J1_TRITU_1-334_1-334/1-334, tr|A2IBK0|A2IBK0_9POAL, tr|A2IBV5|A2IBV5_WHEAT, tr|A2IBV6|A2IBV6_WHEAT, tr|A9Z176|A9Z176_WHEAT, tr|B2BZC5|B2BZC5_WHEAT, tr|B2BZC7|B2BZC7_WHEAT, tr|B2BZD0|B2BZD0_WHEAT, tr|B2LS34|B2LS34_WHEAT, tr|B2Y2Q1|B2Y2Q1_WHEAT, tr|B2Y2Q2|B2Y…
82	20220927_CRJL_M9H11_Gliadin_Neprosin_N2_175.11220.11220.2	YYPTSSQQSGQRQQA		QPGQGQQA.YYPTSSQQSGQRQQA.GQWQRPGQ	A	G	15	2	2159.45	1727.81	1727.79	864.911	864.901	1727.79	864.9	0.002	0.7342	0.6044	0.00506	18.373	9.868	0.9875	0	0	479	493	0			0	FALSE	tr|B8ZX17|B8ZX17_WHEAT	B8ZX17	B8ZX17_WHEAT	HMW-GS	Glutenin	1Bx14, glu-B1x	tr|A5HMG1|A5HMG1_WHEAT, tr|H9B854|H9B854_WHEAT, tr|Q6Q7J1|Q6Q7J1_WHEAT, tr|Q6UKZ5|Q6UKZ5_WHEAT, tr|Q8RVX0|Q8RVX0_TRITD
83	20220927_CRJL_M9H11_Gliadin_Neprosin_N2_175.11222.11222.2	AQGQQPGQGQQGQQPGQGQPG		QSGQIQQP.AQGQQPGQGQQGQQPGQGQPG.YYPTSSQI	P	Y	21	2	2159.71	2059.97	2059.94	1030.99	1030.98	2059.94	1030.98	0.0026	0.7743	4.164	0.5223	18.137	14.39	0.9561	0	0	183	203	0			0	FALSE	tr|A9YSK4|A9YSK4_WHEAT	A9YSK4	A9YSK4_WHEAT	Glu-D1-1	High molecular weight glutenin subunit	1Dx1.5*, GLU-1D-1D, Glu1Dx5	sp|P10388|GLT5_WHEAT, tr|C0SUC3|C0SUC3_WHEAT, tr|E2CT66|E2CT66_WHEAT, tr|Q6R2V1|Q6R2V1_WHEAT
84	20220927_CRJL_M9H11_Gliadin_Neprosin_N2_175.11236.11236.3	ERGQQGQQSGQGQQLGQGQQGQQP		QGQQGQQP.ERGQQGQQSGQGQQLGQGQQGQQP.GQKQQSGQ	P	G	24	3	2161.45	2536.21	2536.18	846.411	846.401	2536.18	846.399	0.0053	0.7469	2.427	0.0005082	23.036	0	0.9971	0	0	243	266	0			0	FALSE	tr|Q41553|Q41553_WHEAT	Q41553	Q41553_WHEAT	HMWG	HMW glutenin subunit Ax2	Glu-1AX1, Glu-1Ax, Glu-1Ax1.1	tr|A0MZ38|A0MZ38_WHEAT, tr|G3K725|G3K725_WHEAT, tr|Q03872|Q03872_WHEAT
85	20220927_CRJL_M9H11_Gliadin_Neprosin_N2_175.11248.11248.0	ISQQQQQQQQQQQP		PPFSQQPP.ISQQQQQQQQQQQP.FTQQQPPF	P	F	14	2	2162.84	1723.85	1723.83	862.93	862.92	1723.82	862.919	0.0026	0.7741	4.8579	0.215	12.14	7.566	0.9836	0	0	164	177	0			0	FALSE	tr|M1GMA2|M1GMA2_WHEAT	M1GMA2	M1GMA2_WHEAT	Glu-A3	Low-molecular-weight glutenin subunit	GluA3-4, LMW-GS, glu-3, lmw-gs	tr|C3VN74|C3VN74_WHEAT, tr|C3VN76|C3VN76_WHEAT, tr|D2DII7|D2DII7_WHEAT, tr|F8SGQ4|F8SGQ4_WHEAT, tr|Q0PW11|Q0PW11_WHEAT, tr|Q6SPZ1|Q6SPZ1_WHEAT, tr|Q6SPZ2|Q6SPZ2_WHEAT, tr|Q6SPZ3|Q6SPZ3_WHEAT, tr|Q8W3U9|Q8W3U9_WHEAT, tr|Q8W3V0|Q8W3V0_WHEAT, tr|R4V1P5|R4V1P5_WHEAT, tr|R9XT25|R9XT25_WHEAT, tr|R9XT45|R9XT45_WHEAT, tr|R9XVB6|R9XVB6_WHEAT
86	20220927_CRJL_M9H11_Gliadin_Neprosin_N2_175.11257.11257.2	EQSRSEAIRA	E[111]QSRSEAIRA	CQQIPQIP.EQSRSEAIRA.IVYSIIIQ	P	I	10	2	2163.77	1127.58	1127.57	564.798	564.791	1127.57	564.791	-0.0006	0.6489	4.913	0.004536	15.681	0	0.9979	0	0	170	179	0	1E(-18.0106)		0	FALSE	tr|Q1ZZT4|Q1ZZT4_WHEAT	Q1ZZT4	Q1ZZT4_WHEAT		Low-molecular-weight glutenin subunit	Glu-3, GluD3-1, LMWXY22, LMWXY22-2, XYGluA3, XYGluB3, glu-3, lmw-gs	tr|A9YSH4|A9YSH4_WHEAT, tr|B3EY88|B3EY88_WHEAT, tr|B3EY89|B3EY89_WHEAT, tr|B5TWK4|B5TWK4_WHEAT, tr|B5TWK5|B5TWK5_WHEAT, tr|D0EVP0|D0EVP0_WHEAT, tr|D0EVP1|D0EVP1_WHEAT, tr|D0EVP2|D0EVP2_WHEAT, tr|D0EVP4|D0EVP4_WHEAT, tr|D0EVP6|D0EVP6_WHEAT, tr|F8SGM0|F8SGM0_WHEAT, tr|F8SGP6|F8SGP6_WHEAT, tr|F8SGP8|F8SGP8_WHEAT, tr|F8SGQ1|F8SGQ1_WHEAT, tr|F8SGQ2|F8SGQ2_WHEAT, tr|G3F3Z1|G3F3Z1_WHEAT, tr|G3F3Z2|G3F3Z…
87	20220927_CRJL_M9H11_Gliadin_Neprosin_N2_175.11267.11267.2	QVVRQYEQT		KCRPVAVS.QVVRQYEQT.VVPPKGGS	S	V	9	2	2164.95	1149.59	1149.58	575.801	575.795	1149.58	575.796	-0.0019	0.7849	0.7898	0.06745	13.184	0	0.9799	0	0	83	91	0			0	FALSE	tr|Q03871|Q03871_WHEAT	Q03871	Q03871_WHEAT	Glu-1By9	HMW glutenin subunit 1By9	1By20, Glu, Glu-1B, Glu-B1, glu-1R	tr_Q6UJY7_Q6UJY7_TRITU_1-720_1-720/1-720, tr|A0A0E4G9A4|A0A0E4G9A4_TRITD, tr|A0A2L1K3K6|A0A2L1K3K6_TRITD, tr|B8PSA6|B8PSA6_WHEAT, tr|Q0Q5D8|Q0Q5D8_WHEAT, tr|Q4JHY1|Q4JHY1_WHEAT, tr|Q52JL2|Q52JL2_WHEAT, tr|Q84TG6|Q84TG6_TRITD, tr|Q94IJ6|Q94IJ6_WHEAT, tr|U5YQV1|U5YQV1_WHEAT
88	20220927_CRJL_M9H11_Gliadin_Neprosin_N2_175.11332.11332.3	RQWQQSGQGQQGHYP		QIGQGQQP.RQWQQSGQGQQGHYP.TSIQQPGQ	P	T	15	3	2172.21	1783.83	1783.81	595.618	595.61	1783.81	595.612	-0.0047	0.6584	0.3838	0.136	14.142	0	0.9719	0	0	252	266	0			0	FALSE	sp|P10387|GLT0_WHEAT	P10387	GLT0_WHEAT	GLU-D1-2B	Glutenin, high molecular weight subunit DY10	Glu-D1-2, Glu1Dy10	tr|A9YSK3|A9YSK3_WHEAT, tr|A9ZMG8|A9ZMG8_WHEAT
89	20220927_CRJL_M9H11_Gliadin_Neprosin_N2_175.11347.11347.2	RQWQQSGQGQQGHYP		QIGQGQQP.RQWQQSGQGQQGHYP.TSIQQPGQ	P	T	15	2	2173.94	1783.84	1783.82	892.925	892.915	1783.81	892.914	0.0019	0.6246	0.355	0.001695	23.583	13.497	0.9875	0	0	252	266	0			0	FALSE	sp|P10387|GLT0_WHEAT	P10387	GLT0_WHEAT	GLU-D1-2B	Glutenin, high molecular weight subunit DY10	Glu-D1-2, Glu1Dy10	tr|A9YSK3|A9YSK3_WHEAT, tr|A9ZMG8|A9ZMG8_WHEAT
90	20220927_CRJL_M9H11_Gliadin_Neprosin_N2_175.11377.11377.2	QQTLSHHQQQQP	Q[111]QTLSHHQQQQP	SQQQPIPP.QQTLSHHQQQQP.IQQQPQPF	P	I	12	2	2177.58	1441.68	1441.67	721.849	721.842	1441.67	721.842	-0.0006	0.5114	8.1781	0.2297	12.055	0	0.9689	0	0	41	52	0	1Q(-17.0265)		0	FALSE	tr|B2Y2S3|B2Y2S3_WHEAT	B2Y2S3	B2Y2S3_WHEAT	GluB3-2	Low molecular weight glutenin subunit	Glu-D3, GluB3-6, LMW-GS, lmw-gs	tr_A7XDG0_A7XDG0_TRITU_1-363_1-363/1-363, tr_Q0Q2J0_Q0Q2J0_TRITU_1-297_1-297/1-297, tr_Q0Q2J1_Q0Q2J1_TRITU_1-334_1-334/1-334, tr|B2BZD0|B2BZD0_WHEAT, tr|B2Y2Q6|B2Y2Q6_WHEAT, tr|B2Y2Q7|B2Y2Q7_WHEAT, tr|B2Y2R3|B2Y2R3_WHEAT, tr|B2Y2R6|B2Y2R6_WHEAT, tr|D3U328|D3U328_WHEAT, tr|Q8W3W3|Q8W3W3_WHEAT, tr|Q9XGE9|Q9XGE9_TRITD
91	20220927_CRJL_M9H11_Gliadin_Neprosin_N2_175.11380.11380.2	LYRTTTRVP		TMCNVNVS.LYRTTTRVP.FGVGTGVG	S	F	9	2	2177.85	1105.63	1105.62	553.824	553.818	1105.62	553.819	-0.002	0.7195	1.3256	0.09846	11.527	0	0.9886	0	0	374	382	0			0	FALSE	tr|Q75ZV9|Q75ZV9_WHEAT	Q75ZV9	Q75ZV9_WHEAT	HARU48K	LMW-s HS1	GluB3-3, GluB3-6, LMW-GS, LMW-s1, glu-3, lmw-gs	tr_A7XDG0_A7XDG0_TRITU_1-363_1-363/1-363, tr_Q0Q2J0_Q0Q2J0_TRITU_1-297_1-297/1-297, tr_Q0Q2J1_Q0Q2J1_TRITU_1-334_1-334/1-334, tr|A2IBV5|A2IBV5_WHEAT, tr|B2Y2R3|B2Y2R3_WHEAT, tr|B2Y2R4|B2Y2R4_WHEAT, tr|B2Y2R5|B2Y2R5_WHEAT, tr|B2Y2R6|B2Y2R6_WHEAT, tr|B2Y2R8|B2Y2R8_WHEAT, tr|B2Y2S0|B2Y2S0_WHEAT, tr|D3U319|D3U319_WHEAT, tr|D5FPE1|D5FPE1_TRITD, tr|Q9XGE9|Q9XGE9_TRITD, tr|Q9XGF0|Q9XGF0_TRITD, tr|R9XVB0…
92	20220927_CRJL_M9H11_Gliadin_Neprosin_N2_175.11384.11384.3	AIHSVAHSIVMQQEQQRG	AIHSVAHSIVM[147]QQEQQRG	IPQQIQCA.AIHSVAHSIVMQQEQQRG.VQIIRPIF	A	V	18	3	2178.28	2034.03	2034.01	679.018	679.009	2034.01	679.009	0	0.7171	2.3779	0.00756	17.986	0	0.9987	0	0	215	232	0	11M(15.9949)		0	FALSE	tr|A0A446JGF8|A0A446JGF8_TRITD	A0A446JGF8	A0A446JGF8_TRITD	TRITD_1Bv1G001870	Uncharacterized protein		tr|A0A446JG43|A0A446JG43_TRITD, tr|A0A446JG84|A0A446JG84_TRITD, tr|A0A446JGQ8|A0A446JGQ8_TRITD
93	20220927_CRJL_M9H11_Gliadin_Neprosin_N2_175.11396.11396.3	GQGQQGHYLASQQQPGQGQQRHYPA		YPASQQQP.GQGQQGHYLASQQQPGQGQQRHYPA.SIQQPGQG	P	S	25	3	2179.73	2748.33	2748.29	917.117	917.105	2748.29	917.103	0.007	0.8327	0.5554	4.85e-05	26.757	8.97	0.9992	0	0	351	375	0			0	FALSE	tr|Q03871|Q03871_WHEAT	Q03871	Q03871_WHEAT	Glu-1By9	HMW glutenin subunit 1By9	Glu, Glu-1B, glu-1R	tr|A5HMG2|A5HMG2_WHEAT, tr|Q0Q5D8|Q0Q5D8_WHEAT, tr|Q84TG6|Q84TG6_TRITD, tr|Q94IJ6|Q94IJ6_WHEAT, tr|U5YQV1|U5YQV1_WHEAT
94	20220927_CRJL_M9H11_Gliadin_Neprosin_N2_175.11399.11399.3	RQWQQSGQGQQGHYPT		QIGQGQQP.RQWQQSGQGQQGHYPT.SIQQPGQG	P	S	16	3	2180.11	1884.88	1884.86	629.301	629.293	1884.86	629.294	-0.0026	0.638	0.5292	0.02961	13.614	0	0.9847	0	0	252	267	0			0	FALSE	sp|P10387|GLT0_WHEAT	P10387	GLT0_WHEAT	GLU-D1-2B	Glutenin, high molecular weight subunit DY10	Glu-D1-2, Glu1Dy10	tr|A9YSK3|A9YSK3_WHEAT, tr|A9ZMG8|A9ZMG8_WHEAT
95	20220927_CRJL_M9H11_Gliadin_Neprosin_N2_175.11430.11430.2	AIHSVAHSIVMQQEQQRG	AIHSVAHSIVM[147]QQEQQRG	IPQQIQCA.AIHSVAHSIVMQQEQQRG.VQIIRPIF	A	V	18	2	2183.33	2034.04	2034.01	1018.03	1018.01	2034.01	1018.01	0.0073	0.5143	2.2937	0.02455	13.94	0	0.9889	0	0	215	232	0	11M(15.9949)		0	FALSE	tr|A0A446JGF8|A0A446JGF8_TRITD	A0A446JGF8	A0A446JGF8_TRITD	TRITD_1Bv1G001870	Uncharacterized protein		tr|A0A446JG43|A0A446JG43_TRITD, tr|A0A446JG84|A0A446JG84_TRITD, tr|A0A446JGQ8|A0A446JGQ8_TRITD
96	20220927_CRJL_M9H11_Gliadin_Neprosin_N2_175.11446.11446.2	QQQPGQGQQRHYPA	Q[111]QQPGQGQQRHYPA	QQGHYIAS.QQQPGQGQQRHYPA.SIQQPGQG	S	S	14	2	2185.25	1604.76	1604.75	803.389	803.381	1604.74	803.38	0.0024	0.6491	5.7812	0.06708	15.714	15.714	0.9931	0	0	362	375	0	1Q(-17.0265)		0	FALSE	tr|Q03871|Q03871_WHEAT	Q03871	Q03871_WHEAT	Glu-1By9	HMW glutenin subunit 1By9	Glu, Glu-1B, glu-1R	tr|A5HMG2|A5HMG2_WHEAT, tr|Q0Q5D8|Q0Q5D8_WHEAT, tr|Q52JL2|Q52JL2_WHEAT, tr|Q84TG6|Q84TG6_TRITD, tr|Q94IJ6|Q94IJ6_WHEAT, tr|U5YQV1|U5YQV1_WHEAT
97	20220927_CRJL_M9H11_Gliadin_Neprosin_N2_175.11449.11449.3	IILHQQQQQQQQQQQKQP		AIHNVVHA.IILHQQQQQQQQQQQKQP.LSQVSFQQ	A	L	18	3	2185.65	2256.2	2256.17	753.075	753.065	2256.17	753.065	0.0009	0.5816	1.6735	0.03861	13.153	0	0.9739	0	0	215	232	0			0	FALSE	tr|A5JSA6|A5JSA6_WHEAT	A5JSA6	A5JSA6_WHEAT	Gli-G3	Alpha-gliadin	gli-2	tr|K7XRC7|K7XRC7_WHEAT, tr|R9XUM8|R9XUM8_WHEAT
98	20220927_CRJL_M9H11_Gliadin_Neprosin_N2_175.11451.11451.2	RQLNPSNKELQSP		AMNIATTA.RQLNPSNKELQSP.EQSFSHQQ	A	E	13	2	2185.91	1509.81	1509.79	755.911	755.902	1509.79	755.902	0.0003	0.7444	0.9054	0.03477	15.335	0	0.9849	0	0	42	54	0			0	FALSE	tr|A0A287EEX5|A0A287EEX5_HORVV	A0A287EEX5	A0A287EEX5_HORVV		Uncharacterized protein		tr|R9XUY1|R9XUY1_WHEAT, tr|R9XWH8|R9XWH8_WHEAT, tr|U5UA46|U5UA46_WHEAT
99	20220927_CRJL_M9H11_Gliadin_Neprosin_N2_175.11459.11459.3	RQLNPSNKELQSP		AMNIATTA.RQLNPSNKELQSP.EQSFSHQQ	A	E	13	3	2186.78	1509.79	1509.78	504.272	504.266	1509.79	504.271	-0.0144	0.7025	0.891	0.05404	14.569	0	0.9666	0	0	42	54	0			0	FALSE	tr|A0A287EEX5|A0A287EEX5_HORVV	A0A287EEX5	A0A287EEX5_HORVV		Uncharacterized protein		tr|R9XUY1|R9XUY1_WHEAT, tr|R9XWH8|R9XWH8_WHEAT, tr|U5UA46|U5UA46_WHEAT
100	20220927_CRJL_M9H11_Gliadin_Neprosin_N2_175.11509.11509.3	AQGQQGHYPASQQQPGQGQQGHYPA		YIASQQQP.AQGQQGHYPASQQQPGQGQQGHYPA.SQQQPGQG	P	S	25	3	2192.45	2647.23	2647.2	883.416	883.406	2647.19	883.404	0.0048	0.7282	0.2222	0.0309	16.54	0	0.986	0	0	300	324	0			0	FALSE	tr|Q52JL3|Q52JL3_WHEAT	Q52JL3	Q52JL3_WHEAT		HMW glutenin subunit	1Dy12*, 1Dy12.3, Glu	sp|P08488|GLT3_WHEAT, tr|A4URY8|A4URY8_WHEAT, tr|A9QUS3|A9QUS3_WHEAT, tr|E0W6G5|E0W6G5_WHEAT, tr|Q670Q5|Q670Q5_WHEAT, tr|Q6RX92|Q6RX92_WHEAT
101	20220927_CRJL_M9H11_Gliadin_Neprosin_N2_175.11534.11534.3	GQGQQGHYPASQQQPGQGQQGHYPA		YIASQQQP.GQGQQGHYPASQQQPGQGQQGHYPA.SQQQPGQG	P	S	25	3	2195.09	2634.22	2634.18	879.08	879.068	2633.18	878.732	1.0078	0.8075	0.1269	9.838e-06	24.902	0	0.9995	0	0	288	312	0			0	FALSE	sp|P10387|GLT0_WHEAT	P10387	GLT0_WHEAT	GLU-D1-2B	Glutenin, high molecular weight subunit DY10	1Dy12*, 1Dy12.3, Glu, Glu-D1-2, Glu1Dy10, glu-1R	sp|P08488|GLT3_WHEAT, tr|A4URY8|A4URY8_WHEAT, tr|A9YSK3|A9YSK3_WHEAT, tr|A9ZMG8|A9ZMG8_WHEAT, tr|E0W6G5|E0W6G5_WHEAT, tr|Q52JL3|Q52JL3_WHEAT, tr|Q6RX92|Q6RX92_WHEAT, tr|Q93WM1|Q93WM1_SECCE, tr|Q94IK7|Q94IK7_SECCE, tr|Q94IL1|Q94IL1_SECCE, tr|Q94IL6|Q94IL6_SECCE
102	20220927_CRJL_M9H11_Gliadin_Neprosin_N2_175.11571.11571.2	ARQLNPSNKELQSP		MAMNIATT.ARQLNPSNKELQSP.EQSFSHQQ	T	E	14	2	2199.44	1580.85	1580.83	791.43	791.421	1580.83	791.421	0.0012	0.7349	0.7347	0.001691	20.587	0	0.9878	0	0	41	54	0			0	FALSE	tr|A0A287EEX5|A0A287EEX5_HORVV	A0A287EEX5	A0A287EEX5_HORVV		Uncharacterized protein		tr|R9XUY1|R9XUY1_WHEAT, tr|R9XWH8|R9XWH8_WHEAT, tr|U5UA46|U5UA46_WHEAT
103	20220927_CRJL_M9H11_Gliadin_Neprosin_N2_175.11616.11616.2	QQSRYEAIRA		CQQIPQIP.QQSRYEAIRA.IIYSIIIQ	P	I	10	2	2204.18	1221.62	1221.63	611.819	611.82	1220.63	611.32	0.9991	0.875	0.1718	0.2235	13.103	12.717	0.9795	0	0	256	265	0			0	FALSE	tr|B2Y2S3|B2Y2S3_WHEAT	B2Y2S3	B2Y2S3_WHEAT	GluB3-2	Low molecular weight glutenin subunit	GLEN42K, Glu, Glu-B3g, Glu-D3, GluB3-1, GluB3-3, GluB3-6, GluD3-3, HARU48K, KANS2, LMW-3, LMW-GS, LMW-m1, LMW-s1, glu-3, lmw-gs	sp|P10386|GLTB_WHEAT, tr_A7XDG0_A7XDG0_TRITU_1-363_1-363/1-363, tr_Q0Q2J0_Q0Q2J0_TRITU_1-297_1-297/1-297, tr_Q0Q2J1_Q0Q2J1_TRITU_1-334_1-334/1-334, tr|A2IBV5|A2IBV5_WHEAT, tr|A2IBV6|A2IBV6_WHEAT, tr|A9Z176|A9Z176_WHEAT, tr|B2BZD0|B2BZD0_WHEAT, tr|B2LS34|B2LS34_WHEAT, tr|B2Y2Q1|B2Y2Q1_WHEAT, tr|B2Y2Q2|B2Y2Q2_WHEAT, tr|B2Y2Q3|B2Y2Q3_WHEAT, tr|B2Y2Q4|B2Y2Q4_WHEAT, tr|B2Y2Q6|B2Y2Q6_WHEAT, tr|B2Y2Q7|B…
104	20220927_CRJL_M9H11_Gliadin_Neprosin_N2_175.11634.11634.2	RQWQQSGQGQQGHYP		QIGQGQQP.RQWQQSGQGQQGHYP.TSIQQPGQ	P	T	15	2	2205.95	1783.84	1783.82	892.926	892.915	1783.81	892.914	0.0023	0.6577	0.1786	0.004451	26.061	15.045	0.9739	0	0	252	266	0			0	FALSE	sp|P10387|GLT0_WHEAT	P10387	GLT0_WHEAT	GLU-D1-2B	Glutenin, high molecular weight subunit DY10	Glu-D1-2, Glu1Dy10	tr|A9YSK3|A9YSK3_WHEAT, tr|A9ZMG8|A9ZMG8_WHEAT
105	20220927_CRJL_M9H11_Gliadin_Neprosin_N2_175.11636.11636.2	EQSRYDAIRA		CQQIPRIP.EQSRYDAIRA.IIYSIVIQ	P	I	10	2	2206.1	1207.61	1207.59	604.811	604.803	1207.59	604.804	-0.0025	0.7944	0.6836	0.1303	13.185	0	0.9797	0	0	240	249	0			0	FALSE	tr|B2BZD1|B2BZD1_WHEAT	B2BZD1	B2BZD1_WHEAT	Glu-D3	LMW-D8	Glu-3, Glu-B3, GluA3-23, GluA3-24, GluA3-5, GluB3-4, GluD3-5, LMW, LMW-1, LMW-5, LMW-GS, LMW-m2, TRITD_1Av1G002790, lmw-gs, lmw-gs3	tr_Q68VI0_Q68VI0_TRITU_1-381_1-381/1-381, tr|A0A2P1BXV0|A0A2P1BXV0_TRITD, tr|A0A446IHH8|A0A446IHH8_TRITD, tr|A0A446IHK2|A0A446IHK2_TRITD, tr|A0A446IHQ7|A0A446IHQ7_TRITD, tr|A2IBK1|A2IBK1_9POAL, tr|A4KZ73|A4KZ73_WHEAT, tr|A8CA05|A8CA05_WHEAT, tr|B2BZC4|B2BZC4_WHEAT, tr|B2BZD2|B2BZD2_WHEAT, tr|B2Y2S1|B2Y2S1_WHEAT, tr|B2Y2S6|B2Y2S6_WHEAT, tr|B5ANT3|B5ANT3_WHEAT, tr|C3VN79|C3VN79_WHEAT, tr|C3VN80|C3V…
106	20220927_CRJL_M9H11_Gliadin_Neprosin_N2_175.11654.11654.2	AEQQAASPMVAKA	AEQQAASPM[147]VAKA	YDSPYHVS.AEQQAASPMVAKA.QQPATQIP	S	Q	13	2	2207.91	1316.65	1316.64	659.335	659.327	1316.64	659.327	-0.0002	0.8315	3.2984	0.361	11.27	0	0.9966	0	0	613	625	0	9M(15.9949)		0	FALSE	sp|P10387|GLT0_WHEAT	P10387	GLT0_WHEAT	GLU-D1-2B	Glutenin, high molecular weight subunit DY10	1Dy11, 1Dy12*, 1Dy12.2*, 1Dy12.3, Glu, Glu-D1-2, Glu1Dy10	sp|P08488|GLT3_WHEAT, tr|A4URY8|A4URY8_WHEAT, tr|A9QUS3|A9QUS3_WHEAT, tr|A9YSK3|A9YSK3_WHEAT, tr|A9ZMG8|A9ZMG8_WHEAT, tr|D2CPI7|D2CPI7_WHEAT, tr|E0W6G5|E0W6G5_WHEAT, tr|E4W506|E4W506_WHEAT, tr|Q52JL3|Q52JL3_WHEAT, tr|Q670Q5|Q670Q5_WHEAT, tr|Q6RX92|Q6RX92_WHEAT
107	20220927_CRJL_M9H11_Gliadin_Neprosin_N2_175.11698.11698.2	HRPQQQFPQP		PQPQQTFP.HRPQQQFPQP.QQPQQPFP	P	Q	10	2	2212.96	1261.64	1261.63	631.829	631.822	1261.63	631.823	-0.0012	0.6411	0.4075	0.1757	11.521	0	0.9799	0	0	76	85	0			0	FALSE	tr|A0A446JGF8|A0A446JGF8_TRITD	A0A446JGF8	A0A446JGF8_TRITD	TRITD_1Bv1G001870	Uncharacterized protein	Gli-1	tr|A0A446JG74|A0A446JG74_TRITD, tr|M9TLK0|M9TLK0_WHEAT
108	20220927_CRJL_M9H11_Gliadin_Neprosin_N2_175.11704.11704.0	QQTLTHHQQQQP	Q[111]QTLTHHQQQQP	SQQQPIPP.QQTLTHHQQQQP.IQQQPHQF	P	I	12	2	2213.56	1455.7	1455.69	728.858	728.85	1455.69	728.85	0.0001	0.4947	7.9199	0.07903	16.959	0	0.9577	0	0	41	52	0	1Q(-17.0265)		0	FALSE	tr|Q75ZV9|Q75ZV9_WHEAT	Q75ZV9	Q75ZV9_WHEAT	HARU48K	LMW-s HS1	LMW-s1	tr|A2IBV5|A2IBV5_WHEAT
109	20220927_CRJL_M9H11_Gliadin_Neprosin_N2_175.11707.11707.0	QQTLTHHQQQQP	Q[111]QTLTHHQQQQP	SQQQPIPP.QQTLTHHQQQQP.IQQQPHQF	P	I	12	2	2213.79	1456.7	1456.68	729.355	729.347	1455.69	728.85	0.9943	0.5373	7.9237	0.004714	18.078	11.539	0.9569	0	0	41	52	0	1Q(-17.0265)		0	FALSE	tr|Q75ZV9|Q75ZV9_WHEAT	Q75ZV9	Q75ZV9_WHEAT	HARU48K	LMW-s HS1	LMW-s1	tr|A2IBV5|A2IBV5_WHEAT
110	20220927_CRJL_M9H11_Gliadin_Neprosin_N2_175.11720.11720.0	IILHQQQQQQQQQQQQQQQQPS		AIHNVIHA.IILHQQQQQQQQQQQQQQQQPS.SQVSYQQP	A	S	22	3	2215.1	2728.39	2728.36	910.47	910.46	2727.34	910.122	1.0136	0.6588	0.0364	4.097e-06	19.759	8.592	1	0	0	194	215	0			0	FALSE	tr|A0A446W0C9|A0A446W0C9_TRITD	A0A446W0C9	A0A446W0C9_TRITD	TRITD_6Bv1G014670	Uncharacterized protein	Gli-2	tr|I0IT55|I0IT55_WHEAT
111	20220927_CRJL_M9H11_Gliadin_Neprosin_N2_175.11721.11721.0	QQTLSHHQQQQP	Q[111]QTLSHHQQQQP	SQQQPIPP.QQTLSHHQQQQP.IQQQPQPF	P	I	12	2	2215.2	1441.69	1441.67	721.85	721.842	1441.67	721.842	-0.0001	0.4857	8.8051	0.2298	12.064	0	0.9727	0	0	41	52	0	1Q(-17.0265)		0	FALSE	tr|B2Y2S3|B2Y2S3_WHEAT	B2Y2S3	B2Y2S3_WHEAT	GluB3-2	Low molecular weight glutenin subunit	Glu-D3, GluB3-6, LMW-GS, lmw-gs	tr_A7XDG0_A7XDG0_TRITU_1-363_1-363/1-363, tr_Q0Q2J0_Q0Q2J0_TRITU_1-297_1-297/1-297, tr_Q0Q2J1_Q0Q2J1_TRITU_1-334_1-334/1-334, tr|B2BZD0|B2BZD0_WHEAT, tr|B2Y2Q6|B2Y2Q6_WHEAT, tr|B2Y2Q7|B2Y2Q7_WHEAT, tr|B2Y2R3|B2Y2R3_WHEAT, tr|B2Y2R6|B2Y2R6_WHEAT, tr|D3U328|D3U328_WHEAT, tr|Q8W3W3|Q8W3W3_WHEAT, tr|Q9XGE9|Q9XGE9_TRITD
112	20220927_CRJL_M9H11_Gliadin_Neprosin_N2_175.11732.11732.2	QIIMRQQQG		CQAVCSVA.QIIMRQQQG.QSFGQPQQ	A	Q	9	2	2216.38	1100.59	1100.57	551.3	551.294	1100.58	551.295	-0.0034	0.9126	1.2493	0.1639	12.642	7.585	0.9877	0	0	100	108	0			0	FALSE	sp|Q2A784|AVLA1_WHEAT	Q2A784	AVLA1_WHEAT	AVNLA	Avenin-like a1	TRITD_7Av1G008200	sp|P0CZ07|AVLA2_WHEAT, sp|P0CZ08|AVLA3_WHEAT, sp|P0CZ10|AVLA6_WHEAT, sp|P0CZ11|AVLA7_WHEAT, tr|A0A3B6I494|A0A3B6I494_WHEAT, tr|A0A3B6R7A6|A0A3B6R7A6_WHEAT, tr|A0A446WXR7|A0A446WXR7_TRITD, tr|A0A446WXS8|A0A446WXS8_TRITD, tr|A0A446WXT0|A0A446WXT0_TRITD, tr|A0A446WXT3|A0A446WXT3_TRITD
113	20220927_CRJL_M9H11_Gliadin_Neprosin_N2_175.11733.11733.1	EQSRYDAIRA		CQQIPRIP.EQSRYDAIRA.IIYSIVIQ	P	I	10	1	2216.51	1207.61	1207.6	1208.62	1208.61	1207.59	1208.6	0.0039	0.7996	0.51	0.002225	14.853	7.696	0.9957	0	0	240	249	0			0	FALSE	tr|B2BZD1|B2BZD1_WHEAT	B2BZD1	B2BZD1_WHEAT	Glu-D3	LMW-D8	Glu-3, Glu-B3, GluA3-23, GluA3-24, GluA3-5, GluB3-4, GluD3-5, LMW, LMW-1, LMW-5, LMW-GS, LMW-m2, TRITD_1Av1G002790, lmw-gs, lmw-gs3	tr_Q68VI0_Q68VI0_TRITU_1-381_1-381/1-381, tr|A0A2P1BXV0|A0A2P1BXV0_TRITD, tr|A0A446IHH8|A0A446IHH8_TRITD, tr|A0A446IHK2|A0A446IHK2_TRITD, tr|A0A446IHQ7|A0A446IHQ7_TRITD, tr|A2IBK1|A2IBK1_9POAL, tr|A4KZ73|A4KZ73_WHEAT, tr|A8CA05|A8CA05_WHEAT, tr|B2BZC4|B2BZC4_WHEAT, tr|B2BZD2|B2BZD2_WHEAT, tr|B2Y2S1|B2Y2S1_WHEAT, tr|B2Y2S6|B2Y2S6_WHEAT, tr|B5ANT3|B5ANT3_WHEAT, tr|C3VN79|C3VN79_WHEAT, tr|C3VN80|C3V…
114	20220927_CRJL_M9H11_Gliadin_Neprosin_N2_175.11738.11738.3	IILHQQQQQQQQQQQQQQQQQPS		AIHNVIHA.IILHQQQQQQQQQQQQQQQQQPS.SQVSYQQP	A	S	23	3	2217.07	2856.44	2856.41	953.155	953.145	2855.4	952.808	1.01	0.7069	0.0202	0.001105	22.326	9.374	0.9843	0	0	192	214	0			0	TRUE	tr|I0IT57|I0IT57_WHEAT	I0IT57	I0IT57_WHEAT	Gli-2	Alpha/beta-gliadin
115	20220927_CRJL_M9H11_Gliadin_Neprosin_N2_175.11751.11751.0	FSQQQQSP		FSQQQQPP.FSQQQQSP.FSQQQEQQ	P	F	8	1	2218.59	948.443	948.433	949.45	949.44	948.43	949.437	0.0023	0.7478	1.1109	1.162	9.311	0	0.9582	0	0	46	53	0			0	FALSE	tr|M1GMA2|M1GMA2_WHEAT	M1GMA2	M1GMA2_WHEAT	Glu-A3	Low-molecular-weight glutenin subunit	Glu-1, LMW-GS, TRITD_1Av1G002360, glu-3, lmw-gs, lmw-gs1	tr|A0A446IHD8|A0A446IHD8_TRITD, tr|A0A446IHD9|A0A446IHD9_TRITD, tr|A0A446IHE3|A0A446IHE3_TRITD, tr|A0A446IHF7|A0A446IHF7_TRITD, tr|A0A446IHK8|A0A446IHK8_TRITD, tr|M1GL80|M1GL80_WHEAT, tr|Q0PW11|Q0PW11_WHEAT, tr|Q5MFG8|Q5MFG8_WHEAT, tr|Q5MFH0|Q5MFH0_WHEAT, tr|Q5MFH3|Q5MFH3_WHEAT, tr|Q6QGW0|Q6QGW0_WHEAT, tr|Q6SPY7|Q6SPY7_WHEAT, tr|Q6SPY9|Q6SPY9_WHEAT, tr|Q6SPZ0|Q6SPZ0_WHEAT, tr|Q6SPZ1|Q6SPZ1_WHEAT,…
116	20220927_CRJL_M9H11_Gliadin_Neprosin_N2_175.11800.11800.0	HQPFSQQP		QQQPFIQP.HQPFSQQP.QQIFPQPQ	P	Q	8	1	2223.6	967.465	967.455	968.472	968.462	967.451	968.458	0.0035	0.9567	0.137	0.04038	12.496	0	0.9983	0	0	23	30	0			0	FALSE	tr|Q6EEW5|Q6EEW5_TRITD	Q6EEW5	Q6EEW5_TRITD		Gamma gliadin	GAG56D, Gli-1, Gli-Ts8, Gli-Yn2, Gli-x2, TRITD_1Bv1G001870, gamma-2, gamma-3, gamma-4, gamma-5, ll901, ll907, ll913, ll915, ll930, ll934	sp|P06659|GDBB_WHEAT, tr|A0A446JG55|A0A446JG55_TRITD, tr|A0A446JG83|A0A446JG83_TRITD, tr|A0A446JG88|A0A446JG88_TRITD, tr|A1EHE7|A1EHE7_WHEAT, tr|B6DQB4|B6DQB4_WHEAT, tr|B6DQB8|B6DQB8_WHEAT, tr|B6UKM4|B6UKM4_WHEAT, tr|B6UKM8|B6UKM8_WHEAT, tr|B6UKN3|B6UKN3_WHEAT, tr|B6UKN4|B6UKN4_WHEAT, tr|B6UKP1|B6UKP1_WHEAT, tr|B6UKP4|B6UKP4_WHEAT, tr|D0ES82|D0ES82_WHEAT, tr|F2X0K8|F2X0K8_WHEAT, tr|F2X0K9|F2X0K9_…
117	20220927_CRJL_M9H11_Gliadin_Neprosin_N2_175.11802.11802.0	IILHQQQQQQQQQQQQQQQQPS		AIHNVIHA.IILHQQQQQQQQQQQQQQQQPS.SQVSYQQP	A	S	22	3	2223.76	2727.38	2727.35	910.133	910.123	2727.34	910.122	0.0046	0.6748	0.108	0.006826	19.664	0	0.9904	0	0	194	215	0			0	FALSE	tr|A0A446W0C9|A0A446W0C9_TRITD	A0A446W0C9	A0A446W0C9_TRITD	TRITD_6Bv1G014670	Uncharacterized protein	Gli-2	tr|I0IT55|I0IT55_WHEAT
118	20220927_CRJL_M9H11_Gliadin_Neprosin_N2_175.11813.11813.2	YHVNTEQQTASP		EQQGYDNP.YHVNTEQQTASP.KVAKVQQP	P	K	12	2	2224.84	1373.63	1373.62	687.825	687.817	1373.62	687.818	-0.0008	0.7599	0.2933	0.06509	14.246	0	0.9924	0	0	666	677	0			0	FALSE	tr|Q03871|Q03871_WHEAT	Q03871	Q03871_WHEAT	Glu-1By9	HMW glutenin subunit 1By9	Glu, Glu-1B, glu-1R	tr_Q6UJY7_Q6UJY7_TRITU_1-720_1-720/1-720, tr|A5HMG2|A5HMG2_WHEAT, tr|B8PSA6|B8PSA6_WHEAT, tr|Q0Q5D8|Q0Q5D8_WHEAT, tr|Q4JHY1|Q4JHY1_WHEAT, tr|Q52JL2|Q52JL2_WHEAT, tr|Q84TG6|Q84TG6_TRITD, tr|Q94IJ6|Q94IJ6_WHEAT, tr|U5YQV1|U5YQV1_WHEAT
119	20220927_CRJL_M9H11_Gliadin_Neprosin_N2_175.11824.11824.1	HQPQQQVPQP		PQPQQTFP.HQPQQQVPQP.QQPQQPFI	P	Q	10	1	2226.05	1185.61	1185.59	1186.61	1186.6	1185.59	1186.6	0.0056	0.7445	0.499	1.608	7.675	0	0.9612	0	0	61	70	0			0	FALSE	tr|R9XUS6|R9XUS6_WHEAT	R9XUS6	R9XUS6_WHEAT		Gamma-gliadin	Gli-1, Gli-Yn1, Gligamma, TRITD_1Bv1G001870, gli, ll910, ll923	sp|P08453|GDB2_WHEAT, tr|A0A446JG98|A0A446JG98_TRITD, tr|A0A446JGA9|A0A446JGA9_TRITD, tr|A0A446JGE5|A0A446JGE5_TRITD, tr|A0A446JGQ5|A0A446JGQ5_TRITD, tr|B6DQB5|B6DQB5_WHEAT, tr|B6DQB6|B6DQB6_WHEAT, tr|B6DQB9|B6DQB9_WHEAT, tr|B6UKN0|B6UKN0_WHEAT, tr|B6UKN8|B6UKN8_WHEAT, tr|F2XAR4|F2XAR4_WHEAT, tr|F2XAR5|F2XAR5_WHEAT, tr|F4YT72|F4YT72_WHEAT, tr|H9BFB6|H9BFB6_WHEAT, tr|K7X1S8|K7X1S8_WHEAT, tr|M9TGF7…
120	20220927_CRJL_M9H11_Gliadin_Neprosin_N2_175.11838.11838.3	QQPGQKQQAGQGQQSGQGQQRYYP	Q[111]QPGQKQQAGQGQQSGQGQQRYYP	QPGYYPTS.QQPGQKQQAGQGQQSGQGQQRYYP.TSPQQSGQ	S	T	24	3	2227.35	2658.28	2658.25	887.1	887.089	2657.23	886.752	1.0124	0.7605	1.5077	0.004667	21.187	11.898	0.9948	0	0	185	208	0	1Q(-17.0265)		0	FALSE	tr|Q8RVX0|Q8RVX0_TRITD	Q8RVX0	Q8RVX0_TRITD	glu-B1x	High molecular weight glutenin subunit 1Bx20 (Fragment)	1Bx14, Glu-1B	tr|K4N1X7|K4N1X7_TRITD, tr|Q6UKZ5|Q6UKZ5_WHEAT
121	20220927_CRJL_M9H11_Gliadin_Neprosin_N2_175.11873.11873.2	ARQLNPSNKELQSP		MAMNIATT.ARQLNPSNKELQSP.EQSFSHQQ	T	E	14	2	2230.75	1580.85	1580.83	791.431	791.422	1580.83	791.421	0.0019	0.7274	0.2129	0.001631	20.65	0	0.9972	0	0	41	54	0			0	FALSE	tr|A0A287EEX5|A0A287EEX5_HORVV	A0A287EEX5	A0A287EEX5_HORVV		Uncharacterized protein		tr|R9XUY1|R9XUY1_WHEAT, tr|R9XWH8|R9XWH8_WHEAT, tr|U5UA46|U5UA46_WHEAT
122	20220927_CRJL_M9H11_Gliadin_Neprosin_N2_175.11928.11928.0	QQSRYEAIRA		CQQIPQIP.QQSRYEAIRA.IIYSIIIQ	P	I	10	2	2235.89	1220.64	1220.62	611.326	611.319	1220.63	611.32	-0.0024	0.8571	0.3566	0.0181	15.437	10.321	0.9949	0	0	256	265	0			0	FALSE	tr|B2Y2S3|B2Y2S3_WHEAT	B2Y2S3	B2Y2S3_WHEAT	GluB3-2	Low molecular weight glutenin subunit	GLEN42K, Glu, Glu-B3g, Glu-D3, GluB3-1, GluB3-3, GluB3-6, GluD3-3, HARU48K, KANS2, LMW-3, LMW-GS, LMW-m1, LMW-s1, glu-3, lmw-gs	sp|P10386|GLTB_WHEAT, tr_A7XDG0_A7XDG0_TRITU_1-363_1-363/1-363, tr_Q0Q2J0_Q0Q2J0_TRITU_1-297_1-297/1-297, tr_Q0Q2J1_Q0Q2J1_TRITU_1-334_1-334/1-334, tr|A2IBV5|A2IBV5_WHEAT, tr|A2IBV6|A2IBV6_WHEAT, tr|A9Z176|A9Z176_WHEAT, tr|B2BZD0|B2BZD0_WHEAT, tr|B2LS34|B2LS34_WHEAT, tr|B2Y2Q1|B2Y2Q1_WHEAT, tr|B2Y2Q2|B2Y2Q2_WHEAT, tr|B2Y2Q3|B2Y2Q3_WHEAT, tr|B2Y2Q4|B2Y2Q4_WHEAT, tr|B2Y2Q6|B2Y2Q6_WHEAT, tr|B2Y2Q7|B…
123	20220927_CRJL_M9H11_Gliadin_Neprosin_N2_175.11936.11936.2	EQSRYDAIRA		CQQIPRIP.EQSRYDAIRA.IIYSIVIQ	P	I	10	2	2236.8	1207.6	1207.59	604.81	604.803	1207.59	604.804	-0.0026	0.8437	0.172	1.843	12.438	0	0.9795	0	0	240	249	0			0	FALSE	tr|B2BZD1|B2BZD1_WHEAT	B2BZD1	B2BZD1_WHEAT	Glu-D3	LMW-D8	Glu-3, Glu-B3, GluA3-23, GluA3-24, GluA3-5, GluB3-4, GluD3-5, LMW, LMW-1, LMW-5, LMW-GS, LMW-m2, TRITD_1Av1G002790, lmw-gs, lmw-gs3	tr_Q68VI0_Q68VI0_TRITU_1-381_1-381/1-381, tr|A0A2P1BXV0|A0A2P1BXV0_TRITD, tr|A0A446IHH8|A0A446IHH8_TRITD, tr|A0A446IHK2|A0A446IHK2_TRITD, tr|A0A446IHQ7|A0A446IHQ7_TRITD, tr|A2IBK1|A2IBK1_9POAL, tr|A4KZ73|A4KZ73_WHEAT, tr|A8CA05|A8CA05_WHEAT, tr|B2BZC4|B2BZC4_WHEAT, tr|B2BZD2|B2BZD2_WHEAT, tr|B2Y2S1|B2Y2S1_WHEAT, tr|B2Y2S6|B2Y2S6_WHEAT, tr|B5ANT3|B5ANT3_WHEAT, tr|C3VN79|C3VN79_WHEAT, tr|C3VN80|C3V…
124	20220927_CRJL_M9H11_Gliadin_Neprosin_N2_175.11961.11961.0	QQSRYEAIRA		CQQIPQIP.QQSRYEAIRA.IIYSIIIQ	P	I	10	2	2239.03	1221.64	1221.63	611.829	611.822	1220.63	611.32	1.0034	0.9037	0.409	0.0406	16.249	8.278	0.9962	0	0	256	265	0			0	FALSE	tr|B2Y2S3|B2Y2S3_WHEAT	B2Y2S3	B2Y2S3_WHEAT	GluB3-2	Low molecular weight glutenin subunit	GLEN42K, Glu, Glu-B3g, Glu-D3, GluB3-1, GluB3-3, GluB3-6, GluD3-3, HARU48K, KANS2, LMW-3, LMW-GS, LMW-m1, LMW-s1, glu-3, lmw-gs	sp|P10386|GLTB_WHEAT, tr_A7XDG0_A7XDG0_TRITU_1-363_1-363/1-363, tr_Q0Q2J0_Q0Q2J0_TRITU_1-297_1-297/1-297, tr_Q0Q2J1_Q0Q2J1_TRITU_1-334_1-334/1-334, tr|A2IBV5|A2IBV5_WHEAT, tr|A2IBV6|A2IBV6_WHEAT, tr|A9Z176|A9Z176_WHEAT, tr|B2BZD0|B2BZD0_WHEAT, tr|B2LS34|B2LS34_WHEAT, tr|B2Y2Q1|B2Y2Q1_WHEAT, tr|B2Y2Q2|B2Y2Q2_WHEAT, tr|B2Y2Q3|B2Y2Q3_WHEAT, tr|B2Y2Q4|B2Y2Q4_WHEAT, tr|B2Y2Q6|B2Y2Q6_WHEAT, tr|B2Y2Q7|B…
125	20220927_CRJL_M9H11_Gliadin_Neprosin_N2_175.11969.11969.2	LYRTTTRVP		TMCNVNVS.LYRTTTRVP.FGVGTGVG	S	F	9	2	2239.93	1105.63	1105.62	553.824	553.818	1105.62	553.819	-0.0022	0.7421	0.291	0.09005	11.682	0	0.9918	0	0	374	382	0			0	FALSE	tr|Q75ZV9|Q75ZV9_WHEAT	Q75ZV9	Q75ZV9_WHEAT	HARU48K	LMW-s HS1	GluB3-3, GluB3-6, LMW-GS, LMW-s1, glu-3, lmw-gs	tr_A7XDG0_A7XDG0_TRITU_1-363_1-363/1-363, tr_Q0Q2J0_Q0Q2J0_TRITU_1-297_1-297/1-297, tr_Q0Q2J1_Q0Q2J1_TRITU_1-334_1-334/1-334, tr|A2IBV5|A2IBV5_WHEAT, tr|B2Y2R3|B2Y2R3_WHEAT, tr|B2Y2R4|B2Y2R4_WHEAT, tr|B2Y2R5|B2Y2R5_WHEAT, tr|B2Y2R6|B2Y2R6_WHEAT, tr|B2Y2R8|B2Y2R8_WHEAT, tr|B2Y2S0|B2Y2S0_WHEAT, tr|D3U319|D3U319_WHEAT, tr|D5FPE1|D5FPE1_TRITD, tr|Q9XGE9|Q9XGE9_TRITD, tr|Q9XGF0|Q9XGF0_TRITD, tr|R9XVB0…
126	20220927_CRJL_M9H11_Gliadin_Neprosin_N2_175.12013.12013.3	IILHQQQQQQQQQQQKQP		AIHNVVHA.IILHQQQQQQQQQQQKQP.LSQVSFQQ	A	L	18	3	2244.11	2257.16	2257.14	753.395	753.387	2256.17	753.065	0.9663	0.6716	0.1614	0.02032	15.268	0	0.96	0	0	215	232	0			0	FALSE	tr|A5JSA6|A5JSA6_WHEAT	A5JSA6	A5JSA6_WHEAT	Gli-G3	Alpha-gliadin	gli-2	tr|K7XRC7|K7XRC7_WHEAT, tr|R9XUM8|R9XUM8_WHEAT
127	20220927_CRJL_M9H11_Gliadin_Neprosin_N2_175.12019.12019.3	IILHQQQQQQQQQQQQP		AIQNVVHA.IILHQQQQQQQQQQQQP.SSQVSFQQ	A	S	17	3	2244.83	2128.1	2128.08	710.375	710.366	2128.08	710.366	-0.0009	0.6462	0.1442	0.02199	13.131	0	0.9841	0	0	169	185	0			0	FALSE	tr|A0A446W1F6|A0A446W1F6_TRITD	A0A446W1F6	A0A446W1F6_TRITD	TRITD_6Bv1G020780	Uncharacterized protein	Gli-SB-3, gli-2, gli-w24	sp|P18573|GDA9_WHEAT, tr|A7LHB3|A7LHB3_WHEAT, tr|J7HWD3|J7HWD3_WHEAT, tr|K7X1I9|K7X1I9_WHEAT, tr|K7XEB0|K7XEB0_WHEAT, tr|Q9M4L6|Q9M4L6_WHEAT
128	20220927_CRJL_M9H11_Gliadin_Neprosin_N2_175.12021.12021.2	IILHQQQQQQQQQQQQQP		AIHNVVHA.IILHQQQQQQQQQQQQQP.LSQVCFQQ	A	L	18	2	2245.04	2256.17	2256.15	1129.09	1129.08	2256.14	1129.08	0.0097	0.8143	0.177	0.001897	20.388	9.431	0.9892	0	0	202	219	0			0	FALSE	tr|K7X1H8|K7X1H8_WHEAT	K7X1H8	K7X1H8_WHEAT	gli-2	Alpha-gliadin	Gli-1	tr|J7I026|J7I026_WHEAT, tr|K7WV37|K7WV37_WHEAT, tr|K7X0M3|K7X0M3_WHEAT, tr|K7X1F5|K7X1F5_WHEAT, tr|R9XSW3|R9XSW3_WHEAT
129	20220927_CRJL_M9H11_Gliadin_Neprosin_N2_175.12024.12024.2	IILHQQQQQQQQQQQQP		AIQNVVHA.IILHQQQQQQQQQQQQP.SSQVSFQQ	A	S	17	2	2245.38	2128.11	2128.09	1065.06	1065.05	2128.08	1065.05	0.0075	0.7882	0.1534	0.007019	18.115	0	0.9963	0	0	169	185	0			0	FALSE	tr|A0A446W1F6|A0A446W1F6_TRITD	A0A446W1F6	A0A446W1F6_TRITD	TRITD_6Bv1G020780	Uncharacterized protein	Gli-SB-3, gli-2, gli-w24	sp|P18573|GDA9_WHEAT, tr|A7LHB3|A7LHB3_WHEAT, tr|J7HWD3|J7HWD3_WHEAT, tr|K7X1I9|K7X1I9_WHEAT, tr|K7XEB0|K7XEB0_WHEAT, tr|Q9M4L6|Q9M4L6_WHEAT
130	20220927_CRJL_M9H11_Gliadin_Neprosin_N2_175.12035.12035.2	GQGQQGHYLASQQQP		YPTSIQQP.GQGQQGHYLASQQQP.GQGQQGHY	P	G	15	2	2246.66	1625.78	1625.76	813.895	813.885	1625.75	813.885	0.0015	0.7957	0.0558	0.007733	20.469	11.592	0.996	0	0	273	287	0			0	FALSE	sp|P10387|GLT0_WHEAT	P10387	GLT0_WHEAT	GLU-D1-2B	Glutenin, high molecular weight subunit DY10	1Dy11, 1Dy12*, 1Dy12.2*, 1Dy12.3, Glu, Glu-1B, Glu-1By9, Glu-B1, Glu-D1-2, Glu1Dy10, glu-1R	sp|P08488|GLT3_WHEAT, tr_Q6UJY7_Q6UJY7_TRITU_1-720_1-720/1-720, tr|A0A2L1K3K6|A0A2L1K3K6_TRITD, tr|A4URY8|A4URY8_WHEAT, tr|A5HMG2|A5HMG2_WHEAT, tr|A9QUS3|A9QUS3_WHEAT, tr|A9YSK3|A9YSK3_WHEAT, tr|A9ZMG8|A9ZMG8_WHEAT, tr|D2CPI7|D2CPI7_WHEAT, tr|E0W6G5|E0W6G5_WHEAT, tr|E4W506|E4W506_WHEAT, tr|Q03871|Q03871_WHEAT, tr|Q0Q5D8|Q0Q5D8_WHEAT, tr|Q52JL3|Q52JL3_WHEAT, tr|Q670Q5|Q670Q5_WHEAT, tr|Q6RX92|Q6RX9…
131	20220927_CRJL_M9H11_Gliadin_Neprosin_N2_175.12052.12052.0	RYYPTSSQQP		QQSGQGQP.RYYPTSSQQP.GQIQQIAQ	P	G	10	2	2248.36	1226.59	1226.57	614.301	614.295	1225.57	613.794	1.0019	0.8641	0.4741	0.03504	15.177	12.603	0.9781	0	0	218	227	0			0	FALSE	tr|Q41553|Q41553_WHEAT	Q41553	Q41553_WHEAT	HMWG	HMW glutenin subunit Ax2	Glu-1AX1, Glu-1Ax, Glu-1Ax1.1, Glu-A1, GluA1	tr|A0MZ38|A0MZ38_WHEAT, tr|G3K725|G3K725_WHEAT, tr|Q03872|Q03872_WHEAT, tr|Q19AE4|Q19AE4_WHEAT, tr|T2HRF3|T2HRF3_WHEAT
132	20220927_CRJL_M9H11_Gliadin_Neprosin_N2_175.12071.12071.0	FSQQQQSP		FSQQQQPP.FSQQQQSP.FSQQQEQQ	P	F	8	1	2250.24	948.441	948.431	949.449	949.438	948.43	949.437	0.0009	0.805	1.4734	1.172	9.307	0	0.9789	0	0	46	53	0			0	FALSE	tr|M1GMA2|M1GMA2_WHEAT	M1GMA2	M1GMA2_WHEAT	Glu-A3	Low-molecular-weight glutenin subunit	Glu-1, LMW-GS, TRITD_1Av1G002360, glu-3, lmw-gs, lmw-gs1	tr|A0A446IHD8|A0A446IHD8_TRITD, tr|A0A446IHD9|A0A446IHD9_TRITD, tr|A0A446IHE3|A0A446IHE3_TRITD, tr|A0A446IHF7|A0A446IHF7_TRITD, tr|A0A446IHK8|A0A446IHK8_TRITD, tr|M1GL80|M1GL80_WHEAT, tr|Q0PW11|Q0PW11_WHEAT, tr|Q5MFG8|Q5MFG8_WHEAT, tr|Q5MFH0|Q5MFH0_WHEAT, tr|Q5MFH3|Q5MFH3_WHEAT, tr|Q6QGW0|Q6QGW0_WHEAT, tr|Q6SPY7|Q6SPY7_WHEAT, tr|Q6SPY9|Q6SPY9_WHEAT, tr|Q6SPZ0|Q6SPZ0_WHEAT, tr|Q6SPZ1|Q6SPZ1_WHEAT,…
133	20220927_CRJL_M9H11_Gliadin_Neprosin_N2_175.12093.12093.2	IILHQQQQQQQQQQP		AIHNVVHA.IILHQQQQQQQQQQP.LSQVSFQQ	A	L	15	2	2252.47	1871.98	1871.97	936.999	936.99	1871.96	936.987	0.0062	0.7607	0.1726	0.007379	18.028	0	0.9787	0	0	196	210	0			0	FALSE	tr|K7XE64|K7XE64_WHEAT	K7XE64	K7XE64_WHEAT	gli-2	Alpha-gliadin	TRITD_6Bv1G020780	tr|A0A446W1D6|A0A446W1D6_TRITD, tr|K7WUZ4|K7WUZ4_WHEAT, tr|K7X1G2|K7X1G2_WHEAT, tr|K7XE68|K7XE68_WHEAT
134	20220927_CRJL_M9H11_Gliadin_Neprosin_N2_175.12104.12104.3	AIHSVAHSIVMQQEQQRG		IPQQIQCA.AIHSVAHSIVMQQEQQRG.VQIIRPIF	A	V	18	3	2253.76	2019.04	2019.01	674.02	674.011	2018.01	673.678	0.9987	0.8374	2.4797	0.0003904	23.134	0	0.9887	0	0	215	232	0			0	FALSE	tr|A0A446JGF8|A0A446JGF8_TRITD	A0A446JGF8	A0A446JGF8_TRITD	TRITD_1Bv1G001870	Uncharacterized protein		tr|A0A446JG43|A0A446JG43_TRITD, tr|A0A446JG84|A0A446JG84_TRITD, tr|A0A446JGQ8|A0A446JGQ8_TRITD
135	20220927_CRJL_M9H11_Gliadin_Neprosin_N2_175.12107.12107.2	IILHQQQQQQQQQP		AIHNVVHA.IILHQQQQQQQQQP.LSQVCFQQ	A	L	14	2	2254.03	1743.92	1743.91	872.97	872.962	1743.9	872.958	0.0079	0.7557	0.1353	0.05672	13.485	0	0.9936	0	0	199	212	0			0	FALSE	tr|A7LHB1|A7LHB1_WHEAT	A7LHB1	A7LHB1_WHEAT	gli-w7-104	Alpha gliadin	Gli-5, Gli-Z7, gli-2, gli-w7-75	tr|A5JSB7|A5JSB7_WHEAT, tr|A7LHB0|A7LHB0_WHEAT, tr|J7HT18|J7HT18_WHEAT, tr|K7WUY9|K7WUY9_WHEAT, tr|Q306F9|Q306F9_WHEAT, tr|R9XUN1|R9XUN1_WHEAT, tr|X2KVI4|X2KVI4_WHEAT
136	20220927_CRJL_M9H11_Gliadin_Neprosin_N2_175.12108.12108.3	IILHQQQQQQQQQQP		AIHNVVHA.IILHQQQQQQQQQQP.LSQVSFQQ	A	L	15	3	2254.13	1871.98	1871.96	625	624.993	1871.96	624.994	-0.0025	0.6277	0.2004	0.08008	10.886	0	0.984	0	0	196	210	0			0	FALSE	tr|K7XE64|K7XE64_WHEAT	K7XE64	K7XE64_WHEAT	gli-2	Alpha-gliadin	TRITD_6Bv1G020780	tr|A0A446W1D6|A0A446W1D6_TRITD, tr|K7WUZ4|K7WUZ4_WHEAT, tr|K7X1G2|K7X1G2_WHEAT, tr|K7XE68|K7XE68_WHEAT
137	20220927_CRJL_M9H11_Gliadin_Neprosin_N2_175.12118.12118.2	GQKQQSGQGQQGYYP		QGQQGQQP.GQKQQSGQGQQGYYP.ISPQQIGQ	P	I	15	2	2255.23	1652.77	1652.75	827.393	827.385	1652.75	827.384	0.0006	0.6797	0.3296	0.03411	14.58	0	0.9923	0	0	267	281	0			0	FALSE	tr|Q41553|Q41553_WHEAT	Q41553	Q41553_WHEAT	HMWG	HMW glutenin subunit Ax2	Glu-1AX1, Glu-1Ax, Glu-1Ax1.1, Glu-A1, GluA1	tr|A0MZ38|A0MZ38_WHEAT, tr|G3K725|G3K725_WHEAT, tr|Q03872|Q03872_WHEAT, tr|Q19AE4|Q19AE4_WHEAT, tr|T2HRF3|T2HRF3_WHEAT
138	20220927_CRJL_M9H11_Gliadin_Neprosin_N2_175.12129.12129.2	YHVNTEQQTASP		EQQGYDNP.YHVNTEQQTASP.KVAKVQQP	P	K	12	2	2256.44	1373.64	1373.62	687.825	687.817	1373.62	687.818	-0.0009	0.7728	0.82	0.02462	13.935	0	0.9855	0	0	666	677	0			0	FALSE	tr|Q03871|Q03871_WHEAT	Q03871	Q03871_WHEAT	Glu-1By9	HMW glutenin subunit 1By9	Glu, Glu-1B, glu-1R	tr_Q6UJY7_Q6UJY7_TRITU_1-720_1-720/1-720, tr|A5HMG2|A5HMG2_WHEAT, tr|B8PSA6|B8PSA6_WHEAT, tr|Q0Q5D8|Q0Q5D8_WHEAT, tr|Q4JHY1|Q4JHY1_WHEAT, tr|Q52JL2|Q52JL2_WHEAT, tr|Q84TG6|Q84TG6_TRITD, tr|Q94IJ6|Q94IJ6_WHEAT, tr|U5YQV1|U5YQV1_WHEAT
139	20220927_CRJL_M9H11_Gliadin_Neprosin_N2_175.12147.12147.2	GQRQQGYYP		QGQQDQQP.GQRQQGYYP.TSPQQPGQ	P	T	9	2	2258.46	1095.52	1095.51	548.767	548.761	1095.51	548.762	-0.0024	0.6879	0.4932	0.04553	14.867	12.923	0.9841	0	0	148	156	0			0	FALSE	tr|G3FLC5|G3FLC5_WHEAT	G3FLC5	G3FLC5_WHEAT	Glu	High-molecular-weight glutenin subunit	Glu-B1, Glu-B1-1, Glu-B1al, Glu-B1br, Glu-B1bs, HMW-GS, HMWBx17	tr|A5HMG1|A5HMG1_WHEAT, tr|A9YSK5|A9YSK5_WHEAT, tr|B8ZX17|B8ZX17_WHEAT, tr|G4Y3Y0|G4Y3Y0_WHEAT, tr|G4Y3Y1|G4Y3Y1_WHEAT, tr|G4Y3Y2|G4Y3Y2_WHEAT, tr|H9B854|H9B854_WHEAT, tr|M4M8L5|M4M8L5_WHEAT, tr|Q18MZ6|Q18MZ6_WHEAT, tr|Q1KL95|Q1KL95_WHEAT, tr|Q42451|Q42451_WHEAT, tr|Q45R38|Q45R38_WHEAT, tr|Q6Q7J1|Q6Q7J1_WHEAT
140	20220927_CRJL_M9H11_Gliadin_Neprosin_N2_175.12149.12149.2	RPPFSQQQQQP		QQPPFSQQ.RPPFSQQQQQP.VIPQQPPF	Q	V	11	2	2258.63	1339.68	1339.66	670.847	670.839	1339.66	670.839	-0.0006	0.8033	0.1166	0.0601	18.191	14.418	0.9886	0	0	135	145	0			0	FALSE	tr|B2BZD1|B2BZD1_WHEAT	B2BZD1	B2BZD1_WHEAT	Glu-D3	LMW-D8	GluD3-5, LMW-GS, lmw-gs	tr|F8SGQ3|F8SGQ3_WHEAT, tr|Q0GNG1|Q0GNG1_WHEAT, tr|Q0QBR3|Q0QBR3_WHEAT, tr|Q8W3X6|Q8W3X6_WHEAT, tr|R4JBK0|R4JBK0_WHEAT
141	20220927_CRJL_M9H11_Gliadin_Neprosin_N2_175.12178.12178.2	ARELNPSNKELQSP		MAMKIAAA.ARELNPSNKELQSP.QQSFSHQQ	A	Q	14	2	2261.71	1581.83	1581.81	791.923	791.914	1581.81	791.913	0.0017	0.6919	0.3985	0.04343	14.949	0	0.9819	0	0	20	33	0			0	FALSE	tr|U5U6M9|U5U6M9_WHEAT	U5U6M9	U5U6M9_WHEAT		Omega-gliadin		tr|Q9FUW7|Q9FUW7_WHEAT, tr|R9XT67|R9XT67_WHEAT, tr|R9XVE2|R9XVE2_WHEAT, tr|U5U6L8|U5U6L8_WHEAT, tr|U5U6N3|U5U6N3_WHEAT, tr|U5U7B7|U5U7B7_WHEAT
142	20220927_CRJL_M9H11_Gliadin_Neprosin_N2_175.12269.12269.0	EQSRYDAIRA		CQQIPRIP.EQSRYDAIRA.IIYSIVIQ	P	I	10	2	2271.03	1207.61	1207.59	604.811	604.804	1207.59	604.804	-0.0006	0.8439	0.3986	0.1764	14.062	0	0.9821	0	0	240	249	0			0	FALSE	tr|B2BZD1|B2BZD1_WHEAT	B2BZD1	B2BZD1_WHEAT	Glu-D3	LMW-D8	Glu-3, Glu-B3, GluA3-23, GluA3-24, GluA3-5, GluB3-4, GluD3-5, LMW, LMW-1, LMW-5, LMW-GS, LMW-m2, TRITD_1Av1G002790, lmw-gs, lmw-gs3	tr_Q68VI0_Q68VI0_TRITU_1-381_1-381/1-381, tr|A0A2P1BXV0|A0A2P1BXV0_TRITD, tr|A0A446IHH8|A0A446IHH8_TRITD, tr|A0A446IHK2|A0A446IHK2_TRITD, tr|A0A446IHQ7|A0A446IHQ7_TRITD, tr|A2IBK1|A2IBK1_9POAL, tr|A4KZ73|A4KZ73_WHEAT, tr|A8CA05|A8CA05_WHEAT, tr|B2BZC4|B2BZC4_WHEAT, tr|B2BZD2|B2BZD2_WHEAT, tr|B2Y2S1|B2Y2S1_WHEAT, tr|B2Y2S6|B2Y2S6_WHEAT, tr|B5ANT3|B5ANT3_WHEAT, tr|C3VN79|C3VN79_WHEAT, tr|C3VN80|C3V…
143	20220927_CRJL_M9H11_Gliadin_Neprosin_N2_175.12307.12307.2	FSQQQQQQQQQQQPP		PVIPQQPP.FSQQQQQQQQQQQPP.FSQQQQPV	P	F	15	2	2275.36	1854.88	1854.86	928.45	928.439	1854.86	928.438	0.0029	0.7749	1.9048	0.01316	14.023	0	0.9941	0	0	104	118	0			0	FALSE	tr|R9XT57|R9XT57_WHEAT	R9XT57	R9XT57_WHEAT	glu-3	LMW-GS	GluD3-1	tr|D0EVP0|D0EVP0_WHEAT, tr|D0EVP2|D0EVP2_WHEAT, tr|D0EVP4|D0EVP4_WHEAT, tr|Q5MFQ1|Q5MFQ1_WHEAT, tr|Q5MFQ2|Q5MFQ2_WHEAT, tr|R9XUE5|R9XUE5_WHEAT, tr|R9XUW9|R9XUW9_WHEAT
144	20220927_CRJL_M9H11_Gliadin_Neprosin_N2_175.12309.12309.2	GQKQQAGQGQQSGQGQQGYYP		YYPTSQQP.GQKQQAGQGQQSGQGQQGYYP.TSPQQSGQ	P	T	21	2	2275.58	2222.05	2222.02	1112.03	1112.02	2222.01	1112.01	0.0092	0.7302	0.6227	0.09539	13.582	0	0.9782	0	0	183	203	0			0	FALSE	tr|G3FLC5|G3FLC5_WHEAT	G3FLC5	G3FLC5_WHEAT	Glu	High-molecular-weight glutenin subunit	Glu-B1, Glu-B1-1, Glu-B1al, Glu-B1br, Glu-B1bs, HMW-GS, HMWBx17	tr_Q6UJY5_Q6UJY5_TRITU_1-824_1-824/1-824, tr|A5HMG1|A5HMG1_WHEAT, tr|A9YSK5|A9YSK5_WHEAT, tr|B8ZX17|B8ZX17_WHEAT, tr|G4Y3Y0|G4Y3Y0_WHEAT, tr|G4Y3Y1|G4Y3Y1_WHEAT, tr|G4Y3Y2|G4Y3Y2_WHEAT, tr|H9B854|H9B854_WHEAT, tr|M4M8L5|M4M8L5_WHEAT, tr|Q18MZ6|Q18MZ6_WHEAT, tr|Q1KL95|Q1KL95_WHEAT, tr|Q42451|Q42451_WHEAT, tr|Q45R38|Q45R38_WHEAT, tr|Q6Q7J1|Q6Q7J1_WHEAT
145	20220927_CRJL_M9H11_Gliadin_Neprosin_N2_175.12320.12320.3	IILHQQQQQQQQQQQQP		AIQNVVHA.IILHQQQQQQQQQQQQP.SSQVSFQQ	A	S	17	3	2276.81	2128.1	2128.08	710.374	710.366	2128.08	710.366	-0.0009	0.6402	0.6772	0.006539	15.238	0	0.9917	0	0	169	185	0			0	FALSE	tr|A0A446W1F6|A0A446W1F6_TRITD	A0A446W1F6	A0A446W1F6_TRITD	TRITD_6Bv1G020780	Uncharacterized protein	Gli-SB-3, gli-2, gli-w24	sp|P18573|GDA9_WHEAT, tr|A7LHB3|A7LHB3_WHEAT, tr|J7HWD3|J7HWD3_WHEAT, tr|K7X1I9|K7X1I9_WHEAT, tr|K7XEB0|K7XEB0_WHEAT, tr|Q9M4L6|Q9M4L6_WHEAT
146	20220927_CRJL_M9H11_Gliadin_Neprosin_N2_175.12322.12322.2	IILHQQQQQQQQQQQQP		AIQNVVHA.IILHQQQQQQQQQQQQP.SSQVSFQQ	A	S	17	2	2277.07	2128.11	2128.09	1065.06	1065.05	2128.08	1065.05	0.0075	0.7647	0.6816	0.008241	15.836	0	0.9961	0	0	169	185	0			0	FALSE	tr|A0A446W1F6|A0A446W1F6_TRITD	A0A446W1F6	A0A446W1F6_TRITD	TRITD_6Bv1G020780	Uncharacterized protein	Gli-SB-3, gli-2, gli-w24	sp|P18573|GDA9_WHEAT, tr|A7LHB3|A7LHB3_WHEAT, tr|J7HWD3|J7HWD3_WHEAT, tr|K7X1I9|K7X1I9_WHEAT, tr|K7XEB0|K7XEB0_WHEAT, tr|Q9M4L6|Q9M4L6_WHEAT
147	20220927_CRJL_M9H11_Gliadin_Neprosin_N2_175.12323.12323.3	GQKQQAGQGQQSGQGQQGYYP		YYPTSQQP.GQKQQAGQGQQSGQGQQGYYP.TSPQQSGQ	P	T	21	3	2277.14	2222.03	2222.01	741.686	741.677	2222.01	741.677	0	0.5696	0.6488	0.004833	15.586	11.549	0.9922	0	0	183	203	0			0	FALSE	tr|G3FLC5|G3FLC5_WHEAT	G3FLC5	G3FLC5_WHEAT	Glu	High-molecular-weight glutenin subunit	Glu-B1, Glu-B1-1, Glu-B1al, Glu-B1br, Glu-B1bs, HMW-GS, HMWBx17	tr_Q6UJY5_Q6UJY5_TRITU_1-824_1-824/1-824, tr|A5HMG1|A5HMG1_WHEAT, tr|A9YSK5|A9YSK5_WHEAT, tr|B8ZX17|B8ZX17_WHEAT, tr|G4Y3Y0|G4Y3Y0_WHEAT, tr|G4Y3Y1|G4Y3Y1_WHEAT, tr|G4Y3Y2|G4Y3Y2_WHEAT, tr|H9B854|H9B854_WHEAT, tr|M4M8L5|M4M8L5_WHEAT, tr|Q18MZ6|Q18MZ6_WHEAT, tr|Q1KL95|Q1KL95_WHEAT, tr|Q42451|Q42451_WHEAT, tr|Q45R38|Q45R38_WHEAT, tr|Q6Q7J1|Q6Q7J1_WHEAT
148	20220927_CRJL_M9H11_Gliadin_Neprosin_N2_175.12324.12324.3	GQGQQGHYLASQQQPGQGQQGHYPA		YPTSIQQP.GQGQQGHYLASQQQPGQGQQGHYPA.SQQQPGQG	P	S	25	3	2277.23	2649.24	2649.21	884.087	884.078	2649.21	884.076	0.0051	0.7818	0.6189	0.003377	24.218	10.409	0.9956	0	0	273	297	0			0	FALSE	sp|P10387|GLT0_WHEAT	P10387	GLT0_WHEAT	GLU-D1-2B	Glutenin, high molecular weight subunit DY10	Glu-D1-2, Glu1Dy10	tr|A9YSK3|A9YSK3_WHEAT, tr|A9ZMG8|A9ZMG8_WHEAT
149	20220927_CRJL_M9H11_Gliadin_Neprosin_N2_175.12333.12333.0	IILHQQQQQQQQQQQKQP		AIHNVVHA.IILHQQQQQQQQQQQKQP.LSQVSFQQ	A	L	18	3	2277.95	2257.17	2257.14	753.396	753.388	2256.17	753.065	0.9692	0.6094	0.7255	0.003238	13.365	7.739	0.9838	0	0	215	232	0			0	FALSE	tr|A5JSA6|A5JSA6_WHEAT	A5JSA6	A5JSA6_WHEAT	Gli-G3	Alpha-gliadin	gli-2	tr|K7XRC7|K7XRC7_WHEAT, tr|R9XUM8|R9XUM8_WHEAT
150	20220927_CRJL_M9H11_Gliadin_Neprosin_N2_175.12339.12339.2	GQGQQGHYLASQQQP		YPTSIQQP.GQGQQGHYLASQQQP.GQGQQGHY	P	G	15	2	2278.62	1625.77	1625.76	813.894	813.885	1625.75	813.885	0.0015	0.7572	0.4769	0.005034	21.136	13.303	0.9967	0	0	273	287	0			0	FALSE	sp|P10387|GLT0_WHEAT	P10387	GLT0_WHEAT	GLU-D1-2B	Glutenin, high molecular weight subunit DY10	1Dy11, 1Dy12*, 1Dy12.2*, 1Dy12.3, Glu, Glu-1B, Glu-1By9, Glu-B1, Glu-D1-2, Glu1Dy10, glu-1R	sp|P08488|GLT3_WHEAT, tr_Q6UJY7_Q6UJY7_TRITU_1-720_1-720/1-720, tr|A0A2L1K3K6|A0A2L1K3K6_TRITD, tr|A4URY8|A4URY8_WHEAT, tr|A5HMG2|A5HMG2_WHEAT, tr|A9QUS3|A9QUS3_WHEAT, tr|A9YSK3|A9YSK3_WHEAT, tr|A9ZMG8|A9ZMG8_WHEAT, tr|D2CPI7|D2CPI7_WHEAT, tr|E0W6G5|E0W6G5_WHEAT, tr|E4W506|E4W506_WHEAT, tr|Q03871|Q03871_WHEAT, tr|Q0Q5D8|Q0Q5D8_WHEAT, tr|Q52JL3|Q52JL3_WHEAT, tr|Q670Q5|Q670Q5_WHEAT, tr|Q6RX92|Q6RX9…
151	20220927_CRJL_M9H11_Gliadin_Neprosin_N2_175.12347.12347.3	ITVSPGTRQYERQP		DVSPGCRP.ITVSPGTRQYERQP.VVPSKAGS	P	V	14	3	2279.53	1630.86	1630.84	544.627	544.62	1630.84	544.621	-0.0031	0.8026	0.5522	0.1413	13.899	0	0.9915	0	0	56	69	0			0	FALSE	tr|B8ZX17|B8ZX17_WHEAT	B8ZX17	B8ZX17_WHEAT	HMW-GS	Glutenin		tr|A5HMG1|A5HMG1_WHEAT, tr|H9B854|H9B854_WHEAT
152	20220927_CRJL_M9H11_Gliadin_Neprosin_N2_175.12421.12421.2	GQGQQGHYLASQQQPGQGQQGHYPA		YPTSIQQP.GQGQQGHYLASQQQPGQGQQGHYPA.SQQQPGQG	P	S	25	2	2287.29	2649.24	2649.2	1325.63	1325.61	2649.21	1325.61	-0.0036	0.8246	0.4513	0.0001822	27.458	10.603	0.9992	0	0	273	297	0			0	FALSE	sp|P10387|GLT0_WHEAT	P10387	GLT0_WHEAT	GLU-D1-2B	Glutenin, high molecular weight subunit DY10	Glu-D1-2, Glu1Dy10	tr|A9YSK3|A9YSK3_WHEAT, tr|A9ZMG8|A9ZMG8_WHEAT
153	20220927_CRJL_M9H11_Gliadin_Neprosin_N2_175.12428.12428.0	SQLNPQAQGS		SSQVSFQP.SQLNPQAQGS.VQPQQIPQ	P	V	10	1	2288.08	1028.5	1028.49	1029.51	1029.5	1028.49	1029.5	0.0042	0.8815	1.8319	0.006194	14.818	0	0.9982	0	0	261	270	0			0	FALSE	tr|A0A0E3Z552|A0A0E3Z552_TRITD	A0A0E3Z552	A0A0E3Z552_TRITD		Alpha-gliadin (Fragment)	Gli-4, Gli-G1, Gli-G6, Gli-Z8, TRITD_6Bv1G014610, gli-2	sp|P04725|GDA5_WHEAT, tr_A0A446W0H6_TRITD_1-195_1-195_1-195_1-195/1-195, tr_A0A446W0L8_A0A446W0L8_TRITD_1-204_1-204/1-204, tr|A0A0E3Z7J9|A0A0E3Z7J9_TRITD, tr|A0A446W085|A0A446W085_TRITD, tr|A0A446W087|A0A446W087_TRITD, tr|A0A446W093|A0A446W093_TRITD, tr|A0A446W094|A0A446W094_TRITD, tr|A0A446W095|A0A446W095_TRITD, tr|A0A446W096|A0A446W096_TRITD, tr|A0A446W099|A0A446W099_TRITD, tr|A0A446W0A1|A0A446…
154	20220927_CRJL_M9H11_Gliadin_Neprosin_N2_175.12437.12437.2	YHVNTEQQTASP		EQQGYDNP.YHVNTEQQTASP.KVAKVQQP	P	K	12	2	2289.05	1373.64	1373.62	687.825	687.817	1373.62	687.818	-0.0009	0.6962	1.3635	0.155	10.739	0	0.9564	0	0	666	677	0			0	FALSE	tr|Q03871|Q03871_WHEAT	Q03871	Q03871_WHEAT	Glu-1By9	HMW glutenin subunit 1By9	Glu, Glu-1B, glu-1R	tr_Q6UJY7_Q6UJY7_TRITU_1-720_1-720/1-720, tr|A5HMG2|A5HMG2_WHEAT, tr|B8PSA6|B8PSA6_WHEAT, tr|Q0Q5D8|Q0Q5D8_WHEAT, tr|Q4JHY1|Q4JHY1_WHEAT, tr|Q52JL2|Q52JL2_WHEAT, tr|Q84TG6|Q84TG6_TRITD, tr|Q94IJ6|Q94IJ6_WHEAT, tr|U5YQV1|U5YQV1_WHEAT
155	20220927_CRJL_M9H11_Gliadin_Neprosin_N2_175.12483.12483.2	ARELNPSNKELQSP		MAMKIAAA.ARELNPSNKELQSP.QQSFSHQQ	A	Q	14	2	2294.08	1581.85	1581.81	791.93	791.914	1581.81	791.913	0.0018	0.7379	0.1411	0.06288	15.306	14.955	0.9922	0	0	20	33	0			0	FALSE	tr|U5U6M9|U5U6M9_WHEAT	U5U6M9	U5U6M9_WHEAT		Omega-gliadin		tr|Q9FUW7|Q9FUW7_WHEAT, tr|R9XT67|R9XT67_WHEAT, tr|R9XVE2|R9XVE2_WHEAT, tr|U5U6L8|U5U6L8_WHEAT, tr|U5U6N3|U5U6N3_WHEAT, tr|U5U7B7|U5U7B7_WHEAT
156	20220927_CRJL_M9H11_Gliadin_Neprosin_N2_175.12517.12517.2	LGQGSFRPSQQN		QQPQQQYP.LGQGSFRPSQQN.PQAQGSVQ	P	P	12	2	2297.7	1317.66	1317.64	659.836	659.828	1317.64	659.828	-0.0001	0.8863	0.5337	0.005102	17.669	0	0.9977	0	0	223	234	0			0	FALSE	tr|X2KVH9|X2KVH9_WHEAT	X2KVH9	X2KVH9_WHEAT	Gli-2	Alpha-gliadin	Gli-6, Gli-7, Gli-A2-16, Gli-A2-6, Gli-G2, Gli-G7, Gli-Z2, Gli-Z3, Gli-Z6, Glia, TRITD_6Av1G009400, TRITD_6Av1G009660, TRITD_6Av1G009830, TRITD_6Av1G009860, TRITD_6Av1G009880, a-gliadin, gli, gli-2, gli-w7-5, gli-wE09, gli-wE12	sp|P02863|GDA0_WHEAT, tr_A0A446V2L4_A0A446V2L4_TRITD_1-223_1-223/1-223, tr_A0A446V2M7_TRITD_1-188_1-188_1-188_1-188/1-188, tr|A0A023WGX6|A0A023WGX6_WHEAT, tr|A0A023WHQ9|A0A023WHQ9_WHEAT, tr|A0A0E3UQW2|A0A0E3UQW2_TRITD, tr|A0A0E3UQW4|A0A0E3UQW4_TRITD, tr|A0A0E3UR97|A0A0E3UR97_TRITD, tr|A0A0E3UR98|A0A0E3UR98_TRITD, tr|A0A0E3Z559|A0A0E3Z559_TRITD, tr|A0A0E3Z563|A0A0E3Z563_TRITD, tr|A0A0E3Z5B3|A0A0E3…
157	20220927_CRJL_M9H11_Gliadin_Neprosin_N2_175.12580.12580.2	QQSRYEAIRA		CQQIPQIP.QQSRYEAIRA.IIYSIIIQ	P	I	10	2	2304.56	1220.64	1220.62	611.326	611.319	1220.63	611.32	-0.0026	0.8858	1.5012	0.06946	14.133	0	0.992	0	0	256	265	0			0	FALSE	tr|B2Y2S3|B2Y2S3_WHEAT	B2Y2S3	B2Y2S3_WHEAT	GluB3-2	Low molecular weight glutenin subunit	GLEN42K, Glu, Glu-B3g, Glu-D3, GluB3-1, GluB3-3, GluB3-6, GluD3-3, HARU48K, KANS2, LMW-3, LMW-GS, LMW-m1, LMW-s1, glu-3, lmw-gs	sp|P10386|GLTB_WHEAT, tr_A7XDG0_A7XDG0_TRITU_1-363_1-363/1-363, tr_Q0Q2J0_Q0Q2J0_TRITU_1-297_1-297/1-297, tr_Q0Q2J1_Q0Q2J1_TRITU_1-334_1-334/1-334, tr|A2IBV5|A2IBV5_WHEAT, tr|A2IBV6|A2IBV6_WHEAT, tr|A9Z176|A9Z176_WHEAT, tr|B2BZD0|B2BZD0_WHEAT, tr|B2LS34|B2LS34_WHEAT, tr|B2Y2Q1|B2Y2Q1_WHEAT, tr|B2Y2Q2|B2Y2Q2_WHEAT, tr|B2Y2Q3|B2Y2Q3_WHEAT, tr|B2Y2Q4|B2Y2Q4_WHEAT, tr|B2Y2Q6|B2Y2Q6_WHEAT, tr|B2Y2Q7|B…
158	20220927_CRJL_M9H11_Gliadin_Neprosin_N2_175.12583.12583.2	AQGQQGQQLAQGQQGQQPA		QPGQIQQP.AQGQQGQQLAQGQQGQQPA.QVQQGQRP	P	Q	19	2	2304.92	1949.96	1949.93	975.985	975.971	1949.93	975.972	-0.003	0.563	1.715	0.01021	14.67	6.772	0.983	0	0	559	577	0			0	FALSE	tr|A9YSK4|A9YSK4_WHEAT	A9YSK4	A9YSK4_WHEAT	Glu-D1-1	High molecular weight glutenin subunit	1Dx1.5*, 1Dx2.2, GLU-1D-1D, Glu, Glu-D1, Glu1Dx5, glu-D1x	sp|P08489|GLT4_WHEAT, sp|P10388|GLT5_WHEAT, tr|B1B520|B1B520_WHEAT, tr|C0SUC3|C0SUC3_WHEAT, tr|C6L669|C6L669_WHEAT, tr|D0IQ07|D0IQ07_WHEAT, tr|D7REK2|D7REK2_WHEAT, tr|E2CT66|E2CT66_WHEAT, tr|G3FLC7|G3FLC7_WHEAT, tr|J7G6L4|J7G6L4_WHEAT, tr|Q599I0|Q599I0_WHEAT, tr|Q6R2V1|Q6R2V1_WHEAT, tr|Q8GV12|Q8GV12_WHEAT
159	20220927_CRJL_M9H11_Gliadin_Neprosin_N2_175.12633.12633.0	QQSQQQLGQQPQQQQLAQDTFLQP		GQCVSQPQ.QQSQQQLGQQPQQQQLAQDTFLQP.HQIAQIEV	Q	H	24	2	2310.19	2794.37	2794.34	1398.19	1398.18	2794.36	1398.19	-0.0258	0.6906	17.8191	0.04147	13.402	8.593	0.9681	0	0	236	259	0			0	TRUE	tr|B6DVS3|B6DVS3_WHEAT	B6DVS3	B6DVS3_WHEAT	Glu-D3	LMW-m glutenin subunit
160	20220927_CRJL_M9H11_Gliadin_Neprosin_N2_175.12736.12736.2	RYYPTSP		QQSGQGQQ.RYYPTSP.QQSGQGQQ	Q	Q	7	2	2321.67	882.418	882.409	442.216	442.212	882.423	442.219	-0.0147	0.8123	0.455	0.1897	10.388	0	0.9603	0	0	205	211	0			0	FALSE	tr|Q8RVX0|Q8RVX0_TRITD	Q8RVX0	Q8RVX0_TRITD	glu-B1x	High molecular weight glutenin subunit 1Bx20 (Fragment)	1Bx14, GLU-1D-1D, Glu-1AX1, Glu-1Ax1.1, Glu-1B, Glu-A1, Glu-D1-1, Glu1Dx5, GluA1, HMWG, glu-1R	sp|P10388|GLT5_WHEAT, tr|A9YSK4|A9YSK4_WHEAT, tr|C0SUC3|C0SUC3_WHEAT, tr|G3K725|G3K725_WHEAT, tr|K4N1X7|K4N1X7_TRITD, tr|Q03872|Q03872_WHEAT, tr|Q19AE4|Q19AE4_WHEAT, tr|Q41553|Q41553_WHEAT, tr|Q6Q7J1|Q6Q7J1_WHEAT, tr|Q6UKZ5|Q6UKZ5_WHEAT, tr|Q94IK6|Q94IK6_SECCE, tr|T2HRF3|T2HRF3_WHEAT
161	20220927_CRJL_M9H11_Gliadin_Neprosin_N2_175.12785.12785.3	LRRYYPSVTSSQQGS		IFWGIPAL.LRRYYPSVTSSQQGS.YYPGQASP	L	Y	15	3	2326.79	1727.88	1727.86	576.966	576.96	1727.86	576.96	-0.002	0.698	0.4196	0.2797	11.713	0	0.9858	0	0	101	115	0			0	FALSE	tr|G3FLC5|G3FLC5_WHEAT	G3FLC5	G3FLC5_WHEAT	Glu	High-molecular-weight glutenin subunit	1Bx14, Glu-1B, Glu-B1, Glu-B1-1, Glu-B1al, Glu-B1br, Glu-B1bs, HMW-GS, HMWBx17, glu-B1x	tr_Q6UJY5_Q6UJY5_TRITU_1-824_1-824/1-824, tr|A5HMG1|A5HMG1_WHEAT, tr|A9YSK5|A9YSK5_WHEAT, tr|B8ZX17|B8ZX17_WHEAT, tr|G4Y3Y0|G4Y3Y0_WHEAT, tr|G4Y3Y1|G4Y3Y1_WHEAT, tr|G4Y3Y2|G4Y3Y2_WHEAT, tr|H9B854|H9B854_WHEAT, tr|K4N1X7|K4N1X7_TRITD, tr|M4M8L5|M4M8L5_WHEAT, tr|Q18MZ6|Q18MZ6_WHEAT, tr|Q1KL95|Q1KL95_WHEAT, tr|Q42451|Q42451_WHEAT, tr|Q45R38|Q45R38_WHEAT, tr|Q6Q7J1|Q6Q7J1_WHEAT, tr|Q6UKZ5|Q6UKZ5_WHEA…
162	20220927_CRJL_M9H11_Gliadin_Neprosin_N2_175.12820.12820.2	SLHQSGQGQQGYYPS		GQQGYYPT.SLHQSGQGQQGYYPS.SIQQPGQG	T	S	15	2	2330.3	1635.74	1635.73	818.88	818.871	1635.73	818.871	-0.0003	0.8011	0.7211	0.00449	17.891	11.081	0.9976	0	0	172	186	0			0	FALSE	tr|Q03871|Q03871_WHEAT	Q03871	Q03871_WHEAT	Glu-1By9	HMW glutenin subunit 1By9	1By20, Glu, Glu-1B, Glu-B1, glu-1R	tr_Q6UJY7_Q6UJY7_TRITU_1-720_1-720/1-720, tr|A0A0E4G9A4|A0A0E4G9A4_TRITD, tr|A0A2L1K3K6|A0A2L1K3K6_TRITD, tr|A5HMG2|A5HMG2_WHEAT, tr|B8PSA6|B8PSA6_WHEAT, tr|Q0Q5D8|Q0Q5D8_WHEAT, tr|Q4JHY1|Q4JHY1_WHEAT, tr|Q52JL2|Q52JL2_WHEAT, tr|Q84TG6|Q84TG6_TRITD, tr|Q94IJ6|Q94IJ6_WHEAT, tr|U5YQV1|U5YQV1_WHEAT
163	20220927_CRJL_M9H11_Gliadin_Neprosin_N2_175.12891.12891.0	QQSRYEAIRA		CQQIPQIP.QQSRYEAIRA.IIYSIIIQ	P	I	10	2	2337.86	1220.63	1220.62	611.325	611.318	1220.63	611.32	-0.0045	0.844	2.0561	0.3301	13.752	12.368	0.9862	0	0	256	265	0			0	FALSE	tr|B2Y2S3|B2Y2S3_WHEAT	B2Y2S3	B2Y2S3_WHEAT	GluB3-2	Low molecular weight glutenin subunit	GLEN42K, Glu, Glu-B3g, Glu-D3, GluB3-1, GluB3-3, GluB3-6, GluD3-3, HARU48K, KANS2, LMW-3, LMW-GS, LMW-m1, LMW-s1, glu-3, lmw-gs	sp|P10386|GLTB_WHEAT, tr_A7XDG0_A7XDG0_TRITU_1-363_1-363/1-363, tr_Q0Q2J0_Q0Q2J0_TRITU_1-297_1-297/1-297, tr_Q0Q2J1_Q0Q2J1_TRITU_1-334_1-334/1-334, tr|A2IBV5|A2IBV5_WHEAT, tr|A2IBV6|A2IBV6_WHEAT, tr|A9Z176|A9Z176_WHEAT, tr|B2BZD0|B2BZD0_WHEAT, tr|B2LS34|B2LS34_WHEAT, tr|B2Y2Q1|B2Y2Q1_WHEAT, tr|B2Y2Q2|B2Y2Q2_WHEAT, tr|B2Y2Q3|B2Y2Q3_WHEAT, tr|B2Y2Q4|B2Y2Q4_WHEAT, tr|B2Y2Q6|B2Y2Q6_WHEAT, tr|B2Y2Q7|B…
164	20220927_CRJL_M9H11_Gliadin_Neprosin_N2_175.12967.12967.0	QQQQLAHG	Q[111]QQQLAHG	QQQIGQQP.QQQQLAHG.TFIQPHQI	P	T	8	1	2345.98	891.43	891.421	892.438	892.428	891.42	892.427	0.0006	0.6176	8.1847	0.02297	16.14	11.757	0.9842	0	0	333	340	0	1Q(-17.0265)		0	FALSE	tr|M1GMA2|M1GMA2_WHEAT	M1GMA2	M1GMA2_WHEAT	Glu-A3	Low-molecular-weight glutenin subunit	Glu-1, GluA3-15, GluA3-4, LMW-GS, SYGluA3, TRITD_1Av1G002360, glu-3, lmw-gs, lmw-gs1, lmw-i	tr|A0A446IHD8|A0A446IHD8_TRITD, tr|A0A446IHD9|A0A446IHD9_TRITD, tr|A0A446IHE3|A0A446IHE3_TRITD, tr|A0A446IHF1|A0A446IHF1_TRITD, tr|A0A446IHF7|A0A446IHF7_TRITD, tr|A0A446IHK8|A0A446IHK8_TRITD, tr|B3EY91|B3EY91_WHEAT, tr|C3VN76|C3VN76_WHEAT, tr|D2DII2|D2DII2_WHEAT, tr|D2DII7|D2DII7_WHEAT, tr|D3U319|D3U319_WHEAT, tr|F8SGQ4|F8SGQ4_WHEAT, tr|G9AYK6|G9AYK6_TRITD, tr|M1GL80|M1GL80_WHEAT, tr|P93794|P9379…
165	20220927_CRJL_M9H11_Gliadin_Neprosin_N2_175.12970.12970.0	AQLEAIRS		GIIQPQQL.AQLEAIRS.LVIQTIPT	L	L	8	2	2346.24	886.481	886.471	444.248	444.243	886.487	444.251	-0.0159	0.9262	2.0192	0.5269	9.993	0	0.9827	0	0	315	322	0			0	FALSE	tr|R9XUS6|R9XUS6_WHEAT	R9XUS6	R9XUS6_WHEAT		Gamma-gliadin	GAG56D, Gli-1, Gli-Rz1, Gli-Yn1, Gligamma, TRITD_1Bv1G001870, gamma-2, gamma-3, gamma-4, gamma-5, gli, ll905, ll910, ll921, ll923, ll926	sp|P08453|GDB2_WHEAT, tr|A0A446JG98|A0A446JG98_TRITD, tr|A0A446JGA9|A0A446JGA9_TRITD, tr|A0A446JGE5|A0A446JGE5_TRITD, tr|A0A446JGQ5|A0A446JGQ5_TRITD, tr|A1EHE7|A1EHE7_WHEAT, tr|B6DQB5|B6DQB5_WHEAT, tr|B6DQB6|B6DQB6_WHEAT, tr|B6DQB8|B6DQB8_WHEAT, tr|B6DQB9|B6DQB9_WHEAT, tr|B6UKM6|B6UKM6_WHEAT, tr|B6UKN0|B6UKN0_WHEAT, tr|B6UKN7|B6UKN7_WHEAT, tr|B6UKN8|B6UKN8_WHEAT, tr|B6UKN9|B6UKN9_WHEAT, tr|D0ES83…
166	20220927_CRJL_M9H11_Gliadin_Neprosin_N2_175.12981.12981.0	AQLEAIRS		GIIQPQQL.AQLEAIRS.LVIQTIPT	L	L	8	2	2347.59	887.483	887.473	444.749	444.744	886.487	444.251	0.9862	0.9293	1.9967	0.1758	10.722	0	0.9967	0	0	315	322	0			0	FALSE	tr|R9XUS6|R9XUS6_WHEAT	R9XUS6	R9XUS6_WHEAT		Gamma-gliadin	GAG56D, Gli-1, Gli-Rz1, Gli-Yn1, Gligamma, TRITD_1Bv1G001870, gamma-2, gamma-3, gamma-4, gamma-5, gli, ll905, ll910, ll921, ll923, ll926	sp|P08453|GDB2_WHEAT, tr|A0A446JG98|A0A446JG98_TRITD, tr|A0A446JGA9|A0A446JGA9_TRITD, tr|A0A446JGE5|A0A446JGE5_TRITD, tr|A0A446JGQ5|A0A446JGQ5_TRITD, tr|A1EHE7|A1EHE7_WHEAT, tr|B6DQB5|B6DQB5_WHEAT, tr|B6DQB6|B6DQB6_WHEAT, tr|B6DQB8|B6DQB8_WHEAT, tr|B6DQB9|B6DQB9_WHEAT, tr|B6UKM6|B6UKM6_WHEAT, tr|B6UKN0|B6UKN0_WHEAT, tr|B6UKN7|B6UKN7_WHEAT, tr|B6UKN8|B6UKN8_WHEAT, tr|B6UKN9|B6UKN9_WHEAT, tr|D0ES83…
167	20220927_CRJL_M9H11_Gliadin_Neprosin_N2_175.12999.12999.2	LGQGSFRPS		QQPQQQYP.LGQGSFRPS.QQNPQAQG	P	Q	9	2	2349.43	947.488	947.475	474.751	474.745	947.482	474.748	-0.0072	0.9184	0.2704	0.04138	13.033	0	0.9992	0	0	223	231	0			0	FALSE	tr|X2KVH9|X2KVH9_WHEAT	X2KVH9	X2KVH9_WHEAT	Gli-2	Alpha-gliadin	Gli-6, Gli-7, Gli-A2-16, Gli-A2-6, Gli-G2, Gli-G7, Gli-Z2, Gli-Z3, Gli-Z6, Glia, TRITD_6Av1G009400, TRITD_6Av1G009660, TRITD_6Av1G009830, TRITD_6Av1G009860, TRITD_6Av1G009880, a-gliadin, gli, gli-2, gli-w7-5, gli-wE09, gli-wE12	sp|P02863|GDA0_WHEAT, tr_A0A446V2L4_A0A446V2L4_TRITD_1-223_1-223/1-223, tr_A0A446V2M7_TRITD_1-188_1-188_1-188_1-188/1-188, tr|A0A023WGX6|A0A023WGX6_WHEAT, tr|A0A023WHQ9|A0A023WHQ9_WHEAT, tr|A0A0E3UQW2|A0A0E3UQW2_TRITD, tr|A0A0E3UQW4|A0A0E3UQW4_TRITD, tr|A0A0E3UR97|A0A0E3UR97_TRITD, tr|A0A0E3UR98|A0A0E3UR98_TRITD, tr|A0A0E3Z559|A0A0E3Z559_TRITD, tr|A0A0E3Z563|A0A0E3Z563_TRITD, tr|A0A0E3Z5B3|A0A0E3…
168	20220927_CRJL_M9H11_Gliadin_Neprosin_N2_175.13016.13016.1	AQLEAIRS		GIIQPQQL.AQLEAIRS.LVIQTIPT	L	L	8	1	2351.23	886.497	886.488	887.505	887.495	886.487	887.495	0.0009	0.7807	1.9361	0.3532	11.308	0	0.983	0	0	315	322	0			0	FALSE	tr|R9XUS6|R9XUS6_WHEAT	R9XUS6	R9XUS6_WHEAT		Gamma-gliadin	GAG56D, Gli-1, Gli-Rz1, Gli-Yn1, Gligamma, TRITD_1Bv1G001870, gamma-2, gamma-3, gamma-4, gamma-5, gli, ll905, ll910, ll921, ll923, ll926	sp|P08453|GDB2_WHEAT, tr|A0A446JG98|A0A446JG98_TRITD, tr|A0A446JGA9|A0A446JGA9_TRITD, tr|A0A446JGE5|A0A446JGE5_TRITD, tr|A0A446JGQ5|A0A446JGQ5_TRITD, tr|A1EHE7|A1EHE7_WHEAT, tr|B6DQB5|B6DQB5_WHEAT, tr|B6DQB6|B6DQB6_WHEAT, tr|B6DQB8|B6DQB8_WHEAT, tr|B6DQB9|B6DQB9_WHEAT, tr|B6UKM6|B6UKM6_WHEAT, tr|B6UKN0|B6UKN0_WHEAT, tr|B6UKN7|B6UKN7_WHEAT, tr|B6UKN8|B6UKN8_WHEAT, tr|B6UKN9|B6UKN9_WHEAT, tr|D0ES83…
169	20220927_CRJL_M9H11_Gliadin_Neprosin_N2_175.13070.13070.2	QQQPGQGQQGQYPA		QQGYYPTS.QQQPGQGQQGQYPA.SQQQPGQG	S	S	14	2	2357.45	1514.71	1514.69	758.362	758.354	1513.69	757.853	1.0019	0.7276	2.0239	0.1193	12.193	0	0.9566	0	0	302	315	0			0	FALSE	tr|Q03871|Q03871_WHEAT	Q03871	Q03871_WHEAT	Glu-1By9	HMW glutenin subunit 1By9	1By20, Glu, Glu-1B, Glu-B1, glu-1R	tr_Q6UJY7_Q6UJY7_TRITU_1-720_1-720/1-720, tr|A0A0E4G9A4|A0A0E4G9A4_TRITD, tr|A0A2L1K3K6|A0A2L1K3K6_TRITD, tr|A5HMG2|A5HMG2_WHEAT, tr|B8PSA6|B8PSA6_WHEAT, tr|Q0Q5D8|Q0Q5D8_WHEAT, tr|Q4JHY1|Q4JHY1_WHEAT, tr|Q52JL2|Q52JL2_WHEAT, tr|Q84TG6|Q84TG6_TRITD, tr|Q94IJ6|Q94IJ6_WHEAT, tr|U5YQV1|U5YQV1_WHEAT
170	20220927_CRJL_M9H11_Gliadin_Neprosin_N2_175.13075.13075.2	GQGQRPGQGQQGYYP		QGQQGQQP.GQGQRPGQGQQGYYP.ISPQQPGQ	P	I	15	2	2358.07	1619.76	1619.75	810.888	810.88	1619.74	810.879	0.0012	0.5829	0.8271	0.02658	16.802	0	0.9823	0	0	258	272	0			0	FALSE	tr|G3FLC5|G3FLC5_WHEAT	G3FLC5	G3FLC5_WHEAT	Glu	High-molecular-weight glutenin subunit	1Bx14, Glu-1B, Glu-B1, Glu-B1-1, Glu-B1al, Glu-B1br, Glu-B1bs, HMW-GS, HMWBx17, glu-B1x	tr|A5HMG1|A5HMG1_WHEAT, tr|A9YSK5|A9YSK5_WHEAT, tr|B8ZX17|B8ZX17_WHEAT, tr|G4Y3Y0|G4Y3Y0_WHEAT, tr|G4Y3Y1|G4Y3Y1_WHEAT, tr|G4Y3Y2|G4Y3Y2_WHEAT, tr|H9B854|H9B854_WHEAT, tr|K4N1X7|K4N1X7_TRITD, tr|M4M8L5|M4M8L5_WHEAT, tr|Q18MZ6|Q18MZ6_WHEAT, tr|Q1KL95|Q1KL95_WHEAT, tr|Q42451|Q42451_WHEAT, tr|Q45R38|Q45R38_WHEAT, tr|Q6Q7J1|Q6Q7J1_WHEAT, tr|Q6UKZ5|Q6UKZ5_WHEAT, tr|Q8RVX0|Q8RVX0_TRITD
171	20220927_CRJL_M9H11_Gliadin_Neprosin_N2_175.13143.13143.2	RQGSYYPGQASP		YYPGVTSP.RQGSYYPGQASP.QQPGQGQQ	P	Q	12	2	2365.61	1309.62	1309.6	655.816	655.809	1309.61	655.81	-0.0015	0.7302	0.5738	0.02205	17.126	0	0.9813	0	0	135	146	0			0	FALSE	sp|P10387|GLT0_WHEAT	P10387	GLT0_WHEAT	GLU-D1-2B	Glutenin, high molecular weight subunit DY10	1Dy12*, 1Dy12.2*, 1Dy12.3, Glu, Glu-D1-2, Glu1Dy10	sp|P08488|GLT3_WHEAT, tr|A4URY8|A4URY8_WHEAT, tr|A9QUS3|A9QUS3_WHEAT, tr|A9YSK3|A9YSK3_WHEAT, tr|A9ZMG8|A9ZMG8_WHEAT, tr|E0W6G5|E0W6G5_WHEAT, tr|E4W506|E4W506_WHEAT, tr|Q52JL3|Q52JL3_WHEAT, tr|Q670Q5|Q670Q5_WHEAT, tr|Q6RX92|Q6RX92_WHEAT
172	20220927_CRJL_M9H11_Gliadin_Neprosin_N2_175.13195.13195.0	QQSRYEAIRA		CQQIPQIP.QQSRYEAIRA.IIYSIIIQ	P	I	10	2	2371.23	1220.64	1220.62	611.326	611.319	1220.63	611.32	-0.0017	0.8684	2.6123	0.3849	14.098	0	0.989	0	0	256	265	0			0	FALSE	tr|B2Y2S3|B2Y2S3_WHEAT	B2Y2S3	B2Y2S3_WHEAT	GluB3-2	Low molecular weight glutenin subunit	GLEN42K, Glu, Glu-B3g, Glu-D3, GluB3-1, GluB3-3, GluB3-6, GluD3-3, HARU48K, KANS2, LMW-3, LMW-GS, LMW-m1, LMW-s1, glu-3, lmw-gs	sp|P10386|GLTB_WHEAT, tr_A7XDG0_A7XDG0_TRITU_1-363_1-363/1-363, tr_Q0Q2J0_Q0Q2J0_TRITU_1-297_1-297/1-297, tr_Q0Q2J1_Q0Q2J1_TRITU_1-334_1-334/1-334, tr|A2IBV5|A2IBV5_WHEAT, tr|A2IBV6|A2IBV6_WHEAT, tr|A9Z176|A9Z176_WHEAT, tr|B2BZD0|B2BZD0_WHEAT, tr|B2LS34|B2LS34_WHEAT, tr|B2Y2Q1|B2Y2Q1_WHEAT, tr|B2Y2Q2|B2Y2Q2_WHEAT, tr|B2Y2Q3|B2Y2Q3_WHEAT, tr|B2Y2Q4|B2Y2Q4_WHEAT, tr|B2Y2Q6|B2Y2Q6_WHEAT, tr|B2Y2Q7|B…
173	20220927_CRJL_M9H11_Gliadin_Neprosin_N2_175.13272.13272.2	TSLQQPGQGQQGHYPA		QGQQGYYP.TSLQQPGQGQQGHYPA.SIQQPGQG	P	S	16	2	2379.92	1695.82	1695.8	848.918	848.906	1695.8	848.905	0.0018	0.6909	0.4946	0.4002	11.091	9.9	0.9836	0	0	441	456	0			0	FALSE	sp|P10387|GLT0_WHEAT	P10387	GLT0_WHEAT	GLU-D1-2B	Glutenin, high molecular weight subunit DY10	1Dy11, 1Dy12*, 1Dy12.2*, 1Dy12.3, Glu, Glu-B1, Glu1Dy10	sp|P08488|GLT3_WHEAT, tr_Q6UJY7_Q6UJY7_TRITU_1-720_1-720/1-720, tr|A0A2L1K3K6|A0A2L1K3K6_TRITD, tr|A4URY8|A4URY8_WHEAT, tr|A5HMG2|A5HMG2_WHEAT, tr|A9QUS3|A9QUS3_WHEAT, tr|A9ZMG8|A9ZMG8_WHEAT, tr|D2CPI7|D2CPI7_WHEAT, tr|E0W6G5|E0W6G5_WHEAT, tr|E4W506|E4W506_WHEAT, tr|Q670Q5|Q670Q5_WHEAT, tr|Q6RX92|Q6RX92_WHEAT
174	20220927_CRJL_M9H11_Gliadin_Neprosin_N2_175.13280.13280.2	LGQGSFRPS		QQPQQQYP.LGQGSFRPS.QQNPQAQG	P	Q	9	2	2380.91	947.485	947.475	474.75	474.745	947.482	474.748	-0.0073	0.8703	0.795	0.1964	9.327	0	0.9668	0	0	223	231	0			0	FALSE	tr|X2KVH9|X2KVH9_WHEAT	X2KVH9	X2KVH9_WHEAT	Gli-2	Alpha-gliadin	Gli-6, Gli-7, Gli-A2-16, Gli-A2-6, Gli-G2, Gli-G7, Gli-Z2, Gli-Z3, Gli-Z6, Glia, TRITD_6Av1G009400, TRITD_6Av1G009660, TRITD_6Av1G009830, TRITD_6Av1G009860, TRITD_6Av1G009880, a-gliadin, gli, gli-2, gli-w7-5, gli-wE09, gli-wE12	sp|P02863|GDA0_WHEAT, tr_A0A446V2L4_A0A446V2L4_TRITD_1-223_1-223/1-223, tr_A0A446V2M7_TRITD_1-188_1-188_1-188_1-188/1-188, tr|A0A023WGX6|A0A023WGX6_WHEAT, tr|A0A023WHQ9|A0A023WHQ9_WHEAT, tr|A0A0E3UQW2|A0A0E3UQW2_TRITD, tr|A0A0E3UQW4|A0A0E3UQW4_TRITD, tr|A0A0E3UR97|A0A0E3UR97_TRITD, tr|A0A0E3UR98|A0A0E3UR98_TRITD, tr|A0A0E3Z559|A0A0E3Z559_TRITD, tr|A0A0E3Z563|A0A0E3Z563_TRITD, tr|A0A0E3Z5B3|A0A0E3…
175	20220927_CRJL_M9H11_Gliadin_Neprosin_N2_175.13302.13302.2	TSLHQSGQGQQGYYPS		QGQQGYYP.TSLHQSGQGQQGYYPS.SIQQPGQG	P	S	16	2	2383.34	1736.79	1736.78	869.403	869.397	1736.78	869.395	0.0031	0.594	0.4144	0.01933	13.355	0	0.9866	0	0	171	186	0			0	FALSE	tr|Q03871|Q03871_WHEAT	Q03871	Q03871_WHEAT	Glu-1By9	HMW glutenin subunit 1By9	1By20, Glu, Glu-1B, Glu-B1, glu-1R	tr_Q6UJY7_Q6UJY7_TRITU_1-720_1-720/1-720, tr|A0A0E4G9A4|A0A0E4G9A4_TRITD, tr|A0A2L1K3K6|A0A2L1K3K6_TRITD, tr|A5HMG2|A5HMG2_WHEAT, tr|B8PSA6|B8PSA6_WHEAT, tr|Q0Q5D8|Q0Q5D8_WHEAT, tr|Q4JHY1|Q4JHY1_WHEAT, tr|Q52JL2|Q52JL2_WHEAT, tr|Q84TG6|Q84TG6_TRITD, tr|Q94IJ6|Q94IJ6_WHEAT, tr|U5YQV1|U5YQV1_WHEAT
176	20220927_CRJL_M9H11_Gliadin_Neprosin_N2_175.13330.13330.2	RQGQQGYYP		QPGQGQQP.RQGQQGYYP.ISPQQSGQ	P	I	9	2	2386.45	1095.52	1095.51	548.766	548.761	1095.51	548.762	-0.0024	0.7406	1.6947	0.2706	12.771	12.743	0.9793	0	0	650	658	0			0	FALSE	tr|G3FLC5|G3FLC5_WHEAT	G3FLC5	G3FLC5_WHEAT	Glu	High-molecular-weight glutenin subunit	1Bx14, Glu-1AX1, Glu-1Ax, Glu-1Ax1.1, Glu-1B, Glu-A1, Glu-B1, Glu-B1-1, Glu-B1al, Glu-B1br, Glu-B1bs, GluA1, HMW-GS, HMWBx17, HMWG, glu-B1x	tr_Q6UJY5_Q6UJY5_TRITU_1-824_1-824/1-824, tr|A0MZ38|A0MZ38_WHEAT, tr|A5HMG1|A5HMG1_WHEAT, tr|A9YSK5|A9YSK5_WHEAT, tr|B8PSA6|B8PSA6_WHEAT, tr|B8ZX17|B8ZX17_WHEAT, tr|G3K725|G3K725_WHEAT, tr|G4Y3Y0|G4Y3Y0_WHEAT, tr|G4Y3Y1|G4Y3Y1_WHEAT, tr|G4Y3Y2|G4Y3Y2_WHEAT, tr|H9B854|H9B854_WHEAT, tr|K4N1X7|K4N1X7_TRITD, tr|M4M8L5|M4M8L5_WHEAT, tr|Q03872|Q03872_WHEAT, tr|Q18MZ6|Q18MZ6_WHEAT, tr|Q19AE4|Q19AE4_WHEA…
177	20220927_CRJL_M9H11_Gliadin_Neprosin_N2_175.13341.13341.0	QMETSRVPG	Q[111]M[147]ETSRVPG	IAATSAIA.QMETSRVPG.LEKPWQQQ	A	L	9	2	2387.49	1002.44	1002.43	502.229	502.223	1002.44	502.229	-0.0119	0.6934	3.6359	1.875	11.775	0	0.9963	0	0	20	28	0	1Q(-17.0265), 2M(15.9949)		0	FALSE	tr|R9XT57|R9XT57_WHEAT	R9XT57	R9XT57_WHEAT	glu-3	LMW-GS	GluD3-1, LMWXY22, LMWXY22-2, XYGluA3, XYGluB3, lmw-gs	tr|A9YSH4|A9YSH4_WHEAT, tr|B3EY88|B3EY88_WHEAT, tr|B3EY89|B3EY89_WHEAT, tr|B5TWK4|B5TWK4_WHEAT, tr|B5TWK5|B5TWK5_WHEAT, tr|D0EVP0|D0EVP0_WHEAT, tr|D0EVP1|D0EVP1_WHEAT, tr|D0EVP2|D0EVP2_WHEAT, tr|D0EVP4|D0EVP4_WHEAT, tr|D0EVP6|D0EVP6_WHEAT, tr|F8SGM0|F8SGM0_WHEAT, tr|F8SGP6|F8SGP6_WHEAT, tr|F8SGP8|F8SGP8_WHEAT, tr|F8SGQ1|F8SGQ1_WHEAT, tr|F8SGQ2|F8SGQ2_WHEAT, tr|I3RTU0|I3RTU0_WHEAT, tr|I3RTU2|I3RTU…
178	20220927_CRJL_M9H11_Gliadin_Neprosin_N2_175.13354.13354.0	QMETSRVPG	Q[111]M[147]ETSRVPG	IAATSAIA.QMETSRVPG.LEKPWQQQ	A	L	9	2	2388.93	1003.45	1003.44	502.731	502.725	1002.44	502.229	0.9917	0.7991	3.6599	1.959	9.332	0	0.9985	0	0	20	28	0	1Q(-17.0265), 2M(15.9949)		0	FALSE	tr|R9XT57|R9XT57_WHEAT	R9XT57	R9XT57_WHEAT	glu-3	LMW-GS	GluD3-1, LMWXY22, LMWXY22-2, XYGluA3, XYGluB3, lmw-gs	tr|A9YSH4|A9YSH4_WHEAT, tr|B3EY88|B3EY88_WHEAT, tr|B3EY89|B3EY89_WHEAT, tr|B5TWK4|B5TWK4_WHEAT, tr|B5TWK5|B5TWK5_WHEAT, tr|D0EVP0|D0EVP0_WHEAT, tr|D0EVP1|D0EVP1_WHEAT, tr|D0EVP2|D0EVP2_WHEAT, tr|D0EVP4|D0EVP4_WHEAT, tr|D0EVP6|D0EVP6_WHEAT, tr|F8SGM0|F8SGM0_WHEAT, tr|F8SGP6|F8SGP6_WHEAT, tr|F8SGP8|F8SGP8_WHEAT, tr|F8SGQ1|F8SGQ1_WHEAT, tr|F8SGQ2|F8SGQ2_WHEAT, tr|I3RTU0|I3RTU0_WHEAT, tr|I3RTU2|I3RTU…
179	20220927_CRJL_M9H11_Gliadin_Neprosin_N2_175.13364.13364.0	QMETSRVPG	Q[111]M[147]ETSRVPG	IAATSAIA.QMETSRVPG.LEKPWQQQ	A	L	9	1	2390.08	1002.46	1002.45	1003.47	1003.45	1002.44	1003.45	0.0032	0.7811	3.6791	0.2818	8.7	0	0.999	0	0	20	28	0	1Q(-17.0265), 2M(15.9949)		0	FALSE	tr|R9XT57|R9XT57_WHEAT	R9XT57	R9XT57_WHEAT	glu-3	LMW-GS	GluD3-1, LMWXY22, LMWXY22-2, XYGluA3, XYGluB3, lmw-gs	tr|A9YSH4|A9YSH4_WHEAT, tr|B3EY88|B3EY88_WHEAT, tr|B3EY89|B3EY89_WHEAT, tr|B5TWK4|B5TWK4_WHEAT, tr|B5TWK5|B5TWK5_WHEAT, tr|D0EVP0|D0EVP0_WHEAT, tr|D0EVP1|D0EVP1_WHEAT, tr|D0EVP2|D0EVP2_WHEAT, tr|D0EVP4|D0EVP4_WHEAT, tr|D0EVP6|D0EVP6_WHEAT, tr|F8SGM0|F8SGM0_WHEAT, tr|F8SGP6|F8SGP6_WHEAT, tr|F8SGP8|F8SGP8_WHEAT, tr|F8SGQ1|F8SGQ1_WHEAT, tr|F8SGQ2|F8SGQ2_WHEAT, tr|I3RTU0|I3RTU0_WHEAT, tr|I3RTU2|I3RTU…
180	20220927_CRJL_M9H11_Gliadin_Neprosin_N2_175.13384.13384.2	GQGQRPGQGQQGYYP		QGQQGQQP.GQGQRPGQGQQGYYP.ISPQQPGQ	P	I	15	2	2392.35	1619.76	1619.75	810.888	810.88	1619.74	810.879	0.0012	0.768	1.3986	0.004684	19.068	9.119	0.9918	0	0	258	272	0			0	FALSE	tr|G3FLC5|G3FLC5_WHEAT	G3FLC5	G3FLC5_WHEAT	Glu	High-molecular-weight glutenin subunit	1Bx14, Glu-1B, Glu-B1, Glu-B1-1, Glu-B1al, Glu-B1br, Glu-B1bs, HMW-GS, HMWBx17, glu-B1x	tr|A5HMG1|A5HMG1_WHEAT, tr|A9YSK5|A9YSK5_WHEAT, tr|B8ZX17|B8ZX17_WHEAT, tr|G4Y3Y0|G4Y3Y0_WHEAT, tr|G4Y3Y1|G4Y3Y1_WHEAT, tr|G4Y3Y2|G4Y3Y2_WHEAT, tr|H9B854|H9B854_WHEAT, tr|K4N1X7|K4N1X7_TRITD, tr|M4M8L5|M4M8L5_WHEAT, tr|Q18MZ6|Q18MZ6_WHEAT, tr|Q1KL95|Q1KL95_WHEAT, tr|Q42451|Q42451_WHEAT, tr|Q45R38|Q45R38_WHEAT, tr|Q6Q7J1|Q6Q7J1_WHEAT, tr|Q6UKZ5|Q6UKZ5_WHEAT, tr|Q8RVX0|Q8RVX0_TRITD
181	20220927_CRJL_M9H11_Gliadin_Neprosin_N2_175.13401.13401.0	QMETSRVPG	Q[111]M[147]ETSRVPG	IAATSAIA.QMETSRVPG.LEKPWQQQ	A	L	9	1	2394.08	1003.46	1003.45	1004.47	1004.46	1002.44	1003.45	1.0045	0.7832	3.7458	1.568	8.719	0	0.9963	0	0	20	28	0	1Q(-17.0265), 2M(15.9949)		0	FALSE	tr|R9XT57|R9XT57_WHEAT	R9XT57	R9XT57_WHEAT	glu-3	LMW-GS	GluD3-1, LMWXY22, LMWXY22-2, XYGluA3, XYGluB3, lmw-gs	tr|A9YSH4|A9YSH4_WHEAT, tr|B3EY88|B3EY88_WHEAT, tr|B3EY89|B3EY89_WHEAT, tr|B5TWK4|B5TWK4_WHEAT, tr|B5TWK5|B5TWK5_WHEAT, tr|D0EVP0|D0EVP0_WHEAT, tr|D0EVP1|D0EVP1_WHEAT, tr|D0EVP2|D0EVP2_WHEAT, tr|D0EVP4|D0EVP4_WHEAT, tr|D0EVP6|D0EVP6_WHEAT, tr|F8SGM0|F8SGM0_WHEAT, tr|F8SGP6|F8SGP6_WHEAT, tr|F8SGP8|F8SGP8_WHEAT, tr|F8SGQ1|F8SGQ1_WHEAT, tr|F8SGQ2|F8SGQ2_WHEAT, tr|I3RTU0|I3RTU0_WHEAT, tr|I3RTU2|I3RTU…
182	20220927_CRJL_M9H11_Gliadin_Neprosin_N2_175.13404.13404.2	RYYPSVTSSQQGS		WGIPAIIR.RYYPSVTSSQQGS.YYPGQASP	R	Y	13	2	2394.39	1458.69	1458.67	730.35	730.343	1458.67	730.344	-0.0014	0.8249	0.5053	0.07967	16.438	0	0.9846	0	0	103	115	0			0	FALSE	tr|G3FLC5|G3FLC5_WHEAT	G3FLC5	G3FLC5_WHEAT	Glu	High-molecular-weight glutenin subunit	1Bx14, Glu-1B, Glu-B1, Glu-B1-1, Glu-B1al, Glu-B1br, Glu-B1bs, HMW-GS, HMWBx17, glu-B1x	tr_Q6UJY5_Q6UJY5_TRITU_1-824_1-824/1-824, tr|A5HMG1|A5HMG1_WHEAT, tr|A9YSK5|A9YSK5_WHEAT, tr|B8ZX17|B8ZX17_WHEAT, tr|G4Y3Y0|G4Y3Y0_WHEAT, tr|G4Y3Y1|G4Y3Y1_WHEAT, tr|G4Y3Y2|G4Y3Y2_WHEAT, tr|H9B854|H9B854_WHEAT, tr|K4N1X7|K4N1X7_TRITD, tr|M4M8L5|M4M8L5_WHEAT, tr|Q18MZ6|Q18MZ6_WHEAT, tr|Q1KL95|Q1KL95_WHEAT, tr|Q42451|Q42451_WHEAT, tr|Q45R38|Q45R38_WHEAT, tr|Q6Q7J1|Q6Q7J1_WHEAT, tr|Q6UKZ5|Q6UKZ5_WHEA…
183	20220927_CRJL_M9H11_Gliadin_Neprosin_N2_175.13459.13459.2	GQRQQGYYPTSP		QGQQDQQP.GQRQQGYYPTSP.QQPGQGQQ	P	Q	12	2	2400.35	1380.66	1380.64	691.335	691.328	1380.64	691.328	-0.0009	0.7499	0.3736	0.1145	16.695	16.65	0.9805	0	0	148	159	0			0	FALSE	tr|G3FLC5|G3FLC5_WHEAT	G3FLC5	G3FLC5_WHEAT	Glu	High-molecular-weight glutenin subunit	Glu-B1, Glu-B1-1, Glu-B1al, Glu-B1br, Glu-B1bs, HMW-GS, HMWBx17	tr|A5HMG1|A5HMG1_WHEAT, tr|A9YSK5|A9YSK5_WHEAT, tr|B8ZX17|B8ZX17_WHEAT, tr|G4Y3Y0|G4Y3Y0_WHEAT, tr|G4Y3Y1|G4Y3Y1_WHEAT, tr|G4Y3Y2|G4Y3Y2_WHEAT, tr|H9B854|H9B854_WHEAT, tr|M4M8L5|M4M8L5_WHEAT, tr|Q18MZ6|Q18MZ6_WHEAT, tr|Q1KL95|Q1KL95_WHEAT, tr|Q42451|Q42451_WHEAT, tr|Q45R38|Q45R38_WHEAT, tr|Q6Q7J1|Q6Q7J1_WHEAT
184	20220927_CRJL_M9H11_Gliadin_Neprosin_N2_175.13475.13475.2	LGQGSFRPSQQNP		QQPQQQYP.LGQGSFRPSQQNP.QAQGSVQP	P	Q	13	2	2402.03	1414.71	1414.69	708.362	708.354	1414.7	708.355	-0.0022	0.7719	0.8016	0.02469	15.792	10.611	0.9887	0	0	223	235	0			0	FALSE	tr|X2KVH9|X2KVH9_WHEAT	X2KVH9	X2KVH9_WHEAT	Gli-2	Alpha-gliadin	Gli-6, Gli-7, Gli-A2-16, Gli-A2-6, Gli-G2, Gli-G7, Gli-Z2, Gli-Z6, Glia, TRITD_6Av1G009400, TRITD_6Av1G009660, TRITD_6Av1G009830, TRITD_6Av1G009860, TRITD_6Av1G009880, a-gliadin, gli, gli-2, gli-w7-5, gli-wE09, gli-wE12	sp|P02863|GDA0_WHEAT, tr_A0A446V2L4_A0A446V2L4_TRITD_1-223_1-223/1-223, tr_A0A446V2M7_TRITD_1-188_1-188_1-188_1-188/1-188, tr|A0A023WGX6|A0A023WGX6_WHEAT, tr|A0A023WHQ9|A0A023WHQ9_WHEAT, tr|A0A0E3UQW2|A0A0E3UQW2_TRITD, tr|A0A0E3UQW4|A0A0E3UQW4_TRITD, tr|A0A0E3UR97|A0A0E3UR97_TRITD, tr|A0A0E3UR98|A0A0E3UR98_TRITD, tr|A0A0E3Z559|A0A0E3Z559_TRITD, tr|A0A0E3Z563|A0A0E3Z563_TRITD, tr|A0A0E3Z5B3|A0A0E3…
185	20220927_CRJL_M9H11_Gliadin_Neprosin_N2_175.13477.13477.2	FLQQPRPQ		PYPQQPQP.FLQQPRPQ.QPQPYPQQ	P	Q	8	2	2402.29	1012.55	1012.54	507.283	507.279	1012.55	507.28	-0.0026	0.9123	0.7319	2.926	7.635	0	0.9839	0	0	50	57	0			0	TRUE	tr|A0A287EIW5|A0A287EIW5_HORVV	A0A287EIW5	A0A287EIW5_HORVV		Uncharacterized protein
186	20220927_CRJL_M9H11_Gliadin_Neprosin_N2_175.13518.13518.0	QRQQGYYPTSP		GQQDQQPG.QRQQGYYPTSP.QQPGQGQQ	G	Q	11	2	2406.52	1323.63	1323.62	662.823	662.816	1323.62	662.818	-0.003	0.7601	0.5072	0.1481	16.666	0	0.9803	0	0	149	159	0			0	FALSE	tr|G3FLC5|G3FLC5_WHEAT	G3FLC5	G3FLC5_WHEAT	Glu	High-molecular-weight glutenin subunit	Glu-B1, Glu-B1-1, Glu-B1al, Glu-B1br, Glu-B1bs, HMW-GS, HMWBx17	tr|A5HMG1|A5HMG1_WHEAT, tr|A9YSK5|A9YSK5_WHEAT, tr|B8ZX17|B8ZX17_WHEAT, tr|G4Y3Y0|G4Y3Y0_WHEAT, tr|G4Y3Y1|G4Y3Y1_WHEAT, tr|G4Y3Y2|G4Y3Y2_WHEAT, tr|H9B854|H9B854_WHEAT, tr|M4M8L5|M4M8L5_WHEAT, tr|Q18MZ6|Q18MZ6_WHEAT, tr|Q1KL95|Q1KL95_WHEAT, tr|Q42451|Q42451_WHEAT, tr|Q45R38|Q45R38_WHEAT, tr|Q6Q7J1|Q6Q7J1_WHEAT
187	20220927_CRJL_M9H11_Gliadin_Neprosin_N2_175.13565.13565.0	QQTLSHQQP	Q[111]QTLSHQQP	SQQQPIPP.QQTLSHQQP.QQPIQQQP	P	Q	9	1	2411.67	1048.51	1048.5	1049.52	1049.51	1048.49	1049.5	0.0052	0.8182	7.2642	0.2137	12.181	0	0.9972	0	0	41	49	0	1Q(-17.0265)		0	FALSE	tr|Q18NR2|Q18NR2_WHEAT	Q18NR2	Q18NR2_WHEAT	Glu-B3g	LMW glutenin subunit	GLEN42K, GluB3-1, KANS2	tr|B2Y2Q1|B2Y2Q1_WHEAT, tr|B2Y2Q2|B2Y2Q2_WHEAT, tr|B2Y2Q3|B2Y2Q3_WHEAT, tr|B2Y2Q4|B2Y2Q4_WHEAT, tr|Q68AN2|Q68AN2_WHEAT, tr|Q75ZV8|Q75ZV8_WHEAT
188	20220927_CRJL_M9H11_Gliadin_Neprosin_N2_175.13570.13570.2	LGQGSFRPS		QQPQQQYP.LGQGSFRPS.QQNPQAQG	P	Q	9	2	2412.28	947.485	947.475	474.75	474.745	947.482	474.748	-0.0072	0.9309	1.3179	0.04406	12.924	0	0.9977	0	0	223	231	0			0	FALSE	tr|X2KVH9|X2KVH9_WHEAT	X2KVH9	X2KVH9_WHEAT	Gli-2	Alpha-gliadin	Gli-6, Gli-7, Gli-A2-16, Gli-A2-6, Gli-G2, Gli-G7, Gli-Z2, Gli-Z3, Gli-Z6, Glia, TRITD_6Av1G009400, TRITD_6Av1G009660, TRITD_6Av1G009830, TRITD_6Av1G009860, TRITD_6Av1G009880, a-gliadin, gli, gli-2, gli-w7-5, gli-wE09, gli-wE12	sp|P02863|GDA0_WHEAT, tr_A0A446V2L4_A0A446V2L4_TRITD_1-223_1-223/1-223, tr_A0A446V2M7_TRITD_1-188_1-188_1-188_1-188/1-188, tr|A0A023WGX6|A0A023WGX6_WHEAT, tr|A0A023WHQ9|A0A023WHQ9_WHEAT, tr|A0A0E3UQW2|A0A0E3UQW2_TRITD, tr|A0A0E3UQW4|A0A0E3UQW4_TRITD, tr|A0A0E3UR97|A0A0E3UR97_TRITD, tr|A0A0E3UR98|A0A0E3UR98_TRITD, tr|A0A0E3Z559|A0A0E3Z559_TRITD, tr|A0A0E3Z563|A0A0E3Z563_TRITD, tr|A0A0E3Z5B3|A0A0E3…
189	20220927_CRJL_M9H11_Gliadin_Neprosin_N2_175.13576.13576.3	GQGQQGHYTASLQQPGQGQQGHYPA		YPASIQQP.GQGQQGHYTASLQQPGQGQQGHYPA.SIQQVGQG	P	S	25	3	2413.04	2622.23	2622.2	875.085	875.073	2622.2	875.072	0.0019	0.7278	0.2474	0.001078	23.369	0	0.995	0	0	381	405	0			0	FALSE	tr|Q03871|Q03871_WHEAT	Q03871	Q03871_WHEAT	Glu-1By9	HMW glutenin subunit 1By9	Glu, Glu-1B, Glu-B1, glu-1R	tr_Q6UJY7_Q6UJY7_TRITU_1-720_1-720/1-720, tr|A0A2L1K3K6|A0A2L1K3K6_TRITD, tr|A5HMG2|A5HMG2_WHEAT, tr|Q0Q5D8|Q0Q5D8_WHEAT, tr|Q52JL2|Q52JL2_WHEAT, tr|Q84TG6|Q84TG6_TRITD, tr|Q94IJ6|Q94IJ6_WHEAT, tr|U5YQV1|U5YQV1_WHEAT
190	20220927_CRJL_M9H11_Gliadin_Neprosin_N2_175.13592.13592.0	QQTLSHQQP	Q[111]QTLSHQQP	SQQQPIPP.QQTLSHQQP.QQPIQQQP	P	Q	9	1	2414.66	1049.51	1049.5	1050.52	1050.51	1048.49	1049.5	1.0075	0.7932	7.314	0.06259	12.314	0	0.9984	0	0	41	49	0	1Q(-17.0265)		0	FALSE	tr|Q18NR2|Q18NR2_WHEAT	Q18NR2	Q18NR2_WHEAT	Glu-B3g	LMW glutenin subunit	GLEN42K, GluB3-1, KANS2	tr|B2Y2Q1|B2Y2Q1_WHEAT, tr|B2Y2Q2|B2Y2Q2_WHEAT, tr|B2Y2Q3|B2Y2Q3_WHEAT, tr|B2Y2Q4|B2Y2Q4_WHEAT, tr|Q68AN2|Q68AN2_WHEAT, tr|Q75ZV8|Q75ZV8_WHEAT
191	20220927_CRJL_M9H11_Gliadin_Neprosin_N2_175.13607.13607.2	HQPQQQFPQTQQP		PQPEQTYP.HQPQQQFPQTQQP.QQPFPQPQ	P	Q	13	2	2416.34	1590.77	1590.75	796.394	796.385	1590.75	796.384	0.0006	0.7516	1.2428	0.3253	11.451	11.11	0.9879	0	0	76	88	0			0	FALSE	tr|R9XUR8|R9XUR8_WHEAT	R9XUR8	R9XUR8_WHEAT		Gamma-gliadin	Gli-1, TRITD_1Bv1G001870, ll903, ll906, ll911, ll915, ll917, ll921, ll926, ll927, qp910, qp911, qp915	sp|P21292|GDBX_WHEAT, tr|A0A446JG43|A0A446JG43_TRITD, tr|A0A446JG61|A0A446JG61_TRITD, tr|A0A446JG84|A0A446JG84_TRITD, tr|A0A446JG85|A0A446JG85_TRITD, tr|A0A446JGQ8|A0A446JGQ8_TRITD, tr|B6UKM5|B6UKM5_WHEAT, tr|B6UKM7|B6UKM7_WHEAT, tr|B6UKN1|B6UKN1_WHEAT, tr|B6UKN4|B6UKN4_WHEAT, tr|B6UKN5|B6UKN5_WHEAT, tr|B6UKN7|B6UKN7_WHEAT, tr|B6UKN9|B6UKN9_WHEAT, tr|B6UKP0|B6UKP0_WHEAT, tr|B6UKQ2|B6UKQ2_WHEAT, t…
192	20220927_CRJL_M9H11_Gliadin_Neprosin_N2_175.13618.13618.3	GQGQQGYYPTSLQHTGQRQQP		YPTSIQQP.GQGQQGYYPTSLQHTGQRQQP.VQGQQPEQ	P	V	21	3	2417.6	2358.14	2358.11	787.053	787.044	2358.11	787.044	0.0009	0.6115	1.382	2.248e-05	28.093	0	0.9994	0	0	198	218	0			0	FALSE	sp|P10387|GLT0_WHEAT	P10387	GLT0_WHEAT	GLU-D1-2B	Glutenin, high molecular weight subunit DY10	Glu-D1-2, Glu1Dy10	tr|A9YSK3|A9YSK3_WHEAT, tr|A9ZMG8|A9ZMG8_WHEAT
193	20220927_CRJL_M9H11_Gliadin_Neprosin_N2_175.13621.13621.2	GQGQQGYYPTSLQHTGQRQQP		YPTSIQQP.GQGQQGYYPTSLQHTGQRQQP.VQGQQPEQ	P	V	21	2	2417.91	2358.15	2358.12	1180.08	1180.07	2358.11	1180.06	0.0102	0.8014	1.3768	0.0001259	25.1	8.314	0.999	0	0	198	218	0			0	FALSE	sp|P10387|GLT0_WHEAT	P10387	GLT0_WHEAT	GLU-D1-2B	Glutenin, high molecular weight subunit DY10	Glu-D1-2, Glu1Dy10	tr|A9YSK3|A9YSK3_WHEAT, tr|A9ZMG8|A9ZMG8_WHEAT
194	20220927_CRJL_M9H11_Gliadin_Neprosin_N2_175.13653.13653.2	QRPGQGQQPGQGQQGYYP		YYPGQASP.QRPGQGQQPGQGQQGYYP.TSPQQPGQ	P	T	18	2	2421.6	1972.94	1972.92	987.477	987.467	1972.91	987.464	0.0058	0.7556	1.0788	0.03897	18.137	11.766	0.9728	0	0	132	149	0			0	FALSE	tr|A9YSK4|A9YSK4_WHEAT	A9YSK4	A9YSK4_WHEAT	Glu-D1-1	High molecular weight glutenin subunit	GLU-1D-1D, Glu1Dx5	sp|P10388|GLT5_WHEAT, tr|C0SUC3|C0SUC3_WHEAT
195	20220927_CRJL_M9H11_Gliadin_Neprosin_N2_175.13655.13655.3	QRPGQGQQPGQGQQGYYP		YYPGQASP.QRPGQGQQPGQGQQGYYP.TSPQQPGQ	P	T	18	3	2421.86	1972.93	1972.91	658.652	658.644	1972.91	658.645	-0.0033	0.6304	1.0832	0.003361	19.394	12.529	0.9876	0	0	132	149	0			0	FALSE	tr|A9YSK4|A9YSK4_WHEAT	A9YSK4	A9YSK4_WHEAT	Glu-D1-1	High molecular weight glutenin subunit	GLU-1D-1D, Glu1Dx5	sp|P10388|GLT5_WHEAT, tr|C0SUC3|C0SUC3_WHEAT
196	20220927_CRJL_M9H11_Gliadin_Neprosin_N2_175.13659.13659.0	QMETSRVPG	Q[111]M[147]ETSRVPG	IAATSAIA.QMETSRVPG.LEKPWQQQ	A	L	9	2	2422.21	1003.45	1003.44	502.732	502.726	1002.44	502.229	0.9945	0.7159	4.2146	2.239	10.1	0	0.9961	0	0	20	28	0	1Q(-17.0265), 2M(15.9949)		0	FALSE	tr|R9XT57|R9XT57_WHEAT	R9XT57	R9XT57_WHEAT	glu-3	LMW-GS	GluD3-1, LMWXY22, LMWXY22-2, XYGluA3, XYGluB3, lmw-gs	tr|A9YSH4|A9YSH4_WHEAT, tr|B3EY88|B3EY88_WHEAT, tr|B3EY89|B3EY89_WHEAT, tr|B5TWK4|B5TWK4_WHEAT, tr|B5TWK5|B5TWK5_WHEAT, tr|D0EVP0|D0EVP0_WHEAT, tr|D0EVP1|D0EVP1_WHEAT, tr|D0EVP2|D0EVP2_WHEAT, tr|D0EVP4|D0EVP4_WHEAT, tr|D0EVP6|D0EVP6_WHEAT, tr|F8SGM0|F8SGM0_WHEAT, tr|F8SGP6|F8SGP6_WHEAT, tr|F8SGP8|F8SGP8_WHEAT, tr|F8SGQ1|F8SGQ1_WHEAT, tr|F8SGQ2|F8SGQ2_WHEAT, tr|I3RTU0|I3RTU0_WHEAT, tr|I3RTU2|I3RTU…
197	20220927_CRJL_M9H11_Gliadin_Neprosin_N2_175.13691.13691.0	LYRTTTSVP		MMCRVNVP.LYRTTTSVP.FGVGTGVG	P	F	9	1	2425.6	1036.57	1036.56	1037.58	1037.57	1036.56	1037.56	0.0043	0.7941	0.2204	0.09247	11.636	0	0.9901	0	0	325	333	0			0	FALSE	tr|Q18NR2|Q18NR2_WHEAT	Q18NR2	Q18NR2_WHEAT	Glu-B3g	LMW glutenin subunit	GLEN42K, Glu-D3, GluB3-1, GluB3-2, GluD3-3, KANS2, LMW-3, LMW-GS, LMW-m1, glu-3, lmw-gs	sp|P10386|GLTB_WHEAT, tr|A2IBV6|A2IBV6_WHEAT, tr|A2IBV7|A2IBV7_WHEAT, tr|A9Z176|A9Z176_WHEAT, tr|B2BZC7|B2BZC7_WHEAT, tr|B2BZD0|B2BZD0_WHEAT, tr|B2LS34|B2LS34_WHEAT, tr|B2Y2Q1|B2Y2Q1_WHEAT, tr|B2Y2Q2|B2Y2Q2_WHEAT, tr|B2Y2Q3|B2Y2Q3_WHEAT, tr|B2Y2Q4|B2Y2Q4_WHEAT, tr|B2Y2Q6|B2Y2Q6_WHEAT, tr|B2Y2Q7|B2Y2Q7_WHEAT, tr|B5ANT3|B5ANT3_WHEAT, tr|B5ANT6|B5ANT6_WHEAT, tr|B6DVS3|B6DVS3_WHEAT, tr|C0KK80|C0KK80_…
198	20220927_CRJL_M9H11_Gliadin_Neprosin_N2_175.13701.13701.2	SLHQSGQGQQGYYP		GQQGYYPT.SLHQSGQGQQGYYP.SSIQQPGQ	T	S	14	2	2426.9	1548.72	1548.69	775.365	775.354	1548.7	775.355	-0.0022	0.7389	0.5574	0.002499	20.948	11.604	0.9924	0	0	172	185	0			0	FALSE	tr|Q03871|Q03871_WHEAT	Q03871	Q03871_WHEAT	Glu-1By9	HMW glutenin subunit 1By9	1By20, Glu, Glu-1B, Glu-B1, glu-1R	tr_Q6UJY7_Q6UJY7_TRITU_1-720_1-720/1-720, tr|A0A0E4G9A4|A0A0E4G9A4_TRITD, tr|A0A2L1K3K6|A0A2L1K3K6_TRITD, tr|A5HMG2|A5HMG2_WHEAT, tr|B8PSA6|B8PSA6_WHEAT, tr|Q0Q5D8|Q0Q5D8_WHEAT, tr|Q4JHY1|Q4JHY1_WHEAT, tr|Q52JL2|Q52JL2_WHEAT, tr|Q84TG6|Q84TG6_TRITD, tr|Q94IJ6|Q94IJ6_WHEAT, tr|U5YQV1|U5YQV1_WHEAT
199	20220927_CRJL_M9H11_Gliadin_Neprosin_N2_175.13732.13732.2	EQSRYEAIRA	E[111]QSRYEAIRA	CQQIPRIP.EQSRYEAIRA.IIFSIIIQ	P	I	10	2	2430.4	1203.61	1203.6	602.813	602.806	1203.6	602.807	-0.0017	0.6765	3.2532	0.2065	14.391	12.703	0.9878	0	0	175	184	0	1E(-18.0106)		0	FALSE	tr|Q0PW10|Q0PW10_WHEAT	Q0PW10	Q0PW10_WHEAT		Low molecular weight glutenin subunit GF-2	Glu-D3, LMW, LMW-3, LMW-GS, LMW-m1, LWMXY22-3, glu-3, lmw-gs	sw|P04729|GDB1_WHEAT, tr|A2IBK0|A2IBK0_9POAL, tr|B2BZC5|B2BZC5_WHEAT, tr|B2BZC7|B2BZC7_WHEAT, tr|D0EVP3|D0EVP3_WHEAT, tr|D0PX24|D0PX24_WHEAT, tr|D3U323|D3U323_WHEAT, tr|F8SGM2|F8SGM2_WHEAT, tr|F8SGM3|F8SGM3_WHEAT, tr|H9XH00|H9XH00_WHEAT, tr|I3QPG6|I3QPG6_WHEAT, tr|I3XHQ0|I3XHQ0_WHEAT, tr|I3XHQ2|I3XHQ2_WHEAT, tr|K7WV92|K7WV92_WHEAT, tr|K7XED9|K7XED9_WHEAT, tr|K7XRG7|K7XRG7_WHEAT, tr|P93790|P93790_…
200	20220927_CRJL_M9H11_Gliadin_Neprosin_N2_175.13746.13746.2	GQRQQGYYPTSP		QGQQDQQP.GQRQQGYYPTSP.QQPGQGQQ	P	Q	12	2	2431.75	1380.66	1380.64	691.336	691.328	1380.64	691.328	-0.0007	0.7508	0.897	0.04271	15.978	14.243	0.9854	0	0	148	159	0			0	FALSE	tr|G3FLC5|G3FLC5_WHEAT	G3FLC5	G3FLC5_WHEAT	Glu	High-molecular-weight glutenin subunit	Glu-B1, Glu-B1-1, Glu-B1al, Glu-B1br, Glu-B1bs, HMW-GS, HMWBx17	tr|A5HMG1|A5HMG1_WHEAT, tr|A9YSK5|A9YSK5_WHEAT, tr|B8ZX17|B8ZX17_WHEAT, tr|G4Y3Y0|G4Y3Y0_WHEAT, tr|G4Y3Y1|G4Y3Y1_WHEAT, tr|G4Y3Y2|G4Y3Y2_WHEAT, tr|H9B854|H9B854_WHEAT, tr|M4M8L5|M4M8L5_WHEAT, tr|Q18MZ6|Q18MZ6_WHEAT, tr|Q1KL95|Q1KL95_WHEAT, tr|Q42451|Q42451_WHEAT, tr|Q45R38|Q45R38_WHEAT, tr|Q6Q7J1|Q6Q7J1_WHEAT
201	20220927_CRJL_M9H11_Gliadin_Neprosin_N2_175.13787.13787.4	AIHSVVHSIIMQQQQQQQQQQGMH	AIHSVVHSIIM[147]QQQQQQQQQQGM[147]H	IPQQIQCA.AIHSVVHSIIMQQQQQQQQQQGMH.IFIPISQQ	A	I	24	4	2436.33	2844.39	2844.36	712.104	712.096	2843.36	711.846	0.9995	0.6015	4.6869	0.009817	14.532	0	0.9977	0	0	233	256	0	11M(15.9949), 23M(15.9949)		0	FALSE	tr|Q94G91|Q94G91_WHEAT	Q94G91	Q94G91_WHEAT	Gli-Yn1	Gamma-gliadin	Gli-1, Gli-Rz1, gli, ll910, ll921, ll923	tr|B6DQB6|B6DQB6_WHEAT, tr|B6DQB8|B6DQB8_WHEAT, tr|B6DQB9|B6DQB9_WHEAT, tr|B6UKN0|B6UKN0_WHEAT, tr|B6UKN7|B6UKN7_WHEAT, tr|B6UKN8|B6UKN8_WHEAT, tr|D0ES83|D0ES83_WHEAT, tr|F2X323|F2X323_WHEAT, tr|F2XAR4|F2XAR4_WHEAT, tr|F2XAR5|F2XAR5_WHEAT, tr|F4YT72|F4YT72_WHEAT, tr|K7X1S8|K7X1S8_WHEAT, tr|M9TGF7|M9TGF7_WHEAT, tr|Q6EEW9|Q6EEW9_WHEAT, tr|R9XSY7|R9XSY7_WHEAT, tr|R9XT02|R9XT02_WHEAT, tr|R9XU95|R9XU9…
202	20220927_CRJL_M9H11_Gliadin_Neprosin_N2_175.13789.13789.2	QVIMRQQQGQSFGQP	QVIM[147]RQQQGQSFGQP	CQAVCSVA.QVIMRQQQGQSFGQP.QQQVQSFS	A	Q	15	2	2436.53	1746.87	1746.85	874.444	874.432	1746.85	874.431	0.003	0.532	0.3617	0.09677	12.557	7.248	0.9584	0	0	94	108	0	4M(15.9949)		0	FALSE	sp|D2KFH1|AVLA4_WHEAT	D2KFH1	AVLA4_WHEAT		Avenin-like a4		sp|P0CZ09|AVLA5_WHEAT, tr|A0A3B6I2R2|A0A3B6I2R2_WHEAT, tr|A0A3B6TIG9|A0A3B6TIG9_WHEAT
203	20220927_CRJL_M9H11_Gliadin_Neprosin_N2_175.13796.13796.3	QIIMRQQQGQRFGQP		CQAVCSVS.QIIMRQQQGQRFGQP.QQQQGQSF	S	Q	15	3	2437.4	1813.95	1813.93	605.658	605.652	1813.94	605.653	-0.0035	0.7234	1.7505	0.01984	17.149	8.379	0.9877	0	0	100	114	0			0	FALSE	sp|P0CZ07|AVLA2_WHEAT	P0CZ07	AVLA2_WHEAT		Avenin-like a2	TRITD_7Av1G008200	sp|P0CZ08|AVLA3_WHEAT, sp|P0CZ10|AVLA6_WHEAT, sp|P0CZ11|AVLA7_WHEAT, tr|A0A3B6I494|A0A3B6I494_WHEAT, tr|A0A3B6R7A6|A0A3B6R7A6_WHEAT, tr|A0A446WXR7|A0A446WXR7_TRITD, tr|A0A446WXS8|A0A446WXS8_TRITD, tr|A0A446WXT0|A0A446WXT0_TRITD, tr|A0A446WXT3|A0A446WXT3_TRITD
204	20220927_CRJL_M9H11_Gliadin_Neprosin_N2_175.13812.13812.3	AIHSVVHSIIMQQQQQQQQQQGMH	AIHSVVHSIIM[147]QQQQQQQQQQGM[147]H	IPQQIQCA.AIHSVVHSIIMQQQQQQQQQQGMH.IFIPISQQ	A	I	24	3	2439.13	2843.39	2843.36	948.805	948.795	2843.36	948.792	0.0083	0.5937	4.6402	0.01186	17.204	0	0.9967	0	0	233	256	0	11M(15.9949), 23M(15.9949)		0	FALSE	tr|Q94G91|Q94G91_WHEAT	Q94G91	Q94G91_WHEAT	Gli-Yn1	Gamma-gliadin	Gli-1, Gli-Rz1, gli, ll910, ll921, ll923	tr|B6DQB6|B6DQB6_WHEAT, tr|B6DQB8|B6DQB8_WHEAT, tr|B6DQB9|B6DQB9_WHEAT, tr|B6UKN0|B6UKN0_WHEAT, tr|B6UKN7|B6UKN7_WHEAT, tr|B6UKN8|B6UKN8_WHEAT, tr|D0ES83|D0ES83_WHEAT, tr|F2X323|F2X323_WHEAT, tr|F2XAR4|F2XAR4_WHEAT, tr|F2XAR5|F2XAR5_WHEAT, tr|F4YT72|F4YT72_WHEAT, tr|K7X1S8|K7X1S8_WHEAT, tr|M9TGF7|M9TGF7_WHEAT, tr|Q6EEW9|Q6EEW9_WHEAT, tr|R9XSY7|R9XSY7_WHEAT, tr|R9XT02|R9XT02_WHEAT, tr|R9XU95|R9XU9…
205	20220927_CRJL_M9H11_Gliadin_Neprosin_N2_175.13840.13840.1	QQTLSHQQP	Q[111]QTLSHQQP	SQQQPIPP.QQTLSHQQP.QQPIQQQP	P	Q	9	1	2442.27	1048.51	1048.5	1049.52	1049.5	1048.49	1049.5	0.0034	0.6669	7.7742	0.2929	9.633	0	0.9883	0	0	41	49	0	1Q(-17.0265)		0	FALSE	tr|Q18NR2|Q18NR2_WHEAT	Q18NR2	Q18NR2_WHEAT	Glu-B3g	LMW glutenin subunit	GLEN42K, GluB3-1, KANS2	tr|B2Y2Q1|B2Y2Q1_WHEAT, tr|B2Y2Q2|B2Y2Q2_WHEAT, tr|B2Y2Q3|B2Y2Q3_WHEAT, tr|B2Y2Q4|B2Y2Q4_WHEAT, tr|Q68AN2|Q68AN2_WHEAT, tr|Q75ZV8|Q75ZV8_WHEAT
206	20220927_CRJL_M9H11_Gliadin_Neprosin_N2_175.13844.13844.2	QIIMRQQQGQRFGQP		CQAVCSVS.QIIMRQQQGQRFGQP.QQQQGQSF	S	Q	15	2	2442.72	1813.96	1813.94	907.986	907.977	1813.94	907.976	0.0033	0.7289	1.6619	0.001734	19.544	11.859	0.9937	0	0	100	114	0			0	FALSE	sp|P0CZ07|AVLA2_WHEAT	P0CZ07	AVLA2_WHEAT		Avenin-like a2	TRITD_7Av1G008200	sp|P0CZ08|AVLA3_WHEAT, sp|P0CZ10|AVLA6_WHEAT, sp|P0CZ11|AVLA7_WHEAT, tr|A0A3B6I494|A0A3B6I494_WHEAT, tr|A0A3B6R7A6|A0A3B6R7A6_WHEAT, tr|A0A446WXR7|A0A446WXR7_TRITD, tr|A0A446WXS8|A0A446WXS8_TRITD, tr|A0A446WXT0|A0A446WXT0_TRITD, tr|A0A446WXT3|A0A446WXT3_TRITD
207	20220927_CRJL_M9H11_Gliadin_Neprosin_N2_175.13860.13860.2	LGQGSFRPS		QQPQQQYP.LGQGSFRPS.QQNPQAQG	P	Q	9	2	2444.27	947.485	947.475	474.75	474.745	947.482	474.748	-0.0073	0.9169	1.851	0.1327	11.008	0	0.9957	0	0	223	231	0			0	FALSE	tr|X2KVH9|X2KVH9_WHEAT	X2KVH9	X2KVH9_WHEAT	Gli-2	Alpha-gliadin	Gli-6, Gli-7, Gli-A2-16, Gli-A2-6, Gli-G2, Gli-G7, Gli-Z2, Gli-Z3, Gli-Z6, Glia, TRITD_6Av1G009400, TRITD_6Av1G009660, TRITD_6Av1G009830, TRITD_6Av1G009860, TRITD_6Av1G009880, a-gliadin, gli, gli-2, gli-w7-5, gli-wE09, gli-wE12	sp|P02863|GDA0_WHEAT, tr_A0A446V2L4_A0A446V2L4_TRITD_1-223_1-223/1-223, tr_A0A446V2M7_TRITD_1-188_1-188_1-188_1-188/1-188, tr|A0A023WGX6|A0A023WGX6_WHEAT, tr|A0A023WHQ9|A0A023WHQ9_WHEAT, tr|A0A0E3UQW2|A0A0E3UQW2_TRITD, tr|A0A0E3UQW4|A0A0E3UQW4_TRITD, tr|A0A0E3UR97|A0A0E3UR97_TRITD, tr|A0A0E3UR98|A0A0E3UR98_TRITD, tr|A0A0E3Z559|A0A0E3Z559_TRITD, tr|A0A0E3Z563|A0A0E3Z563_TRITD, tr|A0A0E3Z5B3|A0A0E3…
208	20220927_CRJL_M9H11_Gliadin_Neprosin_N2_175.13882.13882.0	QQQRSFIQPS		QQPQQSFP.QQQRSFIQPS.LQQQINPC	P	L	10	2	2446.67	1217.62	1217.61	609.82	609.813	1217.62	609.815	-0.0035	0.7255	0.1506	0.000395	18.643	0	0.9972	0	0	149	158	0			0	FALSE	tr|B6DQB5|B6DQB5_WHEAT	B6DQB5	B6DQB5_WHEAT		Gamma-gliadin	Gli-1, Gli-Rz1, Gligamma, gli, ll910, ll923	tr|B6DQB6|B6DQB6_WHEAT, tr|B6DQB8|B6DQB8_WHEAT, tr|B6DQB9|B6DQB9_WHEAT, tr|B6UKN0|B6UKN0_WHEAT, tr|B6UKN8|B6UKN8_WHEAT, tr|D0ES83|D0ES83_WHEAT, tr|F2X323|F2X323_WHEAT, tr|F2XAR4|F2XAR4_WHEAT, tr|F2XAR5|F2XAR5_WHEAT, tr|H9BFB6|H9BFB6_WHEAT, tr|M9TGF7|M9TGF7_WHEAT, tr|R9XSY7|R9XSY7_WHEAT, tr|R9XU95|R9XU95_WHEAT, tr|R9XU99|R9XU99_WHEAT, tr|R9XWD0|R9XWD0_WHEAT
209	20220927_CRJL_M9H11_Gliadin_Neprosin_N2_175.13905.13905.3	GQGQQGYYPTSLQHTGQRQQP		YPTSIQQP.GQGQQGYYPTSLQHTGQRQQP.VQGQQPEQ	P	V	21	3	2449.29	2358.14	2358.11	787.053	787.044	2358.11	787.044	0.0012	0.5679	0.8538	0.0003652	23.25	0	0.9913	0	0	198	218	0			0	FALSE	sp|P10387|GLT0_WHEAT	P10387	GLT0_WHEAT	GLU-D1-2B	Glutenin, high molecular weight subunit DY10	Glu-D1-2, Glu1Dy10	tr|A9YSK3|A9YSK3_WHEAT, tr|A9ZMG8|A9ZMG8_WHEAT
210	20220927_CRJL_M9H11_Gliadin_Neprosin_N2_175.13906.13906.2	LYRTTTNVP		TMCRVNVP.LYRTTTNVP.FGVGTGVG	P	F	9	2	2449.36	1063.57	1063.56	532.794	532.789	1063.57	532.79	-0.0031	0.8907	1.1742	0.1839	11.442	0	0.99	0	0	351	359	0			0	FALSE	tr|B2Y2S3|B2Y2S3_WHEAT	B2Y2S3	B2Y2S3_WHEAT	GluB3-2	Low molecular weight glutenin subunit	Glu	tr|K0HZJ2|K0HZJ2_WHEAT, tr|K0I5W1|K0I5W1_WHEAT
211	20220927_CRJL_M9H11_Gliadin_Neprosin_N2_175.13917.13917.2	GQGQQGYYPTSLQHTGQRQQP		YPTSIQQP.GQGQQGYYPTSLQHTGQRQQP.VQGQQPEQ	P	V	21	2	2450.46	2358.15	2358.12	1180.08	1180.07	2358.11	1180.06	0.0097	0.7746	0.8343	5.868e-05	24.426	0	0.9986	0	0	198	218	0			0	FALSE	sp|P10387|GLT0_WHEAT	P10387	GLT0_WHEAT	GLU-D1-2B	Glutenin, high molecular weight subunit DY10	Glu-D1-2, Glu1Dy10	tr|A9YSK3|A9YSK3_WHEAT, tr|A9ZMG8|A9ZMG8_WHEAT
212	20220927_CRJL_M9H11_Gliadin_Neprosin_N2_175.13921.13921.2	GQGQQGHYTASLQQP		YPASIQQP.GQGQQGHYTASLQQP.GQGQQGHY	P	G	15	2	2451.04	1598.76	1598.74	800.389	800.379	1598.74	800.379	-0.0007	0.775	1.3368	0.01579	20.18	11.237	0.986	0	0	381	395	0			0	FALSE	tr|Q03871|Q03871_WHEAT	Q03871	Q03871_WHEAT	Glu-1By9	HMW glutenin subunit 1By9	Glu, Glu-1B, Glu-B1, glu-1R	tr_Q6UJY7_Q6UJY7_TRITU_1-720_1-720/1-720, tr|A0A2L1K3K6|A0A2L1K3K6_TRITD, tr|A5HMG2|A5HMG2_WHEAT, tr|Q0Q5D8|Q0Q5D8_WHEAT, tr|Q52JL2|Q52JL2_WHEAT, tr|Q84TG6|Q84TG6_TRITD, tr|Q94IJ6|Q94IJ6_WHEAT, tr|U5YQV1|U5YQV1_WHEAT
213	20220927_CRJL_M9H11_Gliadin_Neprosin_N2_175.13922.13922.0	QMETSRVPG	Q[111]M[147]ETSRVPG	IAATSAIA.QMETSRVPG.LEKPWQQQ	A	L	9	2	2451.11	1002.45	1002.44	502.231	502.226	1002.44	502.229	-0.007	0.7097	4.6962	1.401	12.002	0	0.9964	0	0	20	28	0	1Q(-17.0265), 2M(15.9949)		0	FALSE	tr|R9XT57|R9XT57_WHEAT	R9XT57	R9XT57_WHEAT	glu-3	LMW-GS	GluD3-1, LMWXY22, LMWXY22-2, XYGluA3, XYGluB3, lmw-gs	tr|A9YSH4|A9YSH4_WHEAT, tr|B3EY88|B3EY88_WHEAT, tr|B3EY89|B3EY89_WHEAT, tr|B5TWK4|B5TWK4_WHEAT, tr|B5TWK5|B5TWK5_WHEAT, tr|D0EVP0|D0EVP0_WHEAT, tr|D0EVP1|D0EVP1_WHEAT, tr|D0EVP2|D0EVP2_WHEAT, tr|D0EVP4|D0EVP4_WHEAT, tr|D0EVP6|D0EVP6_WHEAT, tr|F8SGM0|F8SGM0_WHEAT, tr|F8SGP6|F8SGP6_WHEAT, tr|F8SGP8|F8SGP8_WHEAT, tr|F8SGQ1|F8SGQ1_WHEAT, tr|F8SGQ2|F8SGQ2_WHEAT, tr|I3RTU0|I3RTU0_WHEAT, tr|I3RTU2|I3RTU…
214	20220927_CRJL_M9H11_Gliadin_Neprosin_N2_175.13940.13940.2	QRPGQGQQPGQGQQGYYP		YYPGQASP.QRPGQGQQPGQGQQGYYP.TSPQQPGQ	P	T	18	2	2453.1	1972.94	1972.92	987.479	987.467	1972.91	987.464	0.0058	0.7431	1.6038	0.03884	18.143	11.833	0.9882	0	0	132	149	0			0	FALSE	tr|A9YSK4|A9YSK4_WHEAT	A9YSK4	A9YSK4_WHEAT	Glu-D1-1	High molecular weight glutenin subunit	GLU-1D-1D, Glu1Dx5	sp|P10388|GLT5_WHEAT, tr|C0SUC3|C0SUC3_WHEAT
215	20220927_CRJL_M9H11_Gliadin_Neprosin_N2_175.13942.13942.3	QRPGQGQQPGQGQQGYYP		YYPGQASP.QRPGQGQQPGQGQQGYYP.TSPQQPGQ	P	T	18	3	2453.35	1972.93	1972.91	658.65	658.644	1972.91	658.645	-0.0033	0.5917	1.608	0.1561	10.726	0	0.9582	0	0	132	149	0			0	FALSE	tr|A9YSK4|A9YSK4_WHEAT	A9YSK4	A9YSK4_WHEAT	Glu-D1-1	High molecular weight glutenin subunit	GLU-1D-1D, Glu1Dx5	sp|P10388|GLT5_WHEAT, tr|C0SUC3|C0SUC3_WHEAT
216	20220927_CRJL_M9H11_Gliadin_Neprosin_N2_175.13971.13971.1	AQYEVIRS		GIIQPQQP.AQYEVIRS.LVIRTIPN	P	L	8	1	2456.34	964.51	964.5	965.517	965.507	964.498	965.505	0.0017	0.6858	0.9294	0.362	10.265	0	0.9887	0	0	238	245	0			0	FALSE	tr|A0A446IHB8|A0A446IHB8_TRITD	A0A446IHB8	A0A446IHB8_TRITD	TRITD_1Av1G002200	Uncharacterized protein	ll901, ll908, ll911, ll912, ll918, ll933, ll934, ll935, ll936, qp904, qp905, qp909, qp911, qp913, qp914, qp917	tr|A0A446IHC1|A0A446IHC1_TRITD, tr|A0A446IHC3|A0A446IHC3_TRITD, tr|A0A446IHC5|A0A446IHC5_TRITD, tr|A0A446IHD2|A0A446IHD2_TRITD, tr|A0A446IHD5|A0A446IHD5_TRITD, tr|A0A446IHD7|A0A446IHD7_TRITD, tr|A0A446IHE6|A0A446IHE6_TRITD, tr|A0A446IHF4|A0A446IHF4_TRITD, tr|A0A446IHJ1|A0A446IHJ1_TRITD, tr|A0A446IHK0|A0A446IHK0_TRITD, tr|A7XDG6|A7XDG6_WHEAT, tr|A7XDG7|A7XDG7_WHEAT, tr|B5ANT0|B5ANT0_WHEAT, tr|B5AN…
217	20220927_CRJL_M9H11_Gliadin_Neprosin_N2_175.14007.14007.2	KQPGQGQQGYYPTSP		QGQHPEQG.KQPGQGQQGYYPTSP.QQPGQGQQ	G	Q	15	2	2460.33	1634.78	1634.77	818.4	818.391	1634.77	818.392	-0.0003	0.7786	1.0046	0.3808	13.177	0	0.9867	0	0	482	496	0			0	FALSE	sp|P10387|GLT0_WHEAT	P10387	GLT0_WHEAT	GLU-D1-2B	Glutenin, high molecular weight subunit DY10	Glu, Glu-B1, Glu-B1al, Glu-B1br, Glu-B1bs, Glu-D1-2, Glu1Dy10, HMWBx17	tr|A9YSK3|A9YSK3_WHEAT, tr|A9ZMG8|A9ZMG8_WHEAT, tr|G3FLC5|G3FLC5_WHEAT, tr|G4Y3Y0|G4Y3Y0_WHEAT, tr|G4Y3Y1|G4Y3Y1_WHEAT, tr|G4Y3Y2|G4Y3Y2_WHEAT, tr|M4M8L5|M4M8L5_WHEAT, tr|Q18MZ6|Q18MZ6_WHEAT, tr|Q1KL95|Q1KL95_WHEAT, tr|Q42451|Q42451_WHEAT, tr|Q45R38|Q45R38_WHEAT
218	20220927_CRJL_M9H11_Gliadin_Neprosin_N2_175.14019.14019.2	EQSRYEAIRA	E[111]QSRYEAIRA	CQQIPRIP.EQSRYEAIRA.IIFSIIIQ	P	I	10	2	2461.54	1203.61	1203.6	602.812	602.806	1203.6	602.807	-0.002	0.6138	3.7722	0.06738	14.186	14.186	0.9972	0	0	175	184	0	1E(-18.0106)		0	FALSE	tr|Q0PW10|Q0PW10_WHEAT	Q0PW10	Q0PW10_WHEAT		Low molecular weight glutenin subunit GF-2	Glu-D3, LMW, LMW-3, LMW-GS, LMW-m1, LWMXY22-3, glu-3, lmw-gs	sw|P04729|GDB1_WHEAT, tr|A2IBK0|A2IBK0_9POAL, tr|B2BZC5|B2BZC5_WHEAT, tr|B2BZC7|B2BZC7_WHEAT, tr|D0EVP3|D0EVP3_WHEAT, tr|D0PX24|D0PX24_WHEAT, tr|D3U323|D3U323_WHEAT, tr|F8SGM2|F8SGM2_WHEAT, tr|F8SGM3|F8SGM3_WHEAT, tr|H9XH00|H9XH00_WHEAT, tr|I3QPG6|I3QPG6_WHEAT, tr|I3XHQ0|I3XHQ0_WHEAT, tr|I3XHQ2|I3XHQ2_WHEAT, tr|K7WV92|K7WV92_WHEAT, tr|K7XED9|K7XED9_WHEAT, tr|K7XRG7|K7XRG7_WHEAT, tr|P93790|P93790_…
219	20220927_CRJL_M9H11_Gliadin_Neprosin_N2_175.14041.14041.2	IVLQEQQQVRGS		AIRAIIYS.IVLQEQQQVRGS.IQTQQQQP	S	I	12	2	2463.97	1383.76	1383.75	692.889	692.88	1383.75	692.881	-0.0004	0.8976	0.8199	0.00405	20.07	0	0.9993	0	0	244	255	0			0	FALSE	tr|Q18NR2|Q18NR2_WHEAT	Q18NR2	Q18NR2_WHEAT	Glu-B3g	LMW glutenin subunit	GLEN42K, Glu-D3, GluB3-1, KANS2	tr|B2BZC7|B2BZC7_WHEAT, tr|B2Y2Q1|B2Y2Q1_WHEAT, tr|B2Y2Q2|B2Y2Q2_WHEAT, tr|B2Y2Q3|B2Y2Q3_WHEAT, tr|B2Y2Q4|B2Y2Q4_WHEAT, tr|Q68AN2|Q68AN2_WHEAT, tr|Q75ZV8|Q75ZV8_WHEAT
220	20220927_CRJL_M9H11_Gliadin_Neprosin_N2_175.14081.14081.4	AIHSVVHSIIMQQQQQQQQQQGMH	AIHSVVHSIIM[147]QQQQQQQQQQGM[147]H	IPQQIQCA.AIHSVVHSIIMQQQQQQQQQQGMH.IFIPISQQ	A	I	24	4	2468.56	2843.38	2843.35	711.853	711.846	2843.36	711.846	-0.0026	0.5833	4.1497	0.1533	10.758	0	0.9967	0	0	233	256	0	11M(15.9949), 23M(15.9949)		0	FALSE	tr|Q94G91|Q94G91_WHEAT	Q94G91	Q94G91_WHEAT	Gli-Yn1	Gamma-gliadin	Gli-1, Gli-Rz1, gli, ll910, ll921, ll923	tr|B6DQB6|B6DQB6_WHEAT, tr|B6DQB8|B6DQB8_WHEAT, tr|B6DQB9|B6DQB9_WHEAT, tr|B6UKN0|B6UKN0_WHEAT, tr|B6UKN7|B6UKN7_WHEAT, tr|B6UKN8|B6UKN8_WHEAT, tr|D0ES83|D0ES83_WHEAT, tr|F2X323|F2X323_WHEAT, tr|F2XAR4|F2XAR4_WHEAT, tr|F2XAR5|F2XAR5_WHEAT, tr|F4YT72|F4YT72_WHEAT, tr|K7X1S8|K7X1S8_WHEAT, tr|M9TGF7|M9TGF7_WHEAT, tr|Q6EEW9|Q6EEW9_WHEAT, tr|R9XSY7|R9XSY7_WHEAT, tr|R9XT02|R9XT02_WHEAT, tr|R9XU95|R9XU9…
221	20220927_CRJL_M9H11_Gliadin_Neprosin_N2_175.14098.14098.3	AIHSVVHSIIMQQQQQQQQQQGMH	AIHSVVHSIIM[147]QQQQQQQQQQGM[147]H	IPQQIQCA.AIHSVVHSIIMQQQQQQQQQQGMH.IFIPISQQ	A	I	24	3	2470.49	2843.4	2843.36	948.806	948.795	2843.36	948.792	0.0083	0.6671	4.1174	0.0001336	24.997	0	0.9994	0	0	233	256	0	11M(15.9949), 23M(15.9949)		0	FALSE	tr|Q94G91|Q94G91_WHEAT	Q94G91	Q94G91_WHEAT	Gli-Yn1	Gamma-gliadin	Gli-1, Gli-Rz1, gli, ll910, ll921, ll923	tr|B6DQB6|B6DQB6_WHEAT, tr|B6DQB8|B6DQB8_WHEAT, tr|B6DQB9|B6DQB9_WHEAT, tr|B6UKN0|B6UKN0_WHEAT, tr|B6UKN7|B6UKN7_WHEAT, tr|B6UKN8|B6UKN8_WHEAT, tr|D0ES83|D0ES83_WHEAT, tr|F2X323|F2X323_WHEAT, tr|F2XAR4|F2XAR4_WHEAT, tr|F2XAR5|F2XAR5_WHEAT, tr|F4YT72|F4YT72_WHEAT, tr|K7X1S8|K7X1S8_WHEAT, tr|M9TGF7|M9TGF7_WHEAT, tr|Q6EEW9|Q6EEW9_WHEAT, tr|R9XSY7|R9XSY7_WHEAT, tr|R9XT02|R9XT02_WHEAT, tr|R9XU95|R9XU9…
222	20220927_CRJL_M9H11_Gliadin_Neprosin_N2_175.14103.14103.1	QQSRYEAIRA	Q[111]QSRYEAIRA	CQQIPQIP.QQSRYEAIRA.IIYSIIIQ	P	I	10	1	2471.07	1203.62	1203.6	1204.63	1204.61	1203.6	1204.61	0.0041	0.7286	4.2763	2.902e-05	15.677	15.677	1	0	0	256	265	0	1Q(-17.0265)		0	FALSE	tr|B2Y2S3|B2Y2S3_WHEAT	B2Y2S3	B2Y2S3_WHEAT	GluB3-2	Low molecular weight glutenin subunit	GLEN42K, Glu, Glu-B3g, Glu-D3, GluB3-1, GluB3-3, GluB3-6, GluD3-3, HARU48K, KANS2, LMW-3, LMW-GS, LMW-m1, LMW-s1, glu-3, lmw-gs	sp|P10386|GLTB_WHEAT, tr_A7XDG0_A7XDG0_TRITU_1-363_1-363/1-363, tr_Q0Q2J0_Q0Q2J0_TRITU_1-297_1-297/1-297, tr_Q0Q2J1_Q0Q2J1_TRITU_1-334_1-334/1-334, tr|A2IBV5|A2IBV5_WHEAT, tr|A2IBV6|A2IBV6_WHEAT, tr|A9Z176|A9Z176_WHEAT, tr|B2BZD0|B2BZD0_WHEAT, tr|B2LS34|B2LS34_WHEAT, tr|B2Y2Q1|B2Y2Q1_WHEAT, tr|B2Y2Q2|B2Y2Q2_WHEAT, tr|B2Y2Q3|B2Y2Q3_WHEAT, tr|B2Y2Q4|B2Y2Q4_WHEAT, tr|B2Y2Q6|B2Y2Q6_WHEAT, tr|B2Y2Q7|B…
223	20220927_CRJL_M9H11_Gliadin_Neprosin_N2_175.14164.14164.0	QQPSFSQQ		QQQQPVIP.QQPSFSQQ.QIPPFSQQ	P	Q	8	1	2477.68	948.445	948.435	949.452	949.442	948.43	949.437	0.0047	0.9101	1.7532	1.258	12.199	10.767	0.9724	0	0	137	144	0			0	FALSE	tr|B2Y2S3|B2Y2S3_WHEAT	B2Y2S3	B2Y2S3_WHEAT	GluB3-2	Low molecular weight glutenin subunit	GLEN42K, Glu, Glu-1, Glu-A3, Glu-B3g, Glu-D3, GluA3-15, GluA3-23, GluA3-5, GluB3-1, GluB3-3, GluB3-6, GluD3-3, HARU48K, KANS2, LMW, LMW-1, LMW-3, LMW-5, LMW-GS, LMW-m1, LMW-s1, LWMXY22-3, TRITD_1Av1G002790, glu-3, lmw-gs, lmw-gs1, lmw-gs3, lmw-i	sp|P10386|GLTB_WHEAT, sw|P04729|GDB1_WHEAT, tr_A7XDG0_A7XDG0_TRITU_1-363_1-363/1-363, tr_Q0Q2J0_Q0Q2J0_TRITU_1-297_1-297/1-297, tr_Q0Q2J1_Q0Q2J1_TRITU_1-334_1-334/1-334, tr|A0A446IHH8|A0A446IHH8_TRITD, tr|A0A446IHQ7|A0A446IHQ7_TRITD, tr|A2IBK0|A2IBK0_9POAL, tr|A2IBV5|A2IBV5_WHEAT, tr|A2IBV6|A2IBV6_WHEAT, tr|A2IBV7|A2IBV7_WHEAT, tr|A4KZ73|A4KZ73_WHEAT, tr|A9Z176|A9Z176_WHEAT, tr|B2BZC5|B2BZC5_WHEA…
224	20220927_CRJL_M9H11_Gliadin_Neprosin_N2_175.14247.14247.3	AIHSVVHSIVMQQEQQQG	AIHSVVHSIVM[147]QQEQQQG	IPRQIQCA.AIHSVVHSIVMQQEQQQG.IQIIRPIF	A	I	18	3	2486.86	2034.02	2034	679.014	679.006	2034	679.006	0.0019	0.6075	3.3657	1.138	9.36	0	0.9597	0	0	203	220	0	11M(15.9949)		0	FALSE	tr|R9XWA9|R9XWA9_WHEAT	R9XWA9	R9XWA9_WHEAT		Gamma-gliadin	TRITD_1Av1G002200, ll901, ll908, ll911, ll912, ll918, ll933, ll934, ll935, ll936, qp905, qp909, qp911, qp914	tr|A0A446IHJ1|A0A446IHJ1_TRITD, tr|A7XDG7|A7XDG7_WHEAT, tr|B6UKM4|B6UKM4_WHEAT, tr|B6UKM9|B6UKM9_WHEAT, tr|B6UKN1|B6UKN1_WHEAT, tr|B6UKN2|B6UKN2_WHEAT, tr|B6UKN6|B6UKN6_WHEAT, tr|B6UKP3|B6UKP3_WHEAT, tr|B6UKP4|B6UKP4_WHEAT, tr|B6UKP5|B6UKP5_WHEAT, tr|B6UKP6|B6UKP6_WHEAT, tr|B6UKQ1|B6UKQ1_WHEAT, tr|B6UKQ3|B6UKQ3_WHEAT, tr|B6UKQ6|B6UKQ6_WHEAT, tr|D0ES79|D0ES79_WHEAT, tr|K7WVC4|K7WVC4_WHEAT, tr|K7XE…
225	20220927_CRJL_M9H11_Gliadin_Neprosin_N2_175.14251.14251.2	GQGQQGHYTASLQQP		YPASIQQP.GQGQQGHYTASLQQP.GQGQQGHY	P	G	15	2	2487.36	1598.76	1598.74	800.388	800.38	1598.74	800.379	0.0012	0.6977	1.9422	0.09214	15.273	10.908	0.9717	0	0	381	395	0			0	FALSE	tr|Q03871|Q03871_WHEAT	Q03871	Q03871_WHEAT	Glu-1By9	HMW glutenin subunit 1By9	Glu, Glu-1B, Glu-B1, glu-1R	tr_Q6UJY7_Q6UJY7_TRITU_1-720_1-720/1-720, tr|A0A2L1K3K6|A0A2L1K3K6_TRITD, tr|A5HMG2|A5HMG2_WHEAT, tr|Q0Q5D8|Q0Q5D8_WHEAT, tr|Q52JL2|Q52JL2_WHEAT, tr|Q84TG6|Q84TG6_TRITD, tr|Q94IJ6|Q94IJ6_WHEAT, tr|U5YQV1|U5YQV1_WHEAT
226	20220927_CRJL_M9H11_Gliadin_Neprosin_N2_175.14305.14305.2	EQSRYEAIRA	E[111]QSRYEAIRA	CQQIPRIP.EQSRYEAIRA.IIFSIIIQ	P	I	10	2	2493.36	1203.61	1203.6	602.813	602.806	1203.6	602.807	-0.002	0.6576	4.3025	0.03182	15.489	15.489	0.9946	0	0	175	184	0	1E(-18.0106)		0	FALSE	tr|Q0PW10|Q0PW10_WHEAT	Q0PW10	Q0PW10_WHEAT		Low molecular weight glutenin subunit GF-2	Glu-D3, LMW, LMW-3, LMW-GS, LMW-m1, LWMXY22-3, glu-3, lmw-gs	sw|P04729|GDB1_WHEAT, tr|A2IBK0|A2IBK0_9POAL, tr|B2BZC5|B2BZC5_WHEAT, tr|B2BZC7|B2BZC7_WHEAT, tr|D0EVP3|D0EVP3_WHEAT, tr|D0PX24|D0PX24_WHEAT, tr|D3U323|D3U323_WHEAT, tr|F8SGM2|F8SGM2_WHEAT, tr|F8SGM3|F8SGM3_WHEAT, tr|H9XH00|H9XH00_WHEAT, tr|I3QPG6|I3QPG6_WHEAT, tr|I3XHQ0|I3XHQ0_WHEAT, tr|I3XHQ2|I3XHQ2_WHEAT, tr|K7WV92|K7WV92_WHEAT, tr|K7XED9|K7XED9_WHEAT, tr|K7XRG7|K7XRG7_WHEAT, tr|P93790|P93790_…
227	20220927_CRJL_M9H11_Gliadin_Neprosin_N2_175.14324.14324.2	IVLQEQQQVRGS		AIRAIIYS.IVLQEQQQVRGS.IQTQQQQP	S	I	12	2	2495.3	1383.76	1383.75	692.888	692.88	1383.75	692.881	-0.0004	0.897	1.3421	0.03833	14.166	0	0.9974	0	0	244	255	0			0	FALSE	tr|Q18NR2|Q18NR2_WHEAT	Q18NR2	Q18NR2_WHEAT	Glu-B3g	LMW glutenin subunit	GLEN42K, Glu-D3, GluB3-1, KANS2	tr|B2BZC7|B2BZC7_WHEAT, tr|B2Y2Q1|B2Y2Q1_WHEAT, tr|B2Y2Q2|B2Y2Q2_WHEAT, tr|B2Y2Q3|B2Y2Q3_WHEAT, tr|B2Y2Q4|B2Y2Q4_WHEAT, tr|Q68AN2|Q68AN2_WHEAT, tr|Q75ZV8|Q75ZV8_WHEAT
228	20220927_CRJL_M9H11_Gliadin_Neprosin_N2_175.14382.14382.3	RQWQQSGQGQQGHYPTSLQQP		QIGQGQQP.RQWQQSGQGQQGHYPTSLQQP.GQGQQGHY	P	G	21	3	2501.56	2438.17	2438.15	813.732	813.724	2438.15	813.723	0.0022	0.5972	1.5564	0.002698	18.776	10.866	0.9902	0	0	252	272	0			0	FALSE	sp|P10387|GLT0_WHEAT	P10387	GLT0_WHEAT	GLU-D1-2B	Glutenin, high molecular weight subunit DY10	Glu-D1-2, Glu1Dy10	tr|A9YSK3|A9YSK3_WHEAT, tr|A9ZMG8|A9ZMG8_WHEAT
229	20220927_CRJL_M9H11_Gliadin_Neprosin_N2_175.14389.14389.2	QMETSRVPG	Q[111]M[147]ETSRVPG	IAATSAIA.QMETSRVPG.LEKPWQQQ	A	L	9	2	2502.4	1002.45	1002.44	502.231	502.225	1002.44	502.229	-0.0086	0.7806	5.5511	0.7962	9.896	0	0.9953	0	0	20	28	0	1Q(-17.0265), 2M(15.9949)		0	FALSE	tr|R9XT57|R9XT57_WHEAT	R9XT57	R9XT57_WHEAT	glu-3	LMW-GS	GluD3-1, LMWXY22, LMWXY22-2, XYGluA3, XYGluB3, lmw-gs	tr|A9YSH4|A9YSH4_WHEAT, tr|B3EY88|B3EY88_WHEAT, tr|B3EY89|B3EY89_WHEAT, tr|B5TWK4|B5TWK4_WHEAT, tr|B5TWK5|B5TWK5_WHEAT, tr|D0EVP0|D0EVP0_WHEAT, tr|D0EVP1|D0EVP1_WHEAT, tr|D0EVP2|D0EVP2_WHEAT, tr|D0EVP4|D0EVP4_WHEAT, tr|D0EVP6|D0EVP6_WHEAT, tr|F8SGM0|F8SGM0_WHEAT, tr|F8SGP6|F8SGP6_WHEAT, tr|F8SGP8|F8SGP8_WHEAT, tr|F8SGQ1|F8SGQ1_WHEAT, tr|F8SGQ2|F8SGQ2_WHEAT, tr|I3RTU0|I3RTU0_WHEAT, tr|I3RTU2|I3RTU…
230	20220927_CRJL_M9H11_Gliadin_Neprosin_N2_175.14403.14403.2	EQSRYDAIRA	E[111]QSRYDAIRA	CQQIPRIP.EQSRYDAIRA.IIYSIVIQ	P	I	10	2	2503.92	1189.6	1189.58	595.805	595.798	1189.58	595.799	-0.0031	0.7448	4.2801	0.02046	11.72	0	0.9996	0	0	240	249	0	1E(-18.0106)		0	FALSE	tr|B2BZD1|B2BZD1_WHEAT	B2BZD1	B2BZD1_WHEAT	Glu-D3	LMW-D8	Glu-3, Glu-B3, GluA3-23, GluA3-24, GluA3-5, GluB3-4, GluD3-5, LMW, LMW-1, LMW-5, LMW-GS, LMW-m2, TRITD_1Av1G002790, lmw-gs, lmw-gs3	tr_Q68VI0_Q68VI0_TRITU_1-381_1-381/1-381, tr|A0A2P1BXV0|A0A2P1BXV0_TRITD, tr|A0A446IHH8|A0A446IHH8_TRITD, tr|A0A446IHK2|A0A446IHK2_TRITD, tr|A0A446IHQ7|A0A446IHQ7_TRITD, tr|A2IBK1|A2IBK1_9POAL, tr|A4KZ73|A4KZ73_WHEAT, tr|A8CA05|A8CA05_WHEAT, tr|B2BZC4|B2BZC4_WHEAT, tr|B2BZD2|B2BZD2_WHEAT, tr|B2Y2S1|B2Y2S1_WHEAT, tr|B2Y2S6|B2Y2S6_WHEAT, tr|B5ANT3|B5ANT3_WHEAT, tr|C3VN79|C3VN79_WHEAT, tr|C3VN80|C3V…
231	20220927_CRJL_M9H11_Gliadin_Neprosin_N2_175.14433.14433.2	LGQGSFRP		QQPQQQYP.LGQGSFRP.SQQNPQAQ	P	S	8	2	2507.13	860.445	860.436	431.23	431.225	860.45	431.233	-0.0148	0.8914	2.1098	0.2698	8.776	0	0.972	0	0	223	230	0			0	FALSE	tr|X2KVH9|X2KVH9_WHEAT	X2KVH9	X2KVH9_WHEAT	Gli-2	Alpha-gliadin	Gli-6, Gli-7, Gli-A2-16, Gli-A2-6, Gli-G2, Gli-G7, Gli-Z2, Gli-Z3, Gli-Z6, Glia, TRITD_6Av1G009400, TRITD_6Av1G009660, TRITD_6Av1G009830, TRITD_6Av1G009860, TRITD_6Av1G009880, a-gliadin, gli, gli-2, gli-w7-5, gli-wE09, gli-wE12	sp|P02863|GDA0_WHEAT, tr_A0A446V2L4_A0A446V2L4_TRITD_1-223_1-223/1-223, tr_A0A446V2M7_TRITD_1-188_1-188_1-188_1-188/1-188, tr|A0A023WGX6|A0A023WGX6_WHEAT, tr|A0A023WHQ9|A0A023WHQ9_WHEAT, tr|A0A0E3UQW2|A0A0E3UQW2_TRITD, tr|A0A0E3UQW4|A0A0E3UQW4_TRITD, tr|A0A0E3UR97|A0A0E3UR97_TRITD, tr|A0A0E3UR98|A0A0E3UR98_TRITD, tr|A0A0E3Z559|A0A0E3Z559_TRITD, tr|A0A0E3Z563|A0A0E3Z563_TRITD, tr|A0A0E3Z5B3|A0A0E3…
232	20220927_CRJL_M9H11_Gliadin_Neprosin_N2_175.14436.14436.2	RQWQQSGQGQQGHYPTSLQQP		QIGQGQQP.RQWQQSGQGQQGHYPTSLQQP.GQGQQGHY	P	G	21	2	2507.44	2438.17	2438.14	1220.09	1220.08	2438.15	1220.08	-0.0043	0.6721	1.4584	1.729e-05	28.753	12.002	0.9984	0	0	252	272	0			0	FALSE	sp|P10387|GLT0_WHEAT	P10387	GLT0_WHEAT	GLU-D1-2B	Glutenin, high molecular weight subunit DY10	Glu-D1-2, Glu1Dy10	tr|A9YSK3|A9YSK3_WHEAT, tr|A9ZMG8|A9ZMG8_WHEAT
233	20220927_CRJL_M9H11_Gliadin_Neprosin_N2_175.14450.14450.0	QQPSFSQQ		QQQQPVIP.QQPSFSQQ.QIPPFSQQ	P	Q	8	1	2509.14	948.442	948.431	949.449	949.439	948.43	949.437	0.0012	0.8998	2.2775	1.988	12.426	11.485	0.9677	0	0	137	144	0			0	FALSE	tr|B2Y2S3|B2Y2S3_WHEAT	B2Y2S3	B2Y2S3_WHEAT	GluB3-2	Low molecular weight glutenin subunit	GLEN42K, Glu, Glu-1, Glu-A3, Glu-B3g, Glu-D3, GluA3-15, GluA3-23, GluA3-5, GluB3-1, GluB3-3, GluB3-6, GluD3-3, HARU48K, KANS2, LMW, LMW-1, LMW-3, LMW-5, LMW-GS, LMW-m1, LMW-s1, LWMXY22-3, TRITD_1Av1G002790, glu-3, lmw-gs, lmw-gs1, lmw-gs3, lmw-i	sp|P10386|GLTB_WHEAT, sw|P04729|GDB1_WHEAT, tr_A7XDG0_A7XDG0_TRITU_1-363_1-363/1-363, tr_Q0Q2J0_Q0Q2J0_TRITU_1-297_1-297/1-297, tr_Q0Q2J1_Q0Q2J1_TRITU_1-334_1-334/1-334, tr|A0A446IHH8|A0A446IHH8_TRITD, tr|A0A446IHQ7|A0A446IHQ7_TRITD, tr|A2IBK0|A2IBK0_9POAL, tr|A2IBV5|A2IBV5_WHEAT, tr|A2IBV6|A2IBV6_WHEAT, tr|A2IBV7|A2IBV7_WHEAT, tr|A4KZ73|A4KZ73_WHEAT, tr|A9Z176|A9Z176_WHEAT, tr|B2BZC5|B2BZC5_WHEA…
234	20220927_CRJL_M9H11_Gliadin_Neprosin_N2_175.14472.14472.0	QMETSRVP	Q[111]M[147]ETSRVP	IAATSAIA.QMETSRVP.GIEKPWQQ	A	G	8	2	2511.52	945.425	945.415	473.72	473.715	945.423	473.719	-0.0076	0.831	5.9979	0.437	11.052	0	0.9991	0	0	20	27	0	1Q(-17.0265), 2M(15.9949)		0	FALSE	tr|R9XT57|R9XT57_WHEAT	R9XT57	R9XT57_WHEAT	glu-3	LMW-GS	GluD3-1, LMWXY22, LMWXY22-2, XYGluA3, XYGluB3, lmw-gs	tr|A9YSH4|A9YSH4_WHEAT, tr|B3EY88|B3EY88_WHEAT, tr|B3EY89|B3EY89_WHEAT, tr|B5TWK4|B5TWK4_WHEAT, tr|B5TWK5|B5TWK5_WHEAT, tr|D0EVP0|D0EVP0_WHEAT, tr|D0EVP1|D0EVP1_WHEAT, tr|D0EVP2|D0EVP2_WHEAT, tr|D0EVP4|D0EVP4_WHEAT, tr|D0EVP6|D0EVP6_WHEAT, tr|F8SGM0|F8SGM0_WHEAT, tr|F8SGP6|F8SGP6_WHEAT, tr|F8SGP8|F8SGP8_WHEAT, tr|F8SGQ1|F8SGQ1_WHEAT, tr|F8SGQ2|F8SGQ2_WHEAT, tr|I3RTU0|I3RTU0_WHEAT, tr|I3RTU2|I3RTU…
235	20220927_CRJL_M9H11_Gliadin_Neprosin_N2_175.14509.14509.0	QMETSRVP	Q[111]M[147]ETSRVP	IAATSAIA.QMETSRVP.GIEKPWQQ	A	G	8	2	2515.82	946.428	946.417	474.221	474.216	945.423	473.719	0.9947	0.8164	6.0697	2.092	11.602	10.219	0.9931	0	0	20	27	0	1Q(-17.0265), 2M(15.9949)		0	FALSE	tr|R9XT57|R9XT57_WHEAT	R9XT57	R9XT57_WHEAT	glu-3	LMW-GS	GluD3-1, LMWXY22, LMWXY22-2, XYGluA3, XYGluB3, lmw-gs	tr|A9YSH4|A9YSH4_WHEAT, tr|B3EY88|B3EY88_WHEAT, tr|B3EY89|B3EY89_WHEAT, tr|B5TWK4|B5TWK4_WHEAT, tr|B5TWK5|B5TWK5_WHEAT, tr|D0EVP0|D0EVP0_WHEAT, tr|D0EVP1|D0EVP1_WHEAT, tr|D0EVP2|D0EVP2_WHEAT, tr|D0EVP4|D0EVP4_WHEAT, tr|D0EVP6|D0EVP6_WHEAT, tr|F8SGM0|F8SGM0_WHEAT, tr|F8SGP6|F8SGP6_WHEAT, tr|F8SGP8|F8SGP8_WHEAT, tr|F8SGQ1|F8SGQ1_WHEAT, tr|F8SGQ2|F8SGQ2_WHEAT, tr|I3RTU0|I3RTU0_WHEAT, tr|I3RTU2|I3RTU…
236	20220927_CRJL_M9H11_Gliadin_Neprosin_N2_175.14519.14519.0	QMETSRVP	Q[111]M[147]ETSRVP	IAATSAIA.QMETSRVP.GIEKPWQQ	A	G	8	1	2517.02	945.435	945.425	946.442	946.432	945.423	946.43	0.0022	0.8324	6.0896	1.817	6.463	0	0.9947	0	0	20	27	0	1Q(-17.0265), 2M(15.9949)		0	FALSE	tr|R9XT57|R9XT57_WHEAT	R9XT57	R9XT57_WHEAT	glu-3	LMW-GS	GluD3-1, LMWXY22, LMWXY22-2, XYGluA3, XYGluB3, lmw-gs	tr|A9YSH4|A9YSH4_WHEAT, tr|B3EY88|B3EY88_WHEAT, tr|B3EY89|B3EY89_WHEAT, tr|B5TWK4|B5TWK4_WHEAT, tr|B5TWK5|B5TWK5_WHEAT, tr|D0EVP0|D0EVP0_WHEAT, tr|D0EVP1|D0EVP1_WHEAT, tr|D0EVP2|D0EVP2_WHEAT, tr|D0EVP4|D0EVP4_WHEAT, tr|D0EVP6|D0EVP6_WHEAT, tr|F8SGM0|F8SGM0_WHEAT, tr|F8SGP6|F8SGP6_WHEAT, tr|F8SGP8|F8SGP8_WHEAT, tr|F8SGQ1|F8SGQ1_WHEAT, tr|F8SGQ2|F8SGQ2_WHEAT, tr|I3RTU0|I3RTU0_WHEAT, tr|I3RTU2|I3RTU…
237	20220927_CRJL_M9H11_Gliadin_Neprosin_N2_175.14550.14550.2	AIHSVVHSIVMQQEQQQG	AIHSVVHSIVM[147]QQEQQQG	IPRQIQCA.AIHSVVHSIVMQQEQQQG.IQIIRPIF	A	I	18	2	2520.2	2034.02	2034	1018.02	1018.01	2034	1018	0.0072	0.6815	2.8099	0.003904	18.134	0	0.9949	0	0	203	220	0	11M(15.9949)		0	FALSE	tr|R9XWA9|R9XWA9_WHEAT	R9XWA9	R9XWA9_WHEAT		Gamma-gliadin	TRITD_1Av1G002200, ll901, ll908, ll911, ll912, ll918, ll933, ll934, ll935, ll936, qp905, qp909, qp911, qp914	tr|A0A446IHJ1|A0A446IHJ1_TRITD, tr|A7XDG7|A7XDG7_WHEAT, tr|B6UKM4|B6UKM4_WHEAT, tr|B6UKM9|B6UKM9_WHEAT, tr|B6UKN1|B6UKN1_WHEAT, tr|B6UKN2|B6UKN2_WHEAT, tr|B6UKN6|B6UKN6_WHEAT, tr|B6UKP3|B6UKP3_WHEAT, tr|B6UKP4|B6UKP4_WHEAT, tr|B6UKP5|B6UKP5_WHEAT, tr|B6UKP6|B6UKP6_WHEAT, tr|B6UKQ1|B6UKQ1_WHEAT, tr|B6UKQ3|B6UKQ3_WHEAT, tr|B6UKQ6|B6UKQ6_WHEAT, tr|D0ES79|D0ES79_WHEAT, tr|K7WVC4|K7WVC4_WHEAT, tr|K7XE…
238	20220927_CRJL_M9H11_Gliadin_Neprosin_N2_175.14558.14558.0	QMETSRVP	Q[111]M[147]ETSRVP	IAATSAIA.QMETSRVP.GIEKPWQQ	A	G	8	1	2521.07	946.438	946.428	947.446	947.436	945.423	946.43	1.0056	0.8209	6.1572	0.88	5.722	0	0.9996	0	0	20	27	0	1Q(-17.0265), 2M(15.9949)		0	FALSE	tr|R9XT57|R9XT57_WHEAT	R9XT57	R9XT57_WHEAT	glu-3	LMW-GS	GluD3-1, LMWXY22, LMWXY22-2, XYGluA3, XYGluB3, lmw-gs	tr|A9YSH4|A9YSH4_WHEAT, tr|B3EY88|B3EY88_WHEAT, tr|B3EY89|B3EY89_WHEAT, tr|B5TWK4|B5TWK4_WHEAT, tr|B5TWK5|B5TWK5_WHEAT, tr|D0EVP0|D0EVP0_WHEAT, tr|D0EVP1|D0EVP1_WHEAT, tr|D0EVP2|D0EVP2_WHEAT, tr|D0EVP4|D0EVP4_WHEAT, tr|D0EVP6|D0EVP6_WHEAT, tr|F8SGM0|F8SGM0_WHEAT, tr|F8SGP6|F8SGP6_WHEAT, tr|F8SGP8|F8SGP8_WHEAT, tr|F8SGQ1|F8SGQ1_WHEAT, tr|F8SGQ2|F8SGQ2_WHEAT, tr|I3RTU0|I3RTU0_WHEAT, tr|I3RTU2|I3RTU…
239	20220927_CRJL_M9H11_Gliadin_Neprosin_N2_175.14565.14565.1	QQQFHQQQLP		EFPQQQFP.QQQFHQQQLP.QQQFPQQQ	P	Q	10	1	2522.05	1280.64	1280.62	1281.64	1281.63	1280.63	1281.63	-0.0024	0.7405	1.494	0.1911	11.375	0	0.9652	0	0	335	344	0			0	TRUE	tr|Q402I5|Q402I5_WHEAT	Q402I5	Q402I5_WHEAT		Omega-5 gliadin
240	20220927_CRJL_M9H11_Gliadin_Neprosin_N2_175.14588.14588.0	FRPQQSYPQP		IPYPRPQP.FRPQQSYPQP.QPQYSQPQ	P	Q	10	2	2524.64	1246.62	1246.61	624.318	624.312	1246.61	624.312	-0.0007	0.725	1.129	0.2167	13.541	0	0.9805	0	0	101	110	0			0	FALSE	tr|K7X1H8|K7X1H8_WHEAT	K7X1H8	K7X1H8_WHEAT	gli-2	Alpha-gliadin	Gli-2, Gli-5, Gli-8, Gli-SB-4, Gli-Z7, Glia, gli-w7-75, gli-wF08	sp|P04724|GDA4_WHEAT, tr|A0A023WGG0|A0A023WGG0_WHEAT, tr|A5JSB7|A5JSB7_WHEAT, tr|A7LHB0|A7LHB0_WHEAT, tr|A7LHB7|A7LHB7_WHEAT, tr|D0UTY2|D0UTY2_WHEAT, tr|D0UTY3|D0UTY3_WHEAT, tr|H6VLP5|H6VLP5_WHEAT, tr|J7HSR9|J7HSR9_WHEAT, tr|J7HT14|J7HT14_WHEAT, tr|J7HT18|J7HT18_WHEAT, tr|J7HZW3|J7HZW3_WHEAT, tr|K7WUY9|K7WUY9_WHEAT, tr|K7WV53|K7WV53_WHEAT, tr|K7X1K5|K7X1K5_WHEAT, tr|K7XE90|K7XE90_WHEAT, tr|K7XEA2…
241	20220927_CRJL_M9H11_Gliadin_Neprosin_N2_175.14593.14593.2	EQSRYEAIRA	E[111]QSRYEAIRA	CQQIPRIP.EQSRYEAIRA.IIFSIIIQ	P	I	10	2	2525.3	1203.61	1203.6	602.813	602.806	1203.6	602.807	-0.002	0.6751	4.835	0.06879	14.15	14.15	0.9984	0	0	175	184	0	1E(-18.0106)		0	FALSE	tr|Q0PW10|Q0PW10_WHEAT	Q0PW10	Q0PW10_WHEAT		Low molecular weight glutenin subunit GF-2	Glu-D3, LMW, LMW-3, LMW-GS, LMW-m1, LWMXY22-3, glu-3, lmw-gs	sw|P04729|GDB1_WHEAT, tr|A2IBK0|A2IBK0_9POAL, tr|B2BZC5|B2BZC5_WHEAT, tr|B2BZC7|B2BZC7_WHEAT, tr|D0EVP3|D0EVP3_WHEAT, tr|D0PX24|D0PX24_WHEAT, tr|D3U323|D3U323_WHEAT, tr|F8SGM2|F8SGM2_WHEAT, tr|F8SGM3|F8SGM3_WHEAT, tr|H9XH00|H9XH00_WHEAT, tr|I3QPG6|I3QPG6_WHEAT, tr|I3XHQ0|I3XHQ0_WHEAT, tr|I3XHQ2|I3XHQ2_WHEAT, tr|K7WV92|K7WV92_WHEAT, tr|K7XED9|K7XED9_WHEAT, tr|K7XRG7|K7XRG7_WHEAT, tr|P93790|P93790_…
242	20220927_CRJL_M9H11_Gliadin_Neprosin_N2_175.14614.14614.3	AIHSVVHSIIMQQQQQQQQQQGMH	AIHSVVHSIIM[147]QQQQQQQQQQGMH	IPQQIQCA.AIHSVVHSIIMQQQQQQQQQQGMH.IFIPISQQ	A	I	24	3	2527.83	2827.4	2827.37	943.475	943.464	2827.36	943.461	0.009	0.6273	3.2114	0.02861	16.674	9.816	0.9924	0	0	233	256	0	11M(15.9949)		0	FALSE	tr|Q94G91|Q94G91_WHEAT	Q94G91	Q94G91_WHEAT	Gli-Yn1	Gamma-gliadin	Gli-1, Gli-Rz1, gli, ll910, ll921, ll923	tr|B6DQB6|B6DQB6_WHEAT, tr|B6DQB8|B6DQB8_WHEAT, tr|B6DQB9|B6DQB9_WHEAT, tr|B6UKN0|B6UKN0_WHEAT, tr|B6UKN7|B6UKN7_WHEAT, tr|B6UKN8|B6UKN8_WHEAT, tr|D0ES83|D0ES83_WHEAT, tr|F2X323|F2X323_WHEAT, tr|F2XAR4|F2XAR4_WHEAT, tr|F2XAR5|F2XAR5_WHEAT, tr|F4YT72|F4YT72_WHEAT, tr|K7X1S8|K7X1S8_WHEAT, tr|M9TGF7|M9TGF7_WHEAT, tr|Q6EEW9|Q6EEW9_WHEAT, tr|R9XSY7|R9XSY7_WHEAT, tr|R9XT02|R9XT02_WHEAT, tr|R9XU95|R9XU9…
243	20220927_CRJL_M9H11_Gliadin_Neprosin_N2_175.14615.14615.3	TSLQQLGQGQQTGQPGQKQQP		QGQQGHYP.TSLQQLGQGQQTGQPGQKQQP.GQGQQTGQ	P	G	21	3	2527.97	2236.15	2236.12	746.39	746.381	2236.12	746.38	0.0009	0.7578	0.0253	0.8821	9.718	0	0.9558	0	0	372	392	0			0	FALSE	sp|P10387|GLT0_WHEAT	P10387	GLT0_WHEAT	GLU-D1-2B	Glutenin, high molecular weight subunit DY10	Glu-D1-2, Glu1Dy10	tr|A9YSK3|A9YSK3_WHEAT, tr|A9ZMG8|A9ZMG8_WHEAT
244	20220927_CRJL_M9H11_Gliadin_Neprosin_N2_175.14629.14629.4	AIHSVVHSIIMQQQQQQQQQQGMH	AIHSVVHSIIM[147]QQQQQQQQQQGMH	IPQQIQCA.AIHSVVHSIIMQQQQQQQQQQGMH.IFIPISQQ	A	I	24	4	2529.46	2827.39	2827.36	707.855	707.847	2827.36	707.847	0.0004	0.66	3.1844	0.001313	18.027	9.217	0.9986	0	0	233	256	0	11M(15.9949)		0	FALSE	tr|Q94G91|Q94G91_WHEAT	Q94G91	Q94G91_WHEAT	Gli-Yn1	Gamma-gliadin	Gli-1, Gli-Rz1, gli, ll910, ll921, ll923	tr|B6DQB6|B6DQB6_WHEAT, tr|B6DQB8|B6DQB8_WHEAT, tr|B6DQB9|B6DQB9_WHEAT, tr|B6UKN0|B6UKN0_WHEAT, tr|B6UKN7|B6UKN7_WHEAT, tr|B6UKN8|B6UKN8_WHEAT, tr|D0ES83|D0ES83_WHEAT, tr|F2X323|F2X323_WHEAT, tr|F2XAR4|F2XAR4_WHEAT, tr|F2XAR5|F2XAR5_WHEAT, tr|F4YT72|F4YT72_WHEAT, tr|K7X1S8|K7X1S8_WHEAT, tr|M9TGF7|M9TGF7_WHEAT, tr|Q6EEW9|Q6EEW9_WHEAT, tr|R9XSY7|R9XSY7_WHEAT, tr|R9XT02|R9XT02_WHEAT, tr|R9XU95|R9XU9…
245	20220927_CRJL_M9H11_Gliadin_Neprosin_N2_175.14657.14657.3	RQWQQSGQGQQGHYPTSLQQP		QIGQGQQP.RQWQQSGQGQQGHYPTSLQQP.GQGQQGHY	P	G	21	3	2532.47	2438.18	2438.15	813.733	813.724	2438.15	813.723	0.0022	0.5883	1.0413	0.000163	23.651	0	0.9977	0	0	252	272	0			0	FALSE	sp|P10387|GLT0_WHEAT	P10387	GLT0_WHEAT	GLU-D1-2B	Glutenin, high molecular weight subunit DY10	Glu-D1-2, Glu1Dy10	tr|A9YSK3|A9YSK3_WHEAT, tr|A9ZMG8|A9ZMG8_WHEAT
246	20220927_CRJL_M9H11_Gliadin_Neprosin_N2_175.14660.14660.2	ITVSPGTRQYEQQP		DVSPGCRP.ITVSPGTRQYEQQP.VVPSKAGS	P	V	14	2	2532.8	1602.82	1602.8	802.417	802.409	1602.8	802.407	0.0025	0.7423	0.7264	0.0873	16.549	10.088	0.9617	0	0	56	69	0			0	FALSE	tr|G3FLC5|G3FLC5_WHEAT	G3FLC5	G3FLC5_WHEAT	Glu	High-molecular-weight glutenin subunit	1Bx14, Glu-1B, Glu-B1, Glu-B1-1, Glu-B1al, Glu-B1br, Glu-B1bs, HMWBx17, glu-B1x	tr_Q6UJY5_Q6UJY5_TRITU_1-824_1-824/1-824, tr|A9YSK5|A9YSK5_WHEAT, tr|G4Y3Y0|G4Y3Y0_WHEAT, tr|G4Y3Y1|G4Y3Y1_WHEAT, tr|G4Y3Y2|G4Y3Y2_WHEAT, tr|K4N1X7|K4N1X7_TRITD, tr|M4M8L5|M4M8L5_WHEAT, tr|Q18MZ6|Q18MZ6_WHEAT, tr|Q1KL95|Q1KL95_WHEAT, tr|Q42451|Q42451_WHEAT, tr|Q45R38|Q45R38_WHEAT, tr|Q6Q7J1|Q6Q7J1_WHEAT, tr|Q6UKZ5|Q6UKZ5_WHEAT, tr|Q8RVX0|Q8RVX0_TRITD
247	20220927_CRJL_M9H11_Gliadin_Neprosin_N2_175.14662.14662.2	TSLQQLGQGQQTGQPGQKQQP		QGQQGHYP.TSLQQLGQGQQTGQPGQKQQP.GQGQQTGQ	P	G	21	2	2533.07	2236.16	2236.13	1119.08	1119.07	2236.12	1119.07	0.0112	0.7846	0.1104	0.1073	11.378	0	0.9933	0	0	372	392	0			0	FALSE	sp|P10387|GLT0_WHEAT	P10387	GLT0_WHEAT	GLU-D1-2B	Glutenin, high molecular weight subunit DY10	Glu-D1-2, Glu1Dy10	tr|A9YSK3|A9YSK3_WHEAT, tr|A9ZMG8|A9ZMG8_WHEAT
248	20220927_CRJL_M9H11_Gliadin_Neprosin_N2_175.14682.14682.2	QMETSRVPG	Q[111]M[147]ETSRVPG	IAATSAIA.QMETSRVPG.LEKPWQQQ	A	L	9	2	2535.24	1002.45	1002.43	502.23	502.224	1002.44	502.229	-0.0096	0.8065	6.0984	0.3884	11.143	0	0.999	0	0	20	28	0	1Q(-17.0265), 2M(15.9949)		0	FALSE	tr|R9XT57|R9XT57_WHEAT	R9XT57	R9XT57_WHEAT	glu-3	LMW-GS	GluD3-1, LMWXY22, LMWXY22-2, XYGluA3, XYGluB3, lmw-gs	tr|A9YSH4|A9YSH4_WHEAT, tr|B3EY88|B3EY88_WHEAT, tr|B3EY89|B3EY89_WHEAT, tr|B5TWK4|B5TWK4_WHEAT, tr|B5TWK5|B5TWK5_WHEAT, tr|D0EVP0|D0EVP0_WHEAT, tr|D0EVP1|D0EVP1_WHEAT, tr|D0EVP2|D0EVP2_WHEAT, tr|D0EVP4|D0EVP4_WHEAT, tr|D0EVP6|D0EVP6_WHEAT, tr|F8SGM0|F8SGM0_WHEAT, tr|F8SGP6|F8SGP6_WHEAT, tr|F8SGP8|F8SGP8_WHEAT, tr|F8SGQ1|F8SGQ1_WHEAT, tr|F8SGQ2|F8SGQ2_WHEAT, tr|I3RTU0|I3RTU0_WHEAT, tr|I3RTU2|I3RTU…
249	20220927_CRJL_M9H11_Gliadin_Neprosin_N2_175.14708.14708.2	QLSGQGQRP	Q[111]LSGQGQRP	HWYYPTSP.QLSGQGQRP.GQWIQPGQ	P	G	9	2	2538.28	952.475	952.464	477.245	477.24	952.473	477.244	-0.0082	0.7503	11.2485	0.4078	12.058	0	0.9693	0	0	727	735	0	1Q(-17.0265)		0	FALSE	tr|A9YSK4|A9YSK4_WHEAT	A9YSK4	A9YSK4_WHEAT	Glu-D1-1	High molecular weight glutenin subunit	1Dx1.5*, 1Dx2.2, GLU-1D-1D, Glu, Glu-D1, Glu1Dx5, glu-D1x	sp|P08489|GLT4_WHEAT, sp|P10388|GLT5_WHEAT, tr|B1B520|B1B520_WHEAT, tr|C0SUC3|C0SUC3_WHEAT, tr|C6L669|C6L669_WHEAT, tr|D0IQ07|D0IQ07_WHEAT, tr|D7REK2|D7REK2_WHEAT, tr|E2CT66|E2CT66_WHEAT, tr|G3FLC7|G3FLC7_WHEAT, tr|J7G6L4|J7G6L4_WHEAT, tr|Q599I0|Q599I0_WHEAT, tr|Q6R2V1|Q6R2V1_WHEAT, tr|Q8GV12|Q8GV12_WHEAT
250	20220927_CRJL_M9H11_Gliadin_Neprosin_N2_175.14726.14726.4	AIHSVVHSIIMQQQQQQQQQQGMH	AIHSVVHSIIM[147]QQQQQQQQQQGM[147]H	IPQQIQCA.AIHSVVHSIIMQQQQQQQQQQGMH.IFIPISQQ	A	I	24	4	2540.24	2843.39	2843.35	711.854	711.846	2843.36	711.846	-0.0024	0.5221	2.955	0.0505	12.687	0	0.9714	0	0	233	256	0	11M(15.9949), 23M(15.9949)		0	FALSE	tr|Q94G91|Q94G91_WHEAT	Q94G91	Q94G91_WHEAT	Gli-Yn1	Gamma-gliadin	Gli-1, Gli-Rz1, gli, ll910, ll921, ll923	tr|B6DQB6|B6DQB6_WHEAT, tr|B6DQB8|B6DQB8_WHEAT, tr|B6DQB9|B6DQB9_WHEAT, tr|B6UKN0|B6UKN0_WHEAT, tr|B6UKN7|B6UKN7_WHEAT, tr|B6UKN8|B6UKN8_WHEAT, tr|D0ES83|D0ES83_WHEAT, tr|F2X323|F2X323_WHEAT, tr|F2XAR4|F2XAR4_WHEAT, tr|F2XAR5|F2XAR5_WHEAT, tr|F4YT72|F4YT72_WHEAT, tr|K7X1S8|K7X1S8_WHEAT, tr|M9TGF7|M9TGF7_WHEAT, tr|Q6EEW9|Q6EEW9_WHEAT, tr|R9XSY7|R9XSY7_WHEAT, tr|R9XT02|R9XT02_WHEAT, tr|R9XU95|R9XU9…
251	20220927_CRJL_M9H11_Gliadin_Neprosin_N2_175.14752.14752.2	LYRTTTSVP		MMCRVNVP.LYRTTTSVP.FGVGTGVG	P	F	9	2	2543.05	1036.56	1036.55	519.289	519.284	1036.56	519.285	-0.0029	0.8261	1.7371	0.05182	9.642	0	0.9973	0	0	325	333	0			0	FALSE	tr|Q18NR2|Q18NR2_WHEAT	Q18NR2	Q18NR2_WHEAT	Glu-B3g	LMW glutenin subunit	GLEN42K, Glu-D3, GluB3-1, GluB3-2, GluD3-3, KANS2, LMW-3, LMW-GS, LMW-m1, glu-3, lmw-gs	sp|P10386|GLTB_WHEAT, tr|A2IBV6|A2IBV6_WHEAT, tr|A2IBV7|A2IBV7_WHEAT, tr|A9Z176|A9Z176_WHEAT, tr|B2BZC7|B2BZC7_WHEAT, tr|B2BZD0|B2BZD0_WHEAT, tr|B2LS34|B2LS34_WHEAT, tr|B2Y2Q1|B2Y2Q1_WHEAT, tr|B2Y2Q2|B2Y2Q2_WHEAT, tr|B2Y2Q3|B2Y2Q3_WHEAT, tr|B2Y2Q4|B2Y2Q4_WHEAT, tr|B2Y2Q6|B2Y2Q6_WHEAT, tr|B2Y2Q7|B2Y2Q7_WHEAT, tr|B5ANT3|B5ANT3_WHEAT, tr|B5ANT6|B5ANT6_WHEAT, tr|B6DVS3|B6DVS3_WHEAT, tr|C0KK80|C0KK80_…
252	20220927_CRJL_M9H11_Gliadin_Neprosin_N2_175.14779.14779.0	ALLKRYYP		QRIFWGIP.ALLKRYYP.SVTSPQQV	P	S	8	2	2545.92	1022.6	1022.59	512.307	512.302	1022.59	512.303	-0.002	0.7134	2.4097	1.331	10.003	0	0.9628	0	0	107	114	0			0	FALSE	tr|A9YSK4|A9YSK4_WHEAT	A9YSK4	A9YSK4_WHEAT	Glu-D1-1	High molecular weight glutenin subunit	1Dx1.5*, 1Dx2.2, GLU-1D-1D, Glu, Glu-D1, Glu1Dx5, glu-D1x	sp|P08489|GLT4_WHEAT, sp|P10388|GLT5_WHEAT, tr|B1B520|B1B520_WHEAT, tr|C0SUC3|C0SUC3_WHEAT, tr|C6L669|C6L669_WHEAT, tr|D0IQ07|D0IQ07_WHEAT, tr|D7REK2|D7REK2_WHEAT, tr|E2CT66|E2CT66_WHEAT, tr|G3FLC7|G3FLC7_WHEAT, tr|J7G6L4|J7G6L4_WHEAT, tr|Q599I0|Q599I0_WHEAT, tr|Q6R2V1|Q6R2V1_WHEAT, tr|Q8GV12|Q8GV12_WHEAT
253	20220927_CRJL_M9H11_Gliadin_Neprosin_N2_175.14802.14802.1	QMETSRVP	Q[111]M[147]ETSRVP	IAATSAIA.QMETSRVP.GIEKPWQQ	A	G	8	1	2548.78	945.435	945.425	946.443	946.432	945.423	946.43	0.002	0.8058	6.6189	1.06	7.399	0	0.9998	0	0	20	27	0	1Q(-17.0265), 2M(15.9949)		0	FALSE	tr|R9XT57|R9XT57_WHEAT	R9XT57	R9XT57_WHEAT	glu-3	LMW-GS	GluD3-1, LMWXY22, LMWXY22-2, XYGluA3, XYGluB3, lmw-gs	tr|A9YSH4|A9YSH4_WHEAT, tr|B3EY88|B3EY88_WHEAT, tr|B3EY89|B3EY89_WHEAT, tr|B5TWK4|B5TWK4_WHEAT, tr|B5TWK5|B5TWK5_WHEAT, tr|D0EVP0|D0EVP0_WHEAT, tr|D0EVP1|D0EVP1_WHEAT, tr|D0EVP2|D0EVP2_WHEAT, tr|D0EVP4|D0EVP4_WHEAT, tr|D0EVP6|D0EVP6_WHEAT, tr|F8SGM0|F8SGM0_WHEAT, tr|F8SGP6|F8SGP6_WHEAT, tr|F8SGP8|F8SGP8_WHEAT, tr|F8SGQ1|F8SGQ1_WHEAT, tr|F8SGQ2|F8SGQ2_WHEAT, tr|I3RTU0|I3RTU0_WHEAT, tr|I3RTU2|I3RTU…
254	20220927_CRJL_M9H11_Gliadin_Neprosin_N2_175.14821.14821.3	AIHSVVHSIVMQQEQQQG	AIHSVVHSIVM[147]QQEQQQG	IPRQIQCA.AIHSVVHSIVMQQEQQQG.IQIIRPIF	A	I	18	3	2550.9	2034.01	2034	679.012	679.006	2034	679.006	0.0019	0.6047	2.2983	0.01636	13.645	0	0.9966	0	0	203	220	0	11M(15.9949)		0	FALSE	tr|R9XWA9|R9XWA9_WHEAT	R9XWA9	R9XWA9_WHEAT		Gamma-gliadin	TRITD_1Av1G002200, ll901, ll908, ll911, ll912, ll918, ll933, ll934, ll935, ll936, qp905, qp909, qp911, qp914	tr|A0A446IHJ1|A0A446IHJ1_TRITD, tr|A7XDG7|A7XDG7_WHEAT, tr|B6UKM4|B6UKM4_WHEAT, tr|B6UKM9|B6UKM9_WHEAT, tr|B6UKN1|B6UKN1_WHEAT, tr|B6UKN2|B6UKN2_WHEAT, tr|B6UKN6|B6UKN6_WHEAT, tr|B6UKP3|B6UKP3_WHEAT, tr|B6UKP4|B6UKP4_WHEAT, tr|B6UKP5|B6UKP5_WHEAT, tr|B6UKP6|B6UKP6_WHEAT, tr|B6UKQ1|B6UKQ1_WHEAT, tr|B6UKQ3|B6UKQ3_WHEAT, tr|B6UKQ6|B6UKQ6_WHEAT, tr|D0ES79|D0ES79_WHEAT, tr|K7WVC4|K7WVC4_WHEAT, tr|K7XE…
255	20220927_CRJL_M9H11_Gliadin_Neprosin_N2_175.14881.14881.2	EQSRYEAIRA	E[111]QSRYEAIRA	CQQIPRIP.EQSRYEAIRA.IIFSIIIQ	P	I	10	2	2557.79	1203.61	1203.6	602.814	602.806	1203.6	602.807	-0.002	0.6548	5.3764	0.03844	15.161	15.161	0.9987	0	0	175	184	0	1E(-18.0106)		0	FALSE	tr|Q0PW10|Q0PW10_WHEAT	Q0PW10	Q0PW10_WHEAT		Low molecular weight glutenin subunit GF-2	Glu-D3, LMW, LMW-3, LMW-GS, LMW-m1, LWMXY22-3, glu-3, lmw-gs	sw|P04729|GDB1_WHEAT, tr|A2IBK0|A2IBK0_9POAL, tr|B2BZC5|B2BZC5_WHEAT, tr|B2BZC7|B2BZC7_WHEAT, tr|D0EVP3|D0EVP3_WHEAT, tr|D0PX24|D0PX24_WHEAT, tr|D3U323|D3U323_WHEAT, tr|F8SGM2|F8SGM2_WHEAT, tr|F8SGM3|F8SGM3_WHEAT, tr|H9XH00|H9XH00_WHEAT, tr|I3QPG6|I3QPG6_WHEAT, tr|I3XHQ0|I3XHQ0_WHEAT, tr|I3XHQ2|I3XHQ2_WHEAT, tr|K7WV92|K7WV92_WHEAT, tr|K7XED9|K7XED9_WHEAT, tr|K7XRG7|K7XRG7_WHEAT, tr|P93790|P93790_…
256	20220927_CRJL_M9H11_Gliadin_Neprosin_N2_175.14887.14887.0	RQYEQTVVPP		SVAVSQVA.RQYEQTVVPP.KGGSFYPG	A	K	10	2	2558.46	1215.64	1215.63	608.827	608.821	1215.62	608.82	0.0022	0.7011	0.9482	0.02104	14.208	0	0.9647	0	0	86	95	0			0	FALSE	sp|P10387|GLT0_WHEAT	P10387	GLT0_WHEAT	GLU-D1-2B	Glutenin, high molecular weight subunit DY10	1By20, 1Dy11, 1Dy12*, 1Dy12.2*, 1Dy12.3, Glu, Glu-1B, Glu-1By9, Glu-B1, Glu-D1-2, Glu1Dy10, glu-1R	sp|P08488|GLT3_WHEAT, tr_Q6UJY7_Q6UJY7_TRITU_1-720_1-720/1-720, tr|A0A0E4G9A4|A0A0E4G9A4_TRITD, tr|A0A2L1K3K6|A0A2L1K3K6_TRITD, tr|A4URY8|A4URY8_WHEAT, tr|A9QUS3|A9QUS3_WHEAT, tr|A9YSK3|A9YSK3_WHEAT, tr|A9ZMG8|A9ZMG8_WHEAT, tr|B8PSA6|B8PSA6_WHEAT, tr|D2CPI7|D2CPI7_WHEAT, tr|E0W6G5|E0W6G5_WHEAT, tr|E4W506|E4W506_WHEAT, tr|Q03871|Q03871_WHEAT, tr|Q0Q5D8|Q0Q5D8_WHEAT, tr|Q4JHY1|Q4JHY1_WHEAT, tr|Q52J…
257	20220927_CRJL_M9H11_Gliadin_Neprosin_N2_175.14896.14896.3	AIHSVVHSIIMQQQQQQQQQQGMH	AIHSVVHSIIM[147]QQQQQQQQQQGMH	IPQQIQCA.AIHSVVHSIIMQQQQQQQQQQGMH.IFIPISQQ	A	I	24	3	2559.53	2827.4	2827.37	943.475	943.464	2827.36	943.461	0.009	0.6624	2.6832	0.000787	22.916	10.282	0.9994	0	0	233	256	0	11M(15.9949)		0	FALSE	tr|Q94G91|Q94G91_WHEAT	Q94G91	Q94G91_WHEAT	Gli-Yn1	Gamma-gliadin	Gli-1, Gli-Rz1, gli, ll910, ll921, ll923	tr|B6DQB6|B6DQB6_WHEAT, tr|B6DQB8|B6DQB8_WHEAT, tr|B6DQB9|B6DQB9_WHEAT, tr|B6UKN0|B6UKN0_WHEAT, tr|B6UKN7|B6UKN7_WHEAT, tr|B6UKN8|B6UKN8_WHEAT, tr|D0ES83|D0ES83_WHEAT, tr|F2X323|F2X323_WHEAT, tr|F2XAR4|F2XAR4_WHEAT, tr|F2XAR5|F2XAR5_WHEAT, tr|F4YT72|F4YT72_WHEAT, tr|K7X1S8|K7X1S8_WHEAT, tr|M9TGF7|M9TGF7_WHEAT, tr|Q6EEW9|Q6EEW9_WHEAT, tr|R9XSY7|R9XSY7_WHEAT, tr|R9XT02|R9XT02_WHEAT, tr|R9XU95|R9XU9…
258	20220927_CRJL_M9H11_Gliadin_Neprosin_N2_175.14912.14912.4	AIHSVVHSIIMQQQQQQQQQQGMH	AIHSVVHSIIM[147]QQQQQQQQQQGMH	IPQQIQCA.AIHSVVHSIIMQQQQQQQQQQGMH.IFIPISQQ	A	I	24	4	2561.55	2827.39	2827.36	707.856	707.847	2827.36	707.847	0.0004	0.6857	2.6495	8.821e-05	22.718	11.39	0.9999	0	0	233	256	0	11M(15.9949)		0	FALSE	tr|Q94G91|Q94G91_WHEAT	Q94G91	Q94G91_WHEAT	Gli-Yn1	Gamma-gliadin	Gli-1, Gli-Rz1, gli, ll910, ll921, ll923	tr|B6DQB6|B6DQB6_WHEAT, tr|B6DQB8|B6DQB8_WHEAT, tr|B6DQB9|B6DQB9_WHEAT, tr|B6UKN0|B6UKN0_WHEAT, tr|B6UKN7|B6UKN7_WHEAT, tr|B6UKN8|B6UKN8_WHEAT, tr|D0ES83|D0ES83_WHEAT, tr|F2X323|F2X323_WHEAT, tr|F2XAR4|F2XAR4_WHEAT, tr|F2XAR5|F2XAR5_WHEAT, tr|F4YT72|F4YT72_WHEAT, tr|K7X1S8|K7X1S8_WHEAT, tr|M9TGF7|M9TGF7_WHEAT, tr|Q6EEW9|Q6EEW9_WHEAT, tr|R9XSY7|R9XSY7_WHEAT, tr|R9XT02|R9XT02_WHEAT, tr|R9XU95|R9XU9…
259	20220927_CRJL_M9H11_Gliadin_Neprosin_N2_175.14923.14923.0	FGVGTRVGA		YGTTTIVP.FGVGTRVGA.	P	Y	9	2	2562.66	862.461	862.452	432.238	432.233	862.466	432.24	-0.0142	0.9081	1.172	0.145	10.854	0	0.9951	0	0	341	349	0			0	FALSE	tr|A0A2P1BXV0|A0A2P1BXV0_TRITD	A0A2P1BXV0	A0A2P1BXV0_TRITD	GluB3-4	Low molecular weight glutenin subunit BP4-22	Glu-3, Glu-B3, LMW-GS, LMW-m1, LMW-m2, lmw-gs	tr|A2IBK1|A2IBK1_9POAL, tr|A2IBV7|A2IBV7_WHEAT, tr|A8CA05|A8CA05_WHEAT, tr|B2BZC4|B2BZC4_WHEAT, tr|B2Y2S1|B2Y2S1_WHEAT, tr|B2Y2S6|B2Y2S6_WHEAT, tr|C3VN79|C3VN79_WHEAT, tr|C3VN80|C3VN80_WHEAT, tr|C8KIL6|C8KIL6_WHEAT, tr|D3U318|D3U318_WHEAT, tr|D5FPE4|D5FPE4_TRITD, tr|F8SGL2|F8SGL2_WHEAT, tr|F8SGL3|F8SGL3_WHEAT, tr|F8SGL4|F8SGL4_WHEAT, tr|F8SGL5|F8SGL5_WHEAT, tr|F8SGL7|F8SGL7_WHEAT, tr|F8SGL8|F8SGL…
260	20220927_CRJL_M9H11_Gliadin_Neprosin_N2_175.14931.14931.3	RQWQQSGQGQQGHYPTSLQQP		QIGQGQQP.RQWQQSGQGQQGHYPTSLQQP.GQGQQGHY	P	G	21	3	2563.61	2438.18	2438.15	813.733	813.724	2438.15	813.723	0.0019	0.5664	0.5222	0.0003683	23.235	0	0.9893	0	0	252	272	0			0	FALSE	sp|P10387|GLT0_WHEAT	P10387	GLT0_WHEAT	GLU-D1-2B	Glutenin, high molecular weight subunit DY10	Glu-D1-2, Glu1Dy10	tr|A9YSK3|A9YSK3_WHEAT, tr|A9ZMG8|A9ZMG8_WHEAT
261	20220927_CRJL_M9H11_Gliadin_Neprosin_N2_175.14978.14978.2	QLSGQGQRP	Q[111]LSGQGQRP	HWYYPTSP.QLSGQGQRP.GQWIQPGQ	P	G	9	2	2568.95	952.475	952.464	477.245	477.239	952.473	477.244	-0.0083	0.7404	11.7598	0.2371	12	0	0.9775	0	0	727	735	0	1Q(-17.0265)		0	FALSE	tr|A9YSK4|A9YSK4_WHEAT	A9YSK4	A9YSK4_WHEAT	Glu-D1-1	High molecular weight glutenin subunit	1Dx1.5*, 1Dx2.2, GLU-1D-1D, Glu, Glu-D1, Glu1Dx5, glu-D1x	sp|P08489|GLT4_WHEAT, sp|P10388|GLT5_WHEAT, tr|B1B520|B1B520_WHEAT, tr|C0SUC3|C0SUC3_WHEAT, tr|C6L669|C6L669_WHEAT, tr|D0IQ07|D0IQ07_WHEAT, tr|D7REK2|D7REK2_WHEAT, tr|E2CT66|E2CT66_WHEAT, tr|G3FLC7|G3FLC7_WHEAT, tr|J7G6L4|J7G6L4_WHEAT, tr|Q599I0|Q599I0_WHEAT, tr|Q6R2V1|Q6R2V1_WHEAT, tr|Q8GV12|Q8GV12_WHEAT
262	20220927_CRJL_M9H11_Gliadin_Neprosin_N2_175.15005.15005.0	AIHSVVHSIIMQQEQRQGVQIRRP	AIHSVVHSIIM[147]QQEQRQGVQIRRP	IPQQIQCA.AIHSVVHSIIMQQEQRQGVQIRRP.LFQIVQGQ	A	L	24	4	2571.82	2826.56	2826.53	707.646	707.639	2825.52	707.387	1.0068	0.4924	3.914	5.778e-05	13.295	0	0.9994	0	0	213	236	0	11M(15.9949)		0	FALSE	tr|D0ES80|D0ES80_WHEAT	D0ES80	D0ES80_WHEAT		Gamma gliadin	ll907, ll927, ll930, qp915	tr|B6UKM8|B6UKM8_WHEAT, tr|B6UKP0|B6UKP0_WHEAT, tr|B6UKP1|B6UKP1_WHEAT, tr|B6UKQ7|B6UKQ7_WHEAT
263	20220927_CRJL_M9H11_Gliadin_Neprosin_N2_175.15028.15028.2	QMETSRVP	Q[111]M[147]ETSRVP	IAATSAIA.QMETSRVP.GIEKPWQQ	A	G	8	2	2574.35	945.424	945.414	473.719	473.714	945.423	473.719	-0.0088	0.8108	7.0451	0.4135	11.034	0	0.9992	0	0	20	27	0	1Q(-17.0265), 2M(15.9949)		0	FALSE	tr|R9XT57|R9XT57_WHEAT	R9XT57	R9XT57_WHEAT	glu-3	LMW-GS	GluD3-1, LMWXY22, LMWXY22-2, XYGluA3, XYGluB3, lmw-gs	tr|A9YSH4|A9YSH4_WHEAT, tr|B3EY88|B3EY88_WHEAT, tr|B3EY89|B3EY89_WHEAT, tr|B5TWK4|B5TWK4_WHEAT, tr|B5TWK5|B5TWK5_WHEAT, tr|D0EVP0|D0EVP0_WHEAT, tr|D0EVP1|D0EVP1_WHEAT, tr|D0EVP2|D0EVP2_WHEAT, tr|D0EVP4|D0EVP4_WHEAT, tr|D0EVP6|D0EVP6_WHEAT, tr|F8SGM0|F8SGM0_WHEAT, tr|F8SGP6|F8SGP6_WHEAT, tr|F8SGP8|F8SGP8_WHEAT, tr|F8SGQ1|F8SGQ1_WHEAT, tr|F8SGQ2|F8SGQ2_WHEAT, tr|I3RTU0|I3RTU0_WHEAT, tr|I3RTU2|I3RTU…
264	20220927_CRJL_M9H11_Gliadin_Neprosin_N2_175.15034.15034.0	AIHSVVHSIIMQQEQRQGVQIRRP	AIHSVVHSIIM[147]QQEQRQGVQIRRP	IPQQIQCA.AIHSVVHSIIMQQEQRQGVQIRRP.LFQIVQGQ	A	L	24	4	2575.08	2825.55	2825.52	707.395	707.388	2825.52	707.387	0.0024	0.4669	3.8596	0.004436	13.103	8.069	0.9947	0	0	213	236	0	11M(15.9949)		0	FALSE	tr|D0ES80|D0ES80_WHEAT	D0ES80	D0ES80_WHEAT		Gamma gliadin	ll907, ll927, ll930, qp915	tr|B6UKM8|B6UKM8_WHEAT, tr|B6UKP0|B6UKP0_WHEAT, tr|B6UKP1|B6UKP1_WHEAT, tr|B6UKQ7|B6UKQ7_WHEAT
265	20220927_CRJL_M9H11_Gliadin_Neprosin_N2_175.15056.15056.2	FRPQQSYPQPQP		IPYPRPQP.FRPQQSYPQPQP.QYSQPQQP	P	Q	12	2	2577.6	1471.74	1471.72	736.876	736.868	1471.72	736.868	0.0002	0.731	1.2019	0.8308	9.822	0	0.9786	0	0	101	112	0			0	FALSE	tr|K7X1H8|K7X1H8_WHEAT	K7X1H8	K7X1H8_WHEAT	gli-2	Alpha-gliadin	Gli-2, Gli-5, Gli-8, Gli-SB-4, Gli-Z7, Glia, gli-w7-75, gli-wF08	sp|P04724|GDA4_WHEAT, tr|A0A023WGG0|A0A023WGG0_WHEAT, tr|A5JSB7|A5JSB7_WHEAT, tr|A7LHB0|A7LHB0_WHEAT, tr|A7LHB7|A7LHB7_WHEAT, tr|D0UTY2|D0UTY2_WHEAT, tr|D0UTY3|D0UTY3_WHEAT, tr|H6VLP5|H6VLP5_WHEAT, tr|J7HSR9|J7HSR9_WHEAT, tr|J7HT14|J7HT14_WHEAT, tr|J7HT18|J7HT18_WHEAT, tr|J7HZW3|J7HZW3_WHEAT, tr|K7WUY9|K7WUY9_WHEAT, tr|K7WV53|K7WV53_WHEAT, tr|K7X1K5|K7X1K5_WHEAT, tr|K7XE90|K7XE90_WHEAT, tr|K7XEA2…
266	20220927_CRJL_M9H11_Gliadin_Neprosin_N2_175.15070.15070.0	QQSFLQQQRP		QFPQPQQP.QQSFLQQQRP.FIQPSIQQ	P	F	10	2	2578.91	1258.66	1258.64	630.335	630.329	1258.64	630.328	0.0009	0.9637	0.5236	0.001088	21.169	8.378	0.9999	0	0	188	197	0			0	FALSE	tr|R9XUS6|R9XUS6_WHEAT	R9XUS6	R9XUS6_WHEAT		Gamma-gliadin	TRITD_1Bv1G001870	tr|A0A446JG98|A0A446JG98_TRITD, tr|A0A446JGA9|A0A446JGA9_TRITD, tr|A0A446JGE5|A0A446JGE5_TRITD, tr|A0A446JGQ5|A0A446JGQ5_TRITD
267	20220927_CRJL_M9H11_Gliadin_Neprosin_N2_175.15084.15084.0	QQSFLQQQRP		QFPQPQQP.QQSFLQQQRP.FIQPSIQQ	P	F	10	2	2580.5	1259.66	1259.64	630.836	630.83	1258.64	630.328	1.0029	0.9623	0.55	0.01532	20.642	0	0.9925	0	0	188	197	0			0	FALSE	tr|R9XUS6|R9XUS6_WHEAT	R9XUS6	R9XUS6_WHEAT		Gamma-gliadin	TRITD_1Bv1G001870	tr|A0A446JG98|A0A446JG98_TRITD, tr|A0A446JGA9|A0A446JGA9_TRITD, tr|A0A446JGE5|A0A446JGE5_TRITD, tr|A0A446JGQ5|A0A446JGQ5_TRITD
268	20220927_CRJL_M9H11_Gliadin_Neprosin_N2_175.15110.15110.3	AIHSVVHSIVMQQEQQQG	AIHSVVHSIVM[147]QQEQQQG	IPRQIQCA.AIHSVVHSIVMQQEQQQG.IQIIRPIF	A	I	18	3	2583.43	2034.01	2034	679.011	679.006	2034	679.006	0.0019	0.5886	1.7561	0.05569	11.517	0	0.9875	0	0	203	220	0	11M(15.9949)		0	FALSE	tr|R9XWA9|R9XWA9_WHEAT	R9XWA9	R9XWA9_WHEAT		Gamma-gliadin	TRITD_1Av1G002200, ll901, ll908, ll911, ll912, ll918, ll933, ll934, ll935, ll936, qp905, qp909, qp911, qp914	tr|A0A446IHJ1|A0A446IHJ1_TRITD, tr|A7XDG7|A7XDG7_WHEAT, tr|B6UKM4|B6UKM4_WHEAT, tr|B6UKM9|B6UKM9_WHEAT, tr|B6UKN1|B6UKN1_WHEAT, tr|B6UKN2|B6UKN2_WHEAT, tr|B6UKN6|B6UKN6_WHEAT, tr|B6UKP3|B6UKP3_WHEAT, tr|B6UKP4|B6UKP4_WHEAT, tr|B6UKP5|B6UKP5_WHEAT, tr|B6UKP6|B6UKP6_WHEAT, tr|B6UKQ1|B6UKQ1_WHEAT, tr|B6UKQ3|B6UKQ3_WHEAT, tr|B6UKQ6|B6UKQ6_WHEAT, tr|D0ES79|D0ES79_WHEAT, tr|K7WVC4|K7WVC4_WHEAT, tr|K7XE…
269	20220927_CRJL_M9H11_Gliadin_Neprosin_N2_175.15184.15184.3	AIHSVVHSIIMQQQQQQQQQQGMH	AIHSVVHSIIMQQQQQQQQQQGM[147]H	IPQQIQCA.AIHSVVHSIIMQQQQQQQQQQGMH.IFIPISQQ	A	I	24	3	2591.39	2827.4	2827.37	943.474	943.464	2827.36	943.461	0.009	0.6983	2.444	0.01282	17.069	0	0.9976	0	0	233	256	0	23M(15.9949)		0	FALSE	tr|Q94G91|Q94G91_WHEAT	Q94G91	Q94G91_WHEAT	Gli-Yn1	Gamma-gliadin	Gli-1, Gli-Rz1, gli, ll910, ll921, ll923	tr|B6DQB6|B6DQB6_WHEAT, tr|B6DQB8|B6DQB8_WHEAT, tr|B6DQB9|B6DQB9_WHEAT, tr|B6UKN0|B6UKN0_WHEAT, tr|B6UKN7|B6UKN7_WHEAT, tr|B6UKN8|B6UKN8_WHEAT, tr|D0ES83|D0ES83_WHEAT, tr|F2X323|F2X323_WHEAT, tr|F2XAR4|F2XAR4_WHEAT, tr|F2XAR5|F2XAR5_WHEAT, tr|F4YT72|F4YT72_WHEAT, tr|K7X1S8|K7X1S8_WHEAT, tr|M9TGF7|M9TGF7_WHEAT, tr|Q6EEW9|Q6EEW9_WHEAT, tr|R9XSY7|R9XSY7_WHEAT, tr|R9XT02|R9XT02_WHEAT, tr|R9XU95|R9XU9…
270	20220927_CRJL_M9H11_Gliadin_Neprosin_N2_175.15200.15200.2	FGVGTRVGA		YGTTTIVP.FGVGTRVGA.	P	Y	9	2	2593.35	862.461	862.452	432.238	432.233	862.466	432.24	-0.0145	0.9258	0.6606	0.02036	12.265	0	0.9979	0	0	341	349	0			0	FALSE	tr|A0A2P1BXV0|A0A2P1BXV0_TRITD	A0A2P1BXV0	A0A2P1BXV0_TRITD	GluB3-4	Low molecular weight glutenin subunit BP4-22	Glu-3, Glu-B3, LMW-GS, LMW-m1, LMW-m2, lmw-gs	tr|A2IBK1|A2IBK1_9POAL, tr|A2IBV7|A2IBV7_WHEAT, tr|A8CA05|A8CA05_WHEAT, tr|B2BZC4|B2BZC4_WHEAT, tr|B2Y2S1|B2Y2S1_WHEAT, tr|B2Y2S6|B2Y2S6_WHEAT, tr|C3VN79|C3VN79_WHEAT, tr|C3VN80|C3VN80_WHEAT, tr|C8KIL6|C8KIL6_WHEAT, tr|D3U318|D3U318_WHEAT, tr|D5FPE4|D5FPE4_TRITD, tr|F8SGL2|F8SGL2_WHEAT, tr|F8SGL3|F8SGL3_WHEAT, tr|F8SGL4|F8SGL4_WHEAT, tr|F8SGL5|F8SGL5_WHEAT, tr|F8SGL7|F8SGL7_WHEAT, tr|F8SGL8|F8SGL…
271	20220927_CRJL_M9H11_Gliadin_Neprosin_N2_175.15201.15201.4	AIHSVVHSIIMQQQQQQQQQQGMH	AIHSVVHSIIMQQQQQQQQQQGM[147]H	IPQQIQCA.AIHSVVHSIIMQQQQQQQQQQGMH.IFIPISQQ	A	I	24	4	2593.42	2827.39	2827.36	707.855	707.848	2827.36	707.847	0.0007	0.6127	2.4102	0.0471	12.808	9.732	0.9986	0	0	233	256	0	23M(15.9949)		0	FALSE	tr|Q94G91|Q94G91_WHEAT	Q94G91	Q94G91_WHEAT	Gli-Yn1	Gamma-gliadin	Gli-1, Gli-Rz1, gli, ll910, ll921, ll923	tr|B6DQB6|B6DQB6_WHEAT, tr|B6DQB8|B6DQB8_WHEAT, tr|B6DQB9|B6DQB9_WHEAT, tr|B6UKN0|B6UKN0_WHEAT, tr|B6UKN7|B6UKN7_WHEAT, tr|B6UKN8|B6UKN8_WHEAT, tr|D0ES83|D0ES83_WHEAT, tr|F2X323|F2X323_WHEAT, tr|F2XAR4|F2XAR4_WHEAT, tr|F2XAR5|F2XAR5_WHEAT, tr|F4YT72|F4YT72_WHEAT, tr|K7X1S8|K7X1S8_WHEAT, tr|M9TGF7|M9TGF7_WHEAT, tr|Q6EEW9|Q6EEW9_WHEAT, tr|R9XSY7|R9XSY7_WHEAT, tr|R9XT02|R9XT02_WHEAT, tr|R9XU95|R9XU9…
272	20220927_CRJL_M9H11_Gliadin_Neprosin_N2_175.15239.15239.2	FSQQRPPFSQQ		PIIIQQPP.FSQQRPPFSQQ.QQQPVIPQ	P	Q	11	2	2597.66	1348.67	1348.65	675.343	675.335	1348.65	675.333	0.0024	0.8821	0.73	0.002828	15.597	8.51	0.9984	0	0	131	141	0			0	FALSE	tr|B2BZD1|B2BZD1_WHEAT	B2BZD1	B2BZD1_WHEAT	Glu-D3	LMW-D8	GluD3-5, LMW-GS, lmw-gs	tr|F8SGQ3|F8SGQ3_WHEAT, tr|Q0GNG1|Q0GNG1_WHEAT, tr|Q0QBR3|Q0QBR3_WHEAT, tr|Q8W3X6|Q8W3X6_WHEAT, tr|R4JBK0|R4JBK0_WHEAT
273	20220927_CRJL_M9H11_Gliadin_Neprosin_N2_175.15243.15243.0	FSQQRPPFSQQQQQP		PIIIQQPP.FSQQRPPFSQQQQQP.VIPQQPPF	P	V	15	2	2598.12	1829.9	1829.88	915.959	915.949	1829.88	915.948	0.0026	0.8019	0.2245	0.04081	15.982	13.136	0.9878	0	0	131	145	0			0	FALSE	tr|B2BZD1|B2BZD1_WHEAT	B2BZD1	B2BZD1_WHEAT	Glu-D3	LMW-D8	GluD3-5, LMW-GS, lmw-gs	tr|F8SGQ3|F8SGQ3_WHEAT, tr|Q0GNG1|Q0GNG1_WHEAT, tr|Q0QBR3|Q0QBR3_WHEAT, tr|Q8W3X6|Q8W3X6_WHEAT, tr|R4JBK0|R4JBK0_WHEAT
274	20220927_CRJL_M9H11_Gliadin_Neprosin_N2_175.15315.15315.3	AIHGVVHSIIMQQEQQQQQG	AIHGVVHSIIM[147]QQEQQQQQG	IPQQIQCA.AIHGVVHSIIMQQEQQQQQG.IQIMRPIF	A	I	20	3	2606.13	2274.14	2274.12	759.055	759.047	2274.12	759.046	0.0017	0.6105	1.5106	0.002209	18.123	0	0.9954	0	0	199	218	0	11M(15.9949)		0	FALSE	tr|A0A446IHC0|A0A446IHC0_TRITD	A0A446IHC0	A0A446IHC0_TRITD	TRITD_1Av1G002120	Uncharacterized protein		tr|A0A446IHB5|A0A446IHB5_TRITD, tr|A0A446IHC7|A0A446IHC7_TRITD, tr|A0A446IHD6|A0A446IHD6_TRITD
275	20220927_CRJL_M9H11_Gliadin_Neprosin_N2_175.15318.15318.0	AIHSVVHSIIMQQEQRQGVQIRRP	AIHSVVHSIIM[147]QQEQRQGVQIRRP	IPQQIQCA.AIHSVVHSIIMQQEQRQGVQIRRP.LFQIVQGQ	A	L	24	4	2606.47	2825.55	2825.52	707.394	707.386	2825.52	707.387	-0.0029	0.4734	3.3364	0.0207	13.236	9.686	0.9777	0	0	213	236	0	11M(15.9949)		0	FALSE	tr|D0ES80|D0ES80_WHEAT	D0ES80	D0ES80_WHEAT		Gamma gliadin	ll907, ll927, ll930, qp915	tr|B6UKM8|B6UKM8_WHEAT, tr|B6UKP0|B6UKP0_WHEAT, tr|B6UKP1|B6UKP1_WHEAT, tr|B6UKQ7|B6UKQ7_WHEAT
276	20220927_CRJL_M9H11_Gliadin_Neprosin_N2_175.15351.15351.3	AIHSVVHSIIMQQQQQQQQQQ	AIHSVVHSIIM[147]QQQQQQQQQQ	IPQQIQCA.AIHSVVHSIIMQQQQQQQQQQ.GMHIFIPI	A	G	21	3	2609.97	2502.27	2502.24	835.096	835.088	2502.24	835.087	0.0029	0.4164	1.841	0.03899	14.136	10.669	0.9809	0	0	233	253	0	11M(15.9949)		0	FALSE	tr|Q94G91|Q94G91_WHEAT	Q94G91	Q94G91_WHEAT	Gli-Yn1	Gamma-gliadin	Gli-1, Gli-Rz1, TRITD_1Bv1G001870, gli, ll910, ll921, ll923	sp|P08453|GDB2_WHEAT, tr|A0A446JG74|A0A446JG74_TRITD, tr|A0A446JG98|A0A446JG98_TRITD, tr|A0A446JGA9|A0A446JGA9_TRITD, tr|A0A446JGE5|A0A446JGE5_TRITD, tr|A0A446JGQ5|A0A446JGQ5_TRITD, tr|B6DQB6|B6DQB6_WHEAT, tr|B6DQB8|B6DQB8_WHEAT, tr|B6DQB9|B6DQB9_WHEAT, tr|B6UKN0|B6UKN0_WHEAT, tr|B6UKN7|B6UKN7_WHEAT, tr|B6UKN8|B6UKN8_WHEAT, tr|D0ES83|D0ES83_WHEAT, tr|F2X323|F2X323_WHEAT, tr|F2XAR4|F2XAR4_WHEAT, t…
277	20220927_CRJL_M9H11_Gliadin_Neprosin_N2_175.15373.15373.0	AIHSVVHSIIMQQ	AIHSVVHSIIM[147]QQ	IPQQIQCA.AIHSVVHSIIMQQ.EQQEQIQG	A	E	13	2	2612.21	1477.79	1477.77	739.901	739.893	1477.77	739.893	-0.0003	0.4989	1.8054	0.3518	12.315	0	0.978	0	0	144	156	0	11M(15.9949)		0	FALSE	tr|Q6EEW5|Q6EEW5_TRITD	Q6EEW5	Q6EEW5_TRITD		Gamma gliadin	Gli-1, Gli-Rz1, Gli-Yn1, Gli-x2, TRITD_1Av1G002200, TRITD_1Bv1G001870, gli, ll907, ll910, ll915, ll921, ll923, ll927, ll930, ll931-2, qp904, qp913, qp915, qp917	sp|P06659|GDBB_WHEAT, sp|P08453|GDB2_WHEAT, tr|A0A446IHB8|A0A446IHB8_TRITD, tr|A0A446IHC1|A0A446IHC1_TRITD, tr|A0A446IHC3|A0A446IHC3_TRITD, tr|A0A446IHC5|A0A446IHC5_TRITD, tr|A0A446IHD2|A0A446IHD2_TRITD, tr|A0A446IHD5|A0A446IHD5_TRITD, tr|A0A446IHD7|A0A446IHD7_TRITD, tr|A0A446IHE6|A0A446IHE6_TRITD, tr|A0A446IHF4|A0A446IHF4_TRITD, tr|A0A446IHK0|A0A446IHK0_TRITD, tr|A0A446JG55|A0A446JG55_TRITD, tr|…
278	20220927_CRJL_M9H11_Gliadin_Neprosin_N2_175.15415.15415.2	QMETSRVPG	Q[111]M[147]ETSRVPG	IAATSAIA.QMETSRVPG.LEKPWQQQ	A	L	9	2	2617.5	1002.45	1002.44	502.23	502.225	1002.44	502.229	-0.0089	0.7555	7.4693	1.385	8.934	0	0.9972	0	0	20	28	0	1Q(-17.0265), 2M(15.9949)		0	FALSE	tr|R9XT57|R9XT57_WHEAT	R9XT57	R9XT57_WHEAT	glu-3	LMW-GS	GluD3-1, LMWXY22, LMWXY22-2, XYGluA3, XYGluB3, lmw-gs	tr|A9YSH4|A9YSH4_WHEAT, tr|B3EY88|B3EY88_WHEAT, tr|B3EY89|B3EY89_WHEAT, tr|B5TWK4|B5TWK4_WHEAT, tr|B5TWK5|B5TWK5_WHEAT, tr|D0EVP0|D0EVP0_WHEAT, tr|D0EVP1|D0EVP1_WHEAT, tr|D0EVP2|D0EVP2_WHEAT, tr|D0EVP4|D0EVP4_WHEAT, tr|D0EVP6|D0EVP6_WHEAT, tr|F8SGM0|F8SGM0_WHEAT, tr|F8SGP6|F8SGP6_WHEAT, tr|F8SGP8|F8SGP8_WHEAT, tr|F8SGQ1|F8SGQ1_WHEAT, tr|F8SGQ2|F8SGQ2_WHEAT, tr|I3RTU0|I3RTU0_WHEAT, tr|I3RTU2|I3RTU…
279	20220927_CRJL_M9H11_Gliadin_Neprosin_N2_175.15437.15437.2	QQSRYEAIRA	Q[111]QSRYEAIRA	CQQIPQIP.QQSRYEAIRA.IIYSIIIQ	P	I	10	2	2619.92	1203.61	1203.6	602.813	602.807	1203.6	602.807	0.0001	0.7919	6.7572	0.05801	14.446	14.446	0.9979	0	0	256	265	0	1Q(-17.0265)		0	FALSE	tr|B2Y2S3|B2Y2S3_WHEAT	B2Y2S3	B2Y2S3_WHEAT	GluB3-2	Low molecular weight glutenin subunit	GLEN42K, Glu, Glu-B3g, Glu-D3, GluB3-1, GluB3-3, GluB3-6, GluD3-3, HARU48K, KANS2, LMW-3, LMW-GS, LMW-m1, LMW-s1, glu-3, lmw-gs	sp|P10386|GLTB_WHEAT, tr_A7XDG0_A7XDG0_TRITU_1-363_1-363/1-363, tr_Q0Q2J0_Q0Q2J0_TRITU_1-297_1-297/1-297, tr_Q0Q2J1_Q0Q2J1_TRITU_1-334_1-334/1-334, tr|A2IBV5|A2IBV5_WHEAT, tr|A2IBV6|A2IBV6_WHEAT, tr|A9Z176|A9Z176_WHEAT, tr|B2BZD0|B2BZD0_WHEAT, tr|B2LS34|B2LS34_WHEAT, tr|B2Y2Q1|B2Y2Q1_WHEAT, tr|B2Y2Q2|B2Y2Q2_WHEAT, tr|B2Y2Q3|B2Y2Q3_WHEAT, tr|B2Y2Q4|B2Y2Q4_WHEAT, tr|B2Y2Q6|B2Y2Q6_WHEAT, tr|B2Y2Q7|B…
280	20220927_CRJL_M9H11_Gliadin_Neprosin_N2_175.15438.15438.0	QTQHLQP	Q[111]TQHLQP	PQQPYPQP.QTQHLQP.QQPISQQQ	P	Q	7	1	2620.04	833.414	833.405	834.421	834.412	833.403	834.41	0.0017	0.8363	9.2033	0.04806	8.978	0	0.9984	0	0	109	115	0	1Q(-17.0265)		0	TRUE	tr|I0IT51|I0IT51_WHEAT	I0IT51	I0IT51_WHEAT		Alpha/beta-gliadin
281	20220927_CRJL_M9H11_Gliadin_Neprosin_N2_175.15445.15445.2	QLSGQGQRP	Q[111]LSGQGQRP	HWYYPTSP.QLSGQGQRP.GQWIQPGQ	P	G	9	2	2620.95	952.475	952.464	477.245	477.239	952.473	477.244	-0.0086	0.7745	12.6265	0.3336	11.407	0	0.9878	0	0	727	735	0	1Q(-17.0265)		0	FALSE	tr|A9YSK4|A9YSK4_WHEAT	A9YSK4	A9YSK4_WHEAT	Glu-D1-1	High molecular weight glutenin subunit	1Dx1.5*, 1Dx2.2, GLU-1D-1D, Glu, Glu-D1, Glu1Dx5, glu-D1x	sp|P08489|GLT4_WHEAT, sp|P10388|GLT5_WHEAT, tr|B1B520|B1B520_WHEAT, tr|C0SUC3|C0SUC3_WHEAT, tr|C6L669|C6L669_WHEAT, tr|D0IQ07|D0IQ07_WHEAT, tr|D7REK2|D7REK2_WHEAT, tr|E2CT66|E2CT66_WHEAT, tr|G3FLC7|G3FLC7_WHEAT, tr|J7G6L4|J7G6L4_WHEAT, tr|Q599I0|Q599I0_WHEAT, tr|Q6R2V1|Q6R2V1_WHEAT, tr|Q8GV12|Q8GV12_WHEAT
282	20220927_CRJL_M9H11_Gliadin_Neprosin_N2_175.15457.15457.3	AIHSVVHSIIMQQQQQQQQQQGMH	AIHSVVHSIIMQQQQQQQQQQGM[147]H	IPQQIQCA.AIHSVVHSIIMQQQQQQQQQQGMH.IFIPISQQ	A	I	24	3	2622.38	2828.41	2828.37	943.809	943.798	2827.36	943.461	1.01	0.6943	1.9275	0.0434	15.95	10.454	0.9929	0	0	233	256	0	23M(15.9949)		0	FALSE	tr|Q94G91|Q94G91_WHEAT	Q94G91	Q94G91_WHEAT	Gli-Yn1	Gamma-gliadin	Gli-1, Gli-Rz1, gli, ll910, ll921, ll923	tr|B6DQB6|B6DQB6_WHEAT, tr|B6DQB8|B6DQB8_WHEAT, tr|B6DQB9|B6DQB9_WHEAT, tr|B6UKN0|B6UKN0_WHEAT, tr|B6UKN7|B6UKN7_WHEAT, tr|B6UKN8|B6UKN8_WHEAT, tr|D0ES83|D0ES83_WHEAT, tr|F2X323|F2X323_WHEAT, tr|F2XAR4|F2XAR4_WHEAT, tr|F2XAR5|F2XAR5_WHEAT, tr|F4YT72|F4YT72_WHEAT, tr|K7X1S8|K7X1S8_WHEAT, tr|M9TGF7|M9TGF7_WHEAT, tr|Q6EEW9|Q6EEW9_WHEAT, tr|R9XSY7|R9XSY7_WHEAT, tr|R9XT02|R9XT02_WHEAT, tr|R9XU95|R9XU9…
283	20220927_CRJL_M9H11_Gliadin_Neprosin_N2_175.15474.15474.4	AIHSVVHSIIMQQQQQQQQQQGMH	AIHSVVHSIIMQQQQQQQQQQGM[147]H	IPQQIQCA.AIHSVVHSIIMQQQQQQQQQQGMH.IFIPISQQ	A	I	24	4	2624.51	2827.39	2827.36	707.855	707.847	2827.36	707.847	0.0004	0.5709	1.8919	0.0127	15.085	13.613	0.9898	0	0	233	256	0	23M(15.9949)		0	FALSE	tr|Q94G91|Q94G91_WHEAT	Q94G91	Q94G91_WHEAT	Gli-Yn1	Gamma-gliadin	Gli-1, Gli-Rz1, gli, ll910, ll921, ll923	tr|B6DQB6|B6DQB6_WHEAT, tr|B6DQB8|B6DQB8_WHEAT, tr|B6DQB9|B6DQB9_WHEAT, tr|B6UKN0|B6UKN0_WHEAT, tr|B6UKN7|B6UKN7_WHEAT, tr|B6UKN8|B6UKN8_WHEAT, tr|D0ES83|D0ES83_WHEAT, tr|F2X323|F2X323_WHEAT, tr|F2XAR4|F2XAR4_WHEAT, tr|F2XAR5|F2XAR5_WHEAT, tr|F4YT72|F4YT72_WHEAT, tr|K7X1S8|K7X1S8_WHEAT, tr|M9TGF7|M9TGF7_WHEAT, tr|Q6EEW9|Q6EEW9_WHEAT, tr|R9XSY7|R9XSY7_WHEAT, tr|R9XT02|R9XT02_WHEAT, tr|R9XU95|R9XU9…
284	20220927_CRJL_M9H11_Gliadin_Neprosin_N2_175.15475.15475.3	AIHSVVHSIIMQQQQQQQQQQGM	AIHSVVHSIIM[147]QQQQQQQQQQGM[147]	IPQQIQCA.AIHSVVHSIIMQQQQQQQQQQGM.HIFIPISQ	A	H	23	3	2624.65	2706.33	2706.3	903.119	903.108	2706.3	903.106	0.0058	0.6073	4.2152	0.001328	18.007	0	0.9987	0	0	233	255	0	11M(15.9949), 23M(15.9949)		0	FALSE	tr|Q94G91|Q94G91_WHEAT	Q94G91	Q94G91_WHEAT	Gli-Yn1	Gamma-gliadin	Gli-1, Gli-Rz1, gli, ll910, ll921, ll923	tr|B6DQB6|B6DQB6_WHEAT, tr|B6DQB8|B6DQB8_WHEAT, tr|B6DQB9|B6DQB9_WHEAT, tr|B6UKN0|B6UKN0_WHEAT, tr|B6UKN7|B6UKN7_WHEAT, tr|B6UKN8|B6UKN8_WHEAT, tr|D0ES83|D0ES83_WHEAT, tr|F2X323|F2X323_WHEAT, tr|F2XAR4|F2XAR4_WHEAT, tr|F2XAR5|F2XAR5_WHEAT, tr|F4YT72|F4YT72_WHEAT, tr|K7X1S8|K7X1S8_WHEAT, tr|M9TGF7|M9TGF7_WHEAT, tr|Q6EEW9|Q6EEW9_WHEAT, tr|R9XSY7|R9XSY7_WHEAT, tr|R9XT02|R9XT02_WHEAT, tr|R9XU95|R9XU9…
285	20220927_CRJL_M9H11_Gliadin_Neprosin_N2_175.15479.15479.3	AIHGVVHSIIMQQEQQQQQQQQQG	AIHGVVHSIIM[147]QQEQQQQQQQQQG	IPQQIQCA.AIHGVVHSIIMQQEQQQQQQQQQG.IQIMRPIF	A	I	24	3	2625.14	2786.39	2786.36	929.803	929.793	2786.35	929.791	0.0056	0.3381	1.1774	0.06741	11.185	0	0.9579	0	0	240	263	0	11M(15.9949)		0	TRUE	tr|R9XWC4|R9XWC4_WHEAT	R9XWC4	R9XWC4_WHEAT		Gamma-gliadin
286	20220927_CRJL_M9H11_Gliadin_Neprosin_N2_175.15508.15508.3	QLSYSQPQPFR		QIQPFPQP.QLSYSQPQPFR.PQQIYPQP	P	P	11	3	2628.67	1349.71	1349.69	450.909	450.904	1349.67	450.898	0.0186	0.8113	1.5316	1.298	10.037	0	0.9639	0	0	66	76	0			0	FALSE	tr|Q9M4M1|Q9M4M1_WHEAT	Q9M4M1	Q9M4M1_WHEAT		Alpha-gliadin	Gli-A2-6, gli-2	tr|B2ZRD0|B2ZRD0_WHEAT, tr|Q9M4M0|Q9M4M0_WHEAT, tr|Q9M4M2|Q9M4M2_WHEAT, tr|R9XU74|R9XU74_WHEAT, tr|R9XU77|R9XU77_WHEAT
287	20220927_CRJL_M9H11_Gliadin_Neprosin_N2_175.15520.15520.2	FSQQRPPFSQQQQQP		PIIIQQPP.FSQQRPPFSQQQQQP.VIPQQPPF	P	V	15	2	2630.3	1829.91	1829.88	915.961	915.95	1829.88	915.948	0.0041	0.8054	0.7609	0.000328	19.75	9.534	0.998	0	0	131	145	0			0	FALSE	tr|B2BZD1|B2BZD1_WHEAT	B2BZD1	B2BZD1_WHEAT	Glu-D3	LMW-D8	GluD3-5, LMW-GS, lmw-gs	tr|F8SGQ3|F8SGQ3_WHEAT, tr|Q0GNG1|Q0GNG1_WHEAT, tr|Q0QBR3|Q0QBR3_WHEAT, tr|Q8W3X6|Q8W3X6_WHEAT, tr|R4JBK0|R4JBK0_WHEAT
288	20220927_CRJL_M9H11_Gliadin_Neprosin_N2_175.15548.15548.0	AIHSVVHSIIM	AIHSVVHSIIM[147]	IPQQIQCA.AIHSVVHSIIM.QQEQQEQI	A	Q	11	2	2633.36	1221.67	1221.65	611.841	611.834	1221.65	611.834	0.0001	0.5281	6.5214	0.1837	12.491	0	0.9858	0	0	144	154	0	11M(15.9949)		0	FALSE	tr|Q6EEW5|Q6EEW5_TRITD	Q6EEW5	Q6EEW5_TRITD		Gamma gliadin	Gli-1, Gli-Rz1, Gli-Yn1, Gli-x2, Gligamma, TRITD_1Av1G002200, TRITD_1Bv1G001870, gli, ll907, ll910, ll915, ll921, ll923, ll927, ll930, ll931-2, qp904, qp913, qp915, qp917	sp|P06659|GDBB_WHEAT, sp|P08453|GDB2_WHEAT, tr|A0A446IHB8|A0A446IHB8_TRITD, tr|A0A446IHC1|A0A446IHC1_TRITD, tr|A0A446IHC3|A0A446IHC3_TRITD, tr|A0A446IHC5|A0A446IHC5_TRITD, tr|A0A446IHD2|A0A446IHD2_TRITD, tr|A0A446IHD5|A0A446IHD5_TRITD, tr|A0A446IHD7|A0A446IHD7_TRITD, tr|A0A446IHE6|A0A446IHE6_TRITD, tr|A0A446IHF4|A0A446IHF4_TRITD, tr|A0A446IHK0|A0A446IHK0_TRITD, tr|A0A446JG55|A0A446JG55_TRITD, tr|…
289	20220927_CRJL_M9H11_Gliadin_Neprosin_N2_175.15556.15556.2	GQGQQQGQGQQGYYPT		YPTSIQQP.GQGQQQGQGQQGYYPT.SIQQPGQG	P	S	16	2	2634.33	1723.78	1723.76	862.896	862.886	1723.75	862.885	0.0024	0.8612	2.7574	0.1504	10.791	0	0.9865	0	0	426	441	0			0	FALSE	sp|P10387|GLT0_WHEAT	P10387	GLT0_WHEAT	GLU-D1-2B	Glutenin, high molecular weight subunit DY10	1Dy11, 1Dy12*, 1Dy12.2*, 1Dy12.3, Glu, Glu-D1-2, Glu1Dy10, glu-1R	sp|P08488|GLT3_WHEAT, tr|A4URY8|A4URY8_WHEAT, tr|A9QUS3|A9QUS3_WHEAT, tr|A9YSK3|A9YSK3_WHEAT, tr|A9ZMG8|A9ZMG8_WHEAT, tr|D2CPI7|D2CPI7_WHEAT, tr|E0W6G5|E0W6G5_WHEAT, tr|E4W506|E4W506_WHEAT, tr|Q670Q5|Q670Q5_WHEAT, tr|Q6RX92|Q6RX92_WHEAT, tr|Q94IK7|Q94IK7_SECCE
290	20220927_CRJL_M9H11_Gliadin_Neprosin_N2_175.15575.15575.0	AIHSVVHSIIM	AIHSVVHSIIM[147]	IPQQIQCA.AIHSVVHSIIM.QQEQQEQI	A	Q	11	2	2636.46	1222.67	1222.66	612.342	612.336	1221.65	611.834	1.003	0.4239	6.4698	0.1413	11.9	0	0.9738	0	0	144	154	0	11M(15.9949)		0	FALSE	tr|Q6EEW5|Q6EEW5_TRITD	Q6EEW5	Q6EEW5_TRITD		Gamma gliadin	Gli-1, Gli-Rz1, Gli-Yn1, Gli-x2, Gligamma, TRITD_1Av1G002200, TRITD_1Bv1G001870, gli, ll907, ll910, ll915, ll921, ll923, ll927, ll930, ll931-2, qp904, qp913, qp915, qp917	sp|P06659|GDBB_WHEAT, sp|P08453|GDB2_WHEAT, tr|A0A446IHB8|A0A446IHB8_TRITD, tr|A0A446IHC1|A0A446IHC1_TRITD, tr|A0A446IHC3|A0A446IHC3_TRITD, tr|A0A446IHC5|A0A446IHC5_TRITD, tr|A0A446IHD2|A0A446IHD2_TRITD, tr|A0A446IHD5|A0A446IHD5_TRITD, tr|A0A446IHD7|A0A446IHD7_TRITD, tr|A0A446IHE6|A0A446IHE6_TRITD, tr|A0A446IHF4|A0A446IHF4_TRITD, tr|A0A446IHK0|A0A446IHK0_TRITD, tr|A0A446JG55|A0A446JG55_TRITD, tr|…
291	20220927_CRJL_M9H11_Gliadin_Neprosin_N2_175.15584.15584.3	AIHGVVHSIIMQQEQQQQQG	AIHGVVHSIIM[147]QQEQQQQQG	IPQQIQCA.AIHGVVHSIIMQQEQQQQQG.IQIMRPIF	A	I	20	3	2637.38	2274.14	2274.12	759.056	759.047	2274.12	759.046	0.0017	0.672	0.9896	0.001501	17.795	0	0.9987	0	0	199	218	0	11M(15.9949)		0	FALSE	tr|A0A446IHC0|A0A446IHC0_TRITD	A0A446IHC0	A0A446IHC0_TRITD	TRITD_1Av1G002120	Uncharacterized protein		tr|A0A446IHB5|A0A446IHB5_TRITD, tr|A0A446IHC7|A0A446IHC7_TRITD, tr|A0A446IHD6|A0A446IHD6_TRITD
292	20220927_CRJL_M9H11_Gliadin_Neprosin_N2_175.15605.15605.2	AIHGVVHSIIMQQEQQQQQG	AIHGVVHSIIM[147]QQEQQQQQG	IPQQIQCA.AIHGVVHSIIMQQEQQQQQG.IQIMRPIF	A	I	20	2	2639.79	2274.15	2274.13	1138.08	1138.07	2274.12	1138.07	0.0112	0.6048	0.9496	0.01527	13.765	0	0.9963	0	0	199	218	0	11M(15.9949)		0	FALSE	tr|A0A446IHC0|A0A446IHC0_TRITD	A0A446IHC0	A0A446IHC0_TRITD	TRITD_1Av1G002120	Uncharacterized protein		tr|A0A446IHB5|A0A446IHB5_TRITD, tr|A0A446IHC7|A0A446IHC7_TRITD, tr|A0A446IHD6|A0A446IHD6_TRITD
293	20220927_CRJL_M9H11_Gliadin_Neprosin_N2_175.15608.15608.1	AIHSVVHSIIM	AIHSVVHSIIM[147]	IPQQIQCA.AIHSVVHSIIM.QQEQQEQI	A	Q	11	1	2640.18	1221.66	1221.65	1222.67	1222.66	1221.65	1222.66	-0.0013	0.7471	6.4077	0.06046	12.374	0	0.995	0	0	144	154	0	11M(15.9949)		0	FALSE	tr|Q6EEW5|Q6EEW5_TRITD	Q6EEW5	Q6EEW5_TRITD		Gamma gliadin	Gli-1, Gli-Rz1, Gli-Yn1, Gli-x2, Gligamma, TRITD_1Av1G002200, TRITD_1Bv1G001870, gli, ll907, ll910, ll915, ll921, ll923, ll927, ll930, ll931-2, qp904, qp913, qp915, qp917	sp|P06659|GDBB_WHEAT, sp|P08453|GDB2_WHEAT, tr|A0A446IHB8|A0A446IHB8_TRITD, tr|A0A446IHC1|A0A446IHC1_TRITD, tr|A0A446IHC3|A0A446IHC3_TRITD, tr|A0A446IHC5|A0A446IHC5_TRITD, tr|A0A446IHD2|A0A446IHD2_TRITD, tr|A0A446IHD5|A0A446IHD5_TRITD, tr|A0A446IHD7|A0A446IHD7_TRITD, tr|A0A446IHE6|A0A446IHE6_TRITD, tr|A0A446IHF4|A0A446IHF4_TRITD, tr|A0A446IHK0|A0A446IHK0_TRITD, tr|A0A446JG55|A0A446JG55_TRITD, tr|…
294	20220927_CRJL_M9H11_Gliadin_Neprosin_N2_175.15621.15621.2	FRPQQSYPQPQP		IPYPRPQP.FRPQQSYPQPQP.QYSQPQQP	P	Q	12	2	2641.58	1471.74	1471.72	736.877	736.868	1471.72	736.868	0.0002	0.7561	2.2684	0.1544	12.027	0	0.9887	0	0	101	112	0			0	FALSE	tr|K7X1H8|K7X1H8_WHEAT	K7X1H8	K7X1H8_WHEAT	gli-2	Alpha-gliadin	Gli-2, Gli-5, Gli-8, Gli-SB-4, Gli-Z7, Glia, gli-w7-75, gli-wF08	sp|P04724|GDA4_WHEAT, tr|A0A023WGG0|A0A023WGG0_WHEAT, tr|A5JSB7|A5JSB7_WHEAT, tr|A7LHB0|A7LHB0_WHEAT, tr|A7LHB7|A7LHB7_WHEAT, tr|D0UTY2|D0UTY2_WHEAT, tr|D0UTY3|D0UTY3_WHEAT, tr|H6VLP5|H6VLP5_WHEAT, tr|J7HSR9|J7HSR9_WHEAT, tr|J7HT14|J7HT14_WHEAT, tr|J7HT18|J7HT18_WHEAT, tr|J7HZW3|J7HZW3_WHEAT, tr|K7WUY9|K7WUY9_WHEAT, tr|K7WV53|K7WV53_WHEAT, tr|K7X1K5|K7X1K5_WHEAT, tr|K7XE90|K7XE90_WHEAT, tr|K7XEA2…
295	20220927_CRJL_M9H11_Gliadin_Neprosin_N2_175.15636.15636.2	LGVGSRVGAY		YSSITSAP.LGVGSRVGAY.	P	-	10	2	2643.23	977.532	977.52	489.773	489.767	977.529	489.772	-0.0097	0.9031	0.2621	0.04508	11.884	0	0.9973	0	0	289	298	0			0	FALSE	tr|Q0PW10|Q0PW10_WHEAT	Q0PW10	Q0PW10_WHEAT		Low molecular weight glutenin subunit GF-2	lmw-gs	tr|D0EVP3|D0EVP3_WHEAT, tr|P93790|P93790_WHEAT, tr|Q5MFN8|Q5MFN8_WHEAT, tr|Q8W3V4|Q8W3V4_WHEAT
296	20220927_CRJL_M9H11_Gliadin_Neprosin_N2_175.15640.15640.2	YYPTSLRQPG		QSGQGQPG.YYPTSLRQPG.QWQQPGQG	G	Q	10	2	2643.63	1180.6	1180.59	591.307	591.301	1180.59	591.301	-0.0003	0.7306	0.4507	0.1052	10.805	0	0.9931	0	0	291	300	0			0	FALSE	tr|G3FLC5|G3FLC5_WHEAT	G3FLC5	G3FLC5_WHEAT	Glu	High-molecular-weight glutenin subunit	Glu-B1, Glu-B1-1, Glu-B1al, Glu-B1br, Glu-B1bs, HMW-GS	tr|A5HMG1|A5HMG1_WHEAT, tr|A9YSK5|A9YSK5_WHEAT, tr|B8ZX17|B8ZX17_WHEAT, tr|G4Y3Y0|G4Y3Y0_WHEAT, tr|G4Y3Y1|G4Y3Y1_WHEAT, tr|G4Y3Y2|G4Y3Y2_WHEAT, tr|H9B854|H9B854_WHEAT, tr|Q18MZ6|Q18MZ6_WHEAT, tr|Q1KL95|Q1KL95_WHEAT, tr|Q42451|Q42451_WHEAT, tr|Q45R38|Q45R38_WHEAT, tr|Q6Q7J1|Q6Q7J1_WHEAT
297	20220927_CRJL_M9H11_Gliadin_Neprosin_N2_175.15717.15717.2	QQQQHQQLVQQQIP		PQQSPFPQ.QQQQHQQLVQQQIP.VVQPSIIQ	Q	V	14	2	2652.15	1729.91	1729.89	865.961	865.952	1729.89	865.95	0.0028	0.6223	0.2069	0.006557	17.831	0	0.9849	0	0	124	137	0			0	FALSE	tr|F8SGP1|F8SGP1_WHEAT	F8SGP1	F8SGP1_WHEAT		Low-molecular-weight glutenin subunit	Glu-D3, LMW-3, LMW-GS, LMW-m1, glu-3, lmw-gs	sp|P10386|GLTB_WHEAT, tr|A2IBV6|A2IBV6_WHEAT, tr|A2IBV7|A2IBV7_WHEAT, tr|B2LS34|B2LS34_WHEAT, tr|B5ANT2|B5ANT2_WHEAT, tr|B5ANT6|B5ANT6_WHEAT, tr|B6DVS3|B6DVS3_WHEAT, tr|C0KK80|C0KK80_WHEAT, tr|C0KK81|C0KK81_WHEAT, tr|C0KK82|C0KK82_WHEAT, tr|D0EVP5|D0EVP5_WHEAT, tr|F8SGP0|F8SGP0_WHEAT, tr|F8SGP2|F8SGP2_WHEAT, tr|F8SGP3|F8SGP3_WHEAT, tr|F8SGP4|F8SGP4_WHEAT, tr|H6VLQ2|H6VLQ2_WHEAT, tr|H6VLQ3|H6VLQ3_…
298	20220927_CRJL_M9H11_Gliadin_Neprosin_N2_175.15719.15719.4	AIHSVAHSIVMQQEQQRGVQILRP	AIHSVAHSIVM[147]QQEQQRGVQILRP	IPQQIQCA.AIHSVAHSIVMQQEQQRGVQILRP.LFQIAQGI	A	L	24	4	2652.42	2740.49	2740.46	686.13	686.121	2740.46	686.121	0	0.692	1.3411	0.003309	19.421	0	0.9996	0	0	215	238	0	11M(15.9949)		0	FALSE	tr|A0A446JGF8|A0A446JGF8_TRITD	A0A446JGF8	A0A446JGF8_TRITD	TRITD_1Bv1G001870	Uncharacterized protein		tr|A0A446JG43|A0A446JG43_TRITD, tr|A0A446JG84|A0A446JG84_TRITD, tr|A0A446JGQ8|A0A446JGQ8_TRITD
299	20220927_CRJL_M9H11_Gliadin_Neprosin_N2_175.15721.15721.5	AIHSVAHSIVMQQEQQRGVQILRP	AIHSVAHSIVM[147]QQEQQRGVQILRP	IPQQIQCA.AIHSVAHSIVMQQEQQRGVQILRP.LFQIAQGI	A	L	24	5	2652.68	2740.48	2740.45	549.103	549.097	2740.46	549.098	-0.0065	0.8641	1.3367	0.00229	19.061	0	1	0	0	215	238	0	11M(15.9949)		0	FALSE	tr|A0A446JGF8|A0A446JGF8_TRITD	A0A446JGF8	A0A446JGF8_TRITD	TRITD_1Bv1G001870	Uncharacterized protein		tr|A0A446JG43|A0A446JG43_TRITD, tr|A0A446JG84|A0A446JG84_TRITD, tr|A0A446JGQ8|A0A446JGQ8_TRITD
300	20220927_CRJL_M9H11_Gliadin_Neprosin_N2_175.15736.15736.0	AIHSVVHSIIMQQEQQQG	AIHSVVHSIIM[147]QQEQQQG	IPRQIQCA.AIHSVVHSIIMQQEQQQG.IQIIRPIF	A	I	18	3	2654.46	2049.04	2049.01	684.019	684.012	2048.01	683.678	1.0026	0.6332	1.946	0.1474	14.771	9.285	0.9638	0	0	218	235	0	11M(15.9949)		0	FALSE	tr|A0A446IHE6|A0A446IHE6_TRITD	A0A446IHE6	A0A446IHE6_TRITD	TRITD_1Av1G002200	Uncharacterized protein	qp904, qp913, qp917	tr|A0A446IHB8|A0A446IHB8_TRITD, tr|A0A446IHC1|A0A446IHC1_TRITD, tr|A0A446IHC3|A0A446IHC3_TRITD, tr|A0A446IHC5|A0A446IHC5_TRITD, tr|A0A446IHD2|A0A446IHD2_TRITD, tr|A0A446IHD5|A0A446IHD5_TRITD, tr|A0A446IHD7|A0A446IHD7_TRITD, tr|A0A446IHF4|A0A446IHF4_TRITD, tr|A0A446IHK0|A0A446IHK0_TRITD, tr|A7XDG6|A7XDG6_WHEAT, tr|B6UKQ5|B6UKQ5_WHEAT, tr|B6UKQ8|B6UKQ8_WHEAT
301	20220927_CRJL_M9H11_Gliadin_Neprosin_N2_175.15749.15749.4	AIHSVVHSIIMQQQQQQQQQQGMH	AIHSVVHSIIMQQQQQQQQQQGM[147]H	IPQQIQCA.AIHSVVHSIIMQQQQQQQQQQGMH.IFIPISQQ	A	I	24	4	2655.75	2827.39	2827.36	707.855	707.848	2827.36	707.847	0.0007	0.5787	1.3714	0.01372	14.951	11.321	0.9966	0	0	233	256	0	23M(15.9949)		0	FALSE	tr|Q94G91|Q94G91_WHEAT	Q94G91	Q94G91_WHEAT	Gli-Yn1	Gamma-gliadin	Gli-1, Gli-Rz1, gli, ll910, ll921, ll923	tr|B6DQB6|B6DQB6_WHEAT, tr|B6DQB8|B6DQB8_WHEAT, tr|B6DQB9|B6DQB9_WHEAT, tr|B6UKN0|B6UKN0_WHEAT, tr|B6UKN7|B6UKN7_WHEAT, tr|B6UKN8|B6UKN8_WHEAT, tr|D0ES83|D0ES83_WHEAT, tr|F2X323|F2X323_WHEAT, tr|F2XAR4|F2XAR4_WHEAT, tr|F2XAR5|F2XAR5_WHEAT, tr|F4YT72|F4YT72_WHEAT, tr|K7X1S8|K7X1S8_WHEAT, tr|M9TGF7|M9TGF7_WHEAT, tr|Q6EEW9|Q6EEW9_WHEAT, tr|R9XSY7|R9XSY7_WHEAT, tr|R9XT02|R9XT02_WHEAT, tr|R9XU95|R9XU9…
302	20220927_CRJL_M9H11_Gliadin_Neprosin_N2_175.15750.15750.3	AIHSVVHSIIMQQQQQQQQQQGMH	AIHSVVHSIIMQQQQQQQQQQGM[147]H	IPQQIQCA.AIHSVVHSIIMQQQQQQQQQQGMH.IFIPISQQ	A	I	24	3	2655.88	2827.4	2827.37	943.475	943.464	2827.36	943.461	0.009	0.5377	1.3691	0.1314	12.026	10.185	0.9757	0	0	233	256	0	23M(15.9949)		0	FALSE	tr|Q94G91|Q94G91_WHEAT	Q94G91	Q94G91_WHEAT	Gli-Yn1	Gamma-gliadin	Gli-1, Gli-Rz1, gli, ll910, ll921, ll923	tr|B6DQB6|B6DQB6_WHEAT, tr|B6DQB8|B6DQB8_WHEAT, tr|B6DQB9|B6DQB9_WHEAT, tr|B6UKN0|B6UKN0_WHEAT, tr|B6UKN7|B6UKN7_WHEAT, tr|B6UKN8|B6UKN8_WHEAT, tr|D0ES83|D0ES83_WHEAT, tr|F2X323|F2X323_WHEAT, tr|F2XAR4|F2XAR4_WHEAT, tr|F2XAR5|F2XAR5_WHEAT, tr|F4YT72|F4YT72_WHEAT, tr|K7X1S8|K7X1S8_WHEAT, tr|M9TGF7|M9TGF7_WHEAT, tr|Q6EEW9|Q6EEW9_WHEAT, tr|R9XSY7|R9XSY7_WHEAT, tr|R9XT02|R9XT02_WHEAT, tr|R9XU95|R9XU9…
303	20220927_CRJL_M9H11_Gliadin_Neprosin_N2_175.15751.15751.2	AIHSVVHSIIMQQEQQQG	AIHSVVHSIIM[147]QQEQQQG	IPRQIQCA.AIHSVVHSIIMQQEQQQG.IQIIRPIF	A	I	18	2	2656.01	2048.04	2048.02	1025.03	1025.02	2048.01	1025.01	0.0058	0.7018	1.9201	0.002209	18.123	0	0.9977	0	0	218	235	0	11M(15.9949)		0	FALSE	tr|A0A446IHE6|A0A446IHE6_TRITD	A0A446IHE6	A0A446IHE6_TRITD	TRITD_1Av1G002200	Uncharacterized protein	qp904, qp913, qp917	tr|A0A446IHB8|A0A446IHB8_TRITD, tr|A0A446IHC1|A0A446IHC1_TRITD, tr|A0A446IHC3|A0A446IHC3_TRITD, tr|A0A446IHC5|A0A446IHC5_TRITD, tr|A0A446IHD2|A0A446IHD2_TRITD, tr|A0A446IHD5|A0A446IHD5_TRITD, tr|A0A446IHD7|A0A446IHD7_TRITD, tr|A0A446IHF4|A0A446IHF4_TRITD, tr|A0A446IHK0|A0A446IHK0_TRITD, tr|A7XDG6|A7XDG6_WHEAT, tr|B6UKQ5|B6UKQ5_WHEAT, tr|B6UKQ8|B6UKQ8_WHEAT
304	20220927_CRJL_M9H11_Gliadin_Neprosin_N2_175.15758.15758.3	AIHSVVHSIIMQQQQQQQQQQGMH		IPQQIQCA.AIHSVVHSIIMQQQQQQQQQQGMH.IFIPISQQ	A	I	24	3	2656.78	2812.41	2812.37	938.477	938.465	2811.37	938.129	1.0063	0.7609	1.4636	1.904e-05	26.381	15.977	0.9985	0	0	233	256	0			0	FALSE	tr|Q94G91|Q94G91_WHEAT	Q94G91	Q94G91_WHEAT	Gli-Yn1	Gamma-gliadin	Gli-1, Gli-Rz1, gli, ll910, ll921, ll923	tr|B6DQB6|B6DQB6_WHEAT, tr|B6DQB8|B6DQB8_WHEAT, tr|B6DQB9|B6DQB9_WHEAT, tr|B6UKN0|B6UKN0_WHEAT, tr|B6UKN7|B6UKN7_WHEAT, tr|B6UKN8|B6UKN8_WHEAT, tr|D0ES83|D0ES83_WHEAT, tr|F2X323|F2X323_WHEAT, tr|F2XAR4|F2XAR4_WHEAT, tr|F2XAR5|F2XAR5_WHEAT, tr|F4YT72|F4YT72_WHEAT, tr|K7X1S8|K7X1S8_WHEAT, tr|M9TGF7|M9TGF7_WHEAT, tr|Q6EEW9|Q6EEW9_WHEAT, tr|R9XSY7|R9XSY7_WHEAT, tr|R9XT02|R9XT02_WHEAT, tr|R9XU95|R9XU9…
305	20220927_CRJL_M9H11_Gliadin_Neprosin_N2_175.15763.15763.2	QQQQQHQQLVQQQIP		PPQQSPFP.QQQQQHQQLVQQQIP.VVQPSIIQ	P	V	15	2	2657.42	1857.97	1857.95	929.991	929.982	1857.94	929.98	0.0052	0.5858	0.2828	0.005868	17.426	0	0.9785	0	0	123	137	0			0	FALSE	tr|F8SGP1|F8SGP1_WHEAT	F8SGP1	F8SGP1_WHEAT		Low-molecular-weight glutenin subunit	LMW-3, LMW-GS, LMW-m1, glu-3	sp|P10386|GLTB_WHEAT, tr|A2IBV6|A2IBV6_WHEAT, tr|A2IBV7|A2IBV7_WHEAT, tr|C0KK80|C0KK80_WHEAT, tr|C0KK81|C0KK81_WHEAT, tr|C0KK82|C0KK82_WHEAT, tr|D0EVP5|D0EVP5_WHEAT, tr|F8SGP0|F8SGP0_WHEAT, tr|F8SGP2|F8SGP2_WHEAT, tr|F8SGP3|F8SGP3_WHEAT, tr|F8SGP4|F8SGP4_WHEAT, tr|H6VLQ2|H6VLQ2_WHEAT, tr|I3XHP8|I3XHP8_WHEAT, tr|I3XHP9|I3XHP9_WHEAT, tr|I3XHQ1|I3XHQ1_WHEAT, tr|I3XHQ3|I3XHQ3_WHEAT, tr|K7WV92|K7WV92_…
306	20220927_CRJL_M9H11_Gliadin_Neprosin_N2_175.15787.15787.0	LTQQQFPRP		QQFPQQQQ.LTQQQFPRP.QQSPEQQQ	Q	Q	9	2	2659.73	1113.6	1113.59	557.809	557.803	1113.59	557.804	-0.0011	0.8177	0.4846	0.8438	9.795	0	0.9841	0	0	370	378	0			0	TRUE	tr|Q402I5|Q402I5_WHEAT	Q402I5	Q402I5_WHEAT		Omega-5 gliadin
307	20220927_CRJL_M9H11_Gliadin_Neprosin_N2_175.15793.15793.0	EQSRYEAIRA	E[111]QSRYEAIRA	CQQIPRIP.EQSRYEAIRA.IIFSIIIQ	P	I	10	2	2660.51	1203.61	1203.6	602.813	602.806	1203.6	602.807	-0.0015	0.6591	7.0884	0.01267	17.225	17.225	0.9964	0	0	175	184	0	1E(-18.0106)		0	FALSE	tr|Q0PW10|Q0PW10_WHEAT	Q0PW10	Q0PW10_WHEAT		Low molecular weight glutenin subunit GF-2	Glu-D3, LMW, LMW-3, LMW-GS, LMW-m1, LWMXY22-3, glu-3, lmw-gs	sw|P04729|GDB1_WHEAT, tr|A2IBK0|A2IBK0_9POAL, tr|B2BZC5|B2BZC5_WHEAT, tr|B2BZC7|B2BZC7_WHEAT, tr|D0EVP3|D0EVP3_WHEAT, tr|D0PX24|D0PX24_WHEAT, tr|D3U323|D3U323_WHEAT, tr|F8SGM2|F8SGM2_WHEAT, tr|F8SGM3|F8SGM3_WHEAT, tr|H9XH00|H9XH00_WHEAT, tr|I3QPG6|I3QPG6_WHEAT, tr|I3XHQ0|I3XHQ0_WHEAT, tr|I3XHQ2|I3XHQ2_WHEAT, tr|K7WV92|K7WV92_WHEAT, tr|K7XED9|K7XED9_WHEAT, tr|K7XRG7|K7XRG7_WHEAT, tr|P93790|P93790_…
308	20220927_CRJL_M9H11_Gliadin_Neprosin_N2_175.15813.15813.2	ALLRRYYPSVTSSQQGS		QMIFWGIP.ALLRRYYPSVTSSQQGS.YYPGQASP	P	Y	17	2	2662.78	1912.01	1911.99	957.011	957	1911.98	956.997	0.0057	0.77	0.962	0.07713	11.951	0	0.9928	0	0	99	115	0			0	FALSE	tr|G3FLC5|G3FLC5_WHEAT	G3FLC5	G3FLC5_WHEAT	Glu	High-molecular-weight glutenin subunit	1Bx14, Glu-1B, Glu-B1, Glu-B1-1, Glu-B1al, Glu-B1br, Glu-B1bs, HMW-GS, HMWBx17, glu-B1x	tr_Q6UJY5_Q6UJY5_TRITU_1-824_1-824/1-824, tr|A5HMG1|A5HMG1_WHEAT, tr|A9YSK5|A9YSK5_WHEAT, tr|B8ZX17|B8ZX17_WHEAT, tr|G4Y3Y0|G4Y3Y0_WHEAT, tr|G4Y3Y1|G4Y3Y1_WHEAT, tr|G4Y3Y2|G4Y3Y2_WHEAT, tr|H9B854|H9B854_WHEAT, tr|K4N1X7|K4N1X7_TRITD, tr|M4M8L5|M4M8L5_WHEAT, tr|Q18MZ6|Q18MZ6_WHEAT, tr|Q1KL95|Q1KL95_WHEAT, tr|Q42451|Q42451_WHEAT, tr|Q45R38|Q45R38_WHEAT, tr|Q6Q7J1|Q6Q7J1_WHEAT, tr|Q6UKZ5|Q6UKZ5_WHEA…
309	20220927_CRJL_M9H11_Gliadin_Neprosin_N2_175.15846.15846.2	AIHSVVHSIIMQQQQQQQQQQGMH		IPQQIQCA.AIHSVVHSIIMQQQQQQQQQQGMH.IFIPISQQ	A	I	24	2	2666.64	2811.39	2811.36	1406.7	1406.69	2811.37	1406.69	-0.0031	0.7698	1.2992	0.0007542	20.99	0	0.9986	0	0	233	256	0			0	FALSE	tr|Q94G91|Q94G91_WHEAT	Q94G91	Q94G91_WHEAT	Gli-Yn1	Gamma-gliadin	Gli-1, Gli-Rz1, gli, ll910, ll921, ll923	tr|B6DQB6|B6DQB6_WHEAT, tr|B6DQB8|B6DQB8_WHEAT, tr|B6DQB9|B6DQB9_WHEAT, tr|B6UKN0|B6UKN0_WHEAT, tr|B6UKN7|B6UKN7_WHEAT, tr|B6UKN8|B6UKN8_WHEAT, tr|D0ES83|D0ES83_WHEAT, tr|F2X323|F2X323_WHEAT, tr|F2XAR4|F2XAR4_WHEAT, tr|F2XAR5|F2XAR5_WHEAT, tr|F4YT72|F4YT72_WHEAT, tr|K7X1S8|K7X1S8_WHEAT, tr|M9TGF7|M9TGF7_WHEAT, tr|Q6EEW9|Q6EEW9_WHEAT, tr|R9XSY7|R9XSY7_WHEAT, tr|R9XT02|R9XT02_WHEAT, tr|R9XU95|R9XU9…
310	20220927_CRJL_M9H11_Gliadin_Neprosin_N2_175.15858.15858.3	AIHGVVHSIIMQQEQQQQQG	AIHGVVHSIIM[147]QQEQQQQQG	IPQQIQCA.AIHGVVHSIIMQQEQQQQQG.IQIMRPIF	A	I	20	3	2668.09	2274.14	2274.12	759.055	759.047	2274.12	759.046	0.0017	0.5745	0.4779	0.001648	17.632	0	0.9975	0	0	199	218	0	11M(15.9949)		0	FALSE	tr|A0A446IHC0|A0A446IHC0_TRITD	A0A446IHC0	A0A446IHC0_TRITD	TRITD_1Av1G002120	Uncharacterized protein		tr|A0A446IHB5|A0A446IHB5_TRITD, tr|A0A446IHC7|A0A446IHC7_TRITD, tr|A0A446IHD6|A0A446IHD6_TRITD
311	20220927_CRJL_M9H11_Gliadin_Neprosin_N2_175.15866.15866.3	AIHSVVHSIIMQQQQQQQQQQGM	AIHSVVHSIIM[147]QQQQQQQQQQGM[147]	IPQQIQCA.AIHSVVHSIIMQQQQQQQQQQGM.HIFIPISQ	A	H	23	3	2669.06	2706.33	2706.3	903.117	903.108	2706.3	903.106	0.0058	0.5521	3.4749	0.01908	13.378	0	0.9962	0	0	233	255	0	11M(15.9949), 23M(15.9949)		0	FALSE	tr|Q94G91|Q94G91_WHEAT	Q94G91	Q94G91_WHEAT	Gli-Yn1	Gamma-gliadin	Gli-1, Gli-Rz1, gli, ll910, ll921, ll923	tr|B6DQB6|B6DQB6_WHEAT, tr|B6DQB8|B6DQB8_WHEAT, tr|B6DQB9|B6DQB9_WHEAT, tr|B6UKN0|B6UKN0_WHEAT, tr|B6UKN7|B6UKN7_WHEAT, tr|B6UKN8|B6UKN8_WHEAT, tr|D0ES83|D0ES83_WHEAT, tr|F2X323|F2X323_WHEAT, tr|F2XAR4|F2XAR4_WHEAT, tr|F2XAR5|F2XAR5_WHEAT, tr|F4YT72|F4YT72_WHEAT, tr|K7X1S8|K7X1S8_WHEAT, tr|M9TGF7|M9TGF7_WHEAT, tr|Q6EEW9|Q6EEW9_WHEAT, tr|R9XSY7|R9XSY7_WHEAT, tr|R9XT02|R9XT02_WHEAT, tr|R9XU95|R9XU9…
312	20220927_CRJL_M9H11_Gliadin_Neprosin_N2_175.15909.15909.1	HLPYPQPQP		PQIPYPQP.HLPYPQPQP.FRPQQPYP	P	F	9	1	2673.71	1075.56	1075.55	1076.57	1076.56	1075.54	1076.55	0.0039	0.807	0.1298	0.2325	9.034	0	0.9689	0	0	92	100	0			0	FALSE	tr|J7I026|J7I026_WHEAT	J7I026	J7I026_WHEAT	Gli-1	Alpha-gliadin	Gli-CS-3, Gli-G4	tr|A5JSA7|A5JSA7_WHEAT, tr|J7I021|J7I021_WHEAT, tr|X2KS61|X2KS61_WHEAT
313	20220927_CRJL_M9H11_Gliadin_Neprosin_N2_175.15918.15918.0	AIHSVVHSIVMQQEQQQG		IPRQIQCA.AIHSVVHSIVMQQEQQQG.IQIIRPIF	A	I	18	3	2674.51	2018.02	2018	673.681	673.674	2018	673.674	-0.0004	0.6147	0.7669	0.07551	13.988	0	0.973	0	0	203	220	0			0	FALSE	tr|R9XWA9|R9XWA9_WHEAT	R9XWA9	R9XWA9_WHEAT		Gamma-gliadin	TRITD_1Av1G002200, ll901, ll908, ll911, ll912, ll918, ll933, ll934, ll935, ll936, qp905, qp909, qp911, qp914	tr|A0A446IHJ1|A0A446IHJ1_TRITD, tr|A7XDG7|A7XDG7_WHEAT, tr|B6UKM4|B6UKM4_WHEAT, tr|B6UKM9|B6UKM9_WHEAT, tr|B6UKN1|B6UKN1_WHEAT, tr|B6UKN2|B6UKN2_WHEAT, tr|B6UKN6|B6UKN6_WHEAT, tr|B6UKP3|B6UKP3_WHEAT, tr|B6UKP4|B6UKP4_WHEAT, tr|B6UKP5|B6UKP5_WHEAT, tr|B6UKP6|B6UKP6_WHEAT, tr|B6UKQ1|B6UKQ1_WHEAT, tr|B6UKQ3|B6UKQ3_WHEAT, tr|B6UKQ6|B6UKQ6_WHEAT, tr|D0ES79|D0ES79_WHEAT, tr|K7WVC4|K7WVC4_WHEAT, tr|K7XE…
314	20220927_CRJL_M9H11_Gliadin_Neprosin_N2_175.15922.15922.2	LGVGSRVGAY		YSSITSAP.LGVGSRVGAY.	P	-	10	2	2675.02	977.531	977.52	489.773	489.767	977.529	489.772	-0.0096	0.908	0.2678	0.1686	11.593	0	0.9695	0	0	289	298	0			0	FALSE	tr|Q0PW10|Q0PW10_WHEAT	Q0PW10	Q0PW10_WHEAT		Low molecular weight glutenin subunit GF-2	lmw-gs	tr|D0EVP3|D0EVP3_WHEAT, tr|P93790|P93790_WHEAT, tr|Q5MFN8|Q5MFN8_WHEAT, tr|Q8W3V4|Q8W3V4_WHEAT
315	20220927_CRJL_M9H11_Gliadin_Neprosin_N2_175.15923.15923.3	AIHSVVHSIVMQQEQQQG		IPRQIQCA.AIHSVVHSIVMQQEQQQG.IQIIRPIF	A	I	18	3	2675.09	2018.02	2018	673.681	673.673	2018	673.674	-0.0018	0.6949	0.7571	0.005778	16.453	0	0.9893	0	0	203	220	0			0	FALSE	tr|R9XWA9|R9XWA9_WHEAT	R9XWA9	R9XWA9_WHEAT		Gamma-gliadin	TRITD_1Av1G002200, ll901, ll908, ll911, ll912, ll918, ll933, ll934, ll935, ll936, qp905, qp909, qp911, qp914	tr|A0A446IHJ1|A0A446IHJ1_TRITD, tr|A7XDG7|A7XDG7_WHEAT, tr|B6UKM4|B6UKM4_WHEAT, tr|B6UKM9|B6UKM9_WHEAT, tr|B6UKN1|B6UKN1_WHEAT, tr|B6UKN2|B6UKN2_WHEAT, tr|B6UKN6|B6UKN6_WHEAT, tr|B6UKP3|B6UKP3_WHEAT, tr|B6UKP4|B6UKP4_WHEAT, tr|B6UKP5|B6UKP5_WHEAT, tr|B6UKP6|B6UKP6_WHEAT, tr|B6UKQ1|B6UKQ1_WHEAT, tr|B6UKQ3|B6UKQ3_WHEAT, tr|B6UKQ6|B6UKQ6_WHEAT, tr|D0ES79|D0ES79_WHEAT, tr|K7WVC4|K7WVC4_WHEAT, tr|K7XE…
316	20220927_CRJL_M9H11_Gliadin_Neprosin_N2_175.15925.15925.2	AIHSVVHSIVMQQEQQQG		IPRQIQCA.AIHSVVHSIVMQQEQQQG.IQIIRPIF	A	I	18	2	2675.32	2018.03	2018.01	1010.02	1010.01	2018	1010.01	0.0058	0.7727	0.7533	0.0009588	20.573	0	0.9983	0	0	203	220	0			0	FALSE	tr|R9XWA9|R9XWA9_WHEAT	R9XWA9	R9XWA9_WHEAT		Gamma-gliadin	TRITD_1Av1G002200, ll901, ll908, ll911, ll912, ll918, ll933, ll934, ll935, ll936, qp905, qp909, qp911, qp914	tr|A0A446IHJ1|A0A446IHJ1_TRITD, tr|A7XDG7|A7XDG7_WHEAT, tr|B6UKM4|B6UKM4_WHEAT, tr|B6UKM9|B6UKM9_WHEAT, tr|B6UKN1|B6UKN1_WHEAT, tr|B6UKN2|B6UKN2_WHEAT, tr|B6UKN6|B6UKN6_WHEAT, tr|B6UKP3|B6UKP3_WHEAT, tr|B6UKP4|B6UKP4_WHEAT, tr|B6UKP5|B6UKP5_WHEAT, tr|B6UKP6|B6UKP6_WHEAT, tr|B6UKQ1|B6UKQ1_WHEAT, tr|B6UKQ3|B6UKQ3_WHEAT, tr|B6UKQ6|B6UKQ6_WHEAT, tr|D0ES79|D0ES79_WHEAT, tr|K7WVC4|K7WVC4_WHEAT, tr|K7XE…
317	20220927_CRJL_M9H11_Gliadin_Neprosin_N2_175.15940.15940.6	AIHSVVHSIIMQQEQRQGVQIRRP		IPQQIQCA.AIHSVVHSIIMQQEQRQGVQIRRP.LFQIVQGQ	A	L	24	6	2676.78	2809.53	2809.5	469.262	469.257	2809.52	469.261	-0.0278	0.7808	2.1603	0.04436	11.912	0	0.9844	0	0	213	236	0			0	FALSE	tr|D0ES80|D0ES80_WHEAT	D0ES80	D0ES80_WHEAT		Gamma gliadin	ll907, ll927, ll930, qp915	tr|B6UKM8|B6UKM8_WHEAT, tr|B6UKP0|B6UKP0_WHEAT, tr|B6UKP1|B6UKP1_WHEAT, tr|B6UKQ7|B6UKQ7_WHEAT
318	20220927_CRJL_M9H11_Gliadin_Neprosin_N2_175.15948.15948.0	QQSGQGQQSGQGQQGYYP		PGYYPTSP.QQSGQGQQSGQGQQGYYP.TSPQQSGQ	P	T	18	3	2677.52	1924.85	1924.83	642.623	642.616	1924.83	642.617	-0.0026	0.6347	5.0191	0.05263	14.615	0	0.9711	0	0	407	424	0			0	FALSE	tr|G3FLC5|G3FLC5_WHEAT	G3FLC5	G3FLC5_WHEAT	Glu	High-molecular-weight glutenin subunit	1Bx14, Glu-1B, Glu-B1, Glu-B1-1, Glu-B1al, Glu-B1br, Glu-B1bs, HMW-GS, HMWBx17, glu-B1x	tr_Q6UJY5_Q6UJY5_TRITU_1-824_1-824/1-824, tr|A5HMG1|A5HMG1_WHEAT, tr|A9YSK5|A9YSK5_WHEAT, tr|B8ZX17|B8ZX17_WHEAT, tr|G4Y3Y0|G4Y3Y0_WHEAT, tr|G4Y3Y1|G4Y3Y1_WHEAT, tr|G4Y3Y2|G4Y3Y2_WHEAT, tr|H9B854|H9B854_WHEAT, tr|K4N1X7|K4N1X7_TRITD, tr|M4M8L5|M4M8L5_WHEAT, tr|Q18MZ6|Q18MZ6_WHEAT, tr|Q1KL95|Q1KL95_WHEAT, tr|Q42451|Q42451_WHEAT, tr|Q45R38|Q45R38_WHEAT, tr|Q6Q7J1|Q6Q7J1_WHEAT, tr|Q6UKZ5|Q6UKZ5_WHEA…
319	20220927_CRJL_M9H11_Gliadin_Neprosin_N2_175.15971.15971.2	QQPYPQPQTHHLQP	Q[111]QPYPQPQTHHLQP	PQPQPFPP.QQPYPQPQTHHLQP.QQPISQQQ	P	Q	14	2	2680.08	1680.82	1680.8	841.419	841.409	1680.8	841.408	0.002	0.6834	5.5763	0.02867	12.67	0	0.9954	0	0	102	115	0	1Q(-17.0265)		0	TRUE	tr|I0IT52|I0IT52_WHEAT	I0IT52	I0IT52_WHEAT	Gli-2	Alpha/beta-gliadin
320	20220927_CRJL_M9H11_Gliadin_Neprosin_N2_175.15996.15996.0	YYPTSLRQP		QSGQGQPG.YYPTSLRQP.GQWQQPGQ	G	G	9	2	2682.78	1123.58	1123.56	562.795	562.789	1123.57	562.79	-0.0025	0.7283	0.0254	0.09487	10.962	0	0.9595	0	0	291	299	0			0	FALSE	tr|G3FLC5|G3FLC5_WHEAT	G3FLC5	G3FLC5_WHEAT	Glu	High-molecular-weight glutenin subunit	Glu-B1, Glu-B1-1, Glu-B1al, Glu-B1br, Glu-B1bs, HMW-GS	tr|A5HMG1|A5HMG1_WHEAT, tr|A9YSK5|A9YSK5_WHEAT, tr|B8ZX17|B8ZX17_WHEAT, tr|G4Y3Y0|G4Y3Y0_WHEAT, tr|G4Y3Y1|G4Y3Y1_WHEAT, tr|G4Y3Y2|G4Y3Y2_WHEAT, tr|H9B854|H9B854_WHEAT, tr|Q18MZ6|Q18MZ6_WHEAT, tr|Q1KL95|Q1KL95_WHEAT, tr|Q42451|Q42451_WHEAT, tr|Q45R38|Q45R38_WHEAT, tr|Q6Q7J1|Q6Q7J1_WHEAT
321	20220927_CRJL_M9H11_Gliadin_Neprosin_N2_175.16007.16007.0	YYPTSLRQP		QSGQGQPG.YYPTSLRQP.GQWQQPGQ	G	G	9	2	2684.07	1124.58	1124.57	563.297	563.291	1123.57	562.79	1.0007	0.7109	0.0039	0.0778	10.936	0	0.9709	0	0	291	299	0			0	FALSE	tr|G3FLC5|G3FLC5_WHEAT	G3FLC5	G3FLC5_WHEAT	Glu	High-molecular-weight glutenin subunit	Glu-B1, Glu-B1-1, Glu-B1al, Glu-B1br, Glu-B1bs, HMW-GS	tr|A5HMG1|A5HMG1_WHEAT, tr|A9YSK5|A9YSK5_WHEAT, tr|B8ZX17|B8ZX17_WHEAT, tr|G4Y3Y0|G4Y3Y0_WHEAT, tr|G4Y3Y1|G4Y3Y1_WHEAT, tr|G4Y3Y2|G4Y3Y2_WHEAT, tr|H9B854|H9B854_WHEAT, tr|Q18MZ6|Q18MZ6_WHEAT, tr|Q1KL95|Q1KL95_WHEAT, tr|Q42451|Q42451_WHEAT, tr|Q45R38|Q45R38_WHEAT, tr|Q6Q7J1|Q6Q7J1_WHEAT
322	20220927_CRJL_M9H11_Gliadin_Neprosin_N2_175.16019.16019.3	AIHSVVHSIIMQQEQQQG	AIHSVVHSIIM[147]QQEQQQG	IPRQIQCA.AIHSVVHSIIMQQEQQQG.IQIIRPIF	A	I	18	3	2685.22	2048.03	2048.01	683.684	683.677	2048.01	683.678	-0.0012	0.6525	1.4333	0.08409	10.801	0	0.998	0	0	218	235	0	11M(15.9949)		0	FALSE	tr|A0A446IHE6|A0A446IHE6_TRITD	A0A446IHE6	A0A446IHE6_TRITD	TRITD_1Av1G002200	Uncharacterized protein	qp904, qp913, qp917	tr|A0A446IHB8|A0A446IHB8_TRITD, tr|A0A446IHC1|A0A446IHC1_TRITD, tr|A0A446IHC3|A0A446IHC3_TRITD, tr|A0A446IHC5|A0A446IHC5_TRITD, tr|A0A446IHD2|A0A446IHD2_TRITD, tr|A0A446IHD5|A0A446IHD5_TRITD, tr|A0A446IHD7|A0A446IHD7_TRITD, tr|A0A446IHF4|A0A446IHF4_TRITD, tr|A0A446IHK0|A0A446IHK0_TRITD, tr|A7XDG6|A7XDG6_WHEAT, tr|B6UKQ5|B6UKQ5_WHEAT, tr|B6UKQ8|B6UKQ8_WHEAT
323	20220927_CRJL_M9H11_Gliadin_Neprosin_N2_175.16037.16037.2	AIHSVVHSIIMQQEQQQG	AIHSVVHSIIM[147]QQEQQQG	IPRQIQCA.AIHSVVHSIIMQQEQQQG.IQIIRPIF	A	I	18	2	2687.21	2048.04	2048.02	1025.03	1025.02	2048.01	1025.01	0.0048	0.7055	1.4002	0.007834	15.924	0	0.9991	0	0	218	235	0	11M(15.9949)		0	FALSE	tr|A0A446IHE6|A0A446IHE6_TRITD	A0A446IHE6	A0A446IHE6_TRITD	TRITD_1Av1G002200	Uncharacterized protein	qp904, qp913, qp917	tr|A0A446IHB8|A0A446IHB8_TRITD, tr|A0A446IHC1|A0A446IHC1_TRITD, tr|A0A446IHC3|A0A446IHC3_TRITD, tr|A0A446IHC5|A0A446IHC5_TRITD, tr|A0A446IHD2|A0A446IHD2_TRITD, tr|A0A446IHD5|A0A446IHD5_TRITD, tr|A0A446IHD7|A0A446IHD7_TRITD, tr|A0A446IHF4|A0A446IHF4_TRITD, tr|A0A446IHK0|A0A446IHK0_TRITD, tr|A7XDG6|A7XDG6_WHEAT, tr|B6UKQ5|B6UKQ5_WHEAT, tr|B6UKQ8|B6UKQ8_WHEAT
324	20220927_CRJL_M9H11_Gliadin_Neprosin_N2_175.16051.16051.1	YYPTSLRQP		QSGQGQPG.YYPTSLRQP.GQWQQPGQ	G	G	9	1	2688.8	1123.58	1123.57	1124.59	1124.58	1123.57	1124.57	0.0043	0.6794	0.0748	0.009737	18.779	0	0.9896	0	0	291	299	0			0	FALSE	tr|G3FLC5|G3FLC5_WHEAT	G3FLC5	G3FLC5_WHEAT	Glu	High-molecular-weight glutenin subunit	Glu-B1, Glu-B1-1, Glu-B1al, Glu-B1br, Glu-B1bs, HMW-GS	tr|A5HMG1|A5HMG1_WHEAT, tr|A9YSK5|A9YSK5_WHEAT, tr|B8ZX17|B8ZX17_WHEAT, tr|G4Y3Y0|G4Y3Y0_WHEAT, tr|G4Y3Y1|G4Y3Y1_WHEAT, tr|G4Y3Y2|G4Y3Y2_WHEAT, tr|H9B854|H9B854_WHEAT, tr|Q18MZ6|Q18MZ6_WHEAT, tr|Q1KL95|Q1KL95_WHEAT, tr|Q42451|Q42451_WHEAT, tr|Q45R38|Q45R38_WHEAT, tr|Q6Q7J1|Q6Q7J1_WHEAT
325	20220927_CRJL_M9H11_Gliadin_Neprosin_N2_175.16061.16061.3	AIHSVVHSIIMQQQQQQQQQQGMH		IPQQIQCA.AIHSVVHSIIMQQQQQQQQQQGMH.IFIPISQQ	A	I	24	3	2689.78	2811.4	2811.37	938.14	938.131	2811.37	938.129	0.0046	0.7059	0.9135	0.001651	19.629	0	0.9916	0	0	233	256	0			0	FALSE	tr|Q94G91|Q94G91_WHEAT	Q94G91	Q94G91_WHEAT	Gli-Yn1	Gamma-gliadin	Gli-1, Gli-Rz1, gli, ll910, ll921, ll923	tr|B6DQB6|B6DQB6_WHEAT, tr|B6DQB8|B6DQB8_WHEAT, tr|B6DQB9|B6DQB9_WHEAT, tr|B6UKN0|B6UKN0_WHEAT, tr|B6UKN7|B6UKN7_WHEAT, tr|B6UKN8|B6UKN8_WHEAT, tr|D0ES83|D0ES83_WHEAT, tr|F2X323|F2X323_WHEAT, tr|F2XAR4|F2XAR4_WHEAT, tr|F2XAR5|F2XAR5_WHEAT, tr|F4YT72|F4YT72_WHEAT, tr|K7X1S8|K7X1S8_WHEAT, tr|M9TGF7|M9TGF7_WHEAT, tr|Q6EEW9|Q6EEW9_WHEAT, tr|R9XSY7|R9XSY7_WHEAT, tr|R9XT02|R9XT02_WHEAT, tr|R9XU95|R9XU9…
326	20220927_CRJL_M9H11_Gliadin_Neprosin_N2_175.16064.16064.3	ALLRRYYPSVTSSQQGS		QMIFWGIP.ALLRRYYPSVTSSQQGS.YYPGQASP	P	Y	17	3	2690.25	1912	1911.98	638.34	638.333	1911.98	638.334	-0.0024	0.7109	0.5041	0.1118	12.306	0	0.991	0	0	99	115	0			0	FALSE	tr|G3FLC5|G3FLC5_WHEAT	G3FLC5	G3FLC5_WHEAT	Glu	High-molecular-weight glutenin subunit	1Bx14, Glu-1B, Glu-B1, Glu-B1-1, Glu-B1al, Glu-B1br, Glu-B1bs, HMW-GS, HMWBx17, glu-B1x	tr_Q6UJY5_Q6UJY5_TRITU_1-824_1-824/1-824, tr|A5HMG1|A5HMG1_WHEAT, tr|A9YSK5|A9YSK5_WHEAT, tr|B8ZX17|B8ZX17_WHEAT, tr|G4Y3Y0|G4Y3Y0_WHEAT, tr|G4Y3Y1|G4Y3Y1_WHEAT, tr|G4Y3Y2|G4Y3Y2_WHEAT, tr|H9B854|H9B854_WHEAT, tr|K4N1X7|K4N1X7_TRITD, tr|M4M8L5|M4M8L5_WHEAT, tr|Q18MZ6|Q18MZ6_WHEAT, tr|Q1KL95|Q1KL95_WHEAT, tr|Q42451|Q42451_WHEAT, tr|Q45R38|Q45R38_WHEAT, tr|Q6Q7J1|Q6Q7J1_WHEAT, tr|Q6UKZ5|Q6UKZ5_WHEA…
327	20220927_CRJL_M9H11_Gliadin_Neprosin_N2_175.16093.16093.0	GQQQQFPP		IVQQQQFP.GQQQQFPP.QQPYPHQQ	P	Q	8	1	2693.36	928.453	928.443	929.461	929.451	928.44	929.447	0.0029	0.7604	2.4179	0.2014	11.597	0	0.989	0	0	52	59	0			0	FALSE	tr|K7X1L1|K7X1L1_WHEAT	K7X1L1	K7X1L1_WHEAT	gli-2	Alpha-gliadin	Gli-4, Gli-G1, Gli-G4, Gli-SB-4, Gli-Z2, Gli-Z8, Glia, TRITD_6Av1G009360, TRITD_6Bv1G014610	sp|P04725|GDA5_WHEAT, sp|P04726|GDA6_WHEAT, sp|P04727|GDA7_WHEAT, tr_A0A0E3UR92_A0A0E3UR92_TRITD_1-213_1-213/1-213, tr_A0A446W0H6_TRITD_1-195_1-195_1-195_1-195/1-195, tr_A0A446W0L8_A0A446W0L8_TRITD_1-204_1-204/1-204, tr|A0A023WGF7|A0A023WGF7_WHEAT, tr|A0A0E3UQW5|A0A0E3UQW5_TRITD, tr|A0A0E3Z552|A0A0E3Z552_TRITD, tr|A0A0E3Z5B3|A0A0E3Z5B3_TRITD, tr|A0A0E3Z5Z6|A0A0E3Z5Z6_TRITD, tr|A0A0E3Z7J9|A0A0E3Z7…
328	20220927_CRJL_M9H11_Gliadin_Neprosin_N2_175.16134.16134.2	YYPTSLRQPGQ		QSGQGQPG.YYPTSLRQPGQ.WQQPGQGQ	G	W	11	2	2697.96	1308.66	1308.65	655.339	655.33	1308.65	655.33	-0.0006	0.704	0.525	0.1521	13.071	9.05	0.9591	0	0	291	301	0			0	FALSE	tr|G3FLC5|G3FLC5_WHEAT	G3FLC5	G3FLC5_WHEAT	Glu	High-molecular-weight glutenin subunit	Glu-B1, Glu-B1-1, Glu-B1al, Glu-B1br, Glu-B1bs, HMW-GS	tr|A5HMG1|A5HMG1_WHEAT, tr|A9YSK5|A9YSK5_WHEAT, tr|B8ZX17|B8ZX17_WHEAT, tr|G4Y3Y0|G4Y3Y0_WHEAT, tr|G4Y3Y1|G4Y3Y1_WHEAT, tr|G4Y3Y2|G4Y3Y2_WHEAT, tr|H9B854|H9B854_WHEAT, tr|Q18MZ6|Q18MZ6_WHEAT, tr|Q1KL95|Q1KL95_WHEAT, tr|Q42451|Q42451_WHEAT, tr|Q45R38|Q45R38_WHEAT, tr|Q6Q7J1|Q6Q7J1_WHEAT
329	20220927_CRJL_M9H11_Gliadin_Neprosin_N2_175.16186.16186.2	HQQLVQQQIP		SPFPQQQQ.HQQLVQQQIP.VVQPSIIQ	Q	V	10	2	2703.75	1217.66	1217.65	609.839	609.832	1217.65	609.833	-0.0022	0.6125	1.5645	0.2009	12.288	0	0.9606	0	0	125	134	0			0	FALSE	tr|B6DVS3|B6DVS3_WHEAT	B6DVS3	B6DVS3_WHEAT	Glu-D3	LMW-m glutenin subunit	LMW-3, LMW-GS, LMW-m1, glu-3, lmw-gs	sp|P10386|GLTB_WHEAT, tr|A2IBV6|A2IBV6_WHEAT, tr|A2IBV7|A2IBV7_WHEAT, tr|A9Z176|A9Z176_WHEAT, tr|B2LS34|B2LS34_WHEAT, tr|B5ANT2|B5ANT2_WHEAT, tr|B5ANT6|B5ANT6_WHEAT, tr|C0KK80|C0KK80_WHEAT, tr|C0KK81|C0KK81_WHEAT, tr|C0KK82|C0KK82_WHEAT, tr|D0EVP5|D0EVP5_WHEAT, tr|F8SGP0|F8SGP0_WHEAT, tr|F8SGP1|F8SGP1_WHEAT, tr|F8SGP2|F8SGP2_WHEAT, tr|F8SGP3|F8SGP3_WHEAT, tr|F8SGP4|F8SGP4_WHEAT, tr|H6VLQ2|H6VLQ2_…
330	20220927_CRJL_M9H11_Gliadin_Neprosin_N2_175.16196.16196.2	QLPYPRPQP		PQIPYPQP.QLPYPRPQP.FRPQQSYP	P	F	9	2	2704.87	1094.6	1094.58	548.305	548.299	1094.59	548.301	-0.0036	0.8457	0.4702	0.2013	14.285	0	0.9576	0	0	92	100	0			0	TRUE	tr|K7X1H8|K7X1H8_WHEAT	K7X1H8	K7X1H8_WHEAT	gli-2	Alpha-gliadin
331	20220927_CRJL_M9H11_Gliadin_Neprosin_N2_175.16256.16256.2	QQPYPQPQTHHLQP	Q[111]QPYPQPQTHHLQP	PQPQPFPP.QQPYPQPQTHHLQP.QQPISQQQ	P	Q	14	2	2711.73	1680.82	1680.8	841.419	841.409	1680.8	841.408	0.0019	0.6143	6.1037	0.09661	11.56	0	0.9906	0	0	102	115	0	1Q(-17.0265)		0	TRUE	tr|I0IT52|I0IT52_WHEAT	I0IT52	I0IT52_WHEAT	Gli-2	Alpha/beta-gliadin
332	20220927_CRJL_M9H11_Gliadin_Neprosin_N2_175.16259.16259.2	RQYEQQVVVPP		PVGGGPVA.RQYEQQVVVPP.KGGSFYPG	A	K	11	2	2712.01	1341.72	1341.7	671.865	671.858	1341.7	671.859	-0.0025	0.7254	1.0226	0.001037	20.437	0	0.9953	0	0	68	78	0			0	FALSE	tr|Q41553|Q41553_WHEAT	Q41553	Q41553_WHEAT	HMWG	HMW glutenin subunit Ax2	Glu-1AX1, Glu-1Ax, Glu-1Ax1.1, Glu-A1, GluA1	tr|A0MZ38|A0MZ38_WHEAT, tr|G3K725|G3K725_WHEAT, tr|Q03872|Q03872_WHEAT, tr|Q19AE4|Q19AE4_WHEAT, tr|T2HRF3|T2HRF3_WHEAT
333	20220927_CRJL_M9H11_Gliadin_Neprosin_N2_175.16272.16272.2	YYPTSLRQP		QSGQGQPG.YYPTSLRQP.GQWQQPGQ	G	G	9	2	2713.44	1123.58	1123.56	562.795	562.789	1123.57	562.79	-0.0029	0.7006	0.4855	0.08275	10.829	0	0.9876	0	0	291	299	0			0	FALSE	tr|G3FLC5|G3FLC5_WHEAT	G3FLC5	G3FLC5_WHEAT	Glu	High-molecular-weight glutenin subunit	Glu-B1, Glu-B1-1, Glu-B1al, Glu-B1br, Glu-B1bs, HMW-GS	tr|A5HMG1|A5HMG1_WHEAT, tr|A9YSK5|A9YSK5_WHEAT, tr|B8ZX17|B8ZX17_WHEAT, tr|G4Y3Y0|G4Y3Y0_WHEAT, tr|G4Y3Y1|G4Y3Y1_WHEAT, tr|G4Y3Y2|G4Y3Y2_WHEAT, tr|H9B854|H9B854_WHEAT, tr|Q18MZ6|Q18MZ6_WHEAT, tr|Q1KL95|Q1KL95_WHEAT, tr|Q42451|Q42451_WHEAT, tr|Q45R38|Q45R38_WHEAT, tr|Q6Q7J1|Q6Q7J1_WHEAT
334	20220927_CRJL_M9H11_Gliadin_Neprosin_N2_175.16334.16334.2	QQSGQGQQGYYPTSLWQPGQGQ		SSQQSGQG.QQSGQGQQGYYPTSLWQPGQGQ.QPGQGQQG	G	Q	22	2	2720.21	2422.14	2422.11	1212.08	1212.06	2422.09	1212.05	0.0163	0.7803	12.1501	0.02815	15.22	9.135	0.9896	0	0	722	743	0			0	FALSE	tr|B8ZX17|B8ZX17_WHEAT	B8ZX17	B8ZX17_WHEAT	HMW-GS	Glutenin	1Bx14, Glu-1B, glu-B1x	tr_Q6UJY5_Q6UJY5_TRITU_1-824_1-824/1-824, tr|A5HMG1|A5HMG1_WHEAT, tr|H9B854|H9B854_WHEAT, tr|K4N1X7|K4N1X7_TRITD, tr|Q6Q7J1|Q6Q7J1_WHEAT, tr|Q6UKZ5|Q6UKZ5_WHEAT, tr|Q8RVX0|Q8RVX0_TRITD
335	20220927_CRJL_M9H11_Gliadin_Neprosin_N2_175.16360.16360.3	AIHSVVHSIVMQQEQQQGIQ	AIHSVVHSIVM[147]QQEQQQGIQ	IPRQIQCA.AIHSVVHSIVMQQEQQQGIQ.IIRPIFQI	A	I	20	3	2723.16	2276.17	2276.14	759.729	759.721	2275.14	759.386	1.0034	0.6611	1.6453	0.0009533	18.583	0	0.9994	0	0	203	222	0	11M(15.9949)		0	FALSE	tr|R9XWA9|R9XWA9_WHEAT	R9XWA9	R9XWA9_WHEAT		Gamma-gliadin	TRITD_1Av1G002200, ll901, ll908, ll911, ll912, ll918, ll933, ll934, ll935, ll936, qp905, qp909, qp911, qp914	tr|A0A446IHJ1|A0A446IHJ1_TRITD, tr|A7XDG7|A7XDG7_WHEAT, tr|B6UKM4|B6UKM4_WHEAT, tr|B6UKM9|B6UKM9_WHEAT, tr|B6UKN1|B6UKN1_WHEAT, tr|B6UKN2|B6UKN2_WHEAT, tr|B6UKN6|B6UKN6_WHEAT, tr|B6UKP3|B6UKP3_WHEAT, tr|B6UKP4|B6UKP4_WHEAT, tr|B6UKP5|B6UKP5_WHEAT, tr|B6UKP6|B6UKP6_WHEAT, tr|B6UKQ1|B6UKQ1_WHEAT, tr|B6UKQ3|B6UKQ3_WHEAT, tr|B6UKQ6|B6UKQ6_WHEAT, tr|D0ES79|D0ES79_WHEAT, tr|K7WVC4|K7WVC4_WHEAT, tr|K7XE…
336	20220927_CRJL_M9H11_Gliadin_Neprosin_N2_175.16368.16368.3	AIHSVAHSIIMQQEQQQGVP	AIHSVAHSIIM[147]QQEQQQGVP	IPQQIQCA.AIHSVAHSIIMQQEQQQGVP.IIRPIFQI	A	I	20	3	2724.15	2216.12	2216.1	739.715	739.707	2216.1	739.707	-0.0017	0.5951	0.1443	0.02343	14.021	0	0.9979	0	0	220	239	0	11M(15.9949)		0	FALSE	tr|R9XUR8|R9XUR8_WHEAT	R9XUR8	R9XUR8_WHEAT		Gamma-gliadin	Gli-1, TRITD_1Bv1G001870, ll903, ll906, ll913, ll917, ll940, ll941	sp|P21292|GDBX_WHEAT, tr|A0A446JG61|A0A446JG61_TRITD, tr|B6UKM5|B6UKM5_WHEAT, tr|B6UKM7|B6UKM7_WHEAT, tr|B6UKN3|B6UKN3_WHEAT, tr|B6UKN5|B6UKN5_WHEAT, tr|B6UKP7|B6UKP7_WHEAT, tr|B6UKP8|B6UKP8_WHEAT, tr|D0EMA4|D0EMA4_WHEAT, tr|D0ES85|D0ES85_WHEAT, tr|K7X1Q2|K7X1Q2_WHEAT, tr|K7XEF1|K7XEF1_WHEAT, tr|M9TE79|M9TE79_WHEAT, tr|Q41602|Q41602_TRITD, tr|Q84M19|Q84M19_TRITD, tr|Q94G93|Q94G93_WHEAT, tr|R9XUA5…
337	20220927_CRJL_M9H11_Gliadin_Neprosin_N2_175.16402.16402.2	AIHSVAHSIIMQQEQQQGVP	AIHSVAHSIIM[147]QQEQQQGVP	IPQQIQCA.AIHSVAHSIIMQQEQQQGVP.IIRPIFQI	A	I	20	2	2727.68	2216.13	2216.11	1109.07	1109.06	2216.1	1109.06	0.0065	0.6757	0.2031	0.0006761	21.18	0	0.9995	0	0	220	239	0	11M(15.9949)		0	FALSE	tr|R9XUR8|R9XUR8_WHEAT	R9XUR8	R9XUR8_WHEAT		Gamma-gliadin	Gli-1, TRITD_1Bv1G001870, ll903, ll906, ll913, ll917, ll940, ll941	sp|P21292|GDBX_WHEAT, tr|A0A446JG61|A0A446JG61_TRITD, tr|B6UKM5|B6UKM5_WHEAT, tr|B6UKM7|B6UKM7_WHEAT, tr|B6UKN3|B6UKN3_WHEAT, tr|B6UKN5|B6UKN5_WHEAT, tr|B6UKP7|B6UKP7_WHEAT, tr|B6UKP8|B6UKP8_WHEAT, tr|D0EMA4|D0EMA4_WHEAT, tr|D0ES85|D0ES85_WHEAT, tr|K7X1Q2|K7X1Q2_WHEAT, tr|K7XEF1|K7XEF1_WHEAT, tr|M9TE79|M9TE79_WHEAT, tr|Q41602|Q41602_TRITD, tr|Q84M19|Q84M19_TRITD, tr|Q94G93|Q94G93_WHEAT, tr|R9XUA5…
338	20220927_CRJL_M9H11_Gliadin_Neprosin_N2_175.16453.16453.2	HQIAHLEVMTSIA	HQIAHLEVM[147]TSIA	QQGTFIQP.HQIAHLEVMTSIA.LRTIPMMC	P	L	13	2	2733.31	1464.76	1464.74	733.386	733.376	1464.74	733.377	-0.0011	0.7423	0.2132	2.21	9.464	8.707	0.993	0	0	262	274	0	9M(15.9949)		0	FALSE	tr|D2DII6|D2DII6_WHEAT	D2DII6	D2DII6_WHEAT	GluA3-24	Low-molecular-weight glutenin subunit	GluA3-23, GluA3-5, LMW, LMW-1, LMW-5, LMW-GS, LMW-m1, TRITD_1Av1G002790, lmw-gs, lmw-gs3	CAA36063.1, sp|P16315|GLTC_WHEAT, tr|A0A446IHH8|A0A446IHH8_TRITD, tr|A0A446IHK2|A0A446IHK2_TRITD, tr|A0A446IHQ7|A0A446IHQ7_TRITD, tr|A2IBK0|A2IBK0_9POAL, tr|D2DII5|D2DII5_WHEAT, tr|D2DII8|D2DII8_WHEAT, tr|D3U315|D3U315_WHEAT, tr|H9XGZ8|H9XGZ8_WHEAT, tr|H9XH02|H9XH02_WHEAT, tr|Q41603|Q41603_TRITD, tr|Q8W3V6|Q8W3V6_WHEAT, tr|Q8W3V7|Q8W3V7_WHEAT, tr|Q8W3V8|Q8W3V8_WHEAT, tr|Q8W3V9|Q8W3V9_WHEAT, tr|Q9…
339	20220927_CRJL_M9H11_Gliadin_Neprosin_N2_175.16481.16481.2	QLPYPRPQP		PQIPYPQP.QLPYPRPQP.FRPQQSYP	P	F	9	2	2736.59	1094.6	1094.58	548.305	548.299	1094.59	548.301	-0.0037	0.8779	0.9988	0.2064	12.241	0	0.9722	0	0	92	100	0			0	TRUE	tr|K7X1H8|K7X1H8_WHEAT	K7X1H8	K7X1H8_WHEAT	gli-2	Alpha-gliadin
340	20220927_CRJL_M9H11_Gliadin_Neprosin_N2_175.16545.16545.2	YYPTSLRQP		QSGQGQPG.YYPTSLRQP.GQWQQPGQ	G	G	9	2	2743.77	1123.58	1123.56	562.795	562.789	1123.57	562.79	-0.003	0.7609	0.991	0.04219	10.999	0	0.9957	0	0	291	299	0			0	FALSE	tr|G3FLC5|G3FLC5_WHEAT	G3FLC5	G3FLC5_WHEAT	Glu	High-molecular-weight glutenin subunit	Glu-B1, Glu-B1-1, Glu-B1al, Glu-B1br, Glu-B1bs, HMW-GS	tr|A5HMG1|A5HMG1_WHEAT, tr|A9YSK5|A9YSK5_WHEAT, tr|B8ZX17|B8ZX17_WHEAT, tr|G4Y3Y0|G4Y3Y0_WHEAT, tr|G4Y3Y1|G4Y3Y1_WHEAT, tr|G4Y3Y2|G4Y3Y2_WHEAT, tr|H9B854|H9B854_WHEAT, tr|Q18MZ6|Q18MZ6_WHEAT, tr|Q1KL95|Q1KL95_WHEAT, tr|Q42451|Q42451_WHEAT, tr|Q45R38|Q45R38_WHEAT, tr|Q6Q7J1|Q6Q7J1_WHEAT
341	20220927_CRJL_M9H11_Gliadin_Neprosin_N2_175.16551.16551.0	RQYEQQVVVPP		PVGGGPVA.RQYEQQVVVPP.KGGSFYPG	A	K	11	2	2744.37	1341.72	1341.7	671.866	671.858	1341.7	671.859	-0.0026	0.7485	1.5619	0.0009555	20.579	0	0.991	0	0	68	78	0			0	FALSE	tr|Q41553|Q41553_WHEAT	Q41553	Q41553_WHEAT	HMWG	HMW glutenin subunit Ax2	Glu-1AX1, Glu-1Ax, Glu-1Ax1.1, Glu-A1, GluA1	tr|A0MZ38|A0MZ38_WHEAT, tr|G3K725|G3K725_WHEAT, tr|Q03872|Q03872_WHEAT, tr|Q19AE4|Q19AE4_WHEAT, tr|T2HRF3|T2HRF3_WHEAT
342	20220927_CRJL_M9H11_Gliadin_Neprosin_N2_175.16552.16552.2	RQYEQQVVVPP		PVGGGPVA.RQYEQQVVVPP.KGGSFYPG	A	K	11	2	2744.44	1342.72	1342.7	672.367	672.359	1341.7	671.859	1.0003	0.7389	1.5631	0.001105	20.327	0	0.9831	0	0	68	78	0			0	FALSE	tr|Q41553|Q41553_WHEAT	Q41553	Q41553_WHEAT	HMWG	HMW glutenin subunit Ax2	Glu-1AX1, Glu-1Ax, Glu-1Ax1.1, Glu-A1, GluA1	tr|A0MZ38|A0MZ38_WHEAT, tr|G3K725|G3K725_WHEAT, tr|Q03872|Q03872_WHEAT, tr|Q19AE4|Q19AE4_WHEAT, tr|T2HRF3|T2HRF3_WHEAT
343	20220927_CRJL_M9H11_Gliadin_Neprosin_N2_175.16596.16596.2	AIHSVVHSIVMQQEQQQGIQ	AIHSVVHSIVM[147]QQEQQQGIQ	IPRQIQCA.AIHSVVHSIVMQQEQQQGIQ.IIRPIFQI	A	I	20	2	2749.44	2275.17	2275.15	1138.59	1138.58	2275.14	1138.58	0.0097	0.6746	1.2073	0.01514	13.779	0	0.9928	0	0	203	222	0	11M(15.9949)		0	FALSE	tr|R9XWA9|R9XWA9_WHEAT	R9XWA9	R9XWA9_WHEAT		Gamma-gliadin	TRITD_1Av1G002200, ll901, ll908, ll911, ll912, ll918, ll933, ll934, ll935, ll936, qp905, qp909, qp911, qp914	tr|A0A446IHJ1|A0A446IHJ1_TRITD, tr|A7XDG7|A7XDG7_WHEAT, tr|B6UKM4|B6UKM4_WHEAT, tr|B6UKM9|B6UKM9_WHEAT, tr|B6UKN1|B6UKN1_WHEAT, tr|B6UKN2|B6UKN2_WHEAT, tr|B6UKN6|B6UKN6_WHEAT, tr|B6UKP3|B6UKP3_WHEAT, tr|B6UKP4|B6UKP4_WHEAT, tr|B6UKP5|B6UKP5_WHEAT, tr|B6UKP6|B6UKP6_WHEAT, tr|B6UKQ1|B6UKQ1_WHEAT, tr|B6UKQ3|B6UKQ3_WHEAT, tr|B6UKQ6|B6UKQ6_WHEAT, tr|D0ES79|D0ES79_WHEAT, tr|K7WVC4|K7WVC4_WHEAT, tr|K7XE…
344	20220927_CRJL_M9H11_Gliadin_Neprosin_N2_175.16617.16617.2	HLVDEPQNLIK		STVFDKIK.HLVDEPQNLIK.QNCDQFEK	K	Q	11	2	2751.8	1304.72	1304.71	653.368	653.36	1304.71	653.362	-0.0028	0.7143	0.5723	0.06353	12.288	0	0.9837	0	0	402	412	0			0	TRUE	sp|P02769|ALBU_BOVIN	P02769	ALBU_BOVIN	ALB	Albumin
345	20220927_CRJL_M9H11_Gliadin_Neprosin_N2_175.16642.16642.3	AIHSVVHSIVMQQEQQQGIQ	AIHSVVHSIVM[147]QQEQQQGIQ	IPRQIQCA.AIHSVVHSIVMQQEQQQGIQ.IIRPIFQI	A	I	20	3	2754.39	2276.17	2276.14	759.729	759.721	2275.14	759.386	1.0034	0.5885	1.1249	0.2121	11.194	0	0.9619	0	0	203	222	0	11M(15.9949)		0	FALSE	tr|R9XWA9|R9XWA9_WHEAT	R9XWA9	R9XWA9_WHEAT		Gamma-gliadin	TRITD_1Av1G002200, ll901, ll908, ll911, ll912, ll918, ll933, ll934, ll935, ll936, qp905, qp909, qp911, qp914	tr|A0A446IHJ1|A0A446IHJ1_TRITD, tr|A7XDG7|A7XDG7_WHEAT, tr|B6UKM4|B6UKM4_WHEAT, tr|B6UKM9|B6UKM9_WHEAT, tr|B6UKN1|B6UKN1_WHEAT, tr|B6UKN2|B6UKN2_WHEAT, tr|B6UKN6|B6UKN6_WHEAT, tr|B6UKP3|B6UKP3_WHEAT, tr|B6UKP4|B6UKP4_WHEAT, tr|B6UKP5|B6UKP5_WHEAT, tr|B6UKP6|B6UKP6_WHEAT, tr|B6UKQ1|B6UKQ1_WHEAT, tr|B6UKQ3|B6UKQ3_WHEAT, tr|B6UKQ6|B6UKQ6_WHEAT, tr|D0ES79|D0ES79_WHEAT, tr|K7WVC4|K7WVC4_WHEAT, tr|K7XE…
346	20220927_CRJL_M9H11_Gliadin_Neprosin_N2_175.16658.16658.0	AIHSVAHSIIMQQEQQQGVP	AIHSVAHSIIM[147]QQEQQQGVP	IPQQIQCA.AIHSVAHSIIMQQEQQQGVP.IIRPIFQI	A	I	20	3	2756.16	2217.13	2217.1	740.049	740.041	2216.1	739.707	1.0007	0.5505	0.6778	0.004181	22.151	10.559	0.9834	0	0	220	239	0	11M(15.9949)		0	FALSE	tr|R9XUR8|R9XUR8_WHEAT	R9XUR8	R9XUR8_WHEAT		Gamma-gliadin	Gli-1, TRITD_1Bv1G001870, ll903, ll906, ll913, ll917, ll940, ll941	sp|P21292|GDBX_WHEAT, tr|A0A446JG61|A0A446JG61_TRITD, tr|B6UKM5|B6UKM5_WHEAT, tr|B6UKM7|B6UKM7_WHEAT, tr|B6UKN3|B6UKN3_WHEAT, tr|B6UKN5|B6UKN5_WHEAT, tr|B6UKP7|B6UKP7_WHEAT, tr|B6UKP8|B6UKP8_WHEAT, tr|D0EMA4|D0EMA4_WHEAT, tr|D0ES85|D0ES85_WHEAT, tr|K7X1Q2|K7X1Q2_WHEAT, tr|K7XEF1|K7XEF1_WHEAT, tr|M9TE79|M9TE79_WHEAT, tr|Q41602|Q41602_TRITD, tr|Q84M19|Q84M19_TRITD, tr|Q94G93|Q94G93_WHEAT, tr|R9XUA5…
347	20220927_CRJL_M9H11_Gliadin_Neprosin_N2_175.16708.16708.2	QHQQLLQQQIP		QQPAFSQQ.QHQQLLQQQIP.IVHPSIIQ	Q	I	11	2	2761.73	1359.74	1359.73	680.876	680.87	1359.73	680.87	-0.0006	0.5583	0.6996	0.02823	13.697	0	0.9561	0	0	108	118	0			0	FALSE	tr|Q0PW10|Q0PW10_WHEAT	Q0PW10	Q0PW10_WHEAT		Low molecular weight glutenin subunit GF-2	Glu-D3, LMW-m1, lmw-gs	tr|A2IBK0|A2IBK0_9POAL, tr|B2BZC5|B2BZC5_WHEAT, tr|B2BZC7|B2BZC7_WHEAT, tr|D0EVP3|D0EVP3_WHEAT, tr|P93790|P93790_WHEAT, tr|Q5MFN8|Q5MFN8_WHEAT, tr|Q670Q4|Q670Q4_WHEAT, tr|Q8W3V3|Q8W3V3_WHEAT, tr|Q8W3V4|Q8W3V4_WHEAT
348	20220927_CRJL_M9H11_Gliadin_Neprosin_N2_175.16723.16723.3	AIHSVAHSIIMQQEQQQGVP	AIHSVAHSIIM[147]QQEQQQGVP	IPQQIQCA.AIHSVAHSIIMQQEQQQGVP.IIRPIFQI	A	I	20	3	2763.2	2216.13	2216.1	739.716	739.707	2216.1	739.707	-0.0019	0.6383	0.7951	0.00652	15.243	0	0.998	0	0	220	239	0	11M(15.9949)		0	FALSE	tr|R9XUR8|R9XUR8_WHEAT	R9XUR8	R9XUR8_WHEAT		Gamma-gliadin	Gli-1, TRITD_1Bv1G001870, ll903, ll906, ll913, ll917, ll940, ll941	sp|P21292|GDBX_WHEAT, tr|A0A446JG61|A0A446JG61_TRITD, tr|B6UKM5|B6UKM5_WHEAT, tr|B6UKM7|B6UKM7_WHEAT, tr|B6UKN3|B6UKN3_WHEAT, tr|B6UKN5|B6UKN5_WHEAT, tr|B6UKP7|B6UKP7_WHEAT, tr|B6UKP8|B6UKP8_WHEAT, tr|D0EMA4|D0EMA4_WHEAT, tr|D0ES85|D0ES85_WHEAT, tr|K7X1Q2|K7X1Q2_WHEAT, tr|K7XEF1|K7XEF1_WHEAT, tr|M9TE79|M9TE79_WHEAT, tr|Q41602|Q41602_TRITD, tr|Q84M19|Q84M19_TRITD, tr|Q94G93|Q94G93_WHEAT, tr|R9XUA5…
349	20220927_CRJL_M9H11_Gliadin_Neprosin_N2_175.16778.16778.0	SQVSLQQP		QQRQQQPS.SQVSLQQP.QQQYPSGQ	S	Q	8	1	2769.42	885.468	885.459	886.476	886.466	885.456	886.463	0.0032	0.7974	3.1146	2.694	7.443	0	0.9595	0	0	221	228	0			0	FALSE	tr|A0A023WGF7|A0A023WGF7_WHEAT	A0A023WGF7	A0A023WGF7_WHEAT	Glia	Alpha-gliadin	Gli-G4, gli-2	sp|P04726|GDA6_WHEAT, tr|A5JSA7|A5JSA7_WHEAT, tr|F4YT75|F4YT75_WHEAT, tr|K7XE90|K7XE90_WHEAT
350	20220927_CRJL_M9H11_Gliadin_Neprosin_N2_175.16836.16836.2	YYPTSLRQP		QSGQGQPG.YYPTSLRQP.GQWQQPGQ	G	G	9	2	2776.24	1123.58	1123.56	562.795	562.789	1123.57	562.79	-0.0029	0.7098	1.5323	0.0804	10.879	0	0.9867	0	0	291	299	0			0	FALSE	tr|G3FLC5|G3FLC5_WHEAT	G3FLC5	G3FLC5_WHEAT	Glu	High-molecular-weight glutenin subunit	Glu-B1, Glu-B1-1, Glu-B1al, Glu-B1br, Glu-B1bs, HMW-GS	tr|A5HMG1|A5HMG1_WHEAT, tr|A9YSK5|A9YSK5_WHEAT, tr|B8ZX17|B8ZX17_WHEAT, tr|G4Y3Y0|G4Y3Y0_WHEAT, tr|G4Y3Y1|G4Y3Y1_WHEAT, tr|G4Y3Y2|G4Y3Y2_WHEAT, tr|H9B854|H9B854_WHEAT, tr|Q18MZ6|Q18MZ6_WHEAT, tr|Q1KL95|Q1KL95_WHEAT, tr|Q42451|Q42451_WHEAT, tr|Q45R38|Q45R38_WHEAT, tr|Q6Q7J1|Q6Q7J1_WHEAT
351	20220927_CRJL_M9H11_Gliadin_Neprosin_N2_175.16838.16838.2	QQQQLTQQQFPRP		FPQQQQFP.QQQQLTQQQFPRP.QQSPEQQQ	P	Q	13	2	2776.43	1625.85	1625.83	813.93	813.922	1625.83	813.921	0.0012	0.9327	1.6085	0.01993	18.302	9.792	0.9953	0	0	366	378	0			0	TRUE	tr|Q402I5|Q402I5_WHEAT	Q402I5	Q402I5_WHEAT		Omega-5 gliadin
352	20220927_CRJL_M9H11_Gliadin_Neprosin_N2_175.16843.16843.3	AIHSVAHSIVMQQEQQRGVQILRP		IPQQIQCA.AIHSVAHSIVMQQEQQRGVQILRP.LFQIAQGI	A	L	24	3	2777.03	2724.49	2724.46	909.172	909.162	2724.46	909.161	0.0026	0.7997	0.2856	0.02305	16.049	0	0.9938	0	0	215	238	0			0	FALSE	tr|A0A446JGF8|A0A446JGF8_TRITD	A0A446JGF8	A0A446JGF8_TRITD	TRITD_1Bv1G001870	Uncharacterized protein		tr|A0A446JG43|A0A446JG43_TRITD, tr|A0A446JG84|A0A446JG84_TRITD, tr|A0A446JGQ8|A0A446JGQ8_TRITD
353	20220927_CRJL_M9H11_Gliadin_Neprosin_N2_175.16862.16862.0	RQYEQQVVVPP		PVGGGPVA.RQYEQQVVVPP.KGGSFYPG	A	K	11	2	2779.05	1341.72	1341.7	671.865	671.858	1341.7	671.859	-0.0024	0.6992	2.14	0.001686	20.593	0	0.988	0	0	68	78	0			0	FALSE	tr|Q41553|Q41553_WHEAT	Q41553	Q41553_WHEAT	HMWG	HMW glutenin subunit Ax2	Glu-1AX1, Glu-1Ax, Glu-1Ax1.1, Glu-A1, GluA1	tr|A0MZ38|A0MZ38_WHEAT, tr|G3K725|G3K725_WHEAT, tr|Q03872|Q03872_WHEAT, tr|Q19AE4|Q19AE4_WHEAT, tr|T2HRF3|T2HRF3_WHEAT
354	20220927_CRJL_M9H11_Gliadin_Neprosin_N2_175.16874.16874.3	AIHGVVHSIIMQQEQQQQQG		IPQQIQCA.AIHGVVHSIIMQQEQQQQQG.IQIMRPIF	A	I	20	3	2780.53	2258.15	2258.12	753.722	753.715	2258.12	753.715	0.0004	0.7162	0.9981	0.0301	13.586	0	0.9642	0	0	199	218	0			0	FALSE	tr|A0A446IHC0|A0A446IHC0_TRITD	A0A446IHC0	A0A446IHC0_TRITD	TRITD_1Av1G002120	Uncharacterized protein		tr|A0A446IHB5|A0A446IHB5_TRITD, tr|A0A446IHC7|A0A446IHC7_TRITD, tr|A0A446IHD6|A0A446IHD6_TRITD
355	20220927_CRJL_M9H11_Gliadin_Neprosin_N2_175.16883.16883.3	AIHSVVHSIIMQQQQQQQQQQGM	AIHSVVHSIIMQQQQQQQQQQGM[147]	IPQQIQCA.AIHSVVHSIIMQQQQQQQQQQGM.HIFIPISQ	A	H	23	3	2781.52	2690.34	2690.3	897.786	897.775	2690.3	897.774	0.0031	0.6243	2.7981	0.0006191	20.333	13.652	0.9977	0	0	233	255	0	23M(15.9949)		0	FALSE	tr|Q94G91|Q94G91_WHEAT	Q94G91	Q94G91_WHEAT	Gli-Yn1	Gamma-gliadin	Gli-1, Gli-Rz1, gli, ll910, ll921, ll923	tr|B6DQB6|B6DQB6_WHEAT, tr|B6DQB8|B6DQB8_WHEAT, tr|B6DQB9|B6DQB9_WHEAT, tr|B6UKN0|B6UKN0_WHEAT, tr|B6UKN7|B6UKN7_WHEAT, tr|B6UKN8|B6UKN8_WHEAT, tr|D0ES83|D0ES83_WHEAT, tr|F2X323|F2X323_WHEAT, tr|F2XAR4|F2XAR4_WHEAT, tr|F2XAR5|F2XAR5_WHEAT, tr|F4YT72|F4YT72_WHEAT, tr|K7X1S8|K7X1S8_WHEAT, tr|M9TGF7|M9TGF7_WHEAT, tr|Q6EEW9|Q6EEW9_WHEAT, tr|R9XSY7|R9XSY7_WHEAT, tr|R9XT02|R9XT02_WHEAT, tr|R9XU95|R9XU9…
356	20220927_CRJL_M9H11_Gliadin_Neprosin_N2_175.16884.16884.1	SPFSQQQQQPP		PPFSQQQQ.SPFSQQQQQPP.FSQQQQPP	Q	F	11	1	2781.65	1270.61	1270.59	1271.62	1271.6	1270.59	1271.6	-0.003	0.8108	4.4896	0.1389	15.409	11.537	0.9842	0	0	52	62	0			0	FALSE	tr|A0A446IHD8|A0A446IHD8_TRITD	A0A446IHD8	A0A446IHD8_TRITD	TRITD_1Av1G002360	Uncharacterized protein	Glu-A3, GluA3-15, glu-3, lmw-gs1, lmw-i	tr|A0A446IHD9|A0A446IHD9_TRITD, tr|A0A446IHE3|A0A446IHE3_TRITD, tr|A0A446IHF7|A0A446IHF7_TRITD, tr|A0A446IHK8|A0A446IHK8_TRITD, tr|C3VN74|C3VN74_WHEAT, tr|D2DII2|D2DII2_WHEAT, tr|F8SGQ4|F8SGQ4_WHEAT, tr|G9AYK6|G9AYK6_TRITD, tr|Q0PW11|Q0PW11_WHEAT, tr|Q5MFG8|Q5MFG8_WHEAT, tr|Q5MFH0|Q5MFH0_WHEAT, tr|Q5MFH3|Q5MFH3_WHEAT, tr|Q6QGW0|Q6QGW0_WHEAT, tr|Q6SPY7|Q6SPY7_WHEAT, tr|Q6SPY9|Q6SPY9_WHEAT, tr|Q6SP…
357	20220927_CRJL_M9H11_Gliadin_Neprosin_N2_175.16885.16885.2	AIHGVVHSIIMQQEQQQQQG		IPQQIQCA.AIHGVVHSIIMQQEQQQQQG.IQIMRPIF	A	I	20	2	2781.79	2258.16	2258.13	1130.09	1130.07	2258.12	1130.07	0.01	0.7541	1.019	9.84e-05	22.528	0	0.9957	0	0	199	218	0			0	FALSE	tr|A0A446IHC0|A0A446IHC0_TRITD	A0A446IHC0	A0A446IHC0_TRITD	TRITD_1Av1G002120	Uncharacterized protein		tr|A0A446IHB5|A0A446IHB5_TRITD, tr|A0A446IHC7|A0A446IHC7_TRITD, tr|A0A446IHD6|A0A446IHD6_TRITD
358	20220927_CRJL_M9H11_Gliadin_Neprosin_N2_175.16929.16929.3	AIHSVVHSIVMQQEQQQGIQ	AIHSVVHSIVM[147]QQEQQQGIQ	IPRQIQCA.AIHSVVHSIVMQQEQQQGIQ.IIRPIFQI	A	I	20	3	2786.41	2275.16	2275.14	759.394	759.387	2275.14	759.386	0.0007	0.607	0.5911	0.02851	12.68	0	0.9973	0	0	203	222	0	11M(15.9949)		0	FALSE	tr|R9XWA9|R9XWA9_WHEAT	R9XWA9	R9XWA9_WHEAT		Gamma-gliadin	TRITD_1Av1G002200, ll901, ll908, ll911, ll912, ll918, ll933, ll934, ll935, ll936, qp905, qp909, qp911, qp914	tr|A0A446IHJ1|A0A446IHJ1_TRITD, tr|A7XDG7|A7XDG7_WHEAT, tr|B6UKM4|B6UKM4_WHEAT, tr|B6UKM9|B6UKM9_WHEAT, tr|B6UKN1|B6UKN1_WHEAT, tr|B6UKN2|B6UKN2_WHEAT, tr|B6UKN6|B6UKN6_WHEAT, tr|B6UKP3|B6UKP3_WHEAT, tr|B6UKP4|B6UKP4_WHEAT, tr|B6UKP5|B6UKP5_WHEAT, tr|B6UKP6|B6UKP6_WHEAT, tr|B6UKQ1|B6UKQ1_WHEAT, tr|B6UKQ3|B6UKQ3_WHEAT, tr|B6UKQ6|B6UKQ6_WHEAT, tr|D0ES79|D0ES79_WHEAT, tr|K7WVC4|K7WVC4_WHEAT, tr|K7XE…
359	20220927_CRJL_M9H11_Gliadin_Neprosin_N2_175.16932.16932.2	IVLQEQQQVRGSIQTQQQQP		AIRAIIYS.IVLQEQQQVRGSIQTQQQQP.QQIGQCVS	S	Q	20	2	2786.72	2335.25	2335.23	1168.63	1168.62	2335.22	1168.62	0.0102	0.6377	1.3289	0.002013	18.285	0	0.9918	0	0	244	263	0			0	FALSE	tr|Q18NR2|Q18NR2_WHEAT	Q18NR2	Q18NR2_WHEAT	Glu-B3g	LMW glutenin subunit	GLEN42K, Glu-D3, GluB3-1, KANS2	tr|B2BZC7|B2BZC7_WHEAT, tr|B2Y2Q1|B2Y2Q1_WHEAT, tr|B2Y2Q2|B2Y2Q2_WHEAT, tr|B2Y2Q3|B2Y2Q3_WHEAT, tr|B2Y2Q4|B2Y2Q4_WHEAT, tr|Q68AN2|Q68AN2_WHEAT, tr|Q75ZV8|Q75ZV8_WHEAT
360	20220927_CRJL_M9H11_Gliadin_Neprosin_N2_175.16997.16997.2	QQSGQGQQSGQGQQGYYPTSP		PGYYPTSP.QQSGQGQQSGQGQQGYYPTSP.QQSGQGQQ	P	Q	21	2	2793.93	2209.99	2209.97	1106	1105.99	2209.96	1105.99	0.0085	0.7863	3.9883	0.05699	18.533	12.825	0.9625	0	0	407	427	0			0	FALSE	tr|G3FLC5|G3FLC5_WHEAT	G3FLC5	G3FLC5_WHEAT	Glu	High-molecular-weight glutenin subunit	Glu-B1, Glu-B1-1, Glu-B1al, Glu-B1br, Glu-B1bs, HMW-GS, HMWBx17	tr_Q6UJY5_Q6UJY5_TRITU_1-824_1-824/1-824, tr|A5HMG1|A5HMG1_WHEAT, tr|A9YSK5|A9YSK5_WHEAT, tr|B8ZX17|B8ZX17_WHEAT, tr|G4Y3Y0|G4Y3Y0_WHEAT, tr|G4Y3Y1|G4Y3Y1_WHEAT, tr|G4Y3Y2|G4Y3Y2_WHEAT, tr|H9B854|H9B854_WHEAT, tr|M4M8L5|M4M8L5_WHEAT, tr|Q18MZ6|Q18MZ6_WHEAT, tr|Q1KL95|Q1KL95_WHEAT, tr|Q42451|Q42451_WHEAT, tr|Q45R38|Q45R38_WHEAT
361	20220927_CRJL_M9H11_Gliadin_Neprosin_N2_175.17022.17022.0	VRVPVPQPQP		VATTATTA.VRVPVPQPQP.QNPSQPQP	A	Q	10	2	2796.93	1116.66	1116.65	559.336	559.33	1115.64	558.83	1.0008	0.7309	1.878	0.1123	13.298	0	0.9655	0	0	21	30	0			0	FALSE	tr|A0A023WGF7|A0A023WGF7_WHEAT	A0A023WGF7	A0A023WGF7_WHEAT	Glia	Alpha-gliadin	gli-2	sp|P04726|GDA6_WHEAT, tr|D2X6D8|D2X6D8_TRITD, tr|F4YT75|F4YT75_WHEAT, tr|K7WV37|K7WV37_WHEAT, tr|R9XUM8|R9XUM8_WHEAT, tr|R9XW75|R9XW75_WHEAT
362	20220927_CRJL_M9H11_Gliadin_Neprosin_N2_175.17027.17027.3	AIHGVVHSIIMQQEQQQQQGIQ	AIHGVVHSIIM[147]QQEQQQQQGIQ	IPQQIQCA.AIHGVVHSIIMQQEQQQQQGIQ.IMRPIFQI	A	I	22	3	2797.57	2515.29	2515.29	839.438	839.437	2515.26	839.427	0.0275	0.6336	0.6674	0.0009977	19.504	0	0.9959	0	0	199	220	0	11M(15.9949)		0	FALSE	tr|A0A446IHC0|A0A446IHC0_TRITD	A0A446IHC0	A0A446IHC0_TRITD	TRITD_1Av1G002120	Uncharacterized protein		tr|A0A446IHB5|A0A446IHB5_TRITD, tr|A0A446IHC7|A0A446IHC7_TRITD, tr|A0A446IHD6|A0A446IHD6_TRITD
363	20220927_CRJL_M9H11_Gliadin_Neprosin_N2_175.17076.17076.2	AIHGVVHSIIMQQEQQQQQGIQ	AIHGVVHSIIM[147]QQEQQQQQGIQ	IPQQIQCA.AIHGVVHSIIMQQEQQQQQGIQ.IMRPIFQI	A	I	22	2	2803.16	2515.29	2515.26	1258.65	1258.64	2515.26	1258.64	-0.0031	0.7148	0.5743	0.0002038	23.263	0	0.9988	0	0	199	220	0	11M(15.9949)		0	FALSE	tr|A0A446IHC0|A0A446IHC0_TRITD	A0A446IHC0	A0A446IHC0_TRITD	TRITD_1Av1G002120	Uncharacterized protein		tr|A0A446IHB5|A0A446IHB5_TRITD, tr|A0A446IHC7|A0A446IHC7_TRITD, tr|A0A446IHD6|A0A446IHD6_TRITD
364	20220927_CRJL_M9H11_Gliadin_Neprosin_N2_175.17113.17113.2	IILHQQQKQQQQLSSQVSFQQP		AIHNVVHA.IILHQQQKQQQQLSSQVSFQQP.QQQYPIGQ	A	Q	22	2	2807.29	2620.39	2620.37	1311.2	1311.19	2620.37	1311.19	-0.0043	0.7126	1.445	0.0002359	21.009	0	0.9947	0	0	200	221	0			0	FALSE	tr|A0A446V2L8|A0A446V2L8_TRITD	A0A446V2L8	A0A446V2L8_TRITD	TRITD_6Av1G009660	Uncharacterized protein	Gli-Z3	tr|A0A446V2I3|A0A446V2I3_TRITD, tr|A0A446V2I9|A0A446V2I9_TRITD, tr|A0A446V2K5|A0A446V2K5_TRITD, tr|A0A446V2M4|A0A446V2M4_TRITD, tr|A5JSB3|A5JSB3_WHEAT, tr|Q9M4L9|Q9M4L9_WHEAT
365	20220927_CRJL_M9H11_Gliadin_Neprosin_N2_175.17139.17139.2	YYPTSLRQP		QSGQGQPG.YYPTSLRQP.GQWQQPGQ	G	G	9	2	2810.12	1123.58	1123.56	562.797	562.789	1123.57	562.79	-0.003	0.7009	2.097	0.08453	10.792	0	0.9846	0	0	291	299	0			0	FALSE	tr|G3FLC5|G3FLC5_WHEAT	G3FLC5	G3FLC5_WHEAT	Glu	High-molecular-weight glutenin subunit	Glu-B1, Glu-B1-1, Glu-B1al, Glu-B1br, Glu-B1bs, HMW-GS	tr|A5HMG1|A5HMG1_WHEAT, tr|A9YSK5|A9YSK5_WHEAT, tr|B8ZX17|B8ZX17_WHEAT, tr|G4Y3Y0|G4Y3Y0_WHEAT, tr|G4Y3Y1|G4Y3Y1_WHEAT, tr|G4Y3Y2|G4Y3Y2_WHEAT, tr|H9B854|H9B854_WHEAT, tr|Q18MZ6|Q18MZ6_WHEAT, tr|Q1KL95|Q1KL95_WHEAT, tr|Q42451|Q42451_WHEAT, tr|Q45R38|Q45R38_WHEAT, tr|Q6Q7J1|Q6Q7J1_WHEAT
366	20220927_CRJL_M9H11_Gliadin_Neprosin_N2_175.17152.17152.2	QQQQLTQQQFPRP		FPQQQQFP.QQQQLTQQQFPRP.QQSPEQQQ	P	Q	13	2	2811.63	1625.85	1625.83	813.931	813.922	1625.83	813.921	0.0013	0.8787	2.1953	0.02284	16.065	0	0.9904	0	0	366	378	0			0	TRUE	tr|Q402I5|Q402I5_WHEAT	Q402I5	Q402I5_WHEAT		Omega-5 gliadin
367	20220927_CRJL_M9H11_Gliadin_Neprosin_N2_175.17154.17154.3	AIHGVVHSIIMQQEQQQQQG		IPQQIQCA.AIHGVVHSIIMQQEQQQQQG.IQIMRPIF	A	I	20	3	2811.81	2258.15	2258.12	753.723	753.715	2258.12	753.715	0.0004	0.7192	1.5195	0.1028	11.452	0	0.9821	0	0	199	218	0			0	FALSE	tr|A0A446IHC0|A0A446IHC0_TRITD	A0A446IHC0	A0A446IHC0_TRITD	TRITD_1Av1G002120	Uncharacterized protein		tr|A0A446IHB5|A0A446IHB5_TRITD, tr|A0A446IHC7|A0A446IHC7_TRITD, tr|A0A446IHD6|A0A446IHD6_TRITD
368	20220927_CRJL_M9H11_Gliadin_Neprosin_N2_175.17175.17175.3	AIHSVVHSIIMQQQQQQQQQQGM	AIHSVVHSIIMQQQQQQQQQQGM[147]	IPQQIQCA.AIHSVVHSIIMQQQQQQQQQQGM.HIFIPISQ	A	H	23	3	2814.34	2690.34	2690.3	897.788	897.776	2690.3	897.774	0.0034	0.611	2.251	0.03463	13.342	11.331	0.9914	0	0	233	255	0	23M(15.9949)		0	FALSE	tr|Q94G91|Q94G91_WHEAT	Q94G91	Q94G91_WHEAT	Gli-Yn1	Gamma-gliadin	Gli-1, Gli-Rz1, gli, ll910, ll921, ll923	tr|B6DQB6|B6DQB6_WHEAT, tr|B6DQB8|B6DQB8_WHEAT, tr|B6DQB9|B6DQB9_WHEAT, tr|B6UKN0|B6UKN0_WHEAT, tr|B6UKN7|B6UKN7_WHEAT, tr|B6UKN8|B6UKN8_WHEAT, tr|D0ES83|D0ES83_WHEAT, tr|F2X323|F2X323_WHEAT, tr|F2XAR4|F2XAR4_WHEAT, tr|F2XAR5|F2XAR5_WHEAT, tr|F4YT72|F4YT72_WHEAT, tr|K7X1S8|K7X1S8_WHEAT, tr|M9TGF7|M9TGF7_WHEAT, tr|Q6EEW9|Q6EEW9_WHEAT, tr|R9XSY7|R9XSY7_WHEAT, tr|R9XT02|R9XT02_WHEAT, tr|R9XU95|R9XU9…
369	20220927_CRJL_M9H11_Gliadin_Neprosin_N2_175.17218.17218.1	RQWLQP		QIGQGQQP.RQWLQP.RQGQQGYY	P	R	6	1	2819.15	826.456	826.446	827.463	827.453	826.445	827.452	0.0006	0.9344	2.3784	1.014	9.476	0	0.9604	0	0	724	729	0			0	FALSE	tr|Q41553|Q41553_WHEAT	Q41553	Q41553_WHEAT	HMWG	HMW glutenin subunit Ax2	Glu-1AX1, Glu-1Ax1.1, Glu-A1, GluA1	tr|G3K725|G3K725_WHEAT, tr|Q03872|Q03872_WHEAT, tr|Q19AE4|Q19AE4_WHEAT, tr|T2HRF3|T2HRF3_WHEAT
370	20220927_CRJL_M9H11_Gliadin_Neprosin_N2_175.17219.17219.2	GQASSQRPGQGQQEYYLTSP		PQQVSYYP.GQASSQRPGQGQQEYYLTSP.QQSGQWQQ	P	Q	20	2	2819.29	2181.04	2181.02	1091.53	1091.52	2181.01	1091.51	0.0139	0.6598	2.2496	0.0007551	22.988	0	0.9761	0	0	124	143	0			0	TRUE	tr|Q41553|Q41553_WHEAT	Q41553	Q41553_WHEAT	HMWG	HMW glutenin subunit Ax2
371	20220927_CRJL_M9H11_Gliadin_Neprosin_N2_175.17261.17261.2	QASSQRPGQGQQEYYLTSP		QQVSYYPG.QASSQRPGQGQQEYYLTSP.QQSGQWQQ	G	Q	19	2	2824.27	2124.02	2123.99	1063.02	1063	2123.99	1063	0.0061	0.6328	2.3291	0.000154	22.631	10.548	0.9927	0	0	125	143	0			0	TRUE	tr|Q41553|Q41553_WHEAT	Q41553	Q41553_WHEAT	HMWG	HMW glutenin subunit Ax2
372	20220927_CRJL_M9H11_Gliadin_Neprosin_N2_175.17296.17296.3	AIHGVVHSIIMQQEQQQQQGIQ	AIHGVVHSIIM[147]QQEQQQQQGIQ	IPQQIQCA.AIHGVVHSIIMQQEQQQQQGIQ.IMRPIFQI	A	I	22	3	2828.55	2515.29	2515.26	839.438	839.428	2515.26	839.427	0.0036	0.6348	0.1511	0.0001445	22.86	0	0.9991	0	0	199	220	0	11M(15.9949)		0	FALSE	tr|A0A446IHC0|A0A446IHC0_TRITD	A0A446IHC0	A0A446IHC0_TRITD	TRITD_1Av1G002120	Uncharacterized protein		tr|A0A446IHB5|A0A446IHB5_TRITD, tr|A0A446IHC7|A0A446IHC7_TRITD, tr|A0A446IHD6|A0A446IHD6_TRITD
373	20220927_CRJL_M9H11_Gliadin_Neprosin_N2_175.17348.17348.2	AIHGVVHSIIMQQEQQQQQGIQ	AIHGVVHSIIM[147]QQEQQQQQGIQ	IPQQIQCA.AIHGVVHSIIMQQEQQQQQGIQ.IMRPIFQI	A	I	22	2	2834.29	2515.29	2515.26	1258.65	1258.64	2515.26	1258.64	-0.0039	0.705	0.0555	7.943e-05	24.9	0	0.9995	0	0	199	220	0	11M(15.9949)		0	FALSE	tr|A0A446IHC0|A0A446IHC0_TRITD	A0A446IHC0	A0A446IHC0_TRITD	TRITD_1Av1G002120	Uncharacterized protein		tr|A0A446IHB5|A0A446IHB5_TRITD, tr|A0A446IHC7|A0A446IHC7_TRITD, tr|A0A446IHD6|A0A446IHD6_TRITD
374	20220927_CRJL_M9H11_Gliadin_Neprosin_N2_175.17361.17361.3	IILHQQQKQQQQLSSQVSFQQP		AIHNVVHA.IILHQQQKQQQQLSSQVSFQQP.QQQYPIGQ	A	Q	22	3	2835.75	2620.41	2620.38	874.477	874.466	2620.37	874.465	0.0053	0.5379	1.9193	0.001431	17.878	0	0.9761	0	0	200	221	0			0	FALSE	tr|A0A446V2L8|A0A446V2L8_TRITD	A0A446V2L8	A0A446V2L8_TRITD	TRITD_6Av1G009660	Uncharacterized protein	Gli-Z3	tr|A0A446V2I3|A0A446V2I3_TRITD, tr|A0A446V2I9|A0A446V2I9_TRITD, tr|A0A446V2K5|A0A446V2K5_TRITD, tr|A0A446V2M4|A0A446V2M4_TRITD, tr|A5JSB3|A5JSB3_WHEAT, tr|Q9M4L9|Q9M4L9_WHEAT
375	20220927_CRJL_M9H11_Gliadin_Neprosin_N2_175.17371.17371.2	QRPGQGQQEYYLTSP		YYPGQASS.QRPGQGQQEYYLTSP.QQSGQWQQ	S	Q	15	2	2836.64	1750.85	1750.83	876.432	876.424	1750.83	876.421	0.0054	0.8357	2.5484	0.001765	23.231	12.005	0.9906	0	0	129	143	0			0	TRUE	tr|Q41553|Q41553_WHEAT	Q41553	Q41553_WHEAT	HMWG	HMW glutenin subunit Ax2
376	20220927_CRJL_M9H11_Gliadin_Neprosin_N2_175.17381.17381.3	AIHSVVHSIIMQQEQQQG		IPRQIQCA.AIHSVVHSIIMQQEQQQG.IQIIRPIF	A	I	18	3	2837.95	2032.04	2032.02	678.354	678.346	2032.02	678.346	-0.0001	0.6899	0.5769	0.016	15.684	0	0.9824	0	0	218	235	0			0	FALSE	tr|A0A446IHE6|A0A446IHE6_TRITD	A0A446IHE6	A0A446IHE6_TRITD	TRITD_1Av1G002200	Uncharacterized protein	qp904, qp913, qp917	tr|A0A446IHB8|A0A446IHB8_TRITD, tr|A0A446IHC1|A0A446IHC1_TRITD, tr|A0A446IHC3|A0A446IHC3_TRITD, tr|A0A446IHC5|A0A446IHC5_TRITD, tr|A0A446IHD2|A0A446IHD2_TRITD, tr|A0A446IHD5|A0A446IHD5_TRITD, tr|A0A446IHD7|A0A446IHD7_TRITD, tr|A0A446IHF4|A0A446IHF4_TRITD, tr|A0A446IHK0|A0A446IHK0_TRITD, tr|A7XDG6|A7XDG6_WHEAT, tr|B6UKQ5|B6UKQ5_WHEAT, tr|B6UKQ8|B6UKQ8_WHEAT
377	20220927_CRJL_M9H11_Gliadin_Neprosin_N2_175.17411.17411.2	QQQYPSGQGSFQPS		SQVSYQQP.QQQYPSGQGSFQPS.QQNPQAQG	P	Q	14	2	2841.46	1537.7	1537.68	769.855	769.848	1537.68	769.847	0.0017	0.6311	3.2591	0.1859	11.699	6.506	0.9722	0	0	227	240	0			0	FALSE	tr|I0IT51|I0IT51_WHEAT	I0IT51	I0IT51_WHEAT		Alpha/beta-gliadin	Gli-1, Gli-2, Gli-5, Gli-8, Gli-CS-1, Gli-CS-3, Gli-G3, Gli-SB-1, Gli-SB-3, Gli-SB-4, Gli-Z1, Gli-Z5, Glia, TRITD_6Av1G009340, TRITD_6Bv1G014610, TRITD_6Bv1G014670, TRITD_6Bv1G020780, gli-2, gli-w7-104, gli-w7-75, gli-wF08	sp|P04724|GDA4_WHEAT, sp|P18573|GDA9_WHEAT, tr_A0A446V2J7_A0A446V2J7_TRITD_1-196_1-196/1-196, tr|A0A023WGG0|A0A023WGG0_WHEAT, tr|A0A446V2K7|A0A446V2K7_TRITD, tr|A0A446W089|A0A446W089_TRITD, tr|A0A446W0B4|A0A446W0B4_TRITD, tr|A0A446W0D7|A0A446W0D7_TRITD, tr|A0A446W0D8|A0A446W0D8_TRITD, tr|A0A446W1C0|A0A446W1C0_TRITD, tr|A0A446W1C2|A0A446W1C2_TRITD, tr|A0A446W1C4|A0A446W1C4_TRITD, tr|A0A446W1D6|A0A…
378	20220927_CRJL_M9H11_Gliadin_Neprosin_N2_175.17415.17415.2	AIHSVVHSIIMQQEQQQG		IPRQIQCA.AIHSVVHSIIMQQEQQQG.IQIIRPIF	A	I	18	2	2841.97	2032.05	2032.02	1017.03	1017.02	2032.02	1017.02	0.0084	0.7631	0.51	0.001017	18.47	0	0.9985	0	0	218	235	0			0	FALSE	tr|A0A446IHE6|A0A446IHE6_TRITD	A0A446IHE6	A0A446IHE6_TRITD	TRITD_1Av1G002200	Uncharacterized protein	qp904, qp913, qp917	tr|A0A446IHB8|A0A446IHB8_TRITD, tr|A0A446IHC1|A0A446IHC1_TRITD, tr|A0A446IHC3|A0A446IHC3_TRITD, tr|A0A446IHC5|A0A446IHC5_TRITD, tr|A0A446IHD2|A0A446IHD2_TRITD, tr|A0A446IHD5|A0A446IHD5_TRITD, tr|A0A446IHD7|A0A446IHD7_TRITD, tr|A0A446IHF4|A0A446IHF4_TRITD, tr|A0A446IHK0|A0A446IHK0_TRITD, tr|A7XDG6|A7XDG6_WHEAT, tr|B6UKQ5|B6UKQ5_WHEAT, tr|B6UKQ8|B6UKQ8_WHEAT
379	20220927_CRJL_M9H11_Gliadin_Neprosin_N2_175.17416.17416.2	YYPTSLRQP		QSGQGQPG.YYPTSLRQP.GQWQQPGQ	G	G	9	2	2842.1	1123.58	1123.56	562.795	562.789	1123.57	562.79	-0.0025	0.7634	2.6299	0.04611	12.845	0	0.9732	0	0	291	299	0			0	FALSE	tr|G3FLC5|G3FLC5_WHEAT	G3FLC5	G3FLC5_WHEAT	Glu	High-molecular-weight glutenin subunit	Glu-B1, Glu-B1-1, Glu-B1al, Glu-B1br, Glu-B1bs, HMW-GS	tr|A5HMG1|A5HMG1_WHEAT, tr|A9YSK5|A9YSK5_WHEAT, tr|B8ZX17|B8ZX17_WHEAT, tr|G4Y3Y0|G4Y3Y0_WHEAT, tr|G4Y3Y1|G4Y3Y1_WHEAT, tr|G4Y3Y2|G4Y3Y2_WHEAT, tr|H9B854|H9B854_WHEAT, tr|Q18MZ6|Q18MZ6_WHEAT, tr|Q1KL95|Q1KL95_WHEAT, tr|Q42451|Q42451_WHEAT, tr|Q45R38|Q45R38_WHEAT, tr|Q6Q7J1|Q6Q7J1_WHEAT
380	20220927_CRJL_M9H11_Gliadin_Neprosin_N2_175.17420.17420.0	QMETSRVPG	Q[111]METSRVPG	IAATSAIA.QMETSRVPG.LEKPWQQQ	A	L	9	1	2842.62	986.462	986.452	987.469	987.459	986.449	987.456	0.0023	0.5217	9.8614	7.37e-05	16.011	0	0.9999	0	0	20	28	0	1Q(-17.0265)		0	FALSE	tr|R9XT57|R9XT57_WHEAT	R9XT57	R9XT57_WHEAT	glu-3	LMW-GS	GluD3-1, LMWXY22, LMWXY22-2, XYGluA3, XYGluB3, lmw-gs	tr|A9YSH4|A9YSH4_WHEAT, tr|B3EY88|B3EY88_WHEAT, tr|B3EY89|B3EY89_WHEAT, tr|B5TWK4|B5TWK4_WHEAT, tr|B5TWK5|B5TWK5_WHEAT, tr|D0EVP0|D0EVP0_WHEAT, tr|D0EVP1|D0EVP1_WHEAT, tr|D0EVP2|D0EVP2_WHEAT, tr|D0EVP4|D0EVP4_WHEAT, tr|D0EVP6|D0EVP6_WHEAT, tr|F8SGM0|F8SGM0_WHEAT, tr|F8SGP6|F8SGP6_WHEAT, tr|F8SGP8|F8SGP8_WHEAT, tr|F8SGQ1|F8SGQ1_WHEAT, tr|F8SGQ2|F8SGQ2_WHEAT, tr|I3RTU0|I3RTU0_WHEAT, tr|I3RTU2|I3RTU…
381	20220927_CRJL_M9H11_Gliadin_Neprosin_N2_175.17428.17428.2	RQGQQGYYPISP		QPGQGQQP.RQGQQGYYPISP.QQSGQGQQ	P	Q	12	2	2843.62	1392.69	1392.68	697.354	697.346	1392.68	697.346	-0.0007	0.7136	2.5846	0.01886	16.398	0	0.9795	0	0	650	661	0			0	FALSE	tr|G3FLC5|G3FLC5_WHEAT	G3FLC5	G3FLC5_WHEAT	Glu	High-molecular-weight glutenin subunit	1Bx14, Glu-1B, Glu-B1, Glu-B1-1, Glu-B1al, Glu-B1br, Glu-B1bs, HMW-GS, HMWBx17, glu-B1x	tr_Q6UJY5_Q6UJY5_TRITU_1-824_1-824/1-824, tr|A5HMG1|A5HMG1_WHEAT, tr|A9YSK5|A9YSK5_WHEAT, tr|B8ZX17|B8ZX17_WHEAT, tr|G4Y3Y0|G4Y3Y0_WHEAT, tr|G4Y3Y1|G4Y3Y1_WHEAT, tr|G4Y3Y2|G4Y3Y2_WHEAT, tr|H9B854|H9B854_WHEAT, tr|K4N1X7|K4N1X7_TRITD, tr|M4M8L5|M4M8L5_WHEAT, tr|Q18MZ6|Q18MZ6_WHEAT, tr|Q1KL95|Q1KL95_WHEAT, tr|Q42451|Q42451_WHEAT, tr|Q45R38|Q45R38_WHEAT, tr|Q6Q7J1|Q6Q7J1_WHEAT, tr|Q6UKZ5|Q6UKZ5_WHEA…
382	20220927_CRJL_M9H11_Gliadin_Neprosin_N2_175.17432.17432.0	QQQQLTQQQFPRP		FPQQQQFP.QQQQLTQQQFPRP.QQSPEQQQ	P	Q	13	2	2844.07	1626.85	1626.83	814.432	814.423	1625.83	813.921	1.005	0.8691	2.7359	0.0002315	21.398	11.879	0.9976	0	0	366	378	0			0	TRUE	tr|Q402I5|Q402I5_WHEAT	Q402I5	Q402I5_WHEAT		Omega-5 gliadin
383	20220927_CRJL_M9H11_Gliadin_Neprosin_N2_175.17434.17434.0	QMETSRVPG	Q[111]METSRVPG	IAATSAIA.QMETSRVPG.LEKPWQQQ	A	L	9	1	2844.28	987.466	987.455	988.473	988.462	986.449	987.456	1.0057	0.5385	9.8891	0.001258	16.023	0	0.9895	0	0	20	28	0	1Q(-17.0265)		0	FALSE	tr|R9XT57|R9XT57_WHEAT	R9XT57	R9XT57_WHEAT	glu-3	LMW-GS	GluD3-1, LMWXY22, LMWXY22-2, XYGluA3, XYGluB3, lmw-gs	tr|A9YSH4|A9YSH4_WHEAT, tr|B3EY88|B3EY88_WHEAT, tr|B3EY89|B3EY89_WHEAT, tr|B5TWK4|B5TWK4_WHEAT, tr|B5TWK5|B5TWK5_WHEAT, tr|D0EVP0|D0EVP0_WHEAT, tr|D0EVP1|D0EVP1_WHEAT, tr|D0EVP2|D0EVP2_WHEAT, tr|D0EVP4|D0EVP4_WHEAT, tr|D0EVP6|D0EVP6_WHEAT, tr|F8SGM0|F8SGM0_WHEAT, tr|F8SGP6|F8SGP6_WHEAT, tr|F8SGP8|F8SGP8_WHEAT, tr|F8SGQ1|F8SGQ1_WHEAT, tr|F8SGQ2|F8SGQ2_WHEAT, tr|I3RTU0|I3RTU0_WHEAT, tr|I3RTU2|I3RTU…
384	20220927_CRJL_M9H11_Gliadin_Neprosin_N2_175.17461.17461.2	HQIAHLEAVTSIA		IQGTFIQP.HQIAHLEAVTSIA.LRTIPTMC	P	L	13	2	2847.17	1388.76	1388.74	695.386	695.378	1388.74	695.378	0.0001	0.7774	0.0522	0.3383	9.383	0	0.9919	0	0	254	266	0			0	FALSE	tr|D0PX24|D0PX24_WHEAT	D0PX24	D0PX24_WHEAT	LWMXY22-3	Low molecular weight glutinen subunit	LMW-3, LMW-GS, glu-3, lmw-gs	sw|P04729|GDB1_WHEAT, tr|D3U323|D3U323_WHEAT, tr|F8SGM2|F8SGM2_WHEAT, tr|F8SGM3|F8SGM3_WHEAT, tr|H9XH00|H9XH00_WHEAT, tr|K7XED9|K7XED9_WHEAT, tr|K7XRG7|K7XRG7_WHEAT, tr|P93792|P93792_WHEAT, tr|Q0PW09|Q0PW09_WHEAT, tr|Q52NZ2|Q52NZ2_WHEAT, tr|Q52NZ4|Q52NZ4_WHEAT, tr|Q5MFP0|Q5MFP0_WHEAT, tr|Q8W3V5|Q8W3V5_WHEAT, tr|R4JB49|R4JB49_WHEAT, tr|R9XWG5|R9XWG5_WHEAT
385	20220927_CRJL_M9H11_Gliadin_Neprosin_N2_175.17475.17475.3	AIHSVAHSIIMQQEQQQGVP		IPQQIQCA.AIHSVAHSIIMQQEQQQGVP.IIRPIFQI	A	I	20	3	2848.72	2200.13	2200.11	734.384	734.376	2200.11	734.376	-0.0002	0.6692	2.1353	0.0007244	19.06	0	0.9975	0	0	220	239	0			0	FALSE	tr|R9XUR8|R9XUR8_WHEAT	R9XUR8	R9XUR8_WHEAT		Gamma-gliadin	Gli-1, TRITD_1Bv1G001870, ll903, ll906, ll913, ll917, ll940, ll941	sp|P21292|GDBX_WHEAT, tr|A0A446JG61|A0A446JG61_TRITD, tr|B6UKM5|B6UKM5_WHEAT, tr|B6UKM7|B6UKM7_WHEAT, tr|B6UKN3|B6UKN3_WHEAT, tr|B6UKN5|B6UKN5_WHEAT, tr|B6UKP7|B6UKP7_WHEAT, tr|B6UKP8|B6UKP8_WHEAT, tr|D0EMA4|D0EMA4_WHEAT, tr|D0ES85|D0ES85_WHEAT, tr|K7X1Q2|K7X1Q2_WHEAT, tr|K7XEF1|K7XEF1_WHEAT, tr|M9TE79|M9TE79_WHEAT, tr|Q41602|Q41602_TRITD, tr|Q84M19|Q84M19_TRITD, tr|Q94G93|Q94G93_WHEAT, tr|R9XUA5…
386	20220927_CRJL_M9H11_Gliadin_Neprosin_N2_175.17484.17484.0	SLQQVGQGQQIGQLGQRQQP		GQQGHYPA.SLQQVGQGQQIGQLGQRQQP.GQGQQTRQ	A	G	20	3	2849.72	2178.15	2178.13	727.058	727.051	2177.13	726.717	0.9997	0.7886	2.172	0.03514	15.317	0	0.9768	0	0	406	425	0			0	FALSE	tr|Q03871|Q03871_WHEAT	Q03871	Q03871_WHEAT	Glu-1By9	HMW glutenin subunit 1By9	Glu, Glu-1B, glu-1R	tr|A5HMG2|A5HMG2_WHEAT, tr|Q0Q5D8|Q0Q5D8_WHEAT, tr|Q52JL2|Q52JL2_WHEAT, tr|Q84TG6|Q84TG6_TRITD, tr|Q94IJ6|Q94IJ6_WHEAT, tr|U5YQV1|U5YQV1_WHEAT
387	20220927_CRJL_M9H11_Gliadin_Neprosin_N2_175.17489.17489.1	GQQQQFPP		IVQQQQFP.GQQQQFPP.QQPYPHQQ	P	Q	8	1	2850.42	928.453	928.441	929.46	929.448	928.44	929.447	0.0009	0.7325	5.0354	0.3131	11.517	0	0.9559	0	0	52	59	0			0	FALSE	tr|K7X1L1|K7X1L1_WHEAT	K7X1L1	K7X1L1_WHEAT	gli-2	Alpha-gliadin	Gli-4, Gli-G1, Gli-G4, Gli-SB-4, Gli-Z2, Gli-Z8, Glia, TRITD_6Av1G009360, TRITD_6Bv1G014610	sp|P04725|GDA5_WHEAT, sp|P04726|GDA6_WHEAT, sp|P04727|GDA7_WHEAT, tr_A0A0E3UR92_A0A0E3UR92_TRITD_1-213_1-213/1-213, tr_A0A446W0H6_TRITD_1-195_1-195_1-195_1-195/1-195, tr_A0A446W0L8_A0A446W0L8_TRITD_1-204_1-204/1-204, tr|A0A023WGF7|A0A023WGF7_WHEAT, tr|A0A0E3UQW5|A0A0E3UQW5_TRITD, tr|A0A0E3Z552|A0A0E3Z552_TRITD, tr|A0A0E3Z5B3|A0A0E3Z5B3_TRITD, tr|A0A0E3Z5Z6|A0A0E3Z5Z6_TRITD, tr|A0A0E3Z7J9|A0A0E3Z7…
388	20220927_CRJL_M9H11_Gliadin_Neprosin_N2_175.17492.17492.2	QRQQGYYP	Q[111]RQQGYYP	GQQDQQPG.QRQQGYYP.TSPQQPGQ	G	T	8	2	2850.69	1021.47	1021.46	511.744	511.737	1021.46	511.738	-0.003	0.6473	9.3681	0.05801	11.446	0	0.9937	0	0	149	156	0	1Q(-17.0265)		0	FALSE	tr|G3FLC5|G3FLC5_WHEAT	G3FLC5	G3FLC5_WHEAT	Glu	High-molecular-weight glutenin subunit	Glu-B1, Glu-B1-1, Glu-B1al, Glu-B1br, Glu-B1bs, HMW-GS, HMWBx17	tr|A5HMG1|A5HMG1_WHEAT, tr|A9YSK5|A9YSK5_WHEAT, tr|B8ZX17|B8ZX17_WHEAT, tr|G4Y3Y0|G4Y3Y0_WHEAT, tr|G4Y3Y1|G4Y3Y1_WHEAT, tr|G4Y3Y2|G4Y3Y2_WHEAT, tr|H9B854|H9B854_WHEAT, tr|M4M8L5|M4M8L5_WHEAT, tr|Q18MZ6|Q18MZ6_WHEAT, tr|Q1KL95|Q1KL95_WHEAT, tr|Q42451|Q42451_WHEAT, tr|Q45R38|Q45R38_WHEAT, tr|Q6Q7J1|Q6Q7J1_WHEAT
389	20220927_CRJL_M9H11_Gliadin_Neprosin_N2_175.17493.17493.2	SLQQVGQGQQIGQLGQRQQP		GQQGHYPA.SLQQVGQGQQIGQLGQRQQP.GQGQQTRQ	A	G	20	2	2850.82	2177.17	2177.14	1089.59	1089.58	2177.13	1089.57	0.0102	0.9155	2.1903	1.504e-05	26.791	0	0.9997	0	0	406	425	0			0	FALSE	tr|Q03871|Q03871_WHEAT	Q03871	Q03871_WHEAT	Glu-1By9	HMW glutenin subunit 1By9	Glu, Glu-1B, glu-1R	tr|A5HMG2|A5HMG2_WHEAT, tr|Q0Q5D8|Q0Q5D8_WHEAT, tr|Q52JL2|Q52JL2_WHEAT, tr|Q84TG6|Q84TG6_TRITD, tr|Q94IJ6|Q94IJ6_WHEAT, tr|U5YQV1|U5YQV1_WHEAT
390	20220927_CRJL_M9H11_Gliadin_Neprosin_N2_175.17508.17508.2	AIHSVAHSIIMQQEQQQGVP		IPQQIQCA.AIHSVAHSIIMQQEQQQGVP.IIRPIFQI	A	I	20	2	2852.53	2200.14	2200.12	1101.08	1101.07	2200.11	1101.06	0.0119	0.7481	2.1988	0.002828	18.694	0	0.9967	0	0	220	239	0			0	FALSE	tr|R9XUR8|R9XUR8_WHEAT	R9XUR8	R9XUR8_WHEAT		Gamma-gliadin	Gli-1, TRITD_1Bv1G001870, ll903, ll906, ll913, ll917, ll940, ll941	sp|P21292|GDBX_WHEAT, tr|A0A446JG61|A0A446JG61_TRITD, tr|B6UKM5|B6UKM5_WHEAT, tr|B6UKM7|B6UKM7_WHEAT, tr|B6UKN3|B6UKN3_WHEAT, tr|B6UKN5|B6UKN5_WHEAT, tr|B6UKP7|B6UKP7_WHEAT, tr|B6UKP8|B6UKP8_WHEAT, tr|D0EMA4|D0EMA4_WHEAT, tr|D0ES85|D0ES85_WHEAT, tr|K7X1Q2|K7X1Q2_WHEAT, tr|K7XEF1|K7XEF1_WHEAT, tr|M9TE79|M9TE79_WHEAT, tr|Q41602|Q41602_TRITD, tr|Q84M19|Q84M19_TRITD, tr|Q94G93|Q94G93_WHEAT, tr|R9XUA5…
391	20220927_CRJL_M9H11_Gliadin_Neprosin_N2_175.17530.17530.2	QYEEIRNLA		SVQPQQIP.QYEEIRNLA.LQTIPAIC	P	L	9	2	2854.97	1134.58	1134.56	568.296	568.287	1134.57	568.291	-0.0068	0.892	1.9692	0.1482	12.817	0	0.988	0	0	269	277	0			0	TRUE	tr|R9XSU5|R9XSU5_WHEAT	R9XSU5	R9XSU5_WHEAT	gli-2	Alpha-gliadin
392	20220927_CRJL_M9H11_Gliadin_Neprosin_N2_175.17569.17569.3	AIHGVVHSIIMQQEQQQQQGIQ	AIHGVVHSIIM[147]QQEQQQQQGIQ	IPQQIQCA.AIHGVVHSIIMQQEQQQQQGIQ.IMRPIFQI	A	I	22	3	2859.38	2515.29	2515.26	839.438	839.428	2515.26	839.427	0.0036	0.6443	0.3627	0.0002104	21.208	0	0.9989	0	0	199	220	0	11M(15.9949)		0	FALSE	tr|A0A446IHC0|A0A446IHC0_TRITD	A0A446IHC0	A0A446IHC0_TRITD	TRITD_1Av1G002120	Uncharacterized protein		tr|A0A446IHB5|A0A446IHB5_TRITD, tr|A0A446IHC7|A0A446IHC7_TRITD, tr|A0A446IHD6|A0A446IHD6_TRITD
393	20220927_CRJL_M9H11_Gliadin_Neprosin_N2_175.17649.17649.3	AIHSVVHSIIMQQEQQQG		IPRQIQCA.AIHSVVHSIIMQQEQQQG.IQIIRPIF	A	I	18	3	2868.63	2032.04	2032.02	678.353	678.346	2032.02	678.346	-0.0001	0.6694	0.0656	0.02831	13.692	0	0.9811	0	0	218	235	0			0	FALSE	tr|A0A446IHE6|A0A446IHE6_TRITD	A0A446IHE6	A0A446IHE6_TRITD	TRITD_1Av1G002200	Uncharacterized protein	qp904, qp913, qp917	tr|A0A446IHB8|A0A446IHB8_TRITD, tr|A0A446IHC1|A0A446IHC1_TRITD, tr|A0A446IHC3|A0A446IHC3_TRITD, tr|A0A446IHC5|A0A446IHC5_TRITD, tr|A0A446IHD2|A0A446IHD2_TRITD, tr|A0A446IHD5|A0A446IHD5_TRITD, tr|A0A446IHD7|A0A446IHD7_TRITD, tr|A0A446IHF4|A0A446IHF4_TRITD, tr|A0A446IHK0|A0A446IHK0_TRITD, tr|A7XDG6|A7XDG6_WHEAT, tr|B6UKQ5|B6UKQ5_WHEAT, tr|B6UKQ8|B6UKQ8_WHEAT
394	20220927_CRJL_M9H11_Gliadin_Neprosin_N2_175.17652.17652.3	AIHSVAHSIVMQQEQQRGVQILRPL	AIHSVAHSIVM[147]QQEQQRGVQILRPL	IPQQIQCA.AIHSVAHSIVMQQEQQRGVQILRPL.FQIAQGIG	A	F	25	3	2868.97	2853.59	2853.55	952.203	952.191	2853.54	952.187	0.0109	0.444	2.2687	0.03193	13.483	0	0.9763	0	0	215	239	0	11M(15.9949)		0	FALSE	tr|A0A446JGF8|A0A446JGF8_TRITD	A0A446JGF8	A0A446JGF8_TRITD	TRITD_1Bv1G001870	Uncharacterized protein		tr|A0A446JG43|A0A446JG43_TRITD, tr|A0A446JG84|A0A446JG84_TRITD, tr|A0A446JGQ8|A0A446JGQ8_TRITD
395	20220927_CRJL_M9H11_Gliadin_Neprosin_N2_175.17668.17668.4	AIHSVAHSIVMQQEQQRGVQILRPL	AIHSVAHSIVM[147]QQEQQRGVQILRPL	IPQQIQCA.AIHSVAHSIVMQQEQQRGVQILRPL.FQIAQGIG	A	F	25	4	2870.94	2853.57	2853.54	714.401	714.393	2853.54	714.392	0.0031	0.811	2.2357	3.168e-05	24.497	0	0.9998	0	0	215	239	0	11M(15.9949)		0	FALSE	tr|A0A446JGF8|A0A446JGF8_TRITD	A0A446JGF8	A0A446JGF8_TRITD	TRITD_1Bv1G001870	Uncharacterized protein		tr|A0A446JG43|A0A446JG43_TRITD, tr|A0A446JG84|A0A446JG84_TRITD, tr|A0A446JGQ8|A0A446JGQ8_TRITD
396	20220927_CRJL_M9H11_Gliadin_Neprosin_N2_175.17680.17680.2	QQQYPSGQGSFQPS		SQVSYQQP.QQQYPSGQGSFQPS.QQNPQAQG	P	Q	14	2	2872.48	1537.7	1537.68	769.856	769.848	1537.68	769.847	0.0018	0.611	3.7761	0.01468	13.606	0	0.9895	0	0	227	240	0			0	FALSE	tr|I0IT51|I0IT51_WHEAT	I0IT51	I0IT51_WHEAT		Alpha/beta-gliadin	Gli-1, Gli-2, Gli-5, Gli-8, Gli-CS-1, Gli-CS-3, Gli-G3, Gli-SB-1, Gli-SB-3, Gli-SB-4, Gli-Z1, Gli-Z5, Glia, TRITD_6Av1G009340, TRITD_6Bv1G014610, TRITD_6Bv1G014670, TRITD_6Bv1G020780, gli-2, gli-w7-104, gli-w7-75, gli-wF08	sp|P04724|GDA4_WHEAT, sp|P18573|GDA9_WHEAT, tr_A0A446V2J7_A0A446V2J7_TRITD_1-196_1-196/1-196, tr|A0A023WGG0|A0A023WGG0_WHEAT, tr|A0A446V2K7|A0A446V2K7_TRITD, tr|A0A446W089|A0A446W089_TRITD, tr|A0A446W0B4|A0A446W0B4_TRITD, tr|A0A446W0D7|A0A446W0D7_TRITD, tr|A0A446W0D8|A0A446W0D8_TRITD, tr|A0A446W1C0|A0A446W1C0_TRITD, tr|A0A446W1C2|A0A446W1C2_TRITD, tr|A0A446W1C4|A0A446W1C4_TRITD, tr|A0A446W1D6|A0A…
397	20220927_CRJL_M9H11_Gliadin_Neprosin_N2_175.17684.17684.1	QQQYPSGQGS	Q[111]QQYPSGQGS	SQVSYQQP.QQQYPSGQGS.FQPSQQNP	P	F	10	1	2872.91	1061.46	1061.44	1062.46	1062.45	1061.44	1062.45	0.0033	0.8798	13.45	0.1918	10.369	0	0.9983	0	0	227	236	0	1Q(-17.0265)		0	FALSE	tr|I0IT51|I0IT51_WHEAT	I0IT51	I0IT51_WHEAT		Alpha/beta-gliadin	Gli-1, Gli-2, Gli-5, Gli-8, Gli-CS-1, Gli-CS-3, Gli-G3, Gli-SB-1, Gli-SB-3, Gli-SB-4, Gli-Z1, Gli-Z5, Glia, TRITD_6Av1G009340, TRITD_6Av1G009360, TRITD_6Bv1G014610, TRITD_6Bv1G014670, TRITD_6Bv1G020780, gli-2, gli-w7-104, gli-w7-75, gli-wF08	sp|P04724|GDA4_WHEAT, sp|P18573|GDA9_WHEAT, tr_A0A446V2J7_A0A446V2J7_TRITD_1-196_1-196/1-196, tr|A0A023WGG0|A0A023WGG0_WHEAT, tr|A0A446V2H3|A0A446V2H3_TRITD, tr|A0A446V2H9|A0A446V2H9_TRITD, tr|A0A446V2K7|A0A446V2K7_TRITD, tr|A0A446V2L7|A0A446V2L7_TRITD, tr|A0A446W089|A0A446W089_TRITD, tr|A0A446W0B4|A0A446W0B4_TRITD, tr|A0A446W0D7|A0A446W0D7_TRITD, tr|A0A446W0D8|A0A446W0D8_TRITD, tr|A0A446W1C0|A0A…
398	20220927_CRJL_M9H11_Gliadin_Neprosin_N2_175.17720.17720.2	YYPTSLRQP		QSGQGQPG.YYPTSLRQP.GQWQQPGQ	G	G	9	2	2877.18	1123.58	1123.56	562.796	562.789	1123.57	562.79	-0.0025	0.7195	3.2147	1.19	9.198	0	0.9636	0	0	291	299	0			0	FALSE	tr|G3FLC5|G3FLC5_WHEAT	G3FLC5	G3FLC5_WHEAT	Glu	High-molecular-weight glutenin subunit	Glu-B1, Glu-B1-1, Glu-B1al, Glu-B1br, Glu-B1bs, HMW-GS	tr|A5HMG1|A5HMG1_WHEAT, tr|A9YSK5|A9YSK5_WHEAT, tr|B8ZX17|B8ZX17_WHEAT, tr|G4Y3Y0|G4Y3Y0_WHEAT, tr|G4Y3Y1|G4Y3Y1_WHEAT, tr|G4Y3Y2|G4Y3Y2_WHEAT, tr|H9B854|H9B854_WHEAT, tr|Q18MZ6|Q18MZ6_WHEAT, tr|Q1KL95|Q1KL95_WHEAT, tr|Q42451|Q42451_WHEAT, tr|Q45R38|Q45R38_WHEAT, tr|Q6Q7J1|Q6Q7J1_WHEAT
399	20220927_CRJL_M9H11_Gliadin_Neprosin_N2_175.17745.17745.3	AIHSVAHSIIMQQEQQQGVP		IPQQIQCA.AIHSVAHSIIMQQEQQQGVP.IIRPIFQI	A	I	20	3	2880.01	2200.13	2200.11	734.384	734.376	2200.11	734.376	-0.0002	0.6639	2.6569	0.00107	18.383	0	0.996	0	0	220	239	0			0	FALSE	tr|R9XUR8|R9XUR8_WHEAT	R9XUR8	R9XUR8_WHEAT		Gamma-gliadin	Gli-1, TRITD_1Bv1G001870, ll903, ll906, ll913, ll917, ll940, ll941	sp|P21292|GDBX_WHEAT, tr|A0A446JG61|A0A446JG61_TRITD, tr|B6UKM5|B6UKM5_WHEAT, tr|B6UKM7|B6UKM7_WHEAT, tr|B6UKN3|B6UKN3_WHEAT, tr|B6UKN5|B6UKN5_WHEAT, tr|B6UKP7|B6UKP7_WHEAT, tr|B6UKP8|B6UKP8_WHEAT, tr|D0EMA4|D0EMA4_WHEAT, tr|D0ES85|D0ES85_WHEAT, tr|K7X1Q2|K7X1Q2_WHEAT, tr|K7XEF1|K7XEF1_WHEAT, tr|M9TE79|M9TE79_WHEAT, tr|Q41602|Q41602_TRITD, tr|Q84M19|Q84M19_TRITD, tr|Q94G93|Q94G93_WHEAT, tr|R9XUA5…
400	20220927_CRJL_M9H11_Gliadin_Neprosin_N2_175.17772.17772.3	AIHSVVHSIVMQQEQQQGIQ		IPRQIQCA.AIHSVVHSIVMQQEQQQGIQ.IIRPIFQI	A	I	20	3	2882.83	2259.17	2259.14	754.064	754.055	2259.14	754.055	0.0002	0.7063	0.3096	0.04906	13.737	0	0.9782	0	0	203	222	0			0	FALSE	tr|R9XWA9|R9XWA9_WHEAT	R9XWA9	R9XWA9_WHEAT		Gamma-gliadin	TRITD_1Av1G002200, ll901, ll908, ll911, ll912, ll918, ll933, ll934, ll935, ll936, qp905, qp909, qp911, qp914	tr|A0A446IHJ1|A0A446IHJ1_TRITD, tr|A7XDG7|A7XDG7_WHEAT, tr|B6UKM4|B6UKM4_WHEAT, tr|B6UKM9|B6UKM9_WHEAT, tr|B6UKN1|B6UKN1_WHEAT, tr|B6UKN2|B6UKN2_WHEAT, tr|B6UKN6|B6UKN6_WHEAT, tr|B6UKP3|B6UKP3_WHEAT, tr|B6UKP4|B6UKP4_WHEAT, tr|B6UKP5|B6UKP5_WHEAT, tr|B6UKP6|B6UKP6_WHEAT, tr|B6UKQ1|B6UKQ1_WHEAT, tr|B6UKQ3|B6UKQ3_WHEAT, tr|B6UKQ6|B6UKQ6_WHEAT, tr|D0ES79|D0ES79_WHEAT, tr|K7WVC4|K7WVC4_WHEAT, tr|K7XE…
401	20220927_CRJL_M9H11_Gliadin_Neprosin_N2_175.17779.17779.3	AIHSVVHSIIMQQEQQQGIQ	AIHSVVHSIIM[147]QQEQQQGIQ	IPRQIQCA.AIHSVVHSIIMQQEQQQGIQ.IIRPIFQI	A	I	20	3	2883.66	2289.18	2289.15	764.068	764.059	2289.15	764.058	0.0009	0.6547	1.7823	0.004123	18.039	0	0.9992	0	0	218	237	0	11M(15.9949)		0	FALSE	tr|A0A446IHE6|A0A446IHE6_TRITD	A0A446IHE6	A0A446IHE6_TRITD	TRITD_1Av1G002200	Uncharacterized protein	qp904, qp913, qp917	tr|A0A446IHB8|A0A446IHB8_TRITD, tr|A0A446IHC1|A0A446IHC1_TRITD, tr|A0A446IHC3|A0A446IHC3_TRITD, tr|A0A446IHC5|A0A446IHC5_TRITD, tr|A0A446IHD2|A0A446IHD2_TRITD, tr|A0A446IHD5|A0A446IHD5_TRITD, tr|A0A446IHD7|A0A446IHD7_TRITD, tr|A0A446IHF4|A0A446IHF4_TRITD, tr|A0A446IHK0|A0A446IHK0_TRITD, tr|A7XDG6|A7XDG6_WHEAT, tr|B6UKQ5|B6UKQ5_WHEAT, tr|B6UKQ8|B6UKQ8_WHEAT
402	20220927_CRJL_M9H11_Gliadin_Neprosin_N2_175.17780.17780.2	FGVGTRVGAY		YGTTTIVP.FGVGTRVGAY.	P	-	10	2	2883.79	1025.54	1025.53	513.776	513.77	1025.53	513.772	-0.0029	0.942	2.2776	0.0002401	16.908	0	0.9996	0	0	341	350	0			0	FALSE	tr|A0A2P1BXV0|A0A2P1BXV0_TRITD	A0A2P1BXV0	A0A2P1BXV0_TRITD	GluB3-4	Low molecular weight glutenin subunit BP4-22	Glu-3, Glu-B3, LMW-GS, LMW-m1, LMW-m2, lmw-gs	tr|A2IBK1|A2IBK1_9POAL, tr|A2IBV7|A2IBV7_WHEAT, tr|A8CA05|A8CA05_WHEAT, tr|B2BZC4|B2BZC4_WHEAT, tr|B2Y2S1|B2Y2S1_WHEAT, tr|B2Y2S6|B2Y2S6_WHEAT, tr|C3VN79|C3VN79_WHEAT, tr|C3VN80|C3VN80_WHEAT, tr|C8KIL6|C8KIL6_WHEAT, tr|D3U318|D3U318_WHEAT, tr|D5FPE4|D5FPE4_TRITD, tr|F8SGL2|F8SGL2_WHEAT, tr|F8SGL3|F8SGL3_WHEAT, tr|F8SGL4|F8SGL4_WHEAT, tr|F8SGL5|F8SGL5_WHEAT, tr|F8SGL7|F8SGL7_WHEAT, tr|F8SGL8|F8SGL…
403	20220927_CRJL_M9H11_Gliadin_Neprosin_N2_175.17814.17814.2	AIHSVVHSIVMQQEQQQGIQ		IPRQIQCA.AIHSVVHSIVMQQEQQQGIQ.IIRPIFQI	A	I	20	2	2887.55	2259.18	2259.15	1130.6	1130.58	2259.14	1130.58	0.0092	0.7277	0.231	0.0191	18.376	0	0.9905	0	0	203	222	0			0	FALSE	tr|R9XWA9|R9XWA9_WHEAT	R9XWA9	R9XWA9_WHEAT		Gamma-gliadin	TRITD_1Av1G002200, ll901, ll908, ll911, ll912, ll918, ll933, ll934, ll935, ll936, qp905, qp909, qp911, qp914	tr|A0A446IHJ1|A0A446IHJ1_TRITD, tr|A7XDG7|A7XDG7_WHEAT, tr|B6UKM4|B6UKM4_WHEAT, tr|B6UKM9|B6UKM9_WHEAT, tr|B6UKN1|B6UKN1_WHEAT, tr|B6UKN2|B6UKN2_WHEAT, tr|B6UKN6|B6UKN6_WHEAT, tr|B6UKP3|B6UKP3_WHEAT, tr|B6UKP4|B6UKP4_WHEAT, tr|B6UKP5|B6UKP5_WHEAT, tr|B6UKP6|B6UKP6_WHEAT, tr|B6UKQ1|B6UKQ1_WHEAT, tr|B6UKQ3|B6UKQ3_WHEAT, tr|B6UKQ6|B6UKQ6_WHEAT, tr|D0ES79|D0ES79_WHEAT, tr|K7WVC4|K7WVC4_WHEAT, tr|K7XE…
404	20220927_CRJL_M9H11_Gliadin_Neprosin_N2_175.17815.17815.1	FGVGTRVGAY		YGTTTIVP.FGVGTRVGAY.	P	-	10	1	2887.68	1025.54	1025.53	1026.55	1026.54	1025.53	1026.54	0.0029	0.5638	2.3425	0.008872	15.708	0	0.9704	0	0	341	350	0			0	FALSE	tr|A0A2P1BXV0|A0A2P1BXV0_TRITD	A0A2P1BXV0	A0A2P1BXV0_TRITD	GluB3-4	Low molecular weight glutenin subunit BP4-22	Glu-3, Glu-B3, LMW-GS, LMW-m1, LMW-m2, lmw-gs	tr|A2IBK1|A2IBK1_9POAL, tr|A2IBV7|A2IBV7_WHEAT, tr|A8CA05|A8CA05_WHEAT, tr|B2BZC4|B2BZC4_WHEAT, tr|B2Y2S1|B2Y2S1_WHEAT, tr|B2Y2S6|B2Y2S6_WHEAT, tr|C3VN79|C3VN79_WHEAT, tr|C3VN80|C3VN80_WHEAT, tr|C8KIL6|C8KIL6_WHEAT, tr|D3U318|D3U318_WHEAT, tr|D5FPE4|D5FPE4_TRITD, tr|F8SGL2|F8SGL2_WHEAT, tr|F8SGL3|F8SGL3_WHEAT, tr|F8SGL4|F8SGL4_WHEAT, tr|F8SGL5|F8SGL5_WHEAT, tr|F8SGL7|F8SGL7_WHEAT, tr|F8SGL8|F8SGL…
405	20220927_CRJL_M9H11_Gliadin_Neprosin_N2_175.17822.17822.0	LFSQQQQPP		ISQQQQPP.LFSQQQQPP.FSQQQQPP	P	F	9	1	2888.41	1071.56	1071.55	1072.57	1072.55	1071.53	1072.54	0.0122	0.785	3.9694	0.09661	11.56	0	0.9624	0	0	29	37	0			0	FALSE	tr|D2DII1|D2DII1_WHEAT	D2DII1	D2DII1_WHEAT	GluA3-14	Low-molecular-weight glutenin subunit	Glu-A3, LMW-GS, glu-3	tr|C3VN74|C3VN74_WHEAT, tr|D3U317|D3U317_WHEAT, tr|Q6SPZ0|Q6SPZ0_WHEAT, tr|R9XV91|R9XV91_WHEAT
406	20220927_CRJL_M9H11_Gliadin_Neprosin_N2_175.17842.17842.3	AIHGVVHSIIMQQEQQQQQGIQ	AIHGVVHSIIM[147]QQEQQQQQGIQ	IPQQIQCA.AIHGVVHSIIMQQEQQQQQGIQ.IMRPIFQI	A	I	22	3	2890.92	2515.29	2515.26	839.437	839.428	2515.26	839.427	0.0036	0.6371	0.8884	0.001661	17.618	0	0.9984	0	0	199	220	0	11M(15.9949)		0	FALSE	tr|A0A446IHC0|A0A446IHC0_TRITD	A0A446IHC0	A0A446IHC0_TRITD	TRITD_1Av1G002120	Uncharacterized protein		tr|A0A446IHB5|A0A446IHB5_TRITD, tr|A0A446IHC7|A0A446IHC7_TRITD, tr|A0A446IHD6|A0A446IHD6_TRITD
407	20220927_CRJL_M9H11_Gliadin_Neprosin_N2_175.17982.17982.0	QPGQRQPWSYPSATFPQQPGQGQ		PQQPGQGQ.QPGQRQPWSYPSATFPQQPGQGQ.GQQGYYPG	Q	G	23	3	2907.22	2569.25	2569.22	857.425	857.415	2569.21	857.41	0.0144	0.7725	2.378	0.9581	7.539	7.539	0.9777	0	0	182	204	0			0	FALSE	tr|I6SW34|I6SW34_HORVV	I6SW34	I6SW34_HORVV		D hordein	Hor3	tr|A0A287FYP1|A0A287FYP1_HORVV, tr|F2EA67|F2EA67_HORVV, tr|I6SW23|I6SW23_HORVU, tr|I6TRS8|I6TRS8_HORVU, tr|Q40054|Q40054_HORVU, tr|Q84LE9|Q84LE9_HORVU
408	20220927_CRJL_M9H11_Gliadin_Neprosin_N2_175.18012.18012.3	ASLQQVGQGQQIGQLGQRQQP		QGQQGHYP.ASLQQVGQGQQIGQLGQRQQP.GQGQQTRQ	P	G	21	3	2910.43	2249.19	2249.17	750.738	750.73	2248.17	750.396	1.0004	0.8785	3.1637	0.000439	23.93	0	0.9985	0	0	405	425	0			0	FALSE	tr|Q03871|Q03871_WHEAT	Q03871	Q03871_WHEAT	Glu-1By9	HMW glutenin subunit 1By9	Glu, Glu-1B, glu-1R	tr|A5HMG2|A5HMG2_WHEAT, tr|Q0Q5D8|Q0Q5D8_WHEAT, tr|Q52JL2|Q52JL2_WHEAT, tr|Q84TG6|Q84TG6_TRITD, tr|Q94IJ6|Q94IJ6_WHEAT, tr|U5YQV1|U5YQV1_WHEAT
409	20220927_CRJL_M9H11_Gliadin_Neprosin_N2_175.18014.18014.2	QQQQHQQLVQQQIPV		PQQSPFPQ.QQQQHQQLVQQQIPV.VQPSIIQQ	Q	V	15	2	2910.66	1828.98	1828.96	915.496	915.485	1828.95	915.484	0.0012	0.625	3.1691	0.009937	15.511	0	0.9681	0	0	124	138	0			0	FALSE	tr|F8SGP1|F8SGP1_WHEAT	F8SGP1	F8SGP1_WHEAT		Low-molecular-weight glutenin subunit	Glu-D3, LMW-3, LMW-GS, LMW-m1, glu-3, lmw-gs	sp|P10386|GLTB_WHEAT, tr|A2IBV6|A2IBV6_WHEAT, tr|A2IBV7|A2IBV7_WHEAT, tr|B2LS34|B2LS34_WHEAT, tr|B5ANT2|B5ANT2_WHEAT, tr|B5ANT6|B5ANT6_WHEAT, tr|B6DVS3|B6DVS3_WHEAT, tr|C0KK80|C0KK80_WHEAT, tr|C0KK81|C0KK81_WHEAT, tr|C0KK82|C0KK82_WHEAT, tr|D0EVP5|D0EVP5_WHEAT, tr|F8SGP0|F8SGP0_WHEAT, tr|F8SGP2|F8SGP2_WHEAT, tr|F8SGP3|F8SGP3_WHEAT, tr|F8SGP4|F8SGP4_WHEAT, tr|H6VLQ2|H6VLQ2_WHEAT, tr|H6VLQ3|H6VLQ3_…
410	20220927_CRJL_M9H11_Gliadin_Neprosin_N2_175.18021.18021.2	TTAVRVPVP		IAIVATTA.TTAVRVPVP.QIQPQNPS	A	Q	9	2	2911.53	938.552	938.544	470.284	470.279	938.555	470.285	-0.0105	0.7091	3.815	0.01567	14.72	0	0.9913	0	0	18	26	0			0	FALSE	tr|I0IT51|I0IT51_WHEAT	I0IT51	I0IT51_WHEAT		Alpha/beta-gliadin	Gli-1, Gli-2, Gli-6, Gli-7, Gli-A2-16, Gli-A2-6, Gli-G1, Gli-G5, Gli-G7, Gli-SB-1, Gli-SB-2, Gli-SB-4, Gli-Z2, Gli-Z3, Gli-Z5, Gli-Z6, Gli-Z8, Glia, TRITD_6Av1G009340, TRITD_6Av1G009660, TRITD_6Av1G009670, TRITD_6Av1G009830, TRITD_6Av1G009860, TRITD_6Bv1G014610, TRITD_6Bv1G014670, a-gliadin, gli, gli-2, gli-w7-104, gli-wE09, gli-wE12	sp|P04722|GDA2_WHEAT, sp|P04725|GDA5_WHEAT, sp|P04726|GDA6_WHEAT, sp|P04727|GDA7_WHEAT, tr_A0A0E3UR92_A0A0E3UR92_TRITD_1-213_1-213/1-213, tr_A0A446V2J7_A0A446V2J7_TRITD_1-196_1-196/1-196, tr_A0A446V2L4_A0A446V2L4_TRITD_1-223_1-223/1-223, tr_A0A446V2M7_TRITD_1-188_1-188_1-188_1-188/1-188, tr_A0A446W0H6_TRITD_1-195_1-195_1-195_1-195/1-195, tr_A0A446W0L8_A0A446W0L8_TRITD_1-204_1-204/1-204, tr|A0A023…
411	20220927_CRJL_M9H11_Gliadin_Neprosin_N2_175.18041.18041.0	GQQQQFPP		IVQQQQFP.GQQQQFPP.QQPYPHQQ	P	Q	8	1	2913.67	928.451	928.441	929.458	929.448	928.44	929.447	0.0002	0.7431	6.0897	0.2869	12.262	0	0.9893	0	0	52	59	0			0	FALSE	tr|K7X1L1|K7X1L1_WHEAT	K7X1L1	K7X1L1_WHEAT	gli-2	Alpha-gliadin	Gli-4, Gli-G1, Gli-G4, Gli-SB-4, Gli-Z2, Gli-Z8, Glia, TRITD_6Av1G009360, TRITD_6Bv1G014610	sp|P04725|GDA5_WHEAT, sp|P04726|GDA6_WHEAT, sp|P04727|GDA7_WHEAT, tr_A0A0E3UR92_A0A0E3UR92_TRITD_1-213_1-213/1-213, tr_A0A446W0H6_TRITD_1-195_1-195_1-195_1-195/1-195, tr_A0A446W0L8_A0A446W0L8_TRITD_1-204_1-204/1-204, tr|A0A023WGF7|A0A023WGF7_WHEAT, tr|A0A0E3UQW5|A0A0E3UQW5_TRITD, tr|A0A0E3Z552|A0A0E3Z552_TRITD, tr|A0A0E3Z5B3|A0A0E3Z5B3_TRITD, tr|A0A0E3Z5Z6|A0A0E3Z5Z6_TRITD, tr|A0A0E3Z7J9|A0A0E3Z7…
412	20220927_CRJL_M9H11_Gliadin_Neprosin_N2_175.18050.18050.2	FGVGTRVGAY		YGTTTIVP.FGVGTRVGAY.	P	-	10	2	2914.69	1025.54	1025.53	513.776	513.77	1025.53	513.772	-0.0029	0.9083	2.7927	0.004378	15.935	0	0.9998	0	0	341	350	0			0	FALSE	tr|A0A2P1BXV0|A0A2P1BXV0_TRITD	A0A2P1BXV0	A0A2P1BXV0_TRITD	GluB3-4	Low molecular weight glutenin subunit BP4-22	Glu-3, Glu-B3, LMW-GS, LMW-m1, LMW-m2, lmw-gs	tr|A2IBK1|A2IBK1_9POAL, tr|A2IBV7|A2IBV7_WHEAT, tr|A8CA05|A8CA05_WHEAT, tr|B2BZC4|B2BZC4_WHEAT, tr|B2Y2S1|B2Y2S1_WHEAT, tr|B2Y2S6|B2Y2S6_WHEAT, tr|C3VN79|C3VN79_WHEAT, tr|C3VN80|C3VN80_WHEAT, tr|C8KIL6|C8KIL6_WHEAT, tr|D3U318|D3U318_WHEAT, tr|D5FPE4|D5FPE4_TRITD, tr|F8SGL2|F8SGL2_WHEAT, tr|F8SGL3|F8SGL3_WHEAT, tr|F8SGL4|F8SGL4_WHEAT, tr|F8SGL5|F8SGL5_WHEAT, tr|F8SGL7|F8SGL7_WHEAT, tr|F8SGL8|F8SGL…
413	20220927_CRJL_M9H11_Gliadin_Neprosin_N2_175.18052.18052.3	AIHSVVHSIIMQQEQQQGIQ	AIHSVVHSIIM[147]QQEQQQGIQ	IPRQIQCA.AIHSVVHSIIMQQEQQQGIQ.IIRPIFQI	A	I	20	3	2914.84	2289.18	2289.15	764.067	764.059	2289.15	764.058	0.0007	0.625	1.2627	0.005824	17.439	0	0.9964	0	0	218	237	0	11M(15.9949)		0	FALSE	tr|A0A446IHE6|A0A446IHE6_TRITD	A0A446IHE6	A0A446IHE6_TRITD	TRITD_1Av1G002200	Uncharacterized protein	qp904, qp913, qp917	tr|A0A446IHB8|A0A446IHB8_TRITD, tr|A0A446IHC1|A0A446IHC1_TRITD, tr|A0A446IHC3|A0A446IHC3_TRITD, tr|A0A446IHC5|A0A446IHC5_TRITD, tr|A0A446IHD2|A0A446IHD2_TRITD, tr|A0A446IHD5|A0A446IHD5_TRITD, tr|A0A446IHD7|A0A446IHD7_TRITD, tr|A0A446IHF4|A0A446IHF4_TRITD, tr|A0A446IHK0|A0A446IHK0_TRITD, tr|A7XDG6|A7XDG6_WHEAT, tr|B6UKQ5|B6UKQ5_WHEAT, tr|B6UKQ8|B6UKQ8_WHEAT
414	20220927_CRJL_M9H11_Gliadin_Neprosin_N2_175.18061.18061.3	AIHSVVHSIVMQQEQQQGIQ		IPRQIQCA.AIHSVVHSIVMQQEQQQGIQ.IIRPIFQI	A	I	20	3	2915.64	2259.17	2259.14	754.064	754.055	2259.14	754.055	0.0002	0.7129	0.2373	0.01445	15.86	0	0.9931	0	0	203	222	0			0	FALSE	tr|R9XWA9|R9XWA9_WHEAT	R9XWA9	R9XWA9_WHEAT		Gamma-gliadin	TRITD_1Av1G002200, ll901, ll908, ll911, ll912, ll918, ll933, ll934, ll935, ll936, qp905, qp909, qp911, qp914	tr|A0A446IHJ1|A0A446IHJ1_TRITD, tr|A7XDG7|A7XDG7_WHEAT, tr|B6UKM4|B6UKM4_WHEAT, tr|B6UKM9|B6UKM9_WHEAT, tr|B6UKN1|B6UKN1_WHEAT, tr|B6UKN2|B6UKN2_WHEAT, tr|B6UKN6|B6UKN6_WHEAT, tr|B6UKP3|B6UKP3_WHEAT, tr|B6UKP4|B6UKP4_WHEAT, tr|B6UKP5|B6UKP5_WHEAT, tr|B6UKP6|B6UKP6_WHEAT, tr|B6UKQ1|B6UKQ1_WHEAT, tr|B6UKQ3|B6UKQ3_WHEAT, tr|B6UKQ6|B6UKQ6_WHEAT, tr|D0ES79|D0ES79_WHEAT, tr|K7WVC4|K7WVC4_WHEAT, tr|K7XE…
415	20220927_CRJL_M9H11_Gliadin_Neprosin_N2_175.18069.18069.3	AIHSVVHSIIMQQQQQQQQQQGM		IPQQIQCA.AIHSVVHSIIMQQQQQQQQQQGM.HIFIPISQ	A	H	23	3	2916.58	2674.34	2674.31	892.454	892.443	2674.31	892.443	-0.0007	0.6751	0.2034	0.01102	15.331	0	0.9758	0	0	233	255	0			0	FALSE	tr|Q94G91|Q94G91_WHEAT	Q94G91	Q94G91_WHEAT	Gli-Yn1	Gamma-gliadin	Gli-1, Gli-Rz1, gli, ll910, ll921, ll923	tr|B6DQB6|B6DQB6_WHEAT, tr|B6DQB8|B6DQB8_WHEAT, tr|B6DQB9|B6DQB9_WHEAT, tr|B6UKN0|B6UKN0_WHEAT, tr|B6UKN7|B6UKN7_WHEAT, tr|B6UKN8|B6UKN8_WHEAT, tr|D0ES83|D0ES83_WHEAT, tr|F2X323|F2X323_WHEAT, tr|F2XAR4|F2XAR4_WHEAT, tr|F2XAR5|F2XAR5_WHEAT, tr|F4YT72|F4YT72_WHEAT, tr|K7X1S8|K7X1S8_WHEAT, tr|M9TGF7|M9TGF7_WHEAT, tr|Q6EEW9|Q6EEW9_WHEAT, tr|R9XSY7|R9XSY7_WHEAT, tr|R9XT02|R9XT02_WHEAT, tr|R9XU95|R9XU9…
416	20220927_CRJL_M9H11_Gliadin_Neprosin_N2_175.18101.18101.2	TSLQQLGQGQQTGQPG		QGQQGHYP.TSLQQLGQGQQTGQPG.QKQQPGQG	P	Q	16	2	2920.14	1626.81	1626.8	814.414	814.405	1626.8	814.405	-0.0001	0.6979	4.0701	0.8412	10.751	10.304	0.9694	0	0	372	387	0			0	FALSE	sp|P10387|GLT0_WHEAT	P10387	GLT0_WHEAT	GLU-D1-2B	Glutenin, high molecular weight subunit DY10	Glu-D1-2, Glu1Dy10	tr|A9YSK3|A9YSK3_WHEAT, tr|A9ZMG8|A9ZMG8_WHEAT
417	20220927_CRJL_M9H11_Gliadin_Neprosin_N2_175.18123.18123.0	LFSQQQQPP		ISQQQQPP.LFSQQQQPP.FSQQQQPP	P	F	9	1	2922.44	1071.55	1071.54	1072.56	1072.54	1071.53	1072.54	0.0025	0.8012	4.5365	0.00986	11.904	0	0.9978	0	0	29	37	0			0	FALSE	tr|D2DII1|D2DII1_WHEAT	D2DII1	D2DII1_WHEAT	GluA3-14	Low-molecular-weight glutenin subunit	Glu-A3, LMW-GS, glu-3	tr|C3VN74|C3VN74_WHEAT, tr|D3U317|D3U317_WHEAT, tr|Q6SPZ0|Q6SPZ0_WHEAT, tr|R9XV91|R9XV91_WHEAT
418	20220927_CRJL_M9H11_Gliadin_Neprosin_N2_175.18214.18214.3	AIHSVVHSIIMQQEQQEQLQG	AIHSVVHSIIM[147]QQEQQEQLQG	IPQQIQCA.AIHSVVHSIIMQQEQQEQLQG.VQIIVPIS	A	V	21	3	2932.85	2419.23	2419.2	807.416	807.407	2418.2	807.073	1.0019	0.64	2.3225	0.002001	19.081	0	0.9982	0	0	144	164	0	11M(15.9949)		0	FALSE	tr|Q6EEW5|Q6EEW5_TRITD	Q6EEW5	Q6EEW5_TRITD		Gamma gliadin	Gli-x2, TRITD_1Bv1G001870, ll915, ll931-2	sp|P06659|GDBB_WHEAT, tr|A0A446JG55|A0A446JG55_TRITD, tr|A0A446JG83|A0A446JG83_TRITD, tr|A0A446JG85|A0A446JG85_TRITD, tr|A0A446JG88|A0A446JG88_TRITD, tr|A0A446JG99|A0A446JG99_TRITD, tr|B6UKN4|B6UKN4_WHEAT, tr|B6UKP2|B6UKP2_WHEAT, tr|F2X0K8|F2X0K8_WHEAT, tr|Q6EEW3|Q6EEW3_TRITD, tr|Q6EEW4|Q6EEW4_TRITD, tr|Q6EEW6|Q6EEW6_TRITD, tr|Q6EEX1|Q6EEX1_WHEAT
419	20220927_CRJL_M9H11_Gliadin_Neprosin_N2_175.18228.18228.2	FEEIRNLA		VQPQQIPQ.FEEIRNLA.LETIPAMC	Q	L	8	2	2934.38	990.515	990.505	496.265	496.26	990.513	496.264	-0.0085	0.9301	0.7278	0.03258	12.448	0	0.9983	0	0	260	267	0			0	FALSE	tr|K7X1H8|K7X1H8_WHEAT	K7X1H8	K7X1H8_WHEAT	gli-2	Alpha-gliadin	Gli-1, Gli-2, Gli-6, Gli-7, Gli-8, Gli-A2-16, Gli-A2-6, Gli-CS-1, Gli-CS-3, Gli-G2, Gli-G3, Gli-G4, Gli-G7, Gli-SB-3, Gli-SB-4, Gli-Z1, Gli-Z2, Gli-Z3, Gli-Z5, Gli-Z6, Gli-Z7, Glia, TRITD_6Av1G009340, TRITD_6Av1G009660, TRITD_6Av1G009670, TRITD_6Av1G009830, TRITD_6Av1G009860, TRITD_6Av1G009880, TRITD_6Bv1G014670, TRITD_6Bv1G020780, a-gliadin, gli, gli-w24, gli-w7-104, gli-w7-5, gli-w7-75, gli-wE1…	sp|P02863|GDA0_WHEAT, sp|P04722|GDA2_WHEAT, sp|P04724|GDA4_WHEAT, sp|P04726|GDA6_WHEAT, sp|P18573|GDA9_WHEAT, tr_A0A446V2J7_A0A446V2J7_TRITD_1-196_1-196/1-196, tr_A0A446V2L4_A0A446V2L4_TRITD_1-223_1-223/1-223, tr_A0A446V2M7_TRITD_1-188_1-188_1-188_1-188/1-188, tr|A0A023WGF7|A0A023WGF7_WHEAT, tr|A0A023WGG0|A0A023WGG0_WHEAT, tr|A0A023WHQ9|A0A023WHQ9_WHEAT, tr|A0A0E3UQW5|A0A0E3UQW5_TRITD, tr|A0A0E3U…
420	20220927_CRJL_M9H11_Gliadin_Neprosin_N2_175.18281.18281.0	QFQEIRNLA		SVQPQQIP.QFQEIRNLA.LQTIPAMC	P	L	9	2	2940.43	1118.6	1118.59	560.308	560.302	1117.59	559.801	1.0013	0.8836	0.7215	0.8067	10.746	8.521	0.9689	0	0	244	252	0			0	FALSE	tr|K7X1L1|K7X1L1_WHEAT	K7X1L1	K7X1L1_WHEAT	gli-2	Alpha-gliadin	Gli-2	sp|P04723|GDA3_WHEAT, tr|I0IT57|I0IT57_WHEAT, tr|I0IT65|I0IT65_WHEAT, tr|K7X0Q3|K7X0Q3_WHEAT, tr|K7X0S2|K7X0S2_WHEAT, tr|K7XE82|K7XE82_WHEAT, tr|K7XR94|K7XR94_WHEAT, tr|Q9M4M3|Q9M4M3_WHEAT, tr|Q9M4M6|Q9M4M6_WHEAT, tr|R9XSX0|R9XSX0_WHEAT, tr|R9XUN7|R9XUN7_WHEAT, tr|X2KWL3|X2KWL3_WHEAT, tr|X2L2H1|X2L2H1_WHEAT
421	20220927_CRJL_M9H11_Gliadin_Neprosin_N2_175.18291.18291.2	QRPGQGQQPGQGQQGYYP	Q[111]RPGQGQQPGQGQQGYYP	YYPGQASP.QRPGQGQQPGQGQQGYYP.TSPQQPGQ	P	T	18	2	2941.54	1955.92	1955.89	978.966	978.953	1955.89	978.951	0.0037	0.782	9.7444	0.0002548	22.875	13.651	0.9998	0	0	132	149	0	1Q(-17.0265)		0	FALSE	tr|A9YSK4|A9YSK4_WHEAT	A9YSK4	A9YSK4_WHEAT	Glu-D1-1	High molecular weight glutenin subunit	GLU-1D-1D, Glu1Dx5	sp|P10388|GLT5_WHEAT, tr|C0SUC3|C0SUC3_WHEAT
422	20220927_CRJL_M9H11_Gliadin_Neprosin_N2_175.18293.18293.1	QFQEIRNLA		SVQPQQIP.QFQEIRNLA.LQTIPAMC	P	L	9	1	2941.8	1117.61	1117.59	1118.61	1118.6	1117.59	1118.6	0.005	0.7224	0.7443	0.005572	17.516	0	0.9813	0	0	244	252	0			0	FALSE	tr|K7X1L1|K7X1L1_WHEAT	K7X1L1	K7X1L1_WHEAT	gli-2	Alpha-gliadin	Gli-2	sp|P04723|GDA3_WHEAT, tr|I0IT57|I0IT57_WHEAT, tr|I0IT65|I0IT65_WHEAT, tr|K7X0Q3|K7X0Q3_WHEAT, tr|K7X0S2|K7X0S2_WHEAT, tr|K7XE82|K7XE82_WHEAT, tr|K7XR94|K7XR94_WHEAT, tr|Q9M4M3|Q9M4M3_WHEAT, tr|Q9M4M6|Q9M4M6_WHEAT, tr|R9XSX0|R9XSX0_WHEAT, tr|R9XUN7|R9XUN7_WHEAT, tr|X2KWL3|X2KWL3_WHEAT, tr|X2L2H1|X2L2H1_WHEAT
423	20220927_CRJL_M9H11_Gliadin_Neprosin_N2_175.18302.18302.0	LVQQQQFPGQQQP		QQPQKQVP.LVQQQQFPGQQQP.FPPQQPYP	P	F	13	2	2942.81	1524.79	1524.77	763.4	763.392	1524.77	763.391	0.0011	0.7914	4.1636	0.1571	13.581	0	0.9706	0	0	44	56	0			0	FALSE	tr|K7X1H8|K7X1H8_WHEAT	K7X1H8	K7X1H8_WHEAT	gli-2	Alpha-gliadin	Gli-2, Gli-5, Gli-8, Gli-CS-1, Gli-CS-3, Gli-G3, Gli-G6, Gli-SB-3, Gli-Z1, Gli-Z7, Glia, TRITD_6Av1G009340, TRITD_6Bv1G014610, TRITD_6Bv1G014670, TRITD_6Bv1G020780, gli-w24, gli-w7-75, gli-wF08	sp|P04724|GDA4_WHEAT, sp|P18573|GDA9_WHEAT, tr|A0A023WGG0|A0A023WGG0_WHEAT, tr|A0A446V2K7|A0A446V2K7_TRITD, tr|A0A446W0A1|A0A446W0A1_TRITD, tr|A0A446W0B5|A0A446W0B5_TRITD, tr|A0A446W1C0|A0A446W1C0_TRITD, tr|A0A446W1C2|A0A446W1C2_TRITD, tr|A0A446W1C4|A0A446W1C4_TRITD, tr|A0A446W1D6|A0A446W1D6_TRITD, tr|A0A446W1F2|A0A446W1F2_TRITD, tr|A0A446W1H7|A0A446W1H7_TRITD, tr|A0A446W1J4|A0A446W1J4_TRITD, tr|…
424	20220927_CRJL_M9H11_Gliadin_Neprosin_N2_175.18323.18323.2	LVQQQQFPGQQQP		QQPQKQVP.LVQQQQFPGQQQP.FPPQQPYP	P	F	13	2	2945.04	1524.79	1524.77	763.401	763.392	1524.77	763.391	0.0006	0.7638	4.2007	0.04449	14.907	0	0.9836	0	0	44	56	0			0	FALSE	tr|K7X1H8|K7X1H8_WHEAT	K7X1H8	K7X1H8_WHEAT	gli-2	Alpha-gliadin	Gli-2, Gli-5, Gli-8, Gli-CS-1, Gli-CS-3, Gli-G3, Gli-G6, Gli-SB-3, Gli-Z1, Gli-Z7, Glia, TRITD_6Av1G009340, TRITD_6Bv1G014610, TRITD_6Bv1G014670, TRITD_6Bv1G020780, gli-w24, gli-w7-75, gli-wF08	sp|P04724|GDA4_WHEAT, sp|P18573|GDA9_WHEAT, tr|A0A023WGG0|A0A023WGG0_WHEAT, tr|A0A446V2K7|A0A446V2K7_TRITD, tr|A0A446W0A1|A0A446W0A1_TRITD, tr|A0A446W0B5|A0A446W0B5_TRITD, tr|A0A446W1C0|A0A446W1C0_TRITD, tr|A0A446W1C2|A0A446W1C2_TRITD, tr|A0A446W1C4|A0A446W1C4_TRITD, tr|A0A446W1D6|A0A446W1D6_TRITD, tr|A0A446W1F2|A0A446W1F2_TRITD, tr|A0A446W1H7|A0A446W1H7_TRITD, tr|A0A446W1J4|A0A446W1J4_TRITD, tr|…
425	20220927_CRJL_M9H11_Gliadin_Neprosin_N2_175.18339.18339.2	FGVGTRVGAY		YGTTTIVP.FGVGTRVGAY.	P	-	10	2	2946.68	1025.54	1025.53	513.776	513.77	1025.53	513.772	-0.0029	0.795	3.3258	0.1779	11.267	0	0.9622	0	0	341	350	0			0	FALSE	tr|A0A2P1BXV0|A0A2P1BXV0_TRITD	A0A2P1BXV0	A0A2P1BXV0_TRITD	GluB3-4	Low molecular weight glutenin subunit BP4-22	Glu-3, Glu-B3, LMW-GS, LMW-m1, LMW-m2, lmw-gs	tr|A2IBK1|A2IBK1_9POAL, tr|A2IBV7|A2IBV7_WHEAT, tr|A8CA05|A8CA05_WHEAT, tr|B2BZC4|B2BZC4_WHEAT, tr|B2Y2S1|B2Y2S1_WHEAT, tr|B2Y2S6|B2Y2S6_WHEAT, tr|C3VN79|C3VN79_WHEAT, tr|C3VN80|C3VN80_WHEAT, tr|C8KIL6|C8KIL6_WHEAT, tr|D3U318|D3U318_WHEAT, tr|D5FPE4|D5FPE4_TRITD, tr|F8SGL2|F8SGL2_WHEAT, tr|F8SGL3|F8SGL3_WHEAT, tr|F8SGL4|F8SGL4_WHEAT, tr|F8SGL5|F8SGL5_WHEAT, tr|F8SGL7|F8SGL7_WHEAT, tr|F8SGL8|F8SGL…
426	20220927_CRJL_M9H11_Gliadin_Neprosin_N2_175.18358.18358.2	AIHGVVHSIIMQQEQQQQQGIQ		IPQQIQCA.AIHGVVHSIIMQQEQQQQQGIQ.IMRPIFQI	A	I	22	2	2948.66	2499.29	2499.26	1250.65	1250.64	2499.27	1250.64	-0.0039	0.7627	0.6771	4.975e-05	24.713	0	0.9981	0	0	199	220	0			0	FALSE	tr|A0A446IHC0|A0A446IHC0_TRITD	A0A446IHC0	A0A446IHC0_TRITD	TRITD_1Av1G002120	Uncharacterized protein		tr|A0A446IHB5|A0A446IHB5_TRITD, tr|A0A446IHC7|A0A446IHC7_TRITD, tr|A0A446IHD6|A0A446IHD6_TRITD
427	20220927_CRJL_M9H11_Gliadin_Neprosin_N2_175.18386.18386.2	GQGQQIGKGQQGYYPTSLQQP		YPTSIQQP.GQGQQIGKGQQGYYPTSLQQP.GQGQQGYY	P	G	21	2	2951.89	2262.14	2262.11	1132.08	1132.06	2262.1	1132.06	0.0092	0.7775	3.8556	0.007477	19.005	9.692	0.9893	0	0	177	197	0			0	FALSE	sp|P10387|GLT0_WHEAT	P10387	GLT0_WHEAT	GLU-D1-2B	Glutenin, high molecular weight subunit DY10	Glu-D1-2, Glu1Dy10	tr|A9YSK3|A9YSK3_WHEAT, tr|A9ZMG8|A9ZMG8_WHEAT
428	20220927_CRJL_M9H11_Gliadin_Neprosin_N2_175.18394.18394.4	AIHGVVHSIIMQQEQQQQQGIQ		IPQQIQCA.AIHGVVHSIIMQQEQQQQQGIQ.IMRPIFQI	A	I	22	4	2952.68	2500.29	2500.26	626.08	626.073	2499.27	625.824	0.9997	0.7473	0.7441	0.06194	11.332	0	0.9802	0	0	199	220	0			0	FALSE	tr|A0A446IHC0|A0A446IHC0_TRITD	A0A446IHC0	A0A446IHC0_TRITD	TRITD_1Av1G002120	Uncharacterized protein		tr|A0A446IHB5|A0A446IHB5_TRITD, tr|A0A446IHC7|A0A446IHC7_TRITD, tr|A0A446IHD6|A0A446IHD6_TRITD
429	20220927_CRJL_M9H11_Gliadin_Neprosin_N2_175.18404.18404.2	QRQQGYYPTSP	Q[111]RQQGYYPTSP	GQQDQQPG.QRQQGYYPTSP.QQPGQGQQ	G	Q	11	2	2953.88	1306.61	1306.59	654.31	654.304	1306.59	654.304	-0.0014	0.6089	9.6299	0.1523	13.769	0	0.9859	0	0	149	159	0	1Q(-17.0265)		0	FALSE	tr|G3FLC5|G3FLC5_WHEAT	G3FLC5	G3FLC5_WHEAT	Glu	High-molecular-weight glutenin subunit	Glu-B1, Glu-B1-1, Glu-B1al, Glu-B1br, Glu-B1bs, HMW-GS, HMWBx17	tr|A5HMG1|A5HMG1_WHEAT, tr|A9YSK5|A9YSK5_WHEAT, tr|B8ZX17|B8ZX17_WHEAT, tr|G4Y3Y0|G4Y3Y0_WHEAT, tr|G4Y3Y1|G4Y3Y1_WHEAT, tr|G4Y3Y2|G4Y3Y2_WHEAT, tr|H9B854|H9B854_WHEAT, tr|M4M8L5|M4M8L5_WHEAT, tr|Q18MZ6|Q18MZ6_WHEAT, tr|Q1KL95|Q1KL95_WHEAT, tr|Q42451|Q42451_WHEAT, tr|Q45R38|Q45R38_WHEAT, tr|Q6Q7J1|Q6Q7J1_WHEAT
430	20220927_CRJL_M9H11_Gliadin_Neprosin_N2_175.18460.18460.0	IALRTLP		AQIEVMTS.IALRTLP.RMCSVNVP	S	R	7	1	2960.51	782.511	782.503	783.518	783.51	782.501	783.509	0.0011	0.8177	2.7378	0.1575	9.711	0	0.9841	0	0	355	361	0			0	FALSE	tr|Q5MFG8|Q5MFG8_WHEAT	Q5MFG8	Q5MFG8_WHEAT		Low molecular weight glutenin	GLEN42K, Glu, Glu-1, Glu-3, Glu-A3, Glu-B3, Glu-B3g, Glu-D3, GluA3-15, GluA3-23, GluA3-24, GluB3-1, GluB3-2, GluB3-3, GluB3-4, GluB3-6, GluD3-1, GluD3-3, GluD3-5, HARU48K, KANS2, LMW, LMW-1, LMW-3, LMW-5, LMW-GS, LMW-m1, LMW-m2, LMW-s1, LMWXY22, LMWXY22-2, LWMXY22-3, TRITD_1Av1G002360, TRITD_1Av1G002790, XYGluA3, XYGluB3, glu-3, hor2-4, lmw-gs, lmw-gs1, lmw-gs3, lmw-i	CAA36063.1, sp|P06470|HOR1_HORVU, sp|P16315|GLTC_WHEAT, sw|P04729|GDB1_WHEAT, tr_A7XDG0_A7XDG0_TRITU_1-363_1-363/1-363, tr_Q0Q2J0_Q0Q2J0_TRITU_1-297_1-297/1-297, tr_Q0Q2J1_Q0Q2J1_TRITU_1-334_1-334/1-334, tr_Q68VI0_Q68VI0_TRITU_1-381_1-381/1-381, tr|A0A0K2GRS6|A0A0K2GRS6_HORVV, tr|A0A287EFB3|A0A287EFB3_HORVV, tr|A0A287EFD4|A0A287EFD4_HORVV, tr|A0A287EFE1|A0A287EFE1_HORVV, tr|A0A287EFF7|A0A287EFF7_…
431	20220927_CRJL_M9H11_Gliadin_Neprosin_N2_175.18468.18468.2	AIHSVVHSIIMQQEQQEQLQG	AIHSVVHSIIM[147]QQEQQEQLQG	IPQQIQCA.AIHSVVHSIIMQQEQQEQLQG.VQIIVPIS	A	V	21	2	2961.54	2418.23	2418.2	1210.12	1210.11	2418.2	1210.11	0.0083	0.5778	1.8443	0.00867	16.748	0	0.9957	0	0	144	164	0	11M(15.9949)		0	FALSE	tr|Q6EEW5|Q6EEW5_TRITD	Q6EEW5	Q6EEW5_TRITD		Gamma gliadin	Gli-x2, TRITD_1Bv1G001870, ll915, ll931-2	sp|P06659|GDBB_WHEAT, tr|A0A446JG55|A0A446JG55_TRITD, tr|A0A446JG83|A0A446JG83_TRITD, tr|A0A446JG85|A0A446JG85_TRITD, tr|A0A446JG88|A0A446JG88_TRITD, tr|A0A446JG99|A0A446JG99_TRITD, tr|B6UKN4|B6UKN4_WHEAT, tr|B6UKP2|B6UKP2_WHEAT, tr|F2X0K8|F2X0K8_WHEAT, tr|Q6EEW3|Q6EEW3_TRITD, tr|Q6EEW4|Q6EEW4_TRITD, tr|Q6EEW6|Q6EEW6_TRITD, tr|Q6EEX1|Q6EEX1_WHEAT
432	20220927_CRJL_M9H11_Gliadin_Neprosin_N2_175.18487.18487.0	AIHSVVHSIIMQQEQRQGVQI	AIHSVVHSIIM[147]QQEQRQGVQI	IPQQIQCA.AIHSVVHSIIMQQEQRQGVQI.RRPIFQIV	A	R	21	3	2963.72	2417.3	2417.28	806.774	806.766	2416.26	806.429	1.0107	0.7106	1.2702	0.0001255	22.238	0	0.9994	0	0	213	233	0	11M(15.9949)		0	FALSE	tr|D0ES80|D0ES80_WHEAT	D0ES80	D0ES80_WHEAT		Gamma gliadin	ll907, ll927, ll930, qp915	tr|B6UKM8|B6UKM8_WHEAT, tr|B6UKP0|B6UKP0_WHEAT, tr|B6UKP1|B6UKP1_WHEAT, tr|B6UKQ7|B6UKQ7_WHEAT
433	20220927_CRJL_M9H11_Gliadin_Neprosin_N2_175.18497.18497.3	AIHSVVHSIIMQQEQQEQLQG	AIHSVVHSIIM[147]QQEQQEQLQG	IPQQIQCA.AIHSVVHSIIMQQEQQEQLQG.VQIIVPIS	A	V	21	3	2964.93	2418.22	2418.19	807.082	807.072	2418.2	807.073	-0.0017	0.6542	1.7878	0.0001097	22.253	6.942	0.9999	0	0	144	164	0	11M(15.9949)		0	FALSE	tr|Q6EEW5|Q6EEW5_TRITD	Q6EEW5	Q6EEW5_TRITD		Gamma gliadin	Gli-x2, TRITD_1Bv1G001870, ll915, ll931-2	sp|P06659|GDBB_WHEAT, tr|A0A446JG55|A0A446JG55_TRITD, tr|A0A446JG83|A0A446JG83_TRITD, tr|A0A446JG85|A0A446JG85_TRITD, tr|A0A446JG88|A0A446JG88_TRITD, tr|A0A446JG99|A0A446JG99_TRITD, tr|B6UKN4|B6UKN4_WHEAT, tr|B6UKP2|B6UKP2_WHEAT, tr|F2X0K8|F2X0K8_WHEAT, tr|Q6EEW3|Q6EEW3_TRITD, tr|Q6EEW4|Q6EEW4_TRITD, tr|Q6EEW6|Q6EEW6_TRITD, tr|Q6EEX1|Q6EEX1_WHEAT
434	20220927_CRJL_M9H11_Gliadin_Neprosin_N2_175.18498.18498.2	FEEIRNLA		VQPQQIPQ.FEEIRNLA.LETIPAMC	Q	L	8	2	2965.06	990.516	990.505	496.265	496.26	990.513	496.264	-0.0084	0.9054	1.239	1.521	7.772	0	0.9839	0	0	260	267	0			0	FALSE	tr|K7X1H8|K7X1H8_WHEAT	K7X1H8	K7X1H8_WHEAT	gli-2	Alpha-gliadin	Gli-1, Gli-2, Gli-6, Gli-7, Gli-8, Gli-A2-16, Gli-A2-6, Gli-CS-1, Gli-CS-3, Gli-G2, Gli-G3, Gli-G4, Gli-G7, Gli-SB-3, Gli-SB-4, Gli-Z1, Gli-Z2, Gli-Z3, Gli-Z5, Gli-Z6, Gli-Z7, Glia, TRITD_6Av1G009340, TRITD_6Av1G009660, TRITD_6Av1G009670, TRITD_6Av1G009830, TRITD_6Av1G009860, TRITD_6Av1G009880, TRITD_6Bv1G014670, TRITD_6Bv1G020780, a-gliadin, gli, gli-w24, gli-w7-104, gli-w7-5, gli-w7-75, gli-wE1…	sp|P02863|GDA0_WHEAT, sp|P04722|GDA2_WHEAT, sp|P04724|GDA4_WHEAT, sp|P04726|GDA6_WHEAT, sp|P18573|GDA9_WHEAT, tr_A0A446V2J7_A0A446V2J7_TRITD_1-196_1-196/1-196, tr_A0A446V2L4_A0A446V2L4_TRITD_1-223_1-223/1-223, tr_A0A446V2M7_TRITD_1-188_1-188_1-188_1-188/1-188, tr|A0A023WGF7|A0A023WGF7_WHEAT, tr|A0A023WGG0|A0A023WGG0_WHEAT, tr|A0A023WHQ9|A0A023WHQ9_WHEAT, tr|A0A0E3UQW5|A0A0E3UQW5_TRITD, tr|A0A0E3U…
435	20220927_CRJL_M9H11_Gliadin_Neprosin_N2_175.18528.18528.0	QFQEIRNLA		SVQPQQIP.QFQEIRNLA.LQTIPAMC	P	L	9	2	2968.89	1117.6	1117.59	559.807	559.801	1117.59	559.801	-0.0012	0.8845	1.1957	0.1091	10.092	0	0.9879	0	0	244	252	0			0	FALSE	tr|K7X1L1|K7X1L1_WHEAT	K7X1L1	K7X1L1_WHEAT	gli-2	Alpha-gliadin	Gli-2	sp|P04723|GDA3_WHEAT, tr|I0IT57|I0IT57_WHEAT, tr|I0IT65|I0IT65_WHEAT, tr|K7X0Q3|K7X0Q3_WHEAT, tr|K7X0S2|K7X0S2_WHEAT, tr|K7XE82|K7XE82_WHEAT, tr|K7XR94|K7XR94_WHEAT, tr|Q9M4M3|Q9M4M3_WHEAT, tr|Q9M4M6|Q9M4M6_WHEAT, tr|R9XSX0|R9XSX0_WHEAT, tr|R9XUN7|R9XUN7_WHEAT, tr|X2KWL3|X2KWL3_WHEAT, tr|X2L2H1|X2L2H1_WHEAT
436	20220927_CRJL_M9H11_Gliadin_Neprosin_N2_175.18547.18547.3	AIHGVVHSIIMQQEQQQQQGIQ		IPQQIQCA.AIHGVVHSIIMQQEQQQQQGIQ.IMRPIFQI	A	I	22	3	2971.16	2499.3	2499.27	834.106	834.096	2499.27	834.096	0.0019	0.7107	1.052	0.0002107	22.205	0	0.99	0	0	199	220	0			0	FALSE	tr|A0A446IHC0|A0A446IHC0_TRITD	A0A446IHC0	A0A446IHC0_TRITD	TRITD_1Av1G002120	Uncharacterized protein		tr|A0A446IHB5|A0A446IHB5_TRITD, tr|A0A446IHC7|A0A446IHC7_TRITD, tr|A0A446IHD6|A0A446IHD6_TRITD
437	20220927_CRJL_M9H11_Gliadin_Neprosin_N2_175.18552.18552.3	AIHSVVHSIIMQQQQQQQQQQGMHI		IPQQIQCA.AIHSVVHSIIMQQQQQQQQQQGMHI.FIPISQQQ	A	F	25	3	2971.64	2924.49	2924.46	975.836	975.827	2924.45	975.824	0.009	0.7323	0.0548	0.002452	16.942	0	0.9952	0	0	233	257	0			0	FALSE	tr|Q94G91|Q94G91_WHEAT	Q94G91	Q94G91_WHEAT	Gli-Yn1	Gamma-gliadin	Gli-1, Gli-Rz1, gli, ll910, ll921, ll923	tr|B6DQB6|B6DQB6_WHEAT, tr|B6DQB8|B6DQB8_WHEAT, tr|B6DQB9|B6DQB9_WHEAT, tr|B6UKN0|B6UKN0_WHEAT, tr|B6UKN7|B6UKN7_WHEAT, tr|B6UKN8|B6UKN8_WHEAT, tr|D0ES83|D0ES83_WHEAT, tr|F2X323|F2X323_WHEAT, tr|F2XAR4|F2XAR4_WHEAT, tr|F2XAR5|F2XAR5_WHEAT, tr|F4YT72|F4YT72_WHEAT, tr|K7X1S8|K7X1S8_WHEAT, tr|M9TGF7|M9TGF7_WHEAT, tr|Q6EEW9|Q6EEW9_WHEAT, tr|R9XSY7|R9XSY7_WHEAT, tr|R9XT02|R9XT02_WHEAT, tr|R9XU95|R9XU9…
438	20220927_CRJL_M9H11_Gliadin_Neprosin_N2_175.18581.18581.2	QQLAQLEAIRS		QGQGIIQP.QQLAQLEAIRS.LVIQTIPT	P	L	11	2	2974.97	1255.7	1255.69	628.858	628.85	1255.69	628.851	-0.0031	0.9502	1.1287	0.04428	15.915	0	0.9986	0	0	312	322	0			0	FALSE	tr|R9XUS6|R9XUS6_WHEAT	R9XUS6	R9XUS6_WHEAT		Gamma-gliadin	TRITD_1Bv1G001870	tr|A0A446JG98|A0A446JG98_TRITD, tr|A0A446JGA9|A0A446JGA9_TRITD, tr|A0A446JGE5|A0A446JGE5_TRITD, tr|A0A446JGQ5|A0A446JGQ5_TRITD, tr|R9XV62|R9XV62_WHEAT
439	20220927_CRJL_M9H11_Gliadin_Neprosin_N2_175.18592.18592.2	LVQQQQFPGQQQP		QQPQKQVP.LVQQQQFPGQQQP.FPPQQPYP	P	F	13	2	2976.18	1524.79	1524.77	763.4	763.392	1524.77	763.391	0.0002	0.7743	4.7197	1.479	11.862	0	0.9706	0	0	44	56	0			0	FALSE	tr|K7X1H8|K7X1H8_WHEAT	K7X1H8	K7X1H8_WHEAT	gli-2	Alpha-gliadin	Gli-2, Gli-5, Gli-8, Gli-CS-1, Gli-CS-3, Gli-G3, Gli-G6, Gli-SB-3, Gli-Z1, Gli-Z7, Glia, TRITD_6Av1G009340, TRITD_6Bv1G014610, TRITD_6Bv1G014670, TRITD_6Bv1G020780, gli-w24, gli-w7-75, gli-wF08	sp|P04724|GDA4_WHEAT, sp|P18573|GDA9_WHEAT, tr|A0A023WGG0|A0A023WGG0_WHEAT, tr|A0A446V2K7|A0A446V2K7_TRITD, tr|A0A446W0A1|A0A446W0A1_TRITD, tr|A0A446W0B5|A0A446W0B5_TRITD, tr|A0A446W1C0|A0A446W1C0_TRITD, tr|A0A446W1C2|A0A446W1C2_TRITD, tr|A0A446W1C4|A0A446W1C4_TRITD, tr|A0A446W1D6|A0A446W1D6_TRITD, tr|A0A446W1F2|A0A446W1F2_TRITD, tr|A0A446W1H7|A0A446W1H7_TRITD, tr|A0A446W1J4|A0A446W1J4_TRITD, tr|…
440	20220927_CRJL_M9H11_Gliadin_Neprosin_N2_175.18611.18611.2	FGVGTRVGAY		YGTTTIVP.FGVGTRVGAY.	P	-	10	2	2978.15	1025.54	1025.53	513.776	513.77	1025.53	513.772	-0.0029	0.8433	3.8503	0.3131	10.517	0	0.9846	0	0	341	350	0			0	FALSE	tr|A0A2P1BXV0|A0A2P1BXV0_TRITD	A0A2P1BXV0	A0A2P1BXV0_TRITD	GluB3-4	Low molecular weight glutenin subunit BP4-22	Glu-3, Glu-B3, LMW-GS, LMW-m1, LMW-m2, lmw-gs	tr|A2IBK1|A2IBK1_9POAL, tr|A2IBV7|A2IBV7_WHEAT, tr|A8CA05|A8CA05_WHEAT, tr|B2BZC4|B2BZC4_WHEAT, tr|B2Y2S1|B2Y2S1_WHEAT, tr|B2Y2S6|B2Y2S6_WHEAT, tr|C3VN79|C3VN79_WHEAT, tr|C3VN80|C3VN80_WHEAT, tr|C8KIL6|C8KIL6_WHEAT, tr|D3U318|D3U318_WHEAT, tr|D5FPE4|D5FPE4_TRITD, tr|F8SGL2|F8SGL2_WHEAT, tr|F8SGL3|F8SGL3_WHEAT, tr|F8SGL4|F8SGL4_WHEAT, tr|F8SGL5|F8SGL5_WHEAT, tr|F8SGL7|F8SGL7_WHEAT, tr|F8SGL8|F8SGL…
441	20220927_CRJL_M9H11_Gliadin_Neprosin_N2_175.18619.18619.0	QLPYSQP		QIQPFPQP.QLPYSQP.QPFRPQQP	P	Q	7	1	2978.97	831.425	831.416	832.433	832.424	831.413	832.42	0.0037	0.8854	4.9964	0.1589	13.299	8.508	0.9646	0	0	85	91	0			0	FALSE	tr|X2KVH9|X2KVH9_WHEAT	X2KVH9	X2KVH9_WHEAT	Gli-2	Alpha-gliadin	Gli-6, Gli-7, Gli-A2-16, Gli-G2, Gli-G7, Gli-Z3, Glia, TRITD_6Av1G009360, TRITD_6Av1G009400, TRITD_6Av1G009660, TRITD_6Av1G009670, TRITD_6Av1G009830, TRITD_6Av1G009860, TRITD_6Av1G009880, a-gliadin, gli, gli-2, gli-w7-104, gli-w7-5, gli-wE09, gli-wE12	sp|P02863|GDA0_WHEAT, tr_A0A446V2M7_TRITD_1-188_1-188_1-188_1-188/1-188, tr|A0A023WGX6|A0A023WGX6_WHEAT, tr|A0A023WHQ9|A0A023WHQ9_WHEAT, tr|A0A0E3UQW2|A0A0E3UQW2_TRITD, tr|A0A0E3UQW4|A0A0E3UQW4_TRITD, tr|A0A0E3UR95|A0A0E3UR95_TRITD, tr|A0A0E3UR97|A0A0E3UR97_TRITD, tr|A0A0E3UR98|A0A0E3UR98_TRITD, tr|A0A0E3Z559|A0A0E3Z559_TRITD, tr|A0A0E3Z5B3|A0A0E3Z5B3_TRITD, tr|A0A0E3Z5B6|A0A0E3Z5B6_TRITD, tr|A0A…
442	20220927_CRJL_M9H11_Gliadin_Neprosin_N2_175.18647.18647.3	AIHSVAHSIVMQQEQQRGVQILRPL		IPQQIQCA.AIHSVAHSIVMQQEQQRGVQILRPL.FQIAQGIG	A	F	25	3	2982.11	2837.59	2837.56	946.87	946.859	2837.54	946.855	0.0114	0.8316	0.1477	0.07907	13.908	0	0.9893	0	0	215	239	0			0	FALSE	tr|A0A446JGF8|A0A446JGF8_TRITD	A0A446JGF8	A0A446JGF8_TRITD	TRITD_1Bv1G001870	Uncharacterized protein		tr|A0A446JG43|A0A446JG43_TRITD, tr|A0A446JG84|A0A446JG84_TRITD, tr|A0A446JGQ8|A0A446JGQ8_TRITD
443	20220927_CRJL_M9H11_Gliadin_Neprosin_N2_175.18724.18724.0	LSMANAGP	LSM[147]ANAGP	IKHTGPGI.LSMANAGP.NTNGSQFF	I	N	8	1	2990.64	775.357	775.349	776.365	776.356	775.353	776.361	-0.0042	0.5979	13.8735	1.721	7.685	0	0.9795	0	0	98	105	0	3M(15.9949)		0	TRUE	sp|P62937|PPIA_HUMAN	P62937	PPIA_HUMAN	PPIA	Peptidyl-prolyl cis-trans isomerase A
444	20220927_CRJL_M9H11_Gliadin_Neprosin_N2_175.18765.18765.0	VLPQQQIPS		PFSQHQQP.VLPQQQIPS.VQPSIIQQ	P	V	9	1	2995.18	1008.57	1008.56	1009.58	1009.57	1008.56	1009.57	0.0035	0.8228	4.5776	0.1034	10.442	0	0.987	0	0	161	169	0			0	FALSE	tr|A0A2P1BXV0|A0A2P1BXV0_TRITD	A0A2P1BXV0	A0A2P1BXV0_TRITD	GluB3-4	Low molecular weight glutenin subunit BP4-22	Glu-3, Glu-B3, Glu-D3, LMW-GS, LMW-m2, lmw-gs	tr_Q68VI0_Q68VI0_TRITU_1-381_1-381/1-381, tr|A2IBK1|A2IBK1_9POAL, tr|A8CA05|A8CA05_WHEAT, tr|B2BZC4|B2BZC4_WHEAT, tr|B2BZD2|B2BZD2_WHEAT, tr|B2Y2S1|B2Y2S1_WHEAT, tr|B2Y2S6|B2Y2S6_WHEAT, tr|C3VN79|C3VN79_WHEAT, tr|C3VN80|C3VN80_WHEAT, tr|C5IXL3|C5IXL3_WHEAT, tr|C8KIL6|C8KIL6_WHEAT, tr|D3U318|D3U318_WHEAT, tr|D5FPE4|D5FPE4_TRITD, tr|F8SGL2|F8SGL2_WHEAT, tr|F8SGL3|F8SGL3_WHEAT, tr|F8SGL4|F8SGL4_WHEA…
445	20220927_CRJL_M9H11_Gliadin_Neprosin_N2_175.18835.18835.2	GQGQQIGQGQQGYYP		YPTSPQQP.GQGQQIGQGQQGYYP.TSPQQPGQ	P	T	15	2	3003.55	1607.75	1607.73	804.883	804.874	1607.73	804.874	0.0004	0.788	5.3794	0.03632	18.459	10.471	0.9736	0	0	500	514	0			0	FALSE	sp|P10387|GLT0_WHEAT	P10387	GLT0_WHEAT	GLU-D1-2B	Glutenin, high molecular weight subunit DY10	1By20, 1Dy11, 1Dy12*, 1Dy12.2*, 1Dy12.3, Glu, Glu-1AX1, Glu-1Ax, Glu-1Ax1.1, Glu-1B, Glu-1By9, Glu-A1, Glu-B1, Glu-D1-2, Glu1Dy10, GluA1, HMWG, glu-1R	sp|P08488|GLT3_WHEAT, tr_Q6UJY7_Q6UJY7_TRITU_1-720_1-720/1-720, tr|A0A0E4G9A4|A0A0E4G9A4_TRITD, tr|A0A2L1K3K6|A0A2L1K3K6_TRITD, tr|A0MZ38|A0MZ38_WHEAT, tr|A4URY8|A4URY8_WHEAT, tr|A5HMG2|A5HMG2_WHEAT, tr|A9QUS3|A9QUS3_WHEAT, tr|A9YSK3|A9YSK3_WHEAT, tr|A9ZMG8|A9ZMG8_WHEAT, tr|B8PSA6|B8PSA6_WHEAT, tr|D2CPI7|D2CPI7_WHEAT, tr|E0W6G5|E0W6G5_WHEAT, tr|E4W506|E4W506_WHEAT, tr|G3K725|G3K725_WHEAT, tr|Q038…
446	20220927_CRJL_M9H11_Gliadin_Neprosin_N2_175.18840.18840.3	AIHGVVHSIIMQQEQQQQQGIQ		IPQQIQCA.AIHGVVHSIIMQQEQQQQQGIQ.IMRPIFQI	A	I	22	3	3004.04	2500.29	2500.27	834.436	834.43	2499.27	834.096	1.0039	0.7121	1.6	0.0001072	22.38	0	0.9958	0	0	199	220	0			0	FALSE	tr|A0A446IHC0|A0A446IHC0_TRITD	A0A446IHC0	A0A446IHC0_TRITD	TRITD_1Av1G002120	Uncharacterized protein		tr|A0A446IHB5|A0A446IHB5_TRITD, tr|A0A446IHC7|A0A446IHC7_TRITD, tr|A0A446IHD6|A0A446IHD6_TRITD
447	20220927_CRJL_M9H11_Gliadin_Neprosin_N2_175.18843.18843.0	VLQQLNP		QIPVIHPS.VLQQLNP.CKVFIQQQ	S	C	7	1	3004.32	810.469	810.46	811.476	811.468	810.46	811.467	0.0003	0.7912	5.3239	0.1095	11.342	0	0.9803	0	0	186	192	0			0	FALSE	tr|D2DII1|D2DII1_WHEAT	D2DII1	D2DII1_WHEAT	GluA3-14	Low-molecular-weight glutenin subunit	Glu-1, Glu-3, Glu-A3, GluA3-15, GluA3-24, GluA3-4, GluA3-5, GluD3-1, LMW, LMW-1, LMW-3, LMW-5, LMW-GS, LMW-m1, LMWXY22, LMWXY22-2, LWMXY22-3, SYGluA3, TRITD_1Av1G002360, XYGluB3, glu-3, lmw-gs, lmw-gs1, lmw-i	CAA36063.1, sp|P16315|GLTC_WHEAT, sw|P04729|GDB1_WHEAT, tr|A0A446IHD8|A0A446IHD8_TRITD, tr|A0A446IHD9|A0A446IHD9_TRITD, tr|A0A446IHE3|A0A446IHE3_TRITD, tr|A0A446IHF1|A0A446IHF1_TRITD, tr|A0A446IHF7|A0A446IHF7_TRITD, tr|A0A446IHK8|A0A446IHK8_TRITD, tr|A2IBK0|A2IBK0_9POAL, tr|B3EY89|B3EY89_WHEAT, tr|B3EY91|B3EY91_WHEAT, tr|B5ANT3|B5ANT3_WHEAT, tr|B5TWK4|B5TWK4_WHEAT, tr|B5TWK5|B5TWK5_WHEAT, tr|C3VN…
448	20220927_CRJL_M9H11_Gliadin_Neprosin_N2_175.18883.18883.2	QQSGQGQQLGQGQQGYYP		QGYYPTSP.QQSGQGQQLGQGQQGYYP.TSPQQSGQ	P	T	18	2	3009.2	1950.91	1950.89	976.461	976.45	1950.88	976.448	0.0036	0.7846	5.4713	3.033	8.514	0	0.9664	0	0	742	759	0			0	FALSE	tr|Q41553|Q41553_WHEAT	Q41553	Q41553_WHEAT	HMWG	HMW glutenin subunit Ax2	Glu-1AX1, Glu-1Ax, Glu-1Ax1.1, Glu-A1, GluA1	tr|A0MZ38|A0MZ38_WHEAT, tr|G3K725|G3K725_WHEAT, tr|Q03872|Q03872_WHEAT, tr|Q19AE4|Q19AE4_WHEAT, tr|T2HRF3|T2HRF3_WHEAT
449	20220927_CRJL_M9H11_Gliadin_Neprosin_N2_175.18896.18896.1	SFSQQQLPP		QPVIPQQP.SFSQQQLPP.FSQQQSPF	P	F	9	1	3011	1030.52	1030.51	1031.53	1031.52	1030.51	1031.52	0.0017	0.8516	4.8393	0.08615	10.759	0	0.9936	0	0	140	148	0			0	FALSE	tr|B2Y2S3|B2Y2S3_WHEAT	B2Y2S3	B2Y2S3_WHEAT	GluB3-2	Low molecular weight glutenin subunit	GLEN42K, Glu, Glu-B3g, Glu-D3, GluB3-1, GluB3-3, GluB3-6, GluD3-3, HARU48K, KANS2, LMW-GS, LMW-s1, glu-3, lmw-gs	tr_A7XDG0_A7XDG0_TRITU_1-363_1-363/1-363, tr_Q0Q2J0_Q0Q2J0_TRITU_1-297_1-297/1-297, tr_Q0Q2J1_Q0Q2J1_TRITU_1-334_1-334/1-334, tr|A2IBV5|A2IBV5_WHEAT, tr|B2BZD0|B2BZD0_WHEAT, tr|B2Y2Q1|B2Y2Q1_WHEAT, tr|B2Y2Q2|B2Y2Q2_WHEAT, tr|B2Y2Q3|B2Y2Q3_WHEAT, tr|B2Y2Q4|B2Y2Q4_WHEAT, tr|B2Y2Q6|B2Y2Q6_WHEAT, tr|B2Y2Q7|B2Y2Q7_WHEAT, tr|B2Y2R3|B2Y2R3_WHEAT, tr|B2Y2R4|B2Y2R4_WHEAT, tr|B2Y2R5|B2Y2R5_WHEAT, tr|B2Y2R6…
450	20220927_CRJL_M9H11_Gliadin_Neprosin_N2_175.18900.18900.2	IILQEQQQVQGS		AIRAIIYS.IILQEQQQVQGS.IQTPQQQP	S	I	12	2	3011.31	1369.73	1369.72	685.874	685.866	1369.72	685.867	-0.0024	0.6648	5.237	0.2909	11.645	0	0.9659	0	0	270	281	0			0	FALSE	tr|B2Y2S3|B2Y2S3_WHEAT	B2Y2S3	B2Y2S3_WHEAT	GluB3-2	Low molecular weight glutenin subunit	Glu, Glu-D3, GluB3-3, GluB3-6, GluD3-3, HARU48K, LMW-3, LMW-GS, LMW-m1, LMW-s1, glu-3, lmw-gs	sp|P10386|GLTB_WHEAT, tr_A7XDG0_A7XDG0_TRITU_1-363_1-363/1-363, tr_Q0Q2J0_Q0Q2J0_TRITU_1-297_1-297/1-297, tr_Q0Q2J1_Q0Q2J1_TRITU_1-334_1-334/1-334, tr|A2IBV5|A2IBV5_WHEAT, tr|A2IBV6|A2IBV6_WHEAT, tr|A2IBV7|A2IBV7_WHEAT, tr|A9Z176|A9Z176_WHEAT, tr|B2BZD0|B2BZD0_WHEAT, tr|B2LS34|B2LS34_WHEAT, tr|B2Y2Q6|B2Y2Q6_WHEAT, tr|B2Y2Q7|B2Y2Q7_WHEAT, tr|B2Y2R3|B2Y2R3_WHEAT, tr|B2Y2R4|B2Y2R4_WHEAT, tr|B2Y2R5|B…
451	20220927_CRJL_M9H11_Gliadin_Neprosin_N2_175.18934.18934.1	IILQEQQQVQGS		AIRAIIYS.IILQEQQQVQGS.IQTPQQQP	S	I	12	1	3014.95	1369.73	1369.72	1370.74	1370.72	1369.72	1370.73	-0.0037	0.7813	5.2977	0.241	10.972	8.626	0.9695	0	0	270	281	0			0	FALSE	tr|B2Y2S3|B2Y2S3_WHEAT	B2Y2S3	B2Y2S3_WHEAT	GluB3-2	Low molecular weight glutenin subunit	Glu, Glu-D3, GluB3-3, GluB3-6, GluD3-3, HARU48K, LMW-3, LMW-GS, LMW-m1, LMW-s1, glu-3, lmw-gs	sp|P10386|GLTB_WHEAT, tr_A7XDG0_A7XDG0_TRITU_1-363_1-363/1-363, tr_Q0Q2J0_Q0Q2J0_TRITU_1-297_1-297/1-297, tr_Q0Q2J1_Q0Q2J1_TRITU_1-334_1-334/1-334, tr|A2IBV5|A2IBV5_WHEAT, tr|A2IBV6|A2IBV6_WHEAT, tr|A2IBV7|A2IBV7_WHEAT, tr|A9Z176|A9Z176_WHEAT, tr|B2BZD0|B2BZD0_WHEAT, tr|B2LS34|B2LS34_WHEAT, tr|B2Y2Q6|B2Y2Q6_WHEAT, tr|B2Y2Q7|B2Y2Q7_WHEAT, tr|B2Y2R3|B2Y2R3_WHEAT, tr|B2Y2R4|B2Y2R4_WHEAT, tr|B2Y2R5|B…
452	20220927_CRJL_M9H11_Gliadin_Neprosin_N2_175.18951.18951.1	GQGQQIGQGQQGYYP		YPTSPQQP.GQGQQIGQGQQGYYP.TSPQQPGQ	P	T	15	1	3016.87	1607.75	1607.73	1608.76	1608.74	1607.73	1608.74	0.0002	0.7069	5.6014	0.06139	14.673	9.025	0.9809	0	0	500	514	0			0	FALSE	sp|P10387|GLT0_WHEAT	P10387	GLT0_WHEAT	GLU-D1-2B	Glutenin, high molecular weight subunit DY10	1By20, 1Dy11, 1Dy12*, 1Dy12.2*, 1Dy12.3, Glu, Glu-1AX1, Glu-1Ax, Glu-1Ax1.1, Glu-1B, Glu-1By9, Glu-A1, Glu-B1, Glu-D1-2, Glu1Dy10, GluA1, HMWG, glu-1R	sp|P08488|GLT3_WHEAT, tr_Q6UJY7_Q6UJY7_TRITU_1-720_1-720/1-720, tr|A0A0E4G9A4|A0A0E4G9A4_TRITD, tr|A0A2L1K3K6|A0A2L1K3K6_TRITD, tr|A0MZ38|A0MZ38_WHEAT, tr|A4URY8|A4URY8_WHEAT, tr|A5HMG2|A5HMG2_WHEAT, tr|A9QUS3|A9QUS3_WHEAT, tr|A9YSK3|A9YSK3_WHEAT, tr|A9ZMG8|A9ZMG8_WHEAT, tr|B8PSA6|B8PSA6_WHEAT, tr|D2CPI7|D2CPI7_WHEAT, tr|E0W6G5|E0W6G5_WHEAT, tr|E4W506|E4W506_WHEAT, tr|G3K725|G3K725_WHEAT, tr|Q038…
453	20220927_CRJL_M9H11_Gliadin_Neprosin_N2_175.18984.18984.0	SIALRTLP		IAQIEVMT.SIALRTLP.RMCSVNVP	T	R	8	2	3020.98	869.528	869.518	435.771	435.766	869.534	435.774	-0.0152	0.9497	1.9302	0.06657	12.207	0	0.988	0	0	354	361	0			0	FALSE	tr|Q5MFG8|Q5MFG8_WHEAT	Q5MFG8	Q5MFG8_WHEAT		Low molecular weight glutenin	GLEN42K, Glu, Glu-1, Glu-3, Glu-A3, Glu-B3, Glu-B3g, Glu-D3, GluA3-15, GluA3-23, GluA3-24, GluB3-1, GluB3-2, GluB3-3, GluB3-4, GluB3-6, GluD3-1, GluD3-3, GluD3-5, HARU48K, KANS2, LMW, LMW-1, LMW-3, LMW-5, LMW-GS, LMW-m1, LMW-m2, LMW-s1, LMWXY22, LMWXY22-2, LWMXY22-3, TRITD_1Av1G002360, TRITD_1Av1G002790, XYGluA3, XYGluB3, glu-3, hor2-4, lmw-gs, lmw-gs1, lmw-gs3, lmw-i	CAA36063.1, sp|P06470|HOR1_HORVU, sp|P16315|GLTC_WHEAT, sw|P04729|GDB1_WHEAT, tr_A7XDG0_A7XDG0_TRITU_1-363_1-363/1-363, tr_Q0Q2J0_Q0Q2J0_TRITU_1-297_1-297/1-297, tr_Q0Q2J1_Q0Q2J1_TRITU_1-334_1-334/1-334, tr_Q68VI0_Q68VI0_TRITU_1-381_1-381/1-381, tr|A0A0K2GRS6|A0A0K2GRS6_HORVV, tr|A0A287EFB3|A0A287EFB3_HORVV, tr|A0A287EFD4|A0A287EFD4_HORVV, tr|A0A287EFE1|A0A287EFE1_HORVV, tr|A0A287EFF7|A0A287EFF7_…
454	20220927_CRJL_M9H11_Gliadin_Neprosin_N2_175.18995.18995.3	AIHSVVHSIIMQQEQQQGIQ		IPRQIQCA.AIHSVVHSIIMQQEQQQGIQ.IIRPIFQI	A	I	20	3	3022.19	2273.18	2273.16	758.733	758.726	2273.16	758.727	-0.0019	0.7087	0.6306	0.004977	16.712	0	0.9919	0	0	218	237	0			0	FALSE	tr|A0A446IHE6|A0A446IHE6_TRITD	A0A446IHE6	A0A446IHE6_TRITD	TRITD_1Av1G002200	Uncharacterized protein	qp904, qp913, qp917	tr|A0A446IHB8|A0A446IHB8_TRITD, tr|A0A446IHC1|A0A446IHC1_TRITD, tr|A0A446IHC3|A0A446IHC3_TRITD, tr|A0A446IHC5|A0A446IHC5_TRITD, tr|A0A446IHD2|A0A446IHD2_TRITD, tr|A0A446IHD5|A0A446IHD5_TRITD, tr|A0A446IHD7|A0A446IHD7_TRITD, tr|A0A446IHF4|A0A446IHF4_TRITD, tr|A0A446IHK0|A0A446IHK0_TRITD, tr|A7XDG6|A7XDG6_WHEAT, tr|B6UKQ5|B6UKQ5_WHEAT, tr|B6UKQ8|B6UKQ8_WHEAT
455	20220927_CRJL_M9H11_Gliadin_Neprosin_N2_175.19016.19016.0	SIALRTLP		IAQIEVMT.SIALRTLP.RMCSVNVP	T	R	8	1	3024.78	869.543	869.533	870.55	870.54	869.534	870.541	-0.0003	0.6954	1.9935	0.1638	11.643	0	0.9756	0	0	354	361	0			0	FALSE	tr|Q5MFG8|Q5MFG8_WHEAT	Q5MFG8	Q5MFG8_WHEAT		Low molecular weight glutenin	GLEN42K, Glu, Glu-1, Glu-3, Glu-A3, Glu-B3, Glu-B3g, Glu-D3, GluA3-15, GluA3-23, GluA3-24, GluB3-1, GluB3-2, GluB3-3, GluB3-4, GluB3-6, GluD3-1, GluD3-3, GluD3-5, HARU48K, KANS2, LMW, LMW-1, LMW-3, LMW-5, LMW-GS, LMW-m1, LMW-m2, LMW-s1, LMWXY22, LMWXY22-2, LWMXY22-3, TRITD_1Av1G002360, TRITD_1Av1G002790, XYGluA3, XYGluB3, glu-3, hor2-4, lmw-gs, lmw-gs1, lmw-gs3, lmw-i	CAA36063.1, sp|P06470|HOR1_HORVU, sp|P16315|GLTC_WHEAT, sw|P04729|GDB1_WHEAT, tr_A7XDG0_A7XDG0_TRITU_1-363_1-363/1-363, tr_Q0Q2J0_Q0Q2J0_TRITU_1-297_1-297/1-297, tr_Q0Q2J1_Q0Q2J1_TRITU_1-334_1-334/1-334, tr_Q68VI0_Q68VI0_TRITU_1-381_1-381/1-381, tr|A0A0K2GRS6|A0A0K2GRS6_HORVV, tr|A0A287EFB3|A0A287EFB3_HORVV, tr|A0A287EFD4|A0A287EFD4_HORVV, tr|A0A287EFE1|A0A287EFE1_HORVV, tr|A0A287EFF7|A0A287EFF7_…
456	20220927_CRJL_M9H11_Gliadin_Neprosin_N2_175.19027.19027.2	FSQQQHQQLLQQQIP		TVIPQQPA.FSQQQHQQLLQQQIP.IVHPSIIQ	A	I	15	2	3026.17	1849.97	1849.94	925.991	925.98	1849.94	925.979	0.0015	0.6837	2.6733	0.01314	16.026	0	0.9933	0	0	104	118	0			0	FALSE	tr|Q0PW10|Q0PW10_WHEAT	Q0PW10	Q0PW10_WHEAT		Low molecular weight glutenin subunit GF-2	Glu-D3, lmw-gs	tr|B2BZC5|B2BZC5_WHEAT, tr|B2BZC7|B2BZC7_WHEAT, tr|D0EVP3|D0EVP3_WHEAT, tr|P93790|P93790_WHEAT, tr|Q5MFN8|Q5MFN8_WHEAT, tr|Q670Q4|Q670Q4_WHEAT, tr|Q8W3V3|Q8W3V3_WHEAT, tr|Q8W3V4|Q8W3V4_WHEAT
457	20220927_CRJL_M9H11_Gliadin_Neprosin_N2_175.19043.19043.1	QQQSQQQLGQQP	Q[111]QQSQQQLGQQP	IGQCVSQP.QQQSQQQLGQQP.QQQQIAQG	P	Q	12	1	3027.99	1379.65	1379.64	1380.66	1380.65	1379.64	1380.65	-0.0051	0.5429	13.5705	0.01742	11.244	0	0.991	0	0	300	311	0	1Q(-17.0265)		0	FALSE	tr|B2Y2S3|B2Y2S3_WHEAT	B2Y2S3	B2Y2S3_WHEAT	GluB3-2	Low molecular weight glutenin subunit	GLEN42K, Glu, Glu-B3g, Glu-D3, GluB3-1, GluB3-3, GluB3-6, GluD3-3, HARU48K, KANS2, LMW-3, LMW-GS, LMW-m1, LMW-s1, glu-3, lmw-gs	sp|P10386|GLTB_WHEAT, tr|A2IBV5|A2IBV5_WHEAT, tr|A2IBV6|A2IBV6_WHEAT, tr|A2IBV7|A2IBV7_WHEAT, tr|A9Z176|A9Z176_WHEAT, tr|B2BZC7|B2BZC7_WHEAT, tr|B2BZD0|B2BZD0_WHEAT, tr|B2LS34|B2LS34_WHEAT, tr|B2Y2Q1|B2Y2Q1_WHEAT, tr|B2Y2Q2|B2Y2Q2_WHEAT, tr|B2Y2Q3|B2Y2Q3_WHEAT, tr|B2Y2Q4|B2Y2Q4_WHEAT, tr|B2Y2Q6|B2Y2Q6_WHEAT, tr|B2Y2Q7|B2Y2Q7_WHEAT, tr|B2Y2R4|B2Y2R4_WHEAT, tr|B2Y2R5|B2Y2R5_WHEAT, tr|B2Y2R6|B2Y2R6_…
458	20220927_CRJL_M9H11_Gliadin_Neprosin_N2_175.19059.19059.0	VAVSQVVRQYEQT		DVSAKCRP.VAVSQVVRQYEQT.VVPPKGGS	P	V	13	2	3029.82	1505.8	1505.78	753.907	753.898	1505.78	753.899	-0.0023	0.869	2.0206	4.563e-05	21.051	10.887	0.9999	0	0	79	91	0			0	FALSE	tr|Q03871|Q03871_WHEAT	Q03871	Q03871_WHEAT	Glu-1By9	HMW glutenin subunit 1By9	1By20, Glu, Glu-1B, Glu-B1, glu-1R	tr_Q6UJY7_Q6UJY7_TRITU_1-720_1-720/1-720, tr|A0A0E4G9A4|A0A0E4G9A4_TRITD, tr|A0A2L1K3K6|A0A2L1K3K6_TRITD, tr|B8PSA6|B8PSA6_WHEAT, tr|Q0Q5D8|Q0Q5D8_WHEAT, tr|Q4JHY1|Q4JHY1_WHEAT, tr|Q52JL2|Q52JL2_WHEAT, tr|Q84TG6|Q84TG6_TRITD, tr|Q94IJ6|Q94IJ6_WHEAT, tr|U5YQV1|U5YQV1_WHEAT
459	20220927_CRJL_M9H11_Gliadin_Neprosin_N2_175.19086.19086.2	QQQSQQQLGQQPQQQQLAQGTFLQ	Q[111]QQSQQQLGQQPQQQQLAQGTFLQ	IGQCVSQP.QQQSQQQLGQQPQQQQLAQGTFLQ.PHQIAQIE	P	P	24	2	3032.87	2750.38	2750.36	1376.2	1376.19	2750.34	1376.18	0.021	0.559	4.9837	0.09801	13.535	0	0.9814	0	0	300	323	0	1Q(-17.0265)		0	FALSE	tr|B2Y2S3|B2Y2S3_WHEAT	B2Y2S3	B2Y2S3_WHEAT	GluB3-2	Low molecular weight glutenin subunit	GLEN42K, Glu, Glu-B3g, Glu-D3, GluB3-1, GluB3-3, GluB3-6, GluD3-3, HARU48K, KANS2, LMW-3, LMW-GS, LMW-m1, LMW-s1, glu-3, lmw-gs	sp|P10386|GLTB_WHEAT, tr|A2IBV5|A2IBV5_WHEAT, tr|A2IBV6|A2IBV6_WHEAT, tr|A2IBV7|A2IBV7_WHEAT, tr|A9Z176|A9Z176_WHEAT, tr|B2BZC7|B2BZC7_WHEAT, tr|B2BZD0|B2BZD0_WHEAT, tr|B2Y2Q1|B2Y2Q1_WHEAT, tr|B2Y2Q2|B2Y2Q2_WHEAT, tr|B2Y2Q3|B2Y2Q3_WHEAT, tr|B2Y2Q4|B2Y2Q4_WHEAT, tr|B2Y2Q6|B2Y2Q6_WHEAT, tr|B2Y2Q7|B2Y2Q7_WHEAT, tr|B2Y2R4|B2Y2R4_WHEAT, tr|B2Y2R5|B2Y2R5_WHEAT, tr|B2Y2R6|B2Y2R6_WHEAT, tr|B2Y2R8|B2Y2R8_…
460	20220927_CRJL_M9H11_Gliadin_Neprosin_N2_175.19115.19115.0	ALRTLP		QIEVMTSI.ALRTLP.RMCSVNVP	I	R	6	1	3036.02	669.423	669.416	670.43	670.423	669.417	670.425	-0.0017	0.8434	9.2982	0.3148	10.508	0	0.967	0	0	356	361	0			0	FALSE	tr|Q5MFG8|Q5MFG8_WHEAT	Q5MFG8	Q5MFG8_WHEAT		Low molecular weight glutenin	GLEN42K, Glu, Glu-1, Glu-3, Glu-A3, Glu-B3, Glu-B3g, Glu-D3, GluA3-15, GluA3-23, GluA3-24, GluB3-1, GluB3-2, GluB3-3, GluB3-4, GluB3-6, GluD3-1, GluD3-3, GluD3-5, HARU48K, KANS2, LMW, LMW-1, LMW-3, LMW-5, LMW-GS, LMW-m1, LMW-m2, LMW-s1, LMWXY22, LMWXY22-2, LWMXY22-3, TRITD_1Av1G002360, TRITD_1Av1G002790, XYGluA3, XYGluB3, glu-3, hor2-4, lmw-gs, lmw-gs1, lmw-gs3, lmw-i	CAA36063.1, sp|P06470|HOR1_HORVU, sp|P16315|GLTC_WHEAT, sw|P04729|GDB1_WHEAT, tr_A7XDG0_A7XDG0_TRITU_1-363_1-363/1-363, tr_Q0Q2J0_Q0Q2J0_TRITU_1-297_1-297/1-297, tr_Q0Q2J1_Q0Q2J1_TRITU_1-334_1-334/1-334, tr_Q68VI0_Q68VI0_TRITU_1-381_1-381/1-381, tr|A0A0K2GRS6|A0A0K2GRS6_HORVV, tr|A0A287EFB3|A0A287EFB3_HORVV, tr|A0A287EFD4|A0A287EFD4_HORVV, tr|A0A287EFE1|A0A287EFE1_HORVV, tr|A0A287EFF7|A0A287EFF7_…
461	20220927_CRJL_M9H11_Gliadin_Neprosin_N2_175.19123.19123.2	HQIAHLEVMTSIA		QQGTFIQP.HQIAHLEVMTSIA.LRTIPMMC	P	L	13	2	3037.05	1448.76	1448.74	725.387	725.38	1448.74	725.38	-0.0001	0.7422	0.2908	0.03168	12.497	0	0.9946	0	0	262	274	0			0	FALSE	tr|D2DII6|D2DII6_WHEAT	D2DII6	D2DII6_WHEAT	GluA3-24	Low-molecular-weight glutenin subunit	GluA3-23, GluA3-5, LMW, LMW-1, LMW-5, LMW-GS, LMW-m1, TRITD_1Av1G002790, lmw-gs, lmw-gs3	CAA36063.1, sp|P16315|GLTC_WHEAT, tr|A0A446IHH8|A0A446IHH8_TRITD, tr|A0A446IHK2|A0A446IHK2_TRITD, tr|A0A446IHQ7|A0A446IHQ7_TRITD, tr|A2IBK0|A2IBK0_9POAL, tr|D2DII5|D2DII5_WHEAT, tr|D2DII8|D2DII8_WHEAT, tr|D3U315|D3U315_WHEAT, tr|H9XGZ8|H9XGZ8_WHEAT, tr|H9XH02|H9XH02_WHEAT, tr|Q41603|Q41603_TRITD, tr|Q8W3V6|Q8W3V6_WHEAT, tr|Q8W3V7|Q8W3V7_WHEAT, tr|Q8W3V8|Q8W3V8_WHEAT, tr|Q8W3V9|Q8W3V9_WHEAT, tr|Q9…
462	20220927_CRJL_M9H11_Gliadin_Neprosin_N2_175.19158.19158.3	ALLRRYYPSVTSSQQGSYYP		QMIFWGIP.ALLRRYYPSVTSSQQGSYYP.GQASPQQS	P	G	20	3	3041.19	2335.19	2335.16	779.403	779.394	2335.16	779.394	0.0007	0.6663	0.0322	0.03581	13.284	0	0.9712	0	0	99	118	0			0	FALSE	tr|G3FLC5|G3FLC5_WHEAT	G3FLC5	G3FLC5_WHEAT	Glu	High-molecular-weight glutenin subunit	1Bx14, Glu-1B, Glu-B1, Glu-B1-1, Glu-B1al, Glu-B1br, Glu-B1bs, HMW-GS, HMWBx17, glu-B1x	tr_Q6UJY5_Q6UJY5_TRITU_1-824_1-824/1-824, tr|A5HMG1|A5HMG1_WHEAT, tr|A9YSK5|A9YSK5_WHEAT, tr|B8ZX17|B8ZX17_WHEAT, tr|G4Y3Y0|G4Y3Y0_WHEAT, tr|G4Y3Y1|G4Y3Y1_WHEAT, tr|G4Y3Y2|G4Y3Y2_WHEAT, tr|H9B854|H9B854_WHEAT, tr|K4N1X7|K4N1X7_TRITD, tr|M4M8L5|M4M8L5_WHEAT, tr|Q18MZ6|Q18MZ6_WHEAT, tr|Q1KL95|Q1KL95_WHEAT, tr|Q42451|Q42451_WHEAT, tr|Q45R38|Q45R38_WHEAT, tr|Q6Q7J1|Q6Q7J1_WHEAT, tr|Q6UKZ5|Q6UKZ5_WHEA…
463	20220927_CRJL_M9H11_Gliadin_Neprosin_N2_175.19159.19159.3	AIHGVVHSIIMQQEQQQQQGIQ		IPQQIQCA.AIHGVVHSIIMQQEQQQQQGIQ.IMRPIFQI	A	I	22	3	3041.32	2499.28	2499.27	834.102	834.096	2499.27	834.096	0.0019	0.7084	2.2214	0.001841	18.44	0	0.9929	0	0	199	220	0			0	FALSE	tr|A0A446IHC0|A0A446IHC0_TRITD	A0A446IHC0	A0A446IHC0_TRITD	TRITD_1Av1G002120	Uncharacterized protein		tr|A0A446IHB5|A0A446IHB5_TRITD, tr|A0A446IHC7|A0A446IHC7_TRITD, tr|A0A446IHD6|A0A446IHD6_TRITD
464	20220927_CRJL_M9H11_Gliadin_Neprosin_N2_175.19164.19164.0	AIHSVVHSIIMQQEQQEQLQGVQ	AIHSVVHSIIM[147]QQEQQEQLQGVQ	IPQQIQCA.AIHSVVHSIIMQQEQQEQLQGVQ.IIVPISQQ	A	I	23	3	3041.9	2646.36	2646.33	883.128	883.118	2645.32	882.782	1.01	0.4554	3.2322	0.0009926	17.497	0	0.9922	0	0	144	166	0	11M(15.9949)		0	FALSE	tr|Q6EEW5|Q6EEW5_TRITD	Q6EEW5	Q6EEW5_TRITD		Gamma gliadin	Gli-x2, TRITD_1Bv1G001870, ll915, ll931-2	sp|P06659|GDBB_WHEAT, tr|A0A446JG55|A0A446JG55_TRITD, tr|A0A446JG83|A0A446JG83_TRITD, tr|A0A446JG85|A0A446JG85_TRITD, tr|A0A446JG88|A0A446JG88_TRITD, tr|A0A446JG99|A0A446JG99_TRITD, tr|B6UKN4|B6UKN4_WHEAT, tr|B6UKP2|B6UKP2_WHEAT, tr|F2X0K8|F2X0K8_WHEAT, tr|Q6EEW3|Q6EEW3_TRITD, tr|Q6EEW4|Q6EEW4_TRITD, tr|Q6EEW6|Q6EEW6_TRITD, tr|Q6EEX1|Q6EEX1_WHEAT
465	20220927_CRJL_M9H11_Gliadin_Neprosin_N2_175.19170.19170.1	SFSQQQLPP		QPVIPQQP.SFSQQQLPP.FSQQQSPF	P	F	9	1	3042.69	1030.52	1030.51	1031.53	1031.52	1030.51	1031.52	0.0017	0.8822	5.3673	0.07971	10.894	0	0.9935	0	0	140	148	0			0	FALSE	tr|B2Y2S3|B2Y2S3_WHEAT	B2Y2S3	B2Y2S3_WHEAT	GluB3-2	Low molecular weight glutenin subunit	GLEN42K, Glu, Glu-B3g, Glu-D3, GluB3-1, GluB3-3, GluB3-6, GluD3-3, HARU48K, KANS2, LMW-GS, LMW-s1, glu-3, lmw-gs	tr_A7XDG0_A7XDG0_TRITU_1-363_1-363/1-363, tr_Q0Q2J0_Q0Q2J0_TRITU_1-297_1-297/1-297, tr_Q0Q2J1_Q0Q2J1_TRITU_1-334_1-334/1-334, tr|A2IBV5|A2IBV5_WHEAT, tr|B2BZD0|B2BZD0_WHEAT, tr|B2Y2Q1|B2Y2Q1_WHEAT, tr|B2Y2Q2|B2Y2Q2_WHEAT, tr|B2Y2Q3|B2Y2Q3_WHEAT, tr|B2Y2Q4|B2Y2Q4_WHEAT, tr|B2Y2Q6|B2Y2Q6_WHEAT, tr|B2Y2Q7|B2Y2Q7_WHEAT, tr|B2Y2R3|B2Y2R3_WHEAT, tr|B2Y2R4|B2Y2R4_WHEAT, tr|B2Y2R5|B2Y2R5_WHEAT, tr|B2Y2R6…
466	20220927_CRJL_M9H11_Gliadin_Neprosin_N2_175.19205.19205.1	GQQQTFPP		IVQQQQFP.GQQQTFPP.QQPYPQPQ	P	Q	8	1	3046.66	901.439	901.43	902.446	902.438	901.429	902.437	0.001	0.5397	7.387	0.05748	11.462	0	0.9645	0	0	52	59	0			0	FALSE	tr|I0IT51|I0IT51_WHEAT	I0IT51	I0IT51_WHEAT		Alpha/beta-gliadin	Gli-2, gli-2	tr|I0IT52|I0IT52_WHEAT, tr|K7WV42|K7WV42_WHEAT, tr|K7X1J9|K7X1J9_WHEAT, tr|R9XW87|R9XW87_WHEAT, tr|R9XW91|R9XW91_WHEAT
467	20220927_CRJL_M9H11_Gliadin_Neprosin_N2_175.19220.19220.2	GQGQQIGQGQQGYYPTSP		YPTSPQQP.GQGQQIGQGQQGYYPTSP.QQPGQGQQ	P	Q	18	2	3048.51	1892.89	1892.87	947.454	947.443	1892.87	947.44	0.0064	0.8697	5.5786	0.0002216	18.148	11.393	0.9999	0	0	500	517	0			0	FALSE	sp|P10387|GLT0_WHEAT	P10387	GLT0_WHEAT	GLU-D1-2B	Glutenin, high molecular weight subunit DY10	1By20, 1Dy11, 1Dy12*, 1Dy12.2*, 1Dy12.3, Glu, Glu-1AX1, Glu-1Ax, Glu-1Ax1.1, Glu-1B, Glu-1By9, Glu-A1, Glu-B1, Glu-D1-2, Glu1Dy10, GluA1, HMWG, glu-1R	sp|P08488|GLT3_WHEAT, tr_Q6UJY7_Q6UJY7_TRITU_1-720_1-720/1-720, tr|A0A0E4G9A4|A0A0E4G9A4_TRITD, tr|A0A2L1K3K6|A0A2L1K3K6_TRITD, tr|A0MZ38|A0MZ38_WHEAT, tr|A4URY8|A4URY8_WHEAT, tr|A5HMG2|A5HMG2_WHEAT, tr|A9QUS3|A9QUS3_WHEAT, tr|A9YSK3|A9YSK3_WHEAT, tr|A9ZMG8|A9ZMG8_WHEAT, tr|B8PSA6|B8PSA6_WHEAT, tr|D2CPI7|D2CPI7_WHEAT, tr|E0W6G5|E0W6G5_WHEAT, tr|E4W506|E4W506_WHEAT, tr|G3K725|G3K725_WHEAT, tr|Q038…
468	20220927_CRJL_M9H11_Gliadin_Neprosin_N2_175.19235.19235.2	HQISQLEVMTSIA	HQISQLEVM[147]TSIA	PQGIFIQS.HQISQLEVMTSIA.LRTIPTMC	S	L	13	2	3050.43	1471.75	1471.73	736.883	736.874	1471.73	736.874	-0.0002	0.8158	1.416	0.04393	14.929	0	0.9997	0	0	307	319	0	9M(15.9949)		0	FALSE	tr|R9XT57|R9XT57_WHEAT	R9XT57	R9XT57_WHEAT	glu-3	LMW-GS	Glu-3, GluD3-1, LMWXY22, LMWXY22-2, XYGluA3, XYGluB3, lmw-gs	tr|B3EY88|B3EY88_WHEAT, tr|B3EY89|B3EY89_WHEAT, tr|B5TWK4|B5TWK4_WHEAT, tr|B5TWK5|B5TWK5_WHEAT, tr|D0EVP0|D0EVP0_WHEAT, tr|D0EVP1|D0EVP1_WHEAT, tr|D0EVP2|D0EVP2_WHEAT, tr|D0EVP4|D0EVP4_WHEAT, tr|D0EVP6|D0EVP6_WHEAT, tr|F8SGP6|F8SGP6_WHEAT, tr|F8SGP8|F8SGP8_WHEAT, tr|F8SGQ1|F8SGQ1_WHEAT, tr|F8SGQ2|F8SGQ2_WHEAT, tr|G3F3Z1|G3F3Z1_WHEAT, tr|G3F3Z2|G3F3Z2_WHEAT, tr|G3F3Z3|G3F3Z3_WHEAT, tr|I3RTU0|I3RTU…
469	20220927_CRJL_M9H11_Gliadin_Neprosin_N2_175.19248.19248.2	SIALRTLP		IAQIEVMT.SIALRTLP.RMCSVNVP	T	R	8	2	3052.15	869.528	869.518	435.771	435.766	869.534	435.774	-0.0153	0.8771	2.4496	0.08045	11.878	0	0.9751	0	0	354	361	0			0	FALSE	tr|Q5MFG8|Q5MFG8_WHEAT	Q5MFG8	Q5MFG8_WHEAT		Low molecular weight glutenin	GLEN42K, Glu, Glu-1, Glu-3, Glu-A3, Glu-B3, Glu-B3g, Glu-D3, GluA3-15, GluA3-23, GluA3-24, GluB3-1, GluB3-2, GluB3-3, GluB3-4, GluB3-6, GluD3-1, GluD3-3, GluD3-5, HARU48K, KANS2, LMW, LMW-1, LMW-3, LMW-5, LMW-GS, LMW-m1, LMW-m2, LMW-s1, LMWXY22, LMWXY22-2, LWMXY22-3, TRITD_1Av1G002360, TRITD_1Av1G002790, XYGluA3, XYGluB3, glu-3, hor2-4, lmw-gs, lmw-gs1, lmw-gs3, lmw-i	CAA36063.1, sp|P06470|HOR1_HORVU, sp|P16315|GLTC_WHEAT, sw|P04729|GDB1_WHEAT, tr_A7XDG0_A7XDG0_TRITU_1-363_1-363/1-363, tr_Q0Q2J0_Q0Q2J0_TRITU_1-297_1-297/1-297, tr_Q0Q2J1_Q0Q2J1_TRITU_1-334_1-334/1-334, tr_Q68VI0_Q68VI0_TRITU_1-381_1-381/1-381, tr|A0A0K2GRS6|A0A0K2GRS6_HORVV, tr|A0A287EFB3|A0A287EFB3_HORVV, tr|A0A287EFD4|A0A287EFD4_HORVV, tr|A0A287EFE1|A0A287EFE1_HORVV, tr|A0A287EFF7|A0A287EFF7_…
470	20220927_CRJL_M9H11_Gliadin_Neprosin_N2_175.19269.19269.3	AIHSVVHSIIMQQEQQQGIQ		IPRQIQCA.AIHSVVHSIIMQQEQQQGIQ.IIRPIFQI	A	I	20	3	3054.59	2273.18	2273.16	758.733	758.726	2273.16	758.727	-0.0019	0.6638	0.0906	0.01922	15.365	0	0.975	0	0	218	237	0			0	FALSE	tr|A0A446IHE6|A0A446IHE6_TRITD	A0A446IHE6	A0A446IHE6_TRITD	TRITD_1Av1G002200	Uncharacterized protein	qp904, qp913, qp917	tr|A0A446IHB8|A0A446IHB8_TRITD, tr|A0A446IHC1|A0A446IHC1_TRITD, tr|A0A446IHC3|A0A446IHC3_TRITD, tr|A0A446IHC5|A0A446IHC5_TRITD, tr|A0A446IHD2|A0A446IHD2_TRITD, tr|A0A446IHD5|A0A446IHD5_TRITD, tr|A0A446IHD7|A0A446IHD7_TRITD, tr|A0A446IHF4|A0A446IHF4_TRITD, tr|A0A446IHK0|A0A446IHK0_TRITD, tr|A7XDG6|A7XDG6_WHEAT, tr|B6UKQ5|B6UKQ5_WHEAT, tr|B6UKQ8|B6UKQ8_WHEAT
471	20220927_CRJL_M9H11_Gliadin_Neprosin_N2_175.19283.19283.2	QFAEIRNLA		SVQPQQIP.QFAEIRNLA.LQTIPAMC	P	L	9	2	3056.24	1060.58	1060.56	531.295	531.288	1060.57	531.29	-0.0041	0.9062	0.8818	0.04792	13.778	11.778	0.9982	0	0	278	286	0			0	FALSE	tr|A0A0E3Z552|A0A0E3Z552_TRITD	A0A0E3Z552	A0A0E3Z552_TRITD		Alpha-gliadin (Fragment)	Gli-4, Gli-G1, Gli-G6, Gli-Z8, gli-2	sp|P04725|GDA5_WHEAT, sp|P04727|GDA7_WHEAT, tr|A0A0E3Z7J9|A0A0E3Z7J9_TRITD, tr|A5JSA4|A5JSA4_WHEAT, tr|A5JSA9|A5JSA9_WHEAT, tr|A5JSB8|A5JSB8_WHEAT, tr|D2X6C9|D2X6C9_TRITD, tr|D2X6D1|D2X6D1_TRITD, tr|D2X6D3|D2X6D3_TRITD, tr|D2X6D5|D2X6D5_TRITD, tr|D2X6D9|D2X6D9_TRITD, tr|J7HWD7|J7HWD7_WHEAT, tr|K7WV47|K7WV47_WHEAT, tr|Q1WA40|Q1WA40_WHEAT, tr|Q2V5Z7|Q2V5Z7_TRITD, tr|Q41529|Q41529_WHEAT, tr|Q41545|Q…
472	20220927_CRJL_M9H11_Gliadin_Neprosin_N2_175.19285.19285.2	ALLRRYYLSVTSP		QSIIWGIP.ALLRRYYLSVTSP.QQVSYYPG	P	Q	13	2	3056.45	1537.88	1537.86	769.947	769.938	1537.86	769.938	0.0003	0.7005	2.029	0.3579	10.285	0	0.986	0	0	104	116	0			0	FALSE	tr|Q41553|Q41553_WHEAT	Q41553	Q41553_WHEAT	HMWG	HMW glutenin subunit Ax2	Glu-1AX1, Glu-1Ax1.1	tr|G3K725|G3K725_WHEAT, tr|Q03872|Q03872_WHEAT
473	20220927_CRJL_M9H11_Gliadin_Neprosin_N2_175.19299.19299.2	FSQQQHQQLLQQQIP		TVIPQQPA.FSQQQHQQLLQQQIP.IVHPSIIQ	A	I	15	2	3058.03	1849.96	1849.94	925.988	925.98	1849.94	925.979	0.0015	0.6652	3.2044	0.01869	15.792	8.113	0.9781	0	0	104	118	0			0	FALSE	tr|Q0PW10|Q0PW10_WHEAT	Q0PW10	Q0PW10_WHEAT		Low molecular weight glutenin subunit GF-2	Glu-D3, lmw-gs	tr|B2BZC5|B2BZC5_WHEAT, tr|B2BZC7|B2BZC7_WHEAT, tr|D0EVP3|D0EVP3_WHEAT, tr|P93790|P93790_WHEAT, tr|Q5MFN8|Q5MFN8_WHEAT, tr|Q670Q4|Q670Q4_WHEAT, tr|Q8W3V3|Q8W3V3_WHEAT, tr|Q8W3V4|Q8W3V4_WHEAT
474	20220927_CRJL_M9H11_Gliadin_Neprosin_N2_175.19301.19301.2	VAVSQVVRQYEQT		DVSAKCRP.VAVSQVVRQYEQT.VVPPKGGS	P	V	13	2	3058.21	1505.79	1505.78	753.905	753.898	1505.78	753.899	-0.0019	0.8548	2.4938	8.279e-05	20.971	8.96	0.9997	0	0	79	91	0			0	FALSE	tr|Q03871|Q03871_WHEAT	Q03871	Q03871_WHEAT	Glu-1By9	HMW glutenin subunit 1By9	1By20, Glu, Glu-1B, Glu-B1, glu-1R	tr_Q6UJY7_Q6UJY7_TRITU_1-720_1-720/1-720, tr|A0A0E4G9A4|A0A0E4G9A4_TRITD, tr|A0A2L1K3K6|A0A2L1K3K6_TRITD, tr|B8PSA6|B8PSA6_WHEAT, tr|Q0Q5D8|Q0Q5D8_WHEAT, tr|Q4JHY1|Q4JHY1_WHEAT, tr|Q52JL2|Q52JL2_WHEAT, tr|Q84TG6|Q84TG6_TRITD, tr|Q94IJ6|Q94IJ6_WHEAT, tr|U5YQV1|U5YQV1_WHEAT
475	20220927_CRJL_M9H11_Gliadin_Neprosin_N2_175.19305.19305.1	QFAEIRNLA		SVQPQQIP.QFAEIRNLA.LQTIPAMC	P	L	9	1	3058.68	1060.58	1060.57	1061.59	1061.58	1060.57	1061.57	0.0031	0.6915	0.9224	0.0242	15.965	14.534	0.9643	0	0	278	286	0			0	FALSE	tr|A0A0E3Z552|A0A0E3Z552_TRITD	A0A0E3Z552	A0A0E3Z552_TRITD		Alpha-gliadin (Fragment)	Gli-4, Gli-G1, Gli-G6, Gli-Z8, gli-2	sp|P04725|GDA5_WHEAT, sp|P04727|GDA7_WHEAT, tr|A0A0E3Z7J9|A0A0E3Z7J9_TRITD, tr|A5JSA4|A5JSA4_WHEAT, tr|A5JSA9|A5JSA9_WHEAT, tr|A5JSB8|A5JSB8_WHEAT, tr|D2X6C9|D2X6C9_TRITD, tr|D2X6D1|D2X6D1_TRITD, tr|D2X6D3|D2X6D3_TRITD, tr|D2X6D5|D2X6D5_TRITD, tr|D2X6D9|D2X6D9_TRITD, tr|J7HWD7|J7HWD7_WHEAT, tr|K7WV47|K7WV47_WHEAT, tr|Q1WA40|Q1WA40_WHEAT, tr|Q2V5Z7|Q2V5Z7_TRITD, tr|Q41529|Q41529_WHEAT, tr|Q41545|Q…
476	20220927_CRJL_M9H11_Gliadin_Neprosin_N2_175.19388.19388.2	GQGQQIGQGQQGYYP		YPTSPQQP.GQGQQIGQGQQGYYP.TSPQQPGQ	P	T	15	2	3068.12	1607.75	1607.73	804.883	804.874	1607.73	804.874	0.0002	0.7568	6.4556	0.134	13.571	10.544	0.961	0	0	500	514	0			0	FALSE	sp|P10387|GLT0_WHEAT	P10387	GLT0_WHEAT	GLU-D1-2B	Glutenin, high molecular weight subunit DY10	1By20, 1Dy11, 1Dy12*, 1Dy12.2*, 1Dy12.3, Glu, Glu-1AX1, Glu-1Ax, Glu-1Ax1.1, Glu-1B, Glu-1By9, Glu-A1, Glu-B1, Glu-D1-2, Glu1Dy10, GluA1, HMWG, glu-1R	sp|P08488|GLT3_WHEAT, tr_Q6UJY7_Q6UJY7_TRITU_1-720_1-720/1-720, tr|A0A0E4G9A4|A0A0E4G9A4_TRITD, tr|A0A2L1K3K6|A0A2L1K3K6_TRITD, tr|A0MZ38|A0MZ38_WHEAT, tr|A4URY8|A4URY8_WHEAT, tr|A5HMG2|A5HMG2_WHEAT, tr|A9QUS3|A9QUS3_WHEAT, tr|A9YSK3|A9YSK3_WHEAT, tr|A9ZMG8|A9ZMG8_WHEAT, tr|B8PSA6|B8PSA6_WHEAT, tr|D2CPI7|D2CPI7_WHEAT, tr|E0W6G5|E0W6G5_WHEAT, tr|E4W506|E4W506_WHEAT, tr|G3K725|G3K725_WHEAT, tr|Q038…
477	20220927_CRJL_M9H11_Gliadin_Neprosin_N2_175.19399.19399.0	AIHSVVHSIIMQQEQQEQLQG		IPQQIQCA.AIHSVVHSIIMQQEQQEQLQG.VQIIVPIS	A	V	21	3	3069.33	2403.23	2403.2	802.084	802.075	2402.2	801.741	1.0024	0.6663	1.117	0.005377	19.648	12.501	0.9675	0	0	144	164	0			0	FALSE	tr|Q6EEW5|Q6EEW5_TRITD	Q6EEW5	Q6EEW5_TRITD		Gamma gliadin	Gli-x2, TRITD_1Bv1G001870, ll915, ll931-2	sp|P06659|GDBB_WHEAT, tr|A0A446JG55|A0A446JG55_TRITD, tr|A0A446JG83|A0A446JG83_TRITD, tr|A0A446JG85|A0A446JG85_TRITD, tr|A0A446JG88|A0A446JG88_TRITD, tr|A0A446JG99|A0A446JG99_TRITD, tr|B6UKN4|B6UKN4_WHEAT, tr|B6UKP2|B6UKP2_WHEAT, tr|F2X0K8|F2X0K8_WHEAT, tr|Q6EEW3|Q6EEW3_TRITD, tr|Q6EEW4|Q6EEW4_TRITD, tr|Q6EEW6|Q6EEW6_TRITD, tr|Q6EEX1|Q6EEX1_WHEAT
478	20220927_CRJL_M9H11_Gliadin_Neprosin_N2_175.19402.19402.0	AIHSVVHSIIMQQEQQEQLQG		IPQQIQCA.AIHSVVHSIIMQQEQQEQLQG.VQIIVPIS	A	V	21	3	3069.54	2402.22	2402.19	801.747	801.739	2402.2	801.741	-0.0073	0.6461	1.1134	0.002415	17.684	10.923	0.9932	0	0	144	164	0			0	FALSE	tr|Q6EEW5|Q6EEW5_TRITD	Q6EEW5	Q6EEW5_TRITD		Gamma gliadin	Gli-x2, TRITD_1Bv1G001870, ll915, ll931-2	sp|P06659|GDBB_WHEAT, tr|A0A446JG55|A0A446JG55_TRITD, tr|A0A446JG83|A0A446JG83_TRITD, tr|A0A446JG85|A0A446JG85_TRITD, tr|A0A446JG88|A0A446JG88_TRITD, tr|A0A446JG99|A0A446JG99_TRITD, tr|B6UKN4|B6UKN4_WHEAT, tr|B6UKP2|B6UKP2_WHEAT, tr|F2X0K8|F2X0K8_WHEAT, tr|Q6EEW3|Q6EEW3_TRITD, tr|Q6EEW4|Q6EEW4_TRITD, tr|Q6EEW6|Q6EEW6_TRITD, tr|Q6EEX1|Q6EEX1_WHEAT
479	20220927_CRJL_M9H11_Gliadin_Neprosin_N2_175.19415.19415.2	AFSQQQHQQLLQQQIP		QTVIPQQP.AFSQQQHQQLLQQQIP.IVHPSIIQ	P	I	16	2	3071.03	1921.01	1920.99	961.513	961.5	1920.98	961.497	0.005	0.7803	2.7102	0.09419	11.604	0	0.9769	0	0	103	118	0			0	FALSE	tr|Q0PW10|Q0PW10_WHEAT	Q0PW10	Q0PW10_WHEAT		Low molecular weight glutenin subunit GF-2	Glu-D3, lmw-gs	tr|B2BZC5|B2BZC5_WHEAT, tr|B2BZC7|B2BZC7_WHEAT, tr|D0EVP3|D0EVP3_WHEAT, tr|P93790|P93790_WHEAT, tr|Q5MFN8|Q5MFN8_WHEAT, tr|Q670Q4|Q670Q4_WHEAT, tr|Q8W3V3|Q8W3V3_WHEAT, tr|Q8W3V4|Q8W3V4_WHEAT
480	20220927_CRJL_M9H11_Gliadin_Neprosin_N2_175.19504.19504.2	HQISQLEVMTSIA	HQISQLEVM[147]TSIA	PQGIFIQS.HQISQLEVMTSIA.LRTIPTMC	S	L	13	2	3081.26	1471.75	1471.73	736.884	736.874	1471.73	736.874	-0.0004	0.7762	1.9299	1.126	10.294	0	0.998	0	0	307	319	0	9M(15.9949)		0	FALSE	tr|R9XT57|R9XT57_WHEAT	R9XT57	R9XT57_WHEAT	glu-3	LMW-GS	Glu-3, GluD3-1, LMWXY22, LMWXY22-2, XYGluA3, XYGluB3, lmw-gs	tr|B3EY88|B3EY88_WHEAT, tr|B3EY89|B3EY89_WHEAT, tr|B5TWK4|B5TWK4_WHEAT, tr|B5TWK5|B5TWK5_WHEAT, tr|D0EVP0|D0EVP0_WHEAT, tr|D0EVP1|D0EVP1_WHEAT, tr|D0EVP2|D0EVP2_WHEAT, tr|D0EVP4|D0EVP4_WHEAT, tr|D0EVP6|D0EVP6_WHEAT, tr|F8SGP6|F8SGP6_WHEAT, tr|F8SGP8|F8SGP8_WHEAT, tr|F8SGQ1|F8SGQ1_WHEAT, tr|F8SGQ2|F8SGQ2_WHEAT, tr|G3F3Z1|G3F3Z1_WHEAT, tr|G3F3Z2|G3F3Z2_WHEAT, tr|G3F3Z3|G3F3Z3_WHEAT, tr|I3RTU0|I3RTU…
481	20220927_CRJL_M9H11_Gliadin_Neprosin_N2_175.19521.19521.2	SIALRTLP		IAQIEVMT.SIALRTLP.RMCSVNVP	T	R	8	2	3083.23	869.529	869.518	435.772	435.766	869.534	435.774	-0.0153	0.9465	2.9676	0.08035	11.88	0	0.9901	0	0	354	361	0			0	FALSE	tr|Q5MFG8|Q5MFG8_WHEAT	Q5MFG8	Q5MFG8_WHEAT		Low molecular weight glutenin	GLEN42K, Glu, Glu-1, Glu-3, Glu-A3, Glu-B3, Glu-B3g, Glu-D3, GluA3-15, GluA3-23, GluA3-24, GluB3-1, GluB3-2, GluB3-3, GluB3-4, GluB3-6, GluD3-1, GluD3-3, GluD3-5, HARU48K, KANS2, LMW, LMW-1, LMW-3, LMW-5, LMW-GS, LMW-m1, LMW-m2, LMW-s1, LMWXY22, LMWXY22-2, LWMXY22-3, TRITD_1Av1G002360, TRITD_1Av1G002790, XYGluA3, XYGluB3, glu-3, hor2-4, lmw-gs, lmw-gs1, lmw-gs3, lmw-i	CAA36063.1, sp|P06470|HOR1_HORVU, sp|P16315|GLTC_WHEAT, sw|P04729|GDB1_WHEAT, tr_A7XDG0_A7XDG0_TRITU_1-363_1-363/1-363, tr_Q0Q2J0_Q0Q2J0_TRITU_1-297_1-297/1-297, tr_Q0Q2J1_Q0Q2J1_TRITU_1-334_1-334/1-334, tr_Q68VI0_Q68VI0_TRITU_1-381_1-381/1-381, tr|A0A0K2GRS6|A0A0K2GRS6_HORVV, tr|A0A287EFB3|A0A287EFB3_HORVV, tr|A0A287EFD4|A0A287EFD4_HORVV, tr|A0A287EFE1|A0A287EFE1_HORVV, tr|A0A287EFF7|A0A287EFF7_…
482	20220927_CRJL_M9H11_Gliadin_Neprosin_N2_175.19552.19552.2	QFAEIRNLA		SVQPQQIP.QFAEIRNLA.LQTIPAMC	P	L	9	2	3086.85	1060.58	1060.56	531.295	531.289	1060.57	531.29	-0.0034	0.9106	1.3919	0.03004	14.589	12.588	0.999	0	0	278	286	0			0	FALSE	tr|A0A0E3Z552|A0A0E3Z552_TRITD	A0A0E3Z552	A0A0E3Z552_TRITD		Alpha-gliadin (Fragment)	Gli-4, Gli-G1, Gli-G6, Gli-Z8, gli-2	sp|P04725|GDA5_WHEAT, sp|P04727|GDA7_WHEAT, tr|A0A0E3Z7J9|A0A0E3Z7J9_TRITD, tr|A5JSA4|A5JSA4_WHEAT, tr|A5JSA9|A5JSA9_WHEAT, tr|A5JSB8|A5JSB8_WHEAT, tr|D2X6C9|D2X6C9_TRITD, tr|D2X6D1|D2X6D1_TRITD, tr|D2X6D3|D2X6D3_TRITD, tr|D2X6D5|D2X6D5_TRITD, tr|D2X6D9|D2X6D9_TRITD, tr|J7HWD7|J7HWD7_WHEAT, tr|K7WV47|K7WV47_WHEAT, tr|Q1WA40|Q1WA40_WHEAT, tr|Q2V5Z7|Q2V5Z7_TRITD, tr|Q41529|Q41529_WHEAT, tr|Q41545|Q…
483	20220927_CRJL_M9H11_Gliadin_Neprosin_N2_175.19571.19571.2	QQPGQGKQLGQGQQGYYP	Q[111]QPGQGKQLGQGQQGYYP	QGYYPTSP.QQPGQGKQLGQGQQGYYP.TSPQQPGQ	P	T	18	2	3088.9	1943.94	1943.91	972.976	972.965	1943.91	972.964	0.002	0.5645	8.9836	0.2744	10.403	0	0.9714	0	0	554	571	0	1Q(-17.0265)		0	FALSE	tr|Q03871|Q03871_WHEAT	Q03871	Q03871_WHEAT	Glu-1By9	HMW glutenin subunit 1By9	Glu, Glu-1B, Glu-B1, glu-1R	tr_Q6UJY7_Q6UJY7_TRITU_1-720_1-720/1-720, tr|A0A2L1K3K6|A0A2L1K3K6_TRITD, tr|A5HMG2|A5HMG2_WHEAT, tr|Q0Q5D8|Q0Q5D8_WHEAT, tr|Q84TG6|Q84TG6_TRITD, tr|Q94IJ6|Q94IJ6_WHEAT, tr|U5YQV1|U5YQV1_WHEAT
484	20220927_CRJL_M9H11_Gliadin_Neprosin_N2_175.19592.19592.4	AIHSVAHSIIMQQQQQQGIQILRP		IPQHIQCA.AIHSVAHSIIMQQQQQQGIQILRP.LFQIVQGQ	A	L	24	4	3091.35	2723.5	2723.47	681.883	681.874	2723.47	681.874	0.0024	0.7759	1.4254	8.907e-05	23.701	0	0.9972	0	0	129	152	0			0	TRUE	tr|H8Y0K4|H8Y0K4_SECCE	H8Y0K4	H8Y0K4_SECCE		Gamma prolamin
485	20220927_CRJL_M9H11_Gliadin_Neprosin_N2_175.19595.19595.0	TSIALRTLP		QIAQIEVM.TSIALRTLP.RMCSVNVP	M	R	9	2	3091.6	971.586	971.575	486.8	486.795	970.581	486.298	0.9938	0.7747	2.8734	0.09627	8.566	0	0.995	0	0	353	361	0			0	FALSE	tr|Q5MFG8|Q5MFG8_WHEAT	Q5MFG8	Q5MFG8_WHEAT		Low molecular weight glutenin	GLEN42K, Glu, Glu-1, Glu-3, Glu-A3, Glu-B3, Glu-B3g, Glu-D3, GluA3-15, GluA3-23, GluA3-24, GluB3-1, GluB3-2, GluB3-3, GluB3-4, GluB3-6, GluD3-1, GluD3-3, GluD3-5, HARU48K, KANS2, LMW, LMW-1, LMW-3, LMW-5, LMW-GS, LMW-m1, LMW-m2, LMW-s1, LMWXY22, LMWXY22-2, LWMXY22-3, TRITD_1Av1G002360, TRITD_1Av1G002790, XYGluA3, XYGluB3, glu-3, lmw-gs, lmw-gs1, lmw-gs3, lmw-i	CAA36063.1, sp|P06470|HOR1_HORVU, sp|P16315|GLTC_WHEAT, sw|P04729|GDB1_WHEAT, tr_A7XDG0_A7XDG0_TRITU_1-363_1-363/1-363, tr_Q0Q2J0_Q0Q2J0_TRITU_1-297_1-297/1-297, tr_Q0Q2J1_Q0Q2J1_TRITU_1-334_1-334/1-334, tr_Q68VI0_Q68VI0_TRITU_1-381_1-381/1-381, tr|A0A0K2GRS6|A0A0K2GRS6_HORVV, tr|A0A287EFB3|A0A287EFB3_HORVV, tr|A0A287EFD4|A0A287EFD4_HORVV, tr|A0A287EFE1|A0A287EFE1_HORVV, tr|A0A287EFF7|A0A287EFF7_…
486	20220927_CRJL_M9H11_Gliadin_Neprosin_N2_175.19604.19604.2	LQQYPLGQGSFRPS		SQVSFQQP.LQQYPLGQGSFRPS.QQNPIAQG	P	Q	14	2	3092.64	1576.82	1576.8	789.416	789.407	1576.8	789.407	0.0006	0.8957	3.4788	0.0005744	21.463	0	0.9989	0	0	210	223	0			0	FALSE	tr|Q9M4L8|Q9M4L8_WHEAT	Q9M4L8	Q9M4L8_WHEAT		Alpha-gliadin	Gli-2, Gli-6, Gli-7, Gli-A2-16, Gli-A2-6, Gli-G2, Gli-G7, Gli-Z2, Gli-Z6, Glia, TRITD_6Av1G009660, TRITD_6Av1G009830, TRITD_6Av1G009860, TRITD_6Av1G009880, a-gliadin, gli, gli-2, gli-w7-5, gli-wE09, gli-wE12	sp|P02863|GDA0_WHEAT, tr_A0A446V2L4_A0A446V2L4_TRITD_1-223_1-223/1-223, tr_A0A446V2M7_TRITD_1-188_1-188_1-188_1-188/1-188, tr|A0A023WGX6|A0A023WGX6_WHEAT, tr|A0A023WHQ9|A0A023WHQ9_WHEAT, tr|A0A0E3UQW4|A0A0E3UQW4_TRITD, tr|A0A0E3UR97|A0A0E3UR97_TRITD, tr|A0A0E3UR98|A0A0E3UR98_TRITD, tr|A0A0E3Z563|A0A0E3Z563_TRITD, tr|A0A0E3Z5B3|A0A0E3Z5B3_TRITD, tr|A0A0E3Z5B6|A0A0E3Z5B6_TRITD, tr|A0A0E3Z5Z1|A0A0E3…
487	20220927_CRJL_M9H11_Gliadin_Neprosin_N2_175.19605.19605.3	EQSRYDAIRAITYP		CQQISQIP.EQSRYDAIRAITYP.IIIQEQQQ	P	I	14	3	3092.77	1681.86	1681.84	561.626	561.62	1681.84	561.621	-0.0042	0.4194	2.647	0.001257	14.854	0	0.9698	0	0	181	194	0			0	FALSE	tr|D2DII5|D2DII5_WHEAT	D2DII5	D2DII5_WHEAT	GluA3-23	Low-molecular-weight glutenin subunit	LMW-GS	tr|D3U315|D3U315_WHEAT
488	20220927_CRJL_M9H11_Gliadin_Neprosin_N2_175.19628.19628.0	QFEEIRNLA		SVQPQQIP.QFEEIRNLA.LETIPAMC	P	L	9	2	3095.21	1118.58	1118.57	560.297	560.29	1118.57	560.293	-0.0053	0.8878	1.5273	0.1043	13.894	0	0.9961	0	0	259	267	0			0	FALSE	tr|K7X1H8|K7X1H8_WHEAT	K7X1H8	K7X1H8_WHEAT	gli-2	Alpha-gliadin	Gli-1, Gli-2, Gli-6, Gli-7, Gli-8, Gli-A2-16, Gli-A2-6, Gli-CS-1, Gli-CS-3, Gli-G2, Gli-G3, Gli-G4, Gli-G7, Gli-SB-3, Gli-SB-4, Gli-Z1, Gli-Z2, Gli-Z3, Gli-Z5, Gli-Z6, Gli-Z7, Glia, TRITD_6Av1G009340, TRITD_6Av1G009660, TRITD_6Av1G009670, TRITD_6Av1G009830, TRITD_6Av1G009860, TRITD_6Av1G009880, TRITD_6Bv1G014670, TRITD_6Bv1G020780, a-gliadin, gli, gli-w24, gli-w7-104, gli-w7-5, gli-wE12, gli-wF08	sp|P02863|GDA0_WHEAT, sp|P04722|GDA2_WHEAT, sp|P04724|GDA4_WHEAT, sp|P04726|GDA6_WHEAT, sp|P18573|GDA9_WHEAT, tr_A0A446V2J7_A0A446V2J7_TRITD_1-196_1-196/1-196, tr_A0A446V2L4_A0A446V2L4_TRITD_1-223_1-223/1-223, tr_A0A446V2M7_TRITD_1-188_1-188_1-188_1-188/1-188, tr|A0A023WGF7|A0A023WGF7_WHEAT, tr|A0A023WGG0|A0A023WGG0_WHEAT, tr|A0A023WHQ9|A0A023WHQ9_WHEAT, tr|A0A0E3UQW5|A0A0E3UQW5_TRITD, tr|A0A0E3U…
489	20220927_CRJL_M9H11_Gliadin_Neprosin_N2_175.19660.19660.0	LKVMTSIALRTLP	LKVM[147]TSIALRTLP	IQPHQIAQ.LKVMTSIALRTLP.TMCSVNVP	Q	T	13	3	3098.83	1458.88	1458.87	487.301	487.296	1457.86	486.962	1.003	0.6128	2.7913	0.2909	9.645	0	0.9795	0	0	311	323	0	4M(15.9949)		0	TRUE	tr|A0A2P1BXV0|A0A2P1BXV0_TRITD	A0A2P1BXV0	A0A2P1BXV0_TRITD	GluB3-4	Low molecular weight glutenin subunit BP4-22
490	20220927_CRJL_M9H11_Gliadin_Neprosin_N2_175.19683.19683.3	AIHSVVHSIVMQQEQQQGIQILRP	AIHSVVHSIVM[147]QQEQQQGIQILRP	IPRQIQCA.AIHSVVHSIVMQQEQQQGIQILRP.LFQIVQGQ	A	L	24	3	3101.56	2754.5	2754.46	919.173	919.162	2754.46	919.16	0.0036	0.9289	4.0026	1.356e-06	32.971	0	1	0	0	203	226	0	11M(15.9949)		0	FALSE	tr|R9XWA9|R9XWA9_WHEAT	R9XWA9	R9XWA9_WHEAT		Gamma-gliadin	TRITD_1Av1G002200, ll901, ll908, ll911, ll912, ll918, ll933, ll934, ll935, ll936, qp905, qp909, qp911, qp914	tr|A0A446IHJ1|A0A446IHJ1_TRITD, tr|A7XDG7|A7XDG7_WHEAT, tr|B6UKM4|B6UKM4_WHEAT, tr|B6UKM9|B6UKM9_WHEAT, tr|B6UKN1|B6UKN1_WHEAT, tr|B6UKN2|B6UKN2_WHEAT, tr|B6UKN6|B6UKN6_WHEAT, tr|B6UKP3|B6UKP3_WHEAT, tr|B6UKP4|B6UKP4_WHEAT, tr|B6UKP5|B6UKP5_WHEAT, tr|B6UKP6|B6UKP6_WHEAT, tr|B6UKQ1|B6UKQ1_WHEAT, tr|B6UKQ3|B6UKQ3_WHEAT, tr|B6UKQ6|B6UKQ6_WHEAT, tr|D0ES79|D0ES79_WHEAT, tr|K7WVC4|K7WVC4_WHEAT, tr|K7XE…
491	20220927_CRJL_M9H11_Gliadin_Neprosin_N2_175.19698.19698.2	AFSQQQHQQLLQQQIP		QTVIPQQP.AFSQQQHQQLLQQQIP.IVHPSIIQ	P	I	16	2	3103.29	1921.01	1920.99	961.511	961.5	1920.98	961.497	0.0048	0.7401	3.2479	0.07678	13.959	8.643	0.9846	0	0	103	118	0			0	FALSE	tr|Q0PW10|Q0PW10_WHEAT	Q0PW10	Q0PW10_WHEAT		Low molecular weight glutenin subunit GF-2	Glu-D3, lmw-gs	tr|B2BZC5|B2BZC5_WHEAT, tr|B2BZC7|B2BZC7_WHEAT, tr|D0EVP3|D0EVP3_WHEAT, tr|P93790|P93790_WHEAT, tr|Q5MFN8|Q5MFN8_WHEAT, tr|Q670Q4|Q670Q4_WHEAT, tr|Q8W3V3|Q8W3V3_WHEAT, tr|Q8W3V4|Q8W3V4_WHEAT
492	20220927_CRJL_M9H11_Gliadin_Neprosin_N2_175.19701.19701.4	AIHSVVHSIVMQQEQQQGIQILRP	AIHSVVHSIVM[147]QQEQQQGIQILRP	IPRQIQCA.AIHSVVHSIVMQQEQQQGIQILRP.LFQIVQGQ	A	L	24	4	3103.55	2754.49	2754.46	689.629	689.622	2754.46	689.622	-0.0024	0.852	3.9694	5.349e-06	27.587	0	1	0	0	203	226	0	11M(15.9949)		0	FALSE	tr|R9XWA9|R9XWA9_WHEAT	R9XWA9	R9XWA9_WHEAT		Gamma-gliadin	TRITD_1Av1G002200, ll901, ll908, ll911, ll912, ll918, ll933, ll934, ll935, ll936, qp905, qp909, qp911, qp914	tr|A0A446IHJ1|A0A446IHJ1_TRITD, tr|A7XDG7|A7XDG7_WHEAT, tr|B6UKM4|B6UKM4_WHEAT, tr|B6UKM9|B6UKM9_WHEAT, tr|B6UKN1|B6UKN1_WHEAT, tr|B6UKN2|B6UKN2_WHEAT, tr|B6UKN6|B6UKN6_WHEAT, tr|B6UKP3|B6UKP3_WHEAT, tr|B6UKP4|B6UKP4_WHEAT, tr|B6UKP5|B6UKP5_WHEAT, tr|B6UKP6|B6UKP6_WHEAT, tr|B6UKQ1|B6UKQ1_WHEAT, tr|B6UKQ3|B6UKQ3_WHEAT, tr|B6UKQ6|B6UKQ6_WHEAT, tr|D0ES79|D0ES79_WHEAT, tr|K7WVC4|K7WVC4_WHEAT, tr|K7XE…
493	20220927_CRJL_M9H11_Gliadin_Neprosin_N2_175.19713.19713.1	SFSQQQLPP		QPVIPQQP.SFSQQQLPP.FSQQQSPF	P	F	9	1	3105.09	1030.52	1030.51	1031.53	1031.52	1030.51	1031.52	0.0017	0.6038	6.4074	0.07857	10.919	0	0.9595	0	0	140	148	0			0	FALSE	tr|B2Y2S3|B2Y2S3_WHEAT	B2Y2S3	B2Y2S3_WHEAT	GluB3-2	Low molecular weight glutenin subunit	GLEN42K, Glu, Glu-B3g, Glu-D3, GluB3-1, GluB3-3, GluB3-6, GluD3-3, HARU48K, KANS2, LMW-GS, LMW-s1, glu-3, lmw-gs	tr_A7XDG0_A7XDG0_TRITU_1-363_1-363/1-363, tr_Q0Q2J0_Q0Q2J0_TRITU_1-297_1-297/1-297, tr_Q0Q2J1_Q0Q2J1_TRITU_1-334_1-334/1-334, tr|A2IBV5|A2IBV5_WHEAT, tr|B2BZD0|B2BZD0_WHEAT, tr|B2Y2Q1|B2Y2Q1_WHEAT, tr|B2Y2Q2|B2Y2Q2_WHEAT, tr|B2Y2Q3|B2Y2Q3_WHEAT, tr|B2Y2Q4|B2Y2Q4_WHEAT, tr|B2Y2Q6|B2Y2Q6_WHEAT, tr|B2Y2Q7|B2Y2Q7_WHEAT, tr|B2Y2R3|B2Y2R3_WHEAT, tr|B2Y2R4|B2Y2R4_WHEAT, tr|B2Y2R5|B2Y2R5_WHEAT, tr|B2Y2R6…
494	20220927_CRJL_M9H11_Gliadin_Neprosin_N2_175.19736.19736.1	RLEVMTSIA		FIQPHQIA.RLEVMTSIA.LRTIPTMC	A	L	9	1	3107.72	1018.56	1018.55	1019.57	1019.56	1018.55	1019.56	0.0015	0.7459	1.9808	0.1935	10.353	0	0.9679	0	0	258	266	0			0	FALSE	tr|Q0PW10|Q0PW10_WHEAT	Q0PW10	Q0PW10_WHEAT		Low molecular weight glutenin subunit GF-2	Glu-D3, glu-3, lmw-gs	tr|A4KZ73|A4KZ73_WHEAT, tr|B2BZC5|B2BZC5_WHEAT, tr|D0EVP3|D0EVP3_WHEAT, tr|I3XHQ0|I3XHQ0_WHEAT, tr|K7WV92|K7WV92_WHEAT, tr|P93790|P93790_WHEAT, tr|Q5MFN8|Q5MFN8_WHEAT, tr|Q670Q4|Q670Q4_WHEAT, tr|Q7Y074|Q7Y074_WHEAT, tr|Q7Y075|Q7Y075_WHEAT, tr|Q8W3V3|Q8W3V3_WHEAT, tr|Q8W3V4|Q8W3V4_WHEAT
495	20220927_CRJL_M9H11_Gliadin_Neprosin_N2_175.19744.19744.1	QFEEIRNLA		SVQPQQIP.QFEEIRNLA.LETIPAMC	P	L	9	1	3108.67	1118.59	1118.58	1119.6	1119.58	1118.57	1119.58	0.0039	0.6928	1.7515	0.0514	14.656	9.942	0.9818	0	0	259	267	0			0	FALSE	tr|K7X1H8|K7X1H8_WHEAT	K7X1H8	K7X1H8_WHEAT	gli-2	Alpha-gliadin	Gli-1, Gli-2, Gli-6, Gli-7, Gli-8, Gli-A2-16, Gli-A2-6, Gli-CS-1, Gli-CS-3, Gli-G2, Gli-G3, Gli-G4, Gli-G7, Gli-SB-3, Gli-SB-4, Gli-Z1, Gli-Z2, Gli-Z3, Gli-Z5, Gli-Z6, Gli-Z7, Glia, TRITD_6Av1G009340, TRITD_6Av1G009660, TRITD_6Av1G009670, TRITD_6Av1G009830, TRITD_6Av1G009860, TRITD_6Av1G009880, TRITD_6Bv1G014670, TRITD_6Bv1G020780, a-gliadin, gli, gli-w24, gli-w7-104, gli-w7-5, gli-wE12, gli-wF08	sp|P02863|GDA0_WHEAT, sp|P04722|GDA2_WHEAT, sp|P04724|GDA4_WHEAT, sp|P04726|GDA6_WHEAT, sp|P18573|GDA9_WHEAT, tr_A0A446V2J7_A0A446V2J7_TRITD_1-196_1-196/1-196, tr_A0A446V2L4_A0A446V2L4_TRITD_1-223_1-223/1-223, tr_A0A446V2M7_TRITD_1-188_1-188_1-188_1-188/1-188, tr|A0A023WGF7|A0A023WGF7_WHEAT, tr|A0A023WGG0|A0A023WGG0_WHEAT, tr|A0A023WHQ9|A0A023WHQ9_WHEAT, tr|A0A0E3UQW5|A0A0E3UQW5_TRITD, tr|A0A0E3U…
496	20220927_CRJL_M9H11_Gliadin_Neprosin_N2_175.19776.19776.2	HQISQLEVMTSIA	HQISQLEVM[147]TSIA	PQGIFIQS.HQISQLEVMTSIA.LRTIPTMC	S	L	13	2	3112.49	1471.75	1471.73	736.883	736.874	1471.73	736.874	-0.0003	0.8184	2.4504	1.128	10.291	0	0.9985	0	0	307	319	0	9M(15.9949)		0	FALSE	tr|R9XT57|R9XT57_WHEAT	R9XT57	R9XT57_WHEAT	glu-3	LMW-GS	Glu-3, GluD3-1, LMWXY22, LMWXY22-2, XYGluA3, XYGluB3, lmw-gs	tr|B3EY88|B3EY88_WHEAT, tr|B3EY89|B3EY89_WHEAT, tr|B5TWK4|B5TWK4_WHEAT, tr|B5TWK5|B5TWK5_WHEAT, tr|D0EVP0|D0EVP0_WHEAT, tr|D0EVP1|D0EVP1_WHEAT, tr|D0EVP2|D0EVP2_WHEAT, tr|D0EVP4|D0EVP4_WHEAT, tr|D0EVP6|D0EVP6_WHEAT, tr|F8SGP6|F8SGP6_WHEAT, tr|F8SGP8|F8SGP8_WHEAT, tr|F8SGQ1|F8SGQ1_WHEAT, tr|F8SGQ2|F8SGQ2_WHEAT, tr|G3F3Z1|G3F3Z1_WHEAT, tr|G3F3Z2|G3F3Z2_WHEAT, tr|G3F3Z3|G3F3Z3_WHEAT, tr|I3RTU0|I3RTU…
497	20220927_CRJL_M9H11_Gliadin_Neprosin_N2_175.19781.19781.3	AIHSVVHSIVMQQEQQQGIQI	AIHSVVHSIVM[147]QQEQQQGIQI	IPRQIQCA.AIHSVVHSIVMQQEQQQGIQI.LRPIFQIV	A	L	21	3	3112.97	2388.25	2388.23	797.09	797.083	2388.22	797.081	0.0056	0.6298	1.9933	0.002685	17.784	0	0.9991	0	0	203	223	0	11M(15.9949)		0	FALSE	tr|R9XWA9|R9XWA9_WHEAT	R9XWA9	R9XWA9_WHEAT		Gamma-gliadin	TRITD_1Av1G002200, ll901, ll908, ll911, ll912, ll918, ll933, ll934, ll935, ll936, qp905, qp909, qp911, qp914	tr|A0A446IHJ1|A0A446IHJ1_TRITD, tr|A7XDG7|A7XDG7_WHEAT, tr|B6UKM4|B6UKM4_WHEAT, tr|B6UKM9|B6UKM9_WHEAT, tr|B6UKN1|B6UKN1_WHEAT, tr|B6UKN2|B6UKN2_WHEAT, tr|B6UKN6|B6UKN6_WHEAT, tr|B6UKP3|B6UKP3_WHEAT, tr|B6UKP4|B6UKP4_WHEAT, tr|B6UKP5|B6UKP5_WHEAT, tr|B6UKP6|B6UKP6_WHEAT, tr|B6UKQ1|B6UKQ1_WHEAT, tr|B6UKQ3|B6UKQ3_WHEAT, tr|B6UKQ6|B6UKQ6_WHEAT, tr|D0ES79|D0ES79_WHEAT, tr|K7WVC4|K7WVC4_WHEAT, tr|K7XE…
498	20220927_CRJL_M9H11_Gliadin_Neprosin_N2_175.19795.19795.2	SIALRTLP		IAQIEVMT.SIALRTLP.RMCSVNVP	T	R	8	2	3114.56	869.527	869.518	435.771	435.766	869.534	435.774	-0.0155	0.887	3.4899	0.1584	10.701	0	0.9953	0	0	354	361	0			0	FALSE	tr|Q5MFG8|Q5MFG8_WHEAT	Q5MFG8	Q5MFG8_WHEAT		Low molecular weight glutenin	GLEN42K, Glu, Glu-1, Glu-3, Glu-A3, Glu-B3, Glu-B3g, Glu-D3, GluA3-15, GluA3-23, GluA3-24, GluB3-1, GluB3-2, GluB3-3, GluB3-4, GluB3-6, GluD3-1, GluD3-3, GluD3-5, HARU48K, KANS2, LMW, LMW-1, LMW-3, LMW-5, LMW-GS, LMW-m1, LMW-m2, LMW-s1, LMWXY22, LMWXY22-2, LWMXY22-3, TRITD_1Av1G002360, TRITD_1Av1G002790, XYGluA3, XYGluB3, glu-3, hor2-4, lmw-gs, lmw-gs1, lmw-gs3, lmw-i	CAA36063.1, sp|P06470|HOR1_HORVU, sp|P16315|GLTC_WHEAT, sw|P04729|GDB1_WHEAT, tr_A7XDG0_A7XDG0_TRITU_1-363_1-363/1-363, tr_Q0Q2J0_Q0Q2J0_TRITU_1-297_1-297/1-297, tr_Q0Q2J1_Q0Q2J1_TRITU_1-334_1-334/1-334, tr_Q68VI0_Q68VI0_TRITU_1-381_1-381/1-381, tr|A0A0K2GRS6|A0A0K2GRS6_HORVV, tr|A0A287EFB3|A0A287EFB3_HORVV, tr|A0A287EFD4|A0A287EFD4_HORVV, tr|A0A287EFE1|A0A287EFE1_HORVV, tr|A0A287EFF7|A0A287EFF7_…
499	20220927_CRJL_M9H11_Gliadin_Neprosin_N2_175.19811.19811.2	HQIAQLEVM		AQGTFIQP.HQIAQLEVM.TSIAIRTI	P	T	9	2	3116.51	1067.55	1067.54	534.783	534.777	1067.54	534.779	-0.0036	0.8303	2.6945	0.1703	11.575	0	0.9922	0	0	325	333	0			0	FALSE	tr|B2Y2S3|B2Y2S3_WHEAT	B2Y2S3	B2Y2S3_WHEAT	GluB3-2	Low molecular weight glutenin subunit	GLEN42K, Glu, Glu-1, Glu-3, Glu-A3, Glu-B3, Glu-B3g, Glu-D3, GluA3-14, GluA3-15, GluA3-4, GluB3-1, GluB3-3, GluB3-4, GluB3-6, GluD3-3, HARU48K, KANS2, LMW-3, LMW-GS, LMW-m1, LMW-m2, LMW-s1, SYGluA3, TRITD_1Av1G002360, glu-3, lmw-gs, lmw-i	sp|P10386|GLTB_WHEAT, tr_A7XDG0_A7XDG0_TRITU_1-363_1-363/1-363, tr_Q0Q2J0_Q0Q2J0_TRITU_1-297_1-297/1-297, tr_Q0Q2J1_Q0Q2J1_TRITU_1-334_1-334/1-334, tr_Q68VI0_Q68VI0_TRITU_1-381_1-381/1-381, tr|A0A446IHD8|A0A446IHD8_TRITD, tr|A0A446IHD9|A0A446IHD9_TRITD, tr|A0A446IHE3|A0A446IHE3_TRITD, tr|A0A446IHF1|A0A446IHF1_TRITD, tr|A0A446IHF7|A0A446IHF7_TRITD, tr|A0A446IHK8|A0A446IHK8_TRITD, tr|A2IBK1|A2IBK1_…
500	20220927_CRJL_M9H11_Gliadin_Neprosin_N2_175.19825.19825.2	QFEAIRNLA		SFQPQQIP.QFEAIRNLA.LQTIPAMC	P	L	9	2	3118.25	1060.57	1060.56	531.294	531.289	1060.57	531.29	-0.0025	0.9127	1.6134	0.05998	13.388	13.18	0.9983	0	0	257	265	0			0	FALSE	tr|J7HZV4|J7HZV4_WHEAT	J7HZV4	J7HZV4_WHEAT	Gli-SB-2	Alpha-gliadin	Gli-G5, Gli-SB-1, Gli-Z4, gli-2	tr|A5JSA8|A5JSA8_WHEAT, tr|A5JSB4|A5JSB4_WHEAT, tr|J7HSR5|J7HSR5_WHEAT, tr|K7XRA1|K7XRA1_WHEAT, tr|Q3S4V8|Q3S4V8_WHEAT, tr|Q9M4M4|Q9M4M4_WHEAT, tr|R9XV26|R9XV26_WHEAT, tr|R9XW91|R9XW91_WHEAT, tr|X2KWE1|X2KWE1_WHEAT
501	20220927_CRJL_M9H11_Gliadin_Neprosin_N2_175.19844.19844.2	LVQQQQFLGQQQQHFPGQQQP		QQPQEQVP.LVQQQQFLGQQQQHFPGQQQP.FPPQQPYP	P	F	21	2	3120.47	2491.26	2491.23	1246.64	1246.62	2491.24	1246.63	-0.0063	0.7891	2.8141	9.903e-06	15.742	8.356	1	0	0	44	64	0			0	FALSE	tr|A0A446W0D7|A0A446W0D7_TRITD	A0A446W0D7	A0A446W0D7_TRITD	TRITD_6Bv1G014670	Uncharacterized protein		tr|A0A446W0B4|A0A446W0B4_TRITD, tr|A0A446W0I4|A0A446W0I4_TRITD, tr|A0A446W0N0|A0A446W0N0_TRITD, tr|I0IT60|I0IT60_WHEAT
502	20220927_CRJL_M9H11_Gliadin_Neprosin_N2_175.19850.19850.0	GKWQELGQGQQGYYP		QPGQGQQP.GKWQELGQGQQGYYP.TSIHQSGQ	P	T	15	2	3121.27	1737.83	1737.81	869.924	869.915	1737.81	869.913	0.0037	0.7033	3.7465	0.3947	8.115	0	0.9861	0	0	156	170	0			0	FALSE	tr|Q03871|Q03871_WHEAT	Q03871	Q03871_WHEAT	Glu-1By9	HMW glutenin subunit 1By9	1By20, Glu, Glu-1B, Glu-B1, glu-1R	tr_Q6UJY7_Q6UJY7_TRITU_1-720_1-720/1-720, tr|A0A0E4G9A4|A0A0E4G9A4_TRITD, tr|A0A2L1K3K6|A0A2L1K3K6_TRITD, tr|A5HMG2|A5HMG2_WHEAT, tr|B8PSA6|B8PSA6_WHEAT, tr|Q0Q5D8|Q0Q5D8_WHEAT, tr|Q4JHY1|Q4JHY1_WHEAT, tr|Q52JL2|Q52JL2_WHEAT, tr|Q84TG6|Q84TG6_TRITD, tr|Q94IJ6|Q94IJ6_WHEAT, tr|U5YQV1|U5YQV1_WHEAT
503	20220927_CRJL_M9H11_Gliadin_Neprosin_N2_175.19865.19865.0	TSIALRTLP		QIAQIEVM.TSIALRTLP.RMCSVNVP	M	R	9	2	3122.86	970.582	970.572	486.298	486.293	970.581	486.298	-0.0094	0.8578	3.3944	0.2614	10.831	0	0.9582	0	0	353	361	0			0	FALSE	tr|Q5MFG8|Q5MFG8_WHEAT	Q5MFG8	Q5MFG8_WHEAT		Low molecular weight glutenin	GLEN42K, Glu, Glu-1, Glu-3, Glu-A3, Glu-B3, Glu-B3g, Glu-D3, GluA3-15, GluA3-23, GluA3-24, GluB3-1, GluB3-2, GluB3-3, GluB3-4, GluB3-6, GluD3-1, GluD3-3, GluD3-5, HARU48K, KANS2, LMW, LMW-1, LMW-3, LMW-5, LMW-GS, LMW-m1, LMW-m2, LMW-s1, LMWXY22, LMWXY22-2, LWMXY22-3, TRITD_1Av1G002360, TRITD_1Av1G002790, XYGluA3, XYGluB3, glu-3, lmw-gs, lmw-gs1, lmw-gs3, lmw-i	CAA36063.1, sp|P06470|HOR1_HORVU, sp|P16315|GLTC_WHEAT, sw|P04729|GDB1_WHEAT, tr_A7XDG0_A7XDG0_TRITU_1-363_1-363/1-363, tr_Q0Q2J0_Q0Q2J0_TRITU_1-297_1-297/1-297, tr_Q0Q2J1_Q0Q2J1_TRITU_1-334_1-334/1-334, tr_Q68VI0_Q68VI0_TRITU_1-381_1-381/1-381, tr|A0A0K2GRS6|A0A0K2GRS6_HORVV, tr|A0A287EFB3|A0A287EFB3_HORVV, tr|A0A287EFD4|A0A287EFD4_HORVV, tr|A0A287EFE1|A0A287EFE1_HORVV, tr|A0A287EFF7|A0A287EFF7_…
504	20220927_CRJL_M9H11_Gliadin_Neprosin_N2_175.19868.19868.0	TSIALRTLP		QIAQIEVM.TSIALRTLP.RMCSVNVP	M	R	9	2	3123.13	971.585	971.574	486.8	486.794	970.581	486.298	0.9931	0.8106	3.3989	0.1477	11.822	0	0.9918	0	0	353	361	0			0	FALSE	tr|Q5MFG8|Q5MFG8_WHEAT	Q5MFG8	Q5MFG8_WHEAT		Low molecular weight glutenin	GLEN42K, Glu, Glu-1, Glu-3, Glu-A3, Glu-B3, Glu-B3g, Glu-D3, GluA3-15, GluA3-23, GluA3-24, GluB3-1, GluB3-2, GluB3-3, GluB3-4, GluB3-6, GluD3-1, GluD3-3, GluD3-5, HARU48K, KANS2, LMW, LMW-1, LMW-3, LMW-5, LMW-GS, LMW-m1, LMW-m2, LMW-s1, LMWXY22, LMWXY22-2, LWMXY22-3, TRITD_1Av1G002360, TRITD_1Av1G002790, XYGluA3, XYGluB3, glu-3, lmw-gs, lmw-gs1, lmw-gs3, lmw-i	CAA36063.1, sp|P06470|HOR1_HORVU, sp|P16315|GLTC_WHEAT, sw|P04729|GDB1_WHEAT, tr_A7XDG0_A7XDG0_TRITU_1-363_1-363/1-363, tr_Q0Q2J0_Q0Q2J0_TRITU_1-297_1-297/1-297, tr_Q0Q2J1_Q0Q2J1_TRITU_1-334_1-334/1-334, tr_Q68VI0_Q68VI0_TRITU_1-381_1-381/1-381, tr|A0A0K2GRS6|A0A0K2GRS6_HORVV, tr|A0A287EFB3|A0A287EFB3_HORVV, tr|A0A287EFD4|A0A287EFD4_HORVV, tr|A0A287EFE1|A0A287EFE1_HORVV, tr|A0A287EFF7|A0A287EFF7_…
505	20220927_CRJL_M9H11_Gliadin_Neprosin_N2_175.19904.19904.2	QFEEIRNLA		SVQPQQIP.QFEEIRNLA.LETIPAMC	P	L	9	2	3127.53	1118.58	1118.57	560.298	560.292	1118.57	560.293	-0.0031	0.8761	2.0659	0.03993	13.095	0	0.9974	0	0	259	267	0			0	FALSE	tr|K7X1H8|K7X1H8_WHEAT	K7X1H8	K7X1H8_WHEAT	gli-2	Alpha-gliadin	Gli-1, Gli-2, Gli-6, Gli-7, Gli-8, Gli-A2-16, Gli-A2-6, Gli-CS-1, Gli-CS-3, Gli-G2, Gli-G3, Gli-G4, Gli-G7, Gli-SB-3, Gli-SB-4, Gli-Z1, Gli-Z2, Gli-Z3, Gli-Z5, Gli-Z6, Gli-Z7, Glia, TRITD_6Av1G009340, TRITD_6Av1G009660, TRITD_6Av1G009670, TRITD_6Av1G009830, TRITD_6Av1G009860, TRITD_6Av1G009880, TRITD_6Bv1G014670, TRITD_6Bv1G020780, a-gliadin, gli, gli-w24, gli-w7-104, gli-w7-5, gli-wE12, gli-wF08	sp|P02863|GDA0_WHEAT, sp|P04722|GDA2_WHEAT, sp|P04724|GDA4_WHEAT, sp|P04726|GDA6_WHEAT, sp|P18573|GDA9_WHEAT, tr_A0A446V2J7_A0A446V2J7_TRITD_1-196_1-196/1-196, tr_A0A446V2L4_A0A446V2L4_TRITD_1-223_1-223/1-223, tr_A0A446V2M7_TRITD_1-188_1-188_1-188_1-188/1-188, tr|A0A023WGF7|A0A023WGF7_WHEAT, tr|A0A023WGG0|A0A023WGG0_WHEAT, tr|A0A023WHQ9|A0A023WHQ9_WHEAT, tr|A0A0E3UQW5|A0A0E3UQW5_TRITD, tr|A0A0E3U…
506	20220927_CRJL_M9H11_Gliadin_Neprosin_N2_175.19942.19942.2	RMVLQTLP		QQVPVEIM.RMVLQTLP.SMCSVNIP	M	S	8	2	3131.97	956.552	956.538	479.283	479.276	956.548	479.281	-0.0094	0.7574	3.7446	0.1424	10.886	0	0.9748	0	0	135	142	0			0	FALSE	sp|P0CZ07|AVLA2_WHEAT	P0CZ07	AVLA2_WHEAT		Avenin-like a2	AVNLA, TRITD_7Av1G008200	sp|D2KFH1|AVLA4_WHEAT, sp|P0CZ08|AVLA3_WHEAT, sp|P0CZ09|AVLA5_WHEAT, sp|P0CZ11|AVLA7_WHEAT, sp|Q2A784|AVLA1_WHEAT, tr|A0A287JK04|A0A287JK04_HORVV, tr|A0A3B6I2R2|A0A3B6I2R2_WHEAT, tr|A0A3B6R7A6|A0A3B6R7A6_WHEAT, tr|A0A3B6RB11|A0A3B6RB11_WHEAT, tr|A0A3B6TIG9|A0A3B6TIG9_WHEAT, tr|A0A446WXR1|A0A446WXR1_TRITD, tr|A0A446WXR7|A0A446WXR7_TRITD, tr|A0A446WXS8|A0A446WXS8_TRITD, tr|A0A446WXT0|A0A446WXT0_TRI…
507	20220927_CRJL_M9H11_Gliadin_Neprosin_N2_175.19953.19953.3	AIHSVVHSIVMQQEQQQGIQILRP	AIHSVVHSIVM[147]QQEQQQGIQILRP	IPRQIQCA.AIHSVVHSIVMQQEQQQGIQILRP.LFQIVQGQ	A	L	24	3	3133.16	2754.5	2754.46	919.173	919.162	2754.46	919.16	0.0036	0.9002	3.476	1.125e-07	37.295	0	1	0	0	203	226	0	11M(15.9949)		0	FALSE	tr|R9XWA9|R9XWA9_WHEAT	R9XWA9	R9XWA9_WHEAT		Gamma-gliadin	TRITD_1Av1G002200, ll901, ll908, ll911, ll912, ll918, ll933, ll934, ll935, ll936, qp905, qp909, qp911, qp914	tr|A0A446IHJ1|A0A446IHJ1_TRITD, tr|A7XDG7|A7XDG7_WHEAT, tr|B6UKM4|B6UKM4_WHEAT, tr|B6UKM9|B6UKM9_WHEAT, tr|B6UKN1|B6UKN1_WHEAT, tr|B6UKN2|B6UKN2_WHEAT, tr|B6UKN6|B6UKN6_WHEAT, tr|B6UKP3|B6UKP3_WHEAT, tr|B6UKP4|B6UKP4_WHEAT, tr|B6UKP5|B6UKP5_WHEAT, tr|B6UKP6|B6UKP6_WHEAT, tr|B6UKQ1|B6UKQ1_WHEAT, tr|B6UKQ3|B6UKQ3_WHEAT, tr|B6UKQ6|B6UKQ6_WHEAT, tr|D0ES79|D0ES79_WHEAT, tr|K7WVC4|K7WVC4_WHEAT, tr|K7XE…
508	20220927_CRJL_M9H11_Gliadin_Neprosin_N2_175.19960.19960.2	QFEEIRNLA	Q[111]FEEIRNLA	SVQPQQIP.QFEEIRNLA.LETIPAMC	P	L	9	2	3133.95	1102.55	1102.54	552.28	552.277	1101.55	551.78	0.9931	0.8194	2.173	1.675	8.529	0	0.9795	0	0	259	267	0	1Q(-17.0265)		0	FALSE	tr|K7X1H8|K7X1H8_WHEAT	K7X1H8	K7X1H8_WHEAT	gli-2	Alpha-gliadin	Gli-1, Gli-2, Gli-6, Gli-7, Gli-8, Gli-A2-16, Gli-A2-6, Gli-CS-1, Gli-CS-3, Gli-G2, Gli-G3, Gli-G4, Gli-G7, Gli-SB-3, Gli-SB-4, Gli-Z1, Gli-Z2, Gli-Z3, Gli-Z5, Gli-Z6, Gli-Z7, Glia, TRITD_6Av1G009340, TRITD_6Av1G009660, TRITD_6Av1G009670, TRITD_6Av1G009830, TRITD_6Av1G009860, TRITD_6Av1G009880, TRITD_6Bv1G014670, TRITD_6Bv1G020780, a-gliadin, gli, gli-w24, gli-w7-104, gli-w7-5, gli-wE12, gli-wF08	sp|P02863|GDA0_WHEAT, sp|P04722|GDA2_WHEAT, sp|P04724|GDA4_WHEAT, sp|P04726|GDA6_WHEAT, sp|P18573|GDA9_WHEAT, tr_A0A446V2J7_A0A446V2J7_TRITD_1-196_1-196/1-196, tr_A0A446V2L4_A0A446V2L4_TRITD_1-223_1-223/1-223, tr_A0A446V2M7_TRITD_1-188_1-188_1-188_1-188/1-188, tr|A0A023WGF7|A0A023WGF7_WHEAT, tr|A0A023WGG0|A0A023WGG0_WHEAT, tr|A0A023WHQ9|A0A023WHQ9_WHEAT, tr|A0A0E3UQW5|A0A0E3UQW5_TRITD, tr|A0A0E3U…
509	20220927_CRJL_M9H11_Gliadin_Neprosin_N2_175.19971.19971.4	AIHSVVHSIVMQQEQQQGIQILRP	AIHSVVHSIVM[147]QQEQQQGIQILRP	IPRQIQCA.AIHSVVHSIVMQQEQQQGIQILRP.LFQIVQGQ	A	L	24	4	3135.25	2754.49	2754.46	689.63	689.622	2754.46	689.622	-0.0024	0.8547	3.4412	4.597e-06	27.85	0	1	0	0	203	226	0	11M(15.9949)		0	FALSE	tr|R9XWA9|R9XWA9_WHEAT	R9XWA9	R9XWA9_WHEAT		Gamma-gliadin	TRITD_1Av1G002200, ll901, ll908, ll911, ll912, ll918, ll933, ll934, ll935, ll936, qp905, qp909, qp911, qp914	tr|A0A446IHJ1|A0A446IHJ1_TRITD, tr|A7XDG7|A7XDG7_WHEAT, tr|B6UKM4|B6UKM4_WHEAT, tr|B6UKM9|B6UKM9_WHEAT, tr|B6UKN1|B6UKN1_WHEAT, tr|B6UKN2|B6UKN2_WHEAT, tr|B6UKN6|B6UKN6_WHEAT, tr|B6UKP3|B6UKP3_WHEAT, tr|B6UKP4|B6UKP4_WHEAT, tr|B6UKP5|B6UKP5_WHEAT, tr|B6UKP6|B6UKP6_WHEAT, tr|B6UKQ1|B6UKQ1_WHEAT, tr|B6UKQ3|B6UKQ3_WHEAT, tr|B6UKQ6|B6UKQ6_WHEAT, tr|D0ES79|D0ES79_WHEAT, tr|K7WVC4|K7WVC4_WHEAT, tr|K7XE…
510	20220927_CRJL_M9H11_Gliadin_Neprosin_N2_175.19987.19987.2	HQIAQLEVMTSIA	HQIAQLEVM[147]TSIA	AQGTFIQP.HQIAQLEVMTSIA.LRTIPTMC	P	L	13	2	3136.99	1455.75	1455.74	728.884	728.877	1455.74	728.877	0.0004	0.8508	1.1564	0.04648	14.831	0	0.9984	0	0	325	337	0	9M(15.9949)		0	FALSE	tr|B2Y2S3|B2Y2S3_WHEAT	B2Y2S3	B2Y2S3_WHEAT	GluB3-2	Low molecular weight glutenin subunit	GLEN42K, Glu, Glu-1, Glu-3, Glu-A3, Glu-B3, Glu-B3g, Glu-D3, GluA3-15, GluA3-4, GluB3-1, GluB3-3, GluB3-4, GluB3-6, GluD3-3, HARU48K, KANS2, LMW-3, LMW-GS, LMW-m1, LMW-m2, LMW-s1, SYGluA3, TRITD_1Av1G002360, glu-3, lmw-gs, lmw-i	sp|P10386|GLTB_WHEAT, tr_A7XDG0_A7XDG0_TRITU_1-363_1-363/1-363, tr_Q0Q2J0_Q0Q2J0_TRITU_1-297_1-297/1-297, tr_Q0Q2J1_Q0Q2J1_TRITU_1-334_1-334/1-334, tr_Q68VI0_Q68VI0_TRITU_1-381_1-381/1-381, tr|A0A446IHD8|A0A446IHD8_TRITD, tr|A0A446IHD9|A0A446IHD9_TRITD, tr|A0A446IHE3|A0A446IHE3_TRITD, tr|A0A446IHF1|A0A446IHF1_TRITD, tr|A0A446IHF7|A0A446IHF7_TRITD, tr|A0A446IHK8|A0A446IHK8_TRITD, tr|A2IBK1|A2IBK1_…
511	20220927_CRJL_M9H11_Gliadin_Neprosin_N2_175.19993.19993.0	SFSQQQLPP		QPVIPQQP.SFSQQQLPP.FSQQQSPF	P	F	9	1	3137.77	1030.52	1030.51	1031.53	1031.52	1030.51	1031.52	0.0026	0.7863	6.952	0.133	12.004	7.857	0.9689	0	0	140	148	0			0	FALSE	tr|B2Y2S3|B2Y2S3_WHEAT	B2Y2S3	B2Y2S3_WHEAT	GluB3-2	Low molecular weight glutenin subunit	GLEN42K, Glu, Glu-B3g, Glu-D3, GluB3-1, GluB3-3, GluB3-6, GluD3-3, HARU48K, KANS2, LMW-GS, LMW-s1, glu-3, lmw-gs	tr_A7XDG0_A7XDG0_TRITU_1-363_1-363/1-363, tr_Q0Q2J0_Q0Q2J0_TRITU_1-297_1-297/1-297, tr_Q0Q2J1_Q0Q2J1_TRITU_1-334_1-334/1-334, tr|A2IBV5|A2IBV5_WHEAT, tr|B2BZD0|B2BZD0_WHEAT, tr|B2Y2Q1|B2Y2Q1_WHEAT, tr|B2Y2Q2|B2Y2Q2_WHEAT, tr|B2Y2Q3|B2Y2Q3_WHEAT, tr|B2Y2Q4|B2Y2Q4_WHEAT, tr|B2Y2Q6|B2Y2Q6_WHEAT, tr|B2Y2Q7|B2Y2Q7_WHEAT, tr|B2Y2R3|B2Y2R3_WHEAT, tr|B2Y2R4|B2Y2R4_WHEAT, tr|B2Y2R5|B2Y2R5_WHEAT, tr|B2Y2R6…
512	20220927_CRJL_M9H11_Gliadin_Neprosin_N2_175.20017.20017.1	QFEEIRNLA		SVQPQQIP.QFEEIRNLA.LETIPAMC	P	L	9	1	3140.63	1118.59	1118.58	1119.6	1119.58	1118.57	1119.58	0.0041	0.719	2.2842	0.0109	16.351	10.745	0.9849	0	0	259	267	0			0	FALSE	tr|K7X1H8|K7X1H8_WHEAT	K7X1H8	K7X1H8_WHEAT	gli-2	Alpha-gliadin	Gli-1, Gli-2, Gli-6, Gli-7, Gli-8, Gli-A2-16, Gli-A2-6, Gli-CS-1, Gli-CS-3, Gli-G2, Gli-G3, Gli-G4, Gli-G7, Gli-SB-3, Gli-SB-4, Gli-Z1, Gli-Z2, Gli-Z3, Gli-Z5, Gli-Z6, Gli-Z7, Glia, TRITD_6Av1G009340, TRITD_6Av1G009660, TRITD_6Av1G009670, TRITD_6Av1G009830, TRITD_6Av1G009860, TRITD_6Av1G009880, TRITD_6Bv1G014670, TRITD_6Bv1G020780, a-gliadin, gli, gli-w24, gli-w7-104, gli-w7-5, gli-wE12, gli-wF08	sp|P02863|GDA0_WHEAT, sp|P04722|GDA2_WHEAT, sp|P04724|GDA4_WHEAT, sp|P04726|GDA6_WHEAT, sp|P18573|GDA9_WHEAT, tr_A0A446V2J7_A0A446V2J7_TRITD_1-196_1-196/1-196, tr_A0A446V2L4_A0A446V2L4_TRITD_1-223_1-223/1-223, tr_A0A446V2M7_TRITD_1-188_1-188_1-188_1-188/1-188, tr|A0A023WGF7|A0A023WGF7_WHEAT, tr|A0A023WGG0|A0A023WGG0_WHEAT, tr|A0A023WHQ9|A0A023WHQ9_WHEAT, tr|A0A0E3UQW5|A0A0E3UQW5_TRITD, tr|A0A0E3U…
513	20220927_CRJL_M9H11_Gliadin_Neprosin_N2_175.20051.20051.3	AIHSVVHSIVMQQEQQQGIQI	AIHSVVHSIVM[147]QQEQQQGIQI	IPRQIQCA.AIHSVVHSIVMQQEQQQGIQI.LRPIFQIV	A	L	21	3	3144.42	2388.25	2388.23	797.09	797.083	2388.22	797.081	0.0056	0.6345	1.4691	0.002198	20.132	0	0.9983	0	0	203	223	0	11M(15.9949)		0	FALSE	tr|R9XWA9|R9XWA9_WHEAT	R9XWA9	R9XWA9_WHEAT		Gamma-gliadin	TRITD_1Av1G002200, ll901, ll908, ll911, ll912, ll918, ll933, ll934, ll935, ll936, qp905, qp909, qp911, qp914	tr|A0A446IHJ1|A0A446IHJ1_TRITD, tr|A7XDG7|A7XDG7_WHEAT, tr|B6UKM4|B6UKM4_WHEAT, tr|B6UKM9|B6UKM9_WHEAT, tr|B6UKN1|B6UKN1_WHEAT, tr|B6UKN2|B6UKN2_WHEAT, tr|B6UKN6|B6UKN6_WHEAT, tr|B6UKP3|B6UKP3_WHEAT, tr|B6UKP4|B6UKP4_WHEAT, tr|B6UKP5|B6UKP5_WHEAT, tr|B6UKP6|B6UKP6_WHEAT, tr|B6UKQ1|B6UKQ1_WHEAT, tr|B6UKQ3|B6UKQ3_WHEAT, tr|B6UKQ6|B6UKQ6_WHEAT, tr|D0ES79|D0ES79_WHEAT, tr|K7WVC4|K7WVC4_WHEAT, tr|K7XE…
514	20220927_CRJL_M9H11_Gliadin_Neprosin_N2_175.20054.20054.2	HQISQLEVMTSIA	HQISQLEVM[147]TSIA	PQGIFIQS.HQISQLEVMTSIA.LRTIPTMC	S	L	13	2	3144.82	1471.75	1471.73	736.883	736.874	1471.73	736.874	-0.0002	0.7762	2.9893	4.687	10.3	0	0.9939	0	0	307	319	0	9M(15.9949)		0	FALSE	tr|R9XT57|R9XT57_WHEAT	R9XT57	R9XT57_WHEAT	glu-3	LMW-GS	Glu-3, GluD3-1, LMWXY22, LMWXY22-2, XYGluA3, XYGluB3, lmw-gs	tr|B3EY88|B3EY88_WHEAT, tr|B3EY89|B3EY89_WHEAT, tr|B5TWK4|B5TWK4_WHEAT, tr|B5TWK5|B5TWK5_WHEAT, tr|D0EVP0|D0EVP0_WHEAT, tr|D0EVP1|D0EVP1_WHEAT, tr|D0EVP2|D0EVP2_WHEAT, tr|D0EVP4|D0EVP4_WHEAT, tr|D0EVP6|D0EVP6_WHEAT, tr|F8SGP6|F8SGP6_WHEAT, tr|F8SGP8|F8SGP8_WHEAT, tr|F8SGQ1|F8SGQ1_WHEAT, tr|F8SGQ2|F8SGQ2_WHEAT, tr|G3F3Z1|G3F3Z1_WHEAT, tr|G3F3Z2|G3F3Z2_WHEAT, tr|G3F3Z3|G3F3Z3_WHEAT, tr|I3RTU0|I3RTU…
515	20220927_CRJL_M9H11_Gliadin_Neprosin_N2_175.20057.20057.1	RMVLQTLP		QQVPVEIM.RMVLQTLP.SMCSVNIP	M	S	8	1	3145.22	956.564	956.55	957.571	957.557	956.548	957.555	0.002	0.7641	3.9655	0.2443	10.948	0	0.9824	0	0	135	142	0			0	FALSE	sp|P0CZ07|AVLA2_WHEAT	P0CZ07	AVLA2_WHEAT		Avenin-like a2	AVNLA, TRITD_7Av1G008200	sp|D2KFH1|AVLA4_WHEAT, sp|P0CZ08|AVLA3_WHEAT, sp|P0CZ09|AVLA5_WHEAT, sp|P0CZ11|AVLA7_WHEAT, sp|Q2A784|AVLA1_WHEAT, tr|A0A287JK04|A0A287JK04_HORVV, tr|A0A3B6I2R2|A0A3B6I2R2_WHEAT, tr|A0A3B6R7A6|A0A3B6R7A6_WHEAT, tr|A0A3B6RB11|A0A3B6RB11_WHEAT, tr|A0A3B6TIG9|A0A3B6TIG9_WHEAT, tr|A0A446WXR1|A0A446WXR1_TRITD, tr|A0A446WXR7|A0A446WXR7_TRITD, tr|A0A446WXS8|A0A446WXS8_TRITD, tr|A0A446WXT0|A0A446WXT0_TRI…
516	20220927_CRJL_M9H11_Gliadin_Neprosin_N2_175.20066.20066.2	SIALRTLP		IAQIEVMT.SIALRTLP.RMCSVNVP	T	R	8	2	3146.4	869.528	869.518	435.771	435.766	869.534	435.774	-0.0154	0.9315	4.0204	0.1274	11.08	0	0.9976	0	0	354	361	0			0	FALSE	tr|Q5MFG8|Q5MFG8_WHEAT	Q5MFG8	Q5MFG8_WHEAT		Low molecular weight glutenin	GLEN42K, Glu, Glu-1, Glu-3, Glu-A3, Glu-B3, Glu-B3g, Glu-D3, GluA3-15, GluA3-23, GluA3-24, GluB3-1, GluB3-2, GluB3-3, GluB3-4, GluB3-6, GluD3-1, GluD3-3, GluD3-5, HARU48K, KANS2, LMW, LMW-1, LMW-3, LMW-5, LMW-GS, LMW-m1, LMW-m2, LMW-s1, LMWXY22, LMWXY22-2, LWMXY22-3, TRITD_1Av1G002360, TRITD_1Av1G002790, XYGluA3, XYGluB3, glu-3, hor2-4, lmw-gs, lmw-gs1, lmw-gs3, lmw-i	CAA36063.1, sp|P06470|HOR1_HORVU, sp|P16315|GLTC_WHEAT, sw|P04729|GDB1_WHEAT, tr_A7XDG0_A7XDG0_TRITU_1-363_1-363/1-363, tr_Q0Q2J0_Q0Q2J0_TRITU_1-297_1-297/1-297, tr_Q0Q2J1_Q0Q2J1_TRITU_1-334_1-334/1-334, tr_Q68VI0_Q68VI0_TRITU_1-381_1-381/1-381, tr|A0A0K2GRS6|A0A0K2GRS6_HORVV, tr|A0A287EFB3|A0A287EFB3_HORVV, tr|A0A287EFD4|A0A287EFD4_HORVV, tr|A0A287EFE1|A0A287EFE1_HORVV, tr|A0A287EFF7|A0A287EFF7_…
517	20220927_CRJL_M9H11_Gliadin_Neprosin_N2_175.20069.20069.2	QQQQQHQQLVQQQIP	Q[111]QQQQHQQLVQQQIP	PPQQSPFP.QQQQQHQQLVQQQIP.VVQPSIIQ	P	V	15	2	3146.77	1840.94	1840.92	921.479	921.468	1840.92	921.466	0.0037	0.5802	8.4387	0.01168	16.018	0	0.9947	0	0	123	137	0	1Q(-17.0265)		0	FALSE	tr|F8SGP1|F8SGP1_WHEAT	F8SGP1	F8SGP1_WHEAT		Low-molecular-weight glutenin subunit	LMW-3, LMW-GS, LMW-m1, glu-3	sp|P10386|GLTB_WHEAT, tr|A2IBV6|A2IBV6_WHEAT, tr|A2IBV7|A2IBV7_WHEAT, tr|C0KK80|C0KK80_WHEAT, tr|C0KK81|C0KK81_WHEAT, tr|C0KK82|C0KK82_WHEAT, tr|D0EVP5|D0EVP5_WHEAT, tr|F8SGP0|F8SGP0_WHEAT, tr|F8SGP2|F8SGP2_WHEAT, tr|F8SGP3|F8SGP3_WHEAT, tr|F8SGP4|F8SGP4_WHEAT, tr|H6VLQ2|H6VLQ2_WHEAT, tr|I3XHP8|I3XHP8_WHEAT, tr|I3XHP9|I3XHP9_WHEAT, tr|I3XHQ1|I3XHQ1_WHEAT, tr|I3XHQ3|I3XHQ3_WHEAT, tr|K7WV92|K7WV92_…
518	20220927_CRJL_M9H11_Gliadin_Neprosin_N2_175.20100.20100.2	QFEAIRNLA		SFQPQQIP.QFEAIRNLA.LQTIPAMC	P	L	9	2	3150.24	1060.58	1060.56	531.296	531.289	1060.57	531.29	-0.0025	0.8834	2.1467	0.04081	14.057	14.042	0.9981	0	0	257	265	0			0	FALSE	tr|J7HZV4|J7HZV4_WHEAT	J7HZV4	J7HZV4_WHEAT	Gli-SB-2	Alpha-gliadin	Gli-G5, Gli-SB-1, Gli-Z4, gli-2	tr|A5JSA8|A5JSA8_WHEAT, tr|A5JSB4|A5JSB4_WHEAT, tr|J7HSR5|J7HSR5_WHEAT, tr|K7XRA1|K7XRA1_WHEAT, tr|Q3S4V8|Q3S4V8_WHEAT, tr|Q9M4M4|Q9M4M4_WHEAT, tr|R9XV26|R9XV26_WHEAT, tr|R9XW91|R9XW91_WHEAT, tr|X2KWE1|X2KWE1_WHEAT
519	20220927_CRJL_M9H11_Gliadin_Neprosin_N2_175.20109.20109.0	QPGQALVLP		GMPIQIQQ.QPGQALVLP.QQQAQFKV	Q	Q	9	1	3151.31	921.542	921.532	922.549	922.539	921.528	922.536	0.0037	0.7017	1.3951	0.787	9.916	9.621	0.962	0	0	269	277	0			0	TRUE	tr|A0A287EEZ5|A0A287EEZ5_HORVV	A0A287EEZ5	A0A287EEZ5_HORVV		Uncharacterized protein
520	20220927_CRJL_M9H11_Gliadin_Neprosin_N2_175.20126.20126.0	QQQQHQQLVQQQIP	Q[111]QQQHQQLVQQQIP	PQQSPFPQ.QQQQHQQLVQQQIP.VVQPSIIQ	Q	V	14	2	3153.25	1712.88	1712.86	857.448	857.439	1712.86	857.437	0.004	0.555	8.5585	0.02754	13.74	0	0.9903	0	0	124	137	0	1Q(-17.0265)		0	FALSE	tr|F8SGP1|F8SGP1_WHEAT	F8SGP1	F8SGP1_WHEAT		Low-molecular-weight glutenin subunit	Glu-D3, LMW-3, LMW-GS, LMW-m1, glu-3, lmw-gs	sp|P10386|GLTB_WHEAT, tr|A2IBV6|A2IBV6_WHEAT, tr|A2IBV7|A2IBV7_WHEAT, tr|B2LS34|B2LS34_WHEAT, tr|B5ANT2|B5ANT2_WHEAT, tr|B5ANT6|B5ANT6_WHEAT, tr|B6DVS3|B6DVS3_WHEAT, tr|C0KK80|C0KK80_WHEAT, tr|C0KK81|C0KK81_WHEAT, tr|C0KK82|C0KK82_WHEAT, tr|D0EVP5|D0EVP5_WHEAT, tr|F8SGP0|F8SGP0_WHEAT, tr|F8SGP2|F8SGP2_WHEAT, tr|F8SGP3|F8SGP3_WHEAT, tr|F8SGP4|F8SGP4_WHEAT, tr|H6VLQ2|H6VLQ2_WHEAT, tr|H6VLQ3|H6VLQ3_…
521	20220927_CRJL_M9H11_Gliadin_Neprosin_N2_175.20139.20139.0	QQQQHQQLVQQQIP	Q[111]QQQHQQLVQQQIP	PQQSPFPQ.QQQQHQQLVQQQIP.VVQPSIIQ	Q	V	14	2	3154.81	1713.88	1713.87	857.949	857.94	1712.86	857.437	1.0056	0.5564	8.5845	0.03565	14.292	0	0.969	0	0	124	137	0	1Q(-17.0265)		0	FALSE	tr|F8SGP1|F8SGP1_WHEAT	F8SGP1	F8SGP1_WHEAT		Low-molecular-weight glutenin subunit	Glu-D3, LMW-3, LMW-GS, LMW-m1, glu-3, lmw-gs	sp|P10386|GLTB_WHEAT, tr|A2IBV6|A2IBV6_WHEAT, tr|A2IBV7|A2IBV7_WHEAT, tr|B2LS34|B2LS34_WHEAT, tr|B5ANT2|B5ANT2_WHEAT, tr|B5ANT6|B5ANT6_WHEAT, tr|B6DVS3|B6DVS3_WHEAT, tr|C0KK80|C0KK80_WHEAT, tr|C0KK81|C0KK81_WHEAT, tr|C0KK82|C0KK82_WHEAT, tr|D0EVP5|D0EVP5_WHEAT, tr|F8SGP0|F8SGP0_WHEAT, tr|F8SGP2|F8SGP2_WHEAT, tr|F8SGP3|F8SGP3_WHEAT, tr|F8SGP4|F8SGP4_WHEAT, tr|H6VLQ2|H6VLQ2_WHEAT, tr|H6VLQ3|H6VLQ3_…
522	20220927_CRJL_M9H11_Gliadin_Neprosin_N2_175.20176.20176.2	QFEEIRNLA		SVQPQQIP.QFEEIRNLA.LETIPAMC	P	L	9	2	3159.24	1118.58	1118.57	560.299	560.292	1118.57	560.293	-0.003	0.8834	2.5944	0.798	9.892	0	0.9778	0	0	259	267	0			0	FALSE	tr|K7X1H8|K7X1H8_WHEAT	K7X1H8	K7X1H8_WHEAT	gli-2	Alpha-gliadin	Gli-1, Gli-2, Gli-6, Gli-7, Gli-8, Gli-A2-16, Gli-A2-6, Gli-CS-1, Gli-CS-3, Gli-G2, Gli-G3, Gli-G4, Gli-G7, Gli-SB-3, Gli-SB-4, Gli-Z1, Gli-Z2, Gli-Z3, Gli-Z5, Gli-Z6, Gli-Z7, Glia, TRITD_6Av1G009340, TRITD_6Av1G009660, TRITD_6Av1G009670, TRITD_6Av1G009830, TRITD_6Av1G009860, TRITD_6Av1G009880, TRITD_6Bv1G014670, TRITD_6Bv1G020780, a-gliadin, gli, gli-w24, gli-w7-104, gli-w7-5, gli-wE12, gli-wF08	sp|P02863|GDA0_WHEAT, sp|P04722|GDA2_WHEAT, sp|P04724|GDA4_WHEAT, sp|P04726|GDA6_WHEAT, sp|P18573|GDA9_WHEAT, tr_A0A446V2J7_A0A446V2J7_TRITD_1-196_1-196/1-196, tr_A0A446V2L4_A0A446V2L4_TRITD_1-223_1-223/1-223, tr_A0A446V2M7_TRITD_1-188_1-188_1-188_1-188/1-188, tr|A0A023WGF7|A0A023WGF7_WHEAT, tr|A0A023WGG0|A0A023WGG0_WHEAT, tr|A0A023WHQ9|A0A023WHQ9_WHEAT, tr|A0A0E3UQW5|A0A0E3UQW5_TRITD, tr|A0A0E3U…
523	20220927_CRJL_M9H11_Gliadin_Neprosin_N2_175.20182.20182.2	QQQISIVQPS		PQQQQQIP.QQQISIVQPS.VIQQINPC	P	V	10	2	3159.91	1126.61	1126.6	564.312	564.306	1126.6	564.306	-0.0012	0.6758	6.5202	0.1983	10.311	0	0.9776	0	0	122	131	0			0	FALSE	tr|D2DII6|D2DII6_WHEAT	D2DII6	D2DII6_WHEAT	GluA3-24	Low-molecular-weight glutenin subunit	GluA3-23, GluA3-5, LMW, LMW-1, LMW-5, LMW-GS, TRITD_1Av1G002790, lmw-gs, lmw-gs3	tr|A0A446IHH8|A0A446IHH8_TRITD, tr|A0A446IHK2|A0A446IHK2_TRITD, tr|A0A446IHQ7|A0A446IHQ7_TRITD, tr|B5ANT3|B5ANT3_WHEAT, tr|D2DII5|D2DII5_WHEAT, tr|D2DII8|D2DII8_WHEAT, tr|D3U315|D3U315_WHEAT, tr|H9XGZ8|H9XGZ8_WHEAT, tr|H9XH02|H9XH02_WHEAT, tr|Q41603|Q41603_TRITD, tr|Q8W3V6|Q8W3V6_WHEAT, tr|Q8W3V7|Q8W3V7_WHEAT, tr|Q8W3V8|Q8W3V8_WHEAT, tr|Q8W3V9|Q8W3V9_WHEAT, tr|Q9FEQ1|Q9FEQ1_TRITD
524	20220927_CRJL_M9H11_Gliadin_Neprosin_N2_175.20208.20208.2	RMVLQTLP		QQVPVEIM.RMVLQTLP.SMCSVNIP	M	S	8	2	3162.82	956.551	956.538	479.283	479.276	956.548	479.281	-0.0092	0.6903	4.2589	0.09954	11.508	0	0.9762	0	0	135	142	0			0	FALSE	sp|P0CZ07|AVLA2_WHEAT	P0CZ07	AVLA2_WHEAT		Avenin-like a2	AVNLA, TRITD_7Av1G008200	sp|D2KFH1|AVLA4_WHEAT, sp|P0CZ08|AVLA3_WHEAT, sp|P0CZ09|AVLA5_WHEAT, sp|P0CZ11|AVLA7_WHEAT, sp|Q2A784|AVLA1_WHEAT, tr|A0A287JK04|A0A287JK04_HORVV, tr|A0A3B6I2R2|A0A3B6I2R2_WHEAT, tr|A0A3B6R7A6|A0A3B6R7A6_WHEAT, tr|A0A3B6RB11|A0A3B6RB11_WHEAT, tr|A0A3B6TIG9|A0A3B6TIG9_WHEAT, tr|A0A446WXR1|A0A446WXR1_TRITD, tr|A0A446WXR7|A0A446WXR7_TRITD, tr|A0A446WXS8|A0A446WXS8_TRITD, tr|A0A446WXT0|A0A446WXT0_TRI…
525	20220927_CRJL_M9H11_Gliadin_Neprosin_N2_175.20214.20214.2	QQPYPQPQTQHLQP	Q[111]QPYPQPQTQHLQP	PQPQPFPP.QQPYPQPQTQHLQP.QQPISQQQ	P	Q	14	2	3163.29	1671.83	1671.8	836.92	836.909	1671.8	836.908	0.0028	0.7742	9.83	0.1555	10.733	0	0.9921	0	0	102	115	0	1Q(-17.0265)		0	TRUE	tr|I0IT51|I0IT51_WHEAT	I0IT51	I0IT51_WHEAT		Alpha/beta-gliadin
526	20220927_CRJL_M9H11_Gliadin_Neprosin_N2_175.20256.20256.2	HQIAQLEVMTSIA	HQIAQLEVM[147]TSIA	AQGTFIQP.HQIAQLEVMTSIA.LRTIPTMC	P	L	13	2	3168.11	1455.76	1455.74	728.885	728.877	1455.74	728.877	0.0008	0.8291	1.6751	0.2098	12.213	0	0.9993	0	0	325	337	0	9M(15.9949)		0	FALSE	tr|B2Y2S3|B2Y2S3_WHEAT	B2Y2S3	B2Y2S3_WHEAT	GluB3-2	Low molecular weight glutenin subunit	GLEN42K, Glu, Glu-1, Glu-3, Glu-A3, Glu-B3, Glu-B3g, Glu-D3, GluA3-15, GluA3-4, GluB3-1, GluB3-3, GluB3-4, GluB3-6, GluD3-3, HARU48K, KANS2, LMW-3, LMW-GS, LMW-m1, LMW-m2, LMW-s1, SYGluA3, TRITD_1Av1G002360, glu-3, lmw-gs, lmw-i	sp|P10386|GLTB_WHEAT, tr_A7XDG0_A7XDG0_TRITU_1-363_1-363/1-363, tr_Q0Q2J0_Q0Q2J0_TRITU_1-297_1-297/1-297, tr_Q0Q2J1_Q0Q2J1_TRITU_1-334_1-334/1-334, tr_Q68VI0_Q68VI0_TRITU_1-381_1-381/1-381, tr|A0A446IHD8|A0A446IHD8_TRITD, tr|A0A446IHD9|A0A446IHD9_TRITD, tr|A0A446IHE3|A0A446IHE3_TRITD, tr|A0A446IHF1|A0A446IHF1_TRITD, tr|A0A446IHF7|A0A446IHF7_TRITD, tr|A0A446IHK8|A0A446IHK8_TRITD, tr|A2IBK1|A2IBK1_…
527	20220927_CRJL_M9H11_Gliadin_Neprosin_N2_175.20291.20291.3	AIHGVVHSIIMQQEQQQQQGIQI	AIHGVVHSIIM[147]QQEQQQQQGIQI	IPQQIQCA.AIHGVVHSIIMQQEQQQQQGIQI.MRPIFQII	A	M	23	3	3172.02	2628.38	2628.35	877.134	877.123	2628.34	877.122	0.0036	0.5772	0.9104	0.0007447	20.012	0	0.9976	0	0	199	221	0	11M(15.9949)		0	FALSE	tr|A0A446IHC0|A0A446IHC0_TRITD	A0A446IHC0	A0A446IHC0_TRITD	TRITD_1Av1G002120	Uncharacterized protein		tr|A0A446IHB5|A0A446IHB5_TRITD, tr|A0A446IHC7|A0A446IHC7_TRITD, tr|A0A446IHD6|A0A446IHD6_TRITD
528	20220927_CRJL_M9H11_Gliadin_Neprosin_N2_175.20295.20295.2	VRVPVPQLQPQNP		VATTATTA.VRVPVPQLQPQNP.SIQQPQEQ	A	S	13	2	3172.49	1470.85	1470.83	736.43	736.422	1470.83	736.423	-0.0022	0.8524	3.7378	0.01072	16.379	13.161	0.9988	0	0	21	33	0			0	FALSE	tr|I0IT51|I0IT51_WHEAT	I0IT51	I0IT51_WHEAT		Alpha/beta-gliadin	Gli-2, Gli-5, Gli-7, Gli-8, Gli-A2-16, Gli-A2-6, Gli-CS-1, Gli-CS-3, Gli-G1, Gli-G3, Gli-G6, Gli-G7, Gli-SB-3, Gli-Z1, Gli-Z2, Gli-Z3, Gli-Z7, Gli-Z8, Glia, TRITD_6Av1G009360, TRITD_6Av1G009660, TRITD_6Av1G009670, TRITD_6Av1G009830, TRITD_6Av1G009860, TRITD_6Bv1G014610, TRITD_6Bv1G014670, gli-2, gli-w24, gli-w7-104, gli-w7-75, gli-wE12, gli-wF08	sp|P04723|GDA3_WHEAT, sp|P04724|GDA4_WHEAT, sp|P04725|GDA5_WHEAT, sp|P18573|GDA9_WHEAT, tr_A0A0E3UR92_A0A0E3UR92_TRITD_1-213_1-213/1-213, tr_A0A446V2L4_A0A446V2L4_TRITD_1-223_1-223/1-223, tr_A0A446V2M7_TRITD_1-188_1-188_1-188_1-188/1-188, tr_A0A446W0H6_TRITD_1-195_1-195_1-195_1-195/1-195, tr_A0A446W0L8_A0A446W0L8_TRITD_1-204_1-204/1-204, tr|A0A023WGG0|A0A023WGG0_WHEAT, tr|A0A023WHQ9|A0A023WHQ9_WH…
529	20220927_CRJL_M9H11_Gliadin_Neprosin_N2_175.20321.20321.2	QQQQQQLVQQQIP		QQQIVIPP.QQQQQQLVQQQIP.VVQPSVIQ	P	V	13	2	3175.26	1592.84	1592.83	797.429	797.421	1592.83	797.421	-0.0001	0.6191	6.6072	0.211	12.203	0	0.9629	0	0	101	113	0			0	FALSE	tr|Q1ZZT4|Q1ZZT4_WHEAT	Q1ZZT4	Q1ZZT4_WHEAT		Low-molecular-weight glutenin subunit	LMW-3, LMW-GS, glu-3, lmw-gs	sw|P04729|GDB1_WHEAT, tr|D3U323|D3U323_WHEAT, tr|F8SGM2|F8SGM2_WHEAT, tr|H9XH00|H9XH00_WHEAT, tr|I3XHQ2|I3XHQ2_WHEAT, tr|K7XED9|K7XED9_WHEAT, tr|K7XRG7|K7XRG7_WHEAT, tr|P93792|P93792_WHEAT, tr|Q0PW09|Q0PW09_WHEAT, tr|Q52NZ2|Q52NZ2_WHEAT, tr|Q52NZ5|Q52NZ5_WHEAT, tr|Q52NZ6|Q52NZ6_WHEAT, tr|Q5MFP0|Q5MFP0_WHEAT, tr|Q5MFP1|Q5MFP1_WHEAT, tr|Q8W3V5|Q8W3V5_WHEAT, tr|R4JB49|R4JB49_WHEAT, tr|R9XWG5|R9XWG5_…
530	20220927_CRJL_M9H11_Gliadin_Neprosin_N2_175.20359.20359.2	AIHGVVHSIIMQQEQQQQQGIQI	AIHGVVHSIIM[147]QQEQQQQQGIQI	IPQQIQCA.AIHGVVHSIIMQQEQQQQQGIQI.MRPIFQII	A	M	23	2	3179.78	2628.36	2628.34	1315.19	1315.17	2628.34	1315.18	-0.0085	0.6919	0.7812	0.0002279	21.069	0	0.9995	0	0	199	221	0	11M(15.9949)		0	FALSE	tr|A0A446IHC0|A0A446IHC0_TRITD	A0A446IHC0	A0A446IHC0_TRITD	TRITD_1Av1G002120	Uncharacterized protein		tr|A0A446IHB5|A0A446IHB5_TRITD, tr|A0A446IHC7|A0A446IHC7_TRITD, tr|A0A446IHD6|A0A446IHD6_TRITD
531	20220927_CRJL_M9H11_Gliadin_Neprosin_N2_175.20373.20373.4	AIHGVVHSIIMQQEQQQQQGIQI	AIHGVVHSIIM[147]QQEQQQQQGIQI	IPQQIQCA.AIHGVVHSIIMQQEQQQQQGIQI.MRPIFQII	A	M	23	4	3181.45	2628.37	2628.34	658.1	658.092	2628.34	658.093	-0.0041	0.7317	0.7533	0.005524	15.531	0	0.9993	0	0	199	221	0	11M(15.9949)		0	FALSE	tr|A0A446IHC0|A0A446IHC0_TRITD	A0A446IHC0	A0A446IHC0_TRITD	TRITD_1Av1G002120	Uncharacterized protein		tr|A0A446IHB5|A0A446IHB5_TRITD, tr|A0A446IHC7|A0A446IHC7_TRITD, tr|A0A446IHD6|A0A446IHD6_TRITD
532	20220927_CRJL_M9H11_Gliadin_Neprosin_N2_175.20402.20402.2	QQQQHQQLVQQQIP	Q[111]QQQHQQLVQQQIP	PQQSPFPQ.QQQQHQQLVQQQIP.VVQPSIIQ	Q	V	14	2	3185.1	1712.88	1712.86	857.448	857.439	1712.86	857.437	0.0042	0.5609	9.0894	0.01017	16.47	0	0.9945	0	0	124	137	0	1Q(-17.0265)		0	FALSE	tr|F8SGP1|F8SGP1_WHEAT	F8SGP1	F8SGP1_WHEAT		Low-molecular-weight glutenin subunit	Glu-D3, LMW-3, LMW-GS, LMW-m1, glu-3, lmw-gs	sp|P10386|GLTB_WHEAT, tr|A2IBV6|A2IBV6_WHEAT, tr|A2IBV7|A2IBV7_WHEAT, tr|B2LS34|B2LS34_WHEAT, tr|B5ANT2|B5ANT2_WHEAT, tr|B5ANT6|B5ANT6_WHEAT, tr|B6DVS3|B6DVS3_WHEAT, tr|C0KK80|C0KK80_WHEAT, tr|C0KK81|C0KK81_WHEAT, tr|C0KK82|C0KK82_WHEAT, tr|D0EVP5|D0EVP5_WHEAT, tr|F8SGP0|F8SGP0_WHEAT, tr|F8SGP2|F8SGP2_WHEAT, tr|F8SGP3|F8SGP3_WHEAT, tr|F8SGP4|F8SGP4_WHEAT, tr|H6VLQ2|H6VLQ2_WHEAT, tr|H6VLQ3|H6VLQ3_…
533	20220927_CRJL_M9H11_Gliadin_Neprosin_N2_175.20439.20439.2	HQISQLEVMTSIA	HQISQLEVM[147]TSIA	PQGIFIQS.HQISQLEVMTSIA.LRTIPTMC	S	L	13	2	3189.6	1471.75	1471.73	736.881	736.874	1471.73	736.874	-0.0015	0.7743	3.7356	1.365	9.959	0	0.9829	0	0	307	319	0	9M(15.9949)		0	FALSE	tr|R9XT57|R9XT57_WHEAT	R9XT57	R9XT57_WHEAT	glu-3	LMW-GS	Glu-3, GluD3-1, LMWXY22, LMWXY22-2, XYGluA3, XYGluB3, lmw-gs	tr|B3EY88|B3EY88_WHEAT, tr|B3EY89|B3EY89_WHEAT, tr|B5TWK4|B5TWK4_WHEAT, tr|B5TWK5|B5TWK5_WHEAT, tr|D0EVP0|D0EVP0_WHEAT, tr|D0EVP1|D0EVP1_WHEAT, tr|D0EVP2|D0EVP2_WHEAT, tr|D0EVP4|D0EVP4_WHEAT, tr|D0EVP6|D0EVP6_WHEAT, tr|F8SGP6|F8SGP6_WHEAT, tr|F8SGP8|F8SGP8_WHEAT, tr|F8SGQ1|F8SGQ1_WHEAT, tr|F8SGQ2|F8SGQ2_WHEAT, tr|G3F3Z1|G3F3Z1_WHEAT, tr|G3F3Z2|G3F3Z2_WHEAT, tr|G3F3Z3|G3F3Z3_WHEAT, tr|I3RTU0|I3RTU…
534	20220927_CRJL_M9H11_Gliadin_Neprosin_N2_175.20448.20448.2	QFEEIRNLA		SVQPQQIP.QFEEIRNLA.LETIPAMC	P	L	9	2	3190.69	1118.58	1118.57	560.299	560.292	1118.57	560.293	-0.003	0.865	3.1186	0.2003	11.293	0	0.9744	0	0	259	267	0			0	FALSE	tr|K7X1H8|K7X1H8_WHEAT	K7X1H8	K7X1H8_WHEAT	gli-2	Alpha-gliadin	Gli-1, Gli-2, Gli-6, Gli-7, Gli-8, Gli-A2-16, Gli-A2-6, Gli-CS-1, Gli-CS-3, Gli-G2, Gli-G3, Gli-G4, Gli-G7, Gli-SB-3, Gli-SB-4, Gli-Z1, Gli-Z2, Gli-Z3, Gli-Z5, Gli-Z6, Gli-Z7, Glia, TRITD_6Av1G009340, TRITD_6Av1G009660, TRITD_6Av1G009670, TRITD_6Av1G009830, TRITD_6Av1G009860, TRITD_6Av1G009880, TRITD_6Bv1G014670, TRITD_6Bv1G020780, a-gliadin, gli, gli-w24, gli-w7-104, gli-w7-5, gli-wE12, gli-wF08	sp|P02863|GDA0_WHEAT, sp|P04722|GDA2_WHEAT, sp|P04724|GDA4_WHEAT, sp|P04726|GDA6_WHEAT, sp|P18573|GDA9_WHEAT, tr_A0A446V2J7_A0A446V2J7_TRITD_1-196_1-196/1-196, tr_A0A446V2L4_A0A446V2L4_TRITD_1-223_1-223/1-223, tr_A0A446V2M7_TRITD_1-188_1-188_1-188_1-188/1-188, tr|A0A023WGF7|A0A023WGF7_WHEAT, tr|A0A023WGG0|A0A023WGG0_WHEAT, tr|A0A023WHQ9|A0A023WHQ9_WHEAT, tr|A0A0E3UQW5|A0A0E3UQW5_TRITD, tr|A0A0E3U…
535	20220927_CRJL_M9H11_Gliadin_Neprosin_N2_175.20454.20454.2	SIALRTLP		IAQIEVMT.SIALRTLP.RMCSVNVP	T	R	8	2	3191.25	869.529	869.519	435.772	435.767	869.534	435.774	-0.0142	0.8322	4.768	0.1057	11.404	0	0.9667	0	0	354	361	0			0	FALSE	tr|Q5MFG8|Q5MFG8_WHEAT	Q5MFG8	Q5MFG8_WHEAT		Low molecular weight glutenin	GLEN42K, Glu, Glu-1, Glu-3, Glu-A3, Glu-B3, Glu-B3g, Glu-D3, GluA3-15, GluA3-23, GluA3-24, GluB3-1, GluB3-2, GluB3-3, GluB3-4, GluB3-6, GluD3-1, GluD3-3, GluD3-5, HARU48K, KANS2, LMW, LMW-1, LMW-3, LMW-5, LMW-GS, LMW-m1, LMW-m2, LMW-s1, LMWXY22, LMWXY22-2, LWMXY22-3, TRITD_1Av1G002360, TRITD_1Av1G002790, XYGluA3, XYGluB3, glu-3, hor2-4, lmw-gs, lmw-gs1, lmw-gs3, lmw-i	CAA36063.1, sp|P06470|HOR1_HORVU, sp|P16315|GLTC_WHEAT, sw|P04729|GDB1_WHEAT, tr_A7XDG0_A7XDG0_TRITU_1-363_1-363/1-363, tr_Q0Q2J0_Q0Q2J0_TRITU_1-297_1-297/1-297, tr_Q0Q2J1_Q0Q2J1_TRITU_1-334_1-334/1-334, tr_Q68VI0_Q68VI0_TRITU_1-381_1-381/1-381, tr|A0A0K2GRS6|A0A0K2GRS6_HORVV, tr|A0A287EFB3|A0A287EFB3_HORVV, tr|A0A287EFD4|A0A287EFD4_HORVV, tr|A0A287EFE1|A0A287EFE1_HORVV, tr|A0A287EFF7|A0A287EFF7_…
536	20220927_CRJL_M9H11_Gliadin_Neprosin_N2_175.20514.20514.2	HQIAQLEVMTSIA	HQIAQLEVM[147]TSIA	AQGTFIQP.HQIAQLEVMTSIA.LRTIPTMC	P	L	13	2	3198.53	1455.76	1455.74	728.887	728.877	1455.74	728.877	0.0011	0.842	2.182	1.725	10.034	0	0.9984	0	0	325	337	0	9M(15.9949)		0	FALSE	tr|B2Y2S3|B2Y2S3_WHEAT	B2Y2S3	B2Y2S3_WHEAT	GluB3-2	Low molecular weight glutenin subunit	GLEN42K, Glu, Glu-1, Glu-3, Glu-A3, Glu-B3, Glu-B3g, Glu-D3, GluA3-15, GluA3-4, GluB3-1, GluB3-3, GluB3-4, GluB3-6, GluD3-3, HARU48K, KANS2, LMW-3, LMW-GS, LMW-m1, LMW-m2, LMW-s1, SYGluA3, TRITD_1Av1G002360, glu-3, lmw-gs, lmw-i	sp|P10386|GLTB_WHEAT, tr_A7XDG0_A7XDG0_TRITU_1-363_1-363/1-363, tr_Q0Q2J0_Q0Q2J0_TRITU_1-297_1-297/1-297, tr_Q0Q2J1_Q0Q2J1_TRITU_1-334_1-334/1-334, tr_Q68VI0_Q68VI0_TRITU_1-381_1-381/1-381, tr|A0A446IHD8|A0A446IHD8_TRITD, tr|A0A446IHD9|A0A446IHD9_TRITD, tr|A0A446IHE3|A0A446IHE3_TRITD, tr|A0A446IHF1|A0A446IHF1_TRITD, tr|A0A446IHF7|A0A446IHF7_TRITD, tr|A0A446IHK8|A0A446IHK8_TRITD, tr|A2IBK1|A2IBK1_…
537	20220927_CRJL_M9H11_Gliadin_Neprosin_N2_175.20525.20525.0	LQQYPLGQGSFRP		SQVSFQQP.LQQYPLGQGSFRP.SQQNPIAQ	P	S	13	2	3199.75	1489.78	1489.77	745.899	745.891	1489.77	745.891	0.0004	0.8677	4.2836	0.01367	17.116	9.373	0.9986	0	0	210	222	0			0	FALSE	tr|Q9M4L8|Q9M4L8_WHEAT	Q9M4L8	Q9M4L8_WHEAT		Alpha-gliadin	Gli-2, Gli-6, Gli-7, Gli-A2-16, Gli-A2-6, Gli-G2, Gli-G7, Gli-Z2, Gli-Z6, Glia, TRITD_6Av1G009660, TRITD_6Av1G009830, TRITD_6Av1G009860, TRITD_6Av1G009880, a-gliadin, gli, gli-2, gli-w7-5, gli-wE09, gli-wE12	sp|P02863|GDA0_WHEAT, tr_A0A446V2L4_A0A446V2L4_TRITD_1-223_1-223/1-223, tr_A0A446V2M7_TRITD_1-188_1-188_1-188_1-188/1-188, tr|A0A023WGX6|A0A023WGX6_WHEAT, tr|A0A023WHQ9|A0A023WHQ9_WHEAT, tr|A0A0E3UQW4|A0A0E3UQW4_TRITD, tr|A0A0E3UR97|A0A0E3UR97_TRITD, tr|A0A0E3UR98|A0A0E3UR98_TRITD, tr|A0A0E3Z563|A0A0E3Z563_TRITD, tr|A0A0E3Z5B3|A0A0E3Z5B3_TRITD, tr|A0A0E3Z5B6|A0A0E3Z5B6_TRITD, tr|A0A0E3Z5Z1|A0A0E3…
538	20220927_CRJL_M9H11_Gliadin_Neprosin_N2_175.20536.20536.0	LQQYPLGQGSFRP		SQVSFQQP.LQQYPLGQGSFRP.SQQNPIAQ	P	S	13	2	3201.2	1490.79	1490.77	746.4	746.392	1489.77	745.891	1.0019	0.8704	4.3078	0.00712	16.182	0	0.9983	0	0	210	222	0			0	FALSE	tr|Q9M4L8|Q9M4L8_WHEAT	Q9M4L8	Q9M4L8_WHEAT		Alpha-gliadin	Gli-2, Gli-6, Gli-7, Gli-A2-16, Gli-A2-6, Gli-G2, Gli-G7, Gli-Z2, Gli-Z6, Glia, TRITD_6Av1G009660, TRITD_6Av1G009830, TRITD_6Av1G009860, TRITD_6Av1G009880, a-gliadin, gli, gli-2, gli-w7-5, gli-wE09, gli-wE12	sp|P02863|GDA0_WHEAT, tr_A0A446V2L4_A0A446V2L4_TRITD_1-223_1-223/1-223, tr_A0A446V2M7_TRITD_1-188_1-188_1-188_1-188/1-188, tr|A0A023WGX6|A0A023WGX6_WHEAT, tr|A0A023WHQ9|A0A023WHQ9_WHEAT, tr|A0A0E3UQW4|A0A0E3UQW4_TRITD, tr|A0A0E3UR97|A0A0E3UR97_TRITD, tr|A0A0E3UR98|A0A0E3UR98_TRITD, tr|A0A0E3Z563|A0A0E3Z563_TRITD, tr|A0A0E3Z5B3|A0A0E3Z5B3_TRITD, tr|A0A0E3Z5B6|A0A0E3Z5B6_TRITD, tr|A0A0E3Z5Z1|A0A0E3…
539	20220927_CRJL_M9H11_Gliadin_Neprosin_N2_175.20560.20560.3	AIHGVVHSIIMQQEQQQQQGIQI	AIHGVVHSIIM[147]QQEQQQQQGIQI	IPQQIQCA.AIHGVVHSIIMQQEQQQQQGIQI.MRPIFQII	A	M	23	3	3204.03	2628.38	2628.35	877.133	877.123	2628.34	877.122	0.0039	0.6538	0.377	0.004734	15.799	0	0.9971	0	0	199	221	0	11M(15.9949)		0	FALSE	tr|A0A446IHC0|A0A446IHC0_TRITD	A0A446IHC0	A0A446IHC0_TRITD	TRITD_1Av1G002120	Uncharacterized protein		tr|A0A446IHB5|A0A446IHB5_TRITD, tr|A0A446IHC7|A0A446IHC7_TRITD, tr|A0A446IHD6|A0A446IHD6_TRITD
540	20220927_CRJL_M9H11_Gliadin_Neprosin_N2_175.20653.20653.2	MQPQHQLGQGLSLP	M[147]QPQHQLGQGLSLP	QQIGQGMP.MQPQHQLGQGLSLP.QQIAQFKI	P	Q	14	2	3214.93	1548.8	1548.78	775.406	775.399	1548.77	775.393	0.0119	0.5225	3.63	0.5242	11.443	0	0.9585	0	0	160	173	0	1M(15.9949)		0	FALSE	tr|A0A446IHB0|A0A446IHB0_TRITD	A0A446IHB0	A0A446IHB0_TRITD	TRITD_1Av1G002070	Uncharacterized protein		tr|A0A446IHE0|A0A446IHE0_TRITD
541	20220927_CRJL_M9H11_Gliadin_Neprosin_N2_175.20705.20705.2	QFEEIRNLA		SVQPQQIP.QFEEIRNLA.LETIPAMC	P	L	9	2	3221.14	1118.58	1118.57	560.299	560.292	1118.57	560.293	-0.0031	0.8936	3.6261	0.07952	13.898	0	0.9958	0	0	259	267	0			0	FALSE	tr|K7X1H8|K7X1H8_WHEAT	K7X1H8	K7X1H8_WHEAT	gli-2	Alpha-gliadin	Gli-1, Gli-2, Gli-6, Gli-7, Gli-8, Gli-A2-16, Gli-A2-6, Gli-CS-1, Gli-CS-3, Gli-G2, Gli-G3, Gli-G4, Gli-G7, Gli-SB-3, Gli-SB-4, Gli-Z1, Gli-Z2, Gli-Z3, Gli-Z5, Gli-Z6, Gli-Z7, Glia, TRITD_6Av1G009340, TRITD_6Av1G009660, TRITD_6Av1G009670, TRITD_6Av1G009830, TRITD_6Av1G009860, TRITD_6Av1G009880, TRITD_6Bv1G014670, TRITD_6Bv1G020780, a-gliadin, gli, gli-w24, gli-w7-104, gli-w7-5, gli-wE12, gli-wF08	sp|P02863|GDA0_WHEAT, sp|P04722|GDA2_WHEAT, sp|P04724|GDA4_WHEAT, sp|P04726|GDA6_WHEAT, sp|P18573|GDA9_WHEAT, tr_A0A446V2J7_A0A446V2J7_TRITD_1-196_1-196/1-196, tr_A0A446V2L4_A0A446V2L4_TRITD_1-223_1-223/1-223, tr_A0A446V2M7_TRITD_1-188_1-188_1-188_1-188/1-188, tr|A0A023WGF7|A0A023WGF7_WHEAT, tr|A0A023WGG0|A0A023WGG0_WHEAT, tr|A0A023WHQ9|A0A023WHQ9_WHEAT, tr|A0A0E3UQW5|A0A0E3UQW5_TRITD, tr|A0A0E3U…
542	20220927_CRJL_M9H11_Gliadin_Neprosin_N2_175.20787.20787.3	AIHSVVHSIVMQQEQQQGIQILRP		IPRQIQCA.AIHSVVHSIVMQQEQQQGIQILRP.LFQIVQGQ	A	L	24	3	3230.72	2738.5	2738.47	913.84	913.831	2738.46	913.829	0.0048	0.907	2.0385	6.52e-08	37.243	0	1	0	0	203	226	0			0	FALSE	tr|R9XWA9|R9XWA9_WHEAT	R9XWA9	R9XWA9_WHEAT		Gamma-gliadin	TRITD_1Av1G002200, ll901, ll908, ll911, ll912, ll918, ll933, ll934, ll935, ll936, qp905, qp909, qp911, qp914	tr|A0A446IHJ1|A0A446IHJ1_TRITD, tr|A7XDG7|A7XDG7_WHEAT, tr|B6UKM4|B6UKM4_WHEAT, tr|B6UKM9|B6UKM9_WHEAT, tr|B6UKN1|B6UKN1_WHEAT, tr|B6UKN2|B6UKN2_WHEAT, tr|B6UKN6|B6UKN6_WHEAT, tr|B6UKP3|B6UKP3_WHEAT, tr|B6UKP4|B6UKP4_WHEAT, tr|B6UKP5|B6UKP5_WHEAT, tr|B6UKP6|B6UKP6_WHEAT, tr|B6UKQ1|B6UKQ1_WHEAT, tr|B6UKQ3|B6UKQ3_WHEAT, tr|B6UKQ6|B6UKQ6_WHEAT, tr|D0ES79|D0ES79_WHEAT, tr|K7WVC4|K7WVC4_WHEAT, tr|K7XE…
543	20220927_CRJL_M9H11_Gliadin_Neprosin_N2_175.20798.20798.3	AIHSVVHSIIMQQEQQQGIQILRP	AIHSVVHSIIM[147]QQEQQQGIQILRP	IPRQIQCA.AIHSVVHSIIMQQEQQQGIQILRP.LFQIVQGQ	A	L	24	3	3231.76	2769.51	2769.48	924.178	924.168	2768.48	923.832	1.0078	0.893	3.2108	6.32e-06	28.297	0	1	0	0	218	241	0	11M(15.9949)		0	FALSE	tr|A0A446IHE6|A0A446IHE6_TRITD	A0A446IHE6	A0A446IHE6_TRITD	TRITD_1Av1G002200	Uncharacterized protein	qp904, qp913, qp917	tr|A0A446IHB8|A0A446IHB8_TRITD, tr|A0A446IHC1|A0A446IHC1_TRITD, tr|A0A446IHC3|A0A446IHC3_TRITD, tr|A0A446IHC5|A0A446IHC5_TRITD, tr|A0A446IHD2|A0A446IHD2_TRITD, tr|A0A446IHD5|A0A446IHD5_TRITD, tr|A0A446IHD7|A0A446IHD7_TRITD, tr|A0A446IHF4|A0A446IHF4_TRITD, tr|A0A446IHK0|A0A446IHK0_TRITD, tr|A7XDG6|A7XDG6_WHEAT, tr|B6UKQ5|B6UKQ5_WHEAT, tr|B6UKQ8|B6UKQ8_WHEAT
544	20220927_CRJL_M9H11_Gliadin_Neprosin_N2_175.20802.20802.4	AIHSVVHSIVMQQEQQQGIQILRP		IPRQIQCA.AIHSVVHSIVMQQEQQQGIQILRP.LFQIVQGQ	A	L	24	4	3232.32	2739.48	2739.44	685.877	685.868	2738.46	685.624	0.9765	0.7894	2.0118	0.0005312	21.599	0	0.993	0	0	203	226	0			0	FALSE	tr|R9XWA9|R9XWA9_WHEAT	R9XWA9	R9XWA9_WHEAT		Gamma-gliadin	TRITD_1Av1G002200, ll901, ll908, ll911, ll912, ll918, ll933, ll934, ll935, ll936, qp905, qp909, qp911, qp914	tr|A0A446IHJ1|A0A446IHJ1_TRITD, tr|A7XDG7|A7XDG7_WHEAT, tr|B6UKM4|B6UKM4_WHEAT, tr|B6UKM9|B6UKM9_WHEAT, tr|B6UKN1|B6UKN1_WHEAT, tr|B6UKN2|B6UKN2_WHEAT, tr|B6UKN6|B6UKN6_WHEAT, tr|B6UKP3|B6UKP3_WHEAT, tr|B6UKP4|B6UKP4_WHEAT, tr|B6UKP5|B6UKP5_WHEAT, tr|B6UKP6|B6UKP6_WHEAT, tr|B6UKQ1|B6UKQ1_WHEAT, tr|B6UKQ3|B6UKQ3_WHEAT, tr|B6UKQ6|B6UKQ6_WHEAT, tr|D0ES79|D0ES79_WHEAT, tr|K7WVC4|K7WVC4_WHEAT, tr|K7XE…
545	20220927_CRJL_M9H11_Gliadin_Neprosin_N2_175.20819.20819.3	LVQQQQFLGQQQQHFP		QQPQEQVP.LVQQQQFLGQQQQHFP.GQQQPFPP	P	G	16	3	3234.04	1953	1952.98	652.008	652.001	1952.99	652.003	-0.0028	0.6297	3.3684	0.1289	11.059	0	0.9772	0	0	44	59	0			0	FALSE	tr|A0A446W0D7|A0A446W0D7_TRITD	A0A446W0D7	A0A446W0D7_TRITD	TRITD_6Bv1G014670	Uncharacterized protein		tr|A0A446W0B4|A0A446W0B4_TRITD, tr|A0A446W0I4|A0A446W0I4_TRITD, tr|A0A446W0N0|A0A446W0N0_TRITD, tr|I0IT60|I0IT60_WHEAT
546	20220927_CRJL_M9H11_Gliadin_Neprosin_N2_175.20833.20833.3	AIHGVVHSIIMQQEQQQQQGIQI	AIHGVVHSIIM[147]QQEQQQQQGIQI	IPQQIQCA.AIHGVVHSIIMQQEQQQQQGIQI.MRPIFQII	A	M	23	3	3235.8	2628.38	2628.35	877.133	877.123	2628.34	877.122	0.0036	0.6571	0.1524	0.0003338	20.406	0	0.9985	0	0	199	221	0	11M(15.9949)		0	FALSE	tr|A0A446IHC0|A0A446IHC0_TRITD	A0A446IHC0	A0A446IHC0_TRITD	TRITD_1Av1G002120	Uncharacterized protein		tr|A0A446IHB5|A0A446IHB5_TRITD, tr|A0A446IHC7|A0A446IHC7_TRITD, tr|A0A446IHD6|A0A446IHD6_TRITD
547	20220927_CRJL_M9H11_Gliadin_Neprosin_N2_175.20855.20855.0	SPFSQQQQLILP		TQPVIPQQ.SPFSQQQQLILP.PQQQQQIP	Q	P	12	2	3238.44	1384.75	1384.73	693.381	693.373	1384.73	693.375	-0.0031	0.6721	9.7445	0.08908	10.728	0	0.9865	0	0	102	113	0			0	FALSE	tr|D2DII6|D2DII6_WHEAT	D2DII6	D2DII6_WHEAT	GluA3-24	Low-molecular-weight glutenin subunit	GluA3-23, GluA3-5, LMW, LMW-1, LMW-5, LMW-GS, TRITD_1Av1G002790, lmw-gs, lmw-gs3	tr|A0A446IHH8|A0A446IHH8_TRITD, tr|A0A446IHK2|A0A446IHK2_TRITD, tr|A0A446IHQ7|A0A446IHQ7_TRITD, tr|B5ANT3|B5ANT3_WHEAT, tr|D2DII5|D2DII5_WHEAT, tr|D2DII8|D2DII8_WHEAT, tr|D3U315|D3U315_WHEAT, tr|H9XGZ8|H9XGZ8_WHEAT, tr|H9XH02|H9XH02_WHEAT, tr|Q41603|Q41603_TRITD, tr|Q52NZ4|Q52NZ4_WHEAT, tr|Q8W3V6|Q8W3V6_WHEAT, tr|Q8W3V7|Q8W3V7_WHEAT, tr|Q8W3V8|Q8W3V8_WHEAT, tr|Q8W3V9|Q8W3V9_WHEAT, tr|Q9FEQ1|Q9FEQ…
548	20220927_CRJL_M9H11_Gliadin_Neprosin_N2_175.20883.20883.2	QQQRSFIQP	Q[111]QQRSFIQP	QQPQQSFP.QQQRSFIQP.SIQQQINP	P	S	9	2	3242.18	1113.57	1113.55	557.792	557.785	1113.56	557.786	-0.0017	0.5502	11.7632	0.2193	11.219	0	0.9802	0	0	149	157	0	1Q(-17.0265)		0	FALSE	tr|B6DQB5|B6DQB5_WHEAT	B6DQB5	B6DQB5_WHEAT		Gamma-gliadin	Gli-1, Gli-Rz1, Gligamma, gli, ll910, ll923	tr|B6DQB6|B6DQB6_WHEAT, tr|B6DQB8|B6DQB8_WHEAT, tr|B6DQB9|B6DQB9_WHEAT, tr|B6UKN0|B6UKN0_WHEAT, tr|B6UKN8|B6UKN8_WHEAT, tr|D0ES83|D0ES83_WHEAT, tr|F2X323|F2X323_WHEAT, tr|F2XAR4|F2XAR4_WHEAT, tr|F2XAR5|F2XAR5_WHEAT, tr|H9BFB6|H9BFB6_WHEAT, tr|M9TGF7|M9TGF7_WHEAT, tr|R9XSY7|R9XSY7_WHEAT, tr|R9XU95|R9XU95_WHEAT, tr|R9XU99|R9XU99_WHEAT, tr|R9XWD0|R9XWD0_WHEAT
549	20220927_CRJL_M9H11_Gliadin_Neprosin_N2_175.20931.20931.2	LVQQQQFLGQQQP		QQSQEQVP.LVQQQQFLGQQQP.FPPQQPYP	P	F	13	2	3248.1	1540.82	1540.8	771.416	771.407	1540.8	771.407	0.0004	0.779	5.844	0.1124	14.727	0	0.9907	0	0	44	56	0			0	FALSE	tr|X2KVH9|X2KVH9_WHEAT	X2KVH9	X2KVH9_WHEAT	Gli-2	Alpha-gliadin	Gli-7, Gli-A2-16, Gli-A2-6, Gli-G2, Gli-Z3, Gli-Z6, Glia, TRITD_6Av1G009400, TRITD_6Av1G009660, TRITD_6Av1G009670, TRITD_6Av1G009830, TRITD_6Av1G009860, TRITD_6Av1G009880, a-gliadin, gli, gli-2, gli-w7-104, gli-w7-5	sp|P02863|GDA0_WHEAT, tr_A0A446V2L4_A0A446V2L4_TRITD_1-223_1-223/1-223, tr_A0A446V2M7_TRITD_1-188_1-188_1-188_1-188/1-188, tr|A0A023WGX6|A0A023WGX6_WHEAT, tr|A0A023WHQ9|A0A023WHQ9_WHEAT, tr|A0A0E3UQW2|A0A0E3UQW2_TRITD, tr|A0A0E3UQW4|A0A0E3UQW4_TRITD, tr|A0A0E3UR95|A0A0E3UR95_TRITD, tr|A0A0E3UR97|A0A0E3UR97_TRITD, tr|A0A0E3UR98|A0A0E3UR98_TRITD, tr|A0A0E3Z559|A0A0E3Z559_TRITD, tr|A0A0E3Z563|A0A0E3…
550	20220927_CRJL_M9H11_Gliadin_Neprosin_N2_175.20954.20954.0	HQIAQLEVMTSIA	HQIAQLEVM[147]TSIA	AQGTFIQP.HQIAQLEVMTSIA.LRTIPTMC	P	L	13	2	3250.76	1455.76	1455.74	728.886	728.879	1455.74	728.877	0.0034	0.8094	3.0526	1.74	8.296	0	0.9806	0	0	325	337	0	9M(15.9949)		0	FALSE	tr|B2Y2S3|B2Y2S3_WHEAT	B2Y2S3	B2Y2S3_WHEAT	GluB3-2	Low molecular weight glutenin subunit	GLEN42K, Glu, Glu-1, Glu-3, Glu-A3, Glu-B3, Glu-B3g, Glu-D3, GluA3-15, GluA3-4, GluB3-1, GluB3-3, GluB3-4, GluB3-6, GluD3-3, HARU48K, KANS2, LMW-3, LMW-GS, LMW-m1, LMW-m2, LMW-s1, SYGluA3, TRITD_1Av1G002360, glu-3, lmw-gs, lmw-i	sp|P10386|GLTB_WHEAT, tr_A7XDG0_A7XDG0_TRITU_1-363_1-363/1-363, tr_Q0Q2J0_Q0Q2J0_TRITU_1-297_1-297/1-297, tr_Q0Q2J1_Q0Q2J1_TRITU_1-334_1-334/1-334, tr_Q68VI0_Q68VI0_TRITU_1-381_1-381/1-381, tr|A0A446IHD8|A0A446IHD8_TRITD, tr|A0A446IHD9|A0A446IHD9_TRITD, tr|A0A446IHE3|A0A446IHE3_TRITD, tr|A0A446IHF1|A0A446IHF1_TRITD, tr|A0A446IHF7|A0A446IHF7_TRITD, tr|A0A446IHK8|A0A446IHK8_TRITD, tr|A2IBK1|A2IBK1_…
551	20220927_CRJL_M9H11_Gliadin_Neprosin_N2_175.20981.20981.2	QFEEIRNLA		SVQPQQIP.QFEEIRNLA.LETIPAMC	P	L	9	2	3253.93	1118.58	1118.57	560.299	560.292	1118.57	560.293	-0.003	0.8741	4.1726	0.2024	12.275	0	0.9767	0	0	259	267	0			0	FALSE	tr|K7X1H8|K7X1H8_WHEAT	K7X1H8	K7X1H8_WHEAT	gli-2	Alpha-gliadin	Gli-1, Gli-2, Gli-6, Gli-7, Gli-8, Gli-A2-16, Gli-A2-6, Gli-CS-1, Gli-CS-3, Gli-G2, Gli-G3, Gli-G4, Gli-G7, Gli-SB-3, Gli-SB-4, Gli-Z1, Gli-Z2, Gli-Z3, Gli-Z5, Gli-Z6, Gli-Z7, Glia, TRITD_6Av1G009340, TRITD_6Av1G009660, TRITD_6Av1G009670, TRITD_6Av1G009830, TRITD_6Av1G009860, TRITD_6Av1G009880, TRITD_6Bv1G014670, TRITD_6Bv1G020780, a-gliadin, gli, gli-w24, gli-w7-104, gli-w7-5, gli-wE12, gli-wF08	sp|P02863|GDA0_WHEAT, sp|P04722|GDA2_WHEAT, sp|P04724|GDA4_WHEAT, sp|P04726|GDA6_WHEAT, sp|P18573|GDA9_WHEAT, tr_A0A446V2J7_A0A446V2J7_TRITD_1-196_1-196/1-196, tr_A0A446V2L4_A0A446V2L4_TRITD_1-223_1-223/1-223, tr_A0A446V2M7_TRITD_1-188_1-188_1-188_1-188/1-188, tr|A0A023WGF7|A0A023WGF7_WHEAT, tr|A0A023WGG0|A0A023WGG0_WHEAT, tr|A0A023WHQ9|A0A023WHQ9_WHEAT, tr|A0A0E3UQW5|A0A0E3UQW5_TRITD, tr|A0A0E3U…
552	20220927_CRJL_M9H11_Gliadin_Neprosin_N2_175.21004.21004.3	AIHSVVHSIIMQQEQQQGIQI	AIHSVVHSIIM[147]QQEQQQGIQI	IPRQIQCA.AIHSVVHSIIMQQEQQQGIQI.LRPIFQIV	A	L	21	3	3256.58	2403.27	2403.24	802.097	802.087	2402.24	801.753	1.0007	0.5767	2.0338	0.004842	17.76	11.334	0.989	0	0	218	238	0	11M(15.9949)		0	FALSE	tr|A0A446IHE6|A0A446IHE6_TRITD	A0A446IHE6	A0A446IHE6_TRITD	TRITD_1Av1G002200	Uncharacterized protein	qp904, qp913, qp917	tr|A0A446IHB8|A0A446IHB8_TRITD, tr|A0A446IHC1|A0A446IHC1_TRITD, tr|A0A446IHC3|A0A446IHC3_TRITD, tr|A0A446IHC5|A0A446IHC5_TRITD, tr|A0A446IHD2|A0A446IHD2_TRITD, tr|A0A446IHD5|A0A446IHD5_TRITD, tr|A0A446IHD7|A0A446IHD7_TRITD, tr|A0A446IHF4|A0A446IHF4_TRITD, tr|A0A446IHK0|A0A446IHK0_TRITD, tr|A7XDG6|A7XDG6_WHEAT, tr|B6UKQ5|B6UKQ5_WHEAT, tr|B6UKQ8|B6UKQ8_WHEAT
553	20220927_CRJL_M9H11_Gliadin_Neprosin_N2_175.21005.21005.2	HQIAQLEVMTSIA	HQIAQLEVM[147]TSIA	AQGTFIQP.HQIAQLEVMTSIA.LRTIPTMC	P	L	13	2	3256.65	1456.77	1456.74	729.393	729.379	1455.74	728.877	1.0046	0.8308	3.1508	1.307	8.3	0	0.9913	0	0	325	337	0	9M(15.9949)		0	FALSE	tr|B2Y2S3|B2Y2S3_WHEAT	B2Y2S3	B2Y2S3_WHEAT	GluB3-2	Low molecular weight glutenin subunit	GLEN42K, Glu, Glu-1, Glu-3, Glu-A3, Glu-B3, Glu-B3g, Glu-D3, GluA3-15, GluA3-4, GluB3-1, GluB3-3, GluB3-4, GluB3-6, GluD3-3, HARU48K, KANS2, LMW-3, LMW-GS, LMW-m1, LMW-m2, LMW-s1, SYGluA3, TRITD_1Av1G002360, glu-3, lmw-gs, lmw-i	sp|P10386|GLTB_WHEAT, tr_A7XDG0_A7XDG0_TRITU_1-363_1-363/1-363, tr_Q0Q2J0_Q0Q2J0_TRITU_1-297_1-297/1-297, tr_Q0Q2J1_Q0Q2J1_TRITU_1-334_1-334/1-334, tr_Q68VI0_Q68VI0_TRITU_1-381_1-381/1-381, tr|A0A446IHD8|A0A446IHD8_TRITD, tr|A0A446IHD9|A0A446IHD9_TRITD, tr|A0A446IHE3|A0A446IHE3_TRITD, tr|A0A446IHF1|A0A446IHF1_TRITD, tr|A0A446IHF7|A0A446IHF7_TRITD, tr|A0A446IHK8|A0A446IHK8_TRITD, tr|A2IBK1|A2IBK1_…
554	20220927_CRJL_M9H11_Gliadin_Neprosin_N2_175.21027.21027.3	AIHSVVHSIVMQQEQQQGIQI		IPRQIQCA.AIHSVVHSIVMQQEQQQGIQI.LRPIFQIV	A	L	21	3	3259.6	2372.26	2372.23	791.759	791.749	2372.23	791.75	-0.0014	0.6798	0.2869	0.007713	17.951	0	0.9857	0	0	203	223	0			0	FALSE	tr|R9XWA9|R9XWA9_WHEAT	R9XWA9	R9XWA9_WHEAT		Gamma-gliadin	TRITD_1Av1G002200, ll901, ll908, ll911, ll912, ll918, ll933, ll934, ll935, ll936, qp905, qp909, qp911, qp914	tr|A0A446IHJ1|A0A446IHJ1_TRITD, tr|A7XDG7|A7XDG7_WHEAT, tr|B6UKM4|B6UKM4_WHEAT, tr|B6UKM9|B6UKM9_WHEAT, tr|B6UKN1|B6UKN1_WHEAT, tr|B6UKN2|B6UKN2_WHEAT, tr|B6UKN6|B6UKN6_WHEAT, tr|B6UKP3|B6UKP3_WHEAT, tr|B6UKP4|B6UKP4_WHEAT, tr|B6UKP5|B6UKP5_WHEAT, tr|B6UKP6|B6UKP6_WHEAT, tr|B6UKQ1|B6UKQ1_WHEAT, tr|B6UKQ3|B6UKQ3_WHEAT, tr|B6UKQ6|B6UKQ6_WHEAT, tr|D0ES79|D0ES79_WHEAT, tr|K7WVC4|K7WVC4_WHEAT, tr|K7XE…
555	20220927_CRJL_M9H11_Gliadin_Neprosin_N2_175.21045.21045.2	LYRTTTSVPFGVG		MMCRVNVP.LYRTTTSVPFGVG.TGVGAY	P	T	13	2	3261.72	1396.75	1396.73	699.383	699.374	1396.73	699.375	-0.0009	0.8305	0.9851	0.02074	15.233	0	0.9984	0	0	325	337	0			0	FALSE	tr|Q18NR2|Q18NR2_WHEAT	Q18NR2	Q18NR2_WHEAT	Glu-B3g	LMW glutenin subunit	GLEN42K, Glu-D3, GluB3-1, GluB3-2, GluD3-3, KANS2, LMW-3, LMW-GS, LMW-m1, glu-3, lmw-gs	sp|P10386|GLTB_WHEAT, tr|A2IBV6|A2IBV6_WHEAT, tr|A2IBV7|A2IBV7_WHEAT, tr|B2BZC7|B2BZC7_WHEAT, tr|B2Y2Q1|B2Y2Q1_WHEAT, tr|B2Y2Q2|B2Y2Q2_WHEAT, tr|B2Y2Q3|B2Y2Q3_WHEAT, tr|B2Y2Q4|B2Y2Q4_WHEAT, tr|B2Y2Q6|B2Y2Q6_WHEAT, tr|B2Y2Q7|B2Y2Q7_WHEAT, tr|C0KK80|C0KK80_WHEAT, tr|C0KK81|C0KK81_WHEAT, tr|C0KK82|C0KK82_WHEAT, tr|D0EVP5|D0EVP5_WHEAT, tr|D3U328|D3U328_WHEAT, tr|F8SGM4|F8SGM4_WHEAT, tr|F8SGN3|F8SGN3_…
556	20220927_CRJL_M9H11_Gliadin_Neprosin_N2_175.21064.21064.4	AIHSVVHSIVMQQEQQQGIQILRP		IPRQIQCA.AIHSVVHSIVMQQEQQQGIQILRP.LFQIVQGQ	A	L	24	4	3264.02	2739.48	2739.45	685.876	685.869	2738.46	685.624	0.9824	0.8095	1.4835	0.01254	19.107	0	0.9889	0	0	203	226	0			0	FALSE	tr|R9XWA9|R9XWA9_WHEAT	R9XWA9	R9XWA9_WHEAT		Gamma-gliadin	TRITD_1Av1G002200, ll901, ll908, ll911, ll912, ll918, ll933, ll934, ll935, ll936, qp905, qp909, qp911, qp914	tr|A0A446IHJ1|A0A446IHJ1_TRITD, tr|A7XDG7|A7XDG7_WHEAT, tr|B6UKM4|B6UKM4_WHEAT, tr|B6UKM9|B6UKM9_WHEAT, tr|B6UKN1|B6UKN1_WHEAT, tr|B6UKN2|B6UKN2_WHEAT, tr|B6UKN6|B6UKN6_WHEAT, tr|B6UKP3|B6UKP3_WHEAT, tr|B6UKP4|B6UKP4_WHEAT, tr|B6UKP5|B6UKP5_WHEAT, tr|B6UKP6|B6UKP6_WHEAT, tr|B6UKQ1|B6UKQ1_WHEAT, tr|B6UKQ3|B6UKQ3_WHEAT, tr|B6UKQ6|B6UKQ6_WHEAT, tr|D0ES79|D0ES79_WHEAT, tr|K7WVC4|K7WVC4_WHEAT, tr|K7XE…
557	20220927_CRJL_M9H11_Gliadin_Neprosin_N2_175.21074.21074.3	LVQQQQFLGQQQQHFP		QQPQEQVP.LVQQQQFLGQQQQHFP.GQQQPFPP	P	G	16	3	3265.11	1953	1952.98	652.009	652.001	1952.99	652.003	-0.0028	0.6647	3.8862	0.1983	9.311	0	0.9577	0	0	44	59	0			0	FALSE	tr|A0A446W0D7|A0A446W0D7_TRITD	A0A446W0D7	A0A446W0D7_TRITD	TRITD_6Bv1G014670	Uncharacterized protein		tr|A0A446W0B4|A0A446W0B4_TRITD, tr|A0A446W0I4|A0A446W0I4_TRITD, tr|A0A446W0N0|A0A446W0N0_TRITD, tr|I0IT60|I0IT60_WHEAT
558	20220927_CRJL_M9H11_Gliadin_Neprosin_N2_175.21096.21096.3	AIHGVVHSIIMQQEQQQQQGIQI	AIHGVVHSIIM[147]QQEQQQQQGIQI	IPQQIQCA.AIHGVVHSIIMQQEQQQQQGIQI.MRPIFQII	A	M	23	3	3267.84	2628.37	2628.35	877.131	877.123	2628.34	877.122	0.0036	0.5497	0.6865	0.0172	13.558	0	0.9949	0	0	199	221	0	11M(15.9949)		0	FALSE	tr|A0A446IHC0|A0A446IHC0_TRITD	A0A446IHC0	A0A446IHC0_TRITD	TRITD_1Av1G002120	Uncharacterized protein		tr|A0A446IHB5|A0A446IHB5_TRITD, tr|A0A446IHC7|A0A446IHC7_TRITD, tr|A0A446IHD6|A0A446IHD6_TRITD
559	20220927_CRJL_M9H11_Gliadin_Neprosin_N2_175.21137.21137.2	QQQRSFIQP	Q[111]QQRSFIQP	QQPQQSFP.QQQRSFIQP.SIQQQINP	P	S	9	2	3272.84	1113.57	1113.55	557.791	557.785	1113.56	557.786	-0.0018	0.5498	12.2742	0.09795	13.465	11.362	0.974	0	0	149	157	0	1Q(-17.0265)		0	FALSE	tr|B6DQB5|B6DQB5_WHEAT	B6DQB5	B6DQB5_WHEAT		Gamma-gliadin	Gli-1, Gli-Rz1, Gligamma, gli, ll910, ll923	tr|B6DQB6|B6DQB6_WHEAT, tr|B6DQB8|B6DQB8_WHEAT, tr|B6DQB9|B6DQB9_WHEAT, tr|B6UKN0|B6UKN0_WHEAT, tr|B6UKN8|B6UKN8_WHEAT, tr|D0ES83|D0ES83_WHEAT, tr|F2X323|F2X323_WHEAT, tr|F2XAR4|F2XAR4_WHEAT, tr|F2XAR5|F2XAR5_WHEAT, tr|H9BFB6|H9BFB6_WHEAT, tr|M9TGF7|M9TGF7_WHEAT, tr|R9XSY7|R9XSY7_WHEAT, tr|R9XU95|R9XU95_WHEAT, tr|R9XU99|R9XU99_WHEAT, tr|R9XWD0|R9XWD0_WHEAT
560	20220927_CRJL_M9H11_Gliadin_Neprosin_N2_175.21148.21148.2	QQQPSGSDVISISG		PSPYQQYP.QQQPSGSDVISISG.	P	L	14	2	3274.18	1401.69	1401.67	701.851	701.843	1401.67	701.844	-0.0009	0.65	6.4346	0.01874	15.238	0	0.9825	0	0	425	438	0			0	TRUE	tr|Q402I5|Q402I5_WHEAT	Q402I5	Q402I5_WHEAT		Omega-5 gliadin
561	20220927_CRJL_M9H11_Gliadin_Neprosin_N2_175.21252.21252.2	QFEEIRNLA		SVQPQQIP.QFEEIRNLA.LETIPAMC	P	L	9	2	3286.43	1118.58	1118.57	560.298	560.292	1118.57	560.293	-0.0031	0.877	4.7142	0.1257	12.103	0	0.9941	0	0	259	267	0			0	FALSE	tr|K7X1H8|K7X1H8_WHEAT	K7X1H8	K7X1H8_WHEAT	gli-2	Alpha-gliadin	Gli-1, Gli-2, Gli-6, Gli-7, Gli-8, Gli-A2-16, Gli-A2-6, Gli-CS-1, Gli-CS-3, Gli-G2, Gli-G3, Gli-G4, Gli-G7, Gli-SB-3, Gli-SB-4, Gli-Z1, Gli-Z2, Gli-Z3, Gli-Z5, Gli-Z6, Gli-Z7, Glia, TRITD_6Av1G009340, TRITD_6Av1G009660, TRITD_6Av1G009670, TRITD_6Av1G009830, TRITD_6Av1G009860, TRITD_6Av1G009880, TRITD_6Bv1G014670, TRITD_6Bv1G020780, a-gliadin, gli, gli-w24, gli-w7-104, gli-w7-5, gli-wE12, gli-wF08	sp|P02863|GDA0_WHEAT, sp|P04722|GDA2_WHEAT, sp|P04724|GDA4_WHEAT, sp|P04726|GDA6_WHEAT, sp|P18573|GDA9_WHEAT, tr_A0A446V2J7_A0A446V2J7_TRITD_1-196_1-196/1-196, tr_A0A446V2L4_A0A446V2L4_TRITD_1-223_1-223/1-223, tr_A0A446V2M7_TRITD_1-188_1-188_1-188_1-188/1-188, tr|A0A023WGF7|A0A023WGF7_WHEAT, tr|A0A023WGG0|A0A023WGG0_WHEAT, tr|A0A023WHQ9|A0A023WHQ9_WHEAT, tr|A0A0E3UQW5|A0A0E3UQW5_TRITD, tr|A0A0E3U…
562	20220927_CRJL_M9H11_Gliadin_Neprosin_N2_175.21266.21266.3	AIHSVVHSIIMQQEQQQGIQI	AIHSVVHSIIM[147]QQEQQQGIQI	IPRQIQCA.AIHSVVHSIIMQQEQQQGIQI.LRPIFQIV	A	L	21	3	3288.25	2403.27	2403.24	802.097	802.087	2402.24	801.753	1.0024	0.6224	1.506	0.0006769	20.178	13.424	0.9995	0	0	218	238	0	11M(15.9949)		0	FALSE	tr|A0A446IHE6|A0A446IHE6_TRITD	A0A446IHE6	A0A446IHE6_TRITD	TRITD_1Av1G002200	Uncharacterized protein	qp904, qp913, qp917	tr|A0A446IHB8|A0A446IHB8_TRITD, tr|A0A446IHC1|A0A446IHC1_TRITD, tr|A0A446IHC3|A0A446IHC3_TRITD, tr|A0A446IHC5|A0A446IHC5_TRITD, tr|A0A446IHD2|A0A446IHD2_TRITD, tr|A0A446IHD5|A0A446IHD5_TRITD, tr|A0A446IHD7|A0A446IHD7_TRITD, tr|A0A446IHF4|A0A446IHF4_TRITD, tr|A0A446IHK0|A0A446IHK0_TRITD, tr|A7XDG6|A7XDG6_WHEAT, tr|B6UKQ5|B6UKQ5_WHEAT, tr|B6UKQ8|B6UKQ8_WHEAT
563	20220927_CRJL_M9H11_Gliadin_Neprosin_N2_175.21270.21270.2	IRNLALQTLP		QQIPQFQE.IRNLALQTLP.AMCNVYIP	E	A	10	2	3288.71	1137.7	1137.68	569.856	569.849	1137.69	569.851	-0.0034	0.7027	4.2559	0.1109	11.32	0	0.9895	0	0	248	257	0			0	FALSE	tr|K7X1L1|K7X1L1_WHEAT	K7X1L1	K7X1L1_WHEAT	gli-2	Alpha-gliadin	Gli-2, Gli-4, Gli-6, Gli-7, Gli-A2-16, Gli-A2-6, Gli-G1, Gli-G2, Gli-G4, Gli-G5, Gli-G6, Gli-G7, Gli-SB-1, Gli-SB-2, Gli-Z2, Gli-Z3, Gli-Z4, Gli-Z6, Gli-Z8, Glia, TRITD_6Av1G009340, TRITD_6Av1G009660, TRITD_6Av1G009670, TRITD_6Av1G009830, TRITD_6Av1G009860, TRITD_6Av1G009880, TRITD_6Bv1G014610, TRITD_6Bv1G014670, TRITD_6Bv1G020780, a-gliadin, gli, gli-w24, gli-w7-5, gli-wE12	sp|P02863|GDA0_WHEAT, sp|P04722|GDA2_WHEAT, sp|P04723|GDA3_WHEAT, sp|P04725|GDA5_WHEAT, sp|P04726|GDA6_WHEAT, sp|P04727|GDA7_WHEAT, tr_A0A446V2J7_A0A446V2J7_TRITD_1-196_1-196/1-196, tr_A0A446V2L4_A0A446V2L4_TRITD_1-223_1-223/1-223, tr_A0A446V2M7_TRITD_1-188_1-188_1-188_1-188/1-188, tr_A0A446W0H6_TRITD_1-195_1-195_1-195_1-195/1-195, tr_A0A446W0L8_A0A446W0L8_TRITD_1-204_1-204/1-204, tr|A0A023WGF7|A…
564	20220927_CRJL_M9H11_Gliadin_Neprosin_N2_175.21282.21282.3	AIHSVVHSIVMQQEQQQGIQI		IPRQIQCA.AIHSVVHSIVMQQEQQQGIQI.LRPIFQIV	A	L	21	3	3290.23	2372.25	2372.23	791.759	791.749	2372.23	791.75	-0.0014	0.6573	0.7974	0.05919	11.411	0	0.973	0	0	203	223	0			0	FALSE	tr|R9XWA9|R9XWA9_WHEAT	R9XWA9	R9XWA9_WHEAT		Gamma-gliadin	TRITD_1Av1G002200, ll901, ll908, ll911, ll912, ll918, ll933, ll934, ll935, ll936, qp905, qp909, qp911, qp914	tr|A0A446IHJ1|A0A446IHJ1_TRITD, tr|A7XDG7|A7XDG7_WHEAT, tr|B6UKM4|B6UKM4_WHEAT, tr|B6UKM9|B6UKM9_WHEAT, tr|B6UKN1|B6UKN1_WHEAT, tr|B6UKN2|B6UKN2_WHEAT, tr|B6UKN6|B6UKN6_WHEAT, tr|B6UKP3|B6UKP3_WHEAT, tr|B6UKP4|B6UKP4_WHEAT, tr|B6UKP5|B6UKP5_WHEAT, tr|B6UKP6|B6UKP6_WHEAT, tr|B6UKQ1|B6UKQ1_WHEAT, tr|B6UKQ3|B6UKQ3_WHEAT, tr|B6UKQ6|B6UKQ6_WHEAT, tr|D0ES79|D0ES79_WHEAT, tr|K7WVC4|K7WVC4_WHEAT, tr|K7XE…
565	20220927_CRJL_M9H11_Gliadin_Neprosin_N2_175.21285.21285.2	HQIAQLEVMTSIA	HQIAQLEVM[147]TSIA	AQGTFIQP.HQIAQLEVMTSIA.LRTIPTMC	P	L	13	2	3290.51	1455.76	1455.74	728.887	728.878	1455.74	728.877	0.0013	0.8354	3.7152	1.448	8.811	0	0.9954	0	0	325	337	0	9M(15.9949)		0	FALSE	tr|B2Y2S3|B2Y2S3_WHEAT	B2Y2S3	B2Y2S3_WHEAT	GluB3-2	Low molecular weight glutenin subunit	GLEN42K, Glu, Glu-1, Glu-3, Glu-A3, Glu-B3, Glu-B3g, Glu-D3, GluA3-15, GluA3-4, GluB3-1, GluB3-3, GluB3-4, GluB3-6, GluD3-3, HARU48K, KANS2, LMW-3, LMW-GS, LMW-m1, LMW-m2, LMW-s1, SYGluA3, TRITD_1Av1G002360, glu-3, lmw-gs, lmw-i	sp|P10386|GLTB_WHEAT, tr_A7XDG0_A7XDG0_TRITU_1-363_1-363/1-363, tr_Q0Q2J0_Q0Q2J0_TRITU_1-297_1-297/1-297, tr_Q0Q2J1_Q0Q2J1_TRITU_1-334_1-334/1-334, tr_Q68VI0_Q68VI0_TRITU_1-381_1-381/1-381, tr|A0A446IHD8|A0A446IHD8_TRITD, tr|A0A446IHD9|A0A446IHD9_TRITD, tr|A0A446IHE3|A0A446IHE3_TRITD, tr|A0A446IHF1|A0A446IHF1_TRITD, tr|A0A446IHF7|A0A446IHF7_TRITD, tr|A0A446IHK8|A0A446IHK8_TRITD, tr|A2IBK1|A2IBK1_…
566	20220927_CRJL_M9H11_Gliadin_Neprosin_N2_175.21379.21379.1	QQPYPHQQPFPS	Q[111]QPYPHQQPFPS	GQQQQFPP.QQPYPHQQPFPS.QQPYPQPQ	P	Q	12	1	3301.81	1435.67	1435.65	1436.67	1436.66	1435.65	1436.66	-0.002	0.6052	10.6186	0.2761	11.736	0	0.9907	0	0	60	71	0	1Q(-17.0265)		0	FALSE	tr|K7X1L1|K7X1L1_WHEAT	K7X1L1	K7X1L1_WHEAT	gli-2	Alpha-gliadin	Gli-2, Gli-Z4	sp|P04723|GDA3_WHEAT, tr|A5JSB4|A5JSB4_WHEAT, tr|I0IT65|I0IT65_WHEAT, tr|K7X0S2|K7X0S2_WHEAT, tr|K7XEB0|K7XEB0_WHEAT, tr|K7XR94|K7XR94_WHEAT, tr|Q9M4M3|Q9M4M3_WHEAT, tr|Q9M4M6|Q9M4M6_WHEAT, tr|R9XSX0|R9XSX0_WHEAT, tr|X2KWL3|X2KWL3_WHEAT, tr|X2L2H1|X2L2H1_WHEAT
567	20220927_CRJL_M9H11_Gliadin_Neprosin_N2_175.21380.21380.3	AIHGVVHSIIMQQEQQQQQGIQI	AIHGVVHSIIM[147]QQEQQQQQGIQI	IPQQIQCA.AIHGVVHSIIMQQEQQQQQGIQI.MRPIFQII	A	M	23	3	3301.95	2628.38	2628.35	877.135	877.123	2628.34	877.122	0.0036	0.5618	1.2549	0.05358	11.584	0	0.9899	0	0	199	221	0	11M(15.9949)		0	FALSE	tr|A0A446IHC0|A0A446IHC0_TRITD	A0A446IHC0	A0A446IHC0_TRITD	TRITD_1Av1G002120	Uncharacterized protein		tr|A0A446IHB5|A0A446IHB5_TRITD, tr|A0A446IHC7|A0A446IHC7_TRITD, tr|A0A446IHD6|A0A446IHD6_TRITD
568	20220927_CRJL_M9H11_Gliadin_Neprosin_N2_175.21459.21459.3	AIHGVVHSIIMQQEQQQQQGIQI		IPQQIQCA.AIHGVVHSIIMQQEQQQQQGIQI.MRPIFQII	A	M	23	3	3310.97	2612.38	2612.35	871.802	871.792	2612.35	871.79	0.0039	0.7239	0.9559	0.0006273	20.31	0	0.9953	0	0	199	221	0			0	FALSE	tr|A0A446IHC0|A0A446IHC0_TRITD	A0A446IHC0	A0A446IHC0_TRITD	TRITD_1Av1G002120	Uncharacterized protein		tr|A0A446IHB5|A0A446IHB5_TRITD, tr|A0A446IHC7|A0A446IHC7_TRITD, tr|A0A446IHD6|A0A446IHD6_TRITD
569	20220927_CRJL_M9H11_Gliadin_Neprosin_N2_175.21493.21493.2	RVPFGVGTGVGGY		VSIYRTTT.RVPFGVGTGVGGY.	T	-	13	2	3315.22	1264.67	1264.65	633.342	633.334	1264.66	633.336	-0.0022	0.6055	2.5357	0.01245	17.12	0	0.989	0	0	380	392	0			0	FALSE	tr|Q75ZV9|Q75ZV9_WHEAT	Q75ZV9	Q75ZV9_WHEAT	HARU48K	LMW-s HS1	GluB3-3, GluB3-6, LMW-GS, LMW-s1, glu-3	tr|A2IBV5|A2IBV5_WHEAT, tr|B2Y2R3|B2Y2R3_WHEAT, tr|B2Y2R4|B2Y2R4_WHEAT, tr|B2Y2R5|B2Y2R5_WHEAT, tr|B2Y2R6|B2Y2R6_WHEAT, tr|B2Y2R8|B2Y2R8_WHEAT, tr|B2Y2S0|B2Y2S0_WHEAT, tr|D3U319|D3U319_WHEAT, tr|D5FPE1|D5FPE1_TRITD, tr|R9XVB0|R9XVB0_WHEAT, tr|R9XWE6|R9XWE6_WHEAT
570	20220927_CRJL_M9H11_Gliadin_Neprosin_N2_175.21508.21508.4	AIHGVVHSIIMQQEQQQQQGIQI		IPQQIQCA.AIHGVVHSIIMQQEQQQQQGIQI.MRPIFQII	A	M	23	4	3317	2612.38	2612.35	654.101	654.094	2612.35	654.095	-0.0026	0.7083	1.0564	0.006313	15.299	0	0.9893	0	0	199	221	0			0	FALSE	tr|A0A446IHC0|A0A446IHC0_TRITD	A0A446IHC0	A0A446IHC0_TRITD	TRITD_1Av1G002120	Uncharacterized protein		tr|A0A446IHB5|A0A446IHB5_TRITD, tr|A0A446IHC7|A0A446IHC7_TRITD, tr|A0A446IHD6|A0A446IHD6_TRITD
571	20220927_CRJL_M9H11_Gliadin_Neprosin_N2_175.21510.21510.2	AIHGVVHSIIMQQEQQQQQGIQI		IPQQIQCA.AIHGVVHSIIMQQEQQQQQGIQI.MRPIFQII	A	M	23	2	3317.27	2612.37	2612.34	1307.19	1307.18	2612.35	1307.18	-0.0063	0.7446	1.0609	0.004734	16.799	0	0.9957	0	0	199	221	0			0	FALSE	tr|A0A446IHC0|A0A446IHC0_TRITD	A0A446IHC0	A0A446IHC0_TRITD	TRITD_1Av1G002120	Uncharacterized protein		tr|A0A446IHB5|A0A446IHB5_TRITD, tr|A0A446IHC7|A0A446IHC7_TRITD, tr|A0A446IHD6|A0A446IHD6_TRITD
572	20220927_CRJL_M9H11_Gliadin_Neprosin_N2_175.21523.21523.2	QFEEIRNLA		SVQPQQIP.QFEEIRNLA.LETIPAMC	P	L	9	2	3318.78	1118.58	1118.57	560.298	560.292	1118.57	560.293	-0.0031	0.8893	5.2534	0.04742	13.796	0	0.9987	0	0	259	267	0			0	FALSE	tr|K7X1H8|K7X1H8_WHEAT	K7X1H8	K7X1H8_WHEAT	gli-2	Alpha-gliadin	Gli-1, Gli-2, Gli-6, Gli-7, Gli-8, Gli-A2-16, Gli-A2-6, Gli-CS-1, Gli-CS-3, Gli-G2, Gli-G3, Gli-G4, Gli-G7, Gli-SB-3, Gli-SB-4, Gli-Z1, Gli-Z2, Gli-Z3, Gli-Z5, Gli-Z6, Gli-Z7, Glia, TRITD_6Av1G009340, TRITD_6Av1G009660, TRITD_6Av1G009670, TRITD_6Av1G009830, TRITD_6Av1G009860, TRITD_6Av1G009880, TRITD_6Bv1G014670, TRITD_6Bv1G020780, a-gliadin, gli, gli-w24, gli-w7-104, gli-w7-5, gli-wE12, gli-wF08	sp|P02863|GDA0_WHEAT, sp|P04722|GDA2_WHEAT, sp|P04724|GDA4_WHEAT, sp|P04726|GDA6_WHEAT, sp|P18573|GDA9_WHEAT, tr_A0A446V2J7_A0A446V2J7_TRITD_1-196_1-196/1-196, tr_A0A446V2L4_A0A446V2L4_TRITD_1-223_1-223/1-223, tr_A0A446V2M7_TRITD_1-188_1-188_1-188_1-188/1-188, tr|A0A023WGF7|A0A023WGF7_WHEAT, tr|A0A023WGG0|A0A023WGG0_WHEAT, tr|A0A023WHQ9|A0A023WHQ9_WHEAT, tr|A0A0E3UQW5|A0A0E3UQW5_TRITD, tr|A0A0E3U…
573	20220927_CRJL_M9H11_Gliadin_Neprosin_N2_175.21537.21537.2	IRNLALQTLP		QQIPQFQE.IRNLALQTLP.AMCNVYIP	E	A	10	2	3320.55	1137.7	1137.68	569.856	569.849	1137.69	569.851	-0.0034	0.7628	4.7866	0.127	12.085	0	0.9927	0	0	248	257	0			0	FALSE	tr|K7X1L1|K7X1L1_WHEAT	K7X1L1	K7X1L1_WHEAT	gli-2	Alpha-gliadin	Gli-2, Gli-4, Gli-6, Gli-7, Gli-A2-16, Gli-A2-6, Gli-G1, Gli-G2, Gli-G4, Gli-G5, Gli-G6, Gli-G7, Gli-SB-1, Gli-SB-2, Gli-Z2, Gli-Z3, Gli-Z4, Gli-Z6, Gli-Z8, Glia, TRITD_6Av1G009340, TRITD_6Av1G009660, TRITD_6Av1G009670, TRITD_6Av1G009830, TRITD_6Av1G009860, TRITD_6Av1G009880, TRITD_6Bv1G014610, TRITD_6Bv1G014670, TRITD_6Bv1G020780, a-gliadin, gli, gli-w24, gli-w7-5, gli-wE12	sp|P02863|GDA0_WHEAT, sp|P04722|GDA2_WHEAT, sp|P04723|GDA3_WHEAT, sp|P04725|GDA5_WHEAT, sp|P04726|GDA6_WHEAT, sp|P04727|GDA7_WHEAT, tr_A0A446V2J7_A0A446V2J7_TRITD_1-196_1-196/1-196, tr_A0A446V2L4_A0A446V2L4_TRITD_1-223_1-223/1-223, tr_A0A446V2M7_TRITD_1-188_1-188_1-188_1-188/1-188, tr_A0A446W0H6_TRITD_1-195_1-195_1-195_1-195/1-195, tr_A0A446W0L8_A0A446W0L8_TRITD_1-204_1-204/1-204, tr|A0A023WGF7|A…
574	20220927_CRJL_M9H11_Gliadin_Neprosin_N2_175.21556.21556.2	HQIAQLEVMTSIA	HQIAQLEVM[147]TSIA	AQGTFIQP.HQIAQLEVMTSIA.LRTIPTMC	P	L	13	2	3322.64	1455.75	1455.74	728.881	728.876	1455.74	728.877	-0.0006	0.8095	4.2506	1.851	9.43	0	0.9843	0	0	325	337	0	9M(15.9949)		0	FALSE	tr|B2Y2S3|B2Y2S3_WHEAT	B2Y2S3	B2Y2S3_WHEAT	GluB3-2	Low molecular weight glutenin subunit	GLEN42K, Glu, Glu-1, Glu-3, Glu-A3, Glu-B3, Glu-B3g, Glu-D3, GluA3-15, GluA3-4, GluB3-1, GluB3-3, GluB3-4, GluB3-6, GluD3-3, HARU48K, KANS2, LMW-3, LMW-GS, LMW-m1, LMW-m2, LMW-s1, SYGluA3, TRITD_1Av1G002360, glu-3, lmw-gs, lmw-i	sp|P10386|GLTB_WHEAT, tr_A7XDG0_A7XDG0_TRITU_1-363_1-363/1-363, tr_Q0Q2J0_Q0Q2J0_TRITU_1-297_1-297/1-297, tr_Q0Q2J1_Q0Q2J1_TRITU_1-334_1-334/1-334, tr_Q68VI0_Q68VI0_TRITU_1-381_1-381/1-381, tr|A0A446IHD8|A0A446IHD8_TRITD, tr|A0A446IHD9|A0A446IHD9_TRITD, tr|A0A446IHE3|A0A446IHE3_TRITD, tr|A0A446IHF1|A0A446IHF1_TRITD, tr|A0A446IHF7|A0A446IHF7_TRITD, tr|A0A446IHK8|A0A446IHK8_TRITD, tr|A2IBK1|A2IBK1_…
575	20220927_CRJL_M9H11_Gliadin_Neprosin_N2_175.21571.21571.3	AIHSVVHSIVMQQEQQQGIQILRPL	AIHSVVHSIVM[147]QQEQQQGIQILRPL	IPRQIQCA.AIHSVVHSIVMQQEQQQGIQILRPL.FQIVQGQG	A	F	25	3	3324.45	2867.58	2867.55	956.868	956.858	2867.54	956.855	0.0078	0.897	3.8476	4.086e-08	37.055	0	1	0	0	203	227	0	11M(15.9949)		0	FALSE	tr|R9XWA9|R9XWA9_WHEAT	R9XWA9	R9XWA9_WHEAT		Gamma-gliadin	TRITD_1Av1G002200, ll901, ll908, ll911, ll912, ll918, ll933, ll934, ll935, ll936, qp905, qp909, qp911, qp914	tr|A0A446IHJ1|A0A446IHJ1_TRITD, tr|A7XDG7|A7XDG7_WHEAT, tr|B6UKM4|B6UKM4_WHEAT, tr|B6UKM9|B6UKM9_WHEAT, tr|B6UKN1|B6UKN1_WHEAT, tr|B6UKN2|B6UKN2_WHEAT, tr|B6UKN6|B6UKN6_WHEAT, tr|B6UKP3|B6UKP3_WHEAT, tr|B6UKP4|B6UKP4_WHEAT, tr|B6UKP5|B6UKP5_WHEAT, tr|B6UKP6|B6UKP6_WHEAT, tr|B6UKQ1|B6UKQ1_WHEAT, tr|B6UKQ3|B6UKQ3_WHEAT, tr|B6UKQ6|B6UKQ6_WHEAT, tr|D0ES79|D0ES79_WHEAT, tr|K7WVC4|K7WVC4_WHEAT, tr|K7XE…
576	20220927_CRJL_M9H11_Gliadin_Neprosin_N2_175.21578.21578.0	AIHSVVHSIVMQQEQQQGIQILRPL	AIHSVVHSIVM[147]QQEQQQGIQILRPL	IPRQIQCA.AIHSVVHSIVMQQEQQQGIQILRPL.FQIVQGQG	A	F	25	4	3325.25	2868.58	2868.55	718.151	718.144	2867.54	717.893	1.0012	0.7849	3.8342	0.0009021	22.679	0	0.9992	0	0	203	227	0	11M(15.9949)		0	FALSE	tr|R9XWA9|R9XWA9_WHEAT	R9XWA9	R9XWA9_WHEAT		Gamma-gliadin	TRITD_1Av1G002200, ll901, ll908, ll911, ll912, ll918, ll933, ll934, ll935, ll936, qp905, qp909, qp911, qp914	tr|A0A446IHJ1|A0A446IHJ1_TRITD, tr|A7XDG7|A7XDG7_WHEAT, tr|B6UKM4|B6UKM4_WHEAT, tr|B6UKM9|B6UKM9_WHEAT, tr|B6UKN1|B6UKN1_WHEAT, tr|B6UKN2|B6UKN2_WHEAT, tr|B6UKN6|B6UKN6_WHEAT, tr|B6UKP3|B6UKP3_WHEAT, tr|B6UKP4|B6UKP4_WHEAT, tr|B6UKP5|B6UKP5_WHEAT, tr|B6UKP6|B6UKP6_WHEAT, tr|B6UKQ1|B6UKQ1_WHEAT, tr|B6UKQ3|B6UKQ3_WHEAT, tr|B6UKQ6|B6UKQ6_WHEAT, tr|D0ES79|D0ES79_WHEAT, tr|K7WVC4|K7WVC4_WHEAT, tr|K7XE…
577	20220927_CRJL_M9H11_Gliadin_Neprosin_N2_175.21620.21620.2	FSQQQQIVLQQQPP		PFSQQQSP.FSQQQQIVLQQQPP.FIQQQQPS	P	F	14	2	3329.88	1667.88	1667.86	834.949	834.939	1667.86	834.939	0.0008	0.8054	7.0319	0.2641	10.813	7.798	0.9826	0	0	156	169	0			0	FALSE	tr|B2Y2S3|B2Y2S3_WHEAT	B2Y2S3	B2Y2S3_WHEAT	GluB3-2	Low molecular weight glutenin subunit	Glu, glu-3	tr|B2Y2Q6|B2Y2Q6_WHEAT, tr|B2Y2Q7|B2Y2Q7_WHEAT, tr|K0HZJ2|K0HZJ2_WHEAT, tr|K0I5W1|K0I5W1_WHEAT, tr|Q5MFQ0|Q5MFQ0_WHEAT, tr|R9XVC9|R9XVC9_WHEAT
578	20220927_CRJL_M9H11_Gliadin_Neprosin_N2_175.21644.21644.2	HQISQLEVMTSIA	HQISQLEVM[147]TSIA	PQGIFIQS.HQISQLEVMTSIA.LRTIPTMC	S	L	13	2	3333.05	1471.75	1471.73	736.881	736.873	1471.73	736.874	-0.002	0.7444	6.1264	2.037	10.264	0	0.9945	0	0	307	319	0	9M(15.9949)		0	FALSE	tr|R9XT57|R9XT57_WHEAT	R9XT57	R9XT57_WHEAT	glu-3	LMW-GS	Glu-3, GluD3-1, LMWXY22, LMWXY22-2, XYGluA3, XYGluB3, lmw-gs	tr|B3EY88|B3EY88_WHEAT, tr|B3EY89|B3EY89_WHEAT, tr|B5TWK4|B5TWK4_WHEAT, tr|B5TWK5|B5TWK5_WHEAT, tr|D0EVP0|D0EVP0_WHEAT, tr|D0EVP1|D0EVP1_WHEAT, tr|D0EVP2|D0EVP2_WHEAT, tr|D0EVP4|D0EVP4_WHEAT, tr|D0EVP6|D0EVP6_WHEAT, tr|F8SGP6|F8SGP6_WHEAT, tr|F8SGP8|F8SGP8_WHEAT, tr|F8SGQ1|F8SGQ1_WHEAT, tr|F8SGQ2|F8SGQ2_WHEAT, tr|G3F3Z1|G3F3Z1_WHEAT, tr|G3F3Z2|G3F3Z2_WHEAT, tr|G3F3Z3|G3F3Z3_WHEAT, tr|I3RTU0|I3RTU…
579	20220927_CRJL_M9H11_Gliadin_Neprosin_N2_175.21701.21701.2	QQLGQGQQSGQGQLGYYP		QGYYPISP.QQLGQGQQSGQGQLGYYP.TSPQQSGQ	P	T	18	2	3340.34	1935.93	1935.91	968.974	968.963	1935.91	968.961	0.004	0.6975	7.2317	0.003404	15.095	0	0.9948	0	0	285	302	0			0	FALSE	tr|Q41553|Q41553_WHEAT	Q41553	Q41553_WHEAT	HMWG	HMW glutenin subunit Ax2	Glu-1AX1, Glu-1Ax, Glu-1Ax1.1, Glu-A1, GluA1	tr|A0MZ38|A0MZ38_WHEAT, tr|G3K725|G3K725_WHEAT, tr|Q03872|Q03872_WHEAT, tr|Q19AE4|Q19AE4_WHEAT, tr|T2HRF3|T2HRF3_WHEAT
580	20220927_CRJL_M9H11_Gliadin_Neprosin_N2_175.21714.21714.3	AIHGVVHSIIMQQEQQQQQGIQI		IPQQIQCA.AIHGVVHSIIMQQEQQQQQGIQI.MRPIFQII	A	M	23	3	3341.94	2612.38	2612.35	871.801	871.792	2612.35	871.79	0.0036	0.7389	1.4721	0.0002916	20.641	0	0.9948	0	0	199	221	0			0	FALSE	tr|A0A446IHC0|A0A446IHC0_TRITD	A0A446IHC0	A0A446IHC0_TRITD	TRITD_1Av1G002120	Uncharacterized protein		tr|A0A446IHB5|A0A446IHB5_TRITD, tr|A0A446IHC7|A0A446IHC7_TRITD, tr|A0A446IHD6|A0A446IHD6_TRITD
581	20220927_CRJL_M9H11_Gliadin_Neprosin_N2_175.21717.21717.4	AIHSVVHSIIMQQEQQQGIQILRP		IPRQIQCA.AIHSVVHSIIMQQEQQQGIQILRP.LFQIVQGQ	A	L	24	4	3342.22	2752.51	2752.48	689.135	689.128	2752.48	689.127	0.0002	0.799	1.4166	8.077e-05	23.871	0	0.9998	0	0	218	241	0			0	FALSE	tr|A0A446IHE6|A0A446IHE6_TRITD	A0A446IHE6	A0A446IHE6_TRITD	TRITD_1Av1G002200	Uncharacterized protein	qp904, qp913, qp917	tr|A0A446IHB8|A0A446IHB8_TRITD, tr|A0A446IHC1|A0A446IHC1_TRITD, tr|A0A446IHC3|A0A446IHC3_TRITD, tr|A0A446IHC5|A0A446IHC5_TRITD, tr|A0A446IHD2|A0A446IHD2_TRITD, tr|A0A446IHD5|A0A446IHD5_TRITD, tr|A0A446IHD7|A0A446IHD7_TRITD, tr|A0A446IHF4|A0A446IHF4_TRITD, tr|A0A446IHK0|A0A446IHK0_TRITD, tr|A7XDG6|A7XDG6_WHEAT, tr|B6UKQ5|B6UKQ5_WHEAT, tr|B6UKQ8|B6UKQ8_WHEAT
582	20220927_CRJL_M9H11_Gliadin_Neprosin_N2_175.21731.21731.3	AIHSVVHSIIMQQEQQQGIQILRP		IPRQIQCA.AIHSVVHSIIMQQEQQQGIQILRP.LFQIVQGQ	A	L	24	3	3343.92	2752.51	2752.49	918.512	918.503	2752.48	918.501	0.0053	0.8888	1.3883	1.023e-05	30.46	0	0.9996	0	0	218	241	0			0	FALSE	tr|A0A446IHE6|A0A446IHE6_TRITD	A0A446IHE6	A0A446IHE6_TRITD	TRITD_1Av1G002200	Uncharacterized protein	qp904, qp913, qp917	tr|A0A446IHB8|A0A446IHB8_TRITD, tr|A0A446IHC1|A0A446IHC1_TRITD, tr|A0A446IHC3|A0A446IHC3_TRITD, tr|A0A446IHC5|A0A446IHC5_TRITD, tr|A0A446IHD2|A0A446IHD2_TRITD, tr|A0A446IHD5|A0A446IHD5_TRITD, tr|A0A446IHD7|A0A446IHD7_TRITD, tr|A0A446IHF4|A0A446IHF4_TRITD, tr|A0A446IHK0|A0A446IHK0_TRITD, tr|A7XDG6|A7XDG6_WHEAT, tr|B6UKQ5|B6UKQ5_WHEAT, tr|B6UKQ8|B6UKQ8_WHEAT
583	20220927_CRJL_M9H11_Gliadin_Neprosin_N2_175.21740.21740.0	QQQQLTQQQFPRP	Q[111]QQQLTQQQFPRP	FPQQQQFP.QQQQLTQQQFPRP.QQSPEQQQ	P	Q	13	2	3344.88	1608.82	1608.8	805.417	805.409	1608.8	805.408	0.0018	0.7571	11.0827	0.005454	16.633	11.118	0.9988	0	0	366	378	0	1Q(-17.0265)		0	TRUE	tr|Q402I5|Q402I5_WHEAT	Q402I5	Q402I5_WHEAT		Omega-5 gliadin
584	20220927_CRJL_M9H11_Gliadin_Neprosin_N2_175.21756.21756.0	QQQQLTQQQFPRP	Q[111]QQQLTQQQFPRP	FPQQQQFP.QQQQLTQQQFPRP.QQSPEQQQ	P	Q	13	2	3346.6	1609.82	1609.81	805.919	805.911	1608.8	805.408	1.0062	0.7274	11.1113	0.09948	14.509	0	0.9699	0	0	366	378	0	1Q(-17.0265)		0	TRUE	tr|Q402I5|Q402I5_WHEAT	Q402I5	Q402I5_WHEAT		Omega-5 gliadin
585	20220927_CRJL_M9H11_Gliadin_Neprosin_N2_175.21764.21764.2	HQIAQLELMTSIA	HQIAQLELM[147]TSIA	PQGTIIQP.HQIAQLELMTSIA.LRTIPMMC	P	L	13	2	3347.65	1469.77	1469.75	735.894	735.883	1469.75	735.885	-0.0026	0.8136	0.0617	0.05532	12.162	0	0.9974	0	0	321	333	0	9M(15.9949)		0	FALSE	tr|B2BZD1|B2BZD1_WHEAT	B2BZD1	B2BZD1_WHEAT	Glu-D3	LMW-D8	GluD3-5, LMW-GS, lmw-gs	tr|F8SGQ3|F8SGQ3_WHEAT, tr|Q0GNG1|Q0GNG1_WHEAT, tr|Q0QBR3|Q0QBR3_WHEAT, tr|Q8W3X6|Q8W3X6_WHEAT, tr|R4JBK0|R4JBK0_WHEAT
586	20220927_CRJL_M9H11_Gliadin_Neprosin_N2_175.21780.21780.2	QFEEIRNLA		SVQPQQIP.QFEEIRNLA.LETIPAMC	P	L	9	2	3349.45	1118.58	1118.57	560.297	560.29	1118.57	560.293	-0.0056	0.8908	5.7646	0.05315	13.598	0	0.9967	0	0	259	267	0			0	FALSE	tr|K7X1H8|K7X1H8_WHEAT	K7X1H8	K7X1H8_WHEAT	gli-2	Alpha-gliadin	Gli-1, Gli-2, Gli-6, Gli-7, Gli-8, Gli-A2-16, Gli-A2-6, Gli-CS-1, Gli-CS-3, Gli-G2, Gli-G3, Gli-G4, Gli-G7, Gli-SB-3, Gli-SB-4, Gli-Z1, Gli-Z2, Gli-Z3, Gli-Z5, Gli-Z6, Gli-Z7, Glia, TRITD_6Av1G009340, TRITD_6Av1G009660, TRITD_6Av1G009670, TRITD_6Av1G009830, TRITD_6Av1G009860, TRITD_6Av1G009880, TRITD_6Bv1G014670, TRITD_6Bv1G020780, a-gliadin, gli, gli-w24, gli-w7-104, gli-w7-5, gli-wE12, gli-wF08	sp|P02863|GDA0_WHEAT, sp|P04722|GDA2_WHEAT, sp|P04724|GDA4_WHEAT, sp|P04726|GDA6_WHEAT, sp|P18573|GDA9_WHEAT, tr_A0A446V2J7_A0A446V2J7_TRITD_1-196_1-196/1-196, tr_A0A446V2L4_A0A446V2L4_TRITD_1-223_1-223/1-223, tr_A0A446V2M7_TRITD_1-188_1-188_1-188_1-188/1-188, tr|A0A023WGF7|A0A023WGF7_WHEAT, tr|A0A023WGG0|A0A023WGG0_WHEAT, tr|A0A023WHQ9|A0A023WHQ9_WHEAT, tr|A0A0E3UQW5|A0A0E3UQW5_TRITD, tr|A0A0E3U…
587	20220927_CRJL_M9H11_Gliadin_Neprosin_N2_175.21810.21810.1	QISQQQQPP	Q[111]ISQQQQPP	IAAASAVA.QISQQQQPP.LFSQQQQP	A	L	9	1	3352.74	1035.51	1035.5	1036.52	1036.51	1035.5	1036.51	0.0034	0.7824	19.2144	0.146	10.843	0	0.9853	0	0	20	28	0	1Q(-17.0265)		0	FALSE	tr|D2DII1|D2DII1_WHEAT	D2DII1	D2DII1_WHEAT	GluA3-14	Low-molecular-weight glutenin subunit	Glu-1, Glu-A3, GluA3-15, LMW-GS, TRITD_1Av1G002360, glu-3, lmw-gs, lmw-gs1, lmw-i	tr|A0A446IHD8|A0A446IHD8_TRITD, tr|A0A446IHD9|A0A446IHD9_TRITD, tr|A0A446IHE3|A0A446IHE3_TRITD, tr|A0A446IHF1|A0A446IHF1_TRITD, tr|A0A446IHF7|A0A446IHF7_TRITD, tr|A0A446IHK8|A0A446IHK8_TRITD, tr|C3VN74|C3VN74_WHEAT, tr|D2DII2|D2DII2_WHEAT, tr|D3U317|D3U317_WHEAT, tr|G9AYK6|G9AYK6_TRITD, tr|Q5MFG8|Q5MFG8_WHEAT, tr|Q5MFH0|Q5MFH0_WHEAT, tr|Q5MFH3|Q5MFH3_WHEAT, tr|Q6QGW0|Q6QGW0_WHEAT, tr|Q6SPY7|Q6SPY…
[truncated: 540 more rows]

## Sheet: PICS 3B
PICS Data Table 3B. Protease cleavage specificity analysis of celiacase was performed using an adapted Proteomic Identification of protease Cleavage Sites (PICS) workflow after incubation of Sigma Gliadin (#G3375) with the enzyme. Only peptides identified by at least 2 Peptide Spectrum Matches (PSMs) were selected, and subsequently analyzed for specificity patterns using a standalone version of i…
[truncated: 447 more rows]
