# Supplementary material for: Targeted enzymatic therapy for coeliac disease
Source: EMBO Mol Med. 2026 May 14;18(6):2236–71. doi: 10.1038/s44321-026-00430-8 (PMC13269764; doi:10.1038/s44321-026-00430-8)
Supplement: Supplementary file 4 — Source data Fig. 2 [file 44321_2026_430_MOESM4_ESM.zip]

Archive with 36 entries (28 files):
- Figure 2/
- __MACOSX/._Figure 2
- Figure 2/2a/
- __MACOSX/Figure 2/._2a
- Figure 2/2f/
- __MACOSX/Figure 2/._2f
- Figure 2/2c/
- __MACOSX/Figure 2/._2c
- Figure 2/2d/
- __MACOSX/Figure 2/._2d
- Figure 2/2j/
- __MACOSX/Figure 2/._2j
- Figure 2/2e/
- __MACOSX/Figure 2/._2e
- Figure 2/2b/
- __MACOSX/Figure 2/._2b
- Figure 2/2a/Gliadin.csv
- __MACOSX/Figure 2/2a/._Gliadin.csv
- Figure 2/2f/ANPEP.csv
- __MACOSX/Figure 2/2f/._ANPEP.csv
- Figure 2/2c/ANPEP & Celiacase.png
- __MACOSX/Figure 2/2c/._ANPEP & Celiacase.png
- Figure 2/2d/Celiacase.tif
- __MACOSX/Figure 2/2d/._Celiacase.tif
- Figure 2/2d/ANPEP.tif
- __MACOSX/Figure 2/2d/._ANPEP.tif
- Figure 2/2j/Intestinal Digestion.csv
- __MACOSX/Figure 2/2j/._Intestinal Digestion.csv
- Figure 2/2j/Bucal Digestion.csv
- __MACOSX/Figure 2/2j/._Bucal Digestion.csv
- Figure 2/2j/Gastric Digestion.csv
- __MACOSX/Figure 2/2j/._Gastric Digestion.csv
- Figure 2/2e/Data 1.csv
- __MACOSX/Figure 2/2e/._Data 1.csv
- Figure 2/2b/Flour.csv
- __MACOSX/Figure 2/2b/._Flour.csv
