# Supplementary material for: Targeted enzymatic therapy for coeliac disease
Source: EMBO Mol Med. 2026 May 14;18(6):2236–71. doi: 10.1038/s44321-026-00430-8 (PMC13269764; doi:10.1038/s44321-026-00430-8)
Supplement: Supplementary file 4 — Source data Fig. 2 [file 44321_2026_430_MOESM4_ESM.zip › Figure 2/2a/Gliadin.csv]

	Vehicle	Vehicle	Vehicle	Vehicle	Celiacase 1:320	Celiacase 1:320	Celiacase 1:320	Celiacase 1:320
Sigma	100	97,10266			1,342657	1,022877	0,95955	0,833508
PWG	98,84492	100			0,1734488	0,1449051	0,519351	0,4612576
