# Supplementary material for: Targeted enzymatic therapy for coeliac disease
Source: EMBO Mol Med. 2026 May 14;18(6):2236–71. doi: 10.1038/s44321-026-00430-8 (PMC13269764; doi:10.1038/s44321-026-00430-8)
Supplement: Supplementary file 4 — Source data Fig. 2 [file 44321_2026_430_MOESM4_ESM.zip › Figure 2/2f/ANPEP.csv]

	Flour (G12)	Flour (G12)	Flour (G12)									α-gliadin (R5)
Vehicle	71,13383	100	80,58103
Pepsin 0,5 μM	38,46043	35,66166	30,7645
AN-PEP 1:250	24,60158	23,84717	23,49718
Celiacase 1:250	0,103136	1,36167	0,9143515
	α-gliadin (G12)	α-gliadin (G12)	α-gliadin (G12)	α-gliadin (R5)	α-gliadin (R5)	α-gliadin (R5)
Vehicle	94,79034	100	94,79034	100	91,38232	95,19771
Pepsin 0,5 μM	46,12488	21,83237	35,78725	71,76084	82,56367	72,58741
AN-PEP 1:320	4,888457	4,794008	4,912921	71,02321	74,1688	71,35033
Celiacase 1:320	0,04001375	0,04524818	0,05269215	0,540073	1,056358	0,3089446
