# Supplementary material for: Targeted enzymatic therapy for coeliac disease
Source: EMBO Mol Med. 2026 May 14;18(6):2236–71. doi: 10.1038/s44321-026-00430-8 (PMC13269764; doi:10.1038/s44321-026-00430-8)
Supplement: Supplementary file 4 — Source data Fig. 2 [file 44321_2026_430_MOESM4_ESM.zip › Figure 2/2j/Intestinal Digestion.csv]

	Vhcl	Vhcl	Vhcl	Vhcl	Vhcl	Vhcl	Clc 1:250	Clc 1:250	Clc 1:250	Clc 1:250	Clc 1:250	Clc 1:250	Clc 1:50	Clc 1:50	Clc 1:50	Clc 1:50	Clc 1:50	Clc 1:50
Intestinal digestion	79,32512	95,44724	100	90,62667	74,18318	77,55758	1,981789	1,071237	5,891805	5,409748	26,03106	31,76219	0,05356186	0	2,196036	0,3749331	0	7,927156
