# Supplementary material for: Targeted enzymatic therapy for coeliac disease
Source: EMBO Mol Med. 2026 May 14;18(6):2236–71. doi: 10.1038/s44321-026-00430-8 (PMC13269764; doi:10.1038/s44321-026-00430-8)
Supplement: Supplementary file 4 — Source data Fig. 2 [file 44321_2026_430_MOESM4_ESM.zip › Figure 2/2j/Bucal Digestion.csv]

	Vhcl	Vhcl	Vhcl	Vhcl	Vhcl	Vhcl	Clc 1:250	Clc 1:250	Clc 1:250	Clc 1:250	Clc 1:250	Clc 1:250	Clc 1:50	Clc 1:50	Clc 1:50	Clc 1:50	Clc 1:50	Clc 1:50
Bucal digestion	100	60,83163	83,70158				81,02077	58,88165	69,99979				81,28842	79,28357	77,41734
