# Supplementary material for: Targeted enzymatic therapy for coeliac disease
Source: EMBO Mol Med. 2026 May 14;18(6):2236–71. doi: 10.1038/s44321-026-00430-8 (PMC13269764; doi:10.1038/s44321-026-00430-8)
Supplement: Supplementary file 4 — Source data Fig. 2 [file 44321_2026_430_MOESM4_ESM.zip › Figure 2/2j/Gastric Digestion.csv]

	Vhcl	Vhcl	Vhcl	Vhcl	Vhcl	Vhcl	Clc 1:250	Clc 1:250	Clc 1:250	Clc 1:250	Clc 1:250	Clc 1:250	Clc 1:50	Clc 1:50	Clc 1:50	Clc 1:50	Clc 1:50	Clc 1:50
Gastric digestion	100	84,46149			81,96066	88,02934	0,5335112	0	0,03334445	0,7669223	0,0666889	0,2000667	22,10737	5,601867	7,402468	2,767589	4,701567	16,90564
