# Supplementary material for: Targeted enzymatic therapy for coeliac disease
Source: EMBO Mol Med. 2026 May 14;18(6):2236–71. doi: 10.1038/s44321-026-00430-8 (PMC13269764; doi:10.1038/s44321-026-00430-8)
Supplement: Supplementary file 4 — Source data Fig. 2 [file 44321_2026_430_MOESM4_ESM.zip › Figure 2/2e/Data 1.csv]

Time (sec)	0.25uM pepsin			0.25uM + AN-PEP						0.25uM +Clc
54	0,498			0,504						0,472
124	0,474			0,477						0,488
194	0,452			0,448						0,416
264	0,445			0,428						0,424
334	0,419			0,414						0,414
404	0,409			0,396						0,363
474	0,393			0,381						0,356
544	0,41			0,366						0,353
614	0,39			0,356						0,341
684	0,387			0,355						0,337
754	0,365			0,341						0,33
824	0,365			0,339						0,325
894	0,352			0,335						0,32
964	0,366			0,33						0,316
1034	0,347			0,324						0,312
1104	0,347			0,316						0,306
1174	0,341			0,312						0,304
1244	0,335			0,313						0,303
1314	0,332			0,308						0,299
1384	0,328			0,305						0,299
1454	0,325			0,305						0,294
1524	0,326			0,302						0,293
1594	0,323			0,298						0,29
1664	0,32			0,297						0,29
1734	0,321			0,296						0,289
1804	0,316			0,29						0,285
1874	0,313			0,291						0,286
1944	0,311			0,294						0,286
2014	0,321			0,289						0,285
2084	0,307			0,287						0,284
2154	0,306			0,284						0,283
2224	0,303			0,285						0,282
2294	0,302			0,282						0,281
2364	0,304			0,283						0,282
2434	0,299			0,28						0,28
2504	0,299			0,28						0,279
2574	0,326			0,284						0,281
2644	0,295			0,28						0,282
2714	0,297			0,281						0,279
2784	0,3			0,278						0,279
2854	0,295			0,277						0,279
2924	0,294			0,277						0,279
2994	0,294			0,284						0,28
3064	0,293			0,276						0,282
3134	0,29			0,283						0,276
3204	0,29			0,275						0,278
3274	0,288			0,277						0,277
3344	0,29			0,288						0,279
3414	0,286			0,274						0,282
3484	0,295			0,275						0,276
3554	0,288			0,278						0,276
3624	0,285			0,28						0,276
3694	0,284			0,278						0,276
3764	0,288			0,275						0,276
3834	0,284			0,274						0,275
3904	0,283			0,27						0,278
3974	0,283			0,277						0,275
4044	0,281			0,272						0,275
4114	0,282			0,273						0,279
4184	0,281			0,271						0,278
4254	0,282			0,273						0,275
4324	0,28			0,269						0,275
4394	0,28			0,272						0,276
4464	0,294			0,276						0,275
4534	0,281			0,269						0,275
4604	0,28			0,275						0,274
4674	0,293			0,27						0,275
4744	0,281			0,271						0,274
4814	0,278			0,268						0,273
4884	0,277			0,268						0,277
4954	0,276			0,277						0,274
5024	0,277			0,269						0,274
5094	0,276			0,274						0,276
5164	0,278			0,27						0,275
5234	0,277			0,275						0,275
5304	0,275			0,271						0,275
5374	0,276			0,271						0,273
5444	0,275			0,269						0,273
5514	0,283			0,27						0,282
5584	0,279			0,271						0,274
5654	0,275			0,267						0,273
5724	0,274			0,27						0,274
5794	0,274			0,268						0,274
5864	0,274			0,267						0,273
5934	0,275			0,271						0,274
6004	0,275			0,268						0,273
6074	0,273			0,272						0,274
6144	0,272			0,268						0,274
6214	0,272			0,268						0,274
6284	0,273			0,276						0,273
6354	0,272			0,272						0,274
6424	0,272			0,27						0,274
6494	0,271			0,272						0,275
6564	0,272			0,27						0,274
6634	0,272			0,27						0,274
6704	0,272			0,276						0,274
6774	0,272			0,276						0,274
6844	0,271			0,273						0,274
6914	0,273			0,275						0,275
6984	0,271			0,276						0,273
7054	0,27			0,276						0,273
7124	0,271			0,279						0,275
7194	0,27			0,274						0,274
