# Supplementary material for: Targeted enzymatic therapy for coeliac disease
Source: EMBO Mol Med. 2026 May 14;18(6):2236–71. doi: 10.1038/s44321-026-00430-8 (PMC13269764; doi:10.1038/s44321-026-00430-8)
Supplement: Supplementary file 4 — Source data Fig. 2 [file 44321_2026_430_MOESM4_ESM.zip › Figure 2/2b/Flour.csv]

Pepsin	Clc 1:500	Clc 1:250	Clc 1:50
70,26087	48,6087	32	0
100	23	23	1,710016
44,04082	0	0	0
	0,3928187	8,487118	2,041217
