# Supplementary material for: Targeted enzymatic therapy for coeliac disease
Source: EMBO Mol Med. 2026 May 14;18(6):2236–71. doi: 10.1038/s44321-026-00430-8 (PMC13269764; doi:10.1038/s44321-026-00430-8)
Supplement: Supplementary file 5 — Source data Fig. 3 [file 44321_2026_430_MOESM5_ESM.zip]

Archive with 24 entries (18 files):
- Figure 3/
- __MACOSX/._Figure 3
- Figure 3/3e/
- __MACOSX/Figure 3/._3e
- Figure 3/3b/
- __MACOSX/Figure 3/._3b
- Figure 3/3c/
- __MACOSX/Figure 3/._3c
- Figure 3/3d/
- __MACOSX/Figure 3/._3d
- Figure 3/3f/
- __MACOSX/Figure 3/._3f
- Figure 3/3e/Biopsies 0.5mM.csv
- __MACOSX/Figure 3/3e/._Biopsies 0.5mM.csv
- Figure 3/3e/README.txt
- __MACOSX/Figure 3/3e/._README.txt
- Figure 3/3b/TNFa mouse macrophages.csv
- __MACOSX/Figure 3/3b/._TNFa mouse macrophages.csv
- Figure 3/3c/TNFa rat macrophages.csv
- __MACOSX/Figure 3/3c/._TNFa rat macrophages.csv
- Figure 3/3d/Biopsies 0.5mM.csv
- __MACOSX/Figure 3/3d/._Biopsies 0.5mM.csv
- Figure 3/3f/Biopsies 17 mM.xlsx
- __MACOSX/Figure 3/3f/._Biopsies 17 mM.xlsx
