# Supplementary material for: Targeted enzymatic therapy for coeliac disease
Source: EMBO Mol Med. 2026 May 14;18(6):2236–71. doi: 10.1038/s44321-026-00430-8 (PMC13269764; doi:10.1038/s44321-026-00430-8)
Supplement: Supplementary file 5 — Source data Fig. 3 [file 44321_2026_430_MOESM5_ESM.zip › Figure 3/3e/Biopsies 0.5mM.csv]

Stimuli	IL-1b	IL-2	IL-5	IL-6	IL-10	IL-12p70	IL-13	IL-17a	INF-ɣ	GM-CSF	TNF-α	IL-18	IL-22
C-	0,038387936	2,358184479	3,934289926	324,6205125	1,060051624	1,585464284	1,41612374	1,146194633	1,056558558	34,13308622	5,421064235	0,511154384	0,266786945
C-	0,038387936	2,358184479	2,049644076	50,46351865	0,040923926	1,692745676	1,41612374	1,146194633	1,056558558	7,747897786	2,869798013	0,511154384	0,266786945
C-	0,038387936	2,358184479	2,049644076	2,247023645	0,020461963	1,532165508	1,41612374	1,146194633	1,056558558	3,873948893	0,199834403	0,511154384	0,266786945
C-	1,399241657			31,54126038	0,882932622	1,800903402	1,41612374		5,488404073	40,71330013	4,565251796		4,52595006
C-	3,162740431	2,358184479	3,934289926	353,4237965	1,328623873	1,692745676	1,41612374		2,113117116	46,82723847	8,01217401	2,354392325
C-	0,076775873	2,358184479	2,998939493	4,49404729	0,534696322		1,41612374	1,146194633	5,488404073	26,89012997	2,032923436	4,728280146	0,266786945
C-		2,358184479	2,998939493			1,692745676	1,41612374		5,488404073			6,924644812	8,990035255
C-	0,038387936	2,358184479	2,998939493	2,247023645	0,040923926	1,692745676	1,41612374	1,146194633	1,056558558	7,747897786	0,399668805	0,511154384	1,40522304
C-	0,076775873		2,998939493	46,80545645	0,36466008	1,585464284	1,41612374	1,146194633	2,113117116	7,747897786	2,869798013	2,354392325	0,266786945
C-	0,038387936	2,358184479	2,049644076	43,0920264	0,040923926	1,585464284	1,41612374	1,146194633	1,056558558	7,747897786	1,206941556	0,511154384	0,533573889
C-	4,93622279	2,358184479	2,049644076	252,2999108	1,782479332	1,692745676	1,41612374	1,146194633	1,056558558	26,89012997	6,281165128	0,511154384	9,544836039
C-	0,038387936	2,358184479	2,049644076	107,4350671	0,534696322	1,692745676	1,41612374	1,146194633	1,056558558	7,747897786	2,869798013	2,354392325	7,322079883
Frag		2,358184479	2,998939493	394,8001658	1,060051624	1,692745676	1,41612374	1,146194633	1,056558558		7,145007986	2,354392325	3,963269207
Frag	1,399241657	2,358184479	4,859386526	61,15699285	0,36466008	1,800903402	1,41612374	1,146194633	5,488404073	26,89012997	2,032923436	2,354392325	3,398989882
Frag	0,519281726	2,358184479	2,049644076	48,64103266	0,707676089	1,692745676	1,41612374	1,146194633	2,113117116	46,82723847	2,869798013	6,924644812	2,264215205
Frag	0,038387936	2,358184479	2,998939493	2,247023645	0,020461963	1,692745676	1,41612374	1,146194633	1,056558558	7,747897786	1,206941556	1,022308768	0,266786945
Frag	0,519281726	2,358184479	3,934289926	78,2513829	0,36466008	1,692745676	1,41612374	1,146194633	1,056558558	26,89012997	3,714471731	9,018847994	6,764708711
Frag	1,399241657	2,358184479	4,397961699	458,4784014	0,707676089	1,585464284	1,41612374	1,146194633	5,488404073	40,71330013	7,145007986	6,924644812	4,52595006
Frag	0,038387936	2,358184479	2,998939493	14,59363132	0,040923926	1,585464284	1,41612374	1,146194633	8,281162229	3,873948893	2,032923436		0,266786945
33m	0,519281726	2,358184479	2,998939493	513,7742911	1,060051624	1,585464284	1,41612374	1,146194633	6,923551159	58,0659397	9,318446725	14,9396901	3,116154955
33m	1,399241657	4,716368957	4,859386526	35,46979815	0,36466008	1,800903402	1,41612374	4,907787519	10,84689124	37,49096026	4,565251796	7,982062371	0,266786945
33m	0,038387936	8,835738874	7,139722438	25,46082698	0,882932622	2,241571404		1,146194633	8,281162229	40,71330013	5,421064235	14,9396901	0,266786945
33m	0,076775873	4,716368957	7,591403297	14,59363132	0,882932622	1,909898572	2,832247481	1,146194633	5,488404073	52,58742841	4,992581212	12,03324185	7,322079883
33m	0,038387936	2,358184479	3,934289926	2,247023645	0,040923926	1,585464284	1,41612374	1,146194633	1,056558558	7,747897786	1,618275263	0,511154384	0,266786945
33m			4,859386526	306,1128123	1,238749554	1,692745676	1,41612374	4,907787519	10,84689124	75,62952321	8,01217401	9,018847994	10,65294743
33m	0,038387936	2,358184479	2,049644076	39,3163493	0,040923926	1,585464284	1,41612374	1,146194633	1,056558558	7,747897786	2,032923436	2,354392325	0,266786945
