# Supplementary material for: Targeted enzymatic therapy for coeliac disease
Source: EMBO Mol Med. 2026 May 14;18(6):2236–71. doi: 10.1038/s44321-026-00430-8 (PMC13269764; doi:10.1038/s44321-026-00430-8)
Supplement: Supplementary file 5 — Source data Fig. 3 [file 44321_2026_430_MOESM5_ESM.zip › Figure 3/3e/README.txt]

The heatmap represents cytokine concentration values measured in each sample. The values displayed correspond directly to the original quantified data and have not been transformed, normalized, or standardized prior to visualization. Colour intensity reflects the magnitude of cytokine concentration, with higher values shown in darker blue tones and and lower values in lighter blue colours.
