# Supplementary material for: Targeted enzymatic therapy for coeliac disease
Source: EMBO Mol Med. 2026 May 14;18(6):2236–71. doi: 10.1038/s44321-026-00430-8 (PMC13269764; doi:10.1038/s44321-026-00430-8)
Supplement: Supplementary file 5 — Source data Fig. 3 [file 44321_2026_430_MOESM5_ESM.zip › Figure 3/3b/TNFa mouse macrophages.csv]

LPS;756	0883845;317	4237307;1045	762517
H20;104	4118043;109	3849847;97	50185755
33-mer;125	3513879;185	6955602;124	6292152
3-mer;85	62094925;91	74795132;96	91084469
7-mer;80	32933526;88	69506076;91	9994514
9-mer;104	8322234;94	55293465;77	49332099
