# Supplementary material for: Targeted enzymatic therapy for coeliac disease
Source: EMBO Mol Med. 2026 May 14;18(6):2236–71. doi: 10.1038/s44321-026-00430-8 (PMC13269764; doi:10.1038/s44321-026-00430-8)
Supplement: Supplementary file 5 — Source data Fig. 3 [file 44321_2026_430_MOESM5_ESM.zip › Figure 3/3c/TNFa rat macrophages.csv]

LPS (C+)	73648,42472	32437,79851	40754,73474	14675,34445	12914,99027
Water (C-)	81,95822406	54,10273281	33,68567767	58,61371663	71,70508237	10,28482691	78,91875585	98,1932723	22,18004743	24,4868177	27,42226182	25,53881996
33-mer	224,7730262	253,8422798	241,3416357	249,6451862	220,2881028	214,5513408	219,9377094	170,4965646
Fragments	156,2930785	184,3634405	149,8476079	174,0532708	108,030526	147,9642797	106,6955644	281,3878335	58,9669925	101,1743413
3-mer	131,8311328	132,091646	214,2867838	157,9595593
7-mer	119,3636983	160,3074761	198,7651832	137,051957	197,7251522	31,41974338	39,6544048	29,53066575
9-mer	133,0186952	187,6041755	81,41381438	153,9719941	76,37990231
6-mer	37,44517619	32,12979828	51,00466554	46,30835122	54,5497968
8-mer	15,66829316	25,12043332
