# Supplementary material for: Targeted enzymatic therapy for coeliac disease
Source: EMBO Mol Med. 2026 May 14;18(6):2236–71. doi: 10.1038/s44321-026-00430-8 (PMC13269764; doi:10.1038/s44321-026-00430-8)
Supplement: Supplementary file 5 — Source data Fig. 3 [file 44321_2026_430_MOESM5_ESM.zip › Figure 3/3f/Biopsies 17 mM.xlsx]

## Sheet: Biopsies 17mM
Stimuli	IL1_b	IL_2	IL_5	IL_6	IL12_p70	IL_13	IFN_g	GM_CSF	TNF_a	IL_18
C-	0.824736	0.840487	1.53845	2.10023	3.43867	4.16822	3.37598	10.2077	2.1982	21.9239
C-	2.71243	5.64339	3.663	196.078	6.11257	10.7149	7.47855	10.2077	7.28333	25.0442
C-	12.6233	6.27043	1.70939	135.402	5.29173	11.9054	6.36331	10.2077	5.84739	34.7145
C-	2.71243	5.64339	3.663	119.535	4.76255	10.7149	6.31175	20.4154	6.27452	46.5611
C-	0.824736	0.840487	1.53845	2.10023	2.14971	4.16822	2.78429	10.2077	1.15867	2.63279
C-	3.87029	1.68097	1.53845	76.8665	4.76255	10.7149	6.89558	20.4154	4.24694	21.9239
Fragments	2.71243	0.840487	1.53845	205.866	4.76255	7.8506	6.31175	10.2077	6.27452	34.3249
Fragments	0.824736	0.840487	1.53845	2.10023	3.43867	4.16822	2.78429	10.2077	1.15867	2.63279
Fragments	0.824736	0.840487	1.53845	2.10023	3.43867	4.16822	2.78429	10.2077	1.15867	2.63279
Fragments	0.824736	0.840487	1.53845	2.10023	3.43867	4.16822	2.78429	10.2077	1.15867	2.63279
Fragments	0.824736	0.840487	1.53845	2.10023	3.43867	4.16822	2.78429	10.2077	0.0900183	2.63279
Fragments	2.71243	5.64339	1.53845	128.75	4.76255	4.16822	6.89558	20.4154	5.26265	28.1499
33-mer	0.824736	0.840487	1.53845	10.8967	3.43867	4.16822	3.37598	10.2077	2.1982	28.1499
33-mer	0.824736	0.840487	1.53845	2.10023	2.14971	4.16822	2.78429	10.2077	1.15867	2.63279
33-mer	0.824736	0.840487	1.53845	2.10023	3.43867	4.16822	2.78429	10.2077	1.15867	2.63279
33-mer	0.824736	0.840487	1.53845	2.10023	3.43867	4.16822	2.78429	10.2077	1.15867	2.63279
33-mer	19.5285	12.9173	3.663	475.665	4.76255	10.7149	12.118	120.89	16.2866	15.6291
33-mer	0.824736	5.64339	1.53845	4.20046	4.76255	10.7149	10.9616	10.2077	3.22616	76.7201
33-mer	17.5017	5.64339	3.663	141.057	4.76255	10.7149	5.14116	41.3723	5.26265	21.9239
