# Supplementary material for: Targeted enzymatic therapy for coeliac disease
Source: EMBO Mol Med. 2026 May 14;18(6):2236–71. doi: 10.1038/s44321-026-00430-8 (PMC13269764; doi:10.1038/s44321-026-00430-8)
Supplement: Supplementary file 6 — Source data Fig. 4 [file 44321_2026_430_MOESM6_ESM.zip]

Archive with 48 entries (36 files):
- Figure 4/
- __MACOSX/._Figure 4
- Figure 4/4e/
- __MACOSX/Figure 4/._4e
- Figure 4/4b/
- __MACOSX/Figure 4/._4b
- Figure 4/4k/
- __MACOSX/Figure 4/._4k
- Figure 4/4l/
- __MACOSX/Figure 4/._4l
- Figure 4/4m/
- __MACOSX/Figure 4/._4m
- Figure 4/4j/
- __MACOSX/Figure 4/._4j
- Figure 4/4d/
- __MACOSX/Figure 4/._4d
- Figure 4/4f/
- __MACOSX/Figure 4/._4f
- Figure 4/4h/
- __MACOSX/Figure 4/._4h
- Figure 4/4i/
- __MACOSX/Figure 4/._4i
- Figure 4/4g/
- __MACOSX/Figure 4/._4g
- Figure 4/4e/Faecal Humidity.csv
- __MACOSX/Figure 4/4e/._Faecal Humidity.csv
- Figure 4/4b/Intestinal digestion C57BL6.csv
- __MACOSX/Figure 4/4b/._Intestinal digestion C57BL6.csv
- Figure 4/4k/Crypt Depth.csv
- __MACOSX/Figure 4/4k/._Crypt Depth.csv
- Figure 4/4l/Height to crypt ratio.csv
- __MACOSX/Figure 4/4l/._Height to crypt ratio.csv
- Figure 4/4m/Fig. 4m.png
- __MACOSX/Figure 4/4m/._Fig. 4m.png
- Figure 4/4m/4m_Celiacase 75_42.1.1 10x.tif
- __MACOSX/Figure 4/4m/._4m_Celiacase 75_42.1.1 10x.tif
- Figure 4/4j/Villi Width.csv
- __MACOSX/Figure 4/4j/._Villi Width.csv
- Figure 4/4d/Faecal pH.csv
- __MACOSX/Figure 4/4d/._Faecal pH.csv
- Figure 4/4f/Faecal weight increment (A-B).csv
- __MACOSX/Figure 4/4f/._Faecal weight increment (A-B).csv
- Figure 4/4h/Gluten content [R5] dots.csv
- __MACOSX/Figure 4/4h/._Gluten content [R5] dots.csv
- Figure 4/4i/Villi Height.csv
- __MACOSX/Figure 4/4i/._Villi Height.csv
- Figure 4/4g/Gluten content [G12] dots.csv
- __MACOSX/Figure 4/4g/._Gluten content [G12] dots.csv
