# Supplementary material for: Targeted enzymatic therapy for coeliac disease
Source: EMBO Mol Med. 2026 May 14;18(6):2236–71. doi: 10.1038/s44321-026-00430-8 (PMC13269764; doi:10.1038/s44321-026-00430-8)
Supplement: Supplementary file 6 — Source data Fig. 4 [file 44321_2026_430_MOESM6_ESM.zip › Figure 4/4e/Faecal Humidity.csv]

		REF	REF	REF	REF	REF	REF	REF	REF	REF	REF	REF	REF	REF	REF	REF	REF	GLI	GLI	GLI	GLI	GLI	GLI	GLI	GLI	GLI	GLI	GLI	GLI	GLI	GLI	GLI	GLI	Celiacase 1:380	Celiacase 1:380	Celiacase 1:380	Celiacase 1:380	Celiacase 1:380	Celiacase 1:380	Celiacase 1:380	Celiacase 1:380	Celiacase 1:380	Celiacase 1:380	Celiacase 1:380	Celiacase 1:380	Celiacase 1:380	Celiacase 1:380	Celiacase 1:380	Celiacase 1:75
d1		64,38747	48,31461	69,74359	67,51592	52,41935	65,12456	44,27083	60,41667	71,34503	61,47541	53,10345	63,38028	66,49351	70,79646	60,23529		30,80569	52,35294	72,4138	70,1031	67,56757	50,19011	74,50199	70,46332	63,93443	57,07071	47,36842	39,49044	63,70656	64,84375	65,68266		62,20472	74,82269	61,71429	62,56684	72,58485	31,42857	51,57895	74,07407	60,77586	70,47497	47,8022	71,37931	70,03367	73,36152	68,87967	70,20408
W1		57,85727	60,89743	69,85124	56,427	60,12892	64,62711	70,75348	78,99408	70,75012	54,01175	63,49147	69,12848	54,29505	54,59184	46,89182		66,33853	73,00916	68,11218	70,84779	61,92408	44,7196	55,15095	72,25397	75,34506	77,66896	71,2752	66,95898	78,40376	82,10461	73,7527		69,49387	72,22672	72,65772	50	74,82014	70,76923	74,72446	80,21686	63,84594	74,5216	71,98992	64,79644	67,80938	73,07298	78,17109	81,30081
W2		51,6129	49,93647	70,01044	68,03706	61,04637	61,30495	61,91938	73,14041	65,45319	66,68617	62,78033	64,16122	62,58902	50,1947	42,06682		72,79006	68,71317	63,14498	63,36377	67,51506	60,18361	71,67958	74,19048	72,93958	74,0657	63,88381	76,20114	66,6264	69,53429	70,48031		71,80659	73,47182	72,52813	64,35088	73,53294	66,60235	59,61252	74,58812	69,51794	72,94225	71,38025	71,22614	76,14745	69,49218	71,53369	77,72227
W3		46,9034	51,30311	67,49403	54,56349	68,43916	65,02245	62,10943	64,4617	43,70447	55,15057	72,23254	64,55069	53,50161	48,61879	45,32371		67,26815	78,04824	76,1709	64,80741	64,1112	74,2766	76,41385	70,42075	73,32449	73,40024	75,00572	72,2421	76,64816	71,5298	77,66888		64,22887	73,89143	62,23747	61,23862	70,55508	68,26264	67,99409	81,41822	71,26661	73,51501	67,48094	75,22827	66,13272	65,77991	74,19855	71,95483
W4		62,18593	64,81516	59,06034	62,85769	70,16139	40,14598	64,70588	62,12121	65,89404	49,78006	66,5863	61,74217	48,37098	66,78445	75,25253		67,97424	76,77609	75,62189	73,79439	56,09266	77,30061	73,6	76,1197	68,60965	70,52175	69,09707	66,2562	73,26775	63,26358	73,91758		68,02992	71,09661	69,25971	53,43078	69,63317	59,82759	66,38298	68,58974	71,70949	75,37827	60,63564	69,43549	73,68018	68,89457	60,52265	68,96871
[truncated: 16 more columns]
