# Supplementary material for: Targeted enzymatic therapy for coeliac disease
Source: EMBO Mol Med. 2026 May 14;18(6):2236–71. doi: 10.1038/s44321-026-00430-8 (PMC13269764; doi:10.1038/s44321-026-00430-8)
Supplement: Supplementary file 6 — Source data Fig. 4 [file 44321_2026_430_MOESM6_ESM.zip › Figure 4/4b/Intestinal digestion C57BL6.csv]

	Vehicle	Vehicle	Vehicle	Vehicle	Vehicle	Vehicle	Vehicle	Vehicle	Celiacase 1:350	Celiacase 1:350	Celiacase 1:350	Celiacase 1:350	Celiacase 1:350	Celiacase 1:350	Celiacase 1:350	Celiacase 1:350
Total		26,62444	59,38876	100	56,12625	52,73461	63,25494		9,274033		3,846972	49,68931	9,879416	5,08788	27,00655	28,30137
S		24,10198	43,38419	94,01936	44,77134	39,34277	60,23149		1,914617			43,90022	1,092608	2,002732	12,03811	25,20811
pSI		0,2249269	3,476391	0,4819884	1,279358		0,5924218		2,705001		2,174515	0,6299235	0,5422564	0,5550611	0	0,7240981
dSI		1,331097	12,13498	4,467921	9,108823	11,79056	1,82995		2,772357			4,96015	3,884759	0,9740652	11,9413	0,1831858
C		0,2610835	0,1534994	1,030732	0,2426133	0,7432887	0,04601702		1,279358			0,1529937	2,637882	1,331097	2,026148	0,9690428
R		0,7053545	0,2396866		0,7240981	0,8579869	0,5550611		0,602696		1,672457	0,04601702	1,721914	0,2249272	1,000997	1,216919
