# Supplementary material for: Targeted enzymatic therapy for coeliac disease
Source: EMBO Mol Med. 2026 May 14;18(6):2236–71. doi: 10.1038/s44321-026-00430-8 (PMC13269764; doi:10.1038/s44321-026-00430-8)
Supplement: Supplementary file 6 — Source data Fig. 4 [file 44321_2026_430_MOESM6_ESM.zip › Figure 4/4k/Crypt Depth.csv]

	REF	REF	REF	REF	REF	REF	REF	REF	REF	REF	REF	REF	REF	REF	REF	REF	GLI	GLI	GLI	GLI	GLI	GLI	GLI	GLI	GLI	GLI	GLI	GLI	GLI	GLI	GLI	GLI	Celiacase 1:380	Celiacase 1:380	Celiacase 1:380	Celiacase 1:380	Celiacase 1:380	Celiacase 1:380	Celiacase 1:380	Celiacase 1:380	Celiacase 1:380	Celiacase 1:380	Celiacase 1:380	Celiacase 1:380	Celiacase 1:380	Celiacase 1:380	Celiacase 1:380	Celiacase 1:380	Celiacase 1:75
All	38,4496	62,9462	63,8	74,0052	66,3672	70,0992	66,2966	108,7656	64,886	58,5324	56,7392	48,2746	79,7846	75,7468	66,3494		94,909	121,256	72,2916	182,5842	93,826	105,737	65,79333		155,925	104,5818	121,0126	91,2566	56,2694	93,3792	95,9868	113,694	85,966	103,9668	63,64475	72,2094	57,5482	71,6974	97,0792	77,9192	80,7986	44,0012	85,43725	68,147	64,6104	41,9894	109,1925	67,1702	88,5174
F	38,4496	62,9462	63,8	74,0052	66,3672	70,0992	66,2966	108,7656									94,909	121,256	72,2916	182,5842	93,826	105,737	65,79333										85,966	103,9668	63,64475	72,2094	57,5482	71,6974	97,0792										88,5174
M									64,886	58,5324	56,7392	48,2746	79,7846	75,7468	66,3494										155,925	104,5818	121,0126	91,2566	56,2694	93,3792	95,9868	113,694								77,9192	80,7986	44,0012	85,43725	68,147	64,6104	41,9894	109,1925	67,1702
[truncated: 15 more columns]
