# Supplementary material for: Targeted enzymatic therapy for coeliac disease
Source: EMBO Mol Med. 2026 May 14;18(6):2236–71. doi: 10.1038/s44321-026-00430-8 (PMC13269764; doi:10.1038/s44321-026-00430-8)
Supplement: Supplementary file 6 — Source data Fig. 4 [file 44321_2026_430_MOESM6_ESM.zip › Figure 4/4j/Villi Width.csv]

	REF	REF	REF	REF	REF	REF	REF	REF	REF	REF	REF	REF	REF	REF	REF	REF	GLI	GLI	GLI	GLI	GLI	GLI	GLI	GLI	GLI	GLI	GLI	GLI	GLI	GLI	GLI	GLI	Celiacase 1:380	Celiacase 1:380	Celiacase 1:380	Celiacase 1:380	Celiacase 1:380	Celiacase 1:380	Celiacase 1:380	Celiacase 1:380	Celiacase 1:380	Celiacase 1:380	Celiacase 1:380	Celiacase 1:380	Celiacase 1:380	Celiacase 1:380	Celiacase 1:380	Celiacase 1:380	Celiacase 1:75
All	48,0622	71,67	40,8772	43,354	31,8798	42,6556	37,8772	51,8326	56,631	32,2538	41,032	30,493	57,5008	59,4796	35,4946		69,935	56,3092	58,8846	55,9296	92,9204	75,6264	67,76967		72,9068	98,2246	58,6936	93,7618	73,1026	56,821	60,0932	75,6896	53,1962	52,9	50,4885	44,551	31,2274	42,921	59,0558	61,7734	78,6732	56,8564	53,4535	47,3012	55,9808	48,999	73,24433	60,0358	57,8248
F	48,0622	71,67	40,8772	43,354	31,8798	42,6556	37,8772	51,8326									69,935	56,3092	58,8846	55,9296	92,9204	75,6264	67,76967										53,1962	52,9	50,4885	44,551	31,2274	42,921	59,0558										57,8248
M									56,631	32,2538	41,032	30,493	57,5008	59,4796	35,4946										72,9068	98,2246	58,6936	93,7618	73,1026	56,821	60,0932	75,6896								61,7734	78,6732	56,8564	53,4535	47,3012	55,9808	48,999	73,24433	60,0358
[truncated: 15 more columns]
