# Supplementary material for: Targeted enzymatic therapy for coeliac disease
Source: EMBO Mol Med. 2026 May 14;18(6):2236–71. doi: 10.1038/s44321-026-00430-8 (PMC13269764; doi:10.1038/s44321-026-00430-8)
Supplement: Supplementary file 6 — Source data Fig. 4 [file 44321_2026_430_MOESM6_ESM.zip › Figure 4/4f/Faecal weight increment (A-B).csv]

		REF	REF	REF	REF	REF	REF	REF	REF	REF	REF	REF	REF	REF	REF	REF	REF	GLI	GLI	GLI	GLI	GLI	GLI	GLI	GLI	GLI	GLI	GLI	GLI	GLI	GLI	GLI	GLI	Celiacase 1:380	Celiacase 1:380	Celiacase 1:380	Celiacase 1:380	Celiacase 1:380	Celiacase 1:380	Celiacase 1:380	Celiacase 1:380	Celiacase 1:380	Celiacase 1:380	Celiacase 1:380	Celiacase 1:380	Celiacase 1:380	Celiacase 1:380	Celiacase 1:380	Celiacase 1:380
d1		0	0	0	0	0	0	0	0	0	0	0	0	0	0	0		0	0	0	0	0	0	0	0	0	0	0	0		0	0		0	0	0	0	0		0	0	0		0	0	0	0	0	0
W1		-16,45	0,85	18,455	8,95	-1,95	-3,9	6,7	5	-10,15	-14	4,4	-3,95	-15,41	-5,1	-14,8			7,75	12,86667		5,533333	-6,65	-4,645	-20,06	22,15	31,4	22,49	20,7		24,95	13,3		15,76667	14,53333	-13,35	-3,1	3,4		14,35	5,466667	-14,3333		-7,86667	-8,8	-7	-15,35	9,8	24,7
W2		-25,1	1,466667	5,933333	-0,66667	10,3	-2,4	0,9	6,25	8,15	-5,56667	-17,5333	20,63333	-16,0433		-25,65		8,15	12,16667	2,233333	-3,8	15,5	-9,1	8,3		12,96667	34,6	17,49	17,3		15,36667	6,903333		25,05	9,855	-11,545	11,25	0		17	-2,33333			6,95	-6,6	8,2	-19,45	-6,85	2,75
W3		-8,49667	-3,15	-2,66667	-5,1	15	-2,15	3,85	-11,4	4,033333	-14,9		13,86667	-12,9433	-3,95	-25,3		4,033333	29,85	24,65	10,35	2,6	3,9	9,65	-11,44	2,6	13,53333	1,426667	22,2		22,45			2,9	0,7	-13,35	3,95	-16		15,4	-11,8			-7,65	-14,25	-3,05	-15,65	-9,75	4,9
W4		-5,56667	6,35	5,433333	2,2	8,333333	-14,4		-11,6	8,566667	-9,6	4,803333	0	-16,01	5,7	-2,9		8,566667	9,6		7,4	0,655	-10	-12,6	-21,61	16,4	4,5	-3,31	5,836667		13,85	9,05		10,85	-8,295	-9,3	-4,9	0,2		14	1,5	-20,3		-22,75		-9,25	-31,55	-8,5	11,05
[truncated: 16 more columns]
