# Supplementary material for: Targeted enzymatic therapy for coeliac disease
Source: EMBO Mol Med. 2026 May 14;18(6):2236–71. doi: 10.1038/s44321-026-00430-8 (PMC13269764; doi:10.1038/s44321-026-00430-8)
Supplement: Supplementary file 6 — Source data Fig. 4 [file 44321_2026_430_MOESM6_ESM.zip › Figure 4/4h/Gluten content [R5] dots.csv]

	REF	REF	REF	REF	REF	REF	REF	REF	REF	REF	REF	REF	REF	REF	REF	REF	GLI	GLI	GLI	GLI	GLI	GLI	GLI	GLI	GLI	GLI	GLI	GLI	GLI	GLI	GLI	GLI	Celiacase 1:380	Celiacase 1:380	Celiacase 1:380	Celiacase 1:380	Celiacase 1:380	Celiacase 1:380	Celiacase 1:380	Celiacase 1:380	Celiacase 1:380	Celiacase 1:380	Celiacase 1:380	Celiacase 1:380	Celiacase 1:380	Celiacase 1:380	Celiacase 1:380	Celiacase 1:380	Celiacase 1:75
All	0	0,00972374	0,02077565	0,00429547	0,00515661	0,00860801	0	0	0,01033784	0,00085774	0,00343502	0,00085774	0,00774412	0,00774412			0,2693376	0,4107978	5,520014	26,00269	69,39656	58,29632		5,316019	2,938	16,18337	52,24896	63,46839	100				0,8802916	0,00429547	0,00860801	0,02427763	30,64506	0,01902895	0,00257525	31,80504	28,89701	0,04018116	0,03662629	0,02743495	0,09315053	0,00947258	0,01293781	30,98927	0,01207046
F	0	0,00972374	0,02077565	0,00429547	0,00515661	0,00860801	0	0									0,2693376	0,4107978	5,520014	26,00269	69,39656	58,29632											0,8802916	0,00429547	0,00860801	0,02427763	30,64506	0,01902895	0,00257525										0,01207046
M									0,01033784	0,00085774	0,00343502	0,00085774	0,00774412	0,00774412										5,316019	2,938	16,18337	52,24896	63,46839	100											31,80504	28,89701	0,04018116	0,03662629	0,02743495	0,09315053	0,00947258	0,01293781	30,98927
[truncated: 15 more columns]
