# Supplementary material for: Targeted enzymatic therapy for coeliac disease
Source: EMBO Mol Med. 2026 May 14;18(6):2236–71. doi: 10.1038/s44321-026-00430-8 (PMC13269764; doi:10.1038/s44321-026-00430-8)
Supplement: Supplementary file 6 — Source data Fig. 4 [file 44321_2026_430_MOESM6_ESM.zip › Figure 4/4i/Villi Height.csv]

	REF	REF	REF	REF	REF	REF	REF	REF	REF	REF	REF	REF	REF	REF	REF	REF	GLI	GLI	GLI	GLI	GLI	GLI	GLI	GLI	GLI	GLI	GLI	GLI	GLI	GLI	GLI	GLI	Celiacase 1:380	Celiacase 1:380	Celiacase 1:380	Celiacase 1:380	Celiacase 1:380	Celiacase 1:380	Celiacase 1:380	Celiacase 1:380	Celiacase 1:380	Celiacase 1:380	Celiacase 1:380	Celiacase 1:380	Celiacase 1:380	Celiacase 1:380	Celiacase 1:380	Celiacase 1:380	Celiacase 1:75
All	250,363	348,9592	368,1682	335,3138	335,3386	273,8974	283,6322	259,1074	280,4558	258,3308	288,1046	267,9232	257,7778	274,3762	148,7988		159,8512	116,952	123,2262	207,1998	106,379	160,5086	289,7037		159,519	197,6254	148,5286	184,971	150,041	151,4994	201,0922	131,2758	312,6216	271,922	235,698	249,097	309,6912	195,3768	281,7728	235,557	224,538	191,3582	255,64	252,4848	253,0858	133,7524	285,0428	227,701	265,3778
F	250,363	348,9592	368,1682	335,3138	335,3386	273,8974	283,6322	259,1074									159,8512	116,952	123,2262	207,1998	106,379	160,5086	289,7037										312,6216	271,922	235,698	249,097	309,6912	195,3768	281,7728										265,3778
M									280,4558	258,3308	288,1046	267,9232	257,7778	274,3762	148,7988										159,519	197,6254	148,5286	184,971	150,041	151,4994	201,0922	131,2758								235,557	224,538	191,3582	255,64	252,4848	253,0858	133,7524	285,0428	227,701
[truncated: 15 more columns]
