# Supplementary material for: Targeted enzymatic therapy for coeliac disease
Source: EMBO Mol Med. 2026 May 14;18(6):2236–71. doi: 10.1038/s44321-026-00430-8 (PMC13269764; doi:10.1038/s44321-026-00430-8)
Supplement: Supplementary file 6 — Source data Fig. 4 [file 44321_2026_430_MOESM6_ESM.zip › Figure 4/4g/Gluten content [G12] dots.csv]

	REF	REF	REF	REF	REF	REF	REF	REF	REF	REF	REF	REF	REF	REF	REF	REF	GLI	GLI	GLI	GLI	GLI	GLI	GLI	GLI	GLI	GLI	GLI	GLI	GLI	GLI	GLI	GLI	Celiacase 1:380	Celiacase 1:380	Celiacase 1:380	Celiacase 1:380	Celiacase 1:380	Celiacase 1:380	Celiacase 1:380	Celiacase 1:380	Celiacase 1:380	Celiacase 1:380	Celiacase 1:380	Celiacase 1:380	Celiacase 1:380	Celiacase 1:380	Celiacase 1:380	Celiacase 1:380	Celiacase 1:75
All	0,007765008	0,02406671	0,01004908	0,02862505	0,00657326	0,02583201	0,04495582		0,02978316	0,00657326	0,00483956	0,02728739	0,01122962	0,01179123			1,123769		2,472707	4,643579	35,56624	72,65531	69,67363		2,449549	13,52848	0,9321406	44,42718	69,23212	100			5,946772	1,318504	0,03277706	0,04878123	0,02882508	0,07560776		28,59003	0,4474019	0,04038203	0,2250744	0,1861761	0,02583201	0,01179123	24,13725		0,150249
F	0,007765008	0,02406671	0,01004908	0,02862505	0,00657326	0,02583201	0,04495582										1,123769		2,472707	4,643579	35,56624	72,65531	69,67363										5,946772	1,318504	0,03277706	0,04878123	0,02882508	0,07560776											0,150249
M									0,02978316	0,00657326	0,00483956	0,02728739	0,01122962	0,01179123											2,449549	13,52848	0,9321406	44,42718	69,23212	100										28,59003	0,4474019	0,04038203	0,2250744	0,1861761	0,02583201	0,01179123	24,13725
[truncated: 15 more columns]
