# Supplementary material for: Targeted enzymatic therapy for coeliac disease
Source: EMBO Mol Med. 2026 May 14;18(6):2236–71. doi: 10.1038/s44321-026-00430-8 (PMC13269764; doi:10.1038/s44321-026-00430-8)
Supplement: Supplementary file 7 — Source data Fig. 5 [file 44321_2026_430_MOESM7_ESM.zip]

Archive with 56 entries (45 files):
- Figure 5/
- __MACOSX/._Figure 5
- Figure 5/5i/
- __MACOSX/Figure 5/._5i
- Figure 5/5g/
- __MACOSX/Figure 5/._5g
- Figure 5/5a/
- __MACOSX/Figure 5/._5a
- Figure 5/5f/
- __MACOSX/Figure 5/._5f
- Figure 5/5h/
- __MACOSX/Figure 5/._5h
- Figure 5/5j/
- __MACOSX/Figure 5/._5j
- Figure 5/5c/
- __MACOSX/Figure 5/._5c
- Figure 5/5d/
- __MACOSX/Figure 5/._5d
- Figure 5/5e/
- __MACOSX/Figure 5/._5e
- Figure 5/5b/
- __MACOSX/Figure 5/._5b
- Figure 5/5i/NMDS inestinal Igs.csv
- __MACOSX/Figure 5/5i/._NMDS inestinal Igs.csv
- Figure 5/5g/NMDS plasma Igs.csv
- __MACOSX/Figure 5/5g/._NMDS plasma Igs.csv
- Figure 5/5a/Immunoglobulin Isotypes.csv
- __MACOSX/Figure 5/5a/._Immunoglobulin Isotypes.csv
- Figure 5/5f/Total IgG.csv
- __MACOSX/Figure 5/5f/._Total IgG.csv
- Figure 5/5f/IgM.csv
- __MACOSX/Figure 5/5f/._IgM.csv
- Figure 5/5f/IgG2b.csv
- __MACOSX/Figure 5/5f/._IgG2b.csv
- Figure 5/5f/IgG3.csv
- __MACOSX/Figure 5/5f/._IgG3.csv
- Figure 5/5f/IgG2a.csv
- __MACOSX/Figure 5/5f/._IgG2a.csv
- Figure 5/5f/IgG1.csv
- __MACOSX/Figure 5/5f/._IgG1.csv
- Figure 5/5f/IgA.csv
- __MACOSX/Figure 5/5f/._IgA.csv
- Figure 5/5f/IgE.csv
- __MACOSX/Figure 5/5f/._IgE.csv
- Figure 5/5h/NMDS plasma Igs.csv
- __MACOSX/Figure 5/5h/._NMDS plasma Igs.csv
- Figure 5/5j/NMDS inestinal Igs.csv
- __MACOSX/Figure 5/5j/._NMDS inestinal Igs.csv
- Figure 5/5c/IgG subtypes _ F.csv
- __MACOSX/Figure 5/5c/._IgG subtypes _ F.csv
- Figure 5/5d/IgG subtypes _ M.csv
- __MACOSX/Figure 5/5d/._IgG subtypes _ M.csv
- Figure 5/5e/Th1_Th2 (a_b).csv
- __MACOSX/Figure 5/5e/._Th1_Th2 (a_b).csv
- Figure 5/5b/IgG subtypes _ ALL.csv
- __MACOSX/Figure 5/5b/._IgG subtypes _ ALL.csv
