# Supplementary material for: Targeted enzymatic therapy for coeliac disease
Source: EMBO Mol Med. 2026 May 14;18(6):2236–71. doi: 10.1038/s44321-026-00430-8 (PMC13269764; doi:10.1038/s44321-026-00430-8)
Supplement: Supplementary file 7 — Source data Fig. 5 [file 44321_2026_430_MOESM7_ESM.zip › Figure 5/5i/NMDS inestinal Igs.csv]

Grup	Sexe	IgG1	IgG2a	IgG2b	IgG3	IgA	IgE	IgM	IgG_Total	Th1_Th2_IgG2a_IgG1	Th1_Th2_a_b
REF	F	77,88	10731,80	64332,20	46814,80	5784868,68	4373,12	60496,89	121956,68	137,80	0,89
REF	F	77,88	40970,86	82355,21	38108,49	4026333,29	4373,12	41252,64	161512,44	526,07	0,96
REF	F	1439,09	138714,34	176146,76	52735,86		9347,68	60496,89	369036,05	96,39	1,08
REF	F	733,02	103959,72	133398,08	67896,46	4073851,67	9347,68	204533,17	305987,27	141,82	1,28
REF	F	1439,09	122869,90	175095,40	152962,66	2098201,84	14607,42	357756,73	452367,05	85,38	1,56
REF	F	733,02	45103,01	97020,25		4678580,60	14607,42	204533,17		61,53
REF	F		44826,71	77829,55	67896,46	2129577,97	4373,12	60496,89
REF	F	2170,15	138714,34	150512,30	132546,75		9347,68	100280,86	423943,54	63,92	1,78
REF	M	77,88	36593,88	39222,76	40985,76	1627826,43	4373,12	60496,89	116880,29	469,87	1,97
REF	M	733,02	88499,88	111801,78	80351,19	670706,55	9347,68	225980,23	281385,87	120,73	1,50
REF	M	733,02	147450,71	213739,64	67896,46	1627826,43	14607,42	204533,17	429819,83	201,15	1,00
REF	M	1439,09	74099,01	69316,71	80351,19	5596581,99	4373,12	247589,61	225206,00	51,49	2,18
REF	M	733,02	20521,55	65825,69	93063,36	5006743,26	9347,68	162178,09	180143,61	28,00	1,71
REF	M	1439,09	35504,90	46547,69	55728,58	3258394,98	4373,12	41252,64	139220,25	24,67	1,90
REF	M	1802,12	96060,13	214272,82	122500,31	1572968,52			434635,39	53,30	1,01
REF	M
REF	M
GLI	F	2918,40	90821,09		173786,47	19243377,31	37223,57	448064,11		31,12
GLI	F	733,02	66120,53	188267,56	58741,67	5006743,26	9347,68	120660,92	313862,78	90,20	0,66
GLI	F	733,02	67824,67	131332,14	202150,13	5721494,54	20061,93	269350,94	402039,97	92,53	2,04
GLI	F	77,88	18429,11	82355,21	74090,02	629699,38	4373,12	120660,92	174952,22	236,63	1,12
GLI	F	733,02	10731,80	76323,84	11157,43	1235732,73	9347,68	162178,09	98946,09	14,64	0,28
GLI	F	2170,15	5782,48	114617,52	52735,86	3705151,38	25666,23		175306,01	2,66	0,50
GLI	F	2170,15	82140,33	154158,36	129185,63	27332429,02	20061,93	313295,46	367654,47	37,85	1,35
GLI	F
GLI	M	2170,15	100735,55	261587,48	275859,08	13778424,95	25666,23	402691,08	640352,26	46,42	1,43
GLI	M	2918,40	107191,73	278985,80	253339,55	5816788,77	25666,23	921594,68	642435,47	36,73	1,28
GLI	M	2918,40		505503,92		8649958,14	37223,57	425324,63
GLI	M	3679,84	125549,05	195142,85	43888,26	11125045,76	14607,42	183260,79	368260,00	34,12	0,85
GLI	M	38,94	7246,61	17666,37	21464,99	1711686,65	40,60	22657,05	46416,91	186,10	1,62
GLI	M	2170,15	179762,82	196996,87	112567,29	17439120,05	20061,93	470906,24	491497,13	82,83	1,47
GLI	M	2170,15	123762,42	310783,31	242208,94		25666,23	425324,63	678924,83	57,03	1,17
GLI	M	1439,09	102493,20	125660,57	202150,13	8282901,61	25666,23	402691,08	431742,99	71,22	2,40
GLI	M
Celiacase 1:380	F	733,02	43171,35	175621,03	166801,32	5535027,70			386326,72	58,90	1,19
Celiacase 1:380	F	5233,38	23156,38	161466,64	139305,15	7846334,20		335464,48	329161,55	4,42	0,97
Celiacase 1:380	F	8429,64	2468,34		83506,07	3118104,09	4373,12	60496,89		0,29
Celiacase 1:380	F	733,02	6268,20	76323,84	74090,02	4521183,70	9347,68	120660,92	157415,07	8,55	1,04
Celiacase 1:380	F	3679,84	76963,93	91949,63	106010,82	7195094,44	9347,68	100280,86	278604,22	20,92	1,91
Celiacase 1:380	F	11711,14	123762,42	152595,10	18815,63	10075207,75	9347,68	247589,61	306884,29	10,57	0,87
Celiacase 1:380	F		44550,53	87903,39	64826,24	4840378,43	4373,12	60496,89	197280,15		1,24
Celiacase 1:380	F
Celiacase 1:380	M	12542,04	46486,21	97528,08	64826,24	2440309,31	9347,68	80205,68	221382,58	3,71	1,01
Celiacase 1:380	M	7621,40	83293,97	79839,39	52735,86	4895317,49	4373,12	41252,64	223490,63	10,93	1,56
Celiacase 1:380	M	733,02	24215,88	144274,63	156405,62	2098201,84	9347,68	120660,92	325629,16	33,04	1,25
Celiacase 1:380	M	2170,15	156232,60	139607,05	21464,99		9347,68	141303,62	319474,79	71,99	1,25
Celiacase 1:380	M	733,02	47040,28	77829,55	46814,80		4373,12	60496,89	172417,65	64,17	1,19
Celiacase 1:380	M	10061,40	138113,54	114361,38	115865,39	8373136,87	9347,68	225980,23	378401,72	13,73	2,04
Celiacase 1:380	M	7621,40	116637,27	153116,08	70984,55	8649958,14	9347,68	80205,68	348359,30	15,30	1,17
Celiacase 1:380	M	733,02	72383,89	89925,35	52735,86	7761841,85	9347,68	225980,23	215778,12	98,75	1,38
Celiacase 1:380	M	8429,64	5299,31	73817,55	135919,97	4895317,49	9347,68	247589,61	223466,47	0,63	1,72
Celiacase 1:75	F	2918,40	27947,14	234071,47	156405,62	5848865,57	14607,42	380167,10	421342,63	9,58	0,78
Celiacase 1:75	F		70671,69	226028,32	96278,90	5063242,98	9347,68	225980,23
Celiacase 1:75	F	1439,09	90240,36	248606,23		4026333,29	20061,93	120660,92		62,71
Celiacase 1:75	F	733,02	74099,01	117950,11	302561,94	5413684,31	9347,68	41252,64	495344,08	101,09	3,17
Celiacase 1:75	F	2918,40		402568,62		7513760,41		357756,73
Celiacase 1:75	F	1439,09	87920,29	241060,54	38108,49	9232585,56	9347,68	269350,94	368528,41	61,09	0,52
Celiacase 1:75	F	2170,15	116045,07	185627,89	177295,19	8105396,85	14607,42	346595,53	481138,30	53,47	1,56
Celiacase 1:75	F
Celiacase 1:75	M	1439,09	29019,39	117437,06	132546,75	5006743,26	9347,68	183260,79	280442,29	20,17	1,36
Celiacase 1:75	M	733,02	29019,39	96512,56	99508,84	3039763,19	9347,68	204533,17	225773,82	39,59	1,32
Celiacase 1:75	M	733,02	78112,09	98036,05	64826,24	2389677,04	9347,68	100280,86	241707,41	106,56	1,45
Celiacase 1:75	M	1439,09	178225,73		52735,86	2067069,90	14607,42	225980,23		123,85
Celiacase 1:75	M	1439,09	21046,86	133398,08	152962,66	2578340,63	14607,42	402691,08	308846,69	14,63	1,29
Celiacase 1:75	M	5233,38	5299,31	20021,63	24154,72	7352739,23		22657,05	54709,04	1,01	1,17
Celiacase 1:75	M	733,02	32251,42	111801,78	132546,75	1855785,07	9347,68	141303,62	277332,97	44,00	1,46
Celiacase 1:75	M
