# Supplementary material for: Targeted enzymatic therapy for coeliac disease
Source: EMBO Mol Med. 2026 May 14;18(6):2236–71. doi: 10.1038/s44321-026-00430-8 (PMC13269764; doi:10.1038/s44321-026-00430-8)
Supplement: Supplementary file 7 — Source data Fig. 5 [file 44321_2026_430_MOESM7_ESM.zip › Figure 5/5g/NMDS plasma Igs.csv]

Sexe	Grup	IgG1	IgG2A	IgG2B	IgG3	IgE	IgM	TotalIgG	Th1_Th2_1	Th1_Th2_b
F	REF	386003,3725	10948107,1	64578607,13	11200127,34	282258,3156	117663804,7	87112844,95	28,36272397	0,340927688
F	REF		6808386,399	39379148,29	22352232,92	242912,5469	43212066,41	68539767,61
F	REF	340229,3619	4398449,405	16995070,39	6844530,552	3681,170307	35336767,7	28578279,71	12,92789482	0,648559882
F	REF	411911,788	9334855,986	80003249,7	21063716,12			110813733,6	22,66226959	0,378020407
F	REF	378763,3728	9822518,9	65223137,31	4953361,24	363878,9445	78719823,03	80377780,83	25,93312766	0,225235549
F	REF	336833,9312	6763725,963	21995032,5	6690542,648	7362,340613	21168225,05	35786135,04	20,08029873	0,602469509
F	REF	353990,3065	10501430,5		2667502,27	149433,2411	37875139,19	13522923,08	29,66587026
F	REF	336833,9312	5542616,109	36845487,73	5411513,053	3681,170307	16137890,66	48136450,83	16,45504088	0,294605841
M	REF	320125,1459	2138763,344	9629380,343	1305222,946	3681,170307	11634293,68	13393491,78	6,68102263	0,346146479
M	REF	347073,9713	4329606,171	19172982,25	9105826,439	34276,78252	46968003,68	32955488,83	12,47459196	0,688288623
M	REF	333456,4043	7933445,337	35616450,06	5819669,348	3681,170307	13821114,42	49703021,15	23,79155187	0,382563295
M	REF	323431,1519	664447,7982	8918602,719	5238736,404	3681,170307	19219135,73	15145218,07	2,054371678	0,638732154
M	REF	313566,6941		5124656,787	1305222,946	3681,170307	12439207,46	6743446,427
M	REF	360978,4407	5805041,488	52193170,78		322599,838	19538717,71	58359190,71	16,08140773
M	REF	350523,1685	5073099,282	28352749,67		97319,55463	15253775,94	33776372,12	14,47293571
F	GLI	340229,3619	7062144,655	32320318,74	2610445,892	3681,170307	18586255,06	42333138,65	20,75701114	0,296155181
F	GLI	360978,4407	6719201,703	37244433,62	19438287,63	282258,3156	51640432,88	63762901,39	18,61385874	0,695577788
F	GLI	360978,4407	6641611,555	25628686,16	13069478,04	242912,5469	75559960,12	45700754,19	18,39891475	0,758420314
F	GLI	371595,4242	4076671,685	36602458,26	17285195,93	242912,5469	80652765,85	58335921,3	10,97072628	0,577752924
F	GLI		17274,01781	5589708,818	4057359,338	3681,170307	17961723,17	9664342,174
F	GLI	326755,024	3930632,977	21191734,41	1305222,946	3681,170307	10847485,97	26754345,36	12,02929622	0,243318935
F	GLI	333456,4043	6313786,576	23347489,82	4001976,814	3681,170307	15546431,12	33996709,61	18,93436892	0,435614493
M	GLI	343642,7055	7576812,148	22740515,45	3283495,628	3681,170307	30512506,77	33944465,93	22,04851734	0,470465836
M	GLI	360978,4407	1932574,964	17983409,03		223635,0069	58690238,17	20276962,44	5,35371298
M	GLI	347073,9713	2762416,806	7372953,346	5411513,053	3681,170307	68873823,45	15893957,18	7,959158665	1,058795458
M	GLI	330096,7717	494315,7416	6352103,586	7219100,207	3681,170307	24587164,8	14395616,31	1,497487355	1,154322758
M	GLI	328423,6628	1664878,005	7038128,977	10815918,53	3681,170307	21500478,85	19847349,17	5,06929979	1,694251998
M	GLI	326755,024	1504836,977	2861316,082	6295619,302	3681,170307	18586255,06	10988527,38	4,605398132	2,446763582
M	GLI	336833,9312	703256,935	9328970,466	6659887,708	3681,170307	38306538,56	17028949,04	2,087844691	0,761772569
M	GLI	340229,3619	941377,3546	13104562,16	11631590,96	3681,170307	45069902,04	26017759,84	2,766890398	0,93515532
F	Celiacase 1:380		2967007,44	16060443,7	6598718,48	3681,170307	9576270,399	25626169,62		0,595607824
F	Celiacase 1:380	524438,6916	3952616,534	12650498,48	3394184,034	3681,170307	7880706,51	20521737,74	7,536851489	0,557634581
F	Celiacase 1:380	458390,2037	6025237,4	36081840,77	5673057,346	3681,170307	28599570,05	48238525,72	13,14434155	0,320148352
F	Celiacase 1:380	368038,4467	6416774,083	26714373,41	5937665,732			39436851,67	17,43506457	0,456179453
F	Celiacase 1:380	364499,4552	284197,5711	10546654,03	9778877,822	34276,78252	61150442,72	20974228,88	0,779692718	0,922274204
F	Celiacase 1:380	470418,5609	114171,9448	9558270,466	3780818,619	3681,170307	23886142,11	13923679,59	0,242702891	0,388384818
F	Celiacase 1:380	333456,4043	3217742,858	16285561,58	4727166,268	3681,170307	24587164,8	24563927,11	9,649665792	0,478061287
M	Celiacase 1:380	326755,024		13299710,16	2780909,975	3681,170307	11107746,2	16407375,16
M	Celiacase 1:380	326755,024	4338758,574	10152778,64	8658696,47	3681,170307	11107746,2	23476988,71	13,27832246	1,240270365
M	Celiacase 1:380	360978,4407	2808230,12	7430358,838	1305222,946	3681,170307	14388068,67	11904790,34	7,779495402	0,527952124
M	Celiacase 1:380	353990,3065	836373,6617	29442689,99		64685,55348	46728521,29	30633053,96	2,36270216
M	Celiacase 1:380	499122,6664		4645143,263	8523216,923	3681,170307	26377894,62	13667482,85
M	Celiacase 1:380	360978,4407	301355,4139	19207111,1	5819669,348	3681,170307	30125402,66	25689114,3	0,834829397	0,312806457
M	Celiacase 1:380	458390,2037	2131877,427		6598718,48	3681,170307	35336767,7	9188986,112	4,650791858
M	Celiacase 1:380	396998,622	106677,9582	4670271,08	6115882,264	3681,170307	31687471,03	11289829,92	0,268711155	1,22799073
M	Celiacase 1:380	333456,4043	428444,8509	17599005,32	6355879,751	3681,170307	28223726,71	24716786,32	1,284860166	0,378326451
F	Celiacase 1:75	371595,4242		7472243,51	5353784,798	167518,7018		13197623,73
F	Celiacase 1:75		1438933,878	12325471,67	4251617,456	3681,170307	7184106,603	18016023
F	Celiacase 1:75	404419,057	5784262,947	27068537,37	1305222,946		138966014,5	34562442,32	14,30264684	0,258053257
F	Celiacase 1:75	353990,3065	4467754,792	26839040,98	6721244,805	3681,170307	43672778,34	38382030,89	12,62112185	0,411465698
F	Celiacase 1:75	577050,8479	7789852,743	17211151,45	8932601,455	131688,1254	81303316,59	34510656,5	13,49942171	0,940086801
F	Celiacase 1:75	333456,4043	604384,5173	15661022,9	10142880,79	3681,170307	25296890,46	26741744,6	1,812484359	0,671935929
F	Celiacase 1:75	326755,024	556901,4702	7598581,173	4614696,292	3681,170307	17652577,46	13096933,96	1,704339426	0,652539859
M	Celiacase 1:75	371595,4242	7383990,245	36576941,57	45681978,07	363878,9445	67404087,09	90014505,31	19,87104729	1,436212977
M	Celiacase 1:75	375170,3966	6564437,425	25426939,46	27651588,23	204634,9927	123935912,5	60018135,51	17,49721589	1,3260941
M	Celiacase 1:75	446525,5715	7343390,788	30728988,78	20007090,15	204634,9927	34099420,77	58525995,29	16,44562206	0,877306486
M	Celiacase 1:75	396998,622	9504780,884	31425881,54	3946637,476	3681,170307	19860400,05	45274298,52	23,94159667	0,422696446
M	Celiacase 1:75	347073,9713	3221788,679	22477933,68		34276,78252	18901649,65	26046796,33	9,282714768
M	Celiacase 1:75	434824,4417	162421,7478	8952929,162	6056310,775	3681,170307	32883049,46	15606486,13	0,37353408	0,662430309
M	Celiacase 1:75	462381,4535	1362448,656	6420164,498	5238736,404	3681,170307	27850117,01	13483731,01	2,946590193	0,959119649
