# Supplementary material for: Targeted enzymatic therapy for coeliac disease
Source: EMBO Mol Med. 2026 May 14;18(6):2236–71. doi: 10.1038/s44321-026-00430-8 (PMC13269764; doi:10.1038/s44321-026-00430-8)
Supplement: Supplementary file 7 — Source data Fig. 5 [file 44321_2026_430_MOESM7_ESM.zip › Figure 5/5a/Immunoglobulin Isotypes.csv]

	REF	REF	REF	REF	REF	REF	REF	REF	REF	REF	REF	REF	REF	REF	REF	REF	GLI	GLI	GLI	GLI	GLI	GLI	GLI	GLI	GLI	GLI	GLI	GLI	GLI	GLI	GLI	GLI	Celiacase 1:380	Celiacase 1:380	Celiacase 1:380	Celiacase 1:380	Celiacase 1:380	Celiacase 1:380	Celiacase 1:380	Celiacase 1:380	Celiacase 1:380	Celiacase 1:380	Celiacase 1:380	Celiacase 1:380	Celiacase 1:380	Celiacase 1:380	Celiacase 1:380	Celiacase 1:380	Celiacase 1:75
IgE	282258,3	242912,5	3681,17		363878,9	7362,341	149433,2	3681,17	3681,17	34276,78	3681,17	3681,17	3681,17	322599,8	97319,55		3681,17	282258,3	242912,5	242912,5	3681,17	3681,17	3681,17	3681,17	223635	3681,17	3681,17	3681,17	3681,17	3681,17	3681,17		3681,17	3681,17	3681,17		34276,78	3681,17	3681,17	3681,17	3681,17	3681,17	64685,55	3681,17	3681,17	3681,17	3681,17	3681,17	167518,7
IgM	1,18E+08	4,32E+07	3,53E+07		7,87E+07	2,12E+07	3,79E+07	1,61E+07	1,16E+07	4,70E+07	1,38E+07	1,92E+07	1,24E+07	1,95E+07	1,53E+07		1,86E+07	5,16E+07	7,56E+07	8,07E+07	1,80E+07	1,08E+07	1,55E+07	3,05E+07	5,87E+07	6,89E+07	2,46E+07	2,15E+07	1,86E+07	3,83E+07	4,51E+07		9576270	7880707	2,86E+07		6,12E+07	2,39E+07	2,46E+07	1,11E+07	1,11E+07	1,44E+07	4,67E+07	2,64E+07	3,01E+07	3,53E+07	3,17E+07	2,82E+07
IgG1	386003,4		340229,4	411911,8	378763,4	336833,9	353990,3	336833,9	320125,1	347074	333456,4	323431,2	313566,7	360978,4	350523,2		340229,4	360978,4	360978,4	371595,4		326755	333456,4	343642,7	360978,4	347074	330096,8	328423,7	326755	336833,9	340229,4			524438,7	458390,2	368038,4	364499,5	470418,6	333456,4	326755	326755	360978,4	353990,3	499122,7	360978,4	458390,2	396998,6	333456,4	371595,4
IgG2a	1,09E+07	6808386	4398449	9334856	9822519	6763726	1,05E+07	5542616	2138763	4329606	7933445	664447,8		5805041	5073099		7062145	6719202	6641612	4076672	17274,02	3930633	6313787	7576812	1932575	2762417	494315,7	1664878	1504837	703256,9	941377,4		2967007	3952617	6025237	6416774	284197,6	114171,9	3217743		4338759	2808230	836373,7		301355,4	2131877	106678	428444,9
IgG2b	6,46E+07	3,94E+07	1,70E+07	8,00E+07	6,52E+07	2,20E+07		3,68E+07	9629380	1,92E+07	3,56E+07	8918603	5124657	5,22E+07	2,84E+07		3,23E+07	3,72E+07	2,56E+07	3,66E+07	5589709	2,12E+07	2,33E+07	2,27E+07	1,80E+07	7372953	6352104	7038129	2861316	9328970	1,31E+07		1,61E+07	1,27E+07	3,61E+07	2,67E+07	1,05E+07	9558270	1,63E+07	1,33E+07	1,02E+07	7430359	2,94E+07	4645143	1,92E+07		4670271	1,76E+07	7472244
IgG3	1,12E+07	2,24E+07	6844531	2,11E+07	4953361	6690543	2667502	5411513	1305223	9105826	5819669	5238736	1305223				2610446	1,94E+07	1,31E+07	1,73E+07	4057359	1305223	4001977	3283496		5411513	7219100	1,08E+07	6295619	6659888	1,16E+07		6598718	3394184	5673057	5937666	9778878	3780819	4727166	2780910	8658696	1305223		8523217	5819669	6598718	6115882	6355880	5353785
ΣIgG	8,71E+07	6,85E+07	2,86E+07	1,11E+08	8,04E+07	3,58E+07	1,35E+07	4,81E+07	1,34E+07	3,30E+07	4,97E+07	1,51E+07	6743446	5,84E+07	3,38E+07		4,23E+07	6,38E+07	4,57E+07	5,83E+07	9664342	2,68E+07	3,40E+07	3,39E+07	2,03E+07	1,59E+07	1,44E+07	1,98E+07	1,10E+07	1,70E+07	2,60E+07		2,56E+07	2,05E+07	4,82E+07	3,94E+07	2,10E+07	1,39E+07	2,46E+07	1,64E+07	2,35E+07	1,19E+07	3,06E+07	1,37E+07	2,57E+07	9188986	1,13E+07	2,47E+07	1,32E+07
[truncated: 15 more columns]
