# Supplementary material for: Targeted enzymatic therapy for coeliac disease
Source: EMBO Mol Med. 2026 May 14;18(6):2236–71. doi: 10.1038/s44321-026-00430-8 (PMC13269764; doi:10.1038/s44321-026-00430-8)
Supplement: Supplementary file 7 — Source data Fig. 5 [file 44321_2026_430_MOESM7_ESM.zip › Figure 5/5f/Total IgG.csv]

	REF	REF	REF	REF	REF	REF	REF	REF	REF	REF	REF	REF	REF	REF	REF	REF	REF	GLI	GLI	GLI	GLI	GLI	GLI	GLI	GLI	GLI	GLI	GLI	GLI	GLI	GLI	GLI	GLI	GLI	Celiacase 1:380	Celiacase 1:380	Celiacase 1:380	Celiacase 1:380	Celiacase 1:380	Celiacase 1:380	Celiacase 1:380	Celiacase 1:380	Celiacase 1:380	Celiacase 1:380	Celiacase 1:380	Celiacase 1:380	Celiacase 1:380	Celiacase 1:380	Celiacase 1:380
All	121956,7	161512,4	369036,1	305987,3	452367,1			423943,5	116880,3	281385,9	429819,8	225206	180143,6	139220,3	434635,4				313862,8	402040	174952,2	98946,09	175306	367654,5		640352,3	642435,5		368260	46416,91	491497,1	678924,8	431743		386326,7	329161,6		157415,1	278604,2	306884,3	197280,2		221382,6	223490,6	325629,2	319474,8	172417,7	378401,7	348359,3
F	121956,7	161512,4	369036,1	305987,3	452367,1			423943,5											313862,8	402040	174952,2	98946,09	175306	367654,5											386326,7	329161,6		157415,1	278604,2	306884,3	197280,2
M									116880,3	281385,9	429819,8	225206	180143,6	139220,3	434635,4											640352,3	642435,5		368260	46416,91	491497,1	678924,8	431743										221382,6	223490,6	325629,2	319474,8	172417,7	378401,7	348359,3
[truncated: 19 more columns]
