# Supplementary material for: Targeted enzymatic therapy for coeliac disease
Source: EMBO Mol Med. 2026 May 14;18(6):2236–71. doi: 10.1038/s44321-026-00430-8 (PMC13269764; doi:10.1038/s44321-026-00430-8)
Supplement: Supplementary file 7 — Source data Fig. 5 [file 44321_2026_430_MOESM7_ESM.zip › Figure 5/5f/IgG3.csv]

	REF	REF	REF	REF	REF	REF	REF	REF	REF	REF	REF	REF	REF	REF	REF	REF	REF	GLI	GLI	GLI	GLI	GLI	GLI	GLI	GLI	GLI	GLI	GLI	GLI	GLI	GLI	GLI	GLI	GLI	Celiacase 1:380	Celiacase 1:380	Celiacase 1:380	Celiacase 1:380	Celiacase 1:380	Celiacase 1:380	Celiacase 1:380	Celiacase 1:380	Celiacase 1:380	Celiacase 1:380	Celiacase 1:380	Celiacase 1:380	Celiacase 1:380	Celiacase 1:380	Celiacase 1:380
All	46814,8	38108,49	52735,86	67896,46	152962,7		67896,46	132546,8	40985,76	80351,19	67896,46	80351,19	93063,36	55728,58	122500,3			173786,5	58741,67	202150,1	74090,02	11157,43	52735,86	129185,6		275859,1	253339,5		43888,26	21464,99	112567,3	242208,9	202150,1		166801,3	139305,2	83506,07	74090,02	106010,8	18815,63	64826,24		64826,24	52735,86	156405,6	21464,99	46814,8	115865,4	70984,55
F	46814,8	38108,49	52735,86	67896,46	152962,7		67896,46	132546,8										173786,5	58741,67	202150,1	74090,02	11157,43	52735,86	129185,6											166801,3	139305,2	83506,07	74090,02	106010,8	18815,63	64826,24
M									40985,76	80351,19	67896,46	80351,19	93063,36	55728,58	122500,3											275859,1	253339,5		43888,26	21464,99	112567,3	242208,9	202150,1										64826,24	52735,86	156405,6	21464,99	46814,8	115865,4	70984,55
[truncated: 19 more columns]
