# Supplementary material for: Targeted enzymatic therapy for coeliac disease
Source: EMBO Mol Med. 2026 May 14;18(6):2236–71. doi: 10.1038/s44321-026-00430-8 (PMC13269764; doi:10.1038/s44321-026-00430-8)
Supplement: Supplementary file 7 — Source data Fig. 5 [file 44321_2026_430_MOESM7_ESM.zip › Figure 5/5f/IgA.csv]

	REF	REF	REF	REF	REF	REF	REF	REF	REF	REF	REF	REF	REF	REF	REF	REF	REF	GLI	GLI	GLI	GLI	GLI	GLI	GLI	GLI	GLI	GLI	GLI	GLI	GLI	GLI	GLI	GLI	GLI	Celiacase 1:380	Celiacase 1:380	Celiacase 1:380	Celiacase 1:380	Celiacase 1:380	Celiacase 1:380	Celiacase 1:380	Celiacase 1:380	Celiacase 1:380	Celiacase 1:380	Celiacase 1:380	Celiacase 1:380	Celiacase 1:380	Celiacase 1:380	Celiacase 1:380
All	5784869	4026333		4073852	2098202	4678581	2129578		1627826	670706,6	1627826	5596582	5006744	3258395	1572969			1,92E+07	5006744	5721495	629699,4	1235733	3705152	2,73E+07		1,38E+07	5816789	8649958	1,11E+07	1711687	1,74E+07		8282902		5535028	7846334	3118104	4521184	7195095	1,01E+07	4840379		2440309	4895318	2098202			8373137	8649958
F	5784869	4026333		4073852	2098202	4678581	2129578											1,92E+07	5006744	5721495	629699,4	1235733	3705152	2,73E+07											5535028	7846334	3118104	4521184	7195095	1,01E+07	4840379
M									1627826	670706,6	1627826	5596582	5006744	3258395	1572969											1,38E+07	5816789	8649958	1,11E+07	1711687	1,74E+07		8282902										2440309	4895318	2098202			8373137	8649958
[truncated: 19 more columns]
