# Supplementary material for: Targeted enzymatic therapy for coeliac disease
Source: EMBO Mol Med. 2026 May 14;18(6):2236–71. doi: 10.1038/s44321-026-00430-8 (PMC13269764; doi:10.1038/s44321-026-00430-8)
Supplement: Supplementary file 7 — Source data Fig. 5 [file 44321_2026_430_MOESM7_ESM.zip › Figure 5/5c/IgG subtypes _ F.csv]

	IgG1	IgG1	IgG1	IgG1	IgG1	IgG1	IgG1	IgG1	IgG1	IgG1	IgG1	IgG1	IgG1	IgG1	IgG1	IgG1	IgG2a	IgG2a	IgG2a	IgG2a	IgG2a	IgG2a	IgG2a	IgG2a	IgG2a	IgG2a	IgG2a	IgG2a	IgG2a	IgG2a	IgG2a	IgG2a	IgG2b	IgG2b	IgG2b	IgG2b	IgG2b	IgG2b	IgG2b	IgG2b	IgG2b	IgG2b	IgG2b	IgG2b	IgG2b	IgG2b	IgG2b	IgG2b	IgG3
Celiacase 1:75	2,815624	1,170111	0,922281	1,672095	1,246951	2,494897											0,27494	16,73569	11,64023	22,57231	2,260079	4,252151											56,6181	78,31778	69,92606	49,87199	58,56395	58,01802
Celiacase 1:380		2,555528	0,950257	0,933235	1,737844	3,378551	1,357504										19,26063	12,49051	16,27101	1,354985	0,819984	13,09946											61,64438	74,7988	67,73962	50,28387	68,64759	66,29869
GLI		0,803695	0,566126	0,789874	0,636992	1,221316	0,980849										16,68231	10,53779	14,53283	6,98827	14,69157	18,57176											76,34756	58,41082	56,07935	62,74429	79,20857	68,67573
REF	0,443107		1,190517	0,371715	0,471229	0,941241		0,699748									12,56773		15,39088	8,423916	12,22044	18,90041		11,51438									74,13213		59,46849	72,19615	81,14573	61,46244	76,54384
[truncated: 15 more columns]
