# Supplementary material for: Targeted enzymatic therapy for coeliac disease
Source: EMBO Mol Med. 2026 May 14;18(6):2236–71. doi: 10.1038/s44321-026-00430-8 (PMC13269764; doi:10.1038/s44321-026-00430-8)
Supplement: Supplementary file 7 — Source data Fig. 5 [file 44321_2026_430_MOESM7_ESM.zip › Figure 5/5d/IgG subtypes _ M.csv]

	IgG1	IgG1	IgG1	IgG1	IgG1	IgG1	IgG1	IgG1	IgG1	IgG1	IgG1	IgG1	IgG1	IgG1	IgG1	IgG1	IgG2a	IgG2a	IgG2a	IgG2a	IgG2a	IgG2a	IgG2a	IgG2a	IgG2a	IgG2a	IgG2a	IgG2a	IgG2a	IgG2a	IgG2a	IgG2a	IgG2b	IgG2b	IgG2b	IgG2b	IgG2b	IgG2b	IgG2b	IgG2b	IgG2b	IgG2b	IgG2b	IgG2b	IgG2b	IgG2b	IgG2b	IgG2b	IgG3
Celiacase 1:75									0,412817	0,625095	0,762953	0,876874	2,786178	3,42918											8,203112	10,93742	12,54723	20,99377	1,040732	10,10439											40,6345	42,36543	52,50485	69,41219	57,36672	47,61415
Celiacase 1:380										1,39181	3,032212		3,651899	1,405181	3,516427	1,349109									18,4809	23,58908		0,126388	1,173086	0,944903	1,733416										43,24566	62,41487		33,98682	74,76751	41,36706	71,20264
GLI									1,012367	2,183685	2,293037	1,654748	2,973602	1,978008	1,307681										17,3803	3,433794	8,388415	13,69462	4,129773	3,618211	22,3212										46,38841	44,12526	35,4613	26,03912	54,78301	50,36776	66,99329
REF									2,390154	1,05316	0,670898	2,135533	4,649947													15,96868	13,13774	15,9617	4,387179	0,846434											71,89597	58,17842	71,65852	58,88725	75,99462
[truncated: 15 more columns]
