# Supplementary material for: Targeted enzymatic therapy for coeliac disease
Source: EMBO Mol Med. 2026 May 14;18(6):2236–71. doi: 10.1038/s44321-026-00430-8 (PMC13269764; doi:10.1038/s44321-026-00430-8)
Supplement: Supplementary file 7 — Source data Fig. 5 [file 44321_2026_430_MOESM7_ESM.zip › Figure 5/5b/IgG subtypes _ ALL.csv]

	IgG1	IgG1	IgG1	IgG1	IgG1	IgG1	IgG1	IgG1	IgG1	IgG1	IgG1	IgG1	IgG1	IgG1	IgG1	IgG1	IgG2a	IgG2a	IgG2a	IgG2a	IgG2a	IgG2a	IgG2a	IgG2a	IgG2a	IgG2a	IgG2a	IgG2a	IgG2a	IgG2a	IgG2a	IgG2a	IgG2b	IgG2b	IgG2b	IgG2b	IgG2b	IgG2b	IgG2b	IgG2b	IgG2b	IgG2b	IgG2b	IgG2b	IgG2b	IgG2b	IgG2b	IgG2b	IgG3
Clc 1:75	2,815624	1,170111	0,922281	1,672095	1,246951	2,494897			0,412817	0,625095	0,762953	0,876874	2,786178	3,42918			0,27494	16,73569	11,64023	22,57231	2,260079	4,252151			8,203112	10,93742	12,54723	20,99377	1,040732	10,10439			56,6181	78,31778	69,92606	49,87199	58,56395	58,01802			40,6345	42,36543	52,50485	69,41219	57,36672	47,61415
Clc 1:380		2,555528	0,950257	0,933235	1,737844	3,378551	1,357504			1,39181	3,032212		3,651899	1,405181	3,516427	1,349109	19,26063	12,49051	16,27101	1,354985	0,819984	13,09946			18,4809	23,58908		0,126388	1,173086	0,944903	1,733416		61,64438	74,7988	67,73962	50,28387	68,64759	66,29869			43,24566	62,41487		33,98682	74,76751	41,36706	71,20264
GLI		0,803695	0,566126	0,789874	0,636992	1,221316	0,980849		1,012367	2,183685	2,293037	1,654748	2,973602	1,978008	1,307681		16,68231	10,53779	14,53283	6,98827	14,69157	18,57176		22,3212	17,3803	3,433794	8,388415	13,69462	4,129773	3,618211			76,34756	58,41082	56,07935	62,74429	79,20857	68,67573		66,99329	46,38841	44,12526	35,4613	26,03912	54,78301	50,36776
REF	0,443107		1,190517	0,371715	0,471229	0,941241		0,699748	2,390154	1,05316	0,670898	2,135533	4,649947				12,56773		15,39088	8,423916	12,22044	18,90041			11,51438	15,96868	13,13774	15,9617	4,387179	0,846434			74,13213		59,46849	72,19615	81,14573	61,46244		76,54384	71,89597	58,17842	71,65852	58,88725	75,99462
[truncated: 15 more columns]
