# Supplementary material for: Targeted enzymatic therapy for coeliac disease
Source: EMBO Mol Med. 2026 May 14;18(6):2236–71. doi: 10.1038/s44321-026-00430-8 (PMC13269764; doi:10.1038/s44321-026-00430-8)
Supplement: Supplementary file 8 — Source data Fig. 6 [file 44321_2026_430_MOESM8_ESM.zip]

Archive with 46 entries (34 files):
- Figure 6/
- __MACOSX/._Figure 6
- Figure 6/6f/
- __MACOSX/Figure 6/._6f
- Figure 6/6a/
- __MACOSX/Figure 6/._6a
- Figure 6/6h/
- __MACOSX/Figure 6/._6h
- Figure 6/6i/
- __MACOSX/Figure 6/._6i
- Figure 6/6g/
- __MACOSX/Figure 6/._6g
- Figure 6/6b/
- __MACOSX/Figure 6/._6b
- Figure 6/6e/
- __MACOSX/Figure 6/._6e
- Figure 6/6k/
- __MACOSX/Figure 6/._6k
- Figure 6/6j/
- __MACOSX/Figure 6/._6j
- Figure 6/6d/
- __MACOSX/Figure 6/._6d
- Figure 6/6c/
- __MACOSX/Figure 6/._6c
- Figure 6/6f/NMDS intestinal cytokines.csv
- __MACOSX/Figure 6/6f/._NMDS intestinal cytokines.csv
- Figure 6/6a/IFN-g.csv
- __MACOSX/Figure 6/6a/._IFN-g.csv
- Figure 6/6h/Anti-gliadin IgA GW.csv
- __MACOSX/Figure 6/6h/._Anti-gliadin IgA GW.csv
- Figure 6/6i/Anti-gliadin IgG GW.csv
- __MACOSX/Figure 6/6i/._Anti-gliadin IgG GW.csv
- Figure 6/6g/NMDS intestinal cytokines.csv
- __MACOSX/Figure 6/6g/._NMDS intestinal cytokines.csv
- Figure 6/6b/IL-6.csv
- __MACOSX/Figure 6/6b/._IL-6.csv
- Figure 6/6e/NMDS plasma cytokines.csv
- __MACOSX/Figure 6/6e/._NMDS plasma cytokines.csv
- Figure 6/6k/Anti-transglutaminase IgA Plasma.csv
- __MACOSX/Figure 6/6k/._Anti-transglutaminase IgA Plasma.csv
- Figure 6/6j/Anti-gliadin IgG Plasma.csv
- __MACOSX/Figure 6/6j/._Anti-gliadin IgG Plasma.csv
- Figure 6/6d/NMDS plasma cytokines.csv
- __MACOSX/Figure 6/6d/._NMDS plasma cytokines.csv
- Figure 6/6c/TNF-a.csv
- __MACOSX/Figure 6/6c/._TNF-a.csv
