# Supplementary material for: Targeted enzymatic therapy for coeliac disease
Source: EMBO Mol Med. 2026 May 14;18(6):2236–71. doi: 10.1038/s44321-026-00430-8 (PMC13269764; doi:10.1038/s44321-026-00430-8)
Supplement: Supplementary file 8 — Source data Fig. 6 [file 44321_2026_430_MOESM8_ESM.zip › Figure 6/6f/NMDS intestinal cytokines.csv]

Group	Sexe	IL_6_CIPd	IFN_g_CIPd	IL_6_homog	IFN_g_homog	TNF_a_homog
REF	F			1,491059856		2,799590446
REF	F	3,601074219	0,579833984	1,491059856	6,420863304	9,373931767
REF	F	3,601074219	0,579833984	1,491059856	5,59245962	6,647870622
REF	F	3,601074219	0,579833984	1,491059856	7,682522142	1,399795223
REF	F	9,583534453	0,579833984	9,583534453	2,992882132	9,373931767
REF	M	21,08556118	4,722536174	1,491059856	1,857809462	11,66360429
REF	M		11,44213554	1,491059856	0,579833984	1,399795223
REF	M	21,08556118	8,290243097		6,420863304	1,399795223
REF	M	3,601074219	0,579833984		2,780457204	11,66360429
GLI	F	58,7217502	6,420863304	14,01582453	9,757561185	2,799590446
GLI	F	3,601074219	0,579833984	2,982119712	7,217293819	2,799590446
GLI	F	81,52587216	25,5372374	100,5498286	8,290243097	15,55453948
GLI	F	3,601074219	0,579833984	46,41274994	11,16619306	9,373931767
GLI	M	21,08556118	2,336322856	1,491059856	11,71635537	38,56448825
GLI	M	3,601074219	0,579833984	1,491059856	0,579833984	1,399795223
GLI	M	3,601074219	0,579833984	1,491059856	28,05490941	18,90732699
GLI	M	82,38426894	82,54940043		160,0973059	29,75285777
GLI	M	3,601074219	0,579833984	2,982119712	152,7999855	42,54031429
Celiacase 1:380	F	9,583534453	1,857809462	21,08556118	45,35711325	27,92424986
Celiacase 1:380	F	3,601074219	0,579833984	1,491059856	55,92938706	24,70089549
Celiacase 1:380	F	3,601074219	0,579833984	2,982119712	42,5740386	37,53248373
Celiacase 1:380	F			1,491059856	10,32718636	1,399795223
Celiacase 1:380	F			1,491059856	18,16790427	11,66360429
Celiacase 1:380	M	3,601074219	0,579833984	1,491059856	13,8561323	13,69678757
Celiacase 1:380	M	3,601074219	0,579833984	1,491059856	5,076302911	6,647870622
Celiacase 1:380	M	3,601074219	0,579833984	1,491059856	0,579833984	6,647870622
Celiacase 1:380	M	3,601074219	0,579833984	1,491059856	14,76661778	2,799590446
Celiacase 1:75	F	9,583534453	0,579833984	1,491059856		23,33751563
Celiacase 1:75	F	3,601074219	0,579833984	1,491059856	35,52365161	17,2819606
Celiacase 1:75	F	3,601074219	0,579833984	39,69303401	8,589261904	20,44980364
Celiacase 1:75	F			68,1997328	12,25992254	9,373931767
Celiacase 1:75	M	3,601074219	1,325284279	1,491059856	5,076302911	11,66360429
Celiacase 1:75	M	44,22491904	7,835734679			32,09010715
Celiacase 1:75	M	3,601074219	0,579833984	1,491059856	10,88844692	1,399795223
Celiacase 1:75	M	3,601074219	0,579833984	1,491059856	41,28322455	11,66360429
Celiacase 1:75	M				72,18693743	26,66363178
