# Supplementary material for: Targeted enzymatic therapy for coeliac disease
Source: EMBO Mol Med. 2026 May 14;18(6):2236–71. doi: 10.1038/s44321-026-00430-8 (PMC13269764; doi:10.1038/s44321-026-00430-8)
Supplement: Supplementary file 8 — Source data Fig. 6 [file 44321_2026_430_MOESM8_ESM.zip › Figure 6/6a/IFN-g.csv]

	REF	REF	REF	REF	REF	REF	REF	REF	REF	GLI	GLI	GLI	GLI	GLI	GLI	GLI	GLI	GLI	Celiacase 1:380	Celiacase 1:380	Celiacase 1:380	Celiacase 1:380	Celiacase 1:380	Celiacase 1:380	Celiacase 1:380	Celiacase 1:380	Celiacase 1:380	Celiacase 1:75	Celiacase 1:75	Celiacase 1:75	Celiacase 1:75	Celiacase 1:75	Celiacase 1:75	Celiacase 1:75	Celiacase 1:75	Celiacase 1:75
All		6,420863	5,59246	7,682522	2,992882	1,857809	0,579834	6,420863	2,780457	9,757561	7,217294	8,290243	11,16619	11,71636	0,579834	28,05491	160,0973	152,8	45,35711	55,92939	42,57404	10,32719	18,1679	13,85613	5,076303	0,579834	14,76662		35,52365	8,589262	12,25992	5,076303		10,88845	41,28322	72,18694
F		6,420863	5,59246	7,682522	2,992882					9,757561	7,217294	8,290243	11,16619						45,35711	55,92939	42,57404	10,32719	18,1679						35,52365	8,589262	12,25992
M						1,857809	0,579834	6,420863	2,780457					11,71636	0,579834	28,05491	160,0973	152,8						13,85613	5,076303	0,579834	14,76662					5,076303		10,88845	41,28322	72,18694
