# Supplementary material for: Targeted enzymatic therapy for coeliac disease
Source: EMBO Mol Med. 2026 May 14;18(6):2236–71. doi: 10.1038/s44321-026-00430-8 (PMC13269764; doi:10.1038/s44321-026-00430-8)
Supplement: Supplementary file 8 — Source data Fig. 6 [file 44321_2026_430_MOESM8_ESM.zip › Figure 6/6h/Anti-gliadin IgA GW.csv]

	REF	REF	REF	REF	REF	REF	REF	REF	REF	REF	REF	REF	REF	REF	REF	REF	GLI	GLI	GLI	GLI	GLI	GLI	GLI	GLI	GLI	GLI	GLI	GLI	GLI	GLI	GLI	GLI	Celiacase 1:380	Celiacase 1:380	Celiacase 1:380	Celiacase 1:380	Celiacase 1:380	Celiacase 1:380	Celiacase 1:380	Celiacase 1:380	Celiacase 1:380	Celiacase 1:380	Celiacase 1:380	Celiacase 1:380	Celiacase 1:380	Celiacase 1:380	Celiacase 1:380	Celiacase 1:380	Celiacase 1:75
All	25,50889	11,89323		31,0639	18,31349	15,43093	26,89163	14,41757	29,32104	32,46279	10,88708	26,02695	26,89163				57,27593	71,35189	45,24287	18,82394	33,8658	5,720715			39,3421	43,44685	33,8658	43,98492	22,4121	38,45451			25,33632	4,892396	37,92276	17,80357	15,93839	34,2172	1,09955	10,05017	28,45198	33,8658	38,45451	52,49771	37,03784	24,30223	17,80357	40,40943	23,95802
F	25,50889	11,89323		31,0639	18,31349	15,43093	26,89163										57,27593	71,35189	45,24287	18,82394	33,8658	5,720715											25,33632	4,892396	37,92276	17,80357	15,93839	34,2172	1,09955										23,95802
M	14,41757	29,32104	32,46279	10,88708	26,02695	26,89163												39,3421	43,44685	33,8658	43,98492	22,4121	38,45451										10,05017	28,45198	33,8658	38,45451	52,49771	37,03784	24,30223	17,80357	40,40943								24,30223
[truncated: 15 more columns]
