# Supplementary material for: Targeted enzymatic therapy for coeliac disease
Source: EMBO Mol Med. 2026 May 14;18(6):2236–71. doi: 10.1038/s44321-026-00430-8 (PMC13269764; doi:10.1038/s44321-026-00430-8)
Supplement: Supplementary file 8 — Source data Fig. 6 [file 44321_2026_430_MOESM8_ESM.zip › Figure 6/6b/IL-6.csv]

	REF	REF	REF	REF	REF	REF	REF	REF	REF	GLI	GLI	GLI	GLI	GLI	GLI	GLI	GLI	GLI	Celiacase 1:380	Celiacase 1:380	Celiacase 1:380	Celiacase 1:380	Celiacase 1:380	Celiacase 1:380	Celiacase 1:380	Celiacase 1:380	Celiacase 1:380	Celiacase 1:75	Celiacase 1:75	Celiacase 1:75	Celiacase 1:75	Celiacase 1:75	Celiacase 1:75	Celiacase 1:75	Celiacase 1:75	Celiacase 1:75
All	1,49106	1,49106	1,49106	1,49106	9,583534	1,49106	1,49106			14,01582	2,98212	100,5498	46,41275	1,49106	1,49106	1,49106		2,98212	21,08556	1,49106	2,98212	1,49106	1,49106	1,49106	1,49106	1,49106	1,49106	1,49106	1,49106	39,69303	68,19973	1,49106		1,49106	1,49106
F	1,49106	1,49106	1,49106	1,49106	9,583534					14,01582	2,98212	100,5498	46,41275						21,08556	1,49106	2,98212	1,49106	1,49106					1,49106	1,49106	39,69303	68,19973
M						1,49106	1,49106							1,49106	1,49106	1,49106		2,98212						1,49106	1,49106	1,49106	1,49106					1,49106		1,49106	1,49106
