# Supplementary material for: Targeted enzymatic therapy for coeliac disease
Source: EMBO Mol Med. 2026 May 14;18(6):2236–71. doi: 10.1038/s44321-026-00430-8 (PMC13269764; doi:10.1038/s44321-026-00430-8)
Supplement: Supplementary file 8 — Source data Fig. 6 [file 44321_2026_430_MOESM8_ESM.zip › Figure 6/6e/NMDS plasma cytokines.csv]

Grup	Sexe	IL4	IL5	IL6	IFNg	IL12p70	TNFa
REF	F	1,284867288
REF	F	0,439776383	11,42284908	66,16716897	3,043815128	1,370041593	6,584513599
REF	F	0,132193943	3,519773924	2,912951326	2,571547391	0,585529233	2,3258155
REF	F	0,729565038	8,656353751	7,147527611	2,335527252	1,370041593	7,822778626
REF	F	0,729565038	5,042820198	7,147527611	2,099592957	1,636634863	6,584513599
REF	F	1,284867288	10,73908289	7,147527611	0,686586011	0,585529233	7,822778626
REF	F	1,010273856	5,78413096	8,171991739	1,863754116	2,446587743	9,010315591
REF	F	2,345123872	9,35629139				10,1571358
REF	M	0,439776383
REF	M	1,010273856	6,514852137	11,19383089	3,989108826	1,636634863	7,822778626
REF	M	0,289408578	7,236428593		5,17185027	4,936319327	3,880856426
REF	M	1,010273856	2,730962944	7,147527611	2,099592957	1,370041593	9,010315591
REF	M	1,554863954	10,73908289	13,17441711	3,043815128	6,062459292	12,35435343
REF	M	2,345123872	7,949969863	15,13337371	2,099592957	5,216928667	12,35435343
GLI	F	1,821187714				3,820969838
GLI	F	0,439776383	8,656353751	7,147527611	2,335527252	1,636634863	12,35435343
GLI	F	1,554863954	5,042820198	7,147527611	1,156950086	1,636634863	11,2701404
GLI	F	0,729565038	16,750117	5,063746494	1,392414486	1,905075102	6,584513599
GLI	F	1,284867288	5,78413096	13,17441711	1,392414486	2,446587743	7,822778626
GLI	F	1,284867288	12,10202961	63,53835869	5,17185027	2,993229525	21,25215229
GLI	M	1,010273856	7,236428593	22,80632184	2,217548821	3,820969838	20,32049993
GLI	M	2,084459273	3,519773924	13,17441711	1,863754116	2,17512089	13,41358326
GLI	M	1,284867288	2,730962944	7,147527611	2,807645526	1,905075102	10,1571358
GLI	M	0,439776383	3,519773924	17,07390161	1,628022777	2,17512089	9,010315591
GLI	M	1,284867288	5,78413096	7,147527611	2,099592957	2,446587743	10,1571358
GLI	M	1,554863954	1,056349547	9,187120981	1,863754116	0,843866073	10,1571358
GLI	M	0,066096972	2,730962944	5,063746494	0,686586011	0,843866073	6,584513599
GLI	M	0,289408578	3,519773924	9,187120981	1,628022777	2,719329971	7,822778626
Celiacase 1:380	F	0,729565038	7,236428593	9,187120981	5,408523392	2,719329971	9,010315591
Celiacase 1:380	F	1,284867288		33,98094755		3,268188768	9,010315591
Celiacase 1:380	F	0,729565038	13,44785026	50,26609528	5,408523392	1,905075102	6,584513599
Celiacase 1:380	F	1,284867288	10,05037012	14,15637589	4,10733164	3,544125564	13,41358326
Celiacase 1:380	F	1,554863954	12,77693828	17,07390161	7,303133046	4,098661084	20,32049993
Celiacase 1:380	F	1,284867288	4,288964184	7,147527611	2,807645526	2,446587743	10,1571358
Celiacase 1:380	M	0,729565038	5,78413096	7,147527611	1,392414486	1,636634863	5,279817504
Celiacase 1:380	M	0,729565038	2,730962944	50,26609528	4,698622702	1,770640816	10,1571358
Celiacase 1:380	M	2,345123872		76,60949		1,636634863
Celiacase 1:380	M	0,439776383	2,730962944	13,17441711	3,989108826	1,370041593	7,822778626
Celiacase 1:380	M	1,284867288	4,288964184	17,07390161	3,043815128	2,446587743	10,1571358
Celiacase 1:380	M	0,132193943	5,042820198	38,55263865	0,921659005	0,33204804	5,279817504
Celiacase 1:380	M	0,439776383	1,91512316	2,912951326	1,628022777	1,105625372	3,880856426
Celiacase 1:380	M	0,132193943	5,042820198	22,80632184	2,571547391	1,905075102	7,822778626
Celiacase 1:75	F	0,132193943	12,77693828	50,26609528	2,335527252	6,062459292	2,3258155
Celiacase 1:75	F	1,821187714	14,11500879	15,13337371	2,571547391	2,446587743	11,2701404
Celiacase 1:75	F	2,084459273	7,236428593	11,19383089	3,752701363	2,582807362	11,2701404
Celiacase 1:75	F	0,132193943	7,236428593	7,147527611	3,043815128	1,636634863	5,279817504
Celiacase 1:75	F	1,554863954	10,05037012	11,19383089	2,807645526	2,719329971	14,4508082
Celiacase 1:75	M	1,010273856	10,05037012				10,1571358
Celiacase 1:75	M	1,554863954	6,514852137	13,17441711	2,099592957	2,993229525	13,41358326
Celiacase 1:75	M	1,010273856	3,519773924	15,13337371	2,807645526	1,105625372	7,822778626
Celiacase 1:75	M	1,420373171	10,05037012	18,99839429	3,043815128	2,993229525	12,35435343
Celiacase 1:75	M	1,284867288	3,519773924	15,13337371	1,863754116	2,719329971	10,1571358
Celiacase 1:75	M	1,554863954	5,78413096	11,19383089	1,863754116	2,17512089	9,010315591
Celiacase 1:75	M	0,870817385	5,042820198	7,147527611	0,921659005	2,17512089	9,010315591
