# Supplementary material for: Targeted enzymatic therapy for coeliac disease
Source: EMBO Mol Med. 2026 May 14;18(6):2236–71. doi: 10.1038/s44321-026-00430-8 (PMC13269764; doi:10.1038/s44321-026-00430-8)
Supplement: Supplementary file 8 — Source data Fig. 6 [file 44321_2026_430_MOESM8_ESM.zip › Figure 6/6k/Anti-transglutaminase IgA Plasma.csv]

	REF	REF	REF	REF	REF	REF	REF	REF	REF	REF	REF	REF	REF	REF	REF	REF	GLI	GLI	GLI	GLI	GLI	GLI	GLI	GLI	GLI	GLI	GLI	GLI	GLI	GLI	GLI	GLI	Celiacase 1:380	Celiacase 1:380	Celiacase 1:380	Celiacase 1:380	Celiacase 1:380	Celiacase 1:380	Celiacase 1:380	Celiacase 1:380	Celiacase 1:380	Celiacase 1:380	Celiacase 1:380	Celiacase 1:380	Celiacase 1:380	Celiacase 1:380	Celiacase 1:380	Celiacase 1:380	Celiacase 1:75
All	8,592012	8,497684	6,299407	5,920123	6,586785		8,079585	4,161749	4,513066	8,626225	8,5	6,961876	6,507				8,306305	16,31556	8,152965	11,80156	7,165445	20,28134	14,45796	10,33361		10,50125	8,591146	9,526239	10,27448	10,6683	16,7808		4,60435	7,406779	8,280039	6,168323	11,0638	7,25792	9,074166	10,53194	13,72663	8,173472	11,21227	16,46715	10,80878	13,27806	14,68134	14,04646	6,968982
F	8,592012	8,497684	6,299407	5,920123	6,586785		8,079585	4,161749									8,306305	16,31556	8,152965	11,80156	7,165445	20,28134	14,45796										4,60435	7,406779	8,280039	6,168323	11,0638	7,25792	9,074166										6,968982
M	4,513066	8,626224	8,5	6,961876	6,506992												10,33361		10,50125	8,591146	9,526239	10,27448	10,6683	16,7808									10,53194	13,72663	8,173472	11,21227	16,46715	10,80878	13,27806	14,68134	14,04646								9,721717
[truncated: 15 more columns]
