# Supplementary material for: Targeted enzymatic therapy for coeliac disease
Source: EMBO Mol Med. 2026 May 14;18(6):2236–71. doi: 10.1038/s44321-026-00430-8 (PMC13269764; doi:10.1038/s44321-026-00430-8)
Supplement: Supplementary file 8 — Source data Fig. 6 [file 44321_2026_430_MOESM8_ESM.zip › Figure 6/6j/Anti-gliadin IgG Plasma.csv]

	REF	REF	REF	REF	REF	REF	REF	REF	REF	REF	REF	REF	REF	REF	REF	REF	GLI	GLI	GLI	GLI	GLI	GLI	GLI	GLI	GLI	GLI	GLI	GLI	GLI	GLI	GLI	GLI	Celiacase 1:380	Celiacase 1:380	Celiacase 1:380	Celiacase 1:380	Celiacase 1:380	Celiacase 1:380	Celiacase 1:380	Celiacase 1:380	Celiacase 1:380	Celiacase 1:380	Celiacase 1:380	Celiacase 1:380	Celiacase 1:380	Celiacase 1:380	Celiacase 1:380	Celiacase 1:380	Celiacase 1:75
All	68,79838	68,47787	81,51584	56,58166	87,75401	43,28488	71,66183	53,88972	80,37358	68,16633	40,53085						51,7365	97,11884	102,6416	90,81265	44,8712	37,56765	100,2433	107,2828	145,2129	110,3041	80,01432	112,7156	87,56489				48,8145	41,22385	36,4313	24,5154	59,60287	42,18199	55,98693	74,13871	89,46687	80,55355	77,52499	71,99969	51,19936	69,98551			97,9252
F	68,79838	68,47787	81,51584	56,58166	87,75401	43,28488	71,66183										51,7365	97,11884	102,6416	90,81265	44,8712	37,56765											48,8145	41,22385	36,4313	24,5154	59,60287	42,18199	55,98693										97,9252
M								53,88972	80,37358	68,16633	40,53085												100,2433	107,2828	145,2129	110,3041	80,01432	112,7156	87,56489											74,13871	89,46687	80,55355	77,52499	71,99969	51,19936	69,98551
[truncated: 15 more columns]
