# Supplementary material for: Targeted enzymatic therapy for coeliac disease
Source: EMBO Mol Med. 2026 May 14;18(6):2236–71. doi: 10.1038/s44321-026-00430-8 (PMC13269764; doi:10.1038/s44321-026-00430-8)
Supplement: Supplementary file 8 — Source data Fig. 6 [file 44321_2026_430_MOESM8_ESM.zip › Figure 6/6c/TNF-a.csv]

	REF	REF	REF	REF	REF	REF	REF	REF	REF	GLI	GLI	GLI	GLI	GLI	GLI	GLI	GLI	GLI	Celiacase 1:380	Celiacase 1:380	Celiacase 1:380	Celiacase 1:380	Celiacase 1:380	Celiacase 1:380	Celiacase 1:380	Celiacase 1:380	Celiacase 1:380	Celiacase 1:75	Celiacase 1:75	Celiacase 1:75	Celiacase 1:75	Celiacase 1:75	Celiacase 1:75	Celiacase 1:75	Celiacase 1:75	Celiacase 1:75
All	2,79959	9,373932	6,647871	1,399795	9,373932	11,6636	1,399795	1,399795	11,6636	2,79959	2,79959	15,55454	9,373932	38,56449	1,399795	18,90733	29,75286	42,54031	27,92425	24,7009	37,53248	1,399795	11,6636	13,69679	6,647871	6,647871	2,79959	23,33752	17,28196	20,4498	9,373932	11,6636	32,09011	1,399795	11,6636	26,66363
F	2,79959	9,373932	6,647871	1,399795	9,373932					2,79959	2,79959	15,55454	9,373932						27,92425	24,7009	37,53248	1,399795	11,6636					23,33752	17,28196	20,4498	9,373932
M						11,6636	1,399795	1,399795	11,6636					38,56449	1,399795	18,90733	29,75286	42,54031						13,69679	6,647871	6,647871	2,79959					11,6636	32,09011	1,399795	11,6636	26,66363
