# Supplementary material for: Targeted enzymatic therapy for coeliac disease
Source: EMBO Mol Med. 2026 May 14;18(6):2236–71. doi: 10.1038/s44321-026-00430-8 (PMC13269764; doi:10.1038/s44321-026-00430-8)
Supplement: Supplementary file 9 — Source data Fig. 7 [file 44321_2026_430_MOESM9_ESM.zip]

Archive with 50 entries (44 files):
- Figure 7/
- __MACOSX/._Figure 7
- Figure 7/7d/
- __MACOSX/Figure 7/._7d
- Figure 7/7c/
- __MACOSX/Figure 7/._7c
- Figure 7/7b/
- __MACOSX/Figure 7/._7b
- Figure 7/7e/
- __MACOSX/Figure 7/._7e
- Figure 7/7a/
- __MACOSX/Figure 7/._7a
- Figure 7/7d/NKT CD8a CD4 CD44.csv
- __MACOSX/Figure 7/7d/._NKT CD8a CD4 CD44.csv
- Figure 7/7c/NK CD44.csv
- __MACOSX/Figure 7/7c/._NK CD44.csv
- Figure 7/7b/IL-2 B cells.csv
- __MACOSX/Figure 7/7b/._IL-2 B cells.csv
- Figure 7/7b/IFNg T cells.csv
- __MACOSX/Figure 7/7b/._IFNg T cells.csv
- Figure 7/7b/IL2 global.csv
- __MACOSX/Figure 7/7b/._IL2 global.csv
- Figure 7/7b/IFNg NKT cells.csv
- __MACOSX/Figure 7/7b/._IFNg NKT cells.csv
- Figure 7/7b/Ratio NKT cells.csv
- __MACOSX/Figure 7/7b/._Ratio NKT cells.csv
- Figure 7/7b/IFNg global.csv
- __MACOSX/Figure 7/7b/._IFNg global.csv
- Figure 7/7b/IL2 NKT cells.csv
- __MACOSX/Figure 7/7b/._IL2 NKT cells.csv
- Figure 7/7b/IFNg Bcells.csv
- __MACOSX/Figure 7/7b/._IFNg Bcells.csv
- Figure 7/7b/IL2 T cells.csv
- __MACOSX/Figure 7/7b/._IL2 T cells.csv
- Figure 7/7b/Ratio NK cells.csv
- __MACOSX/Figure 7/7b/._Ratio NK cells.csv
- Figure 7/7b/IFNg NK cells.csv
- __MACOSX/Figure 7/7b/._IFNg NK cells.csv
- Figure 7/7b/Ratio T cells.csv
- __MACOSX/Figure 7/7b/._Ratio T cells.csv
- Figure 7/7b/IL2 NK cells.csv
- __MACOSX/Figure 7/7b/._IL2 NK cells.csv
- Figure 7/7b/Ratio global.csv
- __MACOSX/Figure 7/7b/._Ratio global.csv
- Figure 7/7b/Ratio Bcells.csv
- __MACOSX/Figure 7/7b/._Ratio Bcells.csv
- Figure 7/7e/NKT CD8a CD4 CD127.csv
- __MACOSX/Figure 7/7e/._NKT CD8a CD4 CD127.csv
- Figure 7/7a/Intracellular staining.csv
- __MACOSX/Figure 7/7a/._Intracellular staining.csv
