# Supplementary material for: Targeted enzymatic therapy for coeliac disease
Source: EMBO Mol Med. 2026 May 14;18(6):2236–71. doi: 10.1038/s44321-026-00430-8 (PMC13269764; doi:10.1038/s44321-026-00430-8)
Supplement: Supplementary file 9 — Source data Fig. 7 [file 44321_2026_430_MOESM9_ESM.zip › Figure 7/7d/NKT CD8a CD4 CD44.csv]

Sex	Group	NKT+ CD8α-CD4+ CD62L-CD44+ (Q1)	NKT+ CD8α-CD4+ CD62L+CD44+ (Q2)
F	REF	81,1	11,2
F	REF	67,5	6,75
F	REF	71,4	17,5
F	REF	79,3	6,71
F	REF	80,9	7,65
F	REF	75,7	9,73
F	REF	67,9	4,78
M	REF	71,4	7,14
M	REF	62,9	5,3
M	REF	66,1	17,7
M	REF	83,2	9,16
M	REF	67,8	2,63
M	REF	79	2,21
F	GLI	53,8	23,1
F	GLI	46,5	2,33
F	GLI	76	3
F	GLI	64	3,11
F	GLI	58,1	6,4
F	GLI	45,5	4,49
M	GLI	40,3
M	GLI	71,1	14,4
M	GLI	51,6	7,45
M	GLI	61,6	26,7
M	GLI	58,6	11,1
M	GLI	57,3	9,71
M	GLI	52,7	5,41
F	Celiacase 1:380	78,7	6,71
F	Celiacase 1:380	50	12,8
F	Celiacase 1:380	54,2	3,92
F	Celiacase 1:380	86,1	7,41
F	Celiacase 1:380	68,8	0,78
F	Celiacase 1:380	61,4	1,38
F	Celiacase 1:380	55,2	5,6
M	Celiacase 1:380	70,9	14,6
M	Celiacase 1:380	63,6	13,6
M	Celiacase 1:380	62,3	17,3
M	Celiacase 1:380	75,1	6,59
M	Celiacase 1:380	58,2	9,09
M	Celiacase 1:380	77,3	2,6
M	Celiacase 1:380	71,1	3,52
M	Celiacase 1:380	62,8	10,6
M	Celiacase 1:380	67,8	4,6
F	Celiacase 1:75	56,6
F	Celiacase 1:75	64,7	9,24
F	Celiacase 1:75	61,7	9,22
F	Celiacase 1:75	64,7	7,52
F	Celiacase 1:75	65,4	7,41
F	Celiacase 1:75	85,9	3,36
F	Celiacase 1:75	69,2	10,8
M	Celiacase 1:75	83,3	6,67
M	Celiacase 1:75	63,2	8,77
M	Celiacase 1:75	77,8	1,48
M	Celiacase 1:75	75,6	9,92
M	Celiacase 1:75	68,2	13,6
M	Celiacase 1:75	72,3	13,8
M	Celiacase 1:75	67,5	6,84
