# Supplementary material for: Targeted enzymatic therapy for coeliac disease
Source: EMBO Mol Med. 2026 May 14;18(6):2236–71. doi: 10.1038/s44321-026-00430-8 (PMC13269764; doi:10.1038/s44321-026-00430-8)
Supplement: Supplementary file 9 — Source data Fig. 7 [file 44321_2026_430_MOESM9_ESM.zip › Figure 7/7c/NK CD44.csv]

Sex	Group	NK+ CD62L-CD44+	NK+ CD62L+CD44+
F	REF	68,6	20,4
F	REF	69,8	1,72
F	REF	74,3	1,75
F	REF	84,2	0,28
F	REF	65,3	30,6
F	REF	60,2	32,3
F	REF	72,9	21,2
M	REF	58	27,1
M	REF	71	20,1
M	REF	62,2	34
M	REF	79,5	17,3
M	REF	78,6	14,6
M	REF	77,4	17
F	GLI	52,7	19,6
F	GLI	46,2	42,6
F	GLI	67,9	7,04
F	GLI	74,8	12,2
F	GLI	67,3	26,1
F	GLI	72,3	22,5
M	GLI		33,2
M	GLI	66	2,26
M	GLI	66,4	13,6
M	GLI	51,6	44,4
M	GLI	66	32
M	GLI	63,2	31,2
M	GLI	63,3	30,7
F	Celiacase 1:380	51,9	18,5
F	Celiacase 1:380	52,2	14,6
F	Celiacase 1:380	53,6	14,3
F	Celiacase 1:380	72,7	22,7
F	Celiacase 1:380	78,8	17,2
F	Celiacase 1:380	85,8	6,1
F	Celiacase 1:380	71,3	21,1
M	Celiacase 1:380	73,8	18,4
M	Celiacase 1:380	66,2	24,7
M	Celiacase 1:380	70,5	6,57
M	Celiacase 1:380	84,8	8,28
M	Celiacase 1:380	79,5	18,7
M	Celiacase 1:380	81,6	8,44
M	Celiacase 1:380	87,9	5,61
M	Celiacase 1:380	63,1
M	Celiacase 1:380	71	21,4
F	Celiacase 1:75	57,1	20,9
F	Celiacase 1:75	61,7	14,5
F	Celiacase 1:75	68,7	26,6
F	Celiacase 1:75	78,3	17,9
F	Celiacase 1:75	54,1	33,2
F	Celiacase 1:75	72	20,4
F	Celiacase 1:75	66,3	28,8
M	Celiacase 1:75	81	12,2
M	Celiacase 1:75	76,4	20,1
M	Celiacase 1:75	72,6	3,53
M	Celiacase 1:75	86,6	9,96
M	Celiacase 1:75	76,1	22,6
M	Celiacase 1:75	69,7	18,8
M	Celiacase 1:75	78,9	15
