# Supplementary material for: Targeted enzymatic therapy for coeliac disease
Source: EMBO Mol Med. 2026 May 14;18(6):2236–71. doi: 10.1038/s44321-026-00430-8 (PMC13269764; doi:10.1038/s44321-026-00430-8)
Supplement: Supplementary file 9 — Source data Fig. 7 [file 44321_2026_430_MOESM9_ESM.zip › Figure 7/7b/IL-2 B cells.csv]

REF	GLI	Clc 1:380	Clc 1:75
40,1	50,9	48,5	37,6
2,81	52,4	47,5	50,4
2,79	26,5	43,8	54,9
7,1		49,6	49,8
50	46	62,2	75,5
65,6	72,5	44,3	69,8
56,3	61	62,4	49
24,2		42,4	35,9
	55,7	37,6	42
57,1	15,3	37,3	21,5
56,2	27	34	28,7
55,2	62,6	57,6	56,2
69,1	42,9	72,2	57,3
74,8	43,4	56,3	72,5
	61,7	67,5
		67,8
