# Supplementary material for: Targeted enzymatic therapy for coeliac disease
Source: EMBO Mol Med. 2026 May 14;18(6):2236–71. doi: 10.1038/s44321-026-00430-8 (PMC13269764; doi:10.1038/s44321-026-00430-8)
Supplement: Supplementary file 9 — Source data Fig. 7 [file 44321_2026_430_MOESM9_ESM.zip › Figure 7/7b/IFNg T cells.csv]

REF	GLI	Clc 1:380	Clc 1:75
	7,98		3,46
16,5	3,68	5,04	3,12
6,18	2,59	2,26	2,21
6,39		23,5	2,31
2,59	3,27	18,82	23,97
2,44		22,88	26,38
12,34		21,55	16,4
22,33		5,06	12,8
1,55	5,68	2,5	2,71
		3,55	3,22
	4,28	2,46	1,7
4,45	3,03	21,39	0,88
3,41	1,76	28,78	3,9
25,9	4,23	19,51	20,74
24,46	10,78	24,96
