# Supplementary material for: Targeted enzymatic therapy for coeliac disease
Source: EMBO Mol Med. 2026 May 14;18(6):2236–71. doi: 10.1038/s44321-026-00430-8 (PMC13269764; doi:10.1038/s44321-026-00430-8)
Supplement: Supplementary file 9 — Source data Fig. 7 [file 44321_2026_430_MOESM9_ESM.zip › Figure 7/7b/IFNg NKT cells.csv]

REF	GLI	Clc 1:380	Clc 1:75
		43,64	14,32
24,4	9,22		16,8
17,39	11,86	13,14	7,35
20,2		14,65	7,96
8,12	18,76	39,48	47,4
13,8		50,39	57,5
60,7	37,39	43,22	41,61
61,82		37,56	23,35
15,12	15,96	13,05	9,95
	12,39	8,67	11,2
	9,52	23,23	13,77
17,62	31,46	15,25	2,49
16,71	8,65	58,92	29,98
62,86	37,42	53,18	56,06
64,78	29,01	44,52
		48,32
