# Supplementary material for: Targeted enzymatic therapy for coeliac disease
Source: EMBO Mol Med. 2026 May 14;18(6):2236–71. doi: 10.1038/s44321-026-00430-8 (PMC13269764; doi:10.1038/s44321-026-00430-8)
Supplement: Supplementary file 9 — Source data Fig. 7 [file 44321_2026_430_MOESM9_ESM.zip › Figure 7/7b/IL2 NKT cells.csv]

REF	GLI	Clc 1:380	Clc 1:75
	30,2	56,3	12,9
29,52	21,62	35,7	51,7
46,6	29,43	22,77	21,14
		33,9	21,63
31,81	44,8	46,98	55,21
21,15		54,73	61,56
64,66	45,78	52,5	45,76
69,87		41,78	27,73
	25,2	36,6	28,58
			43
28,4	28,2	42,1	32,5
28,5	42	28,2	17,28
26	18,53	64,7	54,6
67,22	36,87	63,7	60,86
69,25	35,87	49,73
		53,36
