# Supplementary material for: Targeted enzymatic therapy for coeliac disease
Source: EMBO Mol Med. 2026 May 14;18(6):2236–71. doi: 10.1038/s44321-026-00430-8 (PMC13269764; doi:10.1038/s44321-026-00430-8)
Supplement: Supplementary file 9 — Source data Fig. 7 [file 44321_2026_430_MOESM9_ESM.zip › Figure 7/7b/IFNg Bcells.csv]

REF	GLI	Clc 1:380	Clc 1:75
	5,14	8,31	0,4
7,1	0,79	0,92	1,23
2,91	0,94	1,52	1,33
		1,02	1,43
3,14	2,2	5,14	3,46
1,77	4,01	5	5,18
3,83	3,77	5,55	4,92
4,93		7,95	5,16
5,11	4,57	0,69	0,88
	2,62	0,99	1,07
1,12	0,96	2,54	2,07
2,83	1,57	1,72	0,46
2,74	1,77	3,6	1,79
6,75	5,38	4,84	4,49
4,21	3,08	3,98
		4,58
