# Supplementary material for: Targeted enzymatic therapy for coeliac disease
Source: EMBO Mol Med. 2026 May 14;18(6):2236–71. doi: 10.1038/s44321-026-00430-8 (PMC13269764; doi:10.1038/s44321-026-00430-8)
Supplement: Supplementary file 9 — Source data Fig. 7 [file 44321_2026_430_MOESM9_ESM.zip › Figure 7/7b/IL2 T cells.csv]

REF	GLI	Clc 1:380	Clc 1:75
	7,06		2,6
17,42	6,96	6,95	22,32
	10,57	6,48	7,66
18,04		8,15	7,04
12	9,7	26,94	26,37
4,94		20,11	28,7
14,06		25,7	18,36
23,82		22,77	12,89
	5,25	16,71	9,66
			18,9
10,5	11,22	13,21	7,57
7,89	9,12	7,01	5,61
8,13	3,52	25,61	13,49
27,78	3,24	34,84	21,99
27,77	11,88	20,86
		26,4
