# Supplementary material for: Targeted enzymatic therapy for coeliac disease
Source: EMBO Mol Med. 2026 May 14;18(6):2236–71. doi: 10.1038/s44321-026-00430-8 (PMC13269764; doi:10.1038/s44321-026-00430-8)
Supplement: Supplementary file 9 — Source data Fig. 7 [file 44321_2026_430_MOESM9_ESM.zip › Figure 7/7b/IFNg NK cells.csv]

REF	GLI	Clc 1:380	Clc 1:75
	31,25		7,67
22,83	9,98	11,06	20,62
4,97	6,76	14,72	22,35
8,48		10,78	23,63
5,83	32,3	31,36	27,36
27,93		41,87	40
38,48	25,5	37,88	33,72
46,26		24,02	17,91
22,2		7,27	18,17
	3,76	9,38	7,61
20,16	7,83	38	27,29
34,08	26,8	33,55	3,6
37,4	20,91		31,2
46,2	50,4	31,73	39,08
46,85	24,73	30,65
		35,73
