# Supplementary material for: Targeted enzymatic therapy for coeliac disease
Source: EMBO Mol Med. 2026 May 14;18(6):2236–71. doi: 10.1038/s44321-026-00430-8 (PMC13269764; doi:10.1038/s44321-026-00430-8)
Supplement: Supplementary file 9 — Source data Fig. 7 [file 44321_2026_430_MOESM9_ESM.zip › Figure 7/7b/IL2 NK cells.csv]

REF	GLI	Clc 1:380	Clc 1:75
	17,31	26,24
17,26	11,68		22,82
	7,61	18,58	16,09
17,94		10,78	21,4
12,22	25,23	32,75	25,82
21,46		41,06	37,33
36,09	27,75	37,48	34,19
44,78		19,93	11,62
16,66	19,18	10,91	8,92
	16,9		8,15
11,55	17,64	29,01	19,93
26,35	25,82	27,2	3,08
27,45	16,18		27,99
46,75	38,47	33,6	39,08
45,87	21,98	30,29
		35,73
