# Supplementary material for: Targeted enzymatic therapy for coeliac disease
Source: EMBO Mol Med. 2026 May 14;18(6):2236–71. doi: 10.1038/s44321-026-00430-8 (PMC13269764; doi:10.1038/s44321-026-00430-8)
Supplement: Supplementary file 9 — Source data Fig. 7 [file 44321_2026_430_MOESM9_ESM.zip › Figure 7/7b/Ratio Bcells.csv]

REF	GLI	Clc 1:380	Clc 1:75
	0,856031	0,941035	0,975
1,046479	0,594937	0,5	0,642276
	0,510638	0,539474	0,714286
		0,843137	0,818182
1,079618	0,740909	0,992218	0,956647
0,631638	0,937656	0,918	0,944015
0,924282	0,904509	0,935135	0,961382
0,947262		0,986164	1,013566
1,078278	0,945295	0,550725	0,534091
		0,40404
0,5625	0,583333	1,275591	1,048309
0,717314	0,89172	0,678488	0,597826
0,689781	0,654237	0,966667	0,826816
0,998519	0,591078	1,004132	0,946548
0,983373	0,88961	0,90201
		0,943231
