# Supplementary material for: Targeted enzymatic therapy for coeliac disease
Source: EMBO Mol Med. 2026 May 14;18(6):2236–71. doi: 10.1038/s44321-026-00430-8 (PMC13269764; doi:10.1038/s44321-026-00430-8)
Supplement: Supplementary file 9 — Source data Fig. 7 [file 44321_2026_430_MOESM9_ESM.zip › Figure 7/7e/NKT CD8a CD4 CD127.csv]

Sex	Group	NKT+ CD8α-CD4+ CD127+ (Q9)	NKT+ CD8α-CD4+ CD127+ (Q10)
F	REF	0	63,3
F	REF	11,7	50,9
F	REF	14,3	58,7
F	REF	9,15	49,4
F	REF	9,29	51,9
F	REF	21,1	42,7
F	REF	12,4	40,7
M	REF	0	57,1
M	REF	5,3	44,4
M	REF	4,84	48,4
M	REF	15,3	50,4
M	REF	12,5	37,5
M	REF	11	33,7
F	GLI	0	26
F	GLI	2,91	29,1
F	GLI	13,5	54
F	GLI	12,7	31,1
F	GLI	5,23	31,4
F	GLI	6,41	12,8
M	GLI	0	20,8
M	GLI		45
M	GLI	9,32	32,9
M	GLI	11	62,3
M	GLI	3,03	40,4
M	GLI	16	43,2
M	GLI	6,76	14,9
F	Celiacase 1:380	0
F	Celiacase 1:380	13,3	36,7
F	Celiacase 1:380	9,8	34
F	Celiacase 1:380	16,7	56,5
F	Celiacase 1:380	7,03	21,1
F	Celiacase 1:380	10,3	20
F	Celiacase 1:380	0,8	24
M	Celiacase 1:380	0	56,3
M	Celiacase 1:380	4,55	49,1
M	Celiacase 1:380	7,73	47,3
M	Celiacase 1:380	6,59	51,3
M	Celiacase 1:380	2,73	47,3
M	Celiacase 1:380	8,44	35,7
M	Celiacase 1:380	14,1	19,7
M	Celiacase 1:380	5,32	27,7
M	Celiacase 1:380	3,45	28,7
F	Celiacase 1:75	14,8	55
F	Celiacase 1:75	9,24	49,8
F	Celiacase 1:75	6,38	34,8
F	Celiacase 1:75	6,77	43,6
F	Celiacase 1:75	11,1	37
F	Celiacase 1:75	2,01	65,8
F	Celiacase 1:75	13,1
M	Celiacase 1:75	0	48
M	Celiacase 1:75	7,89	40,4
M	Celiacase 1:75	16,7	48,3
M	Celiacase 1:75	13	55,7
M	Celiacase 1:75	15,9	52,3
M	Celiacase 1:75	11,8	59,5
M	Celiacase 1:75	9,4	35
