# Supplementary material for: Targeted enzymatic therapy for coeliac disease
Source: EMBO Mol Med. 2026 May 14;18(6):2236–71. doi: 10.1038/s44321-026-00430-8 (PMC13269764; doi:10.1038/s44321-026-00430-8)
Supplement: Supplementary file 9 — Source data Fig. 7 [file 44321_2026_430_MOESM9_ESM.zip › Figure 7/7a/Intracellular staining.csv]

Sex	Group	CD3-CD19+ (B)	B/T	CD3-NK+ (NK)	NK+ CD8α-CD4+	NK+ CD8α+CD4+	NK+ CD8α+CD4-	NK+ CD8α-CD4-	CD3+NK+ (NKT cells)	NKT+ CD8α-CD4+	NKT+ CD8α+CD4+	NKT+ CD8α+CD4-	NKT+ CD8α-CD4-	CD3+NK- (T)	T+ CD8α-CD4+ (Th)	T+ CD8α+CD4+ (DP)	T+ CD8α+CD4- (Tc)	T+ CD8α-CD4- (DN)
F	REF	40,1	0,980440098	3,61	2,03	0,68	24,3	73	11,7	8,83	7,05	48,9	35,2	40,9	20,7	0,69	56,1	22,6
F	REF	2,81	0,053625954	3,05		2,29	28,3	34,4	13,9	6,83	20,6	54,8	17,8	52,4	20,2	7,83	43,3	28,7
F	REF	2,79	0,06443418	3,71	25,9		31,7	33,9	10,2	5,69	22,6	52,4	19,3	43,3	23,8	6,24	40,6	29,4
F	REF	7,1	0,11163522	2,11	15,3	0,28	38,6	45,8	10,5	9,12	15,9	50,3	24,7	63,6	22,3	6,91	39	31,8
F	REF	50	1,262626263	1,4	8,82	0,59	12,1	78,5	4,75	15,8	16,6	41	26,6	39,6	38,7	4,55	43	13,8
F	REF	65,6	2,466165414	2,17	4,98	0,2	4,78	90	3,5	22,9	8,28	39,9	28,9	26,6	52,1	1,72	28,9	17,3
F	REF	56,3	1,655882353	1	0,49	0,49	2,96	96,1	4,11	25,1	14,3	33,2	27,4	34	42,8	3,11	25,5	28,6
M	REF	24,2	0,449814126		6,41	2,48	39,2	51,9	2,55	5,3	8,71	61,7	24,2	53,8		0,2
M	REF	57,1	1,789968652	1,28	11,2	1,65	15,5	71,6	4,84	13,2	14,2	51,7	21	31,9	37,4	3,56	42,8	16,2
M	REF	56,2	1,718654434	2,04	12,7	0,42	13,8	73,1	6,07	8,71	11,5	58	21,7	32,7	26,1	3,26	53,5	17,2
M	REF	55,2	1,554929577	1,79	11,1	0,23	7,37	81,3	6,16	8,77	10,3	58,2	22,8	35,5	22,9	3,58	55,7	17,8
M	REF	69,1	3,274881517	1,98	3,3	0,82	3,3	92,6	4,23	19,5	8,6	38,3	33,6	21,1	32,2	2,21	34,8	30,8
M	REF	74,8	4,4	1,32	2,95	0,66	1,97	94,4	3,29	23,8	10,5	38,2	27,5	17	35,8	3,61	30,2	30,4
F	GLI	50,9	1,679867987	6,29	15,4	2,26	6,66	75,6	5,73	24,7	11,4	36,5	27,4	30,3	32,1	0,36	54	13,5
F	GLI	52,4	1,782312925	1,78	9,98	1,95	39,2	48,9	9,42	7,9	8,31	64	19,8	29,4	19	2,46	46	32,6
F	GLI	26,5	0,493482309	1,5	7,61	0,85	21,4	70,1	6,26	13,5	13,9	43,2	29,4	53,7	36	4,47	40	19,5
F	GLI	46	1,08490566	1,25	15,7	0,39	3,54	80,3	5,2	30,4	13,3	23,3	33	42,4	42,2	4,31	20,1	33,3
F	GLI	72,5	3,737113402	1,24	2,33	0	1,95	95,7	2,5	33,3	10,4	27,9	28,4	19,4	40,7	2,67	19,8	36,8
F	GLI	61	2,328244275	1,23	5,99	0	6,74	87,3	7,95	9,02	6,94	67,6	16,5	26,2	24,9	3,22	44,7	27,1
M	GLI	55,7	3,238372093		14,8	4,53	11,1	69,7	3,79	16,6	11,2	49	23,2	17,2	29,1	0,47	57	13,4
M	GLI	15,3	0,294230769	2,82	22,9		11,8	59,4	11,7	18,6		26,2	22,8	52	42,6		23,8	23,4
M	GLI	27	0,623556582	1,95	18	2,9	32,5	46,7	12,6	7,23	10,6	61,6	20,6	43,3	19,6	4,01	41,4	35
M	GLI	62,6	2,100671141	1,22	14,1	0	7,19	78,8	2,62	22,2	11,9	32,3	33,6	29,8	43,3	3,19	34,3	19,3
M	GLI	42,9	1,014184397	1,8	5,86	0,23	32,7	61,3	9,17	4,37	6,97	72,9	15,7	42,3	21,7	2,03	65,1	11,2
M	GLI	43,4	0,904166667	2,27	10,4	0,37	9,29	79,9	3,86	22,5	6,99	40,3	30,2	48	41,9	1,16	46	11
M	GLI	61,7	2,285185185	1,01	3,21	0,92	16,1	79,8	4,59	7,47	5,15	75,2	12,2	27	25,1	1,72	55,4	17,8
F	Celiacase 1:380	48,5	1,289893617	2,61	8,42		9,76	78,1	5,75		17,7			37,6	42,7	1,61	31,5	24,2
F	Celiacase 1:380	47,5	1,24671916	1,03		2,65	11,5	58,4	4,76	18,7	23,8	39	18,5	38,1	40,8	6,75	27	25,5
F	Celiacase 1:380	43,8	1,155672823	1,87	21,6	1,15	24,4	52,9	10,6	6,2	13,4	64,5	15,9	37,9	24,7	4,72	54,1	16,4
F	Celiacase 1:380	49,6	1,278350515	1,75	3,44	0,23	27,5	68,8	5,66	7,67	16,9	60,5	15	38,8	26,9	6,3	53,8	12,9
F	Celiacase 1:380	62,2	2,853211009	2,25	5,58	0,7	20	73,7	8,29	8,07	7,06	68,6	16,3	21,8	19,8	3,13	50,5	26,5
F	Celiacase 1:380	44,3	1,138817481	1,4	2,44	0,81	3,25	93,5	10,6	7,77	5,68	74,1	12,4	38,9	16,3	1,75	52,8	29,2
F	Celiacase 1:380	62,4	2,621848739	1,31	4,78	0,4	3,98	90,8	7,23	9	9,36	62,8	18,9	23,8	19,8	3,61	46,3	30,2
M	Celiacase 1:380	42,4	1,044334975		3,41	0,54	18,4	77,7	8,43	14,2	9,79	47,2	28,8	40,6	26,8	0,73	59,4	13
M	Celiacase 1:380	37,6	0,94	1,26	11,6	2,55	32,4	53,5		4,29	14,4	65,1	16,3	40	22,8	6,84	43,8	26,5
M	Celiacase 1:380	37,3	1,397003745	2,77	22,3	3,19	20,8	53,7	5,7	20,1		30,2	21,3	26,7	44,4	9,21	25,4	21,1
M	Celiacase 1:380	34		1,29	7,24	0	5,17	87,6	7,11	21,9	18,5	31,5	28,1		42,7	6,97	27,6	22,7
M	Celiacase 1:380	57,6	1,772307692	1,33	9,06	0	19	71,9	4,72	9,34	12,7	60,1	17,8	32,5	21,6	5,48	51,9	21,1
M	Celiacase 1:380	72,2	4,197674419	1,65	1,56	0,31	3,12	95	6,61	12	9,69	59,5	18,8	17,2	19,3	2,94	49,6	28,2
M	Celiacase 1:380	56,3	1,908474576	1,2	5,14	0,47	7,48	86,9	7,41	10,8	15	61	13,3	29,5	20	6,26	51,3	22,4
M	Celiacase 1:380	67,5	3,054298643	1,22	2,92	0,36	8,39	88,3	5,83	7,2	7,35	69,3	16,2	22,1	29,7	1,92	45,4	22,9
M	Celiacase 1:380	67,8	3,291262136	1,11	4,02	0,89	4,02	91,1	5,41	7,96	6,22	67,7	18,1	20,6	12,3	2,3	45,9
F	Celiacase 1:75	37,6	0,846846847	1,29			30,7		4,75	17,9		31,3	16	44,4	48,7		21,3	20,1
F	Celiacase 1:75	50,4	1,482352941	1,36	17	2,25	6,43	74,3	5,84	18,7	23,7	32,4	25,2	34	44	7,28	26,2	22,5
F	Celiacase 1:75	54,9	1,614705882	1,39	9,85	0,3	17	72,8	6,5	9,01	8,31	65,3	17,4	34	23	3,95	54,9	18,1
F	Celiacase 1:75	49,8	1,270408163	1,27	14,4	0,32	19,2	66,1	6,9	7,84	9,31	67,4	15,4	39,2	27,7	4,8	51,6	15,9
F	Celiacase 1:75	75,5	4,548192771	1,19	5,02	0	3,09	91,9	2,59	14,4	7,64	46,4	31,6	16,6	23,7	3,15	40,1	33
F	Celiacase 1:75	69,8	2,945147679	0,95	0,89	0	4,89	94,2	3,64	17,3	14,6	36,3	31,9	23,7	38	4,08	34,5	23,4
F	Celiacase 1:75	49	1,53125	2,12	2,36	0,24	9,43	88	11,3	5,73	4,63	72,1	17,5	32	20,2	1,45	56,6	21,8
M	Celiacase 1:75	35,9	0,744813278		1,9	1,33	26,7	70,1	9,07	8,31	6,7	55,3	29,6	48,2	24,3	0,52	63,5	11,7
M	Celiacase 1:75	42	0,974477958	1,29	6,05	2,23	20,4	71,3	10,2	4,59	9,95	70,9	14,6	43,1	28,3	2,99	52,9	15,8
M	Celiacase 1:75	21,5	0,385996409	1,63	8,42	1,9	27,7	62	5,66	15,8	21,8	39,5	22,9	55,7	39,7	6,97	38	15,3
M	Celiacase 1:75	28,7		0,93	9,96	0,43	5,63	84	3,89	13,5	14,5	52,9	19,1		41,2	4,3	44,3	10,1
M	Celiacase 1:75	56,2	1,75625	1,53	2,06	0		55,5	6,49	2,67	11,4	75,1	10,9	32	22,2	5,33	61,1	11,5
M	Celiacase 1:75	57,3	1,637142857	0,92	7,8	0,92	7,34	83,9	3,49	23,7	19,3	30,6	26,4	35	29,9	6,75	36,4	26,9
M	Celiacase 1:75	72,5	3,64321608	1,18	3,76	0	3,76	92,5	2,59	20,1	11,5	38,4	30	19,9	35,1	2,08	31,3	31,5
