# Supplementary material for: Targeted enzymatic therapy for coeliac disease
Source: EMBO Mol Med. 2026 May 14;18(6):2236–71. doi: 10.1038/s44321-026-00430-8 (PMC13269764; doi:10.1038/s44321-026-00430-8)
Supplement: Supplementary file 10 — Source data Fig. 8 [file 44321_2026_430_MOESM10_ESM.zip]

Archive with 42 entries (31 files):
- Figure 8/
- __MACOSX/._Figure 8
- Figure 8/8i/
- __MACOSX/Figure 8/._8i
- Figure 8/8g/
- __MACOSX/Figure 8/._8g
- Figure 8/8f/
- __MACOSX/Figure 8/._8f
- Figure 8/8a/
- __MACOSX/Figure 8/._8a
- Figure 8/8h/
- __MACOSX/Figure 8/._8h
- Figure 8/8j/
- __MACOSX/Figure 8/._8j
- Figure 8/8d/
- __MACOSX/Figure 8/._8d
- Figure 8/8c/
- __MACOSX/Figure 8/._8c
- Figure 8/8b/
- __MACOSX/Figure 8/._8b
- Figure 8/8e/
- __MACOSX/Figure 8/._8e
- Figure 8/8i/LDA REF Clc Species.csv
- __MACOSX/Figure 8/8i/._LDA REF Clc Species.csv
- Figure 8/8g/LDA GLI Clc Genus.csv
- __MACOSX/Figure 8/8g/._LDA GLI Clc Genus.csv
- Figure 8/8f/LDA REF Clc Genus.csv
- __MACOSX/Figure 8/8f/._LDA REF Clc Genus.csv
- Figure 8/8a/Observed OTUs_Enzymes.csv
- __MACOSX/Figure 8/8a/._Observed OTUs_Enzymes.csv
- Figure 8/8h/LDA REF GLI Species.csv
- __MACOSX/Figure 8/8h/._LDA REF GLI Species.csv
- Figure 8/8j/LDA GLI Clc Species.csv
- __MACOSX/Figure 8/8j/._LDA GLI Clc Species.csv
- Figure 8/8d/Genus abundance.csv
- __MACOSX/Figure 8/8d/._Genus abundance.csv
- Figure 8/8c/B diversity.csv
- __MACOSX/Figure 8/8c/._B diversity.csv
- Figure 8/8b/Evenness_Enzymes.csv
- __MACOSX/Figure 8/8b/._Evenness_Enzymes.csv
- Figure 8/8e/LDA REF GLI Genus.csv
- __MACOSX/Figure 8/8e/._LDA REF GLI Genus.csv
