# Supplementary material for: Targeted enzymatic therapy for coeliac disease
Source: EMBO Mol Med. 2026 May 14;18(6):2236–71. doi: 10.1038/s44321-026-00430-8 (PMC13269764; doi:10.1038/s44321-026-00430-8)
Supplement: Supplementary file 10 — Source data Fig. 8 [file 44321_2026_430_MOESM10_ESM.zip › Figure 8/8g/LDA GLI Clc Genus.csv]

Group	Bifidobacterium	Coriobacteriaceae UCG-002	DNF00809	Enterorhabdus	Bacteroides	Odoribacter	Muribaculaceae	Muribaculum	Prevotellaceae UCG-001	Alistipes	Rikenella	Rikenellaceae RC9 gut group	Rs-E47 termite group	Parabacteroides	Helicobacter	Mucispirillum	Bilophila	Desulfovibrio	Anaeroplasma	Erysipelatoclostridium	Dubosiella	Faecalibaculum	Turicibacter	Lactobacillus	Lactococcus	Streptococcus	Ureaplasma	RF39	Gemella	Clostridia UCG-014	Clostridia vadinBB60 group	Candidatus Arthromitus	A2	ASF356	Acetatifactor	Blautia	GCA-900066575	Lachnoclostridium	Lachnospiraceae FCS020 group	Lachnospiraceae NK4A136 group	Lachnospiraceae UCG-001	Lachnospiraceae UCG-006	Marvinbryantia	Roseburia	Tuzzerella	Eubacterium fissicatena group	Eubacterium xylanophilum group	Monoglobus	Butyricicoccus
GLI	0,001	0,0618	0,001	0,0054	0,0177	0,0003	0,3275	0,0007	0	0,0073	0,0064	0,0004	0	0,0055	0	0,0051	0	0,0693	0,0008	0	0,027	0,0011	0	0,061	0	0,0002	0,0012	0,0051	0,0001	0,0048	0,0003	0	0,0005	0	0,0014	0,0117	0,0031	0,0106	0,0026	0,0678	0,0016	0,0201	0,0001	0,0165	0,0003	0	0,027	0,0012	0,0058
GLI	0,003	0,0135	0,0006	0,0047	0,0174	0,0029	0,255	0,0046	0	0,0286	0	0,0006	0,0163	0,0064	0,0266	0	0,0002	0,0652	0	0,0002	0,0585	0,0006	0,0021	0,0334	0	0	0,0006	0,0009	0	0,014	0,0041	0,0008	0	0	0	0,0025	0,0009	0,0062	0	0,1067	0	0,0374	0	0,0061	0,0002	0,0009	0,0007	0	0
GLI	0,002	0,0066	0	0,0217	0,0084	0,0119	0,3091	0,0005	0	0,0063	0	0	0,0056	0,0039	0,0038	0	0	0,1148	0,0001	0,0011	0,0003	0	0,0001	0,1076	0	0	0,0001	0,0015	0	0,0245	0,0004	0,0019	0	0,0001	0	0,0165	0,006	0,0116	0,0006	0,1339	0	0,0271	0,0005	0,0025	0,0001	0	0,0121	0,0003	0,0002
GLI	0	0,0012	0	0,0281	0,0073	0,0066	0,2536	0,0021	0	0,0126	0	0	0	0,0017	0,0098	0	0,0002	0,0241	0	0,0002	0	0	0	0,262	0	0,001	0	0,0004	0,0006	0,0023	0,0003	0	0,0004	0	0	0,0055	0,0061	0,0266	0,0096	0,1276	0	0,0336	0,0008	0,0002	0,0003	0	0,0028	0,0002	0,0045
GLI	0,0003	0,0016	0,0001	0,0008	0,0105	0,0017	0,2119	0,0047	0	0,0531	0	0,0009	0,0123	0,0052	0,0129	0	0,0003	0,0646	0,0008	0	0,0117	0	0,0002	0,002	0	0	0	0,0003	0	0,0045	0,0034	0,0001	0	0	0,0001	0,0044	0,0151	0,0057	0,0012	0,0613	0	0,0414	0,0001	0,0013	0,001	0,0031	0,0005	0,001	0,0003
Celiacase 1:380	0	0	0	0,006	0,007	0,0059	0,153	0	0	0,0236	0,0015	0,0008	0	0,0048	0,0378	0,0027	0	0,0086	0	0,0003	0	0	0	0,7032	0	0,0008	0,0008	0,0001	0,0005	0,0004	0,0011	0	0	0	0	0,0008	0	0,0043	0,0015	0,0047	0	0	0	0	0	0	0	0	0
Celiacase 1:380	0,0002	0	0	0,0024	0,0109	0,0928	0,2007	0	0	0,0355	0	0	0	0,0096	0,0151	0,0001	0,002	0,0134	0,0486	0,0001	0,0011	0	0,0003	0,0177	0	0	0	0,0001	0	0,0037	0,0353	0,0006	0,0008	0	0,0053	0,0097	0,0009	0,0069	0,0008	0,1421	0	0,0374	0,0001	0	0,0013	0	0,0012	0,0008	0,0021
Celiacase 1:380	0,0032	0,0064	0	0,0035	0,0048	0,0373	0,239	0	0	0,0831	0,0333	0,0062	0	0,0037	0,0082	0,0043	0	0,0069	0	0	0,0112	0	0	0,1604	0	0	0,0003	0	0	0,0031	0,0143	0	0,0003	0,0025	0,0007	0,0382	0,0025	0,0025	0,0021	0,1026	0,0013	0,0078	0	0	0,0013	0	0,0038	0	0,0007
Celiacase 1:380	0,0046	0	0	0,0033	0,0093	0,0363	0,1706	0	0,0021	0,0571	0	0,0035	0	0,0157	0,0101	0,0022	0	0,0268	0,0027	0	0,0022	0	0	0,3217	0,0023	0,0001	0,0003	0,0023	0	0,0153	0,011	0	0	0,0004	0	0,0182	0,0067	0,0045	0,0063	0,1658	0	0	0	0,007	0	0	0,0021	0,0021	0,0006
Celiacase 1:380	0	0	0	0,0138	0,0058	0,0479	0,1214	0	0,0027	0,0118	0	0	0	0	0	0,0004	0,0004	0,0288	0,0087	0,0001	0,0044	0	0	0,1103	0,006	0,0004	0,0003	0,0101	0	0,0256	0,0115	0,0003	0,0004	0,0002	0,0018	0,0089	0,009	0,054	0	0,2421	0	0,068	0	0,0004	0,0003	0	0,0023	0,0006	0,0037
[truncated: 24 more columns]
