# Supplementary material for: Targeted enzymatic therapy for coeliac disease
Source: EMBO Mol Med. 2026 May 14;18(6):2236–71. doi: 10.1038/s44321-026-00430-8 (PMC13269764; doi:10.1038/s44321-026-00430-8)
Supplement: Supplementary file 10 — Source data Fig. 8 [file 44321_2026_430_MOESM10_ESM.zip › Figure 8/8f/LDA REF Clc Genus.csv]

Group	Bifidobacterium	Coriobacteriaceae UCG-002	Enterorhabdus	Bacteroides	Odoribacter	Muribaculaceae	Muribaculum	Prevotellaceae UCG-001	Alistipes	Rikenella	Rikenellaceae RC9 gut group	Rs-E47 termite group	Parabacteroides	Helicobacter	Mucispirillum	Bilophila	Desulfovibrio	Anaeroplasma	Erysipelatoclostridium	Allobaculum	Dubosiella	Faecalibaculum	Ileibacterium	Turicibacter	Lactobacillus	Lactococcus	Streptococcus	Ureaplasma	RF39	Gemella	Clostridia UCG-014	Clostridia vadinBB60 group	Candidatus Arthromitus	Clostridium sensu stricto 1	A2	ASF356	Acetatifactor	Blautia	Eisenbergiella	GCA-900066575	Lachnoclostridium	Lachnospiraceae FCS020 group	Lachnospiraceae NK4A136 group	Lachnospiraceae UCG-001	Lachnospiraceae UCG-006	Marvinbryantia	Roseburia	Tuzzerella	Eubacterium fissicatena group
REF	0,0016	0	0,001	0,0162	0,0117	0,1354	0,0019	0	0,0965	0	0,0016	0	0,0335	0	0,0005	0,0004	0,0161	0	0,0005	0	0,0009	0,0003	0,021	0,0003	0,0235	0,0002	0	0,0076	0,0005	0,0001	0,0101	0,0006	0	0,0008	0	0,0004	0,0035	0,012	0,0012	0,0181	0,0085	0,0018	0,126	0	0,0025	0,0001	0,0029	0,0041	0
REF	0,0018	0,0005	0,0021	0,0042	0,0358	0,1281	0,0003	0	0,0359	0	0,0198	0,0265	0,0294	0,091	0,0258	0,0002	0,0266	0	0,0081	0,0002	0,0036	0,0011	0,0062	0	0,0072	0,0001	0	0,0017	0,0001	0	0	0,007	0	0	0,0012	0	0,0027	0,0082	0	0,0065	0,0157	0,0005	0,1015	0	0,0046	0	0	0,0107	0
REF	0,0033	0,0001	0,0001	0,0061	0,0236	0,1394	0,0037	0	0,0639	0	0,0103	0	0,029	0	0,003	0,0012	0,0123	0,0002	0,0004	0,0001	0,0008	0,0007	0,0363	0	0,0309	0	0,0001	0,0029	0,0003	0,0002	0,0093	0,0012	0	0	0	0	0,0032	0,0243	0,0001	0,0103	0,0076	0,0032	0,1004	0	0,0004	0	0,002	0,0053	0
REF	0,0032	0,0037	0,0005	0,0846	0,016	0,1301	0,0018	0	0,028	0,0097	0,0055	0	0,0107	0	0,0325	0	0,0217	0	0,0045	0	0,0019	0,0048	0,0467	0	0,0585	0	0	0,001	0,0006	0	0,0014	0,0029	0	0	0	0,0016	0,0009	0,003	0,0014	0,0014	0,0057	0,0042	0,0917	0	0,0036	0	0,0002	0,0008	0,0036
REF	0,002	0,0003	0,0004	0,0044	0,0143	0,1557	0,0055	0	0,0424	0	0,0102	0	0,0565	0	0,0195	0,0002	0,009	0,0001	0,0007	0,0044	0,0011	0,0005	0,0142	0	0,0032	0	0	0,0007	0,0001	0	0,0051	0,0048	0	0	0,001	0,0003	0,0084	0,0124	0,0024	0,0153	0,0421	0,0017	0,1004	0	0,0019	0,0006	0,0017	0,0057	0
Celiacase 1:380	0	0	0,006	0,007	0,0059	0,153	0	0	0,0236	0,0015	0,0008	0	0,0048	0,0378	0,0027	0	0,0086	0	0,0003	0	0	0	0	0	0,7032	0	0,0008	0,0008	0,0001	0,0005	0,0004	0,0011	0	0	0	0	0	0,0008	0	0	0,0043	0,0015	0,0047	0	0	0	0	0	0
Celiacase 1:380	0,0002	0	0,0024	0,0109	0,0928	0,2007	0	0	0,0355	0	0	0	0,0096	0,0151	0,0001	0,002	0,0134	0,0486	0,0001	0	0,0011	0	0	0,0003	0,0177	0	0	0	0,0001	0	0,0037	0,0353	0,0006	0,0002	0,0008	0	0,0053	0,0097	0	0,0009	0,0069	0,0008	0,1421	0	0,0374	0,0001	0	0,0013	0
Celiacase 1:380	0,0032	0,0064	0,0035	0,0048	0,0373	0,239	0	0	0,0831	0,0333	0,0062	0	0,0037	0,0082	0,0043	0	0,0069	0	0	0	0,0112	0	0	0	0,1604	0	0	0,0003	0	0	0,0031	0,0143	0	0	0,0003	0,0025	0,0007	0,0382	0	0,0025	0,0025	0,0021	0,1026	0,0013	0,0078	0	0	0,0013	0
Celiacase 1:380	0,0046	0	0,0033	0,0093	0,0363	0,1706	0	0,0021	0,0571	0	0,0035	0	0,0157	0,0101	0,0022	0	0,0268	0,0027	0	0	0,0022	0	0	0	0,3217	0,0023	0,0001	0,0003	0,0023	0	0,0153	0,011	0	0	0	0,0004	0	0,0182	0	0,0067	0,0045	0,0063	0,1658	0	0	0	0,007	0	0
Celiacase 1:380	0	0	0,0138	0,0058	0,0479	0,1214	0	0,0027	0,0118	0	0	0	0	0	0,0004	0,0004	0,0288	0,0087	0,0001	0	0,0044	0	0	0	0,1103	0,006	0,0004	0,0003	0,0101	0	0,0256	0,0115	0,0003	0	0,0004	0,0002	0,0018	0,0089	0	0,009	0,054	0	0,2421	0	0,068	0	0,0004	0,0003	0
[truncated: 28 more columns]
