# Supplementary material for: Targeted enzymatic therapy for coeliac disease
Source: EMBO Mol Med. 2026 May 14;18(6):2236–71. doi: 10.1038/s44321-026-00430-8 (PMC13269764; doi:10.1038/s44321-026-00430-8)
Supplement: Supplementary file 10 — Source data Fig. 8 [file 44321_2026_430_MOESM10_ESM.zip › Figure 8/8j/LDA GLI Clc Species.csv]

Group	Bifidobacterium pseudolongum	Adlercreutzia mucosicola	Adlercreutzia caecicola	Bacteroides acidifaciens	Bacteroides caecimuris	Alistipes inops	Alistipes obesi	Alistipes sp.	Parabacteroides goldsteinii	Helicobacter ganmani	Helicobacter hepaticus	Mucispirillum schaedleri	Desulfovibrio fairfieldensis	Dubosiella newyorkensis	Firmicutes bacterium	Lactobacillus iners	Lactobacillus murinus	Lactobacillus reuteri	Streptococcus danieliae	Lachnospiraceae bacterium	Dorea sp.	Clostridiales bacterium	Clostridiales bacterium	Acutalibacter muris	Clostridium leptum	Chlamydia muridarum	Akkermansia muciniphila
GLI	0,003	0,0012	0,0025	0,0145	0,0029	0	0,0002	0	0	0,0085	0,0181	0	0,0005	0,0126	0	0	0,0052	0,0008	0	0,0006	0,0023	0	0	0	0	0,0041	0,1405
GLI	0,002	0	0,0025	0,0063	0,0021	0	0,0003	0,0003	0	0,0038	0	0	0	0,0003	0	0	0,0024	0,0012	0	0,0157	0,0096	0,016	0	0	0,0014	0	0,0156
GLI	0	0,0018	0	0,0053	0,002	0,0002	0,0002	0,0001	0,0002	0	0,0098	0	0	0	0	0,0001	0,019	0,0044	0,0009	0,002	0,0103	0,0005	0	0,0003	0,0002	0	0
GLI	0,0003	0	0,0007	0,0092	0,0013	0	0,0004	0	0	0,0018	0,0111	0	0,0016	0,0013	0	0,0002	0,0005	0,0001	0	0,0009	0,0057	0,0003	0,0001	0	0,0007	0,0135	0,0787
GLI	0,001	0,0009	0,0025	0,0095	0,0083	0,0001	0	0,0003	0,0001	0	0	0,0051	0	0,0006	0,0258	0	0,0425	0,001	0,0002	0,0113	0,0013	0,0308	0,0001	0,0002	0,0002	0,0014	0,0643
Celiacase 1:380	0,0032	0	0	0,0027	0,0021	0	0	0	0	0	0,0082	0,0043	0,0066	0	0,0112	0	0,0359	0,0028	0	0,0375	0	0,0008	0	0	0,0002	0,0002	0
Celiacase 1:380	0	0	0	0,006	0,0009	0	0	0	0	0	0,0378	0,0027	0	0	0	0,0012	0,007	0,0029	0,0008	0,0008	0	0	0	0	0	0,0003	0
Celiacase 1:380	0,0002	0	0	0	0,0109	0	0	0,0011	0,0002	0,0151	0	0,0001	0,0131	0,0001	0	0,0001	0,0003	0,0022	0	0,0039	0,0015	0,0036	0	0	0	0	0,014
Celiacase 1:380	0,0046	0	0,0003	0,0066	0,0026	0,0019	0	0	0,0004	0	0	0,0022	0	0	0	0,0002	0	0,0017	0,0001	0,0182	0,0011	0,0016	0	0,0002	0,0008	0	0
Celiacase 1:380	0	0	0	0	0,0058	0,0007	0,0004	0,0011	0	0	0	0,0004	0,0013	0	0	0,0003	0	0,0028	0,0004	0,0058	0,0013	0,0014	0	0,0011	0,001	0	0
