# Supplementary material for: Targeted enzymatic therapy for coeliac disease
Source: EMBO Mol Med. 2026 May 14;18(6):2236–71. doi: 10.1038/s44321-026-00430-8 (PMC13269764; doi:10.1038/s44321-026-00430-8)
Supplement: Supplementary file 10 — Source data Fig. 8 [file 44321_2026_430_MOESM10_ESM.zip › Figure 8/8d/Genus abundance.csv]

	REF	REF	REF	REF	REF	GLI	GLI	GLI	GLI	GLI	Celiacase 1:380	Celiacase 1:380	Celiacase 1:380	Celiacase 1:380	Celiacase 1:380
d__Bacteria;p__Actinobacteriota;c__Actinobacteria;o__Bifidobacteriales;f__Bifidobacteriaceae;g__Bifidobacterium	0,0016	0,0018	0,0033	0,0032	0,002	0,001	0,003	0,002	0	0,0003	0	0,0002	0,0032	0,0046	0
d__Bacteria;p__Actinobacteriota;c__Coriobacteriia;o__Coriobacteriales;f__Atopobiaceae;g__Coriobacteriaceae_UCG-002	0	0,0005	0,0001	0,0037	0,0003	0,0618	0,0135	0,0066	0,0012	0,0016	0	0	0,0064	0	0
d__Bacteria;p__Actinobacteriota;c__Coriobacteriia;o__Coriobacteriales;f__Eggerthellaceae;g__DNF00809	0	0	0	0	0	0,001	0,0006	0	0	0,0001	0	0	0	0	0
d__Bacteria;p__Actinobacteriota;c__Coriobacteriia;o__Coriobacteriales;f__Eggerthellaceae;g__Enterorhabdus	0,001	0,0021	0,0001	0,0005	0,0004	0,0054	0,0047	0,0217	0,0281	0,0008	0,006	0,0024	0,0035	0,0033	0,0138
d__Bacteria;p__Actinobacteriota;c__Coriobacteriia;o__Coriobacteriales;f__Eggerthellaceae;g__Parvibacter	0	0,0009	0,0004	0	0	0,0025	0,0025	0,0025	0	0,0007	0	0	0	0,0003	0
d__Bacteria;p__Actinobacteriota;c__Coriobacteriia;o__Coriobacteriales;f__Eggerthellaceae;g__uncultured	0	0	0	0	0	0,0006	0,0017	0,0018	0,0046	0,0004	0,0007	0,0004	0,0008	0,0009	0,0004
d__Bacteria;p__Bacteroidota;c__Bacteroidia;o__Bacteroidales;__;__	0,0002	0	0	0	0	0	0	0	0	0	0	0	0	0	0
d__Bacteria;p__Bacteroidota;c__Bacteroidia;o__Bacteroidales;f__Bacteroidaceae;g__Bacteroides	0,0162	0,0042	0,0061	0,0846	0,0044	0,0177	0,0174	0,0084	0,0073	0,0105	0,007	0,0109	0,0048	0,0093	0,0058
d__Bacteria;p__Bacteroidota;c__Bacteroidia;o__Bacteroidales;f__Marinifilaceae;g__Odoribacter	0,0117	0,0358	0,0236	0,016	0,0143	0,0003	0,0029	0,0119	0,0066	0,0017	0,0059	0,0928	0,0373	0,0363	0,0479
d__Bacteria;p__Bacteroidota;c__Bacteroidia;o__Bacteroidales;f__Muribaculaceae;g__Muribaculaceae	0,1354	0,1281	0,1394	0,1301	0,1557	0,3275	0,255	0,3091	0,2536	0,2119	0,153	0,2007	0,239	0,1706	0,1214
d__Bacteria;p__Bacteroidota;c__Bacteroidia;o__Bacteroidales;f__Muribaculaceae;g__Muribaculum	0,0019	0,0003	0,0037	0,0018	0,0055	0,0007	0,0046	0,0005	0,0021	0,0047	0	0	0	0	0
d__Bacteria;p__Bacteroidota;c__Bacteroidia;o__Bacteroidales;f__Prevotellaceae;g__Prevotellaceae_UCG-001	0	0	0	0	0	0	0	0	0	0	0	0	0	0,0021	0,0027
d__Bacteria;p__Bacteroidota;c__Bacteroidia;o__Bacteroidales;f__Rikenellaceae;g__Alistipes	0,0965	0,0359	0,0639	0,028	0,0424	0,0073	0,0286	0,0063	0,0126	0,0531	0,0236	0,0355	0,0831	0,0571	0,0118
d__Bacteria;p__Bacteroidota;c__Bacteroidia;o__Bacteroidales;f__Rikenellaceae;g__Rikenella	0	0	0	0,0097	0	0,0064	0	0	0	0	0,0015	0	0,0333	0	0
d__Bacteria;p__Bacteroidota;c__Bacteroidia;o__Bacteroidales;f__Rikenellaceae;g__Rikenellaceae_RC9_gut_group	0,0016	0,0198	0,0103	0,0055	0,0102	0,0004	0,0006	0	0	0,0009	0,0008	0	0,0062	0,0035	0
d__Bacteria;p__Bacteroidota;c__Bacteroidia;o__Bacteroidales;f__Rs-E47_termite_group;g__Rs-E47_termite_group	0	0,0265	0	0	0	0	0,0163	0,0056	0	0,0123	0	0	0	0	0
d__Bacteria;p__Bacteroidota;c__Bacteroidia;o__Bacteroidales;f__Tannerellaceae;g__Parabacteroides	0,0335	0,0294	0,029	0,0107	0,0565	0,0055	0,0064	0,0039	0,0017	0,0052	0,0048	0,0096	0,0037	0,0157	0
d__Bacteria;p__Bacteroidota;c__Bacteroidia;o__Flavobacteriales;f__Weeksellaceae;__	0	0	0	0	0	0	0	0	0	0	0,0001	0	0	0	0
d__Bacteria;p__Campilobacterota;c__Campylobacteria;o__Campylobacterales;f__Helicobacteraceae;g__Helicobacter	0	0,091	0	0	0	0	0,0266	0,0038	0,0098	0,0129	0,0378	0,0151	0,0082	0,0101	0
d__Bacteria;p__Cyanobacteria;c__Vampirivibrionia;o__Gastranaerophilales;f__Gastranaerophilales;g__Gastranaerophilales	0	0	0,0004	0	0	0	0	0	0	0,0001	0	0	0	0	0
d__Bacteria;p__Deferribacterota;c__Deferribacteres;o__Deferribacterales;f__Deferribacteraceae;g__Mucispirillum	0,0005	0,0258	0,003	0,0325	0,0195	0,0051	0	0	0	0	0,0027	0,0001	0,0043	0,0022	0,0004
d__Bacteria;p__Desulfobacterota;c__Desulfovibrionia;o__Desulfovibrionales;f__Desulfovibrionaceae;g__Bilophila	0,0004	0,0002	0,0012	0	0,0002	0	0,0002	0	0,0002	0,0003	0	0,002	0	0	0,0004
d__Bacteria;p__Desulfobacterota;c__Desulfovibrionia;o__Desulfovibrionales;f__Desulfovibrionaceae;g__Desulfovibrio	0,0161	0,0266	0,0123	0,0217	0,009	0,0693	0,0652	0,1148	0,0241	0,0646	0,0086	0,0134	0,0069	0,0268	0,0288
d__Bacteria;p__Desulfobacterota;c__Desulfovibrionia;o__Desulfovibrionales;f__Desulfovibrionaceae;g__uncultured	0,1648	0,1013	0,1633	0,1088	0,2327	0,0005	0,002	0,0006	0,002	0,0277	0,0023	0,0081	0,0895	0,0006	0,0034
d__Bacteria;p__Firmicutes;c__Bacilli;o__Acholeplasmatales;f__Acholeplasmataceae;g__Anaeroplasma	0	0	0,0002	0	0,0001	0,0008	0	0,0001	0	0,0008	0	0,0486	0	0,0027	0,0087
d__Bacteria;p__Firmicutes;c__Bacilli;o__Erysipelotrichales;f__Erysipelatoclostridiaceae;g__Erysipelatoclostridiaceae	0	0	0	0	0	0	0,0001	0	0	0	0	0	0	0	0
d__Bacteria;p__Firmicutes;c__Bacilli;o__Erysipelotrichales;f__Erysipelatoclostridiaceae;g__Erysipelatoclostridium	0,0005	0,0081	0,0004	0,0045	0,0007	0	0,0002	0,0011	0,0002	0	0,0003	0,0001	0	0	0,0001
d__Bacteria;p__Firmicutes;c__Bacilli;o__Erysipelotrichales;f__Erysipelotrichaceae;__	0	0	0	0	0	0,0039	0	0,0017	0	0	0	0	0,0022	0	0
d__Bacteria;p__Firmicutes;c__Bacilli;o__Erysipelotrichales;f__Erysipelotrichaceae;g__Allobaculum	0	0,0002	0,0001	0	0,0044	0	0	0	0	0	0	0	0	0	0
d__Bacteria;p__Firmicutes;c__Bacilli;o__Erysipelotrichales;f__Erysipelotrichaceae;g__Dubosiella	0,0009	0,0036	0,0008	0,0019	0,0011	0,027	0,0585	0,0003	0	0,0117	0	0,0011	0,0112	0,0022	0,0044
d__Bacteria;p__Firmicutes;c__Bacilli;o__Erysipelotrichales;f__Erysipelotrichaceae;g__Faecalibaculum	0,0003	0,0011	0,0007	0,0048	0,0005	0,0011	0,0006	0	0	0	0	0	0	0	0
d__Bacteria;p__Firmicutes;c__Bacilli;o__Erysipelotrichales;f__Erysipelotrichaceae;g__Ileibacterium	0,021	0,0062	0,0363	0,0467	0,0142	0	0	0	0	0	0	0	0	0	0
d__Bacteria;p__Firmicutes;c__Bacilli;o__Erysipelotrichales;f__Erysipelotrichaceae;g__Turicibacter	0,0003	0	0	0	0	0	0,0021	0,0001	0	0,0002	0	0,0003	0	0	0
d__Bacteria;p__Firmicutes;c__Bacilli;o__Erysipelotrichales;f__Erysipelotrichaceae;g__uncultured	0,0001	0	0,0002	0,0002	0,0001	0,0021	0,0001	0,0004	0,0059	0	0	0	0	0,0033	0,0007
d__Bacteria;p__Firmicutes;c__Bacilli;o__Lactobacillales;f__Enterococcaceae;g__Enterococcus	0	0	0	0	0	0	0	0	0	0	0,0003	0	0	0	0
d__Bacteria;p__Firmicutes;c__Bacilli;o__Lactobacillales;f__Lactobacillaceae;g__Lactobacillus	0,0235	0,0072	0,0309	0,0585	0,0032	0,061	0,0334	0,1076	0,262	0,002	0,7032	0,0177	0,1604	0,3217	0,1103
d__Bacteria;p__Firmicutes;c__Bacilli;o__Lactobacillales;f__Streptococcaceae;g__Lactococcus	0,0002	0,0001	0	0	0	0	0	0	0	0	0	0	0	0,0023	0,006
d__Bacteria;p__Firmicutes;c__Bacilli;o__Lactobacillales;f__Streptococcaceae;g__Streptococcus	0	0	0,0001	0	0	0,0002	0	0	0,001	0	0,0008	0	0	0,0001	0,0004
d__Bacteria;p__Firmicutes;c__Bacilli;o__Mycoplasmatales;f__Mycoplasmataceae;g__Ureaplasma	0,0076	0,0017	0,0029	0,001	0,0007	0,0012	0,0006	0,0001	0	0	0,0008	0	0,0003	0,0003	0,0003
d__Bacteria;p__Firmicutes;c__Bacilli;o__RF39;f__RF39;g__RF39	0,0005	0,0001	0,0003	0,0006	0,0001	0,0051	0,0009	0,0015	0,0004	0,0003	0,0001	0,0001	0	0,0023	0,0101
d__Bacteria;p__Firmicutes;c__Bacilli;o__Staphylococcales;f__Gemellaceae;g__Gemella	0,0001	0	0,0002	0	0	0,0001	0	0	0,0006	0	0,0005	0	0	0	0
d__Bacteria;p__Firmicutes;c__Bacilli;o__Staphylococcales;f__Staphylococcaceae;g__Staphylococcus	0	0	0	0	0	0	0	0	0	0	0	0	0	0,0002	0
d__Bacteria;p__Firmicutes;c__Clostridia;__;__;__	0	0,0005	0	0	0	0	0,0003	0	0	0	0	0	0	0	0
d__Bacteria;p__Firmicutes;c__Clostridia;o__Christensenellales;f__Christensenellaceae;__	0,0017	0	0,0013	0,0006	0,0019	0	0	0	0	0	0	0	0	0	0
d__Bacteria;p__Firmicutes;c__Clostridia;o__Christensenellales;f__Christensenellaceae;g__uncultured	0	0	0	0	0,0001	0	0	0	0	0,0002	0	0,0001	0	0	0
d__Bacteria;p__Firmicutes;c__Clostridia;o__Clostridia;f__Hungateiclostridiaceae;g__Ruminiclostridium	0,0001	0	0	0	0,0001	0	0	0	0	0	0	0	0	0	0
d__Bacteria;p__Firmicutes;c__Clostridia;o__Clostridia_UCG-014;f__Clostridia_UCG-014;g__Clostridia_UCG-014	0,0101	0	0,0093	0,0014	0,0051	0,0048	0,014	0,0245	0,0023	0,0045	0,0004	0,0037	0,0031	0,0153	0,0256
d__Bacteria;p__Firmicutes;c__Clostridia;o__Clostridia_vadinBB60_group;f__Clostridia_vadinBB60_group;g__Clostridia_vadinBB60_group	0,0006	0,007	0,0012	0,0029	0,0048	0,0003	0,0041	0,0004	0,0003	0,0034	0,0011	0,0353	0,0143	0,011	0,0115
d__Bacteria;p__Firmicutes;c__Clostridia;o__Clostridiales;f__Clostridiaceae;g__Candidatus_Arthromitus	0	0	0	0	0	0	0,0008	0,0019	0	0,0001	0	0,0006	0	0	0,0003
d__Bacteria;p__Firmicutes;c__Clostridia;o__Clostridiales;f__Clostridiaceae;g__Clostridium_sensu_stricto_1	0,0008	0	0	0	0	0	0	0	0	0	0	0,0002	0	0	0
d__Bacteria;p__Firmicutes;c__Clostridia;o__Lachnospirales;f__Lachnospiraceae;__	0,0205	0,0416	0,032	0,0314	0,0618	0,0601	0,0387	0,0452	0,0657	0,2049	0,0098	0,1047	0,0258	0,0203	0,078
d__Bacteria;p__Firmicutes;c__Clostridia;o__Lachnospirales;f__Lachnospiraceae;g__A2	0	0,0012	0	0	0,001	0,0005	0	0	0,0004	0	0	0,0008	0,0003	0	0,0004
d__Bacteria;p__Firmicutes;c__Clostridia;o__Lachnospirales;f__Lachnospiraceae;g__ASF356	0,0004	0	0	0,0016	0,0003	0	0	0,0001	0	0	0	0	0,0025	0,0004	0,0002
d__Bacteria;p__Firmicutes;c__Clostridia;o__Lachnospirales;f__Lachnospiraceae;g__Acetatifactor	0,0035	0,0027	0,0032	0,0009	0,0084	0,0014	0	0	0	0,0001	0	0,0053	0,0007	0	0,0018
d__Bacteria;p__Firmicutes;c__Clostridia;o__Lachnospirales;f__Lachnospiraceae;g__Blautia	0,012	0,0082	0,0243	0,003	0,0124	0,0117	0,0025	0,0165	0,0055	0,0044	0,0008	0,0097	0,0382	0,0182	0,0089
d__Bacteria;p__Firmicutes;c__Clostridia;o__Lachnospirales;f__Lachnospiraceae;g__Eisenbergiella	0,0012	0	0,0001	0,0014	0,0024	0	0	0	0	0	0	0	0	0	0
d__Bacteria;p__Firmicutes;c__Clostridia;o__Lachnospirales;f__Lachnospiraceae;g__GCA-900066575	0,0181	0,0065	0,0103	0,0014	0,0153	0,0031	0,0009	0,006	0,0061	0,0151	0	0,0009	0,0025	0,0067	0,009
d__Bacteria;p__Firmicutes;c__Clostridia;o__Lachnospirales;f__Lachnospiraceae;g__Lachnoclostridium	0,0085	0,0157	0,0076	0,0057	0,0421	0,0106	0,0062	0,0116	0,0266	0,0057	0,0043	0,0069	0,0025	0,0045	0,054
d__Bacteria;p__Firmicutes;c__Clostridia;o__Lachnospirales;f__Lachnospiraceae;g__Lachnospiraceae_FCS020_group	0,0018	0,0005	0,0032	0,0042	0,0017	0,0026	0	0,0006	0,0096	0,0012	0,0015	0,0008	0,0021	0,0063	0
d__Bacteria;p__Firmicutes;c__Clostridia;o__Lachnospirales;f__Lachnospiraceae;g__Lachnospiraceae_NK4A136_group	0,126	0,1015	0,1004	0,0917	0,1004	0,0678	0,1067	0,1339	0,1276	0,0613	0,0047	0,1421	0,1026	0,1658	0,2421
d__Bacteria;p__Firmicutes;c__Clostridia;o__Lachnospirales;f__Lachnospiraceae;g__Lachnospiraceae_UCG-001	0	0	0	0	0	0,0016	0	0	0	0	0	0	0,0013	0	0
d__Bacteria;p__Firmicutes;c__Clostridia;o__Lachnospirales;f__Lachnospiraceae;g__Lachnospiraceae_UCG-004	0	0	0	0	0	0	0	0	0	0	0	0	0	0	0
d__Bacteria;p__Firmicutes;c__Clostridia;o__Lachnospirales;f__Lachnospiraceae;g__Lachnospiraceae_UCG-006	0,0025	0,0046	0,0004	0,0036	0,0019	0,0201	0,0374	0,0271	0,0336	0,0414	0	0,0374	0,0078	0	0,068
d__Bacteria;p__Firmicutes;c__Clostridia;o__Lachnospirales;f__Lachnospiraceae;g__Marvinbryantia	0,0001	0	0	0	0,0006	0,0001	0	0,0005	0,0008	0,0001	0	0,0001	0	0	0
d__Bacteria;p__Firmicutes;c__Clostridia;o__Lachnospirales;f__Lachnospiraceae;g__Roseburia	0,0029	0	0,002	0,0002	0,0017	0,0165	0,0061	0,0025	0,0002	0,0013	0	0	0	0,007	0,0004
d__Bacteria;p__Firmicutes;c__Clostridia;o__Lachnospirales;f__Lachnospiraceae;g__Tuzzerella	0,0041	0,0107	0,0053	0,0008	0,0057	0,0003	0,0002	0,0001	0,0003	0,001	0	0,0013	0,0013	0	0,0003
d__Bacteria;p__Firmicutes;c__Clostridia;o__Lachnospirales;f__Lachnospiraceae;g__[Eubacterium]_fissicatena_group	0	0	0	0,0036	0	0	0,0009	0	0	0,0031	0	0	0	0	0
d__Bacteria;p__Firmicutes;c__Clostridia;o__Lachnospirales;f__Lachnospiraceae;g__[Eubacterium]_oxidoreducens_group	0	0	0,0001	0	0	0	0	0	0	0	0	0	0	0	0
d__Bacteria;p__Firmicutes;c__Clostridia;o__Lachnospirales;f__Lachnospiraceae;g__[Eubacterium]_ventriosum_group	0	0	0	0	0	0	0	0	0	0	0	0,0001	0	0	0
d__Bacteria;p__Firmicutes;c__Clostridia;o__Lachnospirales;f__Lachnospiraceae;g__[Eubacterium]_xylanophilum_group	0	0	0	0	0	0,027	0,0007	0,0121	0,0028	0,0005	0	0,0012	0,0038	0,0021	0,0023
d__Bacteria;p__Firmicutes;c__Clostridia;o__Lachnospirales;f__Lachnospiraceae;g__uncultured	0,0445	0,0247	0,0187	0,0265	0,0433	0,042	0,0268	0,0254	0,0592	0,0759	0,0075	0,0895	0,0222	0,03	0,0465
d__Bacteria;p__Firmicutes;c__Clostridia;o__Monoglobales;f__Monoglobaceae;g__Monoglobus	0	0	0	0	0	0,0012	0	0,0003	0,0002	0,001	0	0,0008	0	0,0021	0,0006
d__Bacteria;p__Firmicutes;c__Clostridia;o__Oscillospirales;__;__	0	0,0011	0	0	0	0	0	0	0	0	0	0	0	0	0
d__Bacteria;p__Firmicutes;c__Clostridia;o__Oscillospirales;f__Butyricicoccaceae;g__Butyricicoccus	0,0002	0,0003	0,0004	0,0001	0,0001	0,0058	0	0,0002	0,0045	0,0003	0	0,0021	0,0007	0,0006	0,0037
d__Bacteria;p__Firmicutes;c__Clostridia;o__Oscillospirales;f__Butyricicoccaceae;g__UCG-009	0,0012	0,0009	0,0015	0,0001	0,0011	0,0001	0	0	0,0006	0,0002	0	0	0	0	0
d__Bacteria;p__Firmicutes;c__Clostridia;o__Oscillospirales;f__Oscillospiraceae;__	0,006	0,0415	0,0154	0,0103	0,0295	0,0042	0,0024	0,0088	0,0047	0,0037	0	0,0078	0,0012	0,0041	0,0058
d__Bacteria;p__Firmicutes;c__Clostridia;o__Oscillospirales;f__Oscillospiraceae;g__Colidextribacter	0,0312	0,015	0,0238	0,0102	0,0276	0,0043	0,0037	0,009	0,0032	0,0031	0,0027	0,0103	0,0122	0,0023	0,007
d__Bacteria;p__Firmicutes;c__Clostridia;o__Oscillospirales;f__Oscillospiraceae;g__Intestinimonas	0,0008	0	0,003	0	0,0005	0,0005	0,0006	0,0012	0	0	0	0	0	0	0
d__Bacteria;p__Firmicutes;c__Clostridia;o__Oscillospirales;f__Oscillospiraceae;g__NK4A214_group	0	0	0	0,0001	0,0005	0,0007	0,0001	0,0002	0	0,0004	0	0,0015	0,0005	0,0004	0,0005
d__Bacteria;p__Firmicutes;c__Clostridia;o__Oscillospirales;f__Oscillospiraceae;g__Oscillibacter	0,0105	0,0077	0,0164	0,0031	0,0049	0,001	0	0,0006	0,0005	0,0009	0	0,0047	0,001	0,0003	0,0006
d__Bacteria;p__Firmicutes;c__Clostridia;o__Oscillospirales;f__Oscillospiraceae;g__UCG-005	0	0	0	0	0,0001	0	0	0	0	0	0	0,0004	0	0	0
d__Bacteria;p__Firmicutes;c__Clostridia;o__Oscillospirales;f__Oscillospiraceae;g__uncultured	0,0195	0,0276	0,047	0,0057	0,0285	0,0011	0,008	0,0103	0,0041	0,0083	0,0031	0,0186	0,0314	0,0113	0,0129
d__Bacteria;p__Firmicutes;c__Clostridia;o__Oscillospirales;f__Ruminococcaceae;__	0,0012	0,0001	0,0006	0,0058	0	0,0002	0,0023	0	0,0009	0	0,0001	0,0023	0	0	0,0006
d__Bacteria;p__Firmicutes;c__Clostridia;o__Oscillospirales;f__Ruminococcaceae;g__Anaerotruncus	0,0037	0,0005	0,0027	0,0042	0	0,0008	0	0,0003	0	0,0005	0	0,0001	0,0003	0	0
d__Bacteria;p__Firmicutes;c__Clostridia;o__Oscillospirales;f__Ruminococcaceae;g__Candidatus_Soleaferrea	0	0,0002	0,0002	0	0	0	0	0	0	0	0	0,0003	0	0,0007	0
d__Bacteria;p__Firmicutes;c__Clostridia;o__Oscillospirales;f__Ruminococcaceae;g__Caproiciproducens	0	0	0,0001	0	0	0	0	0	0	0	0	0	0	0	0
d__Bacteria;p__Firmicutes;c__Clostridia;o__Oscillospirales;f__Ruminococcaceae;g__Faecalibacterium	0	0,0001	0	0	0	0	0	0	0	0	0	0	0	0	0
d__Bacteria;p__Firmicutes;c__Clostridia;o__Oscillospirales;f__Ruminococcaceae;g__Harryflintia	0,0007	0,0006	0,0009	0	0	0,0004	0,0001	0,0001	0	0,0007	0	0,0006	0	0	0
d__Bacteria;p__Firmicutes;c__Clostridia;o__Oscillospirales;f__Ruminococcaceae;g__Incertae_Sedis	0,0018	0,0031	0,0035	0,0012	0,0028	0,0029	0,005	0,0017	0,0057	0,0022	0,0002	0,0056	0,0003	0,0021	0,0058
d__Bacteria;p__Firmicutes;c__Clostridia;o__Oscillospirales;f__Ruminococcaceae;g__Negativibacillus	0	0	0,0003	0	0	0	0	0	0	0	0	0	0	0	0
d__Bacteria;p__Firmicutes;c__Clostridia;o__Oscillospirales;f__Ruminococcaceae;g__Paludicola	0,0002	0,0002	0,0001	0	0,0003	0,0004	0	0	0,0001	0,0001	0	0,0006	0	0	0,0004
d__Bacteria;p__Firmicutes;c__Clostridia;o__Oscillospirales;f__Ruminococcaceae;g__Ruminococcaceae	0	0	0	0	0	0,0013	0,0013	0,0004	0	0	0	0	0,0058	0,0033	0,0009
d__Bacteria;p__Firmicutes;c__Clostridia;o__Oscillospirales;f__Ruminococcaceae;g__Ruminococcus	0	0	0	0	0	0	0	0	0	0,0002	0	0,0007	0	0	0
d__Bacteria;p__Firmicutes;c__Clostridia;o__Oscillospirales;f__Ruminococcaceae;g__UBA1819	0,003	0	0,0013	0	0,0003	0,0008	0	0,0006	0	0	0,0002	0,0001	0	0	0,0007
d__Bacteria;p__Firmicutes;c__Clostridia;o__Oscillospirales;f__Ruminococcaceae;g__[Eubacterium]_siraeum_group	0	0	0	0	0	0	0	0	0	0,0141	0	0	0	0	0,0013
d__Bacteria;p__Firmicutes;c__Clostridia;o__Oscillospirales;f__Ruminococcaceae;g__uncultured	0,0102	0,0127	0,0089	0,0015	0,0034	0,0027	0,0004	0,0025	0,0015	0,0027	0	0,0075	0,003	0,0018	0,0036
d__Bacteria;p__Firmicutes;c__Clostridia;o__Oscillospirales;f__UCG-010;g__UCG-010	0,0026	0,0006	0,0013	0	0,0005	0,0011	0,0008	0,0026	0,0009	0,0003	0	0,0008	0	0,0009	0,001
d__Bacteria;p__Firmicutes;c__Clostridia;o__Oscillospirales;f__[Clostridium]_methylpentosum_group;g__[Clostridium]_methylpentosum_group	0,0001	0	0,0002	0	0	0	0	0	0,0009	0	0	0,0046	0	0	0,0039
d__Bacteria;p__Firmicutes;c__Clostridia;o__Oscillospirales;f__[Eubacterium]_coprostanoligenes_group;g__[Eubacterium]_coprostanoligenes_group	0	0	0	0	0	0,0001	0,0035	0,0118	0,0001	0,0003	0	0,0052	0	0,0004	0
d__Bacteria;p__Firmicutes;c__Clostridia;o__Peptococcales;f__Peptococcaceae;g__Peptococcus	0,0008	0,0005	0,0011	0,0002	0,0004	0,0001	0	0,0002	0	0,0002	0	0,0001	0	0,0001	0,0002
d__Bacteria;p__Firmicutes;c__Clostridia;o__Peptococcales;f__Peptococcaceae;g__uncultured	0,0071	0,0069	0,0039	0,0056	0,0036	0,0025	0,0009	0,0025	0,0001	0,0015	0,0006	0,0067	0,0058	0,0024	0,0051
d__Bacteria;p__Firmicutes;c__Clostridia;o__Peptostreptococcales-Tissierellales;f__Anaerovoracaceae;__	0,001	0,0012	0,0002	0,0006	0,0008	0,0001	0	0,0002	0	0,0009	0	0,0002	0	0	0
d__Bacteria;p__Firmicutes;c__Clostridia;o__Peptostreptococcales-Tissierellales;f__Anaerovoracaceae;g__Anaerovorax	0	0,0001	0	0	0,0004	0	0	0	0	0	0	0	0	0	0
d__Bacteria;p__Firmicutes;c__Clostridia;o__Peptostreptococcales-Tissierellales;f__Anaerovoracaceae;g__Family_XIII_AD3011_group	0	0	0	0	0	0	0	0	0,0001	0,0005	0	0	0	0	0,0002
d__Bacteria;p__Firmicutes;c__Clostridia;o__Peptostreptococcales-Tissierellales;f__Anaerovoracaceae;g__Family_XIII_UCG-001	0,0001	0,0003	0	0,0001	0,0001	0,0011	0,0011	0,0005	0,0004	0,0007	0,0001	0,0006	0,0003	0,0005	0,0012
d__Bacteria;p__Firmicutes;c__Clostridia;o__Peptostreptococcales-Tissierellales;f__Anaerovoracaceae;g__[Eubacterium]_brachy_group	0,0006	0,0006	0,0002	0,0001	0,0004	0,0014	0,001	0,0027	0,0058	0,0008	0,0007	0,0017	0,0004	0,0004	0,004
d__Bacteria;p__Firmicutes;c__Clostridia;o__Peptostreptococcales-Tissierellales;f__Anaerovoracaceae;g__[Eubacterium]_nodatum_group	0,0002	0,0002	0,0001	0,0001	0,0002	0	0,0001	0,0004	0,0009	0,0002	0	0	0	0,0001	0,0004
d__Bacteria;p__Firmicutes;c__Clostridia;o__Peptostreptococcales-Tissierellales;f__Peptostreptococcaceae;g__Romboutsia	0,0012	0	0,0001	0	0,0004	0	0	0	0	0	0	0	0	0	0
d__Bacteria;p__Firmicutes;c__Clostridia;o__uncultured;f__uncultured;g__uncultured	0	0	0	0	0,0001	0,0002	0,0009	0,0002	0	0,0069	0	0	0	0,0002	0,0002
d__Bacteria;p__Fusobacteriota;c__Fusobacteriia;o__Fusobacteriales;f__Leptotrichiaceae;g__Sneathia	0	0	0	0	0	0	0	0	0	0	0,0001	0	0	0	0
d__Bacteria;p__Patescibacteria;c__Saccharimonadia;o__Saccharimonadales;f__Saccharimonadaceae;g__Candidatus_Saccharimonas	0,0344	0	0,0329	0,0003	0,0015	0,0002	0,0271	0,0064	0	0,0078	0,0008	0,0028	0,0016	0	0,012
d__Bacteria;p__Proteobacteria;__;__;__;__	0	0	0,0001	0	0	0	0	0	0	0	0	0	0	0	0
d__Bacteria;p__Proteobacteria;c__Alphaproteobacteria;o__Caulobacterales;f__Caulobacteraceae;g__Brevundimonas	0	0	0	0	0	0	0	0	0	0	0	0	0	0	0
d__Bacteria;p__Proteobacteria;c__Alphaproteobacteria;o__Rhizobiales;f__Beijerinckiaceae;g__Bosea	0	0	0	0	0	0	0	0	0,0001	0	0	0	0	0	0
d__Bacteria;p__Proteobacteria;c__Alphaproteobacteria;o__Rhodospirillales;f__uncultured;g__uncultured	0	0	0	0,0003	0	0	0,0002	0	0	0	0	0	0	0	0
d__Bacteria;p__Proteobacteria;c__Gammaproteobacteria;o__Burkholderiales;f__Alcaligenaceae;g__Achromobacter	0	0	0	0	0	0	0	0	0	0	0,0002	0	0	0	0
d__Bacteria;p__Proteobacteria;c__Gammaproteobacteria;o__Burkholderiales;f__Nitrosomonadaceae;g__Nitrosomonas	0,0001	0	0,0001	0,0001	0,0001	0,0001	0	0	0	0	0	0	0	0	0
d__Bacteria;p__Proteobacteria;c__Gammaproteobacteria;o__Burkholderiales;f__Sutterellaceae;g__Parasutterella	0	0	0	0,0101	0	0,013	0,0017	0,0001	0	0,0005	0	0	0	0	0,0001
d__Bacteria;p__Proteobacteria;c__Gammaproteobacteria;o__Burkholderiales;f__Sutterellaceae;g__Sutterella	0	0	0	0	0	0	0	0	0	0	0	0	0	0	0,0001
d__Bacteria;p__Proteobacteria;c__Gammaproteobacteria;o__Enterobacterales;f__Enterobacteriaceae;g__Escherichia-Shigella	0	0	0	0	0	0	0	0	0	0	0,0002	0	0	0	0
d__Bacteria;p__Proteobacteria;c__Gammaproteobacteria;o__Pasteurellales;f__Pasteurellaceae;g__Haemophilus	0	0	0	0	0	0	0	0	0	0	0	0	0	0,0001	0
d__Bacteria;p__Proteobacteria;c__Gammaproteobacteria;o__Xanthomonadales;f__Xanthomonadaceae;g__Stenotrophomonas	0	0	0	0	0	0	0	0	0	0	0	0	0	0	0,0001
d__Bacteria;p__Verrucomicrobiota;c__Chlamydiae;o__Chlamydiales;f__Chlamydiaceae;g__Chlamydia	0	0,003	0	0,0055	0	0,0014	0,0041	0	0	0,0135	0,0003	0	0,0002	0	0
d__Bacteria;p__Verrucomicrobiota;c__Verrucomicrobiae;o__Verrucomicrobiales;f__Akkermansiaceae;g__Akkermansia	0,0661	0,0916	0,0812	0,1782	0,0028	0,0643	0,1405	0,0156	0	0,0787	0	0,014	0	0	0
	Taxa	d__Bacteria;p__Desulfobacterota;c__Desulfovibrionia;o__Desulfovibrionales;f__Desulfovibrionaceae;g__uncultured	d__Bacteria;p__Bacteroidota;c__Bacteroidia;o__Bacteroidales;f__Muribaculaceae;g__Muribaculaceae	d__Bacteria;p__Firmicutes;c__Clostridia;o__Lachnospirales;f__Lachnospiraceae;g__Lachnospiraceae_NK4A136_group	d__Bacteria;p__Verrucomicrobiota;c__Verrucomicrobiae;o__Verrucomicrobiales;f__Akkermansiaceae;g__Akkermansia	d__Bacteria;p__Bacteroidota;c__Bacteroidia;o__Bacteroidales;f__Rikenellaceae;g__Alistipes	d__Bacteria;p__Firmicutes;c__Clostridia;o__Lachnospirales;f__Lachnospiraceae;__	d__Bacteria;p__Bacteroidota;c__Bacteroidia;o__Bacteroidales;f__Tannerellaceae;g__Parabacteroides	d__Bacteria;p__Firmicutes;c__Clostridia;o__Lachnospirales;f__Lachnospiraceae;g__uncultured	d__Bacteria;p__Firmicutes;c__Clostridia;o__Oscillospirales;f__Oscillospiraceae;g__uncultured	d__Bacteria;p__Firmicutes;c__Bacilli;o__Erysipelotrichales;f__Erysipelotrichaceae;g__Ileibacterium	d__Bacteria;p__Firmicutes;c__Bacilli;o__Lactobacillales;f__Lactobacillaceae;g__Lactobacillus	d__Bacteria;p__Bacteroidota;c__Bacteroidia;o__Bacteroidales;f__Bacteroidaceae;g__Bacteroides	d__Bacteria;p__Firmicutes;c__Clostridia;o__Oscillospirales;f__Oscillospiraceae;g__Colidextribacter	d__Bacteria;p__Firmicutes;c__Clostridia;o__Oscillospirales;f__Oscillospiraceae;__	d__Bacteria;p__Bacteroidota;c__Bacteroidia;o__Bacteroidales;f__Marinifilaceae;g__Odoribacter	d__Bacteria;p__Campilobacterota;c__Campylobacteria;o__Campylobacterales;f__Helicobacteraceae;g__Helicobacter	d__Bacteria;p__Desulfobacterota;c__Desulfovibrionia;o__Desulfovibrionales;f__Desulfovibrionaceae;g__Desulfovibrio	d__Bacteria;p__Deferribacterota;c__Deferribacteres;o__Deferribacterales;f__Deferribacteraceae;g__Mucispirillum	<1% Genus		d__Bacteria;p__Bacteroidota;c__Bacteroidia;o__Bacteroidales;f__Rikenellaceae;g__Rikenellaceae_RC9_gut_group	d__Bacteria;p__Firmicutes;c__Clostridia;o__Oscillospirales;f__Oscillospiraceae;g__Oscillibacter	d__Bacteria;p__Firmicutes;c__Clostridia;o__Oscillospirales;f__Ruminococcaceae;g__uncultured	d__Bacteria;p__Firmicutes;c__Clostridia;o__Peptococcales;f__Peptococcaceae;g__uncultured	d__Bacteria;p__Firmicutes;c__Clostridia;o__Lachnospirales;f__Lachnospiraceae;g__Tuzzerella	d__Bacteria;p__Bacteroidota;c__Bacteroidia;o__Bacteroidales;f__Rs-E47_termite_group;g__Rs-E47_termite_group	d__Bacteria;p__Firmicutes;c__Clostridia;o__Lachnospirales;f__Lachnospiraceae;g__Acetatifactor	d__Bacteria;p__Firmicutes;c__Bacilli;o__Erysipelotrichales;f__Erysipelatoclostridiaceae;g__Erysipelatoclostridium	d__Bacteria;p__Firmicutes;c__Bacilli;o__Mycoplasmatales;f__Mycoplasmataceae;g__Ureaplasma	d__Bacteria;p__Bacteroidota;c__Bacteroidia;o__Bacteroidales;f__Muribaculaceae;g__Muribaculum	d__Bacteria;p__Firmicutes;c__Clostridia;o__Oscillospirales;f__Ruminococcaceae;g__Incertae_Sedis	d__Bacteria;p__Actinobacteriota;c__Actinobacteria;o__Bifidobacteriales;f__Bifidobacteriaceae;g__Bifidobacterium	d__Bacteria;p__Firmicutes;c__Clostridia;o__Lachnospirales;f__Lachnospiraceae;g__Lachnospiraceae_FCS020_group	d__Bacteria;p__Firmicutes;c__Clostridia;o__Oscillospirales;f__Ruminococcaceae;g__Anaerotruncus	d__Bacteria;p__Proteobacteria;c__Gammaproteobacteria;o__Burkholderiales;f__Sutterellaceae;g__Parasutterella	d__Bacteria;p__Bacteroidota;c__Bacteroidia;o__Bacteroidales;f__Rikenellaceae;g__Rikenella	d__Bacteria;p__Verrucomicrobiota;c__Chlamydiae;o__Chlamydiales;f__Chlamydiaceae;g__Chlamydia	d__Bacteria;p__Firmicutes;c__Clostridia;o__Oscillospirales;f__Ruminococcaceae;__	d__Bacteria;p__Firmicutes;c__Bacilli;o__Erysipelotrichales;f__Erysipelotrichaceae;g__Faecalibaculum	d__Bacteria;p__Firmicutes;c__Clostridia;o__Lachnospirales;f__Lachnospiraceae;g__Roseburia	d__Bacteria;p__Firmicutes;c__Clostridia;o__Christensenellales;f__Christensenellaceae;__	d__Bacteria;p__Firmicutes;c__Clostridia;o__Lachnospirales;f__Lachnospiraceae;g__Eisenbergiella	d__Bacteria;p__Firmicutes;c__Clostridia;o__Oscillospirales;f__UCG-010;g__UCG-010	d__Bacteria;p__Firmicutes;c__Clostridia;o__Oscillospirales;f__Butyricicoccaceae;g__UCG-009	d__Bacteria;p__Firmicutes;c__Bacilli;o__Erysipelotrichales;f__Erysipelotrichaceae;g__Allobaculum	d__Bacteria;p__Firmicutes;c__Clostridia;o__Oscillospirales;f__Ruminococcaceae;g__UBA1819	d__Bacteria;p__Firmicutes;c__Clostridia;o__Oscillospirales;f__Oscillospiraceae;g__Intestinimonas	d__Bacteria;p__Firmicutes;c__Clostridia;o__Peptostreptococcales-Tissierellales;f__Anaerovoracaceae;__
	ENZB	2,078	17,694	13,146	0,28	4,222	4,772	0,676	3,914	1,546	0	26,266	0,756	0,69	0,378	4,404	1,424	1,69	0,194	5,226		0,21	0,132	0,318	0,412	0,058	0	0,156	0,01	0,034	0	0,28	0,16	0,214	0,008	0,002	0,696	0,01	0,06	0	0,148	0	0	0,054	0	0	0,02	0	0,004
	GLI	0,656	27,142	9,946	5,982	2,158	8,292	0,454	4,586	0,636	0	9,32	1,226	0,466	0,476	0,468	1,062	6,76	0,102	7,554		0,038	0,06	0,196	0,15	0,038	0,684	0,03	0,03	0,038	0,252	0,35	0,126	0,28	0,032	0,306	0,128	0,38	0,068	0,034	0,532	0	0	0,114	0,018	0	0,028	0,046	0,024
	REF	15,418	13,774	10,4	8,398	5,334	3,746	3,182	3,154	2,566	2,488	2,466	2,31	2,156	2,054	2,028	1,82	1,714	1,626	8,716		0,948	0,852	0,734	0,542	0,532	0,53	0,374	0,284	0,278	0,264	0,248	0,238	0,228	0,222	0,202	0,194	0,17	0,154	0,148	0,136	0,11	0,102	0,1	0,096	0,094	0,092	0,086	0,076
[truncated: 67 more columns]
