# Supplementary material for: Targeted enzymatic therapy for coeliac disease
Source: EMBO Mol Med. 2026 May 14;18(6):2236–71. doi: 10.1038/s44321-026-00430-8 (PMC13269764; doi:10.1038/s44321-026-00430-8)
Supplement: Supplementary file 10 — Source data Fig. 8 [file 44321_2026_430_MOESM10_ESM.zip › Figure 8/8c/B diversity.csv]

Group	Dim 1	Dim 2
REF	-0,115	-0,132
REF	-0,067	-0,083
REF	-0,11	-0,104
REF	-0,112	-0,119
REF	-0,114	-0,138
GLI	-0,11	0,13
GLI	-0,095	0,043
GLI	-0,117	0,065
GLI	-0,025	0,155
GLI	0,149	0,107
Celiacase 1:380	0,027	0,061
Celiacase 1:380	0,425	-0,115
Celiacase 1:380	0,178	0,008
Celiacase 1:380	0,112	0,013
Celiacase 1:380	-0,027	0,109
