# Supplementary material for: Targeted enzymatic therapy for coeliac disease
Source: EMBO Mol Med. 2026 May 14;18(6):2236–71. doi: 10.1038/s44321-026-00430-8 (PMC13269764; doi:10.1038/s44321-026-00430-8)
Supplement: Supplementary file 10 — Source data Fig. 8 [file 44321_2026_430_MOESM10_ESM.zip › Figure 8/8b/Evenness_Enzymes.csv]

REF;GLI;"Celiacase
1:380"
0	77283;0	76175;0	77781
0	75368;0	77304;0	37938
0	74549;0	78168;0	81809
0	72877;0	71114;0	67438
0	69097;0	78693;0	75942
