# Supplementary material for: Targeted enzymatic therapy for coeliac disease
Source: EMBO Mol Med. 2026 May 14;18(6):2236–71. doi: 10.1038/s44321-026-00430-8 (PMC13269764; doi:10.1038/s44321-026-00430-8)
Supplement: Supplementary file 10 — Source data Fig. 8 [file 44321_2026_430_MOESM10_ESM.zip › Figure 8/8e/LDA REF GLI Genus.csv]

Group	Bifidobacterium	Coriobacteriaceae UCG-002	DNF00809	Enterorhabdus	Bacteroides	Odoribacter	Muribaculaceae	Muribaculum	Alistipes	Rikenella	Rikenellaceae RC9 gut group	Rs-E47 termite group	Parabacteroides	Helicobacter	Mucispirillum	Bilophila	Desulfovibrio	Anaeroplasma	Erysipelatoclostridium	Allobaculum	Dubosiella	Faecalibaculum	Ileibacterium	Turicibacter	Lactobacillus	Streptococcus	Ureaplasma	RF39	Gemella	Clostridia UCG-014	Clostridia vadinBB60 group	Candidatus Arthromitus	Clostridium sensu stricto 1	A2	ASF356	Acetatifactor	Blautia	Eisenbergiella	GCA-900066575	Lachnoclostridium	Lachnospiraceae FCS020 group	Lachnospiraceae NK4A136 group	Lachnospiraceae UCG-001	Lachnospiraceae UCG-006	Marvinbryantia	Roseburia	Tuzzerella	Eubacterium fissicatena group	Eubacterium xylanophilum group
REF	0,0016	0	0	0,001	0,0162	0,0117	0,1354	0,0019	0,0965	0	0,0016	0	0,0335	0	0,0005	0,0004	0,0161	0	0,0005	0	0,0009	0,0003	0,021	0,0003	0,0235	0	0,0076	0,0005	0,0001	0,0101	0,0006	0	0,0008	0	0,0004	0,0035	0,012	0,0012	0,0181	0,0085	0,0018	0,126	0	0,0025	0,0001	0,0029	0,0041	0	0
REF	0,0018	0,0005	0	0,0021	0,0042	0,0358	0,1281	0,0003	0,0359	0	0,0198	0,0265	0,0294	0,091	0,0258	0,0002	0,0266	0	0,0081	0,0002	0,0036	0,0011	0,0062	0	0,0072	0	0,0017	0,0001	0	0	0,007	0	0	0,0012	0	0,0027	0,0082	0	0,0065	0,0157	0,0005	0,1015	0	0,0046	0	0	0,0107	0	0
REF	0,0033	0,0001	0	0,0001	0,0061	0,0236	0,1394	0,0037	0,0639	0	0,0103	0	0,029	0	0,003	0,0012	0,0123	0,0002	0,0004	0,0001	0,0008	0,0007	0,0363	0	0,0309	0,0001	0,0029	0,0003	0,0002	0,0093	0,0012	0	0	0	0	0,0032	0,0243	0,0001	0,0103	0,0076	0,0032	0,1004	0	0,0004	0	0,002	0,0053	0	0
REF	0,0032	0,0037	0	0,0005	0,0846	0,016	0,1301	0,0018	0,028	0,0097	0,0055	0	0,0107	0	0,0325	0	0,0217	0	0,0045	0	0,0019	0,0048	0,0467	0	0,0585	0	0,001	0,0006	0	0,0014	0,0029	0	0	0	0,0016	0,0009	0,003	0,0014	0,0014	0,0057	0,0042	0,0917	0	0,0036	0	0,0002	0,0008	0,0036	0
REF	0,002	0,0003	0	0,0004	0,0044	0,0143	0,1557	0,0055	0,0424	0	0,0102	0	0,0565	0	0,0195	0,0002	0,009	0,0001	0,0007	0,0044	0,0011	0,0005	0,0142	0	0,0032	0	0,0007	0,0001	0	0,0051	0,0048	0	0	0,001	0,0003	0,0084	0,0124	0,0024	0,0153	0,0421	0,0017	0,1004	0	0,0019	0,0006	0,0017	0,0057	0	0
GLI	0,001	0,0618	0,001	0,0054	0,0177	0,0003	0,3275	0,0007	0,0073	0,0064	0,0004	0	0,0055	0	0,0051	0	0,0693	0,0008	0	0	0,027	0,0011	0	0	0,061	0,0002	0,0012	0,0051	0,0001	0,0048	0,0003	0	0	0,0005	0	0,0014	0,0117	0	0,0031	0,0106	0,0026	0,0678	0,0016	0,0201	0,0001	0,0165	0,0003	0	0,027
GLI	0,003	0,0135	0,0006	0,0047	0,0174	0,0029	0,255	0,0046	0,0286	0	0,0006	0,0163	0,0064	0,0266	0	0,0002	0,0652	0	0,0002	0	0,0585	0,0006	0	0,0021	0,0334	0	0,0006	0,0009	0	0,014	0,0041	0,0008	0	0	0	0	0,0025	0	0,0009	0,0062	0	0,1067	0	0,0374	0	0,0061	0,0002	0,0009	0,0007
GLI	0,002	0,0066	0	0,0217	0,0084	0,0119	0,3091	0,0005	0,0063	0	0	0,0056	0,0039	0,0038	0	0	0,1148	0,0001	0,0011	0	0,0003	0	0	0,0001	0,1076	0	0,0001	0,0015	0	0,0245	0,0004	0,0019	0	0	0,0001	0	0,0165	0	0,006	0,0116	0,0006	0,1339	0	0,0271	0,0005	0,0025	0,0001	0	0,0121
GLI	0	0,0012	0	0,0281	0,0073	0,0066	0,2536	0,0021	0,0126	0	0	0	0,0017	0,0098	0	0,0002	0,0241	0	0,0002	0	0	0	0	0	0,262	0,001	0	0,0004	0,0006	0,0023	0,0003	0	0	0,0004	0	0	0,0055	0	0,0061	0,0266	0,0096	0,1276	0	0,0336	0,0008	0,0002	0,0003	0	0,0028
GLI	0,0003	0,0016	0,0001	0,0008	0,0105	0,0017	0,2119	0,0047	0,0531	0	0,0009	0,0123	0,0052	0,0129	0	0,0003	0,0646	0,0008	0	0	0,0117	0	0	0,0002	0,002	0	0	0,0003	0	0,0045	0,0034	0,0001	0	0	0	0,0001	0,0044	0	0,0151	0,0057	0,0012	0,0613	0	0,0414	0,0001	0,0013	0,001	0,0031	0,0005
[truncated: 27 more columns]
