# Supplementary material for: Targeted enzymatic therapy for coeliac disease
Source: EMBO Mol Med. 2026 May 14;18(6):2236–71. doi: 10.1038/s44321-026-00430-8 (PMC13269764; doi:10.1038/s44321-026-00430-8)
Supplement: Supplementary file 11 — Source data Fig. 9 [file 44321_2026_430_MOESM11_ESM.zip]

Archive with 18 entries (13 files):
- Figure 9/
- __MACOSX/._Figure 9
- Figure 9/9b/
- __MACOSX/Figure 9/._9b
- Figure 9/9d/
- __MACOSX/Figure 9/._9d
- Figure 9/9c/
- __MACOSX/Figure 9/._9c
- Figure 9/9a/
- __MACOSX/Figure 9/._9a
- Figure 9/9b/NMDS global all.csv
- __MACOSX/Figure 9/9b/._NMDS global all.csv
- Figure 9/9d/NMDS global males.csv
- __MACOSX/Figure 9/9d/._NMDS global males.csv
- Figure 9/9c/NMDS global females.csv
- __MACOSX/Figure 9/9c/._NMDS global females.csv
- Figure 9/9a/NMDS global all.csv
- __MACOSX/Figure 9/9a/._NMDS global all.csv
