# Supplementary material for: Targeted enzymatic therapy for coeliac disease
Source: EMBO Mol Med. 2026 May 14;18(6):2236–71. doi: 10.1038/s44321-026-00430-8 (PMC13269764; doi:10.1038/s44321-026-00430-8)
Supplement: Supplementary file 11 — Source data Fig. 9 [file 44321_2026_430_MOESM11_ESM.zip › Figure 9/9b/NMDS global all.csv]

Sexe	Grup	Anti-gli IgG ng/mL	Anti-gli IgA ng/mL	Anti-tg IgA ug/mL	Anti-gli IgG ng/mL	Anti-gli IgA ng/mL	IL4	IL5	IL6	IFNg	IL12P70	TNFa	G12 mg/kg gliadin	R5 mg/kg gliadin	Weight Increment W4	Chow/100g W4	Water/100g W4	BMI (g/cm2)	Lee Index	%Humitat W4	Fecal weight increase W4	pH W4	Pes estómac brut/ 100g animal	Pes IP brut/ 100g animal	Pes cec brut/ 100g animal	Pes thymus brut/ 100g animal	Pes melsa/ 100g animal	Long total (cm)	Villi Height	Villi Width	Crypt Depth	Villi Area	Height Depth ratio	IgG1	IgG2a	IgG2b	IgG3	IgE	IgM	Total IgG	Th1/Th2 (a/b)	Th1/Th2 (IgG2a/IgG1)	CD3- CD19+ IL2+ B cells	CD3- CD19+ IFN-ɣ+ B cells	CD3- CD19+ IL-2/IFN-ɣ+ B cells	CD3- NK+ IL2+ NK cells	CD3- NK+ IFN-ɣ+ NK cells	CD3- NK+ IL-2/IFN-ɣ+ NK cells	CD3+ NK+ IL2+ NKT cells
F	REF	4	26	9	69		1	44	102	16	450	67	0	0	4	12	37	0	329	62	-16	8	1	5		0	0	16	215	46	68	9410	4	386003	10948107	64578607	11200127	282258	117663805	87112845	0	28
F	REF	2	12	8	68		0	11	66	3	1	7	0	82	-1	10	39	0	300	65	36	8	1	5		0	0	16	282	61	67	18056	4		6808386	39379148	22352233	242913	43212066	68539768			7	7	1	17	23	1	30
F	REF	2	45	6	125	43	0	4	3	3	1	2	0	174	9	14	36	0	304	59	28	8	1	8	1	0	0	17	196	43	61	9093	3	340229	4398449	16995070	6844531	3681	35336768	28578280	1	13		3			5		47
F	REF	4	31	6	82	45	1	9	7	2	1	8	0	36	3	14	35	0	297	63	7	9	2	4	1	0	1	17	237	40	63	10589	4	411912	9334856	80003250	21063716			110813734	0	23	2			18	8
F	REF	10	18	7	57		1	5	7	2	2	7	0	43	10	16	41	0	289	70	67	8	1	4	1	0	1	17	244	44	61	11137	4	378763	9822519	65223137	4953361	363879	78719823	80377781	0	26	3	3	1	12	6	2	32
F	REF	4	15	19	88	21	1	11	7	1	1	8	0	72	4	13	37	0	285	40	-51	8	1	5	1	0	0	17	194	47	60	9166	3	336834	6763726	21995033	6690543	7362	21168225	35786135	1	20	1	2	1	21	28	1	21
F	REF	5		8	43	46	1	6	8	2	2	9	1	0	7	13	38	0	314	65		9	1	5	1	0	0	17	127	41	54	5318	2	353990	10501431		2667502	149433	37875139	13522923		30	4	4	1	36	38	1	65
F	REF	7	27	4	72	20	2	9	248	17	114	10		0	15	12	27	0	321	62	-40	8	2	5	1	0	0	17	223	58	103	10803	2	336834	5542616	36845488	5411513	3681	16137891	48136451	0	16	5	5	1	45	46	1	70
M	REF	4	14	5	239		0	98	526	50	18	129	0	87	4	14	31	0	359	66	41	8	1	5		0	1	16	139	55	47	8103	3	320125	2138763	9629380	1305223	3681	11634294	13393492	0	7	6	5	1	17	22	1	10
M	REF	55	29	9	54		1	7	11	4	2	8	0	7	4	20	38	0	311	50	-39	8	1	5		0	0	17	200	68	66	14349	4	347074	4329606	19172982	9105826	34277	46968004	32955489	1	12
M	REF	2	23	9	111		0	7	122	5	5	4	0	29	4	12	46	0	326	67	17	8	1	5	1	0	0	17	215	44	55	10518	4	333456	7933445	35616450	5819669	3681	13821114	49703021	0	24	1	1	1	12	20	1	28
M	REF	7	32	7	80	34	1	3	7	2	1	9	0	7	9	13	24	0	322	62	0	8	1	4	1	0	0	16	197	51	58	11325	3	323431	664448	8918603	5238736	3681	19219136	15145218	1	2	2	3	1	26	34	1	29
M	REF	5	11	7									0	65	8	13	25	0	322	48	-42	9	1	4	1	0	0	16	154	47	48	10060	3	313567	57079	5124657	1305223	3681	12439207	6743446			2	3	1	27	37	1	26
M	REF	8	26	20	68	60	2	11	13	3	6	12	0	65	5	10	5	0	301	67	25	8	0	5	1	0	0	18	145	48	34	7838	5	360978	5805041	52193171		322600	19538718	58359191		16	7	7	1	47	46	1	67
M	REF	3	27	19	41	35	2	8	15	2	5	12			3	10	5	0	295	75	-7	8	2	7	1	0	0	18	132	38	50	5692	3	350523	5073099	28352750		97320	15253776	33776372		14	4	4	1	46	47	1	69
F	GLI	10	57	8	52		2	110	262	47	4	64	18	2260		16	35	0	320	68	41	8	1	6		0	0	16	147	74	75	10680	2	340229	7062145	32320319	2610446	3681	18586255	42333139	0	21	4	5	1	17	31	1	30
F	GLI	17	71	16	97	32	0	9	7	2	2	12		3447	2	11	29	0	310	77	56	8	1	6		0	1	16	131	44	61	5695	2	360978	6719202	37244434	19438288	282258	51640433	63762901	1	19	0	1	1	12	10	1	22
F	GLI	12	45	8	103	32	2	5	7	1	2	11	41	46317	20	15	31	0	322	76		7	1	5	2	0	0	16	141	47	53	6689	3	360978	6641612	25628686	13069478	242913	75559960	45700754	1	18	0	1	1	8	7	1	29
F	GLI	6	13	12	91	29	1	17	5	1	2	7	76	218182	11	17	34	0	323	74	38	7	1	7	1	0	0	16	87	47	41	4634	2	371595	4076672	36602458	17285196	242913	80652766	58335921	1	11
F	GLI	4	19	7	20		1	6	13	1	2	8	583	582290	5	17	37	0	326	56	6	6	1	5	2	0	0	16							17274	5589709	4057359	3681	17961723	9664342			2	2	1	25	32	1	45
F	GLI	13	34	20	45	34	1	12	303	29	34	49	1190	489150	13	17	45	0	301	77	-38	7	1	6	2	0	0	17						326755	3930633	21191734	1305223	3681	10847486	26754345	0	12	4	4	1
F	GLI	5	6	14	38	38	14	29	64	11	14	21	1141		17	14	38	0	353	74	-50	7	1	6	1	0	0	15						333456	6313787	23347490	4001977	3681	15546431	33996710	0	19	3	4	1	28	26	1	46
M	GLI	55	150	10	100		1	51	23	5	3	20		44605	9	19	35	0	329	76	-42	8	1	5		0	0	17	143	63	75	8777	2	343643	7576812	22740515	3283496	3681	30512507	33944466	0	22
M	GLI	9	39	21	107	34	2	7	13	2	4	13	40	24652	6	14	29	0	323	69	134	8	1	4		0	0	17	177	50	52	9092	4	360978	1932575	17983409		223635	58690238	20276962		5	4	5	1	19			25
M	GLI	10	43	11	145	22	1	4	7	2	2	10	222	135791	12	16	27	0	309	71	23	8	1	5	1	0	0	17	177	73	52	12953	4	347074	2762417	7372953	5411513	3681	68873823	15893957	1	8		3		17	4
M	GLI	10	34	9	110	32	0	3	17	3	2	9	15	438408	12	14	26	0	328	69	-15	8	1	4	2	0	1	17	193	68	58	11648	4	330097	494316	6352104	7219100	3681	24587165	14395616	1	1	1	1	1	18	8	2	28
M	GLI	4	44	10	38		1	4	7	2	2	10	728	532548	12	14	34	0	317	66	37	8	1	4	1	0	0	17	151	55	69	8560	2	328424	1664878	7038129	10815919	3681	21500479	19847349	2	5	1	2	1	26	27	1	42
M	GLI	19	22	10	80	38	2	6	9	2	2	10	1134	839076	19	13	21	0	333	73		8	1	5	1	0	0	17	181	54	66	9642	3	326755	1504837	2861316	6295619	3681	18586255	10988527	2	5	1	2	1	16	21	1	19
M	GLI	7	38	11	113	19		1	5	2	1	7	1638		13	15	24	0	337	63	108	8	1	5	1	0	0	16	125	51	58	6325	2	336834	703257	9328970	6659888	3681	38306539	17028949	1	2	3	5	1	38	50	1	37
M	GLI	8	17	17	88	38	0	3	9	1	1	8			14	14	22	0	304	74	33	8	1	5	1	0	0	17						340229	941377	13104562	11631591	3681	45069902	26017760	1	3	3	3	1	22	25	1	36
F	Celiacase 1:380	24	25	5	49		1	4	9	2	3	9	97	7386	10	16	37	0	341	68	85	7	1	6	1	0	0	16	207	44	62	9159	3		2967007	16060444	6598718	3681	9576270	25626170	1		8	8	1	26			56
F	Celiacase 1:380	3	5	7	41		1	7	34	5	3	9	22	36	16	15	33	0	320	71	-29	8	1	5	1	0	0	17	171	56	60	9274	3	524439	3952617	12650498	3394184	3681	7880707	20521738	1	8	0	1	1		11		36
F	Celiacase 1:380	9	38	8	36		14	38	50	8	3	51	1	72	8	14	30	0	327	69	-27	8	1	5	2	0	0	16	158	58	71	8894	2	458390	6025237	36081841	5673057	3681	28599570	48238526	0	13	1	2	1	19	15	1	23
F	Celiacase 1:380	9	18	6	25		1	13	50	5	2	7	1	204	15	17	36	0	296	53	-26	8	1	7	2	0	1	16	167	50	73	8046	2	368038	6416774	26714373	5937666			39436852	0	17	1	1	1	11	11	1	34
F	Celiacase 1:380	9	16	11	60	20	1	10	14	4	4	13	0	257135	9	13	29	0	335	70	1	7	1	5	1	0	0	17	163	52	66	8583	3	364499	284198	10546654	9778878	34277	61150443	20974229	1	1	5	5	1	33	31	1	47
F	Celiacase 1:380	18	34	7	42		2	13	17	7	4	20	1	160	5	15	35	0	331	60		7	1	5	1	0	0	16						470419	114172	9558270	3780819	3681	23886142	13923680	0	0	5	5	1	41	42	1	55
F	Celiacase 1:380	2	1	9	56	25	1	4	7	3	2	10		22	18	14	25	0	322	66	147	6	1	6	2	0	0	15						333456	3217743	16285562	4727166	3681	24587165	24563927	0	10	5	6	1	37	38	1	53
M	Celiacase 1:380	3	10	11	74	30	1	6	7	1	2	5	468	266868	12	14	31	0	303	69	5	7	1	6	2	0	0	18	142	50	50	6191	3	326755		13299710	2780910	3681	11107746	16407375			8	8	1	20	24	1	42
M	Celiacase 1:380	19	28	14	89		1	3	50	5	2	10	7	242468	15	16	27	0	340	72	-44	7	1	5	2	0	0	17	172	68	46	10310	4	326755	4338759	10152779	8658696	3681	11107746	23476989	1	13	0	1	1	11	7		37
M	Celiacase 1:380	3	34	8	81		2	140	77	18	2	88	1	337	24	14	24	0	346	75		7	1	5	2	0	0	17	139	55	63	7506	2	360978	2808230	7430359	1305223	3681	14388069	11904790	1	8	0	1	0		9
M	Celiacase 1:380	3	38	11	78		0	3	13	4	1	8	4	307	17	16	33	0	336	61	-63	8	1	5	1	0	0	16	194	61	57	11443	3	353990	836374	29442690		64686	46728521	30633054		2	3	3	1	29	38	1	42
M	Celiacase 1:380	11	52	16	72	45	1	4	17	3	2	10	3	230	7	14	25	0	310	69		8	1	5	1	0	0	17	104	53	44	5465	2	499123	17274	4645143	8523217	3681	26377895	13667483			1	2	1	27	34	1	28
M	Celiacase 1:380	4	37	11									0	782	8	15	26	0	342	74	-31	8	1	5	2	0	0	17	165	68	77	11934	2	360978	301355	19207111	5819669	3681	30125403	25689114	0	1	3	4	1				65
M	Celiacase 1:380	4	24	13	51		0	5	39	1	0	5	0	79	9	15	26	0	323	69	-67	8	1	4	1	0	0	17	183	63	86	11297	2	458390	2131877		6598718	3681	35336768	9188986		5	5	5	1	34	32	1	64
M	Celiacase 1:380	8	18	15	29		0	2	3	2	1	4	395	109	11	17	24	0	337	61	-35	8	1	5	2	0	0	16						396999	106678	4670271	6115882	3681	31687471	11289830	1	0	4	4	1	30	31	1	50
M	Celiacase 1:380	5	40	14	70	25	0	5	23	3	2	8		260023	7	18	25	0	320	69	45	7	1	5	1	0	0	17						333456	428445	17599005	6355880	3681	28223727	24716786	0	1	4	5	1	36	36	1	53
F	Celiacase 1:75	7	24	7	98		0	13	50	2	6	2	2	101	6	16	47	0	332	70	-2	8	1	7	2	0	1	16	183	58	87	10909	2	371595	36286	7472244	5353785	167519		13197624			0	0	1		8		13
F	Celiacase 1:75	5	49	5	29		2	14	15	3	157	11	1	341098	20	19	52	0	329	74	-42	8	1	6	2	0	0	16	255	63	68	15974	4		1438934	12325472	4251617	3681	7184107	18016023			1	1	1	23	21	1	52
F	Celiacase 1:75	26	45	5	20		4	644	386	86	2	50	653	285	8	15	34	0	292		-31	7	1	5	2	0	1	18	158	67	52	10105	3	404419	5784263	27068537	1305223		138966015	34562442	0	14	1	1	1	16	22	1	21
F	Celiacase 1:75	10	25	7	64		2	7	11	4	3	11	156	238846	14	14	32	0	300	74	-6	8	1	6	2	0	0	17	178	54	51	9683	4	353990	4467755	26839041	6721245	3681	43672778	38382031	0	13	1	1	1	21	24	1	22
F	Celiacase 1:75	9	22	15	40	27	0	7	7	3	2	5	0	32958	10	15	34	0	338	68	25	8	1	6	1	0	0	16	165	54	59	8641	3	577051	7789853	17211151	8932601	131688	81303317	34510656	1	13	3	3	1	26	27	1	55
F	Celiacase 1:75	9	24	19	68	21	2	10	11	3	3	14	1	50	12	13	26	0	320	69	-72	7	1	5	1	0	0	17						333456	604385	15661023	10142881	3681	25296890	26741745	1	2	5	5	1	37	40	1	62
F	Celiacase 1:75	15	22	8									124	43	-5	14	29	0	326	61	17	7	1	5	1	0	0	16						326755	556901	7598581	4614696	3681	17652577	13096934	1	2	5	5	1	34	34	1	46
M	Celiacase 1:75	7	24	17	117	31	1	4	15	3	1	8	1	28331	12	13	24	0	352	70	78	8	2	6	2	0	0	16	149	56	63	7982	2	371595	7383990	36576942	45681978	363879	67404087	90014505	1	20	5	5	1	12	18	1	28
M	Celiacase 1:75	4	18	9	114	40	1	10	19	3	3	12	186	152	10	12	23	0	316	73	91	6	1	6	1	0	0	17	155	48	61	7453	3	375170	6564437	25426939	27651588	204635	123935912	60018136	1	17	0	1	1	9	18		29
M	Celiacase 1:75	7	21	10	98	42	1	10	170	24	55	10	1	52550	7	12	22	0	354	79	166	8	1	4	1	0	0	16	157	60	53	9419	3	446526	7343391	30728989	20007090	204635	34099421	58525995	1	16	0	1		8	8	1	43
M	Celiacase 1:75	3	47	13	44	55	2	7	13	2	3	13	290	72	7	13	24	0	341	73	56	8	1	4	1	0	0	16	191	51	70	9476	3	396999	9504781	31425882	3946637	3681	19860400	45274299	0	24	2	2	1	20	27	1	33
M	Celiacase 1:75	28	5	18	89	35	1	4	15	2	3	10	2	169467	15	12	18	0	305	76	392	8	1	5	1	0	0	18	125	92	76	11456	2	347074	3221789	22477934		34277	18901650	26046796		9	0	0	1	3	4	1	17
M	Celiacase 1:75	5	16	10	56	28	2	6	11	2	2	9	416	79	9	15	29	0	310	73	971	7	1	4	1	0	0	17						434824	162422	8952929	6056311	3681	32883049	15606486	1	0	1	2	1	28	31	1	55
M	Celiacase 1:75	4	52	15	44		1	5	7	1	2	9		174481	16	14	32	0	325	72	-43	8	1	5	2	0	0	16						462381	1362449	6420164	5238736	3681	27850117	13483731	1	3	4	4	1	39	39	1	61
[truncated: 268 more columns]
