# Supplementary material for: Targeted enzymatic therapy for coeliac disease
Source: EMBO Mol Med. 2026 May 14;18(6):2236–71. doi: 10.1038/s44321-026-00430-8 (PMC13269764; doi:10.1038/s44321-026-00430-8)
Supplement: Supplementary file 11 — Source data Fig. 9 [file 44321_2026_430_MOESM11_ESM.zip › Figure 9/9d/NMDS global males.csv]

Sexe	Grup	Anti-gli IgG ng/mL	Anti-gli IgA ng/mL	Anti-tg IgA ug/mL	Anti-gli IgG ng/mL	Anti-gli IgA ng/mL	IL4	IL5	IL6	IFNg	IL12P70	TNFa	G12 mg/kg gliadin	R5 mg/kg gliadin	Weight Increment W4	Chow/100g W4	Water/100g W4	BMI (g/cm2)	Lee Index	%Humitat W4	Fecal weight increase W4	pH W4	Pes estómac brut/ 100g animal	Pes IP brut/ 100g animal	Pes cec brut/ 100g animal	Pes thymus brut/ 100g animal	Pes melsa/ 100g animal	Long total (cm)	Villi Height	Villi Width	Crypt Depth	Villi Area	Height Depth ratio	IgG1	IgG2a	IgG2b	IgG3	IgE	IgM	Total IgG	Th1/Th2 (a/b)	Th1/Th2 (IgG2a/IgG1)	CD3- CD19+ IL2+ B cells	CD3- CD19+ IFN-ɣ+ B cells	CD3- CD19+ IL-2/IFN-ɣ+ B cells	CD3- NK+ IL2+ NK cells	CD3- NK+ IFN-ɣ+ NK cells	CD3- NK+ IL-2/IFN-ɣ+ NK cells	CD3+ NK+ IL2+ NKT cells
M	REF	4	14	5	239		0	98	526	50	18	129	0	87	4	14	31	0	359	66	41	8	1	5		0	1	16	139	55	47	8103	3	320125	2138763	9629380	1305223	3681	11634294	13393492	0	7	6	5	1	17	22	1	10
M	REF	55	29	9	54		1	7	11	4	2	8	0	7	4	20	38	0	311	50	-39	8	1	5		0	0	17	200	68	66	14349	4	347074	4329606	19172982	9105826	34277	46968004	32955489	1	12
M	REF	2	23	9	111		0	7	122	5	5	4	0	29	4	12	46	0	326	67	17	8	1	5	1	0	0	17	215	44	55	10518	4	333456	7933445	35616450	5819669	3681	13821114	49703021	0	24	1	1	1	12	20	1	28
M	REF	7	32	7	80	34	1	3	7	2	1	9	0	7	9	13	24	0	322	62	0	8	1	4	1	0	0	16	197	51	58	11325	3	323431	664448	8918603	5238736	3681	19219136	15145218	1	2	2	3	1	26	34	1	29
M	REF	5	11	7									0	65	8	13	25	0	322	48	-42	9	1	4	1	0	0	16	154	47	48	10060	3	313567	57079	5124657	1305223	3681	12439207	6743446			2	3	1	27	37	1	26
M	REF	8	26	20	68	60	2	11	13	3	6	12	0	65	5	10	5	0	301	67	25	8	0	5	1	0	0	18	145	48	34	7838	5	360978	5805041	52193171		322600	19538718	58359191		16	7	7	1	47	46	1	67
M	REF	3	27	19	41	35	2	8	15	2	5	12			3	10	5	0	295	75	-7	8	2	7	1	0	0	18	132	38	50	5692	3	350523	5073099	28352750		97320	15253776	33776372		14	4	4	1	46	47	1	69
M	GLI	55	150	10	100		1	51	23	5	3	20		44605	9	19	35	0	329	76	-42	8	1	5		0	0	17	143	63	75	8777	2	343643	7576812	22740515	3283496	3681	30512507	33944466	0	22
M	GLI	9	39	21	107	34	2	7	13	2	4	13	40	24652	6	14	29	0	323	69	134	8	1	4		0	0	17	177	50	52	9092	4	360978	1932575	17983409		223635	58690238	20276962		5	4	5	1	19			25
M	GLI	10	43	11	145	22	1	4	7	2	2	10	222	135791	12	16	27	0	309	71	23	8	1	5	1	0	0	17	177	73	52	12953	4	347074	2762417	7372953	5411513	3681	68873823	15893957	1	8		3		17	4
M	GLI	10	34	9	110	32	0	3	17	3	2	9	15	438408	12	14	26	0	328	69	-15	8	1	4	2	0	1	17	193	68	58	11648	4	330097	494316	6352104	7219100	3681	24587165	14395616	1	1	1	1	1	18	8	2	28
M	GLI	4	44	10	38		1	4	7	2	2	10	728	532548	12	14	34	0	317	66	37	8	1	4	1	0	0	17	151	55	69	8560	2	328424	1664878	7038129	10815919	3681	21500479	19847349	2	5	1	2	1	26	27	1	42
M	GLI	19	22	10	80	38	2	6	9	2	2	10	1134	839076	19	13	21	0	333	73		8	1	5	1	0	0	17	181	54	66	9642	3	326755	1504837	2861316	6295619	3681	18586255	10988527	2	5	1	2	1	16	21	1	19
M	GLI	7	38	11	113	19		1	5	2	1	7	1638		13	15	24	0	337	63	108	8	1	5	1	0	0	16	125	51	58	6325	2	336834	703257	9328970	6659888	3681	38306539	17028949	1	2	3	5	1	38	50	1	37
M	GLI	8	17	17	88	38	0	3	9	1	1	8			14	14	22	0	304	74	33	8	1	5	1	0	0	17						340229	941377	13104562	11631591	3681	45069902	26017760	1	3	3	3	1	22	25	1	36
M	Celiacase 1:380	3	10	11	74	30	1	6	7	1	2	5	468	266868	12	14	31	0	303	69	5	7	1	6	2	0	0	18	142	50	50	6191	3	326755		13299710	2780910	3681	11107746	16407375			8	8	1	20	24	1	42
M	Celiacase 1:380	19	28	14	89		1	3	50	5	2	10	7	242468	15	16	27	0	340	72	-44	7	1	5	2	0	0	17	172	68	46	10310	4	326755	4338759	10152779	8658696	3681	11107746	23476989	1	13	0	1	1	11	7		37
M	Celiacase 1:380	3	34	8	81		2	140	77	18	2	88	1	337	24	14	24	0	346	75		7	1	5	2	0	0	17	139	55	63	7506	2	360978	2808230	7430359	1305223	3681	14388069	11904790	1	8	0	1	0		9
M	Celiacase 1:380	3	38	11	78		0	3	13	4	1	8	4	307	17	16	33	0	336	61	-63	8	1	5	1	0	0	16	194	61	57	11443	3	353990	836374	29442690		64686	46728521	30633054		2	3	3	1	29	38	1	42
M	Celiacase 1:380	11	52	16	72	45	1	4	17	3	2	10	3	230	7	14	25	0	310	69		8	1	5	1	0	0	17	104	53	44	5465	2	499123	17274	4645143	8523217	3681	26377895	13667483			1	2	1	27	34	1	28
M	Celiacase 1:380	4	37	11									0	782	8	15	26	0	342	74	-31	8	1	5	2	0	0	17	165	68	77	11934	2	360978	301355	19207111	5819669	3681	30125403	25689114	0	1	3	4	1				65
M	Celiacase 1:380	4	24	13	51		0	5	39	1	0	5	0	79	9	15	26	0	323	69	-67	8	1	4	1	0	0	17	183	63	86	11297	2	458390	2131877		6598718	3681	35336768	9188986		5	5	5	1	34	32	1	64
M	Celiacase 1:380	8	18	15	29		0	2	3	2	1	4	395	109	11	17	24	0	337	61	-35	8	1	5	2	0	0	16						396999	106678	4670271	6115882	3681	31687471	11289830	1	0	4	4	1	30	31	1	50
M	Celiacase 1:380	5	40	14	70	25	0	5	23	3	2	8		260023	7	18	25	0	320	69	45	7	1	5	1	0	0	17						333456	428445	17599005	6355880	3681	28223727	24716786	0	1	4	5	1	36	36	1	53
M	Celiacase 1:75	7	24	17	117	31	1	4	15	3	1	8	1	28331	12	13	24	0	352	70	78	8	2	6	2	0	0	16	149	56	63	7982	2	371595	7383990	36576942	45681978	363879	67404087	90014505	1	20	5	5	1	12	18	1	28
M	Celiacase 1:75	4	18	9	114	40	1	10	19	3	3	12	186	152	10	12	23	0	316	73	91	6	1	6	1	0	0	17	155	48	61	7453	3	375170	6564437	25426939	27651588	204635	123935912	60018136	1	17	0	1	1	9	18		29
M	Celiacase 1:75	7	21	10	98	42	1	10	170	24	55	10	1	52550	7	12	22	0	354	79	166	8	1	4	1	0	0	16	157	60	53	9419	3	446526	7343391	30728989	20007090	204635	34099421	58525995	1	16	0	1		8	8	1	43
M	Celiacase 1:75	3	47	13	44	55	2	7	13	2	3	13	290	72	7	13	24	0	341	73	56	8	1	4	1	0	0	16	191	51	70	9476	3	396999	9504781	31425882	3946637	3681	19860400	45274299	0	24	2	2	1	20	27	1	33
M	Celiacase 1:75	28	5	18	89	35	1	4	15	2	3	10	2	169467	15	12	18	0	305	76	392	8	1	5	1	0	0	18	125	92	76	11456	2	347074	3221789	22477934		34277	18901650	26046796		9	0	0	1	3	4	1	17
M	Celiacase 1:75	5	16	10	56	28	2	6	11	2	2	9	416	79	9	15	29	0	310	73	971	7	1	4	1	0	0	17						434824	162422	8952929	6056311	3681	32883049	15606486	1	0	1	2	1	28	31	1	55
M	Celiacase 1:75	4	52	15	44		1	5	7	1	2	9		174481	16	14	32	0	325	72	-43	8	1	5	2	0	0	16						462381	1362449	6420164	5238736	3681	27850117	13483731	1	3	4	4	1	39	39	1	61
[truncated: 268 more columns]
