# Supplementary material for: Targeted enzymatic therapy for coeliac disease
Source: EMBO Mol Med. 2026 May 14;18(6):2236–71. doi: 10.1038/s44321-026-00430-8 (PMC13269764; doi:10.1038/s44321-026-00430-8)
Supplement: Supplementary file 11 — Source data Fig. 9 [file 44321_2026_430_MOESM11_ESM.zip › Figure 9/9c/NMDS global females.csv]

Sexe	Grup	Anti-gli IgG ng/mL	Anti-gli IgA ng/mL	Anti-tg IgA ug/mL	Anti-gli IgG ng/mL	Anti-gli IgA ng/mL	IL4	IL5	IL6	IFNg	IL12P70	TNFa	G12 mg/kg gliadin	R5 mg/kg gliadin	Weight Increment W4	Chow/100g W4	Water/100g W4	BMI (g/cm2)	Lee Index	%Humitat W4	Fecal weight increase W4	pH W4	Pes estómac brut/ 100g animal	Pes IP brut/ 100g animal	Pes cec brut/ 100g animal	Pes thymus brut/ 100g animal	Pes melsa/ 100g animal	Long total (cm)	Villi Height	Villi Width	Crypt Depth	Villi Area	Height Depth ratio	IgG1	IgG2a	IgG2b	IgG3	IgE	IgM	Total IgG	Th1/Th2 (a/b)	Th1/Th2 (IgG2a/IgG1)	CD3- CD19+ IL2+ B cells	CD3- CD19+ IFN-ɣ+ B cells	CD3- CD19+ IL-2/IFN-ɣ+ B cells	CD3- NK+ IL2+ NK cells	CD3- NK+ IFN-ɣ+ NK cells	CD3- NK+ IL-2/IFN-ɣ+ NK cells	CD3+ NK+ IL2+ NKT cells
F	REF	4	26	9	69		1	44	102	16	450	67	0	0	4	12	37	0	329	62	-16	8	1	5		0	0	16	215	46	68	9410	4	386003	10948107	64578607	11200127	282258	117663805	87112845	0	28
F	REF	2	12	8	68		0	11	66	3	1	7	0	82	-1	10	39	0	300	65	36	8	1	5		0	0	16	282	61	67	18056	4		6808386	39379148	22352233	242913	43212066	68539768			7	7	1	17	23	1	30
F	REF	2	45	6	125	43	0	4	3	3	1	2	0	174	9	14	36	0	304	59	28	8	1	8	1	0	0	17	196	43	61	9093	3	340229	4398449	16995070	6844531	3681	35336768	28578280	1	13		3			5		47
F	REF	4	31	6	82	45	1	9	7	2	1	8	0	36	3	14	35	0	297	63	7	9	2	4	1	0	1	17	237	40	63	10589	4	411912	9334856	80003250	21063716			110813734	0	23	2			18	8
F	REF	10	18	7	57		1	5	7	2	2	7	0	43	10	16	41	0	289	70	67	8	1	4	1	0	1	17	244	44	61	11137	4	378763	9822519	65223137	4953361	363879	78719823	80377781	0	26	3	3	1	12	6	2	32
F	REF	4	15	19	88	21	1	11	7	1	1	8	0	72	4	13	37	0	285	40	-51	8	1	5	1	0	0	17	194	47	60	9166	3	336834	6763726	21995033	6690543	7362	21168225	35786135	1	20	1	2	1	21	28	1	21
F	REF	5		8	43	46	1	6	8	2	2	9	1	0	7	13	38	0	314	65		9	1	5	1	0	0	17	127	41	54	5318	2	353990	10501431		2667502	149433	37875139	13522923		30	4	4	1	36	38	1	65
F	REF	7	27	4	72	20	2	9	248	17	114	10		0	15	12	27	0	321	62	-40	8	2	5	1	0	0	17	223	58	103	10803	2	336834	5542616	36845488	5411513	3681	16137891	48136451	0	16	5	5	1	45	46	1	70
F	GLI	10	57	8	52		2	110	262	47	4	64	18	2260		16	35	0	320	68	41	8	1	6		0	0	16	147	74	75	10680	2	340229	7062145	32320319	2610446	3681	18586255	42333139	0	21	4	5	1	17	31	1	30
F	GLI	17	71	16	97	32	0	9	7	2	2	12		3447	2	11	29	0	310	77	56	8	1	6		0	1	16	131	44	61	5695	2	360978	6719202	37244434	19438288	282258	51640433	63762901	1	19	0	1	1	12	10	1	22
F	GLI	12	45	8	103	32	2	5	7	1	2	11	41	46317	20	15	31	0	322	76		7	1	5	2	0	0	16	141	47	53	6689	3	360978	6641612	25628686	13069478	242913	75559960	45700754	1	18	0	1	1	8	7	1	29
F	GLI	6	13	12	91	29	1	17	5	1	2	7	76	218182	11	17	34	0	323	74	38	7	1	7	1	0	0	16	87	47	41	4634	2	371595	4076672	36602458	17285196	242913	80652766	58335921	1	11
F	GLI	4	19	7	20		1	6	13	1	2	8	583	582290	5	17	37	0	326	56	6	6	1	5	2	0	0	16							17274	5589709	4057359	3681	17961723	9664342			2	2	1	25	32	1	45
F	GLI	13	34	20	45	34	1	12	303	29	34	49	1190	489150	13	17	45	0	301	77	-38	7	1	6	2	0	0	17						326755	3930633	21191734	1305223	3681	10847486	26754345	0	12	4	4	1
F	GLI	5	6	14	38	38	14	29	64	11	14	21	1141		17	14	38	0	353	74	-50	7	1	6	1	0	0	15						333456	6313787	23347490	4001977	3681	15546431	33996710	0	19	3	4	1	28	26	1	46
F	Celiacase 1:380	24	25	5	49		1	4	9	2	3	9	97	7386	10	16	37	0	341	68	85	7	1	6	1	0	0	16	207	44	62	9159	3		2967007	16060444	6598718	3681	9576270	25626170	1		8	8	1	26			56
F	Celiacase 1:380	3	5	7	41		1	7	34	5	3	9	22	36	16	15	33	0	320	71	-29	8	1	5	1	0	0	17	171	56	60	9274	3	524439	3952617	12650498	3394184	3681	7880707	20521738	1	8	0	1	1		11		36
F	Celiacase 1:380	9	38	8	36		14	38	50	8	3	51	1	72	8	14	30	0	327	69	-27	8	1	5	2	0	0	16	158	58	71	8894	2	458390	6025237	36081841	5673057	3681	28599570	48238526	0	13	1	2	1	19	15	1	23
F	Celiacase 1:380	9	18	6	25		1	13	50	5	2	7	1	204	15	17	36	0	296	53	-26	8	1	7	2	0	1	16	167	50	73	8046	2	368038	6416774	26714373	5937666			39436852	0	17	1	1	1	11	11	1	34
F	Celiacase 1:380	9	16	11	60	20	1	10	14	4	4	13	0	257135	9	13	29	0	335	70	1	7	1	5	1	0	0	17	163	52	66	8583	3	364499	284198	10546654	9778878	34277	61150443	20974229	1	1	5	5	1	33	31	1	47
F	Celiacase 1:380	18	34	7	42		2	13	17	7	4	20	1	160	5	15	35	0	331	60		7	1	5	1	0	0	16						470419	114172	9558270	3780819	3681	23886142	13923680	0	0	5	5	1	41	42	1	55
F	Celiacase 1:380	2	1	9	56	25	1	4	7	3	2	10		22	18	14	25	0	322	66	147	6	1	6	2	0	0	15						333456	3217743	16285562	4727166	3681	24587165	24563927	0	10	5	6	1	37	38	1	53
F	Celiacase 1:75	7	24	7	98		0	13	50	2	6	2	2	101	6	16	47	0	332	70	-2	8	1	7	2	0	1	16	183	58	87	10909	2	371595	36286	7472244	5353785	167519		13197624			0	0	1		8		13
F	Celiacase 1:75	5	49	5	29		2	14	15	3	157	11	1	341098	20	19	52	0	329	74	-42	8	1	6	2	0	0	16	255	63	68	15974	4		1438934	12325472	4251617	3681	7184107	18016023			1	1	1	23	21	1	52
F	Celiacase 1:75	26	45	5	20		4	644	386	86	2	50	653	285	8	15	34	0	292		-31	7	1	5	2	0	1	18	158	67	52	10105	3	404419	5784263	27068537	1305223		138966015	34562442	0	14	1	1	1	16	22	1	21
F	Celiacase 1:75	10	25	7	64		2	7	11	4	3	11	156	238846	14	14	32	0	300	74	-6	8	1	6	2	0	0	17	178	54	51	9683	4	353990	4467755	26839041	6721245	3681	43672778	38382031	0	13	1	1	1	21	24	1	22
F	Celiacase 1:75	9	22	15	40	27	0	7	7	3	2	5	0	32958	10	15	34	0	338	68	25	8	1	6	1	0	0	16	165	54	59	8641	3	577051	7789853	17211151	8932601	131688	81303317	34510656	1	13	3	3	1	26	27	1	55
F	Celiacase 1:75	9	24	19	68	21	2	10	11	3	3	14	1	50	12	13	26	0	320	69	-72	7	1	5	1	0	0	17						333456	604385	15661023	10142881	3681	25296890	26741745	1	2	5	5	1	37	40	1	62
F	Celiacase 1:75	15	22	8									124	43	-5	14	29	0	326	61	17	7	1	5	1	0	0	16						326755	556901	7598581	4614696	3681	17652577	13096934	1	2	5	5	1	34	34	1	46
[truncated: 268 more columns]
